# Supplementary material for: Transcriptomics of long‐term, low oxygen storage coupled with ethylene signaling interference suggests neofunctionalization of hypoxia response pathways in apple ( Malus domestica )
Source: Plant Direct. 2024 Dec 20;8(12):e70025. doi: 10.1002/pld3.70025 (PMC11660084; doi:10.1002/pld3.70025)
Supplement: Supplementary file 2 — Data S2: Homologs of all 606 hypoxia response genes identified in this study across 42 representative species of land plants). [file PLD3-8-e70025-s004.gz › 01-integratedGeneFamilies_dir/8914.faa]

>gnl_Ambtr_v1.0_evm_27.model.AmTr_v1.0_scaffold00138.18
MFPLFLFLFLFSLLHPTSAQRQFSSFSLQNSPWRPVQNLTLVSPNLTFAAGFLPYQSSYIFAIWFRHTPGPTVTWSLPRLSRSSSLSLSSSGLLYLNDSSGPNLWPSAPRTSNSTQLLLREDGSLVYGNWTSFDYPTDTLLPNQHCNPNRTQLTSRRAPYSYEPGMYSLEACGKLVLNSSDSYWSTDSAIANLTTDGVLMKQNGGTFVLSDMGSPNRLRRLTLDPDGNLRVHSLDPRLNGWVVAWQAVQEACSIIGTCGLGSVCTKLKPGPSPPACICPPGFEPGGQGCTRRLPLGTSARTTFLRLDHVNFTGGSDRAYTGANNSIGCENTCQTDTRCLAFIYRFDGSRYCVHVLDRLVWGVWSQGLPTVTFLKVSVQETEQSNFTGLTNSLDLVCPQTIRLALPPGKNRAMAREIAITSTLFALELLAGAAAFWAFLRKFSEYRNMARTLGLDLVHAGGPKRFTYAELRAATRDFSDAVGQGGFGVVYKGQLPDQRIVAVKRLKDVLRGESDFWAEITIIARMHHLNLVRIWGFCVEKDERLLVYEYVPNGSLDKYLFLKNRGDDDEKTERPQLDWDMRYRIALGVARAIAYLHEECLEWVLHCDIKPENILLEDDFCPKVSDFGLAKKATKKDIVSMSAIRGTKGYLAPEWVRSGTITPKADVYSFGMVLLEIVSGVRNFEFTRSSLESSEWYFPKWVYDKAYIERRIEDVLDQRLIKFYDPNLHFAFVDRMVKTAMWCLQEKQEMRPSMGKVAKMLEGKVEILEPPKPLIFYEDETDASSEL
>gnl_Betvu_v1.2_Bv8_201450_wmys.t1
MSLCILIFLIIPLLPFSFSSAQSLSSFSISRSPWHPSQNRTILSPNSTFTAGFQRSPTFPNLFIFAVWYSNISHDHTIIWSANWDSPVHQSASLIITSNGDLQLINGSSGPNLWNTTTSVRSNSSRLFLRDDGNLLFGTSWESFEYPTDTFLPNQTFRNTTVLTSRNGKFKFTGSSNLVYGSDIYWSSGSTLVSFGVDGRVVKSSGDPIYSADFGENNKTRRLTLGDDGNLRIFSFDPKRGKWVVVWVALLEICEVHGLCGPGYICYSDGSTLSDYECVCPPGFKRSPNSDSCESKIPNNDLARSKFLRLDFVNYSGGSNQTNVITYSFANCSSKCLAHDQCLGFGFKYDGSGYCVLQLEKLINGYWSPNTEMAFYLRVDQSEPDPSNFTGMSEVLNTTCPVLVGLPDTSDESNKTTWNIVIVSVLFTVEIASGVLLFWAFLKRYVKYRDMAQTLGLGLFPTAGPKRFTYAEIKSATKDFSEENMIGRGSFSDVYMGKLHDGRPVAVKCLKSVTGGDSEFWAEVTIIARMHHLNLVRLWGFCNEKSRRILVYEHVSNGSLDKYLFRPSHIGLEGQNNEHETDMMLSQEQKPILDWSIRYRIALGVARAIAYLHEECLEWVLHCDIKPENILLGDDFCPKVADFGLSKLRKKEQLVTMSRIRGTRGYLAPEWTKNDPVTSKVDVFSFGMVLLEIVTGVRNMIQGPSCIPSEEWYFPKWAFELAIEERRMEEILDHQIKHSYDDKVHFNIIDRMVKTAMWCVQERPEMRPSMGKVAKMLEGTVEIMEPPKPTMFYL
>gnl_Betvu_v1.2_Bv8_201470_dyus.t1
MHYPLIIFSIFNLLTFSFSSSSAQSLSSFSITTSPWHPSQNRTILSPNSTFTAGFQRSPTSPNLFIFSVWYSNISHDHTIIWSANWDSPVHQSASLIITSNGDLQLINGSSGPNLWNTTTSMRSNSSRLFLRDDGNLLFGNSWESFQHPTDTFLGNQTFVNGTVLRSRNGKFRFTELRNLVFDGGSGSGSDTYWSWGNGLLSLGLDGQILTDGGNPIFCADYGLNRTRRLTLGDDGNLRVLSYDPGNRVWVPVWVALLEICQVHGLCGPGYICYSDGSTLSGYECVCPPGFRRSRGSDSCEIRNPIVDMGESKFLRLDYVNFSGVSNQTSLRAPNFAECESRCKRDRRCLGFGFKYDGLGYCVLQHGALVNGYWSPNTQMVFYLRVDNSESDPSNFTGMSQVLDTTCPVQISLANPDDESDGTTRNIIIIVGLFAIEIASGVLLFWAFLKRYVKYRDMAQTLGLGLLPTAGPRRFSYAEIKTATQDFSEANVIGKGGFSDVYKGKLQDGRPVAVKCLKNVSGGDTEFWAEVTIIARMHHLNLVRLWGFCNEKGRRILVYERVSNGSLDKYLFRSSGTESDGLEQKPILDWNIRYRIALGVARAIAYLHEECLEWVLHCDIKPENILLGDDFCPKVADFGLSKLRKKEQLVTMSRIRGTRGYLAPEWVKNDTITSKVDVYSFGMVLLEIVTGVRNLFQGPSTVASEDWYLPQWAFEMAVEEKRIDQILDRQIKDSYDDKVHFKLIERMVKTAMWCVQEKAEMRPSMGKVAKMLEGTVEIMEPPKPTIFFI
>gnl_Carpa_v0.4_evm.model.supercontig_2.156
MSPCYSLPFLFLLLLSNSSPSSAQNPSSYSFSDPPWRPSQNKNLISPNSVFAAGFLPLRNSKDLYTFSIWVHNISETTEVWSLNDDSPVTADASLDITAGGELRLVNSSGQNLWQPPAAATNSTKLQLNDNGNLVYGTWESFHHPTHTFLPNQTMNGTELVSKNGKFMFLDCQDLVFNSSKYWSSSDKFQKLGSDGKVALENGKTVLSADYGSDNLRLRRVTLDVDGNFRIYSLDPSVGKWEVVWRATQEICSIHGTCGPNAICMSDPTNDSVSCVCPPGFKRSPADPKACDRKIQLTNNTRFVRLDYVNYTSDSSRQRVINAQNFTICESKCLADPRCLGFGFKYDGTGYCVLQLDQLLFGYWSPGTDTAMFLRVDKSETDQTTFTGMTELMETTCPVRISLPIPPEESNTTTRNIVIICILFAAELITGVVFFWAFLKRYIKYRDMARTLGLEFLPAGGPKRFSYAELKAATNDFSNLIGRGGFGDVYKGELSDHRAVAVKCLKDVTGGDTEFWAEVNIIARMHHLNLVRLWGFCAEKGQRILVYEYVSNGSLDKYLFHARRDKPSNKSEADTSSEWEGEMDPVEINNPKPMLDWSIRYRIALGVARAIAYLHEECLEWVLHCDIKPENILLGDDFCPKISDFGLAKLKKKEDMVSMSRIRGTRGYMAPEWIKMDPITPKADVYSFGMVLLEIVSGVRNFEIQSSLMDSEDWYFPRWAFDKVFKESNVEDILDRQIKHCYDSRAHFDLVDRMVKTAMWCLQDRPEMRPSMGKVAKMLEGTVEITEPKKPTIFFLSDE
>gnl_Eucgr_v2.0_Eucgr.L02972.1
MAFFWAFLKKYIKYRNMAQTLGLELLPAGGPKRFTLAEIKAATKGFLDPIGRGGFGDVYKGELSDKRVVAVKCLKNVAGGDAEFWAEVTIIARMHHLNLVRLWGFCAEKGQRILVYEYVPNGSLDKFLFRSSRATDQSETGEAAAATDQKPMLDWGVRYRIALGVARAIAYLHEECLEWVLHCDIKPENILLGDDFCPKISDFGLAKLRKKEDMVSMSRIRGTRGYMAPEWVKTDQITPKADVYSFGMVLLEIVSGVRNFEMQGSRIESEDWYFPGWAFDKAFKEMKIHFKLVDRMVKTAMWCLQDRPELRPSMGKVAKMLEGTVEIMEPRKPTIFYLGDE
>gnl_Eucgr_v2.0_Eucgr.G02078.1
MSLSLLLLPLLLAIPPPPSALAQAANISSFSSSDPPWLPGQGQILLSPNATFAAGFQPLHPNASSAQYTFSVWYYGISPVTVVWSANPNSTVDASASLVVTPGGQLFLNSSGAVRWARNATAAAALSLGDNGNLMFGAWESFSSPGISPGDTFLPSQNMNETTLVSKNGRFSFDSENLTFNGTEIYWTSPGKNKFLNMDDSGKISQENGQSILSADFGDKSVLRRLTLADDGNLRLFSYSQGEWTMVWQAMPELCQIHGLCGRNSICMGDGANGTYCVCPPGFRSSVDGNYECERKVPVASRQKAKFLRLDFVNFTGGLNQTNLQVANFSDCRAKCLADQTCEGFMFNYDGTGFCVLQLERLLYGYWSPGATANAMFLMVDQSETDTTNFTGLTSVLETTCPVNVTLPFPPDESSTTTRNIAIICTLFAAELISGMAFFWAFLKKYIKYRNMAQTLGLELLPAGGPKRFTLAEIKAATKGFLDPIGRGGFGDVYKGELSDKRVVAVKCLKNVAGGDAEFWAEVTIIARMHHLNLVRLWGFCAEKGQRILVYEYVPNGSLDKFLFRSSRATDQSETGEAAAATDQKPMLDWGVRYRIALGVARAIAYLHEECLEWVLHCDIKPENILLGDDFCPKISDFGLAKLRKKEDMVSMSRIRGTRGYMAPEWVKTDQITPKADVYSFGMVLLEIVSGVRNFEMQGSRIESEDWYFPGWAFDKAFKEMKVEDILDRQIKHAYDDKIHFKLVDRMVKTAMWCLQDRPELRPSMGKVAKMLEGTVEIMEPRKPTIFYLGDE
>gnl_Manes_v6.1_Manes.15G137000.1
MSLFYLLFSLILFLGPSPSSQENLTSFSSLKSPWLPTQGKILLSPNSTFAAGFRALKNGFTFSVWYNNLQTVVWSANRDGSPLFLSNEASLVITSTGELRLTNSSSGTNLWPGGAIGNSNSISLALNETGNLVYGNWESFKYPTDTFLPTQIMNINGTELVSNNGKFQFSNSTSLVFNKSETYYTATSSLQQLTTDGSVAQVNGASIISADFSTTDSRLRRLTLDDDGVLRIYSFDPNLGQWFVAWQAIPELCKVHGLCGPNAICTSDGSNTTSCECPPGFRKSSANKDACERKIPLSRNTKFLRLDYVNFTGGLDQRDLKVRNFSTCEASCLNKTNCLGFMFKYDGQGYCVLQLERMLYGYWSPGTETAMFLRVDSSEQDKSNFSGMTSVLETTCPVRISLPLPPEESNTTTRNIAIICTLFAAELISGVLFFWAFLKKYIKYRDMARTLGLEFLPAGGPKRFTYAELKAATDDFSNANAIGRGGFGDVYRGELPDKRIVAIKCLKHVTGGDAEFWAEVTIIARMHHLNLVRLWGFCAEKGQRILVYEYVPNGSLDKYLFPAGQVASSGSEMEMGPVAIDGRKPILDWGIRYRIALGVARAIAYLHEECLEWVLHCDIKPENILLGDDFCPKISDFGLAKLRKKEDMVSMSRIRGTRGYMAPEWVRSDPITPKADVYSFGMVLLEIVTGSRNFEIRDSLMESEDWYFPRWAFDKVFKEMKVDDILDRKVKHCYDAKLHFDMVDRMVKTAMWCLQDRPETRPSMGKVAKMLEGTVEITEPKKPTIFYLGDE
>gnl_Medtr_Mt4.0v1_Medtr1g032930.1
MHLSIFFLLLFFLTNLQPSFSQQQHQKLTSFNISNSPWLPSQNITLTSPNTNFSAGFFPIPNSQNLFTFSIWFTKIPQSSNPLIWSIPTNLSSSSSLVITSKGELLLNNVSFVNHSNSSQLVLHDSGNLVFGNWTSFLNPTNTIVPSQNISGIEIVSSNDKYKLINSSFLILNDNSSSQYYNTQSPLVSMDDLGKMSYQSNSFLTSDYGDSRIRKLVLDDDGNLRIYSFYPEQKNTWVVVWLAIWESCKIKGKCGPNSICMPREDFYNSTYCVCPSGFEPVEGGSEKGCKRKIQLSSNIHFLRLDYVNYTSNGSMNQITANNYSICESNCTRNVDCLGFGFKYDGSGLCVLLRGKQLQYGYWSPGTELALFLKVDQKETEAPNFIGMTEVMQTTCPVRISLPLPPKDSNTTTRNIVIICTLFAAELIAGVAFFWSFLKRYIKYRDMATTLGLELLPAGGPKRFTYSEIKAATNDFSNLIGKGGFGDVYKGELPDHRVVAVKCLKNVTGGDAEFWAEVTIIARMHHLNLVRLWGFCAEKGQRILVYEYIPGGSLDKYLFRVKSKKSSGTGESESDLSHDTSLPDPSISDKPVLDWNMRYRIALGMARAIAYLHEECLEWVLHCDIKPENILLGDDCCPKISDFGLAKLRKKEDMVTMSRRRGTPGYMAPEWITADPITSKADVYSFGMVLLELVSGVRNFEIQGSVARSDEWYFPGWAFDKMFKEMRVEEILDSQICHAYDSKAHFQLVNRMVKTAMWCLQDRPEARPTMGKVAKMIEGTVEIMDPKKPTVFFLGEE
>gnl_Mimgu_v2.0_Migut.H02089.1
MPSSNNFLSLHLFFFFLLTASILKPSSSQQQTNISSFSSSASPWRPNQNQILLSPNSVFAAGFRRLENSPSLYTFSVWYHNISSNDVVWSANPLSPVSSAASLLISTSGELRLVNSSVNGPNLWPSPAAGIANRTRLSLLNTGNLVYGASFRSFFFPTNTILPGQQINETILVSKNGKFMFDSRQLIFTGRNDTYWTNSGNQTFMILDNLGVVSYGDNSMYYASDFGVEKLRRLTLDEDGNLRLYSYDELSSEWIVGWQAQFQLCTIHGTCGPNSICLYDASKLSTSCVCPPGYRKGAESDGYSCELKIPIAEKSKFLKLDFVNFTGGSNQIDIKVHSFSTCESRCLSERNCLGFMFKYDGSNYCVLQLDTMVDGYWSPGTETAMFLRVDASESDVSNFTGMTNLMQTMCPVKIRLPQPPEESTTTSRNIAIICALFAAELFSGMFFFWAFLKKYIKYRDMASTFGLEVMPSGGPKRFSYNELKVATNDFSNVIGRGGFGVVYMGKLSDGRVVAVKCLKNVGGGDGDFWAEVTIIARMHHLNLVRLWGFCAEKGRRILVYEYVSNGSLDEFLFQTVGADPSETGEPIMGSNNKPIFDWNIRYRIALGVARAIAYLHEECLEWVLHCDIKPENILLGDDFCPKVSDFGLAKLKKKEDMISVSKIRGTPGYMAPEWAQPEPITSKADVYSYGLVLLEIVSGSRNSTQLDPKVESDQWFFPRWAFDKVFTEMNVEDILDRRIKHIYDSKEHFDMINRMLKTAMWCLQHKAESRPSMGKVAKMLEGTVEITEPKKPTIFFLDD
>gnl_Musac_v1_GSMUA_Achr10T17930_001
MVPLLAVFSLVLLVISNHSPATAERLSSFSAADSPWFPSQDRILVSQNQTFAAGFLSPPSSSGRFIFAVWVQKSIDRTIVWSLGGDIVNSSALAISSLGVLSLNDSSGRNLWPAAGGASNSSQLVVHDDGSLVLGNWSSFDFPTDTILANQMAPSNGNGTTLRSGNFQLVGAKSLVFNGTDNYWNASDIILNLTSDGQLVMENGKGVIAADKGKIVLRRLTLDPDGNFRIYSLDASSGRWQVVWQAVLELCTIHGTCGTNEICMPDGFNATKCVCPPGYQNSTRSNSCERKIKLFEMSTFLRVARSETDQSNFTVMTSSIDTVTLFALELLAGVLSFWAFLRKYSKYRDMAHTLGLEYMPGGGPKRFSYAELKAATNDFSNVVGHGGYGVVYKGELPDRRVIAVKRLKNIGGAEAEFWAEVTIIARMHHLNLVRLWGFCAEKEQRMLVYEYIPNGSLDKELVPPRPLLDWNIRYRIAMGVARAIAYLHEECLEWVLHCDIKPENILLEDDFCPKVSDFGLSKLTNKKDKVTMSRIRGTRGYLAPEWVIQREPITAKADVYSFGVVLLEIVSGVRSSEIEDILDRHIMDSYDNRAHFELVDRMLKTAMWCLQDRAEMRPSMGKVTKMLEGTVEITEPGKPTIFTC
>gnl_Nelnu_v1.0_NNU_004459-RA
MQIALEAARGLLYLHEQCNPKIIHKDVKAANILLGEKFEAVVGDFGLAKLLDLRDSHYGGTVEHIALEYLSMRQSSEKTNVFGFGILLLELLIGQKALDARGFPSVEDFFRMANCPIFSSLRCSGYNPGGALFDSLCLFGLLTKERCIARVIAVKRLKNVGGGEAEFWAEVTIIARMHHLNLVRMWGFCAEKSHKMLVYEYVPNGSLAKFLFPNPSLVKSEDGNEGESVETRPILDWSVRYRIALGVARAIAYLHEECLEWVIHCDIKPENILLEDDFCPKVSDFGLAKLAKKEDKVTMSRIRGTRGYLAPEWVKNEPITAKADVYSFGMVLLEIVSGTRNFDFRRSSLQSEDWYFPCWAFEKVYQQKRVEDILDRQIMHCYDSRQHFDMVDRMVKTAMWCLQDRAELRPSMGKVAKMLEGTVEITEPGKPTIFYLGDENGHLGPEDPKELLLISNTTLFSSVEQTADYVNKIASVN
>gnl_Nelnu_v1.0_NNU_016413-RA
MCRLKPNSNRKRDSLPLTPPTHHGHLPRTGFLFLRTQRLPPDSGHYPPLNSNISSIWCLNSKNETIVWSLENNSPINRSSSLVISPSGGLQLNGSTGQNLFKGVTSSKGSDLFLDGDAGCLVYGSWHSYEHPSDTFLVGHPMNNTQLISKNKRYMFDNAKDLIFIGSYNTPSVYKSINKILSLDDDGTLKMADNSNPFLSSDKGAPLLRRLTLDDDGNLRVYSLDSKKGTWTIVWQAIQEFCTIHGTCGPNYICMGSEQNKPYCVCPPGFQTFRKSSGEFCERKNPFTSSPQDSKFLRLDYVNFSGGPNETDLRAPNFTTCESKCLANPNCLGFEYKYTGEQYCVHHLDRLLYGYWSPASEVAMFLRVAKAETDKSNFTGMTTMIDTICSANLTLPRPHDESNTTPKNLAILITLFVIELSTGALFFWAFVKKYIKYRDMAHTLGLELLPLGGPKRFTYAELKAATRLLQRHWAWWLRHCL
>gnl_Nelnu_v1.0_NNU_016414-RA
MLVYEYIPNGSLAKYLFPVAPFAKSEDEKKSTTNEKNEETNSQNILSMQQPILDWNTRYRIALGVARAIAYLHEECLEWVIHCDIKPENILLEDDFCPKVSDFGLAKLTKKEDKVTMSRIRGTRGYLAPEWVKNDPITAKADLYSFGMVLLEIVSGTRNFEFRRSSLDSEDWYFPRWAFEKVYQEKRVEDILDRRIIHCYDNRQHFDMMDRMVKTAMWCLQDRAEMRPSMGKVAKMLEGTVEITEPAHSSSRLLFRNYSDTVLLKLSITLTAKALSSAEKSKKAAAEAVYTYKKSSDYLDALAEYASSSYLDGIEDTKKALLPVLLDFDVEGMQVIPDALAEDVVPPPAHNKGQE
>gnl_Orysa_v7.0_LOC_Os10g01100.1
MMGKLATVLLTRLEVRRVVGSIPNPKARNPIPFPNPASTTMAAAVLLLLLLPALAAAQAQAQQMRTFSANDTNWSPAESNRTLVSNNGDFAAGFRPSPSSPAKFWFAVWVSANANESRPVVIWYAHNDDHSAVEGDANSVLSIDAAGKLSWSDNGNSTTLWSRNFNSTSAPLSLNDSGSLDHGAWSSFGEPTDTLMASQAIPSISNGTTTTTSITLQSQNGRFQLFNALTLQHGSSAYANITGNTALRNLTADGTLQLAGGNPSQLIASDQGSTRRLRRLTLDDDGNLRLYSLQSKKGQWRVVWQLVQELCTIRGACQGEANICVPQGADNTTCVCPPGYRPQGLGCAPKLNYSGKGNDDKFVRMDFVSFSGGADTGVSVPGKYMTSLTPQNLADCQSKCRANASCVAFGYKLGGDRTCLHYTRLVDGYWSPATEMSTYLRVVESNNDPNNFTGMTTMIDTVCPVRLALPVPPKQGRTTIRNIAIITALFAVELLAGVLSFWAFLRKYSQYREMARTLGLEYLPAGGPRRFSYAELKAATKEFSDLVGRGAYGKVYRGELPDRRAVAVKQLDGVGGGEAEFWAEVTIIARMHHLNLVRMWGFCADKEQRMLVYEYVPNGSLDKYLFAPGTGTQGDEEESNKRPLLDLHTRYRIALGVARAIAYLHEECLEWVLHCDIKPENILLEDDFCPKVSDFGLSKLTSKKEKVTMSRIRGTRGYMAPEWVIHREPITAKADVYSFGMVLLEIVSGRRNYGFRQDSVGSEDWYFPKWAFEKVYVERRIDDIIDPRIVQAEAYDDDPASLATVERMVKTAMWCLQDRADMRPSMGKVAKMLEGTVEITEPVKPTIFCVQDD
>gnl_Phavu_v2.1_Phvul.003G015900.1
MPLSTPSFFLLTLFFFLLFNLQPSFSQQQFSSFNTSHSPWQPSQNRTLISTNKNFTAGFFPLPNTTLFTFSIWFSQVPNAKGIVWSDTTRVNSSGSLVITSEFELLLNGSPFQDTANTNASQLVLENNGNLVFGNWSSFRNPTNTILPNQNFTGIELLSSNGKFRFIKSQFLVLNSTADQYYGTPNPLVGMDDAGKMSMVGNSFLTSDYGDPRLRKVVLDDDGNLRIYSFYPEQNNKWVEVWKGLWEMCRIKGKCGSNAICVPGEDLNSSTHCVCPSGFNPNQGGSEEGCTRKKSLSQDTKFVRLDYVNYTSDGSLTEIKAGNFTICESGCSTDKTCLGFGFKYDGTGYCVWLTGTNLQFGYWSPGTEAAFFLKVDKSESTPSNFIGLTEVMQTTCPVNLSLPLPPKDSNTTARNIAIICTLFAAELIAGVAFFWSFLKRYIKYRDMATTLGLELLPAGGPKRFTYSEIKAATNDFSNLIGKGGFGDVYKGELPDHRVVAVKCLKNVTGGDAEFWAEVTIIARMHHLNLVRLWGFCAEKGQRILVYEHIPCGSMDKYLFRVNKSHSNNDKHLKDQSSPNTPQQKPTLDWNMRYRIALGVARAIAYLHEECLEWVLHCDIKPENILLGDDFCPKISDFGLAKLRKKEDMVTMSRRRGTPGYMAPEWVNSAEPITSKADVYSFGMVLLELVSGIRNFEIQDSVLRSEEWYFPGWAFDKFKEMRVEEILDRQIRNDYDSRAHFDMVNRMVKTAMWCLQEKPVLRPTMGKVAKMLEGTVEILEPKKPTVFFLGVEE
>gnl_Pinta_v2.0_PITA_000093180-RA
MDLRPRVFLALFLMQFFILLGCGEGEQGKELVVSSTRLKNPGWTPGNNTYMVSPNGAFCAGFYNVSSNNYAFAVWYANDPQRTVAWMANRDHLVGYNSSLTLQNGNLTLSDSDAQGRIWTASLRPSTLPMEPMLEWTQGIWCSVQARISMSGRASTLLLLLFFQHRISPRQVDWCPQKMTAPSHQANGQTPSLYYNEIGSDQPDFYWTNTSFSLGVGGYLSLSEDGNLISPFNADILMASDSGDPASPLRRLTLDHDGNLRIYSWKGNSSSSWEVVWEAVQERCQIRGTCGDNAICKTPEFNDSILCQCPPGFLPNITDSRSCQRIVQFPQPLCSPNYQNVDYQFIPVDYVNFNGEGNQTIMYGVRLDDCMSACLKNCTCLGFSNKLEGSGYCVHHFNRLLNGYWSPDSLMRTYLKLSAKEKNASNENTYTGMLSVAENVCDAGFSLPFPPNDSDHTTRDLIIICSVFGIELFCGVLAFWIFLRQYSKYRDSAGIFNLDILLNTSGGGPKRFTYAELKAATNNFSNEVGKGGFRTVYKGVLTDQRQIAVKKLERVSQGEGQF
>gnl_Pinta_v2.0_PITA_000063893-RA
MSTCLNSCTCLGFSHKLDGRGYSALHSNRLLNGYWSPDWQANTYLKLSAKEKTASNENTFTGMFSVAKNVCYAGFRLPFPPNDSDHPTRDLIIIFSLFGIKLFCGVFAFWIFLRQYSKYRDSARIFNLDILHNLLGGGPKRFTYAELKAATNNFSIEVGKGGFRTVYRGVLPDQTQIVVKNLERVSQGEGKFWAEVTIIGRIHHLNLVRMWGFCIKACKDETVGLDWSSRYRITVGVARAITYLHEECFEWVRHRDIKPENILLGERFCPKIFDFGLAKLVDREQSLTMSNIKGTPGYVAPEYLMQKTEAISAKADVYRFGIVLLQIVEGDQWFFREKAFHWVVLEGNVEEVVDKSILSGVKANGL
>gnl_Pinta_v2.0_PITA_000014803-RA
MDLRPQVFLALFLMQFFILLGCGEGEQGKELVVSSTRLKNPGWTPGNNTYLVSPNGTFCAGFYNVSSNNYAFAVWYANDPQRTVAWMANRNHLVGYNSSLTLQNGNLTLSDSDAQGRIWTAPINTSNGTDVGMGLVLLESGNLVFSTTKNIHVWQSFDSPTFTLLPTQNFSQTSRLVSTKNDSTFASGVYIFFASQANGQTPSLYYNEIGSDQPDLYWTNTAFSLDLSLSEDGILISPINTNILMASDSRDPVRPLRRLTLDHDGNLRIYSWKGNSSSSWEVVWEAVQERCQIKGTCGDNAICKTPEFNDSILCQCPPGFLPNITDSRSCQRIVQFPQSLCTSNYQSVDYQFIPVDYVNFSGAGNQTIMYGVRLDDCGGPKRFTYAELKAATNNFSNEVGKGGFGTVYKGVLTDQRQIAVKKLERVSQGEGQFWAEVTIIGRIHLNLVRMWGFCTEGEHRLLVYEYIPNGSLDKYLFDKQGKGETVGLDWSSRYRIAVGVARAIAYLHEECSEWVLHRDIKPENILLDECFCPKVSDFGLAKLVDREHSLSVSNIQGTPGYLAPEYWMQKTEAISAKVDVYSFGIVLLQIVSGRRNVCFSQSAVEGDQWFFPKKAFDWVVLERNVEEVVDKSILSGVKNDGLQMEAIKRMVKTAFWCIQSRPDERPSMGKVAKMLQGTLEVPQPPKPDFFLNFLHGDTSEVGDPIYELPPLPPVV
>gnl_Poptr_v3.0_Potri.010G103300.1
MVPFFLCFAFLLLSNPSPSTSQRQQNMTSFSSSDSPWLPMQNKILLSPNSTFAAGFYPVDNSSNHFNFSIWYYKLPRNITTTVWSANKHDSPLSTNASLVITATRELRLTDSSSRSNLWPGAPKSTNSNSTRLVLNEDGSLVYDKWKSFNFPTDTFLPDQDINGTELVSQNGKFRFLNSSSLSFNYSDNYWTSDNVFAQLRSDGSVNQGNSVSIISADYGVARMRRLTLDNDGNLRVYSYDESLGQWFIAWQALQESCKVHGLCGPNAICLTDGSNSMSCVCPPGFRQSTTSREACERKRKLTSNTKFVQLDYVNFTGGSNQTSLNVRNLTTCRANCLARPNCLGFMFKYDGQGYCVLQLDRLLYGYWSPGTEVVMFLRVDSSETDETNFTGMTRVLDTTCPVRISLPFPPQESNTTTRNIAIICTLFAAELISGILFFWAFLKKYIKYRDMAQTLGLEFLPAGGPKRFTYAELKAATNDFSNAIGKGGFGDVYRGELPDKRIVAVKCLKHVTGGDTEFWAEVTIIARMHHLNLVRLWGFCAEKGQRILVYEYVPNGSLDRFLFPAGRVPSSGTEVEMGLVAIDGRKPMLDWGIRYRIALGVARAIAYLHEECLEWVLHCDIKPENILLGDDFCPKISDFGLAKLRKKEDMVSMSRIRGTRGYMAPEWIKSDPITPKADVYSFGMVLLEIVTGSRNFETQGSLMDSEDWYFPRWAFDKVFKEMKVEDILDRQIKHCYDGRVHFDMVDRMVKTAMWCLQDRPDMRPSMGKVAKMLEGTVEITEPTKPTIFFLED
>gnl_Prupe_v2.1_Prupe.1G336000.1
MSPFLLPLLIFITFIVSNPPPCSAQLSAFSITDSQWTPAQQNKTLLSPNLVFAAGFLPLPTSPNLFNFSVWYRNISIGDSVVWSANPKTPVGLTASLVVTAAGVLRLSNSSAGGNVNLWPGPHSQNPNTTKLVLRDDGNLIFGKWESFDFPTDTILPNQSMSGTNITLFSKNGKFSFVNASKLVFNQTDVYQPIDNAFRMLDSTGKLQQENGDSFITSDFGLNRSRRLTIDDDGNLRIYSFDQNPREWTVVWQAGYELCKVHGMCGPNAICVSDGSSSSDCVCPPGFKESVGGIKDSGCERKIELTNLANTKFLRLDYVNFTGGSNQTNWPATNFSVCESRCLAKNNCLGFMFKYDGKGYCVLQLDRLLYGYWSPDTETAMFLRVDNSEADPTKFTGMTELLETTCPVQISLPLPPQESNATTRNIVIICTLFAAELISGVLFFWAFIKKYIKYRDMARTLGLEFLPAGGPKRFSYAELKAATKDFSNLIGRGGFGDVYRGELSDQRVVAVKCLKHVTGGDAEFWAEVTIIARMHHLNLVRLWGFCAEKGQRILVYEYVPNGSLDKYLFQPGRVVSSEPEEETGVLVDNGQKPILDWGIRYRIALGVARAIAYLHEECLEWVLHCDIKPENILLGDDFCPKISDFGLAKLKKKEDMVTISRMQGTRGYMAPEWVKMDPITPKADVYSFGMVLLELVSGVRNNEIQGSRIESEDWYFPRWAFDKVFKEMNVEDILDRQIKHSYDSRLHFDTVNRMVKTAMWCLQDRPELRPSMGKVAKMLEGTVDITEPKKPTIFFLTDD
>gnl_Solly_v2.4_Solyc03g005130.1.1
MSFRPSSSSSSSLLFFLLFFFSNPFFSSSQKILSSFNSKSPPWNPTQNQILLSPNSTFAAGFLQSSRNSFNFSIWYYKIPIRTVVWSANPNFPLNSSATLFISSSGELKLTPSSSSSAPNLWPSSIRNTSSVLFLQEDGNLVYGNWNSFLNPTDTYLPTQNITGTNLTSGNGKFHFDSNTLYFNGNDSYFTFSQNALQRLEETGEVTQVNGRFLSSDFGEKGKLRRMKLDEDGNMRIYSFDISAKNWTIVWQAVNQLCTIHGTCGTNSICMYDTSTTQTSCVCPPGFRKDTSKSCVRKIPLMTKESKSSKYLPLDFVSFTGVGNQTDLKALSFSSCEKNCSDKNDCLGFLFKYDGTGYCVLVLEKLLYGYWSPGTEFVMYLRVDSRENDISNFRGMTSLMETSCPVRISLPFPPEESKTTTRNIVIISTIFAAELISGVFFFWAFLKKYIKYRDMARTFGLEVMPAIGPKRFSFSEIKNATNDFTDKIGKGGFGDVYKGKLSDGRVVAVKCLKNVKGGDAEFWAEVTIIARMHHLNLVRLWGFCAEKGRRILVYEYVPNGSLGEFLFQKAPIQSPDEQKPILDWNIRYRIALGVARAIAYLHEECLEWVLHCDIKPENILLGDDFCPKVSDFGLAKLKKKEEMMTMSRFRGTPGYVAPEWTKADPITPKADVYSFGLVLLEIVSGSRNFEHHNSKVESDQWFFPAWAFDKVFKDMNVDDILDPRIKQSYDSRAHFDLVNRMVKTAMWCIQDRPDARPSMGKVAKMLEGTVEIIEPKKPTIFFLSEE
>gnl_Sorbi_v3.1_Sobic.001G280300.1
MASLSRLLCLLLLLLVPPLAAAQQLPSTFSASNLTWSPTESNRNLLSGDFAAGFVPSASAKGRYRFAVWVVGSNSTNNAVIWYAHDLRSYSPHEGDVNSTLAIDAAGQLSWTAGGSNNATTIWSLQPTANTTTTPAVLQLNVTGSLVYAAAAWSSFAEPTDTLMPGQAIPEGNFTTTLQSDNGRYRLVNSATLQFNNSKMYANISSGGNALLNLTADGRLQFSGSELIASDQGTTNRVRRLTLDDDGNLRLYSLVPKTRTWLVVWQVVQELCTIRGTCAGGRICVPVGADSTSCVCPPGYRNGSLTDACTPKKNYSGRGDDDKFVRMDFVSFSGGASTTASDQGPLMTKLTPQNLADCERLCRGNSSCVAFGYKFGGDRTCLQFTGLSDGYWSPATEMSTYLRVAATDNDSNPFTGMTSMIETVCPVRLALPVPPKQARTTIRNVAIITALFAVELLAGVLSFWAFLRKYSQYREMARTLGLEYLPAGGPRRFSHAELKQATKDFSDVVGRGAYGTVFRGELPDRRAVAVKQLHGVGGGEAEFWAEVTIIARMHHLNLVRMWGFCADKDQRMLVYEYVPNGSLDKYLFAGGGGGGGEQGEQDSSSSPAAGTTGSGRSRWAARTGTSPSGRTRRCTWSGASTTSWTRASPPPTTTPPASPPWSAWSRRPCGACRTAPRCARPWGKWPRCSRAPSRSPTPSSPQSSASRTTD
>gnl_Spipo_v2_Spipo2G0020500
MRMSPLSILAVLFALLESPAVAGRQIFSFSASDSPWKPSDNRTLVSPNRNFSAGFARRSSACGPSSTAGDQYVFSVWVTHAVGRTVVWSLSCSSTNTNLTGEPTISLNASALSLNGEVIKSDGAAMRLEDNGELKVGNWTSFDFPTDTILPGQGFRGSNLTSRNGRYQFVNATFLIFKGMDRYWDTGKALKNLTTGGVLNKENGDTIVASDVDAVRLRRLTLDDDGNLRIYSLVPTTGNWTVVWQLVTEACKIHGTCGENSLCFNNGSTSVTTCVCLPGFQWVAGGGKCERKMTEFLRSSKFLSLDFVDFPDTPKLDLSPRSFDDCKWLCLQNDSCLAFTYKYTGQQTCTHRGGPLVNLYWSPATEVRTFLRVAEAEKDRSNFTGMFSVLETVCPVRIQLPDPPKESKTTARNLGIIGTAFALELLAGVLSFWAFLRRYSQYRDMARALGLEFLPAGGPKRFTYAELKAATRDFSDEVGSGGFGVVYKGELPDRRVVAVKRLKDAAGSEADFWAEANIIARMHHLNLVRLWGFCAEKGQRMLVYEFIPNGSLDQYIFPPSPRRQRGGGEEEESEEEEKMRKPLLDWNIRYRIALGVARAIAYLHEECLEWVLHRDIKPENILLDGDFCPKVSDFGMAKLTKEDRFSRSGVKGTQGYMAPEWVMPREPITAKADVYSFGMVLLEMVTGARNNKFQMSALQSEEWYFPVFAYEKVYVEQRVEDIIDPRILDSYDSRTHLAMVDRMLKTAIWCLQERPEMRPSMGKVAKMLEGSVEITEPGKPTIFYLRET
>gnl_Theca_v1.1_Thecc1EG011264t1
MSLLFLISFLFSLLLLNPSPSLSQQNHSFSSSDFPWLPTQNRILLSPNRDFAAGFMQIPSSSNHYTFSIWYYNISGNRTTVWSAKTNSTIDRTSSLVISNTSELRLINSAGGTLWPEPAAIGNPNSTLVLKDEGNLVYGTWQSFDYPTDTILPNQTLKAKNGTAMQSKNDKFIFQNSKILVFNSSEYWNIDNAFQKLDENGRVLQDNGATLVSSDFGEPNRLRRLTLDNDGNLRIYSFGSEAGEWEVVWQAVQEMCTVHGTCGPNAICMNDASNSDPTSCVCPPGFRKRANDNNSCEIKIPLRNPGNTKFLQLDYVNFSGSSDQSNLNVKNFSMCQSRCLANPNCLGFGFKYDGKGSCVLQIDRLLYGYWSPGTESAFFLRVDKSETDRSNFTGMTSLLETTCPVNIRLPLPPDESNTTTRNIVIICTLFAAELISGVLFFWAFLKKYIKYRDMARTFGLEFLPAGGPKRFTFAELKAATNDFSNLIGKGGFGDVYKGELTDHRVVAVKCLKNVTGGDAEFWAEVTIIARMHHLNLVRLWGFCAEKGQRILVYEYVPNGSLDKYLFPASRVPSLDKEVEMDPIGTDVPNPILDWNIRYRIALGVARAIAYLHEECLEWVLHCDIKPENILLGDDFCPKISDFGLAKLRKKEDMVSMSRIRGTRGYMAPEWVKMDPITPKADVYSFGMVLLELVSGVRNFEMQGSLMDSEDWYFPRWAFDKVFKEMKVEDILDRQIKHFYDSRLHFDLVDRMVKTAIWCLQDRPEARPSMGKVAKMLEGTVEITEPKEPKIFYLVDG
>gnl_Vitvi_Genoscope.12X_GSVIVT01011620001
MALPFLCSVLIFTFLFCNPPPLSAQPQQNISNFSSSDSPWRPSQGQILLSPNSTFAAGFWPTPTSPNLYIFSIWYLNISVHTDIWSANANSPVSGNGTVSITASGELRLVDSSGKNLWPGNATGNPNSTKLVLRNDGVLVYGDWSSFGSPTDTILPNQQINGTRLVSRNGKYKFKNSMRLVFNDSDSYWSTANAFQKLDEYGNVWQENGEKQISSDLGAAWLRRLTLDNDGNLRVYSFQGGVDGWVVVWLAVPEICTIYGRCGANSICMNDGGNSTRCTCPPGFQQRGDSCDRKIQMTQNTKFLRLDYVNFSGGADQNNLGVQNFTICESKCLANRDCLGFGFKYDGSGYCVLQLKRLLYGYWSPGTETAMYLRVDNSESDQSNFTGMTDLLETTCPVRISLPLPPEESNTTTRNIVIICTLFAAELISGVLFFSAFLKKYIKYRDMARTLGLEFLPAGGPKRFTYAELKAATNDFSDCVGKGGFGDVYKGELPDHRIVAVKCLKNVTGGDPEFWAEVTIIARMHHLNLVRLWGFCAEKGRRILVYEYVPKGSLDKFLFPAHWNIRYRIALGVARAIAYLHEECLEWVLHCDIKPENILLGDDFCPKISDFGLAKLKKKEDMVSMSRIRGTRGYMAPEWVKMDPITPKADVYSFGMVLLEIVSGRRNNEIQDSLTQSEDWYFPRWAFDKVFKEMRVEDILDSQIIHCYDSRLHFDMVDRMVKTAMWCLQDRPEMRPSMGKVAKMLEGTKILPLPPHLIIISLTCFHTCVLRYFFPCFHIHVFRVFLLSTNTRKLIFFSCIIFHNFIIVAFSESFLYHSNF
>FraveV4A2_4g33230.t1
MSTFFLFLLLLLLFISTPPPSSAQQTLSSFSISNSPWTPRDDLTLLSPNSAFAAGFLPLPSSPNLFNFSIWFHNISAANSVVWSTTYPLAPSAALSITSTGLLLLSNSSSSSNQNLWPTPPSGETNTTQLKLRNDGNLIYGGWESFTFPTDTALPNQTLTGNNFTLVSKNRKFRFINSTQLVFNVTEPYQDLTNAFQSFESAGKMTQANGASFIVSDFGLKRSRRLTLDNDGNLRIYSFDPSLHSWTVVWQSGYELCQVHGTCGPNAICVSDGATSDYYCVCPPGFTPVPNGKIEDQGCLRKIPLSKKSTNFLQLDYVNFTGGSNQTNWPATNFSQCQSRCLSRDNCEGFMFKYDGQGFCVLQLDRLLYGYWSPGSERAMFLRVDNSETDKSNFTGMTELLETTCPVQISLPLPPEESNATTRNIVIICTLFAAELISGVLFFWAFIKKYIKYRDMARTLGLEFLPAGGPKRFSYAELKAATKDFSNLIGRGGFGDVYRGELTDQRVVAVKCLKQVTGGDAEFWAEVTIIARMHHLNLVRLWGFCAEKGQRILVYEYVPNGSLDKYLFKPARVSSTDQDSENGAPADEKPILDWGIRYRIALGVARSIAYLHEECLEWVLHCDIKPENILLGDDFCPKISDFGLAKLKKKEDMVSISRMQGTRGYMAPEWVKMDPITPKADVYSFGMVLLELVSGVRNNEIQGSMIESEDWYFPRWAFDKVFKEMNVEDILDRQIKHCYDSKAHFDTVNRMVKTAMWCLQDRPEMRPSMGKVAKMLEGTVDITEPNKPTIFFLTDD
>Maldo_HF_07970
MSTFLLSILLAFILSNLPPSSAQQLNSFSSKDSPWTPSQQNKTLLSPNSLFAAGFLSLPNSPNLFNFSVWYHNISAPNSVVWTANPKSPLAPSATLVITAAGVLRLTNSSAAAGGGNLWPGPSSSNPNTTRLLLRNDGNLIYGKWESFAFPTDTVLPNQSMTGANFTLLSKNGKFSVVNASCLVFNNTDVYQNLTNAFQSLGSEGKVQQANGASFIASDFGLNRSRRLTIDDDGNFRIYSFDPSLRQWNIVWQAGYELCQVHGTCGPNAICVSDGSSSSYCVCPPGFRESAGGIKDGGCERKIKLTNLGNTRFERLDYVNFTGGSNQTNWPATNFSVCESRCLVRNNCLGFMFKYDGKGYCVLQLERLLYGYWSPGSETAMFLRVDKSETDRSNFTGMTELLETTCPVQIRLPLPPEDSNATTRNIVIICTLFAAELISGVLFFWAFIKKYIKYRDMARTLGLEFLPAGGPKRFSYAELKAATKDFSNLIGKGGFGDVYKGVLTDQRVVAVKCLKHVAGGDAEFWAEVTIIARMHHLNLVRLWGFCAEKGQRILVYEYVPNGSLDKYLFQPGRVTPSDSVEETGVLIDDERKPILDWGIRYRIALGVARSIAYLHEECLEWVLHCDIKPENILLGDDFCPKISDFGLAKLKKKEDMVTISRMHGTRGYMAPEWIKADQITPKADVYSFGMVLLELVSGVRNTEIQGSMIESDDWYFPRWAFDKVFKEMNVEDILDRRIKNSYDSRVHFDAVNRMVQTAMWCLQDRPEMRPSMGKVAKMLEGTVDITEPKKPTIFFLSDD
>Malba_041657
MARTLGLEFLPAGGPKRFSYAELKAATKDFSNLIGKGGFGDVYKGVLTDQRVVAVKCLKNVAGGDAEFWAEVTIIARMHHLNLVRLWGFCAEKGQRILVYEYVPNGSLDKYLFQPGRVTPSDSVEETGVLIDDERKPILDWGIRYRIALGVARSIAYLHEECLEWVLHCDIKPENILLGDDFCPKISDFGLAKLKKKEDMVTISRMHGTRGYMAPEWIKADQITPKADVYSFGMVLLELVSGVRNTEIQGSMIESDDWYFPRWAFDKVFKEMNVEDILDRRIKNSYDSRVHFDAVNRMVQTAMWCLQDRPEMRPSMGKVAKMLEGTVDITEPKKPTIFFLSDD
>Malba_043168
MFKYDGKCYCVLQLERLLYGYWSPGSETAMFLRVDKSETDRSNFTRMTELLETTCPVQIRLPLPPEDSNATTRNIVILYILLSEVLPFWVETEIRDLPADFAGEVGF
>Malsi_02g013430
MGISEFTASIPVYGNGTSSSKPVHGTCRLNAIYFSDGSSSFYCMCASGFRESAGEIKDGGCKRKIKLTNLGNNKLRSLITPINFSVCKSRCLARNDCLRFMFKYDDKGYCVLQLERLLYGYWLPGSETAMFLQVEKSETDRSNFTRMTELLEMTCPVQKSLPLPPENSNATTRNIVIICTLFAAELISSSDMQRRKGREGFRG
>Malsi_07g010310
MTGANFTILSKNGKFSVVNASSLVFNDINVYQSLTNAFQSLDSEGKVQQANGQSFIASDFGLNRSRRLTIDDDGNFRIYSFDPSLRQWNIVWQAGYELCRVHGTCGLNAICVSDGSSSSYCVCPSGFRESAGGIKDGGCERKIKLTNLGNTRFERLDYVNFTGGSNQTNWPATNFSVCESRCLARNNCLGFMFKYDGKGYCVLQLERLLYRYWSPGSETAMFLRVDKSETDRSNFIGMTELLETTCPVQISLPLPPEDSNATTRNIVILYILLSEVLPFWAQDGDWDLPADFAGERMKQFSTMNKLKKMALRVIAERLSEEEIGGLREIFKMIDADGSGSITFDELKEGLRKVGSELMEFEIKDLININQPHCPPPPLLSTAPFKKRCHEHDHSDGTSCKFPALGSASGSGWCHCSKKKTQVRSYKSGRGSQSPSSLDSKPSSPPVSPAHRQLLPPPPDPAATENSPSIAARSSIASCLRSSSPKVFQGLMSWA
>Malsi_13g010480
MTELLETTCPVQISLLLPPEDSNATTRNIVIICTIFAAELISGVLFFWAFIKKYIKYRDMARTLGLEFLPTGGPKRFSYAELKAATKDLSNLIGKGGFGDVYKCVLTDQRVVAVKCLKHVWAEVTIIAQMHHLNLVRLWGFYAEKGQRILVYEYVPNGSLDKSFGVAFYARADQEHLVPCCSFSSCRQGAFGVAFYARANQERLVPCCSFSSCRQGTFGVAFYARANQERLVRAV
>Malsi_16g001550
MSTFLLSILLAFILSNLPPSSAQQLNSFSSKDSPWTPSQQNKTLLSPNSLFAAGFLSLPNSPNLFNFSVWYHNSAPNSVVWTANPKSPLSPSATLVITAAGVLRLTNSSAAAGGGNLWPGPSSSNPNTTRLLLRNDGNLIYGKWESFAFPTDTVLPNQSMTGANFTLLSKNGKFSVVNASSLVFNNTDVYQSVTNAYQSLDSEGKVQQANGASFIASDFGLNRSRRLTIDDDGNFRIYSFDPSLWQWNIVWQAEYELCQVHGTCGPNAICVSDGSSSSYCVCPPGFRESAGGIKDGGCERKIKLTNLGNTRFERLDYVNFTGGSNQTNWPATNFSVCESRCLVRNNCLGFMFKYDGKGYCVLQLERLLYGYWSPGSETAMFLRVDKSETDRSNFTGMTELLETTCPVQIRLPLPPEDSNATTRNIVIICTLFAAELISGVLFFWAFIKKYIKYRDMARTLGLEFLPAGGPKRFSYAELKAATKDFSNLIGKGGFGDVYKGVLTDQRVVAVKCLKHVAGGDAEFWAEVTIIARMHHLNLVRLWGFCAEKGQRILVYEYVPNGSLDKYLFQPGRVTPSDSVEETGVLIDDERKPILDWGIRYRIALGVARSIAYLHEECLEWVLHCDIKPENILLGDDFCPKISDFGLAKLKKKEDMVTISRMHGTRGYMAPEWIKADQITPKADVYSFGMVLLELVSGVRNTEIQGSMIESDDWYFPRWAFDKVFKEMNVEDILDRRIKNSYDSRVHFDAVNRMVQTAMWCLQDRPEMRPSMGKVAKMLEGTVDITEPKKPTIFFLSDD
>Malsy_02g014090
MTMGISEFTASIPVYGNGTSSSKPGMNFAKSTACVGRTPSTSAMVRAPFTACAHRDLRESAGKIKDGGPINFSVCKSRCLARNDCLRFMFKYDDKGYCVLQLERLLYGYWLPGSETAMFLQVEKSETDRSNFTRMTELLEMTCPVQKSLPLPPENSNATTRNIVIICTLFAAELISSSDMQRRKGREGFEVGDNP
>Malsy_15g027420
MGELRLPHCIVLPNQSMTGANYTLFSKNGKFSVVNASKVQQANGESFIASDFGLNRSQKLMIDDDGNFRIYSYDPSLRQWNIIWQAGYELCKVHGMCGLNAICVSDGSSSSYCVCPSRFRGSAGGIKDGGCERKIKLTNLGNTKFERLDYVNFTGRSNQSNWPAVNFNICESRCLGRNDCLRFMFKYDGKGYCVLQLERLLYGDDGAAGDDVSRSDKPPASAGGFERDDKEHCDYMHPFRGGANFPFRHAEEKREGGGRG
>Malsy_16g001270
MSTFLLSILLAFILSNLPPSSAQQLNSFSSKDSPWTPSQQNKTLLSPNSLFAAGFLSLPNSPNLFNFSVWYHNISAPNSVVWTANPKSPLSPSATLVITAAGVLRLTNSSAAAGGGNLWPGPSSLNPNTTRLLLRNDGNLIYGKWESFAFPTDTVLPNQSMTGANFTLLSKNGKFSVVNASSLVFNNTDVYQSLTNAFQSLDSEGKVQQANGASFIASDFGLNRSRRLTIDDDGNFRIYSFDPSLRQWNIVWQAGYELCQVHGTCGPNAICVSDGSSSSYCVCPPGFRESAGGIKDGGCERKIKLTNLGNTRFERLDYVNFTGGSNQTNWPATNFSVCESRCLVRNNCLGFMFKYDGKGYCVLQLERLLYGYWSPGSETAMFLRVDKSETDRSNFTGMTELLETTCPVQISLPLPPEDSNATTRNIVIICTLFAAELISGVLFFWAFIKKYIKYRDMARTLGLEFLPAGGPKRFSYAELKAATKDFSNLIGKGGFGDVYKGVLTDQRVVAVKCLKHVAGGDAEFWAEVTIIARMHHLNLVRLWGFCAEKGQRILVYEYVPNGSLDKYLFQPGRVTPSDSVEETGVLIDDERKPILDWGIRYRIALGVARSIAYLHEECLEWVLHCDIKPENILLGDDFCPKISDFGLAKLKKKEDMVTISRMHGTRGYMAPEWIKADQITPKADVYSFGMVLLELVSGVRNTEIQGSMIESDDWYFPRWAFDKVFKEMNVEDILDRRIKNSYDSRVHFDAVNRMVQTAMWCLQDRPEMRPSMGKVAKMLEGTSLELNNVVVAGGPSLAPFLSRLMALRSNGRNLSFEILRRNSSLDGEHDEAIFYRSISDPLQSDQSTNAKSARRKRKKKKKKTPATAHASIPESPTATYGVVSDSFDVNSETTNVETCDIRGSGLEFNYRAQTMLLPITTEVVDPEFQNLRGAAELRQRTVIGSAGGVVEETETASSHIEGEAKEESAAEGGSASKQRSEPNGKVIPKLQTAESLDWKRLMSEDPNCVFSVDKSPVQYFMEEMSIGNSLRSTTTLGNEKEREIVYDTIFRLPWRCELLIDVGFFVCFDSFLSLLTIMPTRILMTVWRTIYSRQFKRPSAAELSDFGCFTIMACGVTLLQQTDISLIYHMIRGQGTIKLYVVYNVLEIFDKLCQSFNPDVLQTLFNSADGLASCPPENMRFWIWRFICDQALAAITLSTCIVAHNNALLALLVSNNFAEIKSSVFKRFSKDNIHSLVYFDSVERFHISAFLLFVLAQNILEAEGPWFESFLSNALLVYVCEMIIDIIKHSFIAKFNNIKPIAYSEFLEDLCKQTLNIQSEASKKNLTFIPLAPACVVIRVLTPVYAAHLPYSPLPWKQFWTLVLFAMTYVMLTSLKVLIGMGLQKHASWYVNRCKRRKHHLHYD
>Maldo_GDDH_13G1119300
MTELLETTCPVQISLLLPPEDSNATTRNIVIICTIFVAELISGVLFFWAFIKKYIKYRDMARTLGLEFLPTGGPKRFSYAELKAATKDLSNLIGKGGFGDVYKCVLTDQRVVAVKCLKHVWAEVTIIAQMHHLNLVRLWGFYAEKGQRILVYEYVPNGSLDKYLFQPGRVTPSDSVEETGVLIDDKQK
>Maldo_GDDH_16G1015600
MSTFLLSILLAFILSNLPPSSAQQLNSFSSKDSPWTPSQQNKTLLSPNSLFAAGFLSLPNSPNLFNFSVWYHNISAPNSVVWTANPKSPLAPSATLVITAAGVLRLTNSSAAAGGGNLWPGPSSSNPNTTRLLLRNDGNLIYGKWESFAFPTDTVLPNQSMTGANFTLLSKNGKFSVVNASCLVFNNTDVYQNLTNAFQSLGSEGKVQQANGASFIASDFGLNRSRRLTIDDDGNFRIYSFDPSLRQWNIVWQAGYELCQVHGTCGPNAICVSDGSSSSYCVCPPGFRESAGGIKDGGCERKIKLTNLGNTRFERLDYVNFTGGSNQTNWPATNFSVCESRCLVRNNCLGFMFKYDGKGYCVLQLERLLYGYWSPGSETAMFLRVDKSETDRSNFTGMTELLETTCPVQIRLPLPPEDSNATTRNIVIICTLFAAELISGVLFFWAFIKKYIKYRDMARTLGLEFLPAGGPKRFSYAELKAATKDFSNLIGKGGFGDVYKGVLTDQRVVAVKCLKHVAGGDAEFWAEVTIIARMHHLNLVRLWGFCAEKGQRILVYEYVPNGSLDKYLFQPGRVTPSDSVEETGVLIDDERKPILDWGIRYRIALGVARSIAYLHEECLEWVLHCDIKPENILLGDDFCPKISDFGLAKLKKKEDMVTISRMHGTRGYMAPEWIKADQITPKADVYSFGMVLLELVSGVRNTEIQGSMIESDDWYFPRWAFDKVFKEMNVEDILDRRIKNSYDSRVHFDAVNRMVQTAMWCLQDRPEMRPSMGKVAKMLEGTVDITEPKKPTIFFLSDD
>Maldo_Gala_02g013120
SVTGANFTLISNNDKFSVINASNLVFNDTDTPKAKCNRQMASLYGNGTSSSKPGMNFAKSTAFVGRTPSTSAMVRAPFTACAHRDLRESAGKIKDGGSNFTRMTELLEMTCPVQKSLPLPPENSNATTRNIVITCTLFAAELISSSDMQRRKGREGFGG
>Maldo_Gala_15g028750
MGELRLPHCIVLPNQSMTGANYTLFSKNGKFSVVNASNLGFNDTDSLSNAFQSLDSEGKVQQANGESFIASDFGLNRSQKLMIDDDGNFRIYSYDPSLRQWNIIWQAGYELCKVHGMCGLNAICVSDGSSSSYCVCPSRFRGSAGGIKDGGTPRL
>Maldo_Gala_16g001430
MSTFLLSILLAFILSNLPPSSAQQLNSFSSKDSPWTPSQQNKTLLSPNSLFAAGFLSLPNSPNLFNFSVWYHNISAPNSVVWTANPKSPLAPSATLVITAAGVLRLTNSSAAAGGGNLWPGPSSSNPNTTRLLLRNDGNLIYGKWESFAFPTDTVLPNQSMTGANFTLLSKNGKFSVVNASCLVFNNTDVYQNLTNAFQSLGSEGKVQQANGASFIASDFGLNRSRRLTIDDDGNFRIYSFDPSLRQWNIVWQAGYELCQVHGTCGPNAICVSDGSSSSYCVCPPGFRESAGGIKDGGCERKIKLTNLGNTRFERLDYVNFTGGSNQTNWPATNFSVCESRCLVRNNCLGFMFKYDGKGYCVLQLERLLYGYWSPGSETAMFLRVDKSETDRSNFTGMTELLETTCPVQIRLPLPPEDSNATTRNIVIICTLFAAELISGVLFFWAFIKKYIKYRDMARTLGLEFLPAGGPKRFSYAELKAATKDFSNLIGKGGFGDVYKGVLTDQRVVAVKCLKHVAGGDAEFWAEVTIIARMHHLNLVRLWGFCAEKGQRILVYEYVPNGSLDKYLFQPGRVTPSDSVEETGVLIDDERKPILDWGIRYRIALGVARSIAYLHEECLEWVLHCDIKPENILLGDDFCPKISDFGLAKLKKKEDMVTISRMHGTRGYMAPEWIKADQITPKADVYSFGMVLLELVSGVRNTEIQGSMIESDDWYFPRWAFDKVFKEMNVEDILDRRIKNSYDSRVHFDAVNRMVQTAMWCLQDRPEMRPSMGKVAKMLEGTVDITEPKKPTIFFLSDD
>Pyrco_DAP_Chr6v0.1_14612.1
MGISEFTASIPVCGNGTSSSKPGNYAKSTISDGLSSFYCVCPSGFRESAGEIKDGGCERKIKLTNLGNTRFERLDYVNFMDKSNQTNWPAVNFSVCESRCLAKLISRFGQLASTGGFERDDMEHCDYMHPFRSGADFPFQCAEEKREGGGWVVFGFEEEGLEVEGFGWANEKGK
>Pyrco_BP1_006782.1
MSTFLLSILFAFILSNPPPSSAQQLSSFSSKDSPWTPSQKNKTLLSPNSLFAAGFLSLPNSSNLFNFSVWYHNISAPNSVVWTANPKSPLSPSATLVITVAGVLRLTNSSAAAGGGNLWPGPSSSNPNTTRLLLRNDGNLIYGKWESFAFPTDTVLPNQSMTGANFTLLSKNGKFSVVNAISLVFNDTDVYQNLSKAFESLDSDGKVQQANGESFIASDFGLNRSRRLTIDNDGNFRIYSFDPSLRQWNIVWQAGYELCQVHGTCGPNAICVSDGSSSSYCVCPPGFRESAGGIKDGGCERKIKLTNLGNTRFERLDYVNFTGGSNQTNWPATNFSVCESRCLARNDCLGFMFKYDGKGFCVLQLERLLYGYWSPGSETAMFLRVDKSETDRSNFTGMTELLETTCPVQISLPLPPEDSNATTRNIVIICTLFAAELISGVLFFWAFIKKYIKYRDMARTLGLEFLPAGGPKRFSYAELKAATKDFSNLIGKGGFGDVYKGELTDQRVVAVKCLKHVTGGDAEFWAEVTIIARMHHLNLVRLWGFCAEKGQRILVYEYVPNGSLDKYLFQPGRVTPSDSADETGILIDDERKPILDWGIRYRIALGVARSIAYLHEECLEWVLHCDIKPENILLGDDFCPKISDFGLAKLKKKEDMVTISRMHGTRGYMAPEWIKADQITPKADVYSFGMVLLELVSGVRNTEIQGSRIESDDWYFPRWAFDKVFKEMNVEDILDRRIKNSYDSRVHFDAVNRMVQTAMWCLQDRPEMRPSMGKVAKMLEGTVDITEPKKPTIFFLSDD
>Pyrco_BP1_023513.1
MGISEFTASIPVCGNGTSSSKPGNYAKSTISDGLSSFYCVCPSGFRESAGEIKDGGCERKIKLTNLGNTRFERLDYVNFMDKSNQTNWPAVNFSVCESRCLAKLISRFGQLASTGGFERDDMEHCDYMHPFRGGADFPFQCAEEKREGGGWVVFGFEEEGLEVEGFGWANEKGK
>Pyrco_BP1_036315.1
MIDNNSEFTALIPVCGNGISSGKPGMNSAKSTARKGQTPSTSTTVRAPLTAYALRFKESAGEIKDGGCERKIKLTNLGNTRFERLDYVNFTNASNQTNWLAVNFNVCELRCLVRNDCLRFMFKYYDKGYCVLQLERLLYGYWSPGSKTATFLRVDKSETDRSNFTRMTELLETTCPI
>Pyrco_BP_DH_15g28260
MEELRLPHCTMLPNQSMTGANFTLLSNNDKFSVVNVSNLFFNDTDVYQSFSNAFQSLDSEGKVQQANSELMIDDYGNFRIYSFNLSLRQWNIVWQARYKLCKVHCTCGLSAICVNDGLSSSYCMCPSGFRESADGIKERGCERKIKLTTLGNTGGSNQINWPAVNFNVCESRCMARNDCLRFMFTYDGKGYCMV
>Pyrco_BP_DH_16g01450
MSTFLLSILFAFILSNPPPSSAQQLSSFSSKDSPWTPSQKNKTLLSPNSLFAAGFLSLPNSSNLFNFSVWYHNISAPNSVVWTANPKSPLSPSATLVITVAGVLRLTNSSAAAGGGNLWPGPSSSNPNTTRLLLRNDGNLIYGKWESFAFPTDTVLPNQSMTGANFTLLSKNGKFSVVNAISLVFNDTDVYQNLSKAFESLDSDGKVQQANGESFIASDFGLNRSRRLTIDNDGNFRIYSFDPSLRQWNIVWQAGYELCQVHGTCGPNAICVSDGSSSSYCVCPPGFRESAGGIKDGGCERKIKLTNLGNTRFERLDYVNFTGGSNQTNWPATNFSVCESRCLARNDCLGFMFKYDGKGFCVLQLERLLYGYWSPGSETAMFLRVDKSETDRSNFTGMTELLETTCPVQISLPLPPEDSNATTRNIVIICTLFAAELISGVLFFWAFIKKYIKYRDMARTLGLEFLPAGGPKRFSYAELKAATKDFSNLIGKGGFGDVYKGELTDQRVVAVKCLKHVTGGDAEFWAEVTIIARMHHLNLVRLWGFCAEKGQRILVYEYVPNGSLDKYLFQPGRVTPSDSADETGILIDDERKPILDWGIRYRIALGVARSIAYLHEECLEWVLHCDIKPENILLGDDFCPKISDFGLAKLKKKEDMVTISRMHGTRGYMAPEWIKADQITPKADVYSFGMVLLELVSGVRNTEIQGSRIESDDWYFPRWAFDKVFKEMNVEDILDRRIKNSYDSRVHFDAVNRMVQTAMWCLQDRPEMRPSMGKVAKMLEGTVDITEPKKPTIFFLSDD
>Pruav_sc0000893.1_g620.1.mk
MSPFLLPLLFFITFIVSNPPPCSAQLSAFSITDSPWTPAQQNKTLLSPNSVFAAGFLSLPTSPNLFNFSVWYRNISIRDSVVWSANKTPVGLTARLVVTAAGVLRLSNSSAGENVNLWPGLHSQNPNSTKLVLRDDGNLIFGKWESFGFPTDTILPNQSMSLSGTNITLFSKNGKFSFVDAIKLVFNQTDVYQTMDNAFQMLDSTGKLQQENGVSFIASDFGLNRSRRLTIDDDGNLRIYSFDQSPREWTVVWQAEYELCRVHGMCGPNAICVSDGSSSSSCVCPPGFKESYGGIKDRGCERKIELTNLANTKFLRLDYVNFTGGSNQTNWLATNFSVCESRCLAKNNCLGFMFKYDGKGYCVLQLDRLLYGYWSPDSETAMFLRVDNSETDRTNFTGMTELLETTCPVQISLPLPPQESNATTRNIVIICTLFAAELISGVLFFWAFIKKYIKYRDMARTLGLEFLPAGGPKRFSYAELKAATKDFSNLIGRGGFGDVYRGELSDQRVVAVKCLKHDRPELRPSMGKVAKMLEGTVDITEPKKPTIFFLTDD
>Pyrusco0g064730.1
MSTFLLSILFAFILSNPPPSSGQQLSSFSSKDSPWTPSQKNKTLLSPNSLFAAGFLSLPNSSNLFNFSVWYHNISAPNSVVWTANPKSPLSPSATLVITAAGVLRLTNSSAAAGGGNLWPGPSSSNPNTTRLLLRNDGNLIYGKWESFAFPTDTVLPNQSMTGANFTLLSKNGKFSVVNASSLVFNDTDVYQSLSHAFESLDSDGKVLQANGESFIASDFGLNRSRRLTIDNDGNFRIYSFDPSLRQWNIVWQAGYELCQVHGTCGPNAICVSDGSSSSYCVCPPGFRESAGGIKDGGCERKIKLTNLGNTRFERLDYVNFTGGSNQTNWPATNFSVCESRCLARNDCLGFMFKYDGKGYCVLQLERLLYGYWSPGSETAMFLRVDKSETDRSNFTGMTELLEMTCPVQISLPLPPEDSNATTRNIVIICTLFAAELISGVLFFWAFIKKYIKYRDMARTLGLEFLPAGGPKRFSYAELKAATKDFSNLIGKGGFGDVYKGELTDQRVVAVKCLKHVTGGDAEFWAEVTIIARMHHLNLVRLWGFCAEKGQRILVYEYVPNGSLDKYLFQPGRVTPSDSADETDILIDDERKPILDWGIRYRIALGVARSIAYLHEECLEWVLHCDIKPENILLGDDFCPKISDFGLAKLKKKEDMVTISRMHGTRGYMAPEWIKADQITPKADVYSFGMVLLELVSGVRNTEIQGSRIESDDWYFPRWAFDKVFKEMNVEDILDRRIKNSYDSRVHFDAVNRMVQTAMWCLQDRPEMRPSMGKVAKMLEGTVDITEPKKPTIFFLSDD
>Pyrusco0g065110.1
MSTFLLSILFAFILSNPPPSSGQQLSSFSSKDSPWTPSQKNKTLLSPNSLFAAGFLSLPNSSNLFNFSVWYHNISAPNSVVWTANPKSPLSPSATLVITVAGVLRLTNSSAAAGGGNLWPGPSSSNPNTTRLLLRNDGNLIYGKWESFAFPTDTVLPNQSMTGANFTLLSKNGKFSVVNAISLVFNDTDVYQNLSKAFESLDSDGKVQQANGESFIASDFGLNRSRRLTIDNDGNFRIYSFDPSLRQWNIVWQAGYELCQVHGTCGPNAICVSDGSSSSYCVCPPGFRESAGGIKDGGCERKIKLTNLGNTRFERLDYVNFTGGSNQTNWPATNFSVCESRCLARNDCLGFMFKYDGKGYCVLQLERLLYGYWSPGSETAMFLRVDKSETDRSNFTGMTELLEMTCPVQISLPLPPEDSNATTRNIVIICTLFAAELISGVLFFWAFIKKYIKYRDMARTLGLEFLPAGGPKRFSYAELKAATKDFSNLIGKGGFGDVYKGELTDQRVVAVKCLKHVTGGDAEFWAEVTIIARMHHLNLVRLWGFCAEKGQRILVYEYVPNGSLDKYLFQPGRVTPSDSADETDILIDDERKPILDWGIRYRIALGVARSIAYLHEECLEWVLHCDIKPENILLGDDFCPKISDFGLAKLKKKEDMVTISRMHGTRGYMAPEWIKADQITPKADVYSFGMVLLELVSGVRNTEIQGSRIESDDWYFPRWAFDKVFKEMNVEDILDRRIKNSYDSRVHFDAVNRMVQTAMWCLQDRPEMRPSMGKVAKMLEGTVDITEPKKPTIFFLSDD
>Pyrusco16g002000.1
MSTFLLSILFAFILSNPPPSSGQQLSSFSSKDSPWTPSQKNKTLLSPNSLFAAGFLSLPNSSNLFNFSVWYHNISAPNSVVWTANPKSPLSPSATLVITAAGVLRLTNSSAAAGGGNLWPGPSSSNPNTTRLLLRNDGNLIYGKWESFAFPTDTVLPNQSMTGANFTLLSKNGKFSVVNASSLVFNDTDVYQSLSNAFESLDSDGKVQQANGESFIASDFGLNRSRRLTIDNDGNFRIYSFDPSLRQWNIVWQAGYELCQVHGTCGPNAICVSDGSSSSYCVCPPGFRESAGGIKDGGCERKIKLTNLGNTRFERLDYVNFTGGSNQTNWPATNFSVCESRCLGRNDCLGFMFKYDGKGYCVLQLERLLYGYWSPGSETAMFLRVDKSETDRSNFTGMTELLEMTCPVQISLPLPPEDSNATTRNIVIICTLFAAELISGVLFFWAFIKKYIKYRDMARTLGLEFLPAGGPKRFSYAELKAATKDFSNLIGKGGFGDVYKGELTDQRVVAVKCLKHVTGGDAEFWAEVTIIARMHHLNLVRLWGFCAEKGQRILVYEYVPNGSLDKYLFQPGRVTPSDSADETDILIDDERKPILDWGIRYRIALGVARSIAYLHEECLEWVLHCDIKPENILLGDDFCPKISDFGLAKLKKKEDMVTISRMHGTRGYMAPEWIKADQITPKADVYSFGMVLLELVSGVRNTEIQGSRIESDDWYFPRWAFDKVFKEMNVEDILDRRIKNSYDSRVHFDAVNRMVQTAMWCLQDRPEMRPSMGKVAKMLEGTVDITEPKKPTIFFLSDD
>Pyrusco6g009570.1
MGISEFTASIPVCGNGTSSSKPGTNYAKSTISDGLSSSYCVCPSGFRESAGEIKDGGCERKIKLTNLGNTRFERLDYVNFMDKSNQTNWLAVNFSVCESRCLAKLISRFSQLASIGGFERDDMEHCDYMHPFRGGADFPFQCGFGWANEKGK
>Pyrbe_024556
MSTFLLSILFAFIVSNPPPSSAQQLSSFSSKDSPWTPSQKNKTLLSPNSLFAAGFLSLPNSSNLFNFSVWYHNISAPNSVVWTANPKSPLSPSATLVITAAGVLRLTNSSAAAGGGNLWPGPSSSNPNTTRLILRNDGNLIYGKWESFAFPTDTVLPNQSMTVANFTLLSKNGKFSVVNASSLVFNDTDVYQSLGNAFESLDSDGEVQQANGESFIASDFGLNRSRRLTIDNDGNFRIYSFDPSLRQWNIVWQAGYELCRVHGTCGPNAICVSDGSSSSYCVCPPGFRESAGGIKDGGCERKIKLTNLGNTRFERLDYVNFTGGSNQTNWPATNFSVCESRCLARNDCLGFMFKYDGKGYCVLQLERLLYGYWSPGSETAMFLRVDKSETDRSNFTGMTELLETTCPVQISLPLPPEDSNATTRNIVIICTLFAAELISGVLFFWAFIKKYIKYRDMARTLGLEFLPAGGPKRFSYAELKAATKDFSNLIGKGGFGDVYKGELTDQRVVAVKCLKHVTGGDAEFWAEVTIIARMHHLNLVRLWGFCAEKGQRILVYEYVPNGSLDKYLFQPGRVTPSDSADETDILIDDERKPILDWGIRYRIALGVARSIAYLHEECLEWVLHCDIKPENILLGDDFCPKISDFGLAKLKKKEDMVTISRMHGTRGYMAPEWIKADQITPKADVYSFGMVLLELVSGVRNTEIQGSRIESDDWYFPRWAFDKVFKEMNVEDILDRRIKNSYDSRVHFDAVNRMVQTAMWCLQDRPEMRPSMGKVAKMLEGTVDITEPKKPTIFFLSDD
>Pyrbe_032474
MTRANFTLISNNDKFSVIKASNLIFNDTYVYQSLSNAFQSLDFESKVQQANDESFIASDFALGFRESAGEIKDGGCERKIKLTNLGNARFERLDYVNFTNTSNQTNWLAVNFNVCESRCLAKNDCLRFMFKYYDKGYCVLQLERLLYRYWSPRSEIAMFLQVNKSETDRSNFTGMTELLETTCPIQISLPLPP
>Pyrbe_042028
MTRANFTLISNNDKFSVIKASNLIFNDTYVYQSLSNAFQSLDFESKVQQANDESFIASDFDGGCERKIKLTNLGNARFERLDYVNFTNTSNQTNWLAVNFNVCESRCLAKNDCLRFMFKYYDKGYCVLQLERLLYRYWSPRSEIAMFLQVNKSETDRSNFTGMTELLETTCPIQISLPLPP
>Pyrpy_N_02g1130.1
MTEANFTVISNNDKFSVVNASNLVFNDTDVYQSLSNAFQSLDSEGKLQQANSKSFIASDFGLNRSRRLTIDNNGNFRIYSFDSLWQWNIVWQARYKFCKVHDTWGANAICFNDGSSSSYCVWDLKNPPAKSKMEGVKGKLSSRIWGTLDLSSLIT
>Pyrpy_N_02g1459.1
MTGANSPSSPTTTSSASSTRQANGKSFIASDFGLNRSRRLMIDNNSEFTVLIPFCGNGISSGKPGFKESAGEIKDGGRERKIKLTNLGNTRFERLDYVNFTNVSNQTNWLAVNFNVCESRCLVRNDCLRFMFKYYDKGYYVLQLERLLYGYWSPGSETATFLRVDKSETDRSNFTGMTELLETTCPI
>Pyrpy_N_06g0917.1
MGISEFTASIPVCGNGTSSSKPGTNYAKSTISDGLSSSYCVCPSGFRESAGEIKDGGCERKINLTNLGNTRFERLDYVNFMDKSNQTNWLTVNFSVCESRCLAKLISRFSQLASIGGFERDDMEHCDYMHPFRGRADFPFQCAEEKRE
>Pyrpy_N_15g2666.1
MGELRLPHCTMLPNQSMTGANFILLSNNDKFNIVNVSNLFFNDTNVYQSFSNTFQSLDSEGKVQQANGELTIDDDGNFRIYSFDPSLRQWNIVWQARYKLCKVHRTCGPRAIFVSDGSSSSYCMCPPEFRESADEIKDRGCERKLSSRIWGTRAGLTR
>Pyrpy_N_16g0137.1
MSTFLLSILFAFILSNPPPSSGQQLSSFSSKDSPWTPSQKNKTLLSPNSLFAAGFLSLPNSSNLFNFSVWYHNISAPNSVVWTANPKSPLSPSATLVITAAGVLRLTNSSAAAGGGNLWPGPSSSNPNTTRLLLRNDGNLIYGKWESFAFPTDTVLPNQSMTGANFTLLSKNGKFSVVNASSLVFNDTDVYQSLSHAFESLDSDGKVLQANGESFIASDFGLNRSRRLTIDNDGNFRIYSFDPSLRQWNIVWQAGYELCQVHGTCGPNAICVSDGSSSSYCVCPPGFRESAGGIKDGGCERKIKLTNLGNTRFERLDYVNFTGGSNQTNWPATNFSVCESRCLARNDCLGFMFKYDGKGYCVLQLERLLYGYWSPGSETAMFLRVDKSETDRSNFTGMTELLETTCPVQISLPLPPEDSNATTRNIVIICTLFAAELISGVLFFWAFIKKYIKYRDMARTLGLEFLPAGGPKRFSYAELKAATKDFSNLIGKGGFGDVYKGELTDQRVVAVKCLKHVTGGDAEFWAEVTIIARMHHLNLVRLWGFCAEKGQRILVYEYVPNGSLDKYLFQPGRVTPSDSADETDILIDDERKPILDWGIRYRIALGVARSIAYLHEECLEWVLHCDIKPENILLGDDFCPKISDFGLAKLKKKEDMVTISRMHGTRGYMAPEWIKADQITPKADVYSFGMVLLELVSGVRNTEIQGSRIESDDWYFPRWAFDKVFKEMNVEDILDRRIKNSYDSRVHFDAVNRMVQTAMWCLQDRPEMRPSMGKVAKMLEGTVDITEPKKPTIFFLSDD
>Rosch_v2.0_Chr4g0442381
MSTFFLFLLLFIFTISNPPPSFAEQTLSFSVSNSPWTPQSNLTLLSPNSHFAAGFRPLPSSPNLFNFSIWFRSTSAPNVVWSTNPPLGPSATLSITSTGALHLSNSSSGQNLLPGNTSAARNTTQLKLRNDGNLFYGAWDSFAFPTDTVLPNQSMEGNITLVSKNGKFRFTNSTKLVFNLTEQYQDLTDAFKNLDFDGKMTQANGKSFIVSDFGLNRSRRLTLDNDGNLRIYSFDPSIADWTVVWQSGYELCQVHGTCGPNAICVSDGTSSSYDCVCPPGFQPAPGAIEDQGCQRKIPLSKNTKFLKLDYVNFTGGSNQTNWPATNFSICESRCLRRANCEGFMFKYDGKGYCVLQLDRLLYGYWSPGTETAMFLRVDGAEKDQTNFTGMTELLETTCPVQISLPLPPQESNATTRNIIIICTLFAAELISGVLFFWAFIKKYIKYRDMARTLGLEFLPAGGPKRFSYAELKAATKDFSNLIGKGGFGDVYKGELTDQRVVAVKCLKHVAGGDAEFWAEVTIIARMHHLNLVRLWGFCAEKGQRILVYEYVPNGSLDKYLFQPGRVLSTDQDSENVAPVADAEKPILDWGIRYRIALGVARSIAYLHEECLEWVLHCDIKPENILLGDDFCPKISDFGLAKLKKKEDMVSISRMQGTRGYMAPEWVKMDPITPKADVYSFGMVLLELVSGVRNNEIQGSMIESEDWYFPRWAFDKVFKEMNVEDILDRRIMHCYDSRAHFDTVNRMVKTAMWCLQDRPEMRPSMGKVAKMLEGTVDITEPKKPTIFFLTDD
>Rubch_LG04.364
MSTLFLLLLLFLCFILSNPPPSSAQKTLSAFSVSDSPWGPLHNQTLTLLSPNSLFAAGFLPLGPPSPNLFSFSIWYRNITAVVWSANLIKSPLGPNATLSITAAGSLRLLNSSSPSGENLWPGINASHPNSNTTSLVLRNDGNLIYGDWQSFRFPTDTVLPNQSIDDITLFSNNGKFIFTNSTNLVFNRTEVYQHQDNAFSKLDSDGKMTQANGASFIVSDFGLNRSRRLTLDNDGNLRIYSFDPSIADWTVVWQSLYELCQVHGTCGPNAICVSDGSTSTSSCVCPPGFKPAGNGVIQDEGCERKIPLSQNTQFLKLDYVNFTGGSNNSNWPATNFTVCQSRCLNKPNCEGFMFKYDGTGYCVLQLDRLLYGYWSPGSETAMFLRVDQTEKDRSNFTGMTELLETTCPVQISLPLPPQESNATTRNIVIICTLFAAELISGMLFFWAFIKKYIKYRDMARTLGLEFLPAGGPKRFSYAELKAATKDFSDLIGRGGFGDVYRGELTDQRVVAVNEIQGSMIESEDWYFPRWAFDKVFKEMNVEDILDRQIKHCYDSKAHFDTVNRMVKTAMWCLQDRPETRPSMGKVAKMLEGTVDITEPKKPTIFFLSDD
>Ruboc_04_G00237
MPTLFLLLLLLLCSILSNPPPSSAQKTLSAFSGSDSPWGPLHNQTLTLLSPNSLFAAGFLPLPASPNLFNFSIWYQNISAGNAVVWSANPIKSPLGPSATLSITAAGALRLVNSSSSSGENLWPGINASRPNSNRTSLVLRNDGNLIYGDWQSFRFPTDTVLPNQSIDNIKLVSNNGKFIFTNSTKLVFNQTEDYQHWDNAFQNLDSDGKMTQANGGSFIVSDFGLNRSRRLTLDNDGNLRIYSFDPSIADWTVVWQQLYELCQVHGTCGPNAICVSDGSTSSSYCVCPPGFKPAGNGVIQDEGCERKIPLSQNTQFLKLDYVNFTGGSNNSNWPATNFTICQSRCLTRLNCEGFMFKYDGTGYCVLQLDRLLYGYWSPGSETAMFLRVDQTEKDRSNFTGMTELLETTCPVQISLPLPPQQSNATTRNIAIICTLFAAELISGMLFFWAFIKKYIKYRDMARTLGLEFLPAGGPKRFSYAELKAATKDFSDLIGRGGFGDVYRGELTDQRVVAVKCLKHVHVAGGDAEFWAEVTIIARMHHLNLVRLWGFCAEKGQRILVYEYVPNGSLDKYLFRPGRVLSSDQDSNSGVLVENEQKPILDWGIRYRIALGVARSIAYLHEECLEWVLHCDIKPENILLGDDFCPKISDFGLAKLKKKEDMVTISRMQGTRGYMAPEWAKAEQITPKADVYSFGMVLLELVSGARSSEIQGSMIESADWYFPRWAFDKVFKEMNVEDILDRQIKHCYDSKAHFDTVNRMVKTAMWCLQDRPEMRPSMGKVAKMLEGTVDITEPIKPTIFFLSDD
>Ruboc_06_G18959
MSTFFFFFFLLLLSNPPPSSAQKTLSSFYDSDSPWGPLHNQTLHSPNSLFAAGFLALPTSPNLFNFSIWYLNISSAAAVFWSANPIKSPLGPNATLSFTAAGALRLVNSSSASAGENLWPGNYYSNRRRLTLDNDGNLRIYSFDPSIADWTVVWPSFYELCRVHGTCVRRWICGCPPGFKSISGKI
