# Supplementary material for: Transcriptomics of long‐term, low oxygen storage coupled with ethylene signaling interference suggests neofunctionalization of hypoxia response pathways in apple ( Malus domestica )
Source: Plant Direct. 2024 Dec 20;8(12):e70025. doi: 10.1002/pld3.70025 (PMC11660084; doi:10.1002/pld3.70025)
Supplement: Supplementary file 2 — Data S2: Homologs of all 606 hypoxia response genes identified in this study across 42 representative species of land plants). [file PLD3-8-e70025-s004.gz › 01-integratedGeneFamilies_dir/240.faa]

>gnl_Ambtr_v1.0_evm_27.model.AmTr_v1.0_scaffold00013.204
MSSSCRLAVVPLFGDLKNKKSWMWILVPSALLLILVYFFGSALITSDYTKTTLQWEVVSSSPTSQSDRCKGRCIPHGTEPLPRSIVKETSDLEMRPLWGHPKQKVKRNAMKNLLAIAVGIKQMELVNKLVKKFLPYNFTVMLFHYDANVDQWRDLEWCNSAIHVSAVNQTKWWFAKRFLHPDIVAEYKYIFLWDEDLGVENFNPGRYLSIIQKEGLEISQPALDPIKSEVHHRITSRIRNSIVHRRTYKPQGGGRCFENSTAPPCTGWVEMMAPVFSRAAWRCSWYMVQNDLIHAWGLDKKLGYCAQGDRSKNVGVVDIEYIVHKGLPTLGGSGENKTEVHNRAPSRSRGRVKSKSSASPSSMFSDRSQVRWQSYTEQFEFLRRWKEACKGDASIASRSHKIFVLASPSSTKWGSPKRIQRAFETRENLVIQEYYFLSREVAERSSPQTSTPCFSIIFVSRRIDMKNTEKEMAFCFIIFTNFSSRCGEWLRVSIEETMGISLNIPIVVEDLVDEVIV
>gnl_Ambtr_v1.0_evm_27.model.AmTr_v1.0_scaffold00148.33
MRKSNDPGRPILTTVLGVVFGFLVGISFPAISITKLNLPSSLRPAIDFAFEGKSSVIYSRASQTNSHKNKDIDTRVPNQPRIFVATNPRGAETLPPGIIVAESDFYLRRLWGEPNEDLKIRPKYLVTFTVGFDQRNNINAAIKKFSDDFQILLFHYDGRTTDWDQFEWSKHAIHVSVRKQTKWWYAKRFLHPDIVAAYEYIFIWDEDLGVEHFNADKYIQLVKKHGLEISQPGLEPDKGLTWQMTKRRGNSEVHKETEEKPGWCSDPHLPPCAAFVEIMAPVFSRDAWRCVWYMIQNDLVHGWGLDFALRRCVEPAHEKIGVVDSQWIVHQVIPSLGSQGESESGKAPWQGVRERCRREWTQFQARLSDAEKAYLSLPEQDGQERCRFRDLQSLEPG
>gnl_Ambtr_v1.0_evm_27.model.AmTr_v1.0_scaffold00003.344
MKDLETSFKDSHEGFPRKKDSLPQGIVQATSNMELKPLWMMKSLKVKGYNQKHRNLLAIPVSIRQKENVDSIVQKFLSENFMILLFHYDGIIDEWHDLEWSQKAIHISARNHTTWGFAKRFLHPDVISTYDYIFIWDKDLIADNFHPGRYLKIMKSKGLEISQPTLDPSTSKFHDQRTIQIMPGMVHRWVEGIALVFSRAAWHCAWHGIQNDLAHGQIRDKIFGHCAQSGWTIDGEIIIYGGSSSSENLLRNKSTAVAPAERPFIRISFGYTKACKEINLRP
>gnl_Ambtr_v1.0_evm_27.model.AmTr_v1.0_scaffold00064.105
MCAVVPLYKQAFRIIIIFFNFLFIVDMGDMDVIEGHAALHIYVFLLRSIPPFLFCFHRKKSSESPRLIVAVLCGIFMGFLIGSSIPSISISKVDLSPHHGHVEGMSSMLSTYFPLNSQNASLFTSGTANSLPASERNRTKICITKNPRGAELLAPGIVVSESDLELRRLYGDPSEDIVKSKYLLVLTVGMRQMDIVNDIVSKFSENFSVLMFHYDGTASEWDQFEWSQRAIHVSGRKQAKWWYAKRFLHPDIVAPFEYIFIWDEDLGVENFNAEEYLKLVRKHNLEISQPGLAENDALTWFMTRRRVDVEVHMETEERPGWCHDRHLPPCAGFVEIMAPVFSRRSWRCVWHMIQNDLIHGWGLDLALQKCVEPAHEKIGVVDAQWIVHKVLPSLGDQGDAKDGRQPWEGVRARCNDEWAEFRIRMDKAEKEYFNKSV
>gnl_Ambtr_v1.0_evm_27.model.AmTr_v1.0_scaffold00171.10
MKGVRSWRSPSLSKNPFLDAAGSRRFSSKSFTSFGCFILLFMLFLILITMKHQYEHIKMDNTWYPFASTKQRPQIMMTHFDHIHSLPRGIVESTSDMELKPLWETSTLTDKNQNHKALLAIPVGIKQKKNVNAMVQKFLAENFSIILFHYDGNVDGWHDLGWSDRAIHILAHNQTKWWFAKRFLHPDVVSIYDYIFLWDEDLGVENFHPGRYLRIMKAEGLEISQPALDPNQSEIHHRITIRNKTGKVHRRMYASRGSLNCSDASMGPPCTGWVEGMAPVFSRASWHCTWHLIQNDLIHGWGLDMKLGYCSQGDRTKNVGVIDSEFIIHLGIPSLGGSSANKQLSSESNEAAGPADQSMVTKVQGERVIDLRSQIRRQSTAELEIFRKRWDRAVRDDKEWADPYKHKKGANT
>gnl_Ambtr_v1.0_evm_27.model.AmTr_v1.0_scaffold00049.271
MGTNNRGGLLRKPNETMRLIITTVFGVVFGFLIGFSFPSSSLTKFNFPTGLLSSVDLSFIEDKDSGIATQALLNHAWTTRNMNKSRSMQNHNSTKIYIPTNPRGAETLPPGIIASESDYYLRRLWGKPSEDLTVKQKYLVTFTVGYDQKSNIEAAVKKFSENFTILLFHYDGRTSEWDEFEWSRRAIHVSARRQTKWWYAKRFLHPDIVAPYDYIFIWDEDLGVEHFNAEKYIELIRKHGLEISQPGLDPNRGLTWQMTKRRGNSEVHTETEERPGWCSDPHLPPCAAFVEIMAPVFSRDAWRCVWHMIQNDLVHGWGLDFALRKCVEPAHEKIGVVDSQWIVHQVVPSLGNQGQSDNGKAPWEGVRERCRKEWAIFQGRMENAEKAYFAEMGLPQPNISKAH
>gnl_Aquco_v3.1_Aqcoe2G426100.1
MEDEVIQTCNSSFFPSYGSLLRDSKSRRSCLCSLLPTALLLCLVFFIGSAFIATDYKEKLTRLRIADSMQDNTSNMCKNQFRPYGSEPLPKGIISKASNLEMRPLWGSLKEEKKSSNFTSLFAIAAGIKQKDNVNQMIKKFLSCDSVIMIFHYDGVVDGWNDLEWYYRAIHVSAFNQTKWWFAKRFLHPDIVAEYNYIFLWDEDLGVENFDPLRYLTIVDEEGLEISQPALDTAKSEVHHQLTARGRRSRVHRRIYKSRNGVKCDGNSTGPPCTGWVEMMAPVFSRKAWRCTWYMIQNDLIHAWGMDKEMGYCAQGDRTKNVGIVDAEYIVHQGLPTLGGLDESKTPPGSHGYDDRMQVRLQSYKDLAIFKHRWKKAVEEDECWVDPYLQTAKA
>gnl_Aquco_v3.1_Aqcoe1G324900.1
MKYPKSFKWLSRNRINADGGAYGARMRQLQFMGILCTVILFVGYRTTTYQHQHSEMEDRLHLFEMEPYKESEELKYLPRGIVQARSDLELRPLWLTSSLSLKPEHERHRNLLAISAGIKQKENVDTIVQKFISENFTVMLFHYDCNVDGWKDLEWSNKAIHIVALNQTKWWFAKRFLHPDVISIYDYIFIWDEDLGVKNFHPGRYLKIMKSEGLEISQPALDADLSEVHHRITIRKRKKKVHRRIYENRGSVRCSEDSKGPPCTGWVEGMAPVFSRSAWRCAWHLIQNDLVHGWGMDMKLGYCGQGDRTKKVGVIDGEFIVHQGVQTLGGSYTKKVYKDNSHEESVPLQRRSAAAVDVRSEIRRQSTSELNIFKKRWEKAAREDKNWIDPYKQSQTRSLRFI
>gnl_Aquco_v3.1_Aqcoe1G141800.1
MGTIHRSGAKRSNDGARLIITTIIGVVFGFFVGISFPSVSVTKFREISSLLSSIDAPRYDDNGSFRPETLGSESDMNISGNITRIYAPTNPRGAELLPPGIVVSETDFYLRRLWGDPNEDLKIRPKYLATFTVGFAQRNNINACLKKFSEDFTILLFHYDGRASEWDQFEWSRRAIHISVSKQTKWWYAKRFLHPDVVAAYDYIFIWDEDLGVEHFNAEKYIQLVKKHGLDISQPGLEPNNGLTWQMTKRRGDREVHKETEEKPGWCSDPHLPPCAAFVEIMAPVFSRKAWRCVWHMIQNDLVHGWGLDFALRRCVEPAHEKIGVVDSQWIVHQVIPSLGNQGESENGKAPWEGVRERCRSEWTEFRNRLANADKAYFSQVAKG
>gnl_Aquco_v3.1_Aqcoe5G397600.1
MSKLGNLRSGVVRKPNETMRLLVTIFVGVVFGFFIGVSFPTLTLTRFNLPSSLIPSIDLSYIEDRNSAFSTQSLWQHAWSSVIRQNRSQTAESRNLTDTTKIWVPTNPRGAERLPPSIIASESDFYLRRLWGKPSEDLTIKPKYLVTFTVGLNQKENIDAAVKKFSDNFTILLFHYDGLTTEWDEFEWSKRAIHVSARKQTKWWYAKRFLHPDIVASYDYIFIWDEDLGVEHFDAEEYIKLVRKHGLEISQPGVDPDRALTWQMTKRRDGREVHKETKEKPGWCANPHLPPCAAFVEIMAPVFSREAWRCVWHMLQNDLVHGWGLDFALRRCVEPAHEKIGVVDSQWIVHQSVPSLGTQGQSVDGKAPWLGVRERCRKEWTMFQGRMASAEKKYYIELGINPPNATGRLQ
>gnl_Aquco_v3.1_Aqcoe3G141500.1
MGTLGRSGIVRKPNETMRMLVTTIIGVVFGFFIGVSFPTISLTKFNFPSNLIPSLNFTYMDNAWSSVTGHRQVNSLSGVPKMWVETNPRGAERLPPGIVTPDTDLYLRRLWGKPSEDLIIRPKYLVTFTVGLNQKTNIDSAVRKLSENFQVLLFHYDGRTSEWDEFEWSKRAIHVSVRKQTKWWYAKRFLHPDIVAPYDYIFIWDEDLGVDNFDAEEYIKLVRKHGLEISQPGLEPNSGLTWQMTKKRDDTEVHKETEERPGWCSDPHVPPCAAFVEIMAPVFSRDAWRCVWHMIQNDLVHGWGLDFALRKCVDPAHEKIGVVDAQSIVHQTVPSLGNQGEAQNGRAPWEGVRERCRKEWTMFQDRVDNAEKAYYKGIGIELPNSLNR
>gnl_Aquco_v3.1_Aqcoe3G444000.1
MLKIKVSWSLFAALIFIVVFVATKLEYEHLKIESQWRPSTSSTKTTTRSRPKRRTWGDSSISSSLPQGIIHSTSDLELRPLWTTSKPSFYSATINSTALLAIPVGLKQKTNVDHMVNKFLSANCSIMLFHYDGNVDAWNDLHWSSKAVHILAHNQTKWWFAKRFLHPDVVFIYDYIFLWDEDLGVTNFDPGRFLEIMASEGLEISQPALDPNSSEVHHRITIRNRREKVHRRVYAVQGSLNCSEESTGPPCTGWIEGMAPVFSRAAWRCLWHLIQNDLIHGWGLDMKLGYCAQGDRTEKVGVIDSEYVVHHGIPSLGGPSENKTPAVRSLDLRTHVRRQSTAELEVFQKRWEEAVRNDEGWDDPFDNMK
>gnl_Arath_TAIR10_AT2G28310.1
MGTMHRSGAPRRTNENAKVIITTILGIVFGTFIGITLPSLSFKINLPSRLISSLDVAISGDKSPEDFGSRKFPEIYVPTNPRGAELLPPGIVVAKTDFYLRRLWGEPNEDLKKKPKYLVTFTVGFEQRNHINGVVKKFSEDFQILLFHYDGRTTEWDQFEWSKSAIHISTRKQTKWWYAKRFLHPDVVSAYEYIFIWDEDLGVEHFNADKYIELVKKHGLEISQPGLEPNNGLTWEMTKRRGDREVHKDTKEKPGWCKDPHLPPCAAFVEIMAPVFSREAWRCVWHMIQNDLVHGWGLDFALRRCVEPAHEKIGVVDSQWIIHKVIPSLGSQGKSENGKAPWQGVRDRCKMEWTMFQNRLADADKEYLGKMVKD
>gnl_Arath_TAIR10_AT4G12840.1
MDLLYSLPFQGSLSMNQKRKGLSLRRLFSLVFFLAMIFLIGNAFITVDYKEGIAGWSSIIRLNLAKLKMCKTQLRPPGSETLPRGIVASTSDLEMRPLWGAKRDKKPKPSLLAMAVGIRQKESVNKIVKKFPSSEFVVMLFHYDGAVDEWKEFEWSDTAIHISVVNQTKWWFAKRFLHPDIVSAYSYIFLWDEDLGVDHFDARRYVSIIKEEKLEISQPALDPNFSEVHHQLTSRDKKSRVHRRTYKVIGRARCNENSTGPPCTGFVEMMAPVFSRAAWRCTWHMIQNDLNHGWGIDFQLGYCAQGDRTKNIGIVDSEYILHMGLPTLGGGSAENKTDSGKLDKTKTPHAADKSSSVSTGRTEVRKQTYVELETFKHRWKNAVKNDECWIDRFQT
>gnl_Arath_TAIR10_AT4G18530.1
MKQGSMNRSCLCSVLITTALICGAYFICNAYLAKDFKEKLLKWEITDKMHNSTDKMQNATTTSTCKNFNKPVGTEALPQGIIEKTSNLETQHLWNYDDTKKRRPNHSMSLLAMAVGIKQKELVNKVIQKFPPRDFAVMLFHYDGVVDDWKQYPWNNHAIHVSVMNQTKWWFAKRFLHPDIVAEYEYIFLWDEDLGVGHFNPQRYLSIVKEEGLEISQPALDTSKSEVHHPITARRKKSKVHRRMYKYKGSGRCDDHSTNPPCIGWVEMMAPVFSRAAWRCSWYMIQNDLIHAWGLDTQLGYCAQGDRKKNVGVVDAEYIIHYGLPTLGVVETASSALRNETDSKSTESLESREVDNRPEVRMKSFVEMKRFKERWKKAVRDDTCWVDPY
>gnl_Arath_TAIR10_AT1G08040.1
MGTMHRSGAPRRTNENAKLIITTIVGVVFGFFVGITLPLGSFRKISLPSGLMSSLDVAMSDGKLFSGGRSPEDIGSRKSPKIYVPTNPHGAELLPPGIIVAETDFYLRRLWGEPSEDLKKKPKYLVTFTVGFEQRNNINAAVKKFSEDFQILLFHYDGRTTEWDQFEWSKNAIHISAKKQTKWWYAKRFLHPDVVSAYEYIFIWDEDLGVEHFNADRYVELVKKHGLEISQPGLEPNNGLTWEMTKRRGDRDVHKETKEKPGWCSDPHLPPCAAFVEIMAPVFSREAWRCVWHMIQNDLVHGWGLDFALRRCVEPAHEKIGVVDSQWIIHQVIPSLGSQGESEEGKSPWQGVRERCRNEWTMFQNRVAEADKAYMEQHKVKE
>gnl_Arath_TAIR10_AT1G67850.1
MGIFSRSSISRKSKDGMKIIATAFFGVTFGFLIGISFPSLSITKVSLPTNFLPSNDLSYIEEKGSKIATPESHKAWSSSKGNDSSSSTPIDKSKIWVPSNPRGAEMLPPGMVAAESDFYLRRLWGLPHEDLKSEPRYLATFTVGINQKANIDACVKKFSENFTIVLFHYDGRVTEWDEFEWSKTAIHISVRKQTKWWYAKRFLHPDIVARYDYIFVWDEDLGVEHFNAEEYVKMVKKHGLEISQPGLEPNQGLTWQMTKRRGDMEVHKITEERPGWCSDPHLPPCAAFVEIMAPVFSRNAWRCVWHVIQNDLVHGWGLDFALRRCVEPAHEKIGVVDSQWVVHQSFPSLGNQGEATDGKAPWQGVRDRCKKEWTMFQSRMANAEKDYFKSLQVEGSSNSTATTI
>gnl_Arath_TAIR10_AT1G13000.1
MANRTDNSNRCSNGKKPNDGMRLIIATFVGIVVGFFLGISFPTLSLTKLNFPSGILPSVDITYVEDETPETSSETLLHTWSSRGPLHGANSSDAPHWKIWVPSNPRGAEMLTPGIIAPESDYYLRRLWGLPEEDVPVKPKYLIAFTVGFGQKVNVDACVKKFSKDFTIVLFHYDGRTTEWEELEWSKRAIHVSVPKQTKWWYAKRFLHPDIVAPYDYVFIWDEDLGLENFDVEEYIRLIKKHGLEISQPAVESKKKITWEITKRKTKGEVHKDAKEKPGRCNDPHLPPCAAFIEIMAPVFSRDAWRCVWHMIQNDLVHGWGLDFALRKCVEPAHEKIGVVDSQWIIHQSLPSLGSQGEAQDGKAGWQGVRDRCKREWTMFQSRMASSEKQYLKEIANSTIH
>gnl_Arath_TAIR10_AT1G11170.1
MIHGLPSMKSIKSLKSLVKRKTNAQEVSKSGWKMKPFLALMCTALLIFWYKTTNIQFEQTEIEETDYPFDMAKESEAVNDKLKGLPRGIIQSRSDLELKPLWSRGSLRSKGVEMTNRNLLAIPVGLKQKGNVDALVKKFLPANFTIVLFHYDGNMDKWWDLEWSSKSIHIVAQNQTKWWFAKRFLHPDVVSIYDYIFLWDEDLGVENFNPERYLKIVKSVGLEISQPALDHNSTEIHHKITLRSKTKKFHRRVYINRGHKRCSNTSSDPPCTGFVEGMAPVFSKAAWLCTWNLIQNDLVHGWGMDMKLGYCAQGDRTKNVGIVDSEYILHQGIQTLGESVPEKKKTARDVGTRRQGHTTFDSRTEIRRQSTWELQTFKERWSKAVEEDIKWIDPSSSSSMTKRKSNGNNRRLRRGSSSSHRVKHKRSQETSRTTTTHK
>gnl_Arath_TAIR10_AT1G24570.1
MGILSRSPISSRRSSDDSMKLFTTALFAIAFGIVIGLSFPSLWITETSLPRNLLRSIAISLRDSGIATPHKAIDISKACAERLPSGIIASESDLYLRRLWGNPDEDLVKQPRYLATFTVGYNQRHNIDACVSKFSENFTIVLFHYDGVTSAWNDEFEWSRNAIHISVKKQTKWWYAKRFLHPDIVARYDYIFIWDEDLGVDHFNAEEYIHIVKKHDLEISQPGLDPETGFNWQITKRREHSEVHKETDEKLDWCSNPPRPPCAAFVEIMAPVFSRDAWRCVWHMIQNDLVHGWGLDFALRRCVEEPAFEKIGIVDSQWIVHQFIPSLGNQGKADNGKAPWQGVRDRCQMEWKMFENRVEAAEKDYFRSLQVESPSNSTTSH
>gnl_Arath_TAIR10_AT1G61240.1
MEHGLPSIKSWKSLVKRRNNAQEGGKSSWKMKPVVVLMCTVLLIFWYKTTNIQYEQTEIEETDYPFEMAKESEPVSEKLKGLPFGIMQPKSDLELKPLWSSSSLRSKSGELTNRNLLAMPVGLKQKDNVDAVVKKFLPANFTVILFHYDGNMDQWWDLEWSSKAIHIVAHNQTKWWFAKRFLHPDIVSIYDYVFLWDEDLGVENFNPQKYLRIVKTAGLEISQPALHPNSTEVHHRITVRSRTKIFHRRVYDSRGNMKCSNASEGPPCTGFVEGMAPVFSRSAWFCTWNLIQNDLVHGWGMDMKLGYCAQGDRSKKVGIVDSEYIFHQGIQTLGGSGYPDKKNSARSGVNRRRGSATFDSRTEIRRQSTWELQAFKERWNQAVAEDKYWVERSSPSRNRIGNNRRLKRSSMIPSLLQRKAEETTT
>gnl_Arath_TAIR10_AT3G26440.1
MANRADNSMRCSNSKKPNDGMMLVISIFAGIVIGFLLGISFPTLSLTKMNFPSSILPSVATVYIENEKPEKSSKTSSQNESDASHHHKIWVPSNPRGAEMLPPSFVAAESDFYLRRLWGLPKDDLPVVKPKYLVAFTVSYEQRKNIDACVKKFSDNFTIVLFHYDGKTSEYDEFEWSKRAIHVSVPKQTKWWYAKRFLHPDIIAPYEYIFIWDEDLGVENFDAEEYIKIVNKHGLEISQPAVESRKSITWKITKRIPGIEVHKEVEEKPGRCNDPHLPPCAGFIEIMAPVFSREAWRCVWHMIQNDLVHGWGLDFALRKCVEPAHEKIGVVDSQWIIHQKIPSLGSQGTAQEGKTAFQGVRERCKREWTMFQKRMTRSEQKYLKEIASASSNSTRT
>gnl_Arath_TAIR10_AT3G27470.1
MRRPSQMMRLLLTSFFGVIVGFLMGITFPTLTLTKMNLPSTLFPSIDLAYIEDKYSDISRQRLFGSWSSTKGLKLKNDIPDPPYNYNDTKIWVSTNPRGAERLPPDIVTPESDFYLRRLWGDPNEDLTVKQRYLVTFTVGYDQRKNIDTVLKKFSDNFSIMLFHYDGRASEWEEFEWSKRAIHVSIRKQTKWWYAKRFLHPDIVAPYEYIFIWDEDLGVEHFDSEKYLAVVKKHGLEISQPGLEPYEGLTWEMTKKRDDTEVHKHAEERNGWCTDPNLPPCAAFVEIMAPVFSRKAWRCVWHMIQNDLIHGWGLDFAVRKCVQNAHEKIGVVDAQWIIHQGVPSLGNQGQPEQGKQPWEGVRERCRREWTMFQDRLDDAEKAYFEASAHKNASSRPHG
>gnl_Betvu_v1.2_Bv4_075160_qrfq.t1
MAVKNIVLISEKSRRSWICNVFQAASALVLTYVIGSVFILPVYRQETPKMALAENMDILLGNRCENQCRPRGSESLPQGIVAKGSNLEMRPLWGLPEKRNSSVSLLAMAVGIKQQQLVNAMVSKFLSRGFSVMLFHYDGKVNQWNNFSWNDRVIHVSAINQTKWWFAKRFMHPDVVAAYEYVFLWDEDLGVDYFDPIRYVSIIKEEGLQISQPALDGNKSEVHHQITARGRRGKIHRRMYKHDECYEDSKGPPCTGWIEVMAPVFSRAAWRCVWYMIQNDLIHAWGLDMQLGYCAQGDRTKTIGVVDAEYVIHHGLPTLGEPLGTKPKLHVLDERIEVRRQSYNEFKIFRRRWNKAALTDECWTNPYPEPLKPIFR
>gnl_Betvu_v1.2_Bv5_118920_tnzf.t1
MKSSKFVTSIGPKRRRSFSCKSIPTLALLCAAVFIGSAFVVTDYNQRLSPRDMLNIFLRTRPKKCEGQCRPIGTEGLPKGIISSTSDLQMRPLWGTPAKKKSNMNLLAIAVGLKQKGSVDKIVKKFIRYNFAVMLFHYDSNVDDWRDLEWSTNALHIVAAHQTKWWFAKRFLHPDIVSQYSYIFLWDEDLGVENFNVQRYLNVIKKERLEISQPALDPDRSEVHHILTARQKGVLVHRSINKVLPGGRKCDTNSTEPPCTGWVEMMAPVFSRAAWRCAWYMIQNDLVHAWGVDFQLGYCVQGDRTRKIGIVDSDYVIHYGLPTLGGTAKNKTDTEVTSHAAEKASSSDSLQQGTSTTNKPDARNAVRKQSLTDLERFKNRWKNAVKNDDSWTDPFRQPMKQNS
>gnl_Betvu_v1.2_Bv6_145150_nddy.t1
MKSVMLSGQVRKPNEMQRLILTTFVGIMFGFFLGVSFPSHPLAEKMNLEAPLLPPIDLTYIEDKYSGLSTQALLNAWSTLKGRRVGPSKGQALNDTKVWVPTNPRGSERLPPRIVVSETDFYRRRLWGLPEEDLSSKPNYLVAFTVGYDQRYDIDACVKKFSDNFTIVLFHYDGRTSEWDEFEWSKQAIHVSALKQTKWWYAKRFLHPNVVAAYDYIFIWDEDLGVENFDAEEYLKLVKKHGLEISQPGLEPNSGLTWQMTKRRENSEFHKFTEEKPGWCPNPVLPPCAAFIEIMAPVFSRNAWRCVWHMIQNDLVHGWGLDFALRMCVEPAHEKIGVIDSQWIVHQSVPSLVNQGVAEDGKAPWEGVRERCRKEWSMFQDRMADAEQVYFKSLGFSINNTARYPTQM
>gnl_Betvu_v1.2_Bv6_145150_nddy.t2
MKSVMLSGQVRKPNEMQRLILTTFVGIMFGFFLGVSFPSHPLAEKMNLEAPLLPPIDLTYIEDKYSGLSTQALLNAWSTLKGRRVGPSKGQALNDTKVWVPTNPRGSERLPPRIVVSETDFYRRRLWGLPEEDLSSKPNYLVAFTVGYDQRYDIDACVKKFSDNFTIVLFHYDGRTSEWDEFEWSKQAIHVSALKQTKWWYAKRFLHPNVVAAYDYIFIWDEDLGVENFDAEEYLKLVKKHGLEISQPGLEPNSGLTWQMTKRRENSEFHKFTEEKPGWCPNPVLPPCAAFIEIMAPVFSRNAWRCVWHMIQNDLVHGWGLDFALRMCVEPAHEKIGVIDSQWIVHQSVPSLVNQGVAEDGKAPWEGSGKRKVQERMEYVPRSDGGC
>gnl_Betvu_v1.2_Bv6_145150_nddy.t3
MQRLILTTFVGIMFGFFLGVSFPSHPLAEKMNLEAPLLPPIDLTYIEDKYSGLSTQALLNAWSTLKGRRVGPSKGQALNDTKVWVPTNPRGSERLPPRIVVSETDFYRRRLWGLPEEDLSSKPNYLVAFTVGYDQRYDIDACVKKFSDNFTIVLFHYDGRTSEWDEFEWSKQAIHVSALKQTKWWYAKRFLHPNVVAAYDYIFIWDEDLGVENFDAEEYLKLVKKHGLEISQPGLEPNSGLTWQMTKRRENSEFHKFTEEKPGWCPNPVLPPCAAFIEIMAPVFSRNAWRCVWHMIQNDLVHGWGLDFALRMCVEPAHEKIGVIDSQWIVHQSVPSLVNQGVAEDGKAPWEGVRERCRKEWSMFQDRMADAEQVYFKSLGFSINNTARYPTQM
>gnl_Betvu_v1.2_Bv6_145340_sxoa.t1
MTSPLSISVSAFSDTKNRLYLYKILIGVSLICFTYFIGSALIAKDYREKISRWPMEMMGTAHQPKPNFCKNQCRPRGSEALPEGIVVQTSNFEMRPLWDSDLAKEKLKPSLNLLAMAVGMKQKEIVDKMVEKFLSNGFVVMLFHYDGNVDEWSALEWNDRVIHVSAKNQTKWWFAKRFLHPDVVADYDYIFLWDEDLGVENFSPQRYISIIKSEGLEISQPALDPIKSVVHQPITARQKYARVHRRYYKSKGSGRCDENSRAPPCTGWVEMMAPAFSKAAWQCVWYMIQNDLIHAWGLDRQLGYCAQGDRVKNVGVVDSEYIVHLGLPTLGVMDGNKESPEPLRVDNRSAVRRQSFIEMQIFSQRWNDAVKNDKCWIDLYKQTNQQSNA
>gnl_Betvu_v1.2_Bv6_146760_pazi.t1
MVSRKPSDSLRLILTTAIGIILGFIVGVYISLLSVSKLNPVNYIPVAFLPATDQQLGDGVRQNQVLNDTTKMPLFVQSNPKGAERLPPGIVAAQSDLYLRRLWGLPSEDLTKTPKYLVTFTVGLDMKENIDAAVKKFSDNFTILLFHYDGKTSEWDQFEWSKRAIHVSARKQTKWWYAKRFLHPDIVAAYDYIFIWDEDLGVEHFDSEKYIELVKKHGLEISQPGVDPKTTITWQMTRKRDNSEVHKETEEKPGWCKDPHLPPCAAFVEIMAPVFSRDAWRCVWHMIQNDLVHGWGIDFALRKCVEPAYEKIGVVDAQWIHHKRVPSLGSQGEPADGLSPWKGVRKRCENEWKMFESRLKDAEKAQQKQMGGSS
>gnl_Betvu_v1.2_Bv7_179450_oehq.t1
DLTSKPKYLVAFTVGYDQRANVDACIKKFSENFTVILFHYDGRASEWDEFEWSKQAIHVSARKQTKWWYAKRFMHPNVVAAYDYIFIWDEDLGVEHFDAEKYIELVKKHGLEISQPGLQPDKGLTWQMTKRRGDGEVHKVTEEKPGWCPNPVLPPCAAFIEIMAPVFSRNAWRCVWHMIQNDLVHGWGLDFALRKCVEPAHEKIGVIDSQWIVHQAVPTLGNQGETKNGKAPWVGVKERCRREWTMFQDRVAVAEKDYYESLGFTINNTARYPTLM
>gnl_Betvu_v1.2_Bv8_199520_sjwr.t1
MSMKTFKAWRWLPRKKTLLSDAGPHGAHGFRMRQLAFMGFVCIAMMFIVYRTTNYQYQQTEIDAKRHPFDSIENSRTLELNRLPQGIIQARSDLELKPLWSRTRDKVDDSTNHNLLAIAAGIKQKHNVDSIAQKFLAENFTIMLFHYDGNMNSWWDLDWSNKAIHIVAHNQTKWWFAKRFLHPDIVSIYDYIFLWDEDLGVRHFHPGRYLKIVKAERFDISQPALDSNSTEIHHRITIRKKTKMYHRRIYDSRGFTKCTSSSMGPPCTGWVEGMAPVFSRSAWRCAWHLIQNDLVHGWGLDMKLGYCAQGDRTKRVGIIDSEYVVHQGIQTLGGASAKKVLNKDGSLKKRSGVDHRAWIRRQSTWELEVFKERWEKAVKEDTSWIDPYSRNSWFNIFARTRKIRGKRRW
>gnl_Betvu_v1.2_Bv9_207730_ncaq.t1
MATPHRSGVLKRSNDSARLVMTTIMGIVFGFFIGVSFPSVSDKIKLSSRLISSFDGNLAGGKSSAKSLEDLGSVTIPKIYVPSNPRGAEMLPPGIVVPESDFYLRRLWGEPSEDLKKKPKYLVTLTVGFDQKDNVNAAIKKFSDDFQILLFHYDGRVTEWDQFEWSKRAIHVSARKQTKWWYAKRFLHPDVVAAYDYIFIWDEDLGVEHFNAERYIQLVKKYGLEISQPGLEPNNGLTWEMTKRRGDREVHKETKEKPGWCSNPHLPPCAAFVEIMAPVFSRDAWRCVWHMIQNDLVHGWGLDFALRRCVEPAHEKIGVVDQQWIVHKVIPSLGNQGQAENGKAPWQGVRERCKKEWAQFQNRLANADKEYLAQLGKG
>gnl_Betvu_v1.2_Bv_016100_jutg.t1
MRSIFRSGHVRKLNNVMRLILTTFVGVVFGFFMGVSFPTLSLTKMNLPAPLLPSIDLTYIEDKYSGLSTQALLNVWSNLKGRKAGSSQGQTLNDTKVWLSTNPRGAERLPPEIVVSETDFYQRRLWGLPEEVRLLS
>gnl_Carpa_v0.4_evm.model.supercontig_108.79
MRKPNEMMRLFIMTFAGILIGFFLGISFPTLSLTKMNLPSSLFPSIDLTYIGDKYPSLSKQTIYKAWSPVKSDDGGIPLPPYNSNDTEIWVPTNPRGAERLPPGIIESESDLYLRRLWGLPSEDLTIRPRYLVTFTVGYEQKKNIDAAIRKFSENFTIMLFHYDGRTSEWEEFEWSRRAIHVSARKQTKWWYAKRFLHPDIVAIYDYIFIWDEDLGLEHFDAEEYLKVVRKHELEISQPGIQPDGGLTWEMTKKRDDSEVHKHSEEKNGWCTDPNLPPCAAFVEIMATVFSRKAWRCTWHMIQNDLVHGWGIDFALRKCVENAHERIGVVDAQWVVHQGLPSLGKQGQPESGRQPWEGVRDRCRREWTMFQDRMSSAEKAYFAAMENGSYNSTNGYSYNSTNG
>gnl_Carpa_v0.4_evm.model.supercontig_113.3
MGLKQWIIDKTRLFAIDFYHDHVAANLMFLQKGSRASVLSDPKSKSCLFSLVVAASLICGAYFIGSAYVEKEFKEKLLRWDVIDAMQKSKSNTCKNQCRPPGSEPLPQGIVAKTSNFEMRPLWGYNMENGNPNPSKSLLTIAVGIRQKDIVDQIIKKFPSSDFAVMLFHYDGLSDKWKDVEWYNRVIHVSAVNQTKWWFAKRLLHPDIVAEYDYVFLWDEDLGVENFNPKRYLSIVKDEGLEISQPALDRAKSEVHHQITARQSRSRVHRRIYKLKGSGRCDEHSTAPPCIGWVEMMAPVFSKAAWRCAWYMIQNDLIHAWGLDMRLGYCAQGDRMKNVGVVDAEYIVHFGLPTLGGSAEHEANVKTNISQTGNLSEAPAPSESHKVDNRPEVRRQSFIEMQIFNKRWKDATEKDKCWVDPYQRSINESSH
>gnl_Carpa_v0.4_evm.model.supercontig_27.98
MKTFKSWNSLVKKKNALPEGGKSGSKVKPFMVIMCSILLIVLYKTTNLQYQQTEMEAKLYSIDMVKETGLVSGLLKGLPRGIKHSMSDLELRPLWSTSSSRSKVGVFSNRNLLALPVGIKQKDNVNAIVQKFLPENFTVILFHYDGNVDGWWDLEWSERAIHIVAQNQTKWWFAKRFLHPTVVSVYDYIFLWDEDLGVENFDPGRYLKIVKSEGLEISQPALDPNSTEIHHRITVRSRTKVVHRRIFDVRGNLNCTNASEGPPCTGFVEGMAPVFSRSAWYCTWHLIQNDLVHGWGMDMKLGYCAQGDRTKNVGIIDSEYVIHQGIQTLGGSGHPEKKTATFGSTSKGRKTPIFDSRMEIRRQSTWELQVFKERWNRAVEEDKEWADPFPRSQRIQNSQRSENQRHKKIRRHKD
>gnl_Carpa_v0.4_evm.model.supercontig_279.4
MIQKMGTIHRSGFSRRVNDGPRIIITTILGMVFGFFVGIALPSVSLTKIHLPSSIVSSFDEAMFDGRRFSRSRSIEAVSKEFPKIYVPTNPRGAELLPPGIVVSESDFYLRRLWGEPSEDLKKKPKYLVTFTVGFEQRNNIDAAVKKFSEDFQILLFHYDGRTTEWDQFEWSKNAIHVSVKKQTKWWYAKRFLHPDVIAPYEFIFIWDEDLGVEHFNAEKYIELVKKHKLEISQPGLEPNNGLTWEMTKRRGDSEVHKNAEEKPGWCTGPHVPPCAAFVEIMAPVFSKEAWRCVWHMIQNDLVHGWGLDFALRRCVSEPAHEKIGVVDSQWIVHQVIPSLGNQGVAKDGKAPWEGVRERCRLEWSLFQDRFADADREYLAQNGKRIN
>gnl_Carpa_v0.4_evm.model.supercontig_33.35
MGTLSRRKPNESMRLIVTTFVGIVFGFLIGVSFPTLSLTKLNLPASLLPSADLSYIDEKRSGLSSQAALSIQSSLTSNNGSSSTNDTLKACLISFALDIKVELLELQIWVPSNPRGAELLPPGIVRAQSDFYFHRLWGNPNEDLSDRPKYLVTFTVGYNQRNNIDACVKKFSGNFTILLFHYDGRTTEWDEFEWSQRAIHVSARKQTKWWYAKRFLHPDIVAAYDYIFIWDEDLGVEHFNAEEYVRLVKKHGLEISQPGLEPNKGLTWQMTKRRGDREVHKVTEEKPGWCSDPHLPPCAAFVEIMAPVFSRDAWRCVWHMIQNDLVHGWGLDFAMRRCVEPAHEKIGVVDSQWIVHQTVPSLGNQGEAQNGKAPWQGVRERCKKEWTMFQGRMANAERNYFKTMGVDSSNFTGH
>gnl_Carpa_v0.4_evm.model.supercontig_8.45
MESSAPISPNMNSKRHSSILLRVYQILSVLSAAFLIGSAFVIADYKLSILPWRSIVLVSSPKPNTCEVQSRPAGTEGLPKGIVSQTSDLEMKPLWGSPKKKNQKSSKNLLAMAVGIKQKESVDKIIKKFSSSDFVVMLFHYDGVVNDWKDFQWSDRAIHVSAINQTKWWFAKRFLHPDIVSEYSYIFLWDEDLGVYHFNVQRYLSIIKEEGLEISQPALDPRKSELHHPITARERGSRVHRRINRVRKGIQCDNSSTGPPCTGFVEMMAPVFSRASWRCAWHMIQGDRTKNVGVVDSEYLVHYGLPTLGGQEATSSKNVSSDRNEVRKWSLIELEVFKNRWNKAAKEDDCWTDPYK
>gnl_Elagu_v2.0_p5_sc00073.V1.gene176
MRNSFQLQESVCLCDFKLSKSWQSLVPSAAANLVVARLKLEEHIETIEDLVEIYVPTKPRGVERLPPGIIVSESDFYLRRLWGNPDEDLTIKQKYLVAFTVGYDQKKMIDAAVKKPAHEKIGVVDSQWIVHQVVPSLGNQVRERCRKEWWMFQKRMADAEIAYCKAMGIPPPNMIAFRQDKAANTSLPCQPPVPREPNSILLFLKEIGLTHAHIKILISCLLAPLAPLCRHPEDPPPRTRELESDIQLLRYNLCALYLNGVLPRLRF
>gnl_Elagu_v2.0_p5_sc00091.V1.gene219
MAPVFSRAAWRCTWHMIQGDRSKKVGVVDREYIVHKGISSLGGFDENKQNMDSPSGASQTKPSNFKKVVGLLTSA
>gnl_Elagu_v2.0_p5_sc00154.V1.gene258
MTTSRIGYLPRGIVHSNSDMELKPLWVTKNSESKEPDQSHQNLLGIPVGIKQKKNVDAIVSKNDLIHGWGMDMKLGYCAQGDRTKKVGVIDSEYIVHQGVETLGGSSNEKKAVRRTSGRSKRLLPKATLQMRGRTPFDARIEIRRQAKSELQNFQERWDQAAKEDKDWVDPFRTH
>gnl_Elagu_v2.0_p5_sc00371.V1.gene73
MAFDRSLVEKEEGAELHCLKKNSWATSPILEARLRASSDLKLFQTGSRLKANLFTSIQLWSMTACSGNIPPSLSIPCGVQFVGLGVDYSDGSLHQCFPTSESLATNHRAVAELCGRRLLVDRGVRPAYNQSPTSACTALMLRLWRGMISVLYRFKIVSRGNGEETIANSTRIGLRDCNAELRTMFIFRWMDEQNAISNQLHFPSSIISYIEDRNSGLATQALLNHALTSARNQNRNNSKDFNDTLKIYVPTNPRGAERLPPGIVVSESDFYLRRLWGNPDEDLKMKQKYLVTFTVGYDQKKNIDAAVKKVGEGPSVPAHEKIGVVDSQWIVHQVVPSLGNQVRERCRKEWGMFQNRMADAEKAYYKEKGIRPPNTTAV
>gnl_Eucgr_v2.0_Eucgr.L01443.1
MLFHYDGKVDAWGDLNWSNNAIHIVARNQTKWWFAKRFLHPSIVSAYDYIFLWDEDLGVDNFHPGRYLKIVKSEGLEISQPALHPNSTDIHHRITIRSRTKKFHRRVYDVRGSTKCTNVSWGPPCTGFVEGMAPVFSRSAWFCTWHLLQNDLIHGWGMDMKLGYCAQGDRTKKVGVIDSEYIFHKGIQTLGGGGPPGKKIRRQSTWELQVFKERWNKAVKMDKNWIDPFPKDMFIRDEKRRKRSRRHRQ
>gnl_Eucgr_v2.0_Eucgr.E03369.1
MKSIKSWRLLMRKKNASFDGGLCGFKMKQLPFMGIICVVMLFIVYRTTKYQYRQTEMEINLHPFDTLKESQGLSRRLGSLPRGIIQARSDLELRPLWSTSSSRSKVDVSSNEVDAPRYRYLLAIAVGIKQKYNVNAIVQKFRPDNFTVMLFHYDGKVDAWGDLNWSNNAIHIVARNQTKWWFAKRFLHPSIVSAYDYIFLWDEDLGVDNFHPGRYLKIVKSEGLEISQPALHPNSTDIHHRITIRSRTKKFHRRVYDVRGSTKCTNVSWGPPCTGFVEGMAPVFSRSAWFCTWHLLQNDLIHGWGMDMKLGYCAQGDRTKKVGVIDSEYIFHKGIQTLGGGGPPGKKVGFLLAFSLFEFLTCSIIFQLLFSCAKYVLHFTLRRVQILKSRQRDTALHRWTCEQR
>gnl_Eucgr_v2.0_Eucgr.H02487.1
MRPLTQVSSENGCNSSSTEAPKVNDTSKILVQSKPRGAEKLPPGIIAAESDFYLRRLFGDPKEDLTFKQRYLVTFTVGYNLRNNIDAVVKKFSENFTILLFHYDGRTTEWNEFEWAKRAIHVSVPKQTKWWYAKRFLHPDIVAPYEYIFIWDEDLGVEHFDAEEYLKLVRKHGLEISQPGLEPDRKLNWLMTKRINGSEVHKKVEEPPGRCRDPHLPPCAAFVEIMAPVFTREAWRCIWYLLQNDLVHGWGFDLALRKCVEPAHEKIGVVDAQWIVHQSFPSLGNQGESRNGSAPWQGVRDRCGKEWAMFNSRLRDAEIAQERANGGP
>gnl_Eucgr_v2.0_Eucgr.H01384.1
METEKPTVCRGFILENDKIPHDFGERGDVASPPLFLQRLPKPKDRSFSSKLSVYPTLHGNKRAGAFRLLPLSLSLSLSLSFFCACWGTSMDIDSPNAASLFADQKCRKSCFSNILPAASLFCLALFIGSALLVSDHREKFSGWDWRRIDKSQSTKTSTCANQCRPRGSEVLPEGIVASSSDLEMRPLWDSAKGSPSSSSNLFAVAVGIKQKDLVNKMVTKFLSNDFVVMLFHYDGAVDEWKDLEWSDRVIHVSASNQTKWWFAKRFLHPDIVAEYNYIFLWDEDLGVEDFHPNKYISIIKTEGLEISQPALDPTKSEVHHQITARGRRTVVHRRTYKPGGHGKGCGSNSTAPPCTGWIEMMAPVFSRVAWRCVWYMIQNDLIHAWGLDTQLGYCAQGDRTKNVGIVDAEYIVHYNRPTLGGGNENKSDSQSHHDASETEKMESEAPSRSHKHDPRVEVRRQSYIELAVFRKRWKKAVKEDVCWTDPYPQAAADNIMA
>gnl_Eucgr_v2.0_Eucgr.B02511.1
MGTMHRSGVLKKSNDRARIIIATILGVLFGFFIGISFPSVSLTKINFHSSIISSLDLISDESRSISKSSDNLGSIPKIYVPTNPRGAESLPPNIIVSETDFYLRRLWGEPNEDLKKKPKYLVTFTVGFDQRRNIEASIRKFSEEFQILLFHYDGRVSEWDQFEWSKDAIHISVKKQTKWWYAKRFLHPDVVAAYEYIFIWDEDLGVEHFNGEKYIQLVKKHGLEISQPGLEPNNGLTWQMTKRRGDREVHKDTEEKPGWCSDPHLPPCAAFVEIMAPVFSREAWRCVWHMIQNDLVHGWGLDFALRRCVEPAHEKIGVVDSQWIVHQVIPSLGSQGESEKGKAPWEGVRARCRSEWAMFQNRLTEADKAYLAPTAKN
>gnl_Eucgr_v2.0_Eucgr.B03278.1
MGNPMRSAGCKKSNDTMRLIITTFFGIVFGFFIGVSFPTLSLIKFNLPTSLQTAHDVMYSEDPKTGLSTQTILNLSGEKGYNSSSDQAQNGTSKIWAPSNPRGAERLPPGIVTAESDFYLRRLWGKPSEDLTTKPRYLVTFTVGYNQQKNIDAAVKKFSGNFTILLFHYDGITTEWDEYEWSKRAIHVSVRKQTKWWYAKRFLHPDIVASYDYIFIWDEDLGVEHFDAEEYIKLMRKHGLEISQPGLEPNRGLTWQMTKRRGDGEVHKETEEKPGWCTSPSLPPCAAFVEIMAPVFSRDAWRCVWHMLQNDLVHGWGLDFALRRCVEPAHQKIGVVDAQWVVHQGIPSLGNQGRLQDGKPPWHGVRERCRREWGMFQRRMDDAEKAYFRSIGIDPSQMKSH
>gnl_Eucgr_v2.0_Eucgr.I02788.1
MLSDSKSRSCLYTLFIIASLFCGAYFISSTVIAKEYKDRLIRLGASETMRNKDSMRCKDDCRPSGSEHLPKGIVVETSNLEMQPLWGPIKNYKNTTPAMNLLALAVGIKQKEIVNRLVQKFPSKDFVVMLFHYDGVVDDWKNFTWSERAIHVSAVNQTKWWFAKRFLHPDIVAEYGYIFLWDEDLGVENFDPNRYLSIVQGEGLEISQPALDPVKSAVHQPITARRKRSKLHRRMYKFKGSGRCDENSTAPPCVGWVEMMAPVFSRIAWRCVWHMIQNDLIHAWGLDMLLGYCAQGDRTQKVGVVDAEYIVHLGLPTLGAGLKNQVHDHKPVHSAKDLPSAGAVASHEPHVVDSRFEVRKRSYEEMQVFSTRWKNAIKEDRCWVDPFNNR
>gnl_Eucgr_v2.0_Eucgr.I01729.1
MGTPIRIGNIRKPNETMRLLVTTFMGVVFGFLLGVSFPTLSLTKLNLPSALFPSIDFAYIEDKYSGLSTQALLNAWSSLKGNGGSASSIVEFNSSKIWVPTNPRGAERLPPGIIAAESDFYLRRLWGLPSEDLMTKPKYLVTFTVGYEQRKNIDAAVKKFSKDFTIMLFHYDGRTTEWEEFEWSKTAIHVSVRKQTKWWYAKRFLHPNIVAAYDYIFMWDEDLGVEHFDAEEYIKLIKKHGLEISQPGLEPNSGLTWQMTKRRGDSEVHKVTEERPGWCTDPHLPPCAAFVEIMAPVFSREAWRCVWHMIQNDLVHGWGLDFALRKCVEPAHEKIGVVDAQWIVHQGVPSLGNQGQPESGKAPWEGVRERCRREWAMFQERVASAERTYFLAMGMDPPNSTAR
>gnl_Manes_v6.1_Manes.04G019500.1
MGSIHRSVLYRKTSDSVRFIITTIFGVAFGFFIGISFPSVSLTKFQLSSGLISSHDAKGHSRSISNSQTRIYVPTNPHGAELLPPNIVVSESDFYLRRLWGEPSEDLQKKPKYLVTFTVGYDQRNTIAACVKKFSDDFTILLFHYDGRASEWDQFEWSKRAIHVSVRRQTKWWYAKRFLHPDIIAAYEYIFIWDEDLGVEHFDAEKYIELVRKHGLEISQPALEPNNGLTWQMTKRRGDREVHKDTEEKPGWCSDPRLPPCAAFVEIMAPVFSREAWRCVWHMIQNDLVHGWGLDFALRRCVEPAHEKIGVIDSQWIIHQIVPSLGNQGEPENGKAPWEGVRARCRNEWSMFQNRLAEADQAYASQTSKE
>gnl_Manes_v6.1_Manes.08G104300.1
MRLFNPVPFCIDPKSRRSFFCSFLPAASFLLIVFFIGSAFIVPDYKEKLSRWRLVDGFQNLKFVTCKNTCRPPGSEELPEGIVSKTSNLQMRPLWGFPKSNDNSSSNLFTLAVGIKQRDIVDEMVKKFLSSNFTVMLFHYDGVVDEWKDYKWNDNVIHVSAKNQTKWWFAKRFLHPDIVAEYNYIFLWDEDLGVENFDPKQYISIVKSKGLEISQPALDIGKSEIHQQITARVRNSIVHSRTFKSGVCDGNSTAPPCTGWVEMMAPVFSRAAWRCVWYMIQNDLIHAWGLDYQLGYCAQGDRMKNIGVVDAEYIVHYGRPTLGATDENKESSPSNESDHRLEEPSQSKKTDPRHEVRRQSFREFKIFRRRWERAEREDKCWRDPYKQADKQSLPSFHLSPRPL
>gnl_Manes_v6.1_Manes.13G023000.1
MERRFKGGPNKQHTSFNCHAAAHISCGYTGTTVNRMGVLSRSMVSRKPNETTRLIITTFLGVAFGFFIGVSFPTLSLSKLNISSTLIPSVDLSYIDTRKLSVSTEMASNSWYSRKSSSNDATQVQNLNGTSKIWIPSNPQGAERLPSGIIAAESDFYLRRLWGNPNEDLTRTPKYLVTFTVGYDQKKNIDANVKKFSENFTVLLFHYDGRVSEWDEFEWSKQAIHVSVRKQTKWWYAKRFLHPDIVAPYDYIFIWDEDLGVEHFNAEEYIKLVKKHGLEISQPGLEPNKGLTWQMTKRRGDQEVHKITEEKPGWCTDPHLPPCAAFVEIMAPVFSRNAWRCVWHMIQNDLVHGWGLDFALRKCVEPAHEKIGVVDSQWIIHQTVPSLGNQGESQNGKAPWQGVRERCRKEWTMFQNRMTNAEDAYFRSKAIESSNSTAH
>gnl_Manes_v6.1_Manes.09G184700.1
MKSINNTGPLPVDPKSRKSCFCSFLPAASFLFLVFFTGSAFIVPDYKEKLSRWRIVDSFQNLKFVTCKNQCGPPGSEALPEGIVSKTSNLEMRPLWGFPKSKENSSSNLFTLAVGIKQRDIVDEMVKKFLSSNFTVMLFHYDGVVDEWKDYKWNDHVIHVSARNQTKWWFAKRFLHPDIVAEYNYIFLWDEDLGVKNFNPKRYVSIAESKGLEISQPALDMAKSEIHQQITARVRKSIVHRRTFKPGICDGNSRAPPCTGWVEMMAPVFSKAAWRCVWYMIQNDLIHAWGLDYQLGYCAQGDRIKNIGVVDAEYIVHYGRPTLGGTDENKESSHSNKGDRKLGEPSHSNKKDPRLEVRRQSFIEFKIFHKRWEKAAAEDKCWVDPYKEADKQSIPSFHLAEISGSEVQIFQSIKWSILVLYPSP
>gnl_Manes_v6.1_Manes.16G023000.1
MMSFRPSLKRNSFFDGVKCRLKRKQLPFMGVLLAVMLFIVYRTTSYQSYQYQQTQMELELQPFDTLKESAVASGLLHGLPLGVVQASSDLELKPLWSSSSSRSKVDNSSHRNLLAIPVGIKLKDNVDAIVRKFLPQNFTVILFHYDGNLDSWSDLAWSNKAIHIVAQNQTKWWCAKRFLHPAVVSIYDYIFLWDEDLGVENFHPGRYLEIVRSEGLEISQPALDPNSTDIHHRITIRSRGKKFHRRVYDSRGSTRCSDASEGPPCTGFVEGMAPVFSRSAWYCTWHLIQNDLVHGWGMDMKLGYCAQGDPTKKVGVVDREFIVHQGIQTLGGGGPPRKKTSKRAKLIKRTGASHMDSRVEIRRQSSWELQIFKERWNEAVKEDKLWVDPFKGNQKHRRRRHSHHHHHIKFNHLT
>gnl_Manes_v6.1_Manes.12G021900.1
MGILSRSMGSKKPNETMRLIVTTFLGVVFGFLIGVSFPTFSRTKLNISSSLVPSADLSYVDSRKLGLYTETTSKDNNKNTAQAENLNDTSKIWVPSNPHGAERLPPGMIEAESDFYLRRLWGNPSEDLTSTPKYLVTFTVGYDQRKNIDANIKKFSGNFTVLLFHYDGRVSEWDEFEWSKQAIHVSARKQTKWWYAKRFLHPDIVAPYDYIFIWDEDLGVEHFNAEEYIQLVKKHGLEISQPGLEPNKGLTWQMTKRRGDREVHKITEEKPGWCTDPLLPPCAAFVEIMAPVFSRNAWRCVWHMIQNDLVHGWGLDFALRKCVEPAHEKIGVVDSQWIVHQSVPSLGNQGETENGKAPWKGVRERCRKEWTMFQNRLTNAENAYFRSKAMESSNSTAH
>gnl_Manes_v6.1_Manes.12G055800.1
MNINMTTPVSEKHRLHLRRFLPTIFLLSATLLIGSAFVITDYKEKFSELVSTKAVKDERSKLCETQNKPRGSDTLPGGIISATSDLQMRPLWGHQQKNSKKPSNLLAMAVGIKQKDNVNKIVKKFLSSDFAVMFFHYDEVVDEWKDFEWNRHVIHIAAASQTKWWFAKRFLHPDIVSEYAYIFLWDEDIGVDYFNPGRYLSIIKPEGLEISQPALDPNKSEVHHHLTKRRTGSRVHRRIDRKIGGTRCDKNVTGPPCSGFVEMMAPVFSKASWRCAWYMIQNDLIQGWGVDFQLGYCAQGDRTKNIGIVDSEYIIHFGLPTLGGSAENKTQPSSKQSHDRQTVSVM
>gnl_Manes_v6.1_Manes.07G028100.1
MNSLNCASAQSDPKSRSYLWTLFFVASLICSAYFIGTSSFGSEYKEGLTRWQVIETMQSTTSNKCKDRCRTFGSEALPQGIVRKTSDFEIRPLWNNTVKDNQPKPSMSLLTLAVGIQQKEVVDHIVKKFPLSDFVVMLFHYDGVVDKWRDLPWSDHVVHVSAVNQTKWWFAKRFLHPDIVAEYDYIFLWDEDLGVENFNPRRYLSIVKDEGLEISQPALDPAKSAVYHPITAHQPKSRVHRRMYKFKGSGRCYHNSTSPPCVGWVEMMAPVFSRAAWRCVWYMIQNDLIHAWGLDYQLGYCAQGDRTKNVGVVDSEYIVHLGLPTLGVFNGTEDSSKSHIVDNRVQVRIQSSIEMQIFRDRWKNAVKDDECWVDPFQHSVNHTSNSTEHQMKIDGHIHT
>gnl_Manes_v6.1_Manes.17G040800.1
MTSLRPSLKRNAFFDGGKCGLKMKRLPLMGVLFTVMLFIVYRTTIYQYQHTQMESKLYPFDTLKESALASGMLGALPTGIIRASSDLELKPLWLTSSSRSKVDNYSRRNLLAIPVGIKQKHNVDVIVQKFLPENFTVILFHYDGNVDGWWDLTWSNKAIHIVAQNQTKWWFAKRFLHPAVVSIYDYIFLWDEDLGVANFHPGRYLEIVRSEGLEISQPALDPNSTDIHHRITIRSRMKKFHRRVYDSRGSTKCSDASEGPPCTGFVEGMAPVFSRSAWYCAWHLIQNDLVHGWGMDMKLGYCAQGDRTKKVGVVDSEYIVHQGIQTLGGGGPPAKKTSTSEELTKRSGASPMDPRMEIRRQSTWELQIFKKRWNEAVKEDKVWVDPFEGNQKYRRRIWQHHHYL
>gnl_Manes_v6.1_Manes.17G110900.1
MNLPIRSSGNTRKPHEMMRLFMTTFVGIIFGFFLGISFPTLSLSKMNLPSSLFSSIDLTYIEDKYSGLSTQALFNAWSSLKGNKVNPPLNRYNGTKIWVPTNPRGAERLPPGIVQAESDFYLRRLWGLPKEDLAATPKYLVTFTVGYNQKNNIDAAIRKFSDNFTIVLFHYDGRITEWDEFEWSKRAIHVSAAKQTKWWYAKRFLHPNIVAPYDYIFMWDEDLGLEHFDAEEYLKLVKKHGLEISQPGLDPVRGTTWAMTRRRYDTEVHKDAEERPGWCADPLLPPCAAFVEIMATVFSRDAWRCVWHMIQNDLVHGWGLDFAMRKCVEPAHDKIGVVDAQWIVHQGVPSLGNQGKAQDGRAPWEGVRERCQREWTMFQERMTNAEKAYYVAMEIDPPNSTTR
>gnl_Manes_v6.1_Manes.10G110400.1
MQSTTSNKCKDHCRSSGSEALPEGIVRKTSDFEMRPLWNNYMEDNKAKPSTSLLALAVGIKQKELVDQIIKKFPLKEFVVMLFHYDGVVDKWRDLPWSDHVIHVSAVNQTKWWFAKRFLHPDIVAEYDYIFLWDEDLGVENFNPGRYLSIVKDEGLEISQPALDPTKSAVYHPITARQPKLKVHRRMYKFKGSGRCYHNSTSPPCIGWVEMMAPVFSRAAWRCVWHMIQNDLIHAWGLDIQLGYCAQGDRTKNVGVVDSEYIVHLGLLTLGVFNGSKSNSRSDSQAHLPHEKQFAEPSESHIVDKRLEVRRQSSIEMQIFRDRWRNAVKEDKCWVDPFQHLENQTNI
>gnl_Medtr_Mt4.0v1_Medtr3g086610.5
MGTVTRSPNGRKPSEIMRLIVTTFIGVVFGFFLGVSFPTLSLTKFNLPSGLLPSIDLSYIEERYTGRRAWSFINNSNRRALPNRLSNDTSKIWVPSNPRGAESLPPGIVEAESDFYLRRLWGKPSEDLTFKPKYLVTFTVGYEMKKNIDAAVKKFSENFTILLFHYDGRANEWDEFEWSKKAIHVSARKQTKWWYAKRFLHPDIVAPYDYIFIWDEDLGVEHFNAEEYLKLVKKHGLEISQPGLEPNKGLTWQMTKRRGDKEVHKVTEEKPGWCSDPHLPPCAAFVEIMAPVFSREAWRCVWHMIQNDLVHGWGLDFAVRRCVEPAHEKIGVVDAQWIVHQGVPTLGNQGKTETGKAPWQGVRERCRKEWTMFQSRLANAEHAYFKSGGGIDMSNSTGH
>gnl_Medtr_Mt4.0v1_Medtr2g005330.1
MKLFSSVTGVVFPDPKNRLFLWTLLILLSLICGAYFLGNAFSAKEYKQRLARWGLIYSMPDTTTSNSNACKKQCRPSGTQALPQGIVARTSNLETRPLWDDSAVNNRISNHPLNLLAISVGVKQKEVVDKIVKKFPSSDFVVMLFHYDGFVDGWKNLAWSNRAIHVSAINQTKWWFAKRFLHPDIVADYNYIFLWDEDLLVDNFDPKRYLSIVKEEGLEISQPALDPGKSEIHHPLTVHKAGSKVHRRYYKFKGSGRCDDNSTAPPCLGWVEMMAPVFSKKSWQCVWHMIQNDLIHAWGLDRQLGYCAQGDRMKNVGVVDSEYIVHLGLPTLGGSNGNEGSSNSHRDDSDRPKVRMQSYIEMQVFGKRWKDAAKKDQCWIDPYEQQQANQTSH
>gnl_Medtr_Mt4.0v1_Medtr2g094650.1
MGIMQRSTLKRSNDSTRIVITALMGIAFGVCIGISISSAHLSKISLLSGVKNSFDVPMSEIGRSHPFIESSSGTKHIEALGSASLSKINASSNPRGAESLPPGIVVSESDLYLRRLWGDPSEDIKKKPKYLLTFTVGYDQRHNIDAAVKKFSDDFAILLFHYDGRTSEWDQFEWSKNAIHVSARKQTKWWYAKRFLHPDIVSAYEYILIWDEDLGVEHFNGDKYMDLVIKHGLEISQPGIEPNNGLTWEMTKRRGDSEVHTVTNEKPGWCSDPHLPPCAAFVEIMAPAFSREAWRCVWHMLQNDLVHGWGLDFALRRCVAQPAHERIGVIDSQWIIHQVIPSLGNQGQSDDGTDPREAVRKRCRTEWAEFQARLSNADKEHLNELKQNGKG
>gnl_Medtr_Mt4.0v1_Medtr2g012570.6
MTSMKSLRWLMRKKSGLSDGGKSSFRMKQLPFMAVVCTVMLFIVYRTTKYQYHQEEIDKKWSLWGKAEAYLTTSQKLKGLPRGIIQDSSDLELRPLWLRSNSRSKSRDYSNRNLLAIPVGIKQKHNVNAMVQKFLPENFTIILFHYDGNVDGWWNLDWSSKAIHIVAQNQTKWWFAKRFLHPDIVSIYDYIFLWDEDLGVEHFSPSRYVKIVKEEGLEISQPALDPNSTEIHHRITVRARNKKFHRRVYERRGSTRCSDASEGPPCTGFVEGMAPVFSRSAWYCTWHLIQNDLVHGWGMDMKLGYCAQGDRTKKVGVVDSQYVVHKGIQTLGGSDHGATKVSKLKKTTTKQGGATVDVRSEIRRQSTWELEVFKERWNQAIAKDKNWVDPFKRRIRKWRSTH
>gnl_Medtr_Mt4.0v1_Medtr8g089815.2
MGTNTRSSTNRKPNESMRLVLTTFVGIVFGFLIGISYPTLTTKLTISSRLLPSIDVSSIEDEYESGNGRSFMKNNSSDSSKYKLLNDTLKIWVPSNPRGAERLPPAIIEAESDFYLRRLWGEPSEDLTSKPRYLVTFTVGYDQKRNIDAAVKKFSGDFTILLFHYDGRTTEWDEFEWSKQAIHVSVRKQTKWWYAKRFLHPDIVAPYDYIFIWDEDLGVEHFNAEEYLRLVRKHGLEISQPGLEPNNGLTWQMTKRRGDREVHKETEEKPGWCSDPHLPPCAAFVEIMAPVFSREAWRCVWHMIQNDLVHGWGLDFALRKCVEPAYEKIGVVDTQWIIHQSIPSLGNQGESKSGTAPWQGVRERCRKEWTMFQSRMARAENAYYKAVGIDLFNSTNP
>gnl_Medtr_Mt4.0v1_Medtr8g089820.1
MSYSKRKPNESMRLIVIFFFGGFLGLFIGLSVPAFSTTKLNLPSSLLPSIDLSCIRGRDTWSFMKNDDSISSQDQLLNSPSKIWVPTNPRGAERLPPGIVNAQSDFFLRRLWGLPNEDFTSKPKYLVTFTVGYQQKKNIDAAVKKFSKDFTILLFHYDGRTTEWDEFEWSKKAIHVSVHKQTKWWYAKRFLHPDIVASYEYIFMWDEDLGVENFNAEEYIKLVKKHGLEISQPALEPQKGLIWNMTKRRNDSEVHKQAQEKPGKCKYPLLPPCAAFVEIMAPVFSRDAWRCVWHMIQNEFVHGWGLDFAFRKCVEPAHEKIGVVDAQWIVHQGIPSLGDQGEAQTGKPAWRAVKERCGMEWRMFQGRLTNAERGYYKSKGIDFSDLLAHN
>gnl_Medtr_Mt4.0v1_Medtr7g033300.1
MKLIIAAIVGVVFGFFVGVSFPTISLTKMNLPSSLFPSIDLTYVEDKYSKIQTNSIWDALASFRGDRNLYDELHKVDEKTKIWVPTNPRGAERLPPRIVESQSDLYLRRLWGQPHQDLTIRPKYLVTFTVGYDQSDNIDAAVRKFSENFTIVLFHYDGRVSEWDKFEWSKKAIHISARKQSKWWYAKRFLHPDIVAPYDYIFIWDEDLGMEHFDAEEYLKIVSKHGLEISQPGLDPSSSSFTWQMTRKKDGSEVHKDAEEKNGWCSNPPVPPCAAFVEIMAPVFSRDSWRCVWHMIQNDLVHGWGIDFALRKCVEPAHEKIGVVDAQWVVHQSVPSLGNQGQAEGGKAPWEGVRERCQKEWSMFKERLANAEKDYFKQQIKGFVYPPN
>gnl_Medtr_Mt4.0v1_Medtr1g078290.1
MPDIKSSPARTVLADSNSKKSCLYVIFPGALLLFVVFFFTSSIYSQSYREKLSSFKNGVGQNVHTYDKCRKQCRPSGSEALPQGIVSSTSSLELRPLWMSKNGHHFQLNVKVKPSTSLFAMAVGIKQKDLVDKMVKKFLASNFTVTLFHYDGNVDEWKKFKWNDDVVHISVVDQGKWWFAKRFLHPDIVAEYDYIFLWDEDLGVENFHPEKYVSIVKEEGLEISQPALDPTKSEVHHQITARGRRSKVHRRTFKTVIDGKGCDGSSTAPPCTGWIEMMAPVFSRAAWRCVWYMIQNDLIHAWGLDMQLGYCSQGDRTKNVGVVDAEYIVHYNRPTLGGTDDKTTVKNVSDSSQEKDHRVDKKTHHLSEVKQMQLTTTIQQLIIIETKTLWRVSKGIMVWFSQWILSHFYSIKV
>gnl_Medtr_Mt4.0v1_Medtr4g058800.1
MAIAFGVFIGISIPPLHLTKINLSSGFGHSFNVPIAEIERFSADLDKSLTIDDKSSTKRIEFLGSMKLPKMYVPTNPRGAESLPAGIVVSESDLYLRRLWGEPSEDLKKKPKYLVTFTVGYNQRKNIDAAVKKFSDDFDILLFHYDGRTSEWDRYEWSKKVIHISARKQTKWWYAKRFLHPDIVAAYEYIFIWDEDLGLDNFNGDEYIKLIEKHGLEISQPGLGANSGFTWEMTKKRDDTEVHKVTDEKPGWCGSPDLPPCAAFVEIMAPVFSREAWRCVWHMIQNDLVHGWGLDFALRRCVEPAHEKIGVVDAQWIVHQTIPSLGDQGEADDGKDKYDAVKTRCRSEWAEFQARLTNADKMYLKGL
>gnl_Mimgu_v2.0_Migut.E00209.1
MIKNPNECIKILITVSIGIVFGFFIGLSIPSLQSTKIWTPSNPRGAERLPRGIVVPESDLYLRRLWGLPSDDLPRKPNYLVTFTVGYDQRNNIDMAVKKFPDSFTILLFHYDGRTNEWDEFEWSKRAIHISATKQTKWWYAKRFLHPDIVAPYDYIFVWDEDLGVEHFNAEEYITLVRKYGLEISQPAIKPNKIAPWKMTKRRNNSEVHKETKERPGVCSDPHLPPCAAFVEIMAPVFSRDAWRCVWHMIQNDLVHGWGLDFALHKCVDPAHEKIGVVDAQWIVHQTVPSLRNQERQRCKREWTIVSARMDNAEKAYYKSLMSSNLTGQR
>gnl_Mimgu_v2.0_Migut.N00858.1
MYLTFELCFDSSQLSHLPDLKSRSCVFSIFVAVSLICGVYFIGGAWFNKDLFRLSPGFRMNTTQQHTDTYKCESILKVPSPEIQVLNDTRVSSPEIKINDTSKNTHLEKCNQKCRPVGSEALPNGIISIHANMEMRPLWGPVSEDNKPKHGTGLLAVAVGINQKELVNKIVKKFLENDFVVMLFHYDGFVDKWHDFDWSNRVLHISVKNQTKWWFAKRFLHPDIVAEYEYIFLWDEDLGVEDFHPKRYISIVKEEGLEISQPALDPGKSEVHHPITARRHKSRVHRRYYKFKGSGRCDEKSTSPPCVGWVEMMAPVFSRAAWRCVWYMIQNDLIHAWGLDMQLGYCAQGDRTVKIGVVDEEYIVHLGLPTLGVFSDRNKTNTESIDQSKNLVNSESNNFDNRSAVRRQSYTEMGIFRNRWAKAVNEDECWIDPFKQSPPLRKP
>gnl_Mimgu_v2.0_Migut.N02588.1
MRTLHRSGVCKKSNDTARLLLTTIIGMVLGYFIGVSFPYVSLNKINLPSNLVKPLDVAFNDDPHSSSSRNVPDNLTSGTTPLTPKVYVPINPRGAESLPPGIIVPESDLYLRRLWGEPSEDLKRKPKYLVTFTVGSNQKNNIDAAVKKFSEDFQILPFHYDGRTSEWEQFEWSRRAIHVSARKQTKWWYAKRFLLPDVVAAYDYIFIWDEDLGVEHFNADKYIQLVMKHGLEISQPGFEPNNGLTWQMTKRRGDSEVHKDTEEKPGWFSDPHLPPCAAFVEIMAPVFSRKAWRCVWHMIQNDLVHGWGLDFALRRCADPPHEKIGVVDSQWIVHQVIPSLGNQGESENGKAPWEGVRERCRNEWARFQDRLATADKAYYTQPLNS
>gnl_Mimgu_v2.0_Migut.D00750.1
MVTDKMPEPKRKRSFMWSCLPSAILLSAVFFIGSAFLVTDYKERFLGACNLYPIKATKSKTCEYECRPNGTETLPRGIVSRTTDMEMRPLSGPPKKKKLKSPMNLLGIAVGIKQKQNVNEIVKKFPLTDFAVMLFHYDGNVNGWRDLEWSNSVVHVSAINQTKWWFAKRFLHPDVVAQYDYIFLWDEDLGVENFHAGRYLSIVKEEGLQISQPAIDAEKSEVHYKLTEREISSKVHRRAINLHGPGRRCYENSMEPPCTGFVEMMAPVFSRVSWRCAWHMIQNDLVHAWGLDFQLGYCAQGNRTTNIGIVDSEYLIHLGLPTLGGSSGTKINDEVEKQSSPDKILPNAGKTEISAVEPSDERNAVRRESFIELDDFKNRWKKAVREDECWVDPLQTPPQQN
>gnl_Mimgu_v2.0_Migut.D02238.1
MGTSHRSGVLKRSNDGARLIITTIMGVVFGYFIGVSFPSVSLSKINLPSSLISSLDMAFNEDHQNSGDRSFPENLGSGSTPLTPKIYVPTNPRGAQSLPPGIVVSETDFYMRRLWGEPSEDLKRKPKYLVTFTVGLNQKNIINAAVKKFSEDFQIMLFHYDGQTTEWDQFEWSQRAIHVSVRKQTKWWYAKRFLHPDVVAAYEYIFIWDEDLGVEHFNADRYMDLVKKHGLEISQPGLEPNNGLTWQMTKRRGDREVHKDTEEKPGWCSDPHLPPCAAFVEIMAPVFSREAWRCVWHMIQNDLVHGWGLDFALRRCVEPAHEKIGVVDSQWIVHQVIPSLGSQGETDKGKAPWQGVRDRCKNEWALFQDRLSNADKAFFLGRQNP
>gnl_Mimgu_v2.0_Migut.I01016.1
MQSSNMSKVSANILVKLETYIKFQGVCKFSKIRYMQIYIAPNPCKTEGLTTRVLAGHPDFSLRVNVGNVMQETVRKPSYLLILTVGIRQKDIVAKIVSKFSQDFAIILFHYDGKTSEWDQFEWSQRAIHVSALTQAKWWYAKRFLHPDLVAQYEYIFMWDEDLGVEHFNAQEYIRLVKKYDLEISQPAVKSNTNLSWKMTQRRKNVEIHRFSEEPPEYCPNPFSPPCAGFVEIMAPVFSRKSWNCVWHMIQNDLVHGWGLDFAFWKCVEKPEEKIGVVDAQWIKHLVLPTLSDESKSINRTQARLEVRARSHAEWKEFEKRMKEAEKQHSVKL
>gnl_Mimgu_v2.0_Migut.F02139.1
MDHGGCIINNEFVIFHTCNLVFLREMARSSSSSSSSSNFTSIFRDQKGWRTCFRSNFFYAASLFFLAFFIWSTTITQQNKEKLLKWSLQGNISNLTTCEINECRPPGSEMLPKGIVASTSNLERRPLWGSPKKTNTSKSLFAVAVGIKQKENVDKMVQKFLENNFVVMLFHYDGIVDEWKDFEWSSSVIHVSADNQTKWWFAKRFLHPDIVEEYDYIFLWDEDLGVDNFHPQRYVSIVKEEGFEISQPALEIGLSEVHHLITARWKRSKVHRRTYKRDGKGIQCDDKSSAPPCTGWIEVMAPVFSKAAWRCVWYMIQNDLIHAWGLDIRLGYCAQGDRTKSIGVVDAEYIVHYGLPTLGEPDKAKLASTGDNSEENKEASKSNAINKRIEVRRQSYNEYKVFKRRWKKAGETDECWTDLYPDELLKEGSSIWPLM
>gnl_Mimgu_v2.0_Migut.K00609.1
MNMDSDMVYRKGTVVRSTLAKKPNETMRVFITICVGIMFGFFIGVSFPSLPFTKLNITSALLRDFVIIGNKSAAQFTDNSSNKSSTANQTVIDVSKIWVQSNPKGAERLPPGIVASESDLYLRRLWGKPSEDLTSKPNYLVTFTVGYDQRNNIDAAVKKFSGNFTILLFHYDGRTSEWDEFEWSKRAIHVSAIKQTKWWYAKRFLHPDIVAPYDYIFIWDEDLGVEHFDAEEYIKLVRKYGLEISQPGLDPSRGTTWEMTKRRNDRDVHMETEERPGWCSDPHLPPCAAFVEIMAPVFSRDAWRCVWHMIQNDLIHGWGLDLALQKCVEPAHERIGVVDAQWIVHQTVPSLGNQGKSENGEAPWQGVRQRCRREWELFRVRMEDAEKSYYKSIGIDPSNFTVHHR
>gnl_Mimgu_v2.0_Migut.B00730.1
MKSYNSISLLTESKSRTCIFTLFITMSLICGAYFLVSASLGTDSFPVQVTKKMDIGLRDIRENTPVDKCNEKCRPIGSEALPKGIVSATSNLKMHPLSGPIPEDNNSKHTTSLLALAVGINQKQLVNEIVKKFMGKKFAIMFFHYDDHVDEWHEFEWCDSVIHVSAVNQTKWWFAKRFLHPDIVAEYEYIFLWDEDLGVDNFHPERYLSIIKEEGLEISQPGLDRSSSEIHHQITVRGRRSRVHRRYYKPGKCDNNSTSPPCVGWVEMMAPVFSRAAWRCAWYMIQNDLIHAWGLDMQLGYCAQGDRTLKVGVVDHEYIVHLGLPTLGGASEKNKIRQRSYEEMRVFKSRWSKAVKDDKCWIDPFEKRDAPDRTN
>gnl_Mimgu_v2.0_Migut.M01158.1
MKESKSWRWPVKKQSILFDTRALGSKMKQLPFMVAVCIIMLLIIYTSTKYQYQQTEMDSTFYPFYTFKESGVDSKSLDSLPRGIIEARSDLELKPLWTTSSSRSKVSDRSSSNLLAMPVGVKQKQNVDTIVQKFLSENFTIILFHYDGNLDGWWDLEWSKKAVHIAAHNQTKWWFAKRFLHPAIVSMYDYIFLWDEDLGVENFHPGRYLDIVRSEGFEISQPALDPNSTGIHHRITVRNRMNIFHRRVYEVRGSIKCSDDSEGPPCSGFVEGMAPVFSRSAWHCAWHLIQNDLVHGWGMDMKLGYCAQGDRTEKVGIVDSEYIVHQSIQTLGGASATKVSNHEETVKRHGVDVRSEIRRQSSIELQKFKERWEQAVKDDENWVDPFSKD
>gnl_Mimgu_v2.0_Migut.H01497.1
MKGSTSWRWLLKKQYFLFDGIVCGAKMKQLPFMGVVCTVMLFIIYRTTNYQHQQTEMDSRSNPFYTSKYIGEDTTGLNSLPRGIIEAKSDLDLKPLWTTSSSKSQINVRSSSNLLAMPVGIKQKQNVDTIVQKFLPENFTIILFHYDGNVNGWSDLEWSREAVHIVAHNQTKWWFAKRFLHPAVVSIYDYIFLWDEDLGVNNFHPGRYLEIVKSEGLEISQPALDPNSTGIHHRITVRKRTKIFHRRVYDYRGSTKCLDDSEGPSCTGFVEGMAPVFSKSAWQCAWHLIQNDLVHGWGMDIKLGYCAQGDPTKKVGVVDSEYVLHQSIQTLGGPSATKVSKLEDTKVKRHTVDVRSEIRRQSTIELQKFKERWERAVDEDKKWVDPFPLTRKRKLRRNNKRNFSKV
>gnl_Mimgu_v2.0_Migut.H00069.1
MVTPIRKSTTSNWHTRRTNETMRLLVTTIVGVIFGFFLGVSFPALSLTKVNISSNIFPSIDLSYIEDKYSGLSTQALLNVWSSLKGRRGFSRKFNNTKIWVPTNPRGAERLPPGVIVAESDLYTRRLWGLPGEDLIVKPRYLFTFTVGYEQRYNIDAAVKKLSENFTILLFHYDGRASEWDEFEWSKRSIHVSVRKQTKWWYAKRFLHPDIVAPFDYVFIWDEDLGVENFDAEEYIKLVRKHGLDISQPGLSLDSGMTWQMTRRQEESEVHKDTEERPGWCTDPHLPPCAAFVEIMAPVFSRDAWRCVWHMIQNDLVHGWGLDFALRKCVEPAHEKIGVVDSQWIVHQTVPSLGNQGKAEKGKAPWEGVRERCRNEWTLFQDRMTAAEKAYFISMGIDPPNSTSR
>gnl_Musac_v1_GSMUA_Achr3T06940_001
MTPKLYMVLMWAVLLIVYRTTNFQFQHAELETRFHPFDSMKDHKSVSVRVGYLPHGMAQSKSDLELKPLWFSKSHVTKQDNDQSHHNLLAMTVGIKQKLTVDAIVRKFLSENFAIILFHYDGIVNEWHDLWWSHIVIHIAAHSQTKWWFAKRFLHPDTVSIYDYIFLWDEDLGVENFHPGRYLKIMKSEGLEISQPALDPNLSEIHHRITVRRKKRTVHRRVFGTRGTGECSSTSTGPPCTGWVEGMAPVFSRSAWHCAWHLIQNDLIHGWGMDMKLGYCAQGDRTKKVGIVDSEFIVHQGVQTLGGSSAKKFIHFDLQISLHQTDKRSKRLLHNNALQGYQRGTFDPRTEIRRRSRSELYLFQERWDQAAREDEGWVDPFRAPKQKKRRPLTSNVP
>gnl_Musac_v1_GSMUA_Achr4T11930_001
MKKRTSLGLVALFTAVTLLLTMNLQFEHLKVLPPRIYPPFTAFLCFSPSFNADVGGGVSLFLPRWTCGSTNLSCLRRPWRSALQGLPRGIVESTSDLELRPLWKSTSFESRAETSENYSALLAMAVGILQKENVDCTVRKFLIENCSIILFHYDGNVDGWHDLQWNNKAVHIVARNQTKWWFAKRFLHPDVVSVYDYIFLWDEDLGVENFHPGRYLHVMSSEGLEISQPALDPDLSSDIHHRITVRNRMTKVHRRIYDQRGSLRCSDESKGPPCTGWVEGMAPVFSRAAWQCVWHLIQNDLVHGWGLDMKLGYCAQGDRTEKVGVIDTEFIVHMGIPSLGGSSINKVLNLPHGYVVFLRLRSIVIRRQSTAELKIFKARWNKAVNEDREWVDPF
>gnl_Musac_v1_GSMUA_Achr4T05360_001
MSSSFESKETGGSYSALLAMAVGISQKENVDSVVRKFLQENCSIILFHYDGNVDGWRDLEWNSKAIHIVAYNQTKWWFAKRFLHPDIVFFYDYLFLWDEDLGVENFHPGRYLQVMSSEGLEISQPALDPDLSSDIHHRITVRNRMKKVHRRIYNRRGSLRCSNESKEPPCTGWVEGMAPVFSRAAWQCVWHLIQNDLVHGWGLDMKLGYCAQGDRTKKVGVIDSEFIVHKGIPSLGGPSANKARNRRSLDSRTHIRRQSTAELKIFKARWNKAVTEDRKLLVASEVFTKRKG
>gnl_Musac_v1_GSMUA_Achr7T22850_001
MKSFSSGSLQTDPSNRKLCSCSIFHAAAFLCMVFVVGTSFVAFDYKEKMSAEIPTDAVEITRGNLQTDLSKLQTPRANSWSHESTQSKSCESPCISSGSEPLPKGIVMRKSDLEMVPLWGPPKAKESVSSQKSLLAIPVGIKQKEIVNKIVTKFASHDFTVMLFHYDGVVDEWKDLQWSEGALHISAINQTKWWFAKRFLHPDIVAPYRYIFLWDEDLEVQNFHPERYLSIVEREGLEISQPALDPAKSQIHHQITARLRKGHVHRRMYKFNGGGKCSKKSSSPPCTGWVEMMAPVFSRAAWRCAWHMIQNDLIYAWGLDMNLGYCAQGDRTKKVGVVDSEYIVHTGLPTLGGSDEKMGSSDLHAANHRFAVRRRSYVELEIFRNRWQKAMAEDKCWTNSYPEH
>gnl_Musac_v1_GSMUA_Achr9T07550_001
MACSGPVSQPNESMKFIIAVSIGVVLGYFIGVSLPAVNITKLHLPRSNIVCTEEDSPSLDTSTSGHNHSSNNRRLHSNYSLSHSSNNTRLHSNNNLEIYVSTNPRGAERLPPGMVVSESDLYQRRLWGKPSEDLHILQKYLVSFTVGLGQKKIVDAAVKKFSENFTILLFHYDGQTSEWDEFEWSKRAIHISARKQTKWWYAKRFLQPDIVAPYDYIFIWDEDLGVEHFDAEEYIKIVKKHRLEISQPGVDPSTGLTWQMTKRRRDKEVHRETEEKPGRCSDPCRPPCSSFVEIMAPVFSRDAWRCVWHMIQNDLVHGWGLDFAFRRCVESAHKTIGVVDSQWIAHRNIPSLGNQGKGKNEKAAKQGVRQRCYEEAATFGTRMADAEKAYYREMGMLPLKRQPCGP
>gnl_Musac_v1_GSMUA_Achr9T29440_001
MAKFGTGGRSALPRKSNENMRLIISTVIGIVLGYLIGISFPTVSITKLHFPSSIISYIEDRNSGITTQTLLNHAWTSANNQNRNNATSNTTDTLKIYVPTNPRGAERLPPGIIVPESDFYLRRLWGNPDEDLITRQKYLVTFTVGYDQKKNIDAAVKKFSENFAILLFHYDGRTSEWDEFEWSKRAIHVSTRKQTKWWYAKRFLHPDIVAPYEYIFIWDEDLGVQHFDAEEYIRLVKKHGLEISQPGLEPDKGLTWQMTKRRGDREVHKETEEKPGWCADPHLPPCAAFVEIMATVFSRDAWRCVWHMIQNDLVHGWGLDFALRKCVEPAHEKIGVVDSQWIIHQVVPSLGNQGQSDNGKAPWEGVRERCKKEWGIFRKRLSEAEKAYYLSKGISPPNSTGV
>gnl_Musac_v1_GSMUA_Achr8T08710_001
MTCVIGGGFRHEIWLLSAQGDRIINVGVVDSEYIIHKGTPTLGGDPEKIGRSFYFVVH
>gnl_Musac_v1_GSMUA_Achr8T08700_001
MISPNHIPIKGLSSLDHPSVLQLLQEQTPTESGTSIVQNDEGRVHISAINRTKWWFAKHFLHPDIVAEYKHIFLWDEDIGVENFHPGRFVEIMVPVFPKAAWQCA
>gnl_Musac_v1_GSMUA_Achr11T19520_001
MFIFFIFFPFYVCDLVRFFHDGPLVTDPSSRRLCFCSISHAAAFLCFVFILGTSFVVFDYEEKVSTGASTDFVGITRVTSEIGLSNLQARQADSWSHDTNLGTTGFNSCKSTCISSGSEPLPKGIVCQTSDMEMVPLWGPPNGKENNILQKSLLAMPVGIKQKEIVNQIIIKFASSDFTIILFHYDGVVDEWKDLQWSGSALHISAINQTKWWFAKRFLHPDIVAPYKYVFLWDEDLEVENFHPEKYLAIVEREGLEISQPALEPAKSRIHHQITVRSRKGDVHRRMYKFNGGSKCYQNSSAPPCTGWVELMAPVFSRAAWRCAWHMIQVCFMFVQIHMLNLIFDLIHAWGLDMKLGYCAQGDRSKNVGVVDSEYIVHKGLPTLGWFDEKTVSSERPAANNRYAVRQRSYVESEIFRKRWQKAVSEDNCWSDPYPEPKTNPGQ
>gnl_Musac_v1_GSMUA_Achr11T26720_001
MLPTVVSSRKALRAFVISSKENQCRPSGIEALPKGMVSQTSDLERQPLWGSIEKKGNSSSFKNLLAIAVGLKQKQVVNEIVKKFLFSNFTIILFHYDGVVDEWSDLEWSDTVLHISAINQTKWWFAKRFLHPDIVALYSYIFLWDEDIGVENFHPGRYLEIVEREGLDVSQPGLDTEKSKVHYRFTERQREGDVHRRIYDLAQGLRCNENSTGFPCAGFVEMMAPVFTWSAWRCAWHMIQNDLIHAWGLDMKLGYCSQGDRTKKVGVVDSEYITHMGIPTLGGSNDSNGSSTTNLRAAVVDRCYAELDMFNKRWQDAAQKDKCWTDRYPEA
>gnl_Musac_v1_GSMUA_Achr11T08800_001
MAKLGFGGRSVLTRKSNESMRIIISTVIGIVLGYLIGISFPTVSITKLHFPSSIVSYIEDRNSGLTTQTLLNHAWDSANRNRNNSTSNTDDTPKIYVPTNPRGAERLPPCIVVPESDFYLRRLWGNPDEDLIVQQKYLVTFTVGYEQKNNIDAAVKKFSENFTILLFHYDGRTTEWDEFEWSKRAIHVSARKQTKWWYAKRFLHPDIVARYEYIFIWDEDLGLEHFDAEEYIKLVKKHGLEISQPGLEPNNGLTWQMTKRRGDHEVHKETEERPGWCADPHLPPCAAFVEIMATVFSRDAWRCVWHMIQNDLVHGWGLDFALRKCVEPAHEKIGVVDAQWIVHQVVPSLGNQGQAEKGKAPWEGVRERCRKEWAIFQTRMSDAEKAYYLSIGISPPNSTVT
>gnl_Musac_v1_GSMUA_Achr6T12340_001
MSLHFNLCRRVLFVVQVSVGSWLARMKLPSFRPLLTDPAIKRAYICRLSLVASFFCIALLVGSPSLINHYKHRVSSGWRTTASLHDAKMISCKIQCKPSGSEPLPEGIIRRTSNLEMRPICGLSQSSKTKETKRASRSLLAMAVGIKQKEVVNQIVEKFSSSKFTVMLFHYDGVVDEWRDLRWSDSTIHVSAINQTKWWFAKRFLHPDIVAEYDYIFLWDEDLGVEHFHPQRYISIIDKEGLEVSQPALDTSKSEVHHQITARGRKGDVHRRVYKVKSSGGCYENSTAPPCTGWVEMMAPVFSRTSWHCVWNMIQNDLIHAWGLDMKLGYCVQGDRSKNIGVVDSEYIVHMGIPTLGGSDENKPNAETSSPPSESEQPYLGTMVPSGSSSYNDRSAIRRQSYAELMIFQRRWKRAVAKDECWIDPYPEPIKNISK
>gnl_Musac_v1_GSMUA_Achr6T20810_001
MLPPFRSRQFSFFQREDSRDSWSHVVFINYWMNFLSSSSMMGNNYRSGSMQKSSEGIRLTVTTILGVIFGFFVGCSFPNFSSIRLSLVPSFSSTVEMDFTGDTRSYDTVINPHMTGKSSTEKHRSGDPLKIYVESNPHGAEFLPPGIVVAETDFYLRRLWGNPEEDLTTRPKYLVTFTVGFEQRKNVDMAVKKFSEDFTILLFHYDGRASEWEELEWSKRAIHVSIRKQTKWWYAKRFLHPDVVAAYDYIFIWDDDIGVEHFDAEKYLHLVKKYGLEISQPGVDPNKGLTWEMTKRRGDSEVHKETVEKPGWCTDPHLPPCAAFVEIEAPVFSRNAWRCVWHMIQNDLVHGWGLDFAFGRCVEPAHEKIGVVDAQWIVNRVIPSIGDQVCISVPFTLNSYAF
>gnl_Musac_v1_GSMUA_Achr10T16780_001
MGHSGFLRYPNDCMRIIINIFVGVVIGFFIGVSFPTANMPKLHLAGSITTCIEDKNSAFATQALLNHTWPSIHSHNGNNSTVHYNDTSKIYVPKNPRGAERLPPNIIVSKSDLYPRRLWGNPSEDFQIQQKYLVTFTVGYDQKNNIDAAVKKFSENFTIMLFHYDGRTSEWDEFEWSKRAIHVSARKQTKWWFAKRFLHPDIVDSYEFIFIWDEDLGVEHFDAEEYIKLVKKHGLEISQPGLQPSKDLTWLMTMRREGSEVHKETKEKHGRCSDPHLPPCAAFVEIMATVFSRDAWRCAWHMIQNDLVHGWGLDFALRRCVEGAHERIGVVDSQWIVHQGIPTLGNQGQKQNGKQPWKGVQDRCRKEWKMFQDRMADAEKAYISKRW
>gnl_Musac_v1_GSMUA_Achr10T29010_001
MVFIIGTSFVEFDYIMKLWTGISTDFVATTQANSWHRESSLVNVINPTLKVNVINPTLKTDISDLPPQANSWHRESSLESTRSNSCKSPCTSLGSEALPKGIVSPKSDLEMVPLWGSRRGKDGVSLQKSLLAIPVGINQKAMVNQIVMKFVSSDFTVMLFHYDGVVDEWKDLQWSDSALHISAINQTKWWFAKRFLHPDIVAPYKYIFLWDEDIEVENFHPKRYLMIVEREGLEISQPALDLVKSRIHHQITARLSKRVVHRRMYKFSGDKKCDDNSSQPPCTGWVEMMAPVFSRAAWRCAWHMIQNDLIHAWGLDMKLGYCAQGDQSKNIGVVDSEYIVHKGLPTLGGFDEKMGSTGSPAAKDRSAVRRRSSVELEIFRKRWQKAVTEDNCWIDPYPEELETNSRKQ
>gnl_Musac_v1_GSMUA_Achr5T25550_001
MAKLGTVGRSGFLRKPNESLRLIITTVIGVAFGYLIGISFPTVNIIKLHFPSSILSYIEERNSGTTTQSLLNHPWASSSNQNRNNSTSSSTNLLKIYVPTNPRGAERLPPDIVVSESDFYLRRLWGNPDEDLATKQKYLVTFTVGYEQKRNIDAVVKKFSEDFTILLFHYDGRTSEWDEFEWSKQAIHVSVRKQTKWWYAKRFLHPDIVAPYEYIFIWDEDLGVEHFDAEKYIKLVKKYGLEISQPGLEPNNGLTWQMTKRRGDREVHKETEERPGWCADAHLPPCAAFVEIMAPVFSRDAWRCVWHMIQNDLVHGWGLDFALRKCVEPAHEKIGVVDSQWIVHQVVPSLGNQGLAENGRAPWEGVRQRCRKEWGMFQTRMSDAEKAYFRAMGISPPNSTVR
>gnl_Nelnu_v1.0_NNU_004263-RA
MSKMGTLGRSGIIRKPNESMRLIITTFVGVVFGFLVGVSFPTISLTKLNFPSSLLPSIDLSYIEDKNSGRPSETFLPRSWPSPKFNRSSSSQGQNLNETSKIWVPTNPRGAERLPPGIVASESDLYLRRLWGKPSEDLTIRQKYLVTFTVGYEQKNNIDAAVKKFSENFTILLFHYDGRTSEWDEFEWSKRAIHVSARKQTKWWYAKRFLHPDIVAPYDYIFIWDEDLGVEHFDAEEYIKLVRKHGLEISQPGLEPNNRLTWQMTKRRGDQEVHKQTEEKPGWCPDPHLPPCAAFVEIMAPVFSRDAWRCVWHMIQNDLVHGWGLDFALRRCVEPAHEKIGVVDAQWIVHQTVPSLGNQGETQNGKAPWQGVRERCRKEWTMFQGRVANAEKAYYKEIGTDPPNSTTW
>gnl_Nelnu_v1.0_NNU_015033-RA
TIGNVIFGELLPSRVNASVEDLVFYREIDLYFVGTHGFKMKQLPFMGMVCMVMLFIVYRMTNYQFQHTEMEDRLHPFGNIKEPQVASMKMNYLPRGIVQSSSDMEMKPLWLTSSSRLKVKVPKNKSLLAIPAGIKQKQNVDAIVQKFISENFTIILFHYDGNVDGWRDLEWSNKAIHIVAQNQTKWWFAKRFLHPDVVSIYDYIFLWDEDLGVENFHPGRYLKIMKSENLEISQPALDPNSSDIHHRITIRKRSKIVHRWVEGMAPVFSRYAWRCVWNLIQNDLVHGWGMDMKLGYCAQGDRTKKVGVIDSEFIFHKGIQTLGGSSARKVSNNIHHEESMQRRGAAAVDVRSEIRRQSTSELQIFGQRWDHAIREDKDWVDPFQRS
>gnl_Nelnu_v1.0_NNU_005724-RA
MFHCITFLHQIYVPTNPRGAELLPPGIVVPETDFYLRRLWGDPNEDLKTKPKYLVTFTVGFDQRNNIDAAVKKFSEDFTILLFHYDGRTSEWDQFEWSKRAIHISARKQTKWWYAKRFLHPDVVAAYDYIFIWDEDLGVEHFNAEKETTEKPGWCSYPHLPPCAAYSLSLKVTFGRNWGQMKMENGECFLKVWKFYVKIFFVEIMAPVFSRNAWRCVWHMIQNDLVHGWGLDFALRRCVEPAHEKIGVVDSQWIVHQVIPSLGNQVRERCRSEWAEFQARLANADKAYLAQMRTG
>gnl_Nelnu_v1.0_NNU_012363-RA
GLLWFQSIEYCLVFCKEQYLLKNAVFGSKCVLEFDTIFYSSVNTVGLTFELIHSTEMGTIHRSGVLKKSNDSARLIIATVMGVVFGFFVGVSFPSISVSKLNLHSGFLSSIDVAVLDENRSGRFSRPDLSKNNASDSDIPKDLKTKPKYLVTFTVGFDQRNNIDTAVKKFSEDFTILLFHYDGRTSEWDQFEWSKRAIHVSVRKQTKWWYAKRFLHPDVVAAYDYIFIWDEDLGVEHFNAEKFLELVKKHGLEISQPGLEPNNGLTWQMTKRRGDSEVHKETTEKPGWCSDPHLPPCAAFVEIMAPVFSRKAWRCVWHMIQNDLVHGWGLDFALRRCVEPAHEKIGVVDSQWIVHQVIPSLGNQGEPQKGKAAWEGVRERCRSEWAEFQNRLANADKAYLSQMS
>gnl_Nelnu_v1.0_NNU_021072-RA
VNIPNNKSLLAIPAGIKQKRYVDAIVQKFVSENFTVVLFHYDGNVDGWLDLEWSNNAIHIVAQNQTKWWFAKRFLHPDVVSVYDYIFLWDEDLRVDNFHPGRYLKIVKSEGLEISQPALDPKSSDIYHRITIRKKSKILHRRVYDRRGSVKCSDASQEPPCTGWVEGMTPVFSRSAWRCVWHLIQNDLVHGWGMDMKLGYCAQGDRTKKVGVIDSEFIVHKGIQTLGGSSARK
>gnl_Nelnu_v1.0_NNU_025202-RA
MEDEDTELRKSSEEGSDSAVLTLSTPHSALHSGPYGSDALPRGIVSSTSNLEMRPLWGSPKKKNDAKPPRSLLAIAAGIKQKENVNKMVKRFPSNQFVVMLFHYDGIVDEWMDLEWSDRAIHVSAINQTKWWFAKRFMHPDILPEYNYIFLWDEDLGVENFNPERYISIVKDEGLEISQPALDPSRSEVHHQITVRGRRSRVHRRIYKNRRCDGNSTAPPCTGWVEMMAPVFSRAAWRCAWYMIQNDLIHAWGLDMQLGYCAQGDRTKNVGVVDSEYIVHQGLPTLGRFDENKPPSGNHLNNDRSAVRRQSYIELEIFKNRWKKAVEEDQCWIEPFQTPEKQ
>gnl_Nelnu_v1.0_NNU_002902-RA
LCFVFQALTTADLLNNVEQLTVSSGIIRKPNESMRLIITTFVGVVFGFLIGVSFPTISLTRLNLPSSILPSIDLSYFDDKNSGLSTQTSFQHDWTSVSSNRSGSSQAQNLSDTSKIWVPTNPRGAERLPPGIVASESDFYLRRLWGKPSEDLTIRQKYLVTFTVGYEQKNNIDAAVKKFSDNFTILLFHYDGRTSEWEEFEWSRRAIHVSARKQTKWWYAKRFLHPDIVAPYDYIFIWDEDLGVEHFDAEEYIKLVRKHGLEISQPGLEPNKGLTWQMTKRRGDREVHKETEEKPGWCTNPHLPPCAAFVEIMATVFSRDAWRCVWHMIQARSNFNDLVHGWGLDFALRRCVEPAHEKIGVVDAQWIVHQTVPSLGNQGQAQNGKAPWEGVRERCRKEWTMFQGRMANAEKAYYKEMGIDPPNSTTR
>gnl_Orysa_v7.0_LOC_Os07g23190.1
MGSSPPRPQMKRSTPHMLVAALVFLVLLFVAGAAVTVHHKDRRPISPSTSPAAAEKITLSRKMLRDDKRAEAPAASSDGGGGRSEPLPRGIVQGESNLEMESMVGDPEHGRQKASKSLLAIPVGIKNKAAVDKLWGDLEWHGRAVHVAAAGQTKWWFAKRFLHPDVVAEYDYIFLWDEDVEVDAFDPARYLAIVRREGLEVSQPALARGSEIHHGITARQTVAGGGGEGGDVHRRFYRRARPRCDEGSTAPPCTGWVERMVPVFSRAAWRCTWGMVQNDLVHGWGLDYKLGYCAQGDRTMKVGVVDSEYVMHRGIPSLGGGGGWSASAGRIAVRRRSFAEMQIFNRRWKEAVAADASWADPYPETAAA
>gnl_Orysa_v7.0_LOC_Os07g37760.1
MRLRLHLLILCLIILFLVYNMASYQHKQTKLEAKSRPFDTITVSDKVSSKVSKRSANRVGFLPHGIVEPYSDMELKPLWLTRSAQSKDSSQKDRCLLAIPAGIDQKRSVDAIMKKFLPENFTVMLFHYDGNVDGWNDLPWSKSVIHIAASNQTKWWFAKRFLHPSVVSMYEYIFLWDEDLEVDNFHPRRYLNIVKSEGLEISQPGLDPKLSEIHHRITVRKKGWSFHRKVNRGNKDCAKEGPPCSGWVEGMAPVFSRSAWRCAWHLIQNDLIHGWGIDYKFGYCAQGDRTKNIGVVDSEYIVHRGVQTLGGPSVKRSHGKNNDPLHQKTAEAQQQMRVKAGLDMRTKVRRYSRSELRDFQKRWERATREDRAWVDPFARPRRKRKRTDRQ
>gnl_Orysa_v7.0_LOC_Os01g68260.1
MSKLAILGRSSGLPRSNEGMRLLFSAVIGVMLGYLFGISFPTVNVTKLHFPSSIISYIEDKDSGITTQTLLNHAWTSANSKKRNNSESNSDEIPKIYVPTNPKGAEGLAPGIVVPETDLYLRRLWGEPSEDLTSQPRYLITFTVGYSQKANIDAAVKKFSENFTIMLFHYDGRTNDWDEFEWSKRAIHVSVRRQTKWWYAKRFLHPDIVAPYDYIFIWDEDLSVQHFNAEAYIKLVRKHGLEISQPGLEPDKGLTWQMTKRLGDQEVHKVTEERPGWCTDPHLPPCAAFVEIMATVFSRDAWRCVWHMIQNDLVHGWGLDFALRRCVEPAHEKIGVVDSQWVIHQVIPSLGNQGTAENGRTPWEGVRARCRKEWGMFQKRLADAEKAYYLGKGITPPN
>gnl_Orysa_v7.0_LOC_Os01g69050.1
MMSSQVASVSDGLPQAQGPAAPNDSPRKRFSGVAPPAALIFFVLVFAGGAIVTLDHKENLSILQLRPREMVVSETETRAPTSEVQETETRAPTSEVQEAGTGAAAGGVQRAELAGSSICENQCRPSGSEPLPKGIVQDKSNFEMEPLGGNPERRAAVARPAKSLLAIPVGIKQKAVVDKLVSKFPGDRFTVMLFHYDGEMDGWRELGWSDRAIHVAAKDQTKWWFGKRFLHPDMVAEYEYIFLWDEDIEVDGFDPIRYLRVVRRERLEISQPALDHRSQIHHRLTLRARKGQVHRRFYKTRGGGRCDDNSTGPPCTGWVEMMVPVFSRAAWRCAWHMIQNDLIYAWGLDFKLGYCAGGDRRLAVGIVDSEYVLHRGIPTLGDGGGKPAAKRSSTATKAATDRLAVRQRSYTELQIFNRRWKAAAEGDVCWTDPYP
>gnl_Orysa_v7.0_LOC_Os01g73970.1
MAKLPIVGRSAPRKPNESMRLLVVTVIGVMLGFFIGISFPAVSITKLHFPSSIVSYIEDKNSALTAQAILNHAWTAARNAKGNDTESSSDTAMKIYVPTNPRGAESLAPGIVVPESDFHPRRLWGNPDEDLPFKPKYLVTFTVGISQKENINRAVKKFSDNFAILLFHYDGRVSEWDEFEWSKRAIHVSVRRQAKWWYAKRFLHPDIVASYEYIFIWDEDLGVEHFNAEEYIKLVKKYQLEISQPGLEPDRGLTWQMTKRRGDHQVHKETEERPGWCTDPHLPPCAAFVEIMAPVFSRDAWRCVWHMIQNDLVHGWGLDFALRRCVDPAHEKIGVVDSQWIVHQVVPSLGNQGQSEHGRAPWEGVRERCRKEWGIFQTRIAEAEKSYYEMMGVPPPNVTFVH
>gnl_Orysa_v7.0_LOC_Os02g19510.2
MAKPANSIGRSTPRSNEGMRLIFSAVVGVMLGYLFGVSFPTVNITKLHFPSSIISYIEDRNSGITTQTLLNHAWASANRHNKNNSDSTSEEVPKIYVPTNPKGAERLPPGIVVSETDLFPRRLWGDPSEDLSSEPRYLVTFTVGITQKANIDAAVKKFSDKFTIMLFHYDGRTTEWDEFEWSKRAIHVSVRKQTKWWYAKRFLHPDVVARYDYIFIWDEDLGVEHFNAEKYIELVRKHGLDISQPGLQPDKGLTWQMTKRRGDQEVHKVTEERPGWCTDPHLPPCAAFVEIMATVFSRDAWRCVWHMIQNDLVHGWGLDFALRKCVEPAHEKIGVVDAQWIVHQAVPSLGNQGNAENGKAPWEGVRARCRKEWEIFQTRLADAEKAYYLSQGITPPNSTLV
>gnl_Orysa_v7.0_LOC_Os06g51520.1
MKPPRRRYGLLAVVVTLIVLASLQIQFHHLKEDRLTGDRTFATTTTDPVHWRTGAEGLPRGIVHSNSDMYLRPLWDSGANPKNKNDNHNALLAMAVGISQMQNVDIMARKFLNQNYTVMLFHYDGNVDGWHNLEWSDKAIHILARNQTKWWFAKRFLHPDVVAIYGFIFLWDEDLGVDNFDPRRYLDIMVSEGLEITQPALDPDLSTDIHHRITIRNKMMKVHRRIYDNRASMNCSDGSKGPPCTGWVEGMAPVFSRAAWRCVWHLIQNDLIHGWGLDMKLGYCAQGDRAEKVGVIDSEYVVHQGIPSLGGPSLSSKTPRRSLDLRTHIRRQSSAELEKFKERWNRAVREDEEWTDPFDT
>gnl_Orysa_v7.0_LOC_Os06g51180.1
MAVANQDFQGPVSSPPPSPPPRVAPSDTTRHISIQQPIILITFLDLMRDSPFFHTRLATWASRNILSLYQTSSEYKVQEVYMMLYIVVIFKDGGSIYLPIQQAVGGPLEYCAFLIPCGTNTNSSSSASNINILNKYMSLWAAPFSVRNSTTANFSSNATISGPKEKSKIEAEAVQVSRKKAAEERLPPGIVVRESDLHLRRLWGNPTSDVASGKQYLLTMSVGYTEKANVNATIHKLSDKFDIVLFHYDGRTSEWEEFEWSKKVVHVSARKQAKWWFAKRFLHPSIVAAYEYVFVWDEDLGVDNFTAEEYISIVRKHALDISQPGLDGTKGRRQYPVTVRRPSGDMHNSGRFVENDLVHGWGLDFNFWRCVHEPEKHIGVVDAQFVVHRGVPTLVSQGNGEQDGSSAKVRSRQFEEMHTFDRRIASADKAQANATAAEQHR
>gnl_Orysa_v7.0_LOC_Os06g51190.1
MKAASSIFTALSAAVFGFFIGISFPVEITPKLQYCAFLPCDGTNTNSSSSSDSNNNMLNFWAPSVRNSTSAPSNATISGNGTTTAAAAVAKKPQGAERLPPGIVVRDSDLHLHRLWGHPTSDVASGKQYLVTLTVGYTEKDNINATVHKLSDKFDIVLFHYDGRTTEWEEFEWSKKVVHVSAKKQTKWWFAKRFMHPSIVAPYEYIFLWDEDLGVDNFSAEEYISIARKHGLGISQPGLDATKGKRSRYTATARRPAGDMHTSGRFVEVMAPVFSRDAWACVWHMIPNDLVHGWGLDHNFWRCVDEPEEHIGVVDAQFVVHRGVPTLISQGNGEQEGSSAKVRSRQFDEMRTFYRRIADAEKAQADATAAAADHHR
>gnl_Orysa_v7.0_LOC_Os06g51200.1
MRANPIVTALSAAVFGFFIGISFPVQITPQLQCGLLPCSSGDGANYSFSGSSMIGILWSPFRNTTILSNGTSENPALTKPKGAEKLPPGLVVTESDLHMRRLWGSPREDVATGKYLLALAVGYSEKANVNATVLKFSDKFDVVLFHYDGRTTEWDDLEWSKQAVHVSAKKQTKWWFAKRFLHPSIVAPYEYIFLWDEDLGVDNFTAEEYVKVAKKNGLEISQPGLDSTRGKKTYEVTVRRNDGREMHKTNEGGRCPDVHQRPCSGFVEVMAPVFSREAWTCVWHMIQNDLVHGWGLDFNFWRCVDNPEEQIGIVDAQYVSHHGVPTLIAQGNGEQQGSSEKVRARQWAEMRTFHDRISNAEKKLGDSSQALEEYHP
>gnl_Orysa_v7.0_LOC_Os05g01760.1
MGKLAAVVRSVLRLTNESMRIVMVTIIGVLLGFFIGISFPSVSITKLHFPSSFVSYIEDRNSGLTTQALLNHAWTSARNARENSSEPSSNTTLKIYVPTNPKGAERLAPAIVVPETDFHLRRLWGEPSEDLPFKPKYLVTFTVGYAQKENINRAVKKFSDNFAILLFHYDGRVSEWDEFEWSKRAIHISARKQTKWWYAKRFLHPDIVAAYEYIFIWDEDLGVEHFNAEEYIKLVKKYHLEISQPGLEPDRGLTWQMTKRRGDREVHKVTEERPGWCSDPHLPPCAAFVEIMAPVFSRDAWRCVWHMIQNDLVHGWGLDFALRKCVEPAHEKIGVVDSQWIVHQVVPSLGNQGKSENGRPAWEGVRARCRKEWGMFQTRMAEAEKAYYKMMGITPPNSTLV
>gnl_Phavu_v2.1_Phvul.005G134100.1
MYRSTFKRANDSTRILVTAIMGIAFGFFIGISISSVHLRKISLLSSPVGNSFDVPVAESEIDRFSAEVERSPAVIDSSSGTKNLEVLGSIKLPKIFVASNPRGAESLPPGIVVSESDFYLRRLWGEPSEDLKKKPKYLVTFTVGLEQRHNINAAVKKFSDDFAILLFHYDGRTSEWDQFEWSKKAIHVSARKQTKWWYAKRFLHPDIVSAYEYIFIWDEDLGVEHFNADKYIHLVKKYGLEISQPGLEPNKGLTWEMTKRRGDKEVHMVTEEKPGWCSDPHLPPCAAFVEIMAPVFSREAWRCVWHMIQNDLVHGWGLDFALRRCVEPAHEKIGVIDSQWIVHQVIPSLGNQGESDKGKKPWDSVRARCKSEWAQFQVRLTNSDKAYLEGLKRNGKS
>gnl_Phavu_v2.1_Phvul.008G055100.1
MKTHSQEILDADSNSKRSCLWGIVPAVSILCVVLIFSSSFFTQRFNEKLLRWRMNTSTLENDTCKNQCRPGGSSALPEGIISNTSDLEMRPLWSISMTKTIEKEQNLSTNLFAMAVGITQKDLVNKMVKKFLASNFVVMLFHYDGIVDEWNEFEWSNHVIHVAVANQSKWWFAKRFLHPDIVAEYGYIFLWDEDLGVEHFHPDKYVSIIKSEGLEISQPALDTEKSEVHHQITSRGRRSNVHRRIYKTGGRGKSCDENSSGPPCTGWVEMMAPVFSRAAWRCVWYMIQNDLIHAWGLDIQLGYCAQGDRTKNVGVVDAEYIIHYGHPTLGGLDLHKVSSGAKDHRVDVRRQSYNELQVFRKRWQKAVEEDKCWVDPFQ
>gnl_Phavu_v2.1_Phvul.007G118700.1
MKSPSRAFSCGDSKSKRSCLYAILPAASLICAALFFMSSIFSSQPKLSSWKMNDEQTARADKCKNQCRPKGSEALPEGMVSTTSSFDLRPLWDPPMPKKKGHHTIEAAQVKLNASSSLFAMAVGIKQKNLVDKMVKKFLQSNFTVMLFHYDGIVDGWNDLEWNSRVIHVSVKGQGKWWFAKRFLHPDIVADYDYIFLWDEDLGVQYFHPDKYVSIIKREGLEISQPALDPKKSEVHHQITARGRRSTVHRRTYRTGNDGKGCNKSSTAPPCTGWIEMMAPVFSRAAWRCVWYMIQNDLIHAWGLDIQLGYCAQGDRTQNVGVVDAEYIIHYNRPTLGGGDDKNVLKPQEKDHRVDVRRLSYRELDIFRKRWEKAVEEDECWVDPFQLPE
>gnl_Phavu_v2.1_Phvul.007G147300.2
MFTSCSCTLCRWCHDAKNDLVHAWGLDRQLGYCAQGDRMKNVGVVDSEYIVHLGLPTLGGPNGNEAPTDSSGGNARAKVRMQSYIEMQVFGKRWKDAAKKDKCWIDPYEQQANLTTH
>gnl_Phavu_v2.1_Phvul.001G255300.1
MGIITRSSASRKPSEIMRFFVTTFIGIVFGFFIGVSVPTLSITKLNLPSGLLPSIDLSYIEDRYTGRQAWSFMNNGNKRSSSQVKALNDTSKIWVPSNPRGAERLPPGIVEAESDFYLRRLWGKPSEDLTSKPKYLVTFTVGYEQKKNIDAAVKKFSGNFSVLLFHYDGRTTEWDEFEWSKRAIHVSARKQTKWWYAKRFLHPDIVAPYDYIFIWDEDLGVEHFDAEEYIKLVRKHGLEISQPGLEPNKGLTWQMTKRRGDREVHKVTMEKPGWCSDPHLPPCAAFVEIMAPVFSRDAWRCVWHMIQNDLVHGWGLDFALRRCVEPAHEKIGVVDSQWIVHQGLPSLGNQGETQTGKAPWQGVRERCRKEWTMFQTRLASAEDAYYKSIGIDTSNSTAH
>gnl_Phavu_v2.1_Phvul.006G190100.5
MTSIKSLRWLMRKKSGLSDGGKSSFKIKQLPFMALLCTVMLFIVYRTTKYQYHQEEIDKKWSFWGQPKVYPSTSGKLKGLPRGIIHADSDLELRPLWSRSSSRSKASVSSNRNLLAVPVGIKQKQNVDVMVQKFLRENFTIILFHYDGTVDGWLNLGWSSQAIHIVAQNQTKWMNGFVSWLCKRLGIWWFAKRFLHPDIVSIYDYIFLWDEDLGVEHFSPSRYVEIIKQEGLEISQPALDPNSTEIHHRITIRARTKKFHRRVYERRGSTRCSDSSEGPPCTGFVEGMAPVFSRAAWYCTWHLIQNDLVHGWGVDMKLGYCAQGDRTKNVGVVDSEYVFHKGIQTLGGSGHRMTKVSNLHSKRQSGTGIDVRTEIRRQSTWEFEMFKERWNEAISQDKNWVDPFKSDQRRIRKRRDTKHVTI
>gnl_Phavu_v2.1_Phvul.006G221000.1
MKSFDSVTGLVLPEPKNRLFLWSVLIVVSLISGAYFVGNAFFANEYKQRLARWGLIRTIPDSKSNACKRQCWPFGSDALPEGIIARTSNLEMRPLWDSGRDHRIIKRPLNLLAMAVGLKQKEIVSKIVEKFLSSDFVVMLFHYDGSVDGWKSLAWSNHVIHVSAINQTKWWFAKRFLHPDIIAEYNYIFLWDEDLLVDNFDPKRYLSIVKEEGLEISQPALDPTKSEVHHPLTVHKAGSKVHRRYYKLKGSGRCDDDSIAPPCIGWVEMMAPVFSKKSWQCVWHLIQNDLIHAWGLDRQLGYCAQGDRMKNVGVVDSEYIVHLGLPTLGGPNGNEAPTDSSGGNARAKVRMQSYIEMQVFGKRWKDATKKDKCWIDPYEQQANLTTH
>gnl_Phavu_v2.1_Phvul.002G259800.1
MGISTRSSTNRKPSDSMRLIVTTFVGIVFGFFIGVSFPALTTKLNLPSSLLPAIDISYIQEKYAVGNAPSSVKSNNGDSSQQKLINDTLKIWVPSNPRGAERLPPEIIEAETDFYLRRLWGQPSEDLTLKPKYLVTFTVGHNQRYDIDANVKKFSENFTIVLFHYDGQTTEWDEFEWSKRAIHVSVRKQTKWWYAKRFLHPDIVAPYDYIFIWDEDLGVEHFNAEKYLKLVKKHGLEISQPGLEPNKGLTWQMTKRLGDREVHKETEEKPGWCSDPHLPPCAAFVEIMAPVFSRDAWRCVWHMIQNDLVHGWGLDFALRKCVEPAHEKIGVVDSQWIIHQSVPSLGSQGESESGKAPWQGVRERCKKEWTMFQSRLAKAEDAYYKAVEVDMFNSTTP
>gnl_Phavu_v2.1_Phvul.002G259900.1
MVTARSFAVRRPNESMRHVLILFVGGFLGLIIGLSLPPLSITKLNLPYGLLHLSCVQKKYIDSSTTSQNQFQSDPTKIWVPTNPRGAERLAPGIVKAESDLFLRRLSGVPSEDLTFIPKYLVTFTVGYEQRKNIDAAVKKFSKDFTILLFHYDGRTTEWDEFEWSKQAIHVSVPKQTKWWYAKRFLHPDIVAPYDYIFMWDEDLGVENFNAEEYLKLVRKYGLEISQPALEPSKSTKGVCWNMTKKRENSEVHKEAVEAGRCRFPLLPPCAAFVEIMAPVFSRSAWRCVWYMIQNEFVHGWGLDFSFRKCVEPAHEKIGVVDAQWIVHQGIPSLGNQGEAQTTGKPAWRAVKERCGMEWRMFQGRLTNAEKGYYKSKGIDFSTLLLHN
>gnl_Phavu_v2.1_Phvul.002G223800.1
MGKSILKMKQLPFMIVVCTVMLFVVYRTLKYQYYQEEIDKKWSILEEDRPYPDTSGNLKGLPRGIIQDTSDLEFRPLWSPSNLRSKASVYSHRNLLAIPVGMKQKHNVDAMVQKFLPENFTIILFHYDANLDGWWDLKWSSKAIHIIAQNQTKWWFAKRFLHPDIVSIYDYIFLWDEDLGVEHFSPSRYIEIVKEEGLEISQPALDPDSTEIHHRITVRARTKKVHRRVYELRGNTRCSESSKGPPCTGFVEGMAPVFSRSAWDCTWHLIQNDLVHGWGVDMKIGYCAQGDRTKNVGVVDREYVVHKGIQTLGGSGDETVKIFNRRRPTPRHGASAFDERVEIRRQSTWELQVFEDRWKRAITEDLSWVNPFNSDKKRRRHRNKNNRFSS
>gnl_Phypa_v3.3_Pp3c22_18280V3.1
MQTSFRNYTISGRLIKCLNKPTVFYLVAVLIGFKLFFSGKFVNERNSKVERVMPTNLLALAVGIKQKNIVNEIIQKLISGMISPGVINPYTLLACIKPNDLGVENFHADKYLEIMKAEGLEISQPALDSSSLDIHHALTRRVASARAHKNILRNRGSTICTTESNGPPCTRFVEVMAPVFSKAAWRCVWYMIQNDLVHGWGIDFKIVYCSQGIRSEKVGIIDAEYLIHKGIPSLGGPGRNKTFGREYKKYIFGKRKKRSIEDEFCLDEFCLDNRILQEQINSRQEARKRSNTEMISFLKRWKAAVKEDLIWKDPYKLLNDSSGNYQSEVKSFFQEKCADYETCGCILSPFFCTVEGVKRVLFQPKGRSED
>gnl_Phypa_v3.3_Pp3c24_10380V3.1
MKLGKGSSIVLGTPLNHVVLVLLGFFFGFLSAISFNQQLSITSSFCSPRPGQILIPSHNRASNIVLEDNALQYSFERERDKAVVKHCPPCQHFEKCSQVAKVLLQPNSTILQPNNSQALEVTSVRPNCTSEEDFRKNASGWVCRNQTVVDKLPQTFIHRTTDYHFHRLVGTPKNDTIQVPKYLLALPVGIKQNASVDAIVKKFPKQHFQIVLFHYDNVVDDWNQFEWNDRVIHVQSTGQSKWWFAKRFLHPDVVAPYEYIFVWDEDLGVENFDPMEYVEIVKRHELQISQPAVAGASSWPITVRQSWTGKEVHKRTPWEGLIDNCTNSKVTPPCAGFVEIQAPVFESRNWRCVWHLIQNDLVMAWGLDFELQACIDGPPHEYIGIVDTQWVVHNRIPSLGTQGAAAENPKKLRGEVIARSFLEWGENKKRWAEGLQSLKESQSN
>gnl_Phypa_v3.3_Pp3c24_8090V3.1
MDSILKSRKRLAFSRSVVVALCLGFIGGMVLQSITGMPPLLGDGRFVLDAAGSRSIQPVRRCDCVQNATHEIQPPSGVPSTGTGVQKLDQSSPPPCWRNETVELVPPSEGSTNQIGSQNCLRDESEYEWRAVKKLPQQFIHTNSDYHRRNYTKLPPQFSGDHFQVVLFHYDNTVDKWRQYDWFQRVLHIQSEGQGKWWFAKRFLHPDVVAPYEYIFIWDEDLNVKNCDPHKFIDVMRRNELQIAQPGLEGVSHWPVTRHVKHPQNETEIHLRTSMGKSNGQPCSNTNITAPPCAGYVEIMAPVIEHKVWRCVWHMIHNDLIGGWGLDFLLHVCVDGPPEKHIGIVDSQFVVHDDGRSIYAKAEGNQTANAANDYGKAVLRRNYWELEEYFKRWGAALSANNTKS
>gnl_Phypa_v3.3_Pp3c7_12700V3.1
MALSAVRMALCGSLLQRASLPTTPSNLSDQKPKWYSLCQQPKYITSFVVVLVLIFTLSSVQISFLDRIDSSFKISGQSKGLSVEGTDGCDLSANTSRKSVTELRSRSKGHVATAPCRQDGVNLPQGIIVATTDLQMRSLYPEDEKQVQNSMPNNLLAMAVGIKQKKVVNDIVQKFPLSNFTIMLFHYDGIVDQWQDLPWNNQSIHIVASHQTKWWYAKRFMHPDIVDRYNYIFLWDEDLGVEHFNAERYLEIMQAEGLEISQPGLDSQSSKIHHQITRRHPHMIAHKSILTNSCKPEKKAVPCTGYVEVMAPVFSKAAWKCVWYMIQNDLVHGWGVDFKLGYCAQGLRSEKVGVIDAEYILHKGIPSLSGASAKNAAQTAYDPRKEVRRKSSQEMLEFQKRWTEAARDDPTWKDPYEEYAAAEMRYANARASLGLT
>gnl_Phypa_v3.3_Pp3c8_11590V3.1
MKIGKGSSSVLGTPLSHILLGLLGFFFGFLSALSFNQQLCITNSWYSPQTNHIVIKSQNKASNVVLEDNVLHYSVERERERAILEATPAQHCPPCDHFEKCSQIAKVLLQPRNFLQRNQSETDELTNVKRNRTTEEILHKNASGWVCRNPTLVDKLPQTFIHRTTDYHFHRLVGTPKNDVLQAPKNLLALSVGIKQSASVNAIVKKFPKEHFQIVLFHYDNVVDAWSHFEWNDRVVHVQSTGQSKWWFAKRFLHPDVVAPYEYIFVWDEDLGVENFDPLEYIRIMRRHELQISQPAVDGASSWPITVRQSWTGKEVHKRNPWEGLFDNCTKSKVTPPCAGFVEIQAPVFVSKAWRCVWHLIQNDLVMAWGLDFELKACIDGLPHEHIGIVDTQWVVHNKIPSLGTQGAEADNPKKLRGEVIARSFLEWSENKKRWADGLQSLKDSTLY
>gnl_Phypa_v3.3_Pp3c1_33710V3.1
MDFVRKKPSVFPTSVLLALCLGFIGGLLFGYCLYLTATLNVPSPELTDTRLSTSKVVYGSIKCPDVPPSVPCEPCVGTVANQTIGCPEVPTCETCEASGNGSGSQQDMAEDEVFVKNLPQNFIHKTTDYHRKNMTKMPYQDRPGPTPKSLLAMAVGFKQRDHVDAYLQKFDEEHFQVVLFHYDNTVDKWRDFDWFQRVVHIQSEGQSKWWFTKRFLHPDVVAPYEYIFVWDEDLNLTNCDPLKFIDIMKRNQLQIAQPAIEGATHWPITKRVTENGIEMHTRTSEGGLKDKPCVNETTTGGPCEAFVEIQAPVFEHKSWRCVWNLLQNDLIMAWGIDFILRECVSAPAEKHMGIIDSQWILHDSAQSLYSKENQTTTQFSSHRDMLLKRSFWEYSETRRRWGTTNATRNAV
>gnl_Phypa_v3.3_Pp3c1_15490V3.1
MNSIMDRFAASFKTDGSSVKANHLCDLPRNSTNNPTSNSTGDETRVPCAKQIGEDLPRGMIVATTDLQMRSLYEEDERQVQKAMTKYLLAMAVGIKQKKVVDDIVQKFPLNKFTIMLFHYDGVVDQWQDLAWSNQSLHIVALHQTKWWYAKRFMHPDIVDQYDYIFLWDEDLGVENFHAERYLEIMKAEGLEISQPALDPNSAEVHHRITLRHPRLTAHKSIVTNSCPTGRKAVPCTGYVEVMAPVFSKAAWKCVWHMIQNDLVHGWGIDFKIGYCAQGLRSEKVGVIDAEYILHKGIPSLGGPHVNKTTPAENDPHSEEVMSEEVYDPRKEVRKKSSLELITFQRRWVKAARDDPNWEDPYKAYAEAEMYRGKGRG
>gnl_Phypa_v3.3_Pp3c12_15480V3.1
MAFTPRRRNQVFAQGSEDVTSGFPRRRVETIKSLAPHVLGVFVGIIVGITFMKFANPPSLIDSSGAFERYNVEDFCPPRAPKDSEDAVNCSSLPPRGSEHLPRGIVVPLTDLYPRRLWGKPEEDLLIKPKYLLTLTVGIKQKDFVNECVQKFSKDWQIVLFHYDGKVSEWDEFEWAKYAIRISTPKQAKWWYAKRFLHPDVVEAYDYIFIWDEDLDLQHFDAEKYMELVKKYGLEISQPGLEPDRGLTWEMTKRLGNSDVHKNTTEKAGWCSDPQLPPCAGFVEIMAPVFSRSAWRCVWHMIQNDLIHGWGLDMELKRCALPAHDKIGVVDAQWIRHRVVLSLNSSGAEDPALPKWTSVTSVRDRCRYEWEEFKKRLKLADEEEKARLSRAGV
>gnl_Phypa_v3.3_Pp3c6_4780V3.1
MLRLIVAAIVGGLIGAFISTLMQHGVAPNLGYIAAHIQQPQYADYPPIPPTDMEGPTCTRDKPLGTESLPPGIIHAETDLFPRRLWGKPEEDLLETPKYLLTFTVGVSQKAAVNAAVQKFSKEFQILLFHYDGKVTEWDEYEWSQNAIHISIRKQAKWWYVKRFLHPDVVAQYEYIFIWDEDLDLTHFNARRYLELVEKHGLEVSQPSLDSSRGTTWAMTRHRGDIEVHKVTVEHPGWCKDPLKPPCAGFVEIMAPVFSRKAWRCVWYIIQNDLVHGWGLDFAIRRCVEPAHEKIGVVDETWIIHVGVPSLGNQGVTIAGRAPWEGVRLRCNYEWQIYSKRWKEADARQAELDAAAQGK
>gnl_Phypa_v3.3_Pp3c25_14400V3.1
MVYSGGLVVASPKPRDTMKLIIAMLFGGLYGATSNLGMPSTQTQLPSYLDFRPDAPREMEPATCTRGRPQGTESLPPGIIHIESDLFPRRLWGKPEEDLPEKPKYLLALTVGVGQKAFVNEAVQKFPKEWQILLFHYDGKVSEWDDYEWSRNAIHISTRRQAKWWYAKRFLHPDVVAPYEYIFIWDEDLDLRHFNPKRYIELVEKHGLEVSQPSLDGSRGTTWAMTKHRGDVEVHKEAVEHPGWCPDPHKPPCAGFVEIMAPVFSRKAWRCIWYIIQNDLVHGWGLDFSLRRCVEPAYEKIGVVDEQWIIHVGVPSLGNQGEATGGRAPWEGVRARCRYEWDVYTKRWNAADARQAELDATNTNLPVTPDLTIGS
>gnl_Phypa_v3.3_Pp3c18_1950V3.1
MAQVCAKWLKQSPPVNQIYPIYTNPASGKQLVFNHKLQKIFRCTKIFYLAAVLIGFSFLACVVIFNEKSFRRSFVEVISGPLEVEACRLTKTHCSRGGGKALPKGIIVETSDLHMRSLGFEEKDKVQTPMTKNLLAMAVGIKQKKVADEIVQKFPLANYTIMLFHYDGVVDQWHDLPWSNYSIHIVALHQTKWWFAKRFMHPDIVAQYNYVFLWDEDLGVENFHADKYIEIMETEGLEISQPALDGASLDIHHVITRRQPSKRVHKNILLNRGSTVCTNESNGPPCAGYVEVMAPVFSKAAWRCVWYMIQNDLVHGWGIDFKVGYCSQGLRSEKVGIIDAEYVLHKGIPSLGGPLSNNTLDSESQGTGVEKPHSLRRQVRKRSGEEMTTFLKRWKRAVKEDSTWSDPYKAVNDSSANYHIVR
>gnl_Pinta_v2.0_PITA_000041395-RA
MGGTSRIPSALKRQVSVRLNLRLFMTALLGTVIGFYMGVSSPGNHMNYSISDHGISKNYKEDSSKMIIYAPPIPRGAETLPPGIVRAETDLYPRRLWGDPGQDLMPPWMVKKYLVVFAVGIRQKGIVNECVSRFSENFTIVLFHYDGKSSEWDVEFEWSRRAIHVSVRKQTKWWFAKRFLHPDVVASYEYVFIWDEDLGVPHFDAEKYIRIVRKHGLEISQPALDPGSRGRISWPISKKRAGVEFHRGINKTESSCGHGDAPCESFVEIMAPVFSRKAWRCVWYLVQNDLVHGWGLDFALRSCAEEEKKIGVVDAQWLVHKGVPTLLNQAPTASDGFLHWRAVHNRCFIEWREFNRRY
>gnl_Pinta_v2.0_PITA_000039754-RA
MEGEKVFGDNFTIVVFHYDGKSTDWDLEFEWSRQAIHVSVRKQTKWWFAKRFLHPDVVAPYEYVFIWDEDLGVENFNAEEYIKIMRKHGLEISQPALDLSSQGRISWAISKKRASGEVHWGIEKAEWSCGAKLVKKSLFWRSQVSQELV
>gnl_Pinta_v2.0_PITA_000004019-RA
MQGDGKAPGSKGLRIKTIPSLGILTVLMLFLITMTMKEQYEQTRAEGRWQPFDSVRTSKLNASNHRKYLSEKQQGEWRITDQLNTDNKKGIKSLPRGIVQETSDLELKPLWRNSRTKDTSKQHRNLMAMTIGIKQKDNVNRIVQKFLSENFTIILFHYDGNLDGWNDLEWSRKTIHIGAQNQTKWWFAKRFLHPAIVSMYDYIFIWDEDLGVENFHPGRYLRIMKAEGLEISQPALDPNSSEIHHRITIRNKTRRVHRRLYNLRGSTNCSATSIGPPCTGWVEGMAPVFTRKAWQCAWHLIQNDLIHGWGMDMKLGYCAQGDHTKNVGVIDSEYIVHQGLQSLGGPSANKSSVASSPANRSVTKAASEVDPRSEIRRQSVAELTIFRRRWQRAVEEDKNWVDPFEDLRKKRSHLYKKPMPQYRRPK
>gnl_Poptr_v3.0_Potri.010G047200.1
QISFGEVAEHVQAATRRKNKEEKAKFGVPLTSFAGSRKPNETMRILLTTFFGVVFGFLIGVSFPTLSLTKSNKSSGFFPVIDLAYSENKPGSKTVLSPWSSMKGNNSSSMQAPNSKDKSKIWVPSNPRGAERLPPGFVVAESDYYLRRLWGDPKEDLTRAPRYLVTFTVGYDQRKNIDACVKKFSENFTILLFHYDGRVSEWDEFEWSKSAIHVSARKQTKWWYAKRFLHPDIVAPYDYIFIWDEDLGVEHFNAEEYIKLVKKHGLEISQPGLEPNKGLTWQMTKRRGDSEVHKITDEKPGWCTDPHLPPCAAFVEIMAPVFSRDAWRCVWHMIQNDLVHGWGLDFALRKCIEPAHEKIGVVDSQWIVHQTIPSLGNQGESQNGKKPWQGVKERCRKEWTMFQNRLASAERTYFRTAGLDPPNSNGH
>gnl_Poptr_v3.0_Potri.017G065200.1
MPVPIRSGTPKKPSEMMRLFMTTFIGIIFGFFLGISFPTLSLSKMNLPSSLFPSIDLTYIEDKYSGLSKQALFNAWSSLKGNKEASPLLPRYNETEIWVPTNPRGAERLPPGIVASESDFYLRRLWGLPSEDLTIQPRYLVTFTVGYDQKKNIDAAVKKFSENFTIVLFHYDGRTTEWDEFEWSKRTVHISAHKQTKWWYAKRFLHPDIVAPYDYIFLWDEDLGVEHFDAEKYIKLVRKHGLEISQPGLDPDRGTTWAMTKRRDGIEVHKDTEERPGWCTDPHLPPCAAFVEIMATVFSRDAWRCVWHMIQNDLVHGWGLDFAMRKCVEPAHEKIGVVDAQWIIHQGVPSLGSQGQAQKGKAPWEGVRERCRKEWTMFQDRMTNAENVYYKAMEMDPPNSTAR
>gnl_Poptr_v3.0_Potri.009G011000.1
MGTIHRSGVYRKTNDSARLIIVTIVGVAFGFFVGISFPAVTFTKNEFRRSKSLETLGSGSNVTNIYVPTNPRGAELLPPGIVVAESDFYLRRLWGEPSEDMLKKPKYLLTFTVGYDQRNNINAAVKKFSDDFQILLFHYDGRTSEWDQFEWSKSAIHVSVMRQTKWWYAKRFLHPDIVGAYEYIFIWDEDLGVEHFNGEKYIQLIKKHGLEISQPGLEPNNGLTWQMTKRRGDREVHKDTEEKPGWCSDPHLPPCAAFVEIMAPVFSREAWRCVWHMIQNDLVHGWGLDFALRRCVEKMSTTMLMMFVWYGIDLDQTFVEGLLGVLTFYLFSSTQYHLKPNIFNFFKTCVGFINATIHVEYYFFWFFFIHRDTCKTSGCISFLFYIHSHACKTSSMWMPMSQLKSRVSDIVFSTNPCKRQSKNLNAKK
>gnl_Poptr_v3.0_Potri.004G227700.1
MKTLSCASAPSDPKRGSYLCSLLIALSLICSVYFVGSAFFGKQYKERITAWGVIEAMQTSDICKDRCRPSGSEALPQGIVTKKSNYKMRPLWGSSLKNDNPPPSMSLLAIAVGIKQKAIVNQIVEKFPLSDFVVMLFHYDGVVDEWRDLSWSNSAIHVSAVNQTKWWFAKRFLHPDIVSEYNYIFLWDEDLGVENFNPRRYLSIVKDEGLEVSQPALDPSRSTVHHQITARIRNSIVHRKILKFRGNTKCYGNSTSPPCTGWVEMMAPVFSKAAWQCTWYMIQNDLIHAWGLDRKLGYCAQGDWTKNVGVVDAEYIVHLGLSTLGVFNGSEALLSKSKEVDKRPEVRTQSSVEMNIFHERWEAAIKEDRCWVDPYQLISNQTRH
>gnl_Poptr_v3.0_Potri.004G036800.1
MTSFRSWKLLKRNTFCDGVKSGLKMKLLPFMGVLCTAMLFVVYRTTIYQYHHTEMDEKLYPFEILKESALASGLLGGLPHGIIRASSDLELKPLWSTSSSRSKVDPSTRHYLLAIPVGIKQKDNVDHIVQKFLPENFTVILFHYDGNVDGWWDLDWSNEAIHIVAKNQTKWWFAKRFLHPAVVSAYDYIFLWDEDLGIEHFNPGKYLKIVRFEGLEISQPALDPNSTDIHHRITIRARMKKFHRRVYDSRGSTKCSDISEGPPCTGFVEGMAPVFSRSAWYCAWHLIQNDLVHGWGMDMKLGYCAQGDRTKKVGVIDSEYIVHKGIQTLGGRKTPRRKSSNTEELTKRHSAASVDPRMEIRRQSTWELQIFKDRWKQAVKEDKNWVDPFLRNRKRRKLKRHGQ
>gnl_Poptr_v3.0_Potri.003G003100.1
MKALNCASAPPDPKKGSCLCSLLIAVSMICSIYFVGSAFVGKQYKERLNAWKLIEAMQKSDECKDRCRPSGSAALPQGIVNEKSNYKMQPLWGSSLNDDNPQPSASLLAIAVGIKQKEIVDRIVTKFPLSDFVVMLFHYDGVVDKWRDLSWSDSAIHVSAVNQTKWWFAKRFLHPDIVAEYNYIFLWDEDLGVENFNPRRYLSIVKEEGLEVSQPALDPARSTIHNPITSRTRNSRAHRKILKLKGNGRCYNNSTLPPCTGWVEMMAPVFSKAAWRCTWYMIQNDLIHAWGLDRKLGHCAQGDWTKNVGVVDAEYVVHLGLSTLGVFNGSEVLLSESKENDKRPQVRTQSYVEMNIFHKRWEDAVNEDRCWVDPYQQFANQTRY
>gnl_Poptr_v3.0_Potri.011G045300.1
MMSFRSWKLLKRNYFDGVKFGLKMKQLPFMGFLFTTMLFIVYRTTTYQYKHTEMEEKLYPFDSLKESALASGLLVGLPHGIIRASSDLELKPLWSTSSSRSKADPSTRRFLLAIPVGIKQKDNVNRIVQKFLPENFTVILFHYDGKVDGWWDLDWSNEVIHIAAKNQTKWWFAKRFLHPAVVSIYDYIFLWDEDLGVEHFNPGRYLKIVRYEGLEISQPALDPNSTEIHHRITIRARTKKFHRRVYERRGSTKCSDVSEGPPCTGFVEGMAPVFSRSAWYCAWHLIQNDLVHGWGMDMKLGYCAQGDRTKKVGVVDSEYIVHKGIQTLGGHGPPGRKASNTEELTKRHSATGMDPRMEIRRQSTWELQIFKDRWNQAVKEDKNWVDPFLRKLRLRNRRQNH
>gnl_Poptr_v3.0_Potri.019G053000.1
MKALVIPPVSLPSDSKSRRSHWCSVFPAASFLFLIFFAVYAFIAPDYKERLSRWGIADTFQNFKFSNCKNQCRPPGSESLPEGIVSKTSNFQMRPLWGFPKNDENSSINLLAVAVGITQRDLVNKMVKKFLSSNFSVMLFHYDGIVDEWRDFEWNDRVIHVSARNQTKWWFAKRFLHPDIVAACNYIFLWDEDLGVENFNPKQYVSIVKSEGLHISQPALDYKSLVHQQITVRASKSGVHRRTYKPGICDGNSTAPPCTGWVEMMAPVFSRAAWRCVWYMIQNDLIHAWGLDYQLGYCSQGDRTKNIGIVDAEYIVHYGHPTLGGVVENEEPSRSQKTDPRLEVRRQSLIELRIFQKRWKEAVEEDQCWIDPYKEAVKESS
>gnl_Poptr_v3.0_Potri.014G175800.1
MKMNMSTSTEKRPKGTETLPKGIVSPMSDMEMRSLWGDDKKKTKKPKHVLAMAVGIKQKLSVKKIIQKFPSTDFVLMLFHYDGIIDEWRDMEWHHRAIHVSAINQTKWWFAKRFLHPDIVSEYDYIFLWDEDLGVDDFHAGRYLSIIKEEGLDISQPALDPESSEVHHHLTTRKNGSRIHRKVFRIIGQTRCDENSTRPPCTGFVEMMAPVFSKASWRCTWHMIQNDLVHGWGLDFQLGYCAQGDRTKSIGIVDSEYIVHYGLPTLGGSASEKAQSSSDQSAGRLSVKKWSFVELERFKNRWKKAVKDDECWTDTYR
>gnl_Poptr_v3.0_Potri.008G185600.1
MGIFSRSAAGRKPNETIKIILTTFLGVAFGFLIGVSFPTLSLTKLNISPNFIPSIDISYKEGLTPQNTRSSKGNNSGSMQAPNLNNTSKIWVPSNPRGAERLPPRIVAAESDLYLRRLWGNPNEDLTSTPKYLVTFTVGYDQRMNIDACVKKFSENFTILLFHYDGRIAEWDEFEWSTRAIHVSVRRQTKWWYAKRFLHPDIVARYDYIFIWDEDLGVEHFNAEEYLKLVKKHGLEISQPGLEPSKGLTWQMTKRRDDREVHKITDEKPGWCTDPHLPPCAAFVEIMAPVFSRDAWRCVWYMIQNDLIHGWGLDFALRKCVEPAHEKIGVVDSQWIVHQGVPSLGSQGESQNGKAPWQGVCKVFLHYQYNLFYFILFACYHTASLAIINHPNAQYSVVELSCKRTKSTFFTFLSPKFALQNQSKLVF
>gnl_Prupe_v2.1_Prupe.8G187400.1
MMKTYPLKLFGSHACSPLPTCIQIYHKDPTRWRFFSCSFLCTIAMLSAVFFFGSHCVLTDYKEKFLAWGLVDDMQLTISKKCETQCRPDGTEALPKGIVSKTSDLLMQPLWGPRNKKNSKSSTNLLAIAVGIKQKESVNKIVKKFLLSDFIVMLFHYDGLVNEWRDLEWSGRAIHVSAMNQTKWWYAKRFLHPDIVSEYAFIFLWDEDLGIENFNVGRYLSIIRKEGLEISQPALDPENSEVHHDLTARDNRTEVHRKINKLIGGGRRCDQNSTDPPCTGFVEMMAPVFSRASWRCVWHMIQNDLVHAWGLDFQLGYCAQGDRTKNIGIVDSEYIVHYGLPTLGGLAPNKTNAEAPDQSAKTISLPSSEQPAPTSSSPLDPRTEVRKLSFVELEIFKNRWKKAVREDNCWDPYQKTPQQSKN
>gnl_Prupe_v2.1_Prupe.6G360400.1
MKSSPNSVTLRADPRSGKSRLCNVLPAASLLCLLFLILTLSSEYKEEKSSLWRVTNSLQNLKNKCKNQYRPYGSEALPQDIVSKTSNLEMRPLWNEKKKRSKSSVNLLEKKGANSTNLFAMAVGIKQKDLVSKMVKKFLSSGFVVMLFHYDGIVDEWKEFQWSDLVIHVSAINQTKWWFAKRFLHPDIVAEYSYIFLWDEDLGVENFHPKRYVSIVQKEGLEISQPALDYSKSEVHHQITARLRGSIAHRRTYKASNNGNGCHESSTAPPCTGWIEVMAPVFSRAAWRCVWHMIQNDLIHAWGLDMQLGYCAQGDRTKNVGVVDAEYIIHYGLPTLGGSDENEEPSSKSSGKDHRVDVRRESYNEMKVFKRKWERAVKDDKCWIDPYK
>gnl_Prupe_v2.1_Prupe.6G103700.1
MVTVHRSGVGKKSNDSARLIFTTTLGAVFGFFIGVSLPAVSLTKIRFPSSIITSLDVAFTELRRPNPPPNRSLEDEGSEGVPKIYVPTNPRGAETLPPGIIVPQSDLYLRRLWGEPSADLKTTPKYLVSFTVGINQKKNIDAAVKKFSENFAILLFHYDGRTSEWDEFEWSKRAIHVSVKRQAKWWYAKRFLHPDIVAAYEYIFIWDEDLGVEHFDGEKYIQLVKKYGLEISQPGLEPNNGLTWEMTKRRGDREAHKDTEEKPGWCSDPHLPPCAAFVEIMAPVFSREAWRCAWHLIQNDLVHGWGLDFALRRCVEPAHEKIGVVDSQWIVHQVIPSLGSQGDPEDGKAPWEGVRDMVRTRCKNEWAEFQARLLGADQAYLSQRGRG
>gnl_Prupe_v2.1_Prupe.4G039600.1
MKSPNSWIWVFKKRSAFSDGGKCGLKMKQLSFMGVVCTVMLFIVYRTTNYQYQAYQQTEMDAKWNPFDTVKDIFVTSKKLDSLPRGIIQARSDLELRPLWLTSGSRLKVDDYSHRNLLAIPVGIKQKDSVDAIVEKFLPENFTIILFHYDGNVDGWWDLEWSSNAIHIVAQNQTKWWFAKRFLHPDIVSIYDYVFLWDEDLGVENFHPGRYLEIVRQAGLEISQPALHPNSTDIHHRITIRARKKKFHRRVYDIRGSVKCTEASQTPPCTGFVEGMAPVFSRAAWHCTWHLIQNDLVHGWGLDMKLGYCAQGDRTTKVGVVDSEYVVHKGIQTLGDGGLSARKVSSRGKTSKKRGASGFDVRTEIRRQSTREFSIFKERWNNAVDEDMNWTDPFKSSIRRRKQRKRNTHLSS
>gnl_Prupe_v2.1_Prupe.3G294100.1
MVSPIRIGNIRNPNEKMRLVVTVFVGIVLGFFLGVSFPTLYLTKMNLPSSLFPSIDLSYIEDKYSGFSTQALLNAWSSLKGNTDNSARYVSNEEAKIWVPTNPRGAESLPPGIIASESDFYLRRLWGLPSEDLIIKPKYLVTFTVGYAQKNNVDAAVKKFSKNFTILLFHYDGRTSEWDEFEWSKRAIHVSIQKQTKWWYAKRFLHPDIVAPYDYIFVWDEDLGVEHFNAEEYIKLVRKYGLEISQPGLEPNNGLTWQMTKRRGDSEVHMLTEEKPGWCNDPHLPPCAAFVEIMAPVFSRDAWRCVWHMIQNDLVHGWGLDFALRQCVEPAHKKIGVVDAQWIVHQGVPSLGNQGQAERGRAPWEGVRERCRREWTMFQARMTRAEKSYFEAMGVDPPNSTAH
>gnl_Prupe_v2.1_Prupe.1G583200.1
MINLFNPASALPDPKNRSFYCSLFIVASLICGAYFIGGASIAKEYKERLTRWKVIYTRQNTKFDTCKNRCQPLGSEALPEGIVAKTSDLEVRPLWGSSVNNENSKPSMSLLAIAVGIKQKEIVDRIVKKFLSSDFVVMLFHYDGAVDKWRDLNWSDRAIHVSVMNQTKWWFAKRFLHPDIVSEYEYIFLWDEDLGVENFDPKRYLSIVREEGLEISQPALDPDKSDVYHPITARVKKLKVHRRFYKFKGSGRCDNHSSAPPCAGWVEMMAPVFSKAAWQCVWYMIQNDLIHAWGLDVQLGYCAQGDRTKNVGVVDSEYIVHLGLPTLGVSDGNKVTNAPAPPQKGDPEALDIHHAKCMVGGPSYTQTTEIRLTSLCIQLPRETIYRKRHIEFSGDADSFQTADDNYLKTDMEVVI
>gnl_Prupe_v2.1_Prupe.1G246200.1
MGTLSRSAGGRKPNETMRLIVTTFVGVVFGFLIGVSFPTLSLTKLNLSSSLLPNVDLTYNEDQKSDISRQTILNAWSSTRSNNSSTKAQSSNGTGRIWVPSNPRGAERLPPGILAAESDFYLRRLWGKPSEDLTIKPRYLVTFTVGLNQKKNIDAAVKKFSENFTILLFHYDGQTTEWDEFEWSERAIHVSVRKQTKWWYAKRFLHPDIVAPYDYIFIWDEDLGVEHFNAEEYIKLVRKHGLEISQPGLEPNKGLTWQMTKRRGDREVHKQTVEKPGWCTDPHLPPCAAFVEIMAPVFSRSAWRCVWHMIQNDLVHGWGLDFALRKCVEPAHEKIGVVDSQWIVHQTVPSLGSQGEPQNGKAPWQGVRERCRKEWTMFQMRVANAENAYFKAIGVDPSNSTTH
>gnl_Selmo_v1.0_96555
SGKDLLPRGIVQQTSNFEVQPLGRVSRKKVVPNGLLAVAAGIKQKRYVDRIVQKFLAHNFTIMLFHYDGVVDKWNELPWSSRAIHVVAINQTKWWFAKRFLHPDIVDPYEYIFVWDEDLGVENFHVDRYLAIMKYERLEISQPALEPNASEVHHRITIRSKRYRVHRRSLKPKGTGTLCFENSTDPPCTGWVEGMAPVFTRDAWKCVWHLIQNDLVHGWGMDFKLGYCVKGDRSKSVGVIDSEYIVHRGIPSLGGPAKSKVSKSNVLFYENRPVYFASSLTSNIHCRQAWGLEPMQDQR
>gnl_Selmo_v1.0_45528
PSGTETLPPGIIVPQTDLLLRRLWGDPNEDIVHRPKYLLAVTVGFDQREMVNKAVSKFDKDWFVVLFHYDGRTDGWDQYEWSQRAVHVSVRKQTKWWYAKRFLHPDVVALFDFIFIWDEDLDLEHFDAQEYVDLVRRYQLEISQPAVDGVLTWQMTKRRGDVEVHKDAEERPGWCGDGPEKPPCAAFVEIMAPVFSRNAWRCVWHMIQNDLVHGWGLDFNLQKCAQPAHEKIGVVDSQWIRHKGVPSLGSQGQTVQGGKPPWQGVRERCRLEWRIFTERMKDAER
>gnl_Selmo_v1.0_420787
MELKPLWRSSKKKALQKSLLAIAAGIQQKRGVDQIVRKFPVTNFTIMLFHYDGVVDRWSDLPWFGSAIHIVAINQTKWWFAKRFMHPDVVSAYEFIFVWDEDLGVDHFRADRYLEIVRKEGLQISQPALDPSLSSEVHHRITIRNKKTRVHRRIYMNRGREYCGNNSTQPPCTGWVEMMAPVFSRSAWRCAWHLIQNDLVHGWGMDMKLGYCAEGDPTRNVGVVDTQYLIHRGIPSLGGGVIPINKNSADDHTPPPAAGSGVDARKEIRRRAQAEMRLFKKRWTAAVKDDKCWIDPYDRRSRRQ
>gnl_Selmo_v1.0_85805
MEDCRKPVICKVHSFPLWLEEFFKKNIFSFFTQAAGTETLPPTIVEGQTDLFLRRLWGNPEEDLPFKPRYLLTLTVGSNQMEMVDKAVSKFDKDWMIVLFHYDAHTDAWDQFEWSQRAVHVSVRKQTKWWYAKRFLHPDVIEPFEYLFLWDEDLDLEHFDAHKYIELVRKHGLDISQPGLEPDRGLTWQMTKRRGDVEVHKTTEEKPGWCSAGPHKPPCAAFVEIMAPVFSRKAWRCVWHMIQNDLVHGWGLDFGLQKCATPAHERIGVVDAQWIRHKGVPSLGSQATVEGRPPWEGVRERCNKEWRMFSERMKRAEDIQKNVTLKSQH
>gnl_Solly_v2.4_Solyc06g010170.2.1
MGMVLGYFIGISSPYVSLTKISIPSNLISNLAFGDDHRRPSIERFFPEHLITPQIYVPTNPRGAESLPPRIVVPESNFYLRRLWGDPSKDLLKKPKYLVTFTVGLNQKDNIDAAVQKFSEDFQILLFHYDGRTSEWEEFEWSKHAVHISVRKQTKWWYAKRFLHPDVVAAYDYIFIWDEDLGVENFNAEKYIRLVKRHGLEISQPGLEPNSGLTWQMTKRRDDREVHKNTDEKPGWCSNPRWPPCAAFVEIMAPVFSREAWRCVWHMIQNDLVHGWGLDFALRRCVEPAHEKIGVVDSQWVVHQFVPSLGSQGETGNGKAPWEGVRERCTNEWAMFQDRLANADESYFVQHGKSRI
>gnl_Solly_v2.4_Solyc06g075110.2.1
MVTSHRRFTGVFKRSNDSVRLIITTIMGMVFGYFIGISFPSVSLTKMSLPSSILSSLDVAFNDGHQRLSGRSFPENLGSVPLTPKIYVPTNPRGAESLPPGIVVPESDFYLRRLWGDPSEDLRNKPKYLVTFTVGLDQKNNIDACVKKFSEDFQILLFHYDGRTSEWDQFEWSKRAVHISIRKQTKWWYAKRFLHPDVVAAYDYVFIWDEDLGVEHFNADKYIQLVKKHGLEISQPGLEPNNGLTWQMTKRRGDREVHKSTEEKPGWCSDPRLPPCAAFVEIMAPVFSREAWRCVWHMIQNDLVHGWGLDFALRRCVEPAHEKIGVVDSQWIVHQVIPSLGSQGSSENGKAPWEGVRVRCRNEWTMFQDRLASADKAYYALNGKTRL
>gnl_Solly_v2.4_Solyc09g047910.2.1
MADTKKKKLIGWNCLIACAILLFAALFIGSAFVITECKEDECKPEGSETLPRGIVAKTSDLEMHPLWGAPNKRKSKSPMSLLAMAVGIKQKKKVNEIVNKFPHTDFVIMLFHYDGLLNEWNDLEWSSTAIHISAINQTKWWFAKRFLHPDIVAQYAYIFLWDEDLGVENFNAGRYLSIIKEEGLHISQPAIDADISEIHHKLTARQEGSRVHRRTINIKGPGRRCYGDSTEPPCTGWVEMMAPVFSRASWRCAWYIIQNDFVHAWGVDFQLGYCAQGNRTTNVGVVDSEYLVHYGLPTLGGGENEKSSLEQGTTPKQDTLPNKMGLPESHPSDARNAVRKQSLVELERFKNRWKKAAKEDQCWVDPFQRTMKQK
>gnl_Solly_v2.4_Solyc01g103170.2.1
MKSWNTVSVPDPKSRSFICSLFLTLALICAVYFTGSALMAKDFRAFSGFTINSTKQNGQCGKCEVPPREEKQESHVTENVQNNKCQKKCRPLGSEALPEGIVSKTSNLEMRPLWGDVEKKSPHSVNLLGIAVGIKQKELVNKIVKRFLEHDFVVMLFHYDGVVDEWNDLEWSNRAIHVSAMNQTKWWFAKRFLHPDIVSEYDYIFLWDEDLGVENFHPEKYISIVREEGLEISQPGLDASKSEVHHHITVRRGRSKVHRRFYRLNRGGRTCDNNSTEPPCVGWVEMMAPVFSKAAWRCAWYMVQNDLIHAWGLDMKLGYCAQGDRTKKVGVVDAEYITHLAIPSLGANSDVETVIKELDNNSPQGKNLSDSDTLAAPVEKFDNRSLVRRQSYIEMKIFRERWGKAIKQDQCWVDPFQSQEKGRTETYT
>gnl_Solly_v2.4_Solyc05g013650.2.1
MKNFGRSSSSLKSAETMRLIFCVACGVMFGVFVGISFSTSSLTKLNITASIVSNFPIARDRNNIVSSQNHTDSSIKIQNATEQLKIWVPSNPKGAERLPPGLVASESDYYLRRLWGNPSEDLSSKPKCLVTFTVGVKQKHNIDVAVKKFSDDFTILLFHYDGKTTEWDEFEWSKRAIHVSARKQTKWWYAKRFLHPDIVAPYDYIFIWDEDLGVEHFDANEYIKLVKKHGLEISQPGLDPIKGTTWPMTIRRGNGEVHTLAEEKPGKCQDPHLPPCAAFVEIMAPVFSRDAWRCVWHMIQNDLIHGWGLDFALHKCVEPAHEKIGVVDAQWILHQSVPSLGNEGQAKDGKAAWRGVRERCEKEWSMFQSRAENAERDYYISKGIDTTNFSFKSNGIDPSNFVSH
>gnl_Solly_v2.4_Solyc05g013660.2.1
MRLMLSVCCGIIFGLIIGISFPSSSLTKLNITSSIISNFPIARDRNNVVSDEKPADPSIKTQNATDQLKIWVPSNPRGAERLPPGIVASESDYYPRRLWGKPSEDLQSKPKYLVTFTVGIKQKRNIDAAVKKFSDDFTILLFHYDGKTTEWDEFEWSKKAIHVSVRKQTKWWYAKRFLHPDIVAPYDYIFIWDEDLGVEHFDAKEYIKLVKKHGLEISQPGLDPRRGTTWQMTKRRGDREVHMKTEEKPGWCADPHLPPCAAFVEIMAPVFSRDAWRCVWHMIQNDLVHGWGLDFALRKCVDPAHKKIGVVDAQWIVHQALPSLGNEGEAKDGKAPWRGVRDRCRKEWTMFQTRVANAEKAYFKSIGVDPSNFTSY
>gnl_Solly_v2.4_Solyc11g069550.1.1
MGTPYRSGAYKRSNDSTTLVITTIMGMVFGYFVGISFPSVSLTKINLPSSLISTLDYAFNDEHRRAIERTFPENLGSGSTPLTPKIYVPSNPRGAESLPPGIVVSESDFYLRRLWGEPSEDLTKKPKYLVTFTVGLDQKYNIDAAVKKFSEDFQILLFHYDGRTTEWDQFEWSKRAVHISVKKQTKWWYAKRFLHPDVVAAYDYIFIWDEDLGVEHFNAEKYMQLVKKHGLDISQPGLEPNNGLTWQMTKRRGDREVHKDTEEKPGWCSDPHLPPCAAFVEIMAPVFSREAWRCVWHLIQNDLVHGWGLDFALRRCVEPAHEKIGVVDSQWIVHQVIPSLGNQGQPVNGKAPWEGVRERCRNEWAMFQDRLSNADKAYFAQHGKTRV
>gnl_Solly_v2.4_Solyc11g008930.1.1
MRPFVSLLKDSKFRRSCFYAIFPTASFLCLILLLRSDFTENDTQRSLRGKGGRSCESQCRPNGSETLPEGIIAKTSNFERRPLWGYPEKKEPSKYLFAAAVGIKQKETVNKMVLKFLSSDFVVMLFHYDGNVDGWRTFEWSNSVIHISALNQTKWWFAKRFLHPDIVAEYSYIFLWDEDLGVEKFNLNRYISIVKDEGLEISQPALDIGKSEVHHQITARGRRSRVHRFLSTIFRLKALVWP
>gnl_Solly_v2.4_Solyc10g009170.1.1
MAVSSTKKKSVFVDRATCGVKVKQIAFMGIICTIMFLIVYRTTNYQYRQTEMESKSDPFYSSKDSDVDITSFNSLPRGIIHASSDLELKPLWSTSNSKSKDSVSSSRNLLAMAVGIKQKKNVDTLVQKFLSENFTIILFHYDGHVDGWWDLKWSKEAVHIVANNQTKWWFAKRFLHPAAVSIYDYIFLWDEDLGVKNFHPGRYLKIVKSEGLEISQPALDRNSTEIHHRLTIRSKRKRFHRRVYDSRGSTKCSGESEGPPCSGFVEGMAPVFSISAWVCAWHLIQNDLVHGWGMDMKFGYCAQGDRNKKVGVVDSEYIVHQGIQTLGGPSLKKPSNLEESTKRHVVDVRSEIRRQSMYELQIFKERWERAVEEDKNWVVDQVKAIRRRRKRRRKQIPKSQVKLR
>gnl_Solly_v2.4_Solyc02g078820.2.1
MAVFLLKKRSVLLDGGTCGVKMRQLPFMWIICIVMLFIVYRTTNYQYQQTEMESRLDPFYSSKDSSMDMRSLHSLPRGIIQARSDLELKPLWSTTSSKSKAKASNSSSHNLLAVPVGIKQKSNVDALVQKFLSANFTVILFHYDGNVDGWEDLQWSKDAIHIVAHNQTKWWFAKRFLHPAVVSIYDYIFLWDEDLGVENFHPGRYLEIVKSEGLEISQPALDPNSTGIHHRITIRSRTNRFHRRVYDIRGSTKCSDESEGPPCTGFVEGMAPVFSRSAWLCAWHLIQNDLVHGWGMDMKLGYCAQGDRSKKVGVVDSEYVVHQSIQTLGGQSLKKDSNSEESVKRHVVDVRSEIRRQSTYELQIFKDRWERAVKQDKNWADPFKASQRRRQLYKQRRKSKVKKLR
>gnl_Solly_v2.4_Solyc02g093470.2.1
MGTPMKRSSNSRRRNEKMRLFVTTFIGVVFGFFLGVTFPTISLSKLPLPTNLIPSIDLPDMEKSGLSTQALLNVLNSLKDRVGSSHKNKAAKIWVPSNPRGAERLPPGIVASESDLYTRRLWGLPSEDLIIKPRYLVTFTVGLKQKSNIDAAVKKFSENFTIMLFHYDGRTTEWDDLEWSARAIHVSTPKQTKWWYAKRFLHPDIVAPYDYIFIWDEDLGLENFNAEEYIKLVTKHGLDISQPGLEPNSGLTWQMTKGRNDTEVHKETEERPGWCADPHLPPCAAFVEIMAPVFSREAWRCVWHMIQNDLVHGWGLDFALRRCVEPAHEKIGVVDAQWIVHQTVPSLGSQGKSENGKAPWEGVRERCRREWTMFQDRMATAEMAYYKAMGMDPPNSTTN
>gnl_Solly_v2.4_Solyc02g093480.2.1
MGSPTRSSSNTRRGNEMMRLLVTTIVGVVIGIFLGVSFPTLSLTKLNLPSNLFGLINLTYIEEKYSGLSTQDLLNVLSSLKRYRGHSHGHKHSDTKIWVPSNPRGAERLPADIVASESDLYARRLWGLPHEDLIIKPRYLVCFTVGYEQKNNIDVAVKKFSQNFTFVLFHYDGRTSEWDDLEWSKRAIHVSTRKQTKWWYAKRFLHPDIVAPYDYIFIWDEDLGLENFDAEEYIKLVKQHGLDISQPGVASNSELSWWMTKRRNDTDVHKETEERPGWCTDPHLPPCSGFVEIMAPVFSRDAWRCVWYMIQNDLVHGWGLDLALRKCVEPAHEKIGVVDSQWIVHQTVPSLGNQGQAEKGKAPWQGQGVRESGQCSRSVWLVQRKIITTKQRESIPQILHLIRCNPLLDAIILDTIECAVENTLSCNSDFVMEDLIS
>gnl_Sorbi_v3.1_Sobic.010G278700.1
MKHQPPPPPRRWGVVAAVVALVLLACLQIQYQHLKVDLGKAGFASATQENNAIPSRNRIRWGTARTRKAATGADSLPRGIVQRHSDMSLRPLWEDDAASTHKNKNGDHSALLAMAVGISQIKNVDTMARKFLKENYAVMLFHYDGNVDGWRHLEWSDKAIHILAHNQTKWWFAKRFLHPDVMAIYDFIFLWDEDLGVESFNPRRYLDIMVSEGLEITQPALDPDLSTDIHHRITIRNKMTKVHRRIYDNRPSMNCSDESKGPPCTGWVEGMAPVFSRAAWKCVWHLIQNDLIHGWGLDMKLGYCAQGDRTEKVGVIDSEYVVHQGIPSLGGPSLSSKTPRRSLDLRTHIRRQSSAELEKFKERWNRAVREDEGWKDPFDS
>gnl_Sorbi_v3.1_Sobic.003G403500.1
MGLISNDAWHKRFFSVAPPAALVFFFVLIFVAGAIVTLDHKESLSILQLQPKGVIAAVEMRPPATSELRSSATTEPRAEPAEEPDICENKCRPPGSEPLPRGIVQDKSNFEMESLGGNPERKENGNGRQPKSLLAIPVGIKQKAIVDKLVSKFPEAKFTVMLFHYDGEVDGWRDLEWSRRAIHVAVRDQTKWWFAKRFLHPDLVAEYDYVFLWDEDIEVDSFDPLRYLRIVRKEGLEISQPALDRRSQIHHRLTARARSGDVHRRYYKTNGHDRCYGNSTGPPCTGWVEMMVPVFSRAAWRCAWHMIQNDLVYAWGMDYKLGYCAQGDRSRNVGVVDSEYVFHRGIPTLGDDGKATVSASSLGRDRLAVRQRSYTELQVFNRRWKKAVAEDGCWTDPYPKSAATTA
>gnl_Sorbi_v3.1_Sobic.003G443100.1
MEPFVLVRLRRYYFYRRHSQYSHRRDQHESNPLPPLFSPLHTNSTQENYSASITSSLIHPSRRTRWAISWCPSHSSYHRHYAPVEQCIKVVARRSPSFILFPLFQAMAKLPVLARSAIRKPNESMRLIVVTIVGAVFGFFIGISLPTVSITKLHFPSSIVSYIEDKNSGLSAQAILNHAWTTARNARGNGSEPISSDNFKIYVPTNPRGAESLAPGIVVPESDFHQHRLWGDPDEDLPFKPKYLVTFTVGISQKDNINRAVKKFSKDFAILLFHYDGRVTEWDEFEWSKRAIHVSVRKQAKWWYAKRFLHPDIVAAYEYVFIWDEDLGVDHFNGDEYIKLVKKYRLEISQPGLEPDRGLTWQMTKRRGDRQVHMVTEEREGWCSDPHVPPCAGFVEIMAPVFSRDAWRCVWHMIQNDLVHGWGLDFALRKCVEPAHEKIGVVDSQWIVHQVVPSLGNQGQAENGRAPWEGVRERCRKEWGLFQTRMAEAEKAYYEMMGVTPPNVTFVS
>gnl_Sorbi_v3.1_Sobic.003G397100.1
MAKPGILGRSSAQKSNEGMRIIFSAVVGVMLGYLFGISFPTVNITKLHFPSSIISYIEDRNSGITTQTLLNHAWTSAATHKKNNSASNSDEIPKIYVPTNPKGAERLPPGIVVSETDLYLRRLWGEPSEDLTSKPRYLVTFTVGYAQKANIDAAVRKFSENFTIMLFHYDDRITEWDEFEWSKRAIHVSVRKQTKWWYAKRFLHPDIVARYDYIFIWDEDLGVEHFNAEAYIGLVRKHGLEISQPGLEPDKGLTWQMTKRIGDQEVHKVTEERPGWCSDPHLPPCAAFVEIMATVFSRDAWRCVWHMIQNDLVHGWGLDFALRKCVEPAHEKIGVVDSQWIVHQVVPSLGNQGKAENGKAPWEGVRARCRKEWGIFQTRLTDAEKAYYLAQGITPPKSTVT
>gnl_Sorbi_v3.1_Sobic.009G008100.3
MAKLAALGRSVLRFPNGSMRLVMVTVIGAVLGFFIGISFPSVSITKLHFPASFVSYIEDKNSGLTTQAILNHAWTSARNARGNSTEPTSNSTLKIYVPTNPKGAEGLAPGIVVSESDFHLRRLWGDPSEDLPFKPKYLVTFTVGVAQKENINRAVKKFSDNFAILLFHYDGRVSEWDEFEWSQRAIHISVRKQTKWWYAKRFLHPDIVAAYEYIFIWDEDLGVDHFNAEEYIKLVKKHNLAISQPGLEPDRGLTWQMTKRRGDSEVHKDTEERPGWCSDPHLPPCAAFVEIMAPVFSRDAWRCVWHMIQNDLVHGWGLDFALRKCVEPAHEKIGVVDSQWIVHQVVPSLGNQGQSENGRAPWEGVRARCRKEWGMFQTRMAEAEKAYYKMMGITPPNSTLA
>gnl_Sorbi_v3.1_Sobic.004G132300.1
MAKPLNGISRSSSMPRSNEGMRLIFSAVVGVMLGYLFGISFPTVNITKLHFPSSIISYIEDRNSGITTQTLLNHAWASANNRKKNSSESNTDEIPKIYVPTNPKGAERLPPGIVVSETDLYPRRLWGDPSEDLTSEPRYLVTFTVGIGQKSNIDAAVKKFSDKFTIMLFHYDGRTTEWDEFEWSKRAIHVSVRKQTKWWYAKRFLHPDIVARYEYIFIWDEDLGVEHFNAEKYIELVRKHGLEISQPGLQPDKGLTWQMTKRRGDQEVHKVTEERPGWCTDPHLPPCAAFVEIMATVFSRNAWRCVWHMIQNDLVHGWGLDFALRKCVEPAHEKIGVVDAQWIVHQAVPSLGNQGKSDNGRAPWEGVRARCRKEWGIFQTRLADAEKAYYLERGITPPNSTVV
>gnl_Sorbi_v3.1_Sobic.007G111800.1
MKKPNPILTVLSAASIGFLIGVSFPLRIAPTVVFPFSLGDGNCIVSGRNILARFSTPFGNSTSTAEGTPVLQQSNATSDSEKTAPLEKTKPKGAERLPPNIVVRESDLHMRRLWGHPREDTPPRKYLLVLTVGYSDRDNVNAMVHKFSDNFDVMLFHYDGRTTEWDEFEWSKQAIHVSARKQAKWWYAKRFMHPSIVAPYEYVFLWDHDLGVETFDAEEYIKIVKKHGLEISQPGLDIVRGVKSFDINVRRNDTEIHTSTSAGKCSTIDVHQRPCSGFVEVMAPVLTREAWSCVWHMIQNDLVHGWGLDWNFWRCVDEPEQQIGVVDAQYVAHHEGFTLGNKDNDTVDGSRRKVRLRSSAEFGMLKARLYNADRAQAAALLAKSNAAPPS
>gnl_Sorbi_v3.1_Sobic.006G014200.1
MKSNPILAAAIGFLIGVHFSVQITSKLFPLNLVGDGNCNASGSNIFARFSTPFRNSTSNYTAVGTPLLQSNATSDSEKIALAAKPKGAERLPPNIVVRESDLHLRRLWGHPREDTPTRKYLVALTVGYSERVNVNATVHKFSDNFDVMLFHYDGRTTEWDKFEWSKQAIHVSARKQAKWWYAKRFMHPSVVAPYDYIFLWDQDLGVETFDAEEYIKIVKKHGLEISQPGLDITRGVKTYNITIRRNDTEMHTSTSAGKCSTDVHHRTCSGFVEVMAPVFTREAWTCVWHMIQNDLVHGWGLDWNFWRCVDEPEQQIGVVDAQYVAHHKGFTLGNKGKDIADGSRRKVRDRATAEFGMLKARLYSADRAQAAALLPQSNAAPPS
>gnl_Sorbi_v3.1_Sobic.002G341000.1
MKLRLHLFVLCVIIIFLVYNMANFQHKQTSLEAKSHPFDTVTVSVRDAVKVPQKAEARIGYLPHGIVESNSDMELKPLWLTSAQSKKSKQSDKFLIAIAAGINQKKSVDAIMKKFLPENFTAILFHYDGNVNGWNDLPWSKSVIHIAASNQTKWWFAKRFLHPSVVSMYQYIFLWDEDLEVDNFNPRRYLNIVRSEGLEISQPGLDSKLSEIHHRITVRKKTGTFHRRVSRANKQCSREGPPCSGWVEGMAPVFSKSAWQCVWHLIQNDLIHGWGIDYKFGYCAQGDRTKNIGVVDSEFIVHRGVQTLGGSTITKDGTRGKNAQPLRQKADQVQKSRGKAPGLDMRTKIRRKSRSELRDFQKRWDRAAREDRTWVDPFARSRRKHRNRNPQ
>gnl_Sorbi_v3.1_Sobic.002G122900.1
MGSPSAKRFSLRSIGSAVATIFLVLLLIVAGGVATLHHTDNTPARGGIVPVNDHLLPRKILRRLEVIEEASSSSNIDFANQQHRPPPPRLPRGLVHETTNLEMEPSLAGDPEHRHAAAAAATKPKSLLAVPVGIKNKAVVDKLVSKFLAADDDFTVMLFHYDGAVEQWGDLEWSGRAVHVAARGQTKWWFAKRFLHPDVVAEYDYVFVWDEDVEVDAFDPVRYLDVVRREGLEVSQPALDRRSEIHHAITARALLPTADGVHRRVRNARCGGGGGDSGTGPPCAGWVEVMVPVFSRAAWRCAWGMVQNDLIHGWGLDYRLGYCARGDRAINVGVVDSEYVLHRGVPMLSDGGTATPSAGRAAVRLRSFKEMQVFNRRWEVAAAEDDSWTDPYPTSGSRASDGEVKSSR
>gnl_Spipo_v2_Spipo4G0040600
MDANWLVPTIHASNEFDVFHPGLQLRLEAPQTLIWSRYPEKSLKIYVPTNPRGAERLPPGIVASESDFFLRRLWGEPSEDLQKRQKYLITFTVGYDQRYNIDAAVKKFSDNFTILLFHYDGRVSEWDEFEWSRHAIHVSVRKQTKWWFAKRFLHPDIVAPYEYIFIWDEDLGVDHFDAEEYIRLVKKHGLEISQPGLEPNNGLTWKMTERRPDREVHKETVDKPGWCKDPHSPPCAGFVEIMATVFSRDAWRCAWHMIQNDLVHGWGLDFALGKCVEPSHEKIGVVDAQWIVHQVVPSLGNQGQAEKGKAPWEGVRERCRKEWTMFQARMKDAEAAYEEKLRTASRSSTHS
>gnl_Spipo_v2_Spipo7G0062200
MAKLNAIRGGLLRKPNEGMKLFVMTVMGMVFGFLVGCSFPSVRITKIYVPTNPRGAELLAPGIVAAESDLYLRRLWGNPSEDLPFKQKYLVTFTVGYAQKENIDAAVKKFSENFTILLFHYDGLTTEWDDFEWSRKAIHISVSKQTKWWYAKRFLHPDIVAPYEYIFIWDEDLGVEHFNAEEYIRLVKKHGLEISQPGLDPNRGLTWQMTKRRGDQEVHKVTEERPGWCSDPHLPPCAAFVEIMAPVFSRDAWRCVWHMIQNDLVHGWGLDLALRKCVEPAHEKIGVVDSQWIVHQAVPSLGNQGQATSGRAPWEGVRERCRNEWGLFQTRLQEAEDAYFKSKRIKPSNSTHE
>gnl_Spipo_v2_Spipo7G0046000
FGVGSLVWNILMGIFQRMPRWVAMKSMASASKSCESRCPPRGSEALPRGIVSRTSDLEMQPLYGSPKIKRNSDTPKNLLAIPAGIKQKEGVDQIVQKFLADDFRVILFHYDGVVDEWRDLRWCDNALHVSAINQTKWWFAKRFLHPDIVAEYSYIFLWDEDLGVENFNPGRYLSIVQDEGLEISQPALDTTRGLKVHYPITARQRRNKVHRRFYKSSGGSRCYGNSTGPPCTGWVEMMAPVFSRAAWRCVWHMIQNDLIHAWGLDYKLGYCAQGERSKTIGVVDAEYIVHKGIPTLGGFDLYKW
>gnl_Spipo_v2_Spipo0G0186700
MAPVFSRSAWRCAWHLIQNDLIHGWGMDMKLGYCAQGDRRKKVGVVDSEFVVHLGIQTLGGSSSSAPRRTSEATGAAGTLSKVLTSF
>gnl_Spipo_v2_Spipo14G0058300
MKLHLCIIASCIGMVFILYQITNFQYLHTKVIETKLHPFDSSMVILFLARHAHFDFRILFSDSHSASTKIDYLPRGIVQASSDMELKPLWPTKRATLKEEDEEDDHERGPGNLLAISAGIKQRRSVDLIVTKFLPENFTVILFHYDGNVDGWRDLHWSSSAIHVSAQNQTKWWFAKRFLHPDVVSIYDYIFLWDEDLGVENFHPGRFWR
>gnl_Spipo_v2_Spipo13G0027700
MRVPETGWRAMLGGAAAQFGGKGSNLTSTLATNKWLVPSLNLILFLIDRQGYMGNNVQHIPRVEEINSTQRIESSRCKVPKPLGSETLPRGIIRATSDLEMKPLFGPPRRKISPNTSKNLLAIAVGIKQKEIVNQTVTKFFSSGFHVMLFHYDGAVDEWRGFPWCDKAIHVSAINQTKWWFAKRFLHPDIVSEYSYIFLWDEDLGVENFHPGRYLTIVRKEGLEISQPALDTGHGSSIHHSITARQRRNKVGRNDGSCVHEGGLALHMAYDSDSATALR
>gnl_Stras_v2.0_SGA_v2.0_scaffold109T31129
MNTSDATWRSGPEIKKNTSKSLFAVAVGIKQKINVDKIVSKFLENEFVVMLFHYDGIVDEWKNFGWSSKVIHVSVDNQTKWWFAKRFLHPDIVAEYEYIFLWDEDLGVENFHPQRYLSIVKEEGLEISQPALDSRVSEVHHLITTRWRMSKVHKRAYKSDGKGVQCDDTSSGPPCTGWIEVMAPVFSRATWRCVWYMIQGDRTKRIGVVDAEYVVHYGLPTLGEPHKEPSDNHASLNQRVEVRRQSYNEYKVFKRRWKKAGEEDECWTDQYPDDLQQLNHTPAWPNM
>gnl_Stras_v2.0_SGA_v2.0_scaffold87T27066
MEAEMMYTAKEKTARSILVNKPNQAIVIMIASSVGIVFGFFIGVSFHTLPLTKINISSVILHGPENRIANDITKIWVPTNPRGAERLPSGIVASESDLYLRRLWGLPRQDLDNKPKYLVTFTVGYDLRNNIDKAVKKFSDNFTIVLFHYDGRTTEWDDFEWWYAKRFLHPDIIAPYDYIFVWDEDLGTEHFDAEEYIKIIRKYGLEISQPGLEPNKKMPWQMTKRRTDSEVHMGAEEKPGWCSDPHSPPCAAFVEIMAPVFSRDAWRCVWHMIQNDLVHGWGLDFALQKCVDPAYEKIGVVDSQWIVHQTIPSLGNQGEVENGKSPYESVRLRCRREWNMFDARLKNAEKAYYRSLGIDPSNNNTGQRHKLP
>gnl_Stras_v2.0_SGA_v2.0_scaffold22T09729
MKKQHFVFDSRVLGAKMNQLPFMGVVCTVMLFIIYRTTNYQYQQTEMESRLYPFYTSKDSGVDSRNLDSLPHGIIEARSDLELKPLWTASSSRSKASAHRSCNLLAMPVGIKQKKNVDTVVRKFLSENFTIILFHYDGNLDGWWDLGWSTRANLNIFNLTFQSEPLRWFAKRFLHPAVVSIYDYIFLWDEDLGVNHFHPGRYLDIVKSEGLEISQPALDPNSTGIHHRITVRNRVKKFHRRVYDDRGSIRCSDDSEGPPCSGFVEGMAPVFSRSAWHCAWHLIQNDLVHGWGMDMKLGYCAQGDRTKNVGVVDSEYVVHQSIQTLGGASATKVPNREETAKVLLYLYLHIVQRHAIDVRTEIRRQSSIELKKFKERWERAVKEDKNWVDPFPKTWRRKIWRNYRRHSKD
>gnl_Stras_v2.0_SGA_v2.0_scaffold180T39649
MGNLHRSGGVKRSNDGVRLFLTTLIGMVFGYCIGVSFPSVSLSKINLPSSLISSIDMAFHDGHHTSDDRSFPENLGSGSTPLTPKIYVPTNPRGAESLPPGIVVSKSDFYLRRLWGEPSEDLKRKPKYLVTFTVGWNQKDNINAAVKKFSEDFQIMLFHYDGRTTEWDIFEWSQRAIHVSVRRQTKWWYAKRFLHPDIVAAYDYIFIWDEDLGVEHFDAEKYVQLVKKHGLEISQPGLEPNNGLTWQMTKRRGDREVHKDTEEKPGWCSDPHLPPCAAFVEIMAPVFSRDAWRCVWHMIQNDLVHGWGLDFALRRCVDPAHEKIGVVDSQWIVHQVIPSLGSQGEAENGKAPWQGVRDRCKHEWALFQDRLASADKAYFSQLQHP
>gnl_Stras_v2.0_SGA_v2.0_scaffold116T32268
MGTFHRSGVAKKSNDAARLFMTTIMGMVLGYFIGVSFQSVSLNKKINVSPSLVTSLDVTLNDDSHSFPDNRDSGSTPLTPKIYAPMNPRGAESLPPGIVVSESDLYLRRLWGEPSEDLKKKPKYLVTFTVGVNQKANIDAAVKKFSEDFQILLFHYDGRTSEWEQFEWSRRAIHVSVRKQTKWWYAKRFLHPDVVAAYEYIFIWDEDLGVEHFDAQKYIQLVKKYGLDISQPGLEPNNGLTWQMTKRRGDIEVHKDTEERPGWCSDPRLPPCAAFVEIMAPVFSREAWRCVWHLIQNDLVHGWGLDFALRRCVSPAHEKIGVVDSQWIVHQVIPSLGSQGVSENGKAPWEGVRERCRYEWALFQDRLETADKEYFTKF
>gnl_Stras_v2.0_SGA_v2.0_scaffold49T18287
MKGSSSWRWMMKKQHFLFDGMDSKLYPFETSKDPDVVTAGLNGLPRGIIEATSDLELKPLWSSSKSKQSVQRSYNLLAMPVGIKQKNNVNAVVQKFLSENFTIVLFHYDGNLNGWSNLEWSSEAVHIVAHNQTKWWFAKRFFHPAVVSSYDYIFLWDEDLGVEHFHPGRYLDIVKSSGLEISQPALDPNSTGIHHRITIRNRMKIFHRRVYEDRGSTKCSDDSEGPPCTGFVEGMAPVFSRSAWQCAWHLIQNDLVHGWGMDMKLGYCAQGDRTKNVGVVDSEYVVHQSIQSLGGQSAVKVNY
>gnl_Stras_v2.0_SGA_v2.0_scaffold254T45256
MKSYNSVHVISDSKSRSCICSLFVTMSLICGAYFICSAWRGNEFFSLSTELGLNTTEQYMDSVQCQVAPKTDIEVNVTEENKPIKRCNDKCRPFGSEALPRGIVSATSNLDMVSLAGPLSDDVSFFNQNKSKKTSLLAIAAGINQKFLKENFVVMLFHYDGIVNEWNNFEWNDRVIHVTAKSQTKWWFAKRFLHPDIVSEYEYIFLWDEDLGVEKFHPGRYVSIIKEEGLEISQPGLDLGKVHHQITARHQRSTVHRRYYKIGTCDSNSTNPPCVGWVEMMAPVFSKAAWRCVWYMIQNDLIHAWGLDMQLGYCAQGDRTIKVGVVDEQYIVHHGLPTLGDTNASSGPPKVTDRIKIRLRSYNEMRAFRNRWNRAIKEDECWVDPFGKIRG
>gnl_Stras_v2.0_SGA_v2.0_scaffold100T29545
MKSYNCPFPLSDPKSRYCLCSLLITVSLICGVYLIGGAWLRKDLFKLAPGIGLKMKHQPQDSDKCEVSSLDIEVDDSTHTTCLERCKGECRPIGSEALPKGIISSSSNLEMRPLWGPVSEDLLKSVGYGESILYQSKSNHGPGLLAIAVGIKQKRPVNQIVKKFLENDFVVMLFHYDGVVDGWHDLEWSDRVVHISAPNQTKWWFAKRFLHPDIVAEYGYIFLWDEDLGVENFHPRRYTSIVKEEGLEISQPALDRGKSEVHHPITVRRRKSRVHRRYHKFKGGGRCDDNSTAPPCVGWVEMMAPVFSRAAWRCAWYMLQNDLIHAWGLDMKLGYCAQGDRTMKVGVVDEEYIVHLGLPTLGGFLDDKYKFNEESQNHSSHSNNSLDLESVAGDNMYNLSNRSAVRRQSYTEMLIFNNRWKKAVKEDQCWVDPFRRSTQRPKVN
>gnl_Stras_v2.0_SGA_v2.0_scaffold100T29565
MTKKPNETMRLFFTVIAGLMFGFMMGTSFPKLPLTKLNITSALIRDFNPTIGNNSMANATQNSNKNPILKDLSKIWVPSNPKGAEMLPPDIVASESDFYLRRLWGKPTEDLTVKPKYLVTFTVGYDQRNNIDKAVKKFSENFTILLFHYDGRTTEWDQFTWSKRAIHVSASKQTKWWYAKRFLHPDIVAPYDYIFIWDEDLGVEHFDAEEYIKLVKKYGLEISQPGLGEDKGTTWQMTKRRGGQDVHKETEEKPGWCSDPHLPPCAAFVEIMAPVFSRNAWRCVWYMIQNDLVHGWGLDLALQRCVEPAHEKIGVVDAQWIVHQSLPSLGGQVRQRCRAEWDMFKVRMANAEKSYYTSVGIDPSNVTAHT
>gnl_Stras_v2.0_SGA_v2.0_scaffold159T37649
MKESTSWRWMMKKRHFLFDGLACGAKMTQLPFMVFVCTVMLFIIYRTTNYQYQQTEMDSKLYPFYTSKDPGMVTTGLNGLPRGIIEAKSDLELKPLWSSSKSKKSVRSSYNLLAMPVGIKQKKNVNAVVQKFLSENFTIVLFHYDGNLNGWSDLKWSSEAVHIVAHNQTKWWFAKRFLHPAVVSSYDYIFLWDEDLGVENFHPGRYLEIIKSAGLEISQPALDPNSTGIHHRITIRNRMKIFHRRVYEARGSTKCSDDSEGPPCTGFXFVEGMAPVFSRSAWQCAWHLIQNDLVHGWGMDMKLGYCAQGDRTKKVGVVDSEFVVHQSIQTLGGPSAKKRHTIDVRSEIRRQSTIELQTFKQRWEQAVKEDSKWVDPFPSTRKQRLRRRRGHKRNVSKF
>gnl_Stras_v2.0_SGA_v2.0_scaffold18T08272
MGTPIRRSTISNCQTRKTNDTMRLIMTTFVGILFGFFLGVSFPSISLTKVNLPSNIFPSIDLTYIEDKYSGLSTQALLNVWSSFKGRRGFSRKFNNTKIWVPTNPRGAERLPPGVIAAESDLYIRRLWGLPSEDLIVRPRYLITFTVGYDQKNNIDAALTEDFTILLFHYDGRTTEWNEFEWSKRAIHVSVRKQTKWWYAKRFLHPDIVAPYDYIFIWDEDLGVDNFDPEAYIKLVKKHKLDISQPGLSPDSGMTWQMTQRREDTEVHRDTEERRPGWCTDPHLPPCAAFVEIMAPVFSRVAWRCVWHMIQNDLVHGWGLDFALRKCVEPAHEKIGVVDSQWIVHQTVPSLGNQGQAENGKAPWEGVRKRCEKEWDMFEDRLEAAEKSYFEAMGIKLPNATAGAH
>gnl_Stras_v2.0_SGA_v2.0_scaffold263T46028
MGTLHRSGVVKRSNDGVRLFLTTIIGMVLGYLIGVSFPSISLSKISLPSSLISPIDMTFHDRRHTSGDRRFPENLGSGSSPSTPKIYVPTNPRGAESLPPGIVVSESDFYLRRLWGEPNEDLKRKPKYLVTFTVGLNQKDNINAAVKKFSEDFQILLFHYDGRTTEWDQFEWSQRAIHVSVRKQTKWWYAKRFLHPDLVAAYDYIFIWDEDLGVEHFNAEKYIKLVQKHGLEISQPGLEPNNGLTWQMTKRLGNRDVHKHTEEKPGWCSDPHLPPCAAFVEIMAPVFSREAWRCVWHMIQNDLVHGWGLDFALRRCVDPAHEKIGVVDSQWIVHQVIPSLGSQGEAENGKAPRQGVRDRCKHEWALFQDRIASADRAYFSQLQHP
>gnl_Theca_v1.1_Thecc1EG025268t1
MDMKSIDCIPLVTERKSWSSCLCRLIPATALLCVIYFIGSSFVAPENKEKAFTWGVADILQTSKVENCKNQCRPPGSEPLPEGIITKTSNLQLRPLWGFPKKDDTSSSLFAVAVGIKQKDLVHEMVKKFLSSGFAVMLFHYDGIVDEWKSFEWNDQVIHVSARNQTKWWFAKRFLHPDVVSEYSYIFLWDEDLGVEDFHPKKYVSIVESERLEISQPALDPAKSEVHHQITARGRKSMVHRRTFKHRANGRSCDGQSKAPPCTGWIEMMAPVFSRAAWRCVWYMIQNDLIHAWGLDMQLGYCAQGDRTKNIGVVDAEYIVHYNRPTLGGTAEKNHSTVEGGHRNKKSSHSHWKDPRVEVRRQSYIELDIFRKRWEKAVKNDKCWVDPYQ
>gnl_Theca_v1.1_Thecc1EG042075t3
MGTVHRSGVFKKTNDSARIIIITILGVVFGFFIGVSFPYASLNKIHLPSSLISSLDVALPDDNDFPRDRSPETTGGNVPKIYVPTNPRGAELLPPGIVVAESDLYLRRLWGEPGEDLKKKPKYLVTFTVGIAQRNNIDACVKKFSEDFQILLFHYDGHTTEWDQFEWSKNAIHVSVRKQTKWWYAKRFLHPDIVASYEYIFIWDEDLGVEHFNGERYIELVKKHGLEISQPGLEPNNGLTWQMTKRRGDREVHKITEEKPGWCSDSHLPPCAAFVEIMAPVFSREAWRCVWYMIQNDLVHGWGLDFALRRCVEPAHEKIGVVDSQWIIHQVIPSLGSQQGKQEDGKAPWEGVRARCKNEWSMFQNRLASADKAYLAQLGKE
>gnl_Theca_v1.1_Thecc1EG002621t1
MKKRMSTSISLKAEPRRQRLFTHRFLPMILLLSAAFFIGSAFIITDYKERILGWRSVIVLQYKRPKICETQCRAYGSEALPKGIISETSDLEMRPLWGLQNKKKPKLSMNLLAIAVGIKQKESVNKIVKKFPASDFVVMLFHYDGIVDQWKDLEWNDLAIHVSAVNQTKWWFAKRFLHPDIVSEYSYIFLWDEDLGVDHFNAARYLSIIKKEGLEISQPALDVEKSELHHPITARDKKSTVHRRTYEVIGRTRCNENSTGPPCTGFVEMMAPVFSRASWRCAWHMIQSDLVYGWGVDFQLGYCAQGDRTQKIGIVDSEYLVHNALPTLGGVAANEVPSPSSEPGGRSEVRKQSFIELEIFKNRWKRAVKQDKCWFDPYEPSTKKQ
>gnl_Theca_v1.1_Thecc1EG029952t1
MKTFESWDALVKKRNALSEGGNCGFKMKQLPFMGVICAVMLFIVYRTTNYQYHETEMESKLHPFETVKDYRLPSGKLKSLPRGIMHAHSDLELRPLWSRSSLRSKVNVTMNKNLLAMPVGIKQKENVDDIVQKFLAENFTIILFHYDGHVDGWLDLEWGDKAVHIVAHNQTKWWFAKRFLHPDVVSIYDYIFLWDEDLGVQHFDPGRYLEIVKAEGLEISQPALDPNSTEIHHRITIRARMKKFHRRVYDLRGKTKCTSASEGPPCTGFVEGMAPVFSRSAWYCAWHLIQNDLVHGWGMDMKLGYCAQGDRSKKVGVIDSEYIVHKGIQSLGGSGHSTMTTTIKSPGASGFDLRTEIRRQSTWELQVFKDRWNQAVEEDKSWVDPFSPTHYSHSRLPALIPEPASYNYDRNPAIDITLDKATNLKQKERELKAKEAEIRREEEVKRKEEALARAGVFLDVRNWPPFFPIIHHDIANEIPDYLQRMQYVAFLTLLGLVLCLFWNILAVSAASIKGKGVPGAYILWYHPLYRDCRKDSAFKFGSFFIFYMIHICFCHYAMVAPPIIYHGLSLTGVLSAVYLTTDGHALIGVKTP
>gnl_Theca_v1.1_Thecc1EG016991t5
MGIPLRRKTNETMRLLITTFAGIIFGFFLGVSFPTISLTKMNFPSSLFPSIDITYIEDKYSGLSTEALLDAFNTFKANKVMSVPSSKDNETKIWIPTNPRGAERLPPDIIESESDLYPRRLWGQPSEDLTIKPKYLVTFTVGISQKYNIDAAVKKFSENFTIMLFHYDGQASAWDEFEWSKRAIHVSVRKQTKWWYAKRFLHPDIVAPYDYIFMWDEDLGVEHFDAEEYIKLVRKHGLEISQPGLEPNSGLTWAMTRKRDDTEVHKVTEERPGWCTDPHLPPCAAFVEIMATVFSRNAWRCAWHMIQVCSSDFIFSGRCHFSPFPCVGYKFFFEMQNDLVHGWGLDFALRRCVEPPHEKIGVVDAQWIVHQGVPSLGNQGHAEGGRAPWEGVRERCRKEWAMFQDRMADAETAYFKAMGMNTSNLIAHKWIES
>gnl_Theca_v1.1_Thecc1EG010561t2
MGIFTRSKVSRKPNESMRLIITTFVGVVFGFLIGVSFPTLSFTKLNLSSSILTSIDFSYTQYKNSGPSNSTHVPPPIGNNGSSANVTSKKIWVPSNPRGAERLAPGIVRAESDLYLRRLWGKPSEDLTSTPKYLVTFTVGYNQRMNIDAAVKKFSGNFTILLFHYDGRTTEWDEFEWSKQAIHVSVRRQTKWWYAKRFLHPDIIAPYDYIFIWDEDLGVEHFNAEEYIKLVRKYGLEISQPGLEPNKGLTWQMTKRRGDREVHKETEEKPGWCNHPHLPPCAAFVEIMAPVFSRDAWRCVWHMIQNDLVHGWGLDFALRKCVEPAHEKIGVVDSQWIVHQSVPSLGNQGEAQNGKAAWQGVVRERCKKEWTVFQTRFSRAEKAYLKELNSTSH
>gnl_Theca_v1.1_Thecc1EG006097t3
FDFALCFFDSEGFLLLLSNYDIVFFTLQKLATLIYILSFSFFAFCCRLSHAVSHSKKKTFFGLGISVSLYLYLGFGFFQCKKMKAFNCASVVSDPKTRSCLCRLFVVASLICGAYFISGAFIAKEYKDRLSRWEVINMLQNSKSNICKIRCRPPGSEALPQGIVVKTSNLEMRPLWSDTVKNGNLEPSSNLLAIAVGIKQKEIVNQIIKKFPSSDFVVMLFHYDGIVDEWRDLEWSDHAIHVSAVNQTKWWFAKRFLHPDIVADYKYLFLWDEDLGVDNFDPKQYLSIVEDEGLEISQPALDPVKSEVHHQITARRRNSRVHRRMYKFKGSGRCDGRSTAPPCIGWVEMMAPVFSRAAWRCAWYMIQNDLIHAWGLDMQLGYCAQGDRMKNVGVVDAEYIVHLGLSTLGVLAENELNSTRVNITRRQPSSDSETLGTI
>gnl_Utrgi_v4.1_Scf00042.g4808.t1
MKMGTTHRSGVFKKSNDGVRLMITTIMGMVFGYFVGVSFPSVTLSKITLPSRLMSSLDMAFTDETRNVRRSFPENLGSGSTPATPKIFVPTNPRGAESLPPGIVVSESDFYLRRLWGEPSQDLKNKPKYLVTFTVGVEQKRNINEAVKKFSKDFQILLFHYDGKTSEWDEFEWSQHAVHVSARKQTKWWYAKRFLHPDIVAAYDYIFIWDEDLGVEHFNAEKYIELVRKHGLEISQPGLEPNNGLTWQMTKRLGDKEVHKETEEKPGWCSDPHLPPCAMWLLLVEYHYSFVRENSSLHKFVEIMAPVFSRDAWRCVWHMIQNDLVHGWGLDFALRRCVEPAHEKIGVVDSQWIIHQVIPSLGNQGETENGRPPWQGVRDRCKHEWGLFQDRLASADKAYISQLQRRP
>gnl_Utrgi_v4.1_Scf00466.g18137.t1
METMSDERSFRCSTGFGFAAPEKFPGRNHPQRSESHRAVFNLFGIQTPIIFSPGTRSTYPRLFFFSSFHFVFEFHDELDGFLAITVSLWVVNVSLLAVYFAFKGHCRNLSQSFSRIDYSVGLDERLCTFRSTIMVDVGVSLILGKNLNVDSDLNCWIDAQSCFRYPSSPVKGTNDAMRIMITACVGIVIGFCIGVSFPSYSFTKFNFTTSIIRDVTRIGCKTVANSTLSSTNITSVEDEGKAMSSNAVEKNATTQSKIWVPSNPRGAESLPPGIVASESDFYLRRLWGRPDEDLNTKPKYLVAFAVGYEQRYNIDTVLKKFSDNFSIILFHYDGRASEWGEFEWSKRAIHVSALKQTKWWFAKRILHPDVVAPYDYIFIWDEDLGVEHFDAEKYIELVRKYNLEISQPALDARKDATWWMTKRKVHVEVHKYPFIFLISLKRLVYLVHHIRPVPDSSCSFVEIMAPVFSRDAWRCFWHLIQNDLVHGWGLDFALQRCVELPHERIGVVDAQWVVHQGLPSLGNQGQAIGGNAPWKGVRKRCHDEWAIFRTRMDNAERDYFRSIGGEDFDSTAPSP
>gnl_Utrgi_v4.1_Scf00005.g1040.t1
MKADNTVAHWSDHKSRSCLCTIFATVSLICGVLFAGGAWFRANTNLTSDIFKLSPEIGMKTIQQPTDSSKCKEKCRPIGSEPLPEGIVARTSDLEMHPLWGNISNDVQLKASVGLLAISVGISQKILVDKIVTKFLGHNFAVMLFHYDGIVDQWHDLQWSSQVIHVSAMNQTKWWFAKRFLHPNIVADYDYIFLWDEDLGVENFDPGRYLSIVKEEGLEISQPALDPLKSEVHNPITVRRSRSKVHRRYYKYKGGAKCYANSTAPPCVGWVEMMAPVFSRASWRCVWHMIQNDLVHAWGLDTLLGYCSQGDRTAKVGVVDEQYIVHLGLPTLGGTSGSDKNKLVQPSSNSTNPFSESPSPVAEAVEYGSGNRSAVRRRSYDEMIVFRRRWKQAVDQDRCWRDPFAKEH
>gnl_Utrgi_v4.1_Scf01381.g24661.t1
MDGWWDLEWSREAVHVVAHNQTKWWFAKRFLHPDVVSRYDYIFLWDEDLGVKNFHPGRYLDIIKSEGFEISQPALDPNSTDIHHRLTVRKRTHVFHRFVEGMAPVFSRSAWQCAWHLIQNDLVHGWGMDMKLGYCAQGDRTRKVGIVDSEYVIHQGIQTLGGSSTEKEQIREDVARRRGNDERVEIRRQSMHELETFAKRWDRAVEDDERWVDPFSSHGLKRKRRRSAYNKV
>gnl_Utrgi_v4.1_Scf00485.g18430.t1
MLSRVILQVSNWGNQRNRSCICSLAVVVPLCCSVFLLRAAWLQSDSMRLSLQVQLRNPPLNVDHVDSMMSRTQEIEANATETMKVLQSYRCHAKCKPSGSDALPEGIVSKTTNLEMQALWGTVDKKLQQKKSLLAISVGIKQKFLVGKTIKKFIDDDFSVVLFHYDGQVDEWKDQQWNDKVIHISAEKQTKWWFAKRFLHPDIVDEYEYIFLWDEDLDVQSFHPSRYVSIIKEEGLEISQPALQPGLKSGIHYQITVRSKRSRVHRYYKSGRFAETYNQLWVQLGGAHGSCVLQSSVALCLNDLIHAWGLDMQLGYCAQGDRKQKVGVVDEEYVAHVGLPTLGTITDKNQQSLPLNKTDHRIEVRIKSVREMKEFRDRWKRAVEEDDCWVDPYKEAVIEKSE
>gnl_Utrgi_v4.1_Scf00418.g17344.t1
MTEAPPSDRCNVGEYGSFIHNLESGRKRTHYLLTWYQKKLDQKKNLLAMPIGIKQKALVDKTVTKFIHDNFSVVLFHYDDRVDEWKDQEWHDKVIHISAEKQTKWWFAKRFLHPDIVDEYDYIFLWDEDLEVENFHPLRYLSIIKEEGLEISQPGLEPGKSEIHHQITVRNKRSRVHRRHNRNGRCDSNSDSPPCIGWVEMMAPVFSKAAWRCTWYMIQNDLIHAWGLDMQLGYCAQGDRKQKVGVVDEEYIAHVALPTLGSTAEKNEESLSAKKDDHRNQVRMKSYREMREFRDRWQKAVEKDDCWIDPYKKAPLEKPAHASPDE
>gnl_Utrgi_v4.1_Scf00116.g9258.t1
MGIIIIASLTFDFWAFKCPKILFLKQILLEPEIIGHRARLRSTLLRLPPLSVIRGTLLLFVFACFHASTRSPRWCFGLICCLIGSRKIDFHGFQVYPESYILEEAMKRPASWRWFAKKRNFSLEGGACGAKMKQLPLVGIACAVVLFMISRTAYYQYQATKLFDLEDGVGSISSLRSLPRGIIEASSDLELKPLWMTNNSKKKAKKSSHNLLAMPVGIKQKLNVDSIVRKFLLENFTVILFHYDKSLDGWWDLEWSTEAIHLVAHNQTKWWFAKRFLHPAVVSIYDYIFLWDEDLGVENFHPGRYLEIIKSEGFEISQPALDPNSSGIHHRITVRNRMHDFHRQIYDARGSIKCSEDSEGPPCSGFVEGMAPVFSRSAWQCAWHLIQNDLVHGWGMDMKLGYCAQGDRTKNVGIVDSEYVIHQGIQTLGGSSAKKVPIQEAARKRVYDVRVEIRRQSMYELQTFKKRWEKAVAEDKDWVDPFPRNGLKHKRRRSYPNI
>gnl_Utrgi_v4.1_Scf00037.g4374.t1
MIVVIYSLFQASLSSNIFDLAYIEDKYSDLSTQALLNVWSSLRGRRAVSKKFNDSNIWVATNPRGAERLPPGIIVSESDFYSRRIWGIPKEDLIVKPRYLITFTVGYEQRSNINAMVEKLTENFQVMLFHYDGRTSDWDEFEWSKEAIHVSVRKQAKWWYVKRFLHPDVVAPYDYIFIWDEDLGVENFSPEKYIQLVKEHSLDISQPGLSEDSGMTWQMTRRRNDSEVHMETEERPGWCEVPHLPPCAASQFVTSFLNNYLSLSVLILLQMKPAHQKIGVVDSQWIVHQSVPSLGSQGKAENGREPWEGVRERCHLEWSVFQDRMATAEKAYYQALGIDPPPNTTLWLDE
>gnl_Vitvi_Genoscope.12X_GSVIVT01000540001
MRLIVTISVGVVFGFLIGISFPTLSITKLNLPSSLLPNVDIAYIRDKSSGFSTQALLDALSSAKYNRTQAQNLNGTSKIWAPSNPRGAERLPPGIVAAESDFYLRRLWGKPSEDLTIKPKYLVTFTVGYDQKKNVDAAVKKFSEDFTILLFHYDGRTTEWDEFEWSKRAIHVSVRRQTKWWYAKRFLHPDIVAPYDYIFIWDEDLGVEHFNAEEYIRLVRKYGLEISQPGLEPNKGLTWQMTKRRGDREVHKETEEKPGWCPNPHLPPCAAFVEIMAPVFSRDAWRCVWHMLQNDLVHGWGLDFALRRCVEPAHEKIGVVDSQWIVHQTVPSLGNQGQAENGKAPWQGVRERCKKEWTMFRVRMTNAEKAYYKEMGINPTNSTAD
>gnl_Vitvi_Genoscope.12X_GSVIVT01001534001
MVVSKSGRFFLCCFLPTAILVSAAFFMGNVLMVTDYKERLSGWISISAMQITGAKVCQAQCRTDESEALPRGIVSRTSDLEMQYLQGGPIRKKNSKTSTNLLAIAAGIKQKESVNKIVTKFLSSDFVLMLFHYDGIVDDWRDFEWSSQAIHVSAMNQTKWWFAKRFLHPDIISEYAYIFIWDEDIGVEYFDVGRYLSIVKEEELEISQPALDPYNSVVHHPLTLREKTLKVHRKTHRREGARRCDGDNTGPPCAGWVEIMVPVFSKAAWRCTWLLIQSDLIHGWGVDEQLGYCGNRTKNIGIVDSEYVVHNALPTLGGSPENQFIKNDLTNFGTQHIIILSFCFLQVRKRCFAELAIFRKRWNKSVEEDECWVDPYKQPPRQSNF
>gnl_Vitvi_Genoscope.12X_GSVIVT01003318001
MKSFEQFVEIMAPVFSRDAWRCVWHMLQNDLAHGWGLDFALRRCVEPAHEKIGVVDSQWIIHQTFPSLGNQGQAENGKAPWQGVREKCKKEWTMFRVRMTNAKKAYYKEMGINPTNSTADPHRS
>gnl_Vitvi_Genoscope.12X_GSVIVT01003319001
MQTLKNLVVKLPKDLTIKPKYLVTFTVGCDQKKNVDAAVKKFSEDFTILLFHYDGQTTEWDEFEWSKRAIHVSVRRQTKWWYAKRFLHPDIVAPYDYIFIWDEDLGVEHFNAEEYIRLVRKYGLEISQPGLEPNKGLTWQMTKRRGDREVHKNRGETGLVP
>gnl_Vitvi_Genoscope.12X_GSVIVT01004720001
MKPYYIQIHEVANPRGAESLPPGIIEPYSDFYLHRLQGDPSEDLVVKPKYLLALTVGYPQKDMVNSIVSKFSENFSVILFHYDGKTSEWDQFEWSRRAIHISVKKQTKWWYAKRFLHPNIVAQYDYIFIWDEDLDVEHFNAEEYIKLIRKYDLEISQPGLDPSYFVWSMTKKRDDVEVHKEAEDKPNWCAGPLLPPCAAFVEIMAPVFSREAWRCVWHMIQNDLVHGWGLDLALQRCLEVPHERIGVVDAQWIKHKAVPSLGNQVKTLLIQQHIHKEMLFSNTFTRKCYVHEEKRVVKCLLWAFILSFSEEGS
>gnl_Vitvi_Genoscope.12X_GSVIVT01005833001
MKSEGLEISQPALDPNSTDIHHRITIRKRMKKVHRRVWDLRGSVKCSNISEGPPCTGFVEGMAPVFSRSAWRCTWHLIQVNFCLWSIQIDESIVSSDDYKILAILFTLRILDPFKISGGKYIFVSVVAIFDYRKKCGILQGDRSKKVGVIDSEFIVHQGIQTLGGGSPSAKKVSKDTFLDETVKRQGAPAVDTRSEIRRQSTWELHVFRDRWDKAVKEDRKWVDPFKKIQRRRIQKRKSHQF
>gnl_Vitvi_Genoscope.12X_GSVIVT01008389001
MHHLLAFYRYEKLEGKQFSIADADYFVFHSPYNKLVQKSFARLVFNDVVRNARFLHPDIVAPYDYIFIWDEDLGVEHFNAEEYIRLVRKYGLEISQPGLEPNKGLTW
>gnl_Vitvi_Genoscope.12X_GSVIVT01008391001
MHDHIGTSSSLKQPAHEKIGVVDSQWIVHQTVPSLGNQGQAENGKAPWQGVRERCKKEWTMFRVRMTNAEKTYYKEMGINPTNSTAD
>gnl_Vitvi_Genoscope.12X_GSVIVT01011263001
MTFSPCFSPIFLPEKPGWCPNPHLPPCAAFVEIMAPVFSRDAWRCVWHMLQNDLVHGWGLNFALRRCVEPAHEKIGVVDSQGIVHQTVPSLGNQGQAENGKAPWQGVSYTFFFTTYLVPFYSRANIMLTDSCLLLSFHVLMYLQFSLVPSNFQMQEPNTASYKNAGHDFFILKFIFYWVYSCYCIALIGDSNNCLRDISVFIGSK
>gnl_Vitvi_Genoscope.12X_GSVIVT01019122001
MKLPNCVSQLADSKSRRSCVCSIFPTASVLCLIFFIGSVLIGQDYSEKLSRWGMSTGMLNSVSNKCENQCRANGSEALPKGIVVTSSDLDMRPLWGFPKKRKDLKRNLLAVAVGVKQKDLVNKMVEKFLSYGFVVMLFHYDGVVDEWKDFKWCDRVLHVAAINQTKWWFAKRFLHPEIVAEYNYIFLWDEDLGVTDFNPRRYVATVQREGLEISQPALDGSKSEVHHQITLRGRRSDVHRRIFKSSGSGKICDENSTAPPCTGWIEVMAPVFSREAWRCVWYMIQNDLIHAWGLDMQLGYCAQGDRTKNVGVVDSDYIVHYGLPTLGANDPDKTTPPVQDDDSEPEKITTTTTAETPISKLPASSTSPINFRVEVRRQSYIEYNIFKKRWRQAVKEDKCWKDPYQQFGEKNTH
>gnl_Vitvi_Genoscope.12X_GSVIVT01023201001
MKTLSCISLPSDPKSRSYLCSLFIGACLFCGVYFIASEFTVKDYKDRSSRWQISVFQNAHSNSIQNTQSSKCKNQCRPSGSEALPEGIVVKTSNLEVQPLWGATLNGEKSSPSKSLLAMAVGIKQKEIVNQIVEKFILSNFVVMLFHYDGVVDEWREFAWSDHAIHVTVVNQTKWWFAKRFLHPDIVAEYNYIFLWDEDLGVENFHPGRYVSIVEDEGLEISQPALDPKKSRVHHQITARVRNSRVHRRTYKHRGSGRCDDQSTAPPCVGWVEMMAPVFSKAAWRCVWHMIQNELIHAWGVDMQLGYCAQGDRTKNVGVVDSEYVVHLALPTLGVLDENELRGEGHDHSSLREKLPKSVALAQSEFHKVDNRSAVRRQSFIEMQIFRSRWANAVKEDKCWIDPYAQPAEDIKQ
>gnl_Vitvi_Genoscope.12X_GSVIVT01023492001
MPGSNRFFIWSYFNAEEYIRLVRKYGLEISQPGLEPNKGLTWQMTKRRGDREVHKETEEKPGWCPSPHLPPCLLRSWLLYFLEMHGGVCGICFRMTRYMVGVLTLLSEDV
>gnl_Vitvi_Genoscope.12X_GSVIVT01023493001
MHDHIGTSSSLKQPAHEKIGVVDSQWIVHQTVPLLGNQGQAENGKAPWQGVRERCKKEWTMFRVRMTNAKKAYYKDMGINPTNSTAD
>gnl_Vitvi_Genoscope.12X_GSVIVT01025203001
MGVVFGYFVGVSFPSASLTKINLSSSLMSSLDVATSEHKSSRSKSSETLTPGTVPKIYVPTNPRGAESLPPGIVVSESDFYLRRLWGLPSEDLKKKPKYLVVFTVGLDQRKNIDESVKKFSEDFQILLFHYDGRTSEWDQFEWSKTAIHVSARKQTKWWYAKRFLHPDVVAAYEYIFIWDEDLDVKHFNGEKYIELVKKHGLEISQPGLEPNNGLTWQMTKRRGDREVHKITEEKPGWCSDPHLPPCAAFVEIMAPVFSREAWRCVWHMIQNDLVHGWGLDFALRRCVEPAHEKIGVVDSQWIIHKVVPSLGSQGESAGGKPPWHGVRERCRSEWAQFQARLTSADQAYVAQLEKG
>gnl_Vitvi_Genoscope.12X_GSVIVT01032382001
MRLIVTAFIGVVVGFFLGVSFPTLSLTKMSLPSSLFPSIDLNYLEDKYSGLSTQALLNVWSSLKRNRGTASHFYKFNETKIWVPTNPRGAERLPPGIIVSESDFYLRRLWGLPSEDLTIKPRYLVTFTVGIAQKNNIDAAVKKFSESFTILLFHYDGRVSEWDEFEWSKRAIHVSVQKQTKWWYAKRFLHPDIVAPYDYIFMWDEDLGVEHFDAEEYIKLVRKHGLEISQPGLDPQSKGLTWQMTKKRDNSEVHKETQERPGWCTDPHLPPCAAFVEIMATVFSRNAWRCVWHMIQNDLIHGWGLDFALRKCVEPAHEKIGVVDAQWILHQSVPSLGNQGKAEGGKAPWEGVRERCRKEWTMFQDRMAVAEKAYFEAMKIDPPNSTAT
>gnl_Vitvi_Genoscope.12X_GSVIVT01034910001
MSFFILFFFNVFSEDFTFLLFHYDGRTTEWDEFEWSKRAIHVSVRRQTKWWYAKRFLHPDIVAPYDYIFIWDEDLGVEHFNAEESPRKQRRNRAGALTHICLPMQRLLRSWLLYFLEMHDGVCGICFRMTWYMVEVLTLLSEDV
>FraveV4A2_2g17510.t3
MFCFVCSLISYWVQISQKDPKRRKLFFRSCLLSSLLMLSAVFFFGSHFVVTDYKEKFLSWGLVDAMHNAMSKNCEAQCRPEGTEALPKGIVSKTSDFVMQPLWGPRTPKKPKSSTNLLAMAVGIKQKESANKIVNKFLSSDFVVMLFHYDGNVNDWRDLEWSGQAIHVSAMNQTKWWYAKRFLHPDIVSEYAFIFLWDEDLGIENFNVGRYLSIIKKEGLEISQPALDPDSSEVHHDLTARDKRSEVHRKINKTIGGGRRCNENSTDPPCTGFVEMMAPVFSRASWRCVWHMIQNDLVHAWGLDFQLGYCSQGDRTKNIGIVDSEYIVHYGLPTLGGSAANKTNAEEQDQAAKNISLPTSEQLAPSRSPPSGPRIEVRKLSLVELERFKNRWKKAIREDNCWVDPYQQPPQQSKK
>FraveV4A2_2g17530.t5
MKKTTISISQKDPKRRSLFFRSCLLSTLLMLSAVFFFGSHFVVTDYKEKFLSWELIDAMHNAMSKKCEAQCRPEGTEALPKGIVSKTSDFVMQPLWGPRTPKKPKSSTNLLAMAVGIKQKESANKIVNKFLSSDFVVMLFLYDGNVNDWRDLEWSGQAIHVSAMNQTKWWYAKRFLHPDIVSEYAFIFLWDEDLGIENFNVGRYLSIIKKEGLQISQPALDPDNSEVHHDLTARDKKSEVHRKLNKTIGGGRRCDENSTDPPCTGFVEMMAPVFSRASWRCVWHMIQNDLVMHGDWIFSLVIVHRRMLKNKIKLLKIQAYLL
>FraveV4A2_3g04460.t1
MSMKSSSYSWIWVFKKKNSFSDGGKNGGLKMKQVSFMGVVCTVMLFIVYRTTNYQYQAYKEAEMEGKMHPFNQEILLSSRALDGLPRGIVQARSDLELRPLWLSSSKLKVDYSNRNLLAMPVGIKQKDNVDEIVQKFLPENFTIILFHYDGDVKGWWDLEWSDEAIHIVARNQTKWWFAKRFLHPDVVSIYDYIFLWDEDLGVENFNPARYLEIVRGAGLEISQPALHPNSTEIHHRITVRAKKKKFHRRIYDSRGSVKCTEESQGPPCTGFVEGMAPVFSRSAWDCTWHLIQNDLVHGWGLDMKLGYCAQGDRSKNVGVVDVEYIFHKGIQSLGGGDSQERKVSNSKKKRIVSNHDGRTEIRRQSTREFTVFKERWNRAVEEDKKWIDPFKNDQRRRKKQRLRSNH
>FraveV4A2_3g31900.t1
MGTVNRSGVKKSNDSARAIFYTTVGVLFGFAIGVSLQNAFLGKIRFSLPSFDVHFAMRRTTNTNKSLEDEGSEGVPKIYVPTNPAGAETLPPGIVVPQTDLYMRRLWGEPSEDLKMKPKYLVTFTVGINQKKNIDAAVKKFSEDFTILLFHYDGRTSEWDEFEWSKKAIHVSAKRQAKWWYAKRFLHPDVVSAYEYIFIWDEDLGVENFNADKYIELVKKYGLEISQPGLEPNNGLTWEMTKRRGDREAHKDTEEKPGWCSDPHLPPCAAFVEIMAPVFSREAWRCVWHMIQNDLVHGWGLDFALRRCVEPAHEKIGVVDSQWIVHQVIPSLGGQGQAEDGKAPWESVRDMVRIRCKNEWAQFQSRLLDADKAYLAQRGRG
>FraveV4A2_4g25710.t9
MRSAIAFYLQFLFPCICSQKLVNKMGILSRSAVSRKPNETMRLIVTTFVGVVFGFLIGVSFPTLSLTKLNLSSSLLPSVDLSYNDNGKSSVSDFYSYVKKNSSSSQSQRVNDTSKIWVPTNPRGAEMLPPGIVEAESDFYLRRLWGKPSEDLTTKPRYLVTFTVGINQKKNIDAAVKKFSEDFTILLFHYDGITTEWDDLEWSKRAIHVSVRKQTKWWYAKRFLHPDIVAPYDYIFIWDEDLGVEHFNAEEYIKLVRKHGLEISQPGLEPNKGLTWQMTKRRGDREVHKQTQEKPGWCTDPHLPPCAAFVEIMAPVFSRSAWRCVWHMIQNDLVHGWGLDFALRKCVEPAHEKIGVVDSQWIVHQTVPSLGNQGESQNGKAPWQGVRERCRKEWTMFQMRVANAESAYFNAMETYNSTNSH
>FraveV4A2_5g28210.t1
MLLKGATMVNPVSVLSDPKNRSFYCSLFIVVSLVTGAYFIGGASIAKEYKEKLTRWKVTYTMQNTNLDTCKKRCQPSGTEALPEGIVAKTSDFKIRPLWGTSKKDKNSTPSKSLLAIAVGIKQKEIVDKIVRKFLSSDFVVMLFHYDGAVDKWRDLHWSDTAIHVSVMNQTKWWFAKRFLHPDIVTEYKHIFLWDEDLGVENFDPERYLSVIWDEGLEISQPALDPVKSEVYHPITARVKKSKVHRRFYKFKGSGRCDDQSSGPPCIGWVEMMAPVFSRAAWRCVWYMIQNDLVHAWGLDEQLGYCAQGDRMKNVGVVDSEYIVHLGLPTLGVTDDNKGINNMVHSQKEDSKALAPSGPPIPSDRAKVRMQSFIDMRIFKERWRSAVKEDNCWVDPY
>FraveV4A2_5g28220.t1
MEKHKSSKRSRDERERRDRDKHRSSRDASDDYHRHHRSRSDRDSKPHDHRSRRDRSSEPRDHFERERSEGVDDFNDIHFEATHATKPEFGSVFLIYWQFEIWVVLDLDETLICAYETSSVPAIVWTQATDAGMKWLKQRMCIFVLGRQAGGNLKRFSRLEALKNSTPSKSLLAIAVGIKQKGIVDKIVRKFLSSDFVVMLFHYDGAVDRWRDLHWSDPAIHVSDEPNKMDEGLEMSQPALDPVKSEMYHPITARVKKSKVHWSV
>FraveV4A2_6g00590.t1
MKSPFNHISLGAGPGNGRSYFIRFLPSASLIFLALLLGSAFILSEFNEKSSFGRVRNSLRSSKLKCKNHRRPYGSETLPRGIVAKTSNLEMRPLWTSPNKPPSRLHQKSANSSVSLLAMAVGIKQMDLVGKMVKKFLSSGFVVMLFHYDGNLDEWKQFQWNDLVIHVSAVDQTKWWFAKRFLHPDIVAEYSYIFLWDEDLGVDNFNPQRYVSIIRKEGLHISQPALDFSKSEVHHQITARVKGSIVHRRTYKPNANGTGCDEHSTAPPCTGWIEVMAPVFSQAAWRCVWYMIQNNLIHAWGLDMQLGYCAQGDRTKNIGVVDAEYLIHYGRPTLGGPNDNEKSPQASAKDHRVDVRRESYNEMKMFRRKWETAAKNDDCWIDPYPVNSSRH
>FraveV4A2_6g00630.t1
MKSPFDPISLGAGPTSGRSYCIRLLPSASLIFIVLLLGSAFILSEFNEKSSFGRVRNSLRSFNYKCKYHRRPYGSETLPRGIVSQTSNLEMRPLWTASNKPPSRLNQRSVNSSVSLLAMAVGIKQKDLASKMVKKFLSSGFVVMLFHYDGNVDEWKQFQWNDLVIHVSAVDQTKWWFAKRFLHPDIVAEYSYVFLWDEDLGVDSFNPQRYVSIIRKEGLEISQPALDFSKSVVNHQITARVKGSIVHRRTYKPNANGTGCDENSTAPPCTGWIEVMAPVFSRAAWRCVWYMIQNNLIHAWGLDMQLGYCAQGDRKKNIGVVDAEYLIHYGRPTLGGPNDNEKSPQASAKDHRVDVRRESYNEMKIFNRKWEKAAKNDECWIDPYPVSSSHH
>FraveV4A2_6g51770.t9
MGSPTRLGNIRKPKEKMKFVATALVSIVFGFFIGVSFPTISLTKMNLPSSLFPSIDLSYIEEKYSGFSTQALVDAWSSLKENKHASVKYIPNDAKIWVPTNPPGAERLPPGIVESESDFYLRRLWGLPSEDLTIKPKYLVTFTVGYAQKKNINAAVKKFSENFTIVLFHYDGRTSEWDEFEWSKRAIHVSIQKQTKWWYAKRFLHPDIVASYEYIFIWDEDLGVEHFNAEEYIKLVRKHGLEISQPGLEPNNGLTWQMTKRRGDSQVHMQTEEKPGWCNDPHLPPCAAFVEIMAPVFSRDAWRCVWHMIQNDLVHGWGLDFALRRCVEPAHEKIGVVDAQWIVHQSVPSLGNQGQAESGRAPWEGVRERCRREWTMFQARMAGAEKAYFEEMGIDTPNSKHVRA
>Maldo_HF_06163
MGTVQRSGVKKSNDSARLIFTTSLGVVFGFFLGVSLPSVSLNKIRLPSSLITSLDDVAFTQLRRPSTPPSNKSLEDEGSEGVPKIYVPTNPRGAETLPPGIIVPKSDLYIRRLWGEPSEDLKVTPKYLVSFTVGINQKKNIDAAVKKFSENFTILLFHYDGRTSEWEEFEWSKRAIHVSVKRQAKWWYAKRFLHPDIVATYEYIFIWDEDLGVEHFNGEKYIHLVKKYGLEISQPGLEPNNGLTWEMTKRRGDREVHKDTEEKPGWCSDPHLPPCAAFVEIMAPVFSREAWRCAWHMIQNDLVHGWGLDFALRRCVEPAHEKIGVVDSQWIIHQVIPSLGGQGNQEDGKAPWEGVRDMVRTRCKNEWAEFQARLLGADQAYLAQKGRG
>Maldo_HF_12120
MKSPNSWIWMFKKKNSFSDGGKSGIKMKQLSFMGVVCTVMLFVVYRTTNYQYQAYQQTEEIFVSSRKLDSLPRGIIQPRSDLEQRPLWLTSSSMLKVGDDSNRNLLAIPVGIKQKDSVDAIVGKFLPENFTVILFHYDGNVDGWWDLEWSNEAVHIVAQNQTKWWFAKRFLHPDIVSIYDYIFLWDEDLGVENFHPGRYLEIVKEAGLEISQPALHPNSTDIHHRITIRAKKKKFHRRVYDTRGSTKCTEASQGPPCTGFVEGMAPVFSRAAWHCTWHLIQNDLVHGWGLDMKLGYCAQGDRTKKVGVVDSEYIVHKGIQTLGEGGSSTDKVPEKKSKKRAAPGHDMRIEIRRQSTREYTTFKERWNNAVEEDLKWIDPFKSSLKRRKQHWSFGCSNLSLFLSAMAGRYDSNPFAEEDEVNPFSNPGSVAPAKNSRLSPLPPERAGFNYGLGDTVDIPIDGNADLKKRERELQAKEAELRKREEIVKRKEAAAARAGIVLEDKNWPPFFPIIHHDIANEIPIHLQRLQYVAFTTWLGIILCLFWNIIAVTTAWIKGDGECENILCNCPAHNQVFILDSIPKLGVKIWFLAIIYFIAGAPGSYVLWYRPLYRTFRSESALKYGWFFMFYMLHIGFCIFAAVAPPIFFNGKSLTGILAAIDVLSDHALVGIFYFIGFGMFCLEAVLSVWVIQQVYMYFRGSGKAAEMRREGARGVVRAAL
>Maldo_HF_17920
MKMKQLSFMGVTCTVMLFIVYRTTNFQYQAYQQTEIDAKWNPFDTVKEIFATSRKLDSLPRGIIQPRSDLEQRPLWLTSSSRLRVDDYSNRNLLAIPVGIKQKDSVDAIVRKFLPENFTFILFHYDGNVDGWWDLEWSNEAIHIVAQNQTKWWFAKRFLHPDIVSIYDYVFLWDEDLGVENFHPGRYLEIVKEAGLEISQPALHPNSTDIHHRITIRAKNKKFHRRVYDTRGSTKCTEASQGPPCTGFVEGMAPVFSRAAWHCTWHLIQNDLVHGWGLDMRLGYCAQGDRTKKVGVVDSEYIVHKGIQTLGYGGSSTNKVPEKKSKKRAASGHDVRIEIRRQSTREFITFKQRWNNAVEEDPSWADPFKSSLKRRKQRKFDNLSS
>Maldo_HF_31621
MKSSSVSTDHLFVFHSLNTDIVTFRADSRSGKSCFCSIIPAACLLCILFLIVSVYISSSDYKENQNRPYGSEPLPRGIVANTSNLEMQPLWHAKKKPSFKLLEKKDANSSSSLFAMAVGIKQKDLVCKMVKKLFTSNCFSLTVFQFLSSGFVVMLFHYDGIVDQWKEFQWSDQVIHVSAVNQTKWWFAKRFLHPDIVAEYSYIFLWDEDLGVDNFHPQRYVSIVQKEGLEISQPALDYSKSEVHHQITVRMRGSVAHRRTYKSSNNGKGCDESSTAPPCTGWIEVMAPVFSRAAWRCVWYMIQGDRTKKVGVVDAEYIIHYGRPTLGGPSDDQSDHVTKDKIRWQESSPSSKSTRKGHRVDASLLTVRRESYNEMKVFRRKWERAIKNDKCWIDPYG
>Maldo_HF_33054
MGSPIRIGNLRNPNETMRLAVTIFVGVVVGFFLGVSFSTISLTKMNLPSTLFPSIDLSCIEEKYSGFSTQAMLSAWSSLKGNEQRTEKYVSQDTKIWVPTNPRGAESLAPGIIASESDFYLHRLWGLPSEDLLVKPKYLVTFTVGCAQKKNVDAAVKKFSENFTILLFHYDGLTSEWDEFEWSKRAIHMSIQKQTKWWYAKRFLHPDIVAPYEYIFIWDEDLGLEHFDAEKYIKLVKKHGLEISQPGLDPKSGLTWQMTRRRENSEVHMQTEERPGWCSDPHLPPCASFVEIMAPVFSRDAWRCVWHMIQNDLVHGWGLDFALRNCVEGLPSFIFAWEQPAHKKIGVVDAQWIVHQGVPSLGNQGRAEGGRAPWEGVRERCNSEWAMFQARMTGAEKAYFEEMGIDPTNSTAR
>Maldo_HF_34525
MACILCVAKSKTQTTCPFNFFFFFFLFLFFSEFPKVAAQMINPAAALSDPKNRSFYCSLFLVASLICGAYFIGGATIAHEYKEVLYYLLSIKWSRKSFLQKLTRWKVVYNRQNTNFHTCRNRCQPSGSEALPEGIIAKTSDLEPLPLWGSSVNNENSKPSKSLLAIAVGIRQKEIVDKIVKKFLSSDFVVMLFHYDGAVDKWRDLPWSDRAIHVWFAKRFLHPDIVSEYKYIFLWDEDLGVENFNPKRYVSIVQEEVLEISQPALDPDKSEVYHPITARVKKSKVHRRFHKYKGSARCDDHSSAPPCAGWVEMMAPVFSRSAWQCVWYMIQNDLVHAWGLDVQLGYCAQGDRTQNVGVVDSEYIVHLGLSTLGVSDGNKASIMASWVINSPDPSQKGDSKALAPSSSDKVNDRSKVRMQSFIDMQIFKERWSAAVKEDKCWVDPYQLSTN
>Maldo_HF_35126
MYSQKLVNKMGILSRSAGGRKPNETMRLIVTTFVGVVFGFLIGASFPTLSLTKLNLSSSLRPTIDLSYNEDLKSDISSQALLSSWSSARSKNSTSQDQSSNGTLRIWVPSNPRGAEMLPPGIVAAESDFYLRRLWGNPSEDVTIKPRYLVTFTVGLNQKRNIDAAVKKFSENFTILLFHYDGQTTEWDDLEWSKRAIHVSVRKQTKWWYAKRFLHPDIVAPYDYIFIWDEDLGVEHFNSEEYIRLVRKHGLEISQPGLEPNKGLTWQMTKRRGDREVHKQTEEKPGWCTDPLLPPCAAFIEIMAPVFSRSAWRCVWHMIQNDLVHGWGLDFALRKCVEPAHDKIGVVDSQWIVHQTVPSLGSQGESENGKAPWQGVRERCRKEWTMFQKRVSNAENAYFKAIGVDPSTSKAH
>Maldo_HF_36270
MMMLKTPTSISREDPKRRFFSCSFLSTIAMLSAVLFFGGQFVVTDYKEKFLAWGSVNGMQHTISKNCEWLIFVVVIDDVLHVQTQCRPEGTEALPKGIVSKTSDLLMQPLWGPRNKKKSKSSTNLLAMAVGLKQKESVNKIVKKFISSDFVFMLFHYDGHVNEWRDLEWSGKAIHVSAMNQTKWWYAKRFLHPDIVSEYEFIFLWDEDLGIENFNAGRYLSIIRKEGLEISQPALDPDNSEVHHLLTARDNRTEVHRKINKTLRGGRKCDENTTDPPCTGFVEMMAPVFSQASWRCIWHMIQGDRTKNIGIVDSEYIIHYGIPSLGGSAANKTNAEANDQPAQNINLPSSEQPVSDPRTEVRKLSLAELETFKNRWKKAIREDNCWIDPFQKNITAK
>Maldo_HF_38939
MVSPIRKNLRNPNETMRLAVTIFVGVVIGFFLGVSFPTLSLTKMNLPSTLFPSIDLSYIEEKYSGFSTQALLNAWSSLKGNEVRTEKYVSLETKIWVPTNPRGAESLPPGIVASESDFYLRRLWGLPSEDLLVKPKYLVTFTVGYAQKKNVDSAVKKFSENFTILLFHYDGLTSEWDEFEWSKRAIHVSIPKQTKWWYAKRFLHPDIVAPYEYIFIWDEDLGLEHFNAEKYIKLVKKHGLEISQPGLEPNSGLTWQMTKRRGDSEVHMQTEEKPGWCNDPHLPPCAAFVEIMAPVFSRDAWRCVWHMIQNDLVHGWGLDFALRHCVAPAHKKIGVVDAQWIVHQGVPSLGNQGKAEGGRAPWEGVRERCRREWTMFRARMASAEKAYFEEMGIDPPNTTAH
>Maldo_HF_40532
MGTVHRSGVKKSNDSARLIFTTILGVVFGFFIGVSLPMVSLSKIRLPSSLITSLDVAFTQLRRPSNPPPSNKSLEDEGSEGVPKIYVPTNPRGAETLPPGIIVPQSDLYIRRLWGEPSEDLKVTPKYLVSFTVGINQKMNIDAAIKKFSENFTILLFHYDGRTSEWEEFEWSKRAIHVSVKRQAKWWYAKRFLHPDVVAAYEYIFIWDEDLGVEHFNAEKYMVKKYGLEISQPGLEPNDGLTWEMTKRRGDREVHKDTEEKPGWCSDPHLPPCAAFVEIMAPVFSREAWRCAWHMIQNDLVHGWGLDFALRRCVEPAHEKIGVVDSQWIVHQVIPSLGGQGNQEDGKAPWEGVRDMVRTRCKNEWAEFQARLLGADQAYLSKKGKG
>Maldo_HF_42644
MGILSRSAGGKKPNENMRLIVTTFVGLAFGFLIGVSFPTLSLTKLNLSSSLLPTVDLSYTEDKKSDISSQSLPSSWPSETSKNSSSQDQSLNGKSRIWVPSNPRGAEMLPPGIVAAESDFYLRRLWGKPSEDLTIKPRYLVTFTVGLNQKKNIDAAVKKFSENFTILLFHYDGQTTEWDDLEWSKRAIHISARKQTKWWYAKRFLHPDIVAPYDYIFIWDEDLGVEHFNAEVYLRLVKKHGLEISQPGLEPNKGLTWQMTKRRGDREVHKQTEEKPGWCTDPLLPPCAAFIEIMAPVFSRSAWRCVWHMIQNDLVHGWGLDFALRKCVEPAHEKIGVVDSQWIVHQTVPSLGSQGESQNGKAPWQGVRERCRKEWTMFQMRVANAENAYFKAIGVDPSNSTAH
>Malba_004922
MMMLKTPTSISHEDPKRRFFSCSFLSTIAMLSAVLFFGSQFVVTDYKEKFLAWGSVNGMQHTISKSCETQCRPEGTEALPKGIVSKTSDLLMQPLWGPRNKKNTKSSTNLLAMAVGLKQKESVNKIVKKFISSDFVFMLFHYDGRVNEWRDLEWSGKAIHVSAMNQTKWWYAKRFLHPDIVSDYEFIFLWDEDLGIENFNAGRYLSIIRKEGLEISQPALDPDNSEVHHLLTARDNRTEVHRKINKTLRGGRKCDENSTDPPCTGFVEMMAPVFSQASWRCIWHMIQNDLVHAWGLDFQLGYCAQGDRTKNIGIVDSEYIIHYGIPSLGGSAANKTNAEANDQPAQNINLPSSEQPVSDPRTEVRKLSLAELETFKNRWKKAIREDNCWIDPFQKNITAK
>Malba_006991
MINPASTLSDPKNRLFYCSLVIVSSLICGAYFIGGASIAQEYKEKLTRWKMIYNTQNTTLHTCKNRCQPSGSEALPKGIVVKTSDLEALPLWGSSVKNENSKPSKSLLAIAVGIKQKEIVDKIVKKFLSSDFVVMLFHYDGAVDKWRDLPWSDHAIHVSVMNQTKWWFAKRFLHPDIVSEYKYIFLWDEDLGVENFDPMRYLSIIQEEGLEISQPALDPDKSEVYHSITARVKNSKVHRRFYKYKGSGRCDDHSSAPPCAGWVEMMAPVFSRTAWQCVWYMIQNDLVHAWGLDVQLGYCAQGDRTQNVGVVDSEYIVHLGLPTLGVSDGYKASIMASWVTNSPDPSQKGDSKALAPSASNKVNDRSKVRMQSFIDMQIFKERWSNAVKEEKCWVDPYQLTTN
>Malba_009682
MGTVHRSGVKKSNDSARLIFTTILGVVFGFFIGVSLPMVSLSKIRLPSSLITSLDVAFTQLRRPSNPPPSNKSLEDEGSEGVPKIYVPTNPHGAETLPPGIIVPQSDLYIRRLWGEPSEDLKVTPKYLVSFTVGINQKMNIDAAIKKFSENFTILLFHYDGRTSEWEEFEWSKRAIHVSVKRQAKWWYAKRFLHPDVVAAYEYIFIWDEDLGVEHFNAEKYIQLVKKYGLEISQPGLEPNDGLTWEMTKRRGDREVHKFVEIMAPVFSREAWRCAWHMIQVWCIVVISGSAIHT
>Malba_016335
MEFHGEIQISAVPRRCHFQKPNRFRRNRETELERRPCRTTELGRVRLCTAALTFFLRQSHLQFGSADEWCKQSHRNLRNPNETMRLVVTIFVGVVIGFFLGVSFPTLSLTKMNLPSTLFPSIDLSYIEEKYSGFSTQALLNAWSSLKGNEVRAEKYVSQETKIWVPTNPRGAESLPPGIVASESDFYLRRLWGLPSEDLPVKPKYLVTFTVGYAQKKNVDAAVKKFSENFTILLFHYDGLTSEWDEFEWSKRAIHVSIPKQTKWWYAKRFLHPDIVAPYEYIFIWDEDLGLEHFNAEKYIKLVKKHGLEISQPGLEPNSGLTWQMTKRRGDSEVHMQTEEKPGWCNDPHLPPCAAFVEIMAPVFSHDAWRCVWHMIQNDLVHGWGLDFALRHCVEPAHKKIGVVDAQWIVHQGVPSLGNQGKAEGGRAPWEGVRERCRREWTMFRARMASAEKAYFEEMGIDPPNSTAH
>Malba_018417
MINPAAALPDPKNRSFYCSLFLVASLICGAYFIGGATIAHEYKEKLTRWKVVYNRQNTNFHTCRNRCQPSGSEALPEGIIAKTSDLEPLPLWGSSVNNENSKPSKSLLAIAVGIRQKEIVDKIVKKFLSSDFVVMLFHYDGAVDKWRDLPWSDRAIHVSVMNQTKWWFAKRFLHPDIVSEYKYIFLWDEDLGVENFNPKRYVSIVQEEGLEISQPALDPDKSEVYHPITARVKKSKVHRRFHKYKGSARCDDHSSAPPCAGWVEMMAPVFSRSAWQCVWYMIQNDLVHAWGLDVQLGYCAQGDRTQNVGVVDSEYIVHLGLSTLGVSDGNKVTNGPDPSQKGDSKALAPPSSDKVNDRSKVRMQSFIDMQIFKERWSAAVKEDKCWVDPYQLSTN
>Malba_020288
MNVTSHHARSKMPNLKVFGNLIINIIPAACLLCILFLIVSVYISSSDYKEDSSSFWKVTNNLQTLKYKCKNQNRPYGSEPLPRGIVANTSNLEMQPLWHAKKFVCHGRWDKAKRSXKLLEKKDANSSSSLFAMAVGIKQKDLVCKMVKKFLSSGFVVMLFHYDGIVDQWKEFQWSDQVIHVSAVNQTKWWFAKRFLHPDIVAEYSYIFLWDEDLGVDNFHPQRYISIVQKEGLEISQPALDYSKSEVHHQITVRLRGSVAHRRTYKSSNNGKGCDESSTAPPCTGWIEVMAPVFSRAAWRCVWYMIQGDRTKKVGVVDAEYIIHYGRPTLGGPSDDQSDQVTKDKIRWQESSPSSKSTRKGHRVDVRRESYNEMKVFRRKWERAIKNDKCWIDPYG
>Malba_021884
MGILSRSAGGRKPNETMRLIVTTFVGVVFGFLIGASFPTLSLTKLNLSSSLRPTIDLSYNEDLKSDISSQELLSSWSSARSKNSTSQDQSSNGTSRIWVPSNPRGAEMLPPGIVAAESDFYLRRLWGNPSEFSENFTILLFHYDGQTTEWDDLEWSKRAIHVSVRKQTKWWYAKRFLHPDIVAPYDYIFIWDEDLGVEHFNSEEYIRLVRKHGLEISQPGLEPNKGLTWQMTKRRGDREVHKQTEEKPGWCTDPLLPPCAAFIEIMAPVFSRSAWRCVWHMIQNDLVHGWGLDFALRKCVEPAHDKIGVVDSQWIVHQTVPSLGSQGESENGKAPWQGVRERCRKEWTMFQKRVSNAENAYFKAIGVDPSTSKAH
>Malba_026238
MKSPNSWIWMFKKKNSFSDGGKSGIKMKQLSFMGVVCTVMLFVVYRTTNYQYQAYQQTEMDAKWNPFDTVKEIFVSSRKLDSLPRGIIQPRSDLEQRPLWLTSSSMLKAGDYSNRNLLAIPVGIKQKDSVDAIVGKFLPENFTVILFHYDGNVDGWWDLEWSNEAVHIVAQNQTKWWFAKRFLHPDIVSIYDYIFLWDEDLGVENFHAGRYLEIVKEAGLEISQPALHPNSTDIHHRITIRAKKKRFHRRVYDTRGSTKCTEASQGPPCTGFVEGMAPVFSRAAWHCTWHLIQNDLVHGWGLDMKLGYCAQGDRTKKVGVVDSEYIVHKGIQTLGEGGSSTNKVPEKKSKKRAAPGHDMRIEIRRQSTREYTTFKERWNNAVEEDLKWIDPFKSSLKRRKQRKRNHQLSS
>Malba_026580
MGILSRSAGGKKPNENMRLIVTTFVGLAFGFLIGVSFPTLSLTKLNLSSSLLPTVDLSYTEDKKSDISSQSLPSSWPSERSKNSSSQDQSLNGKSRIWVPSNPRGAEMLPPGIVAAESDFYLRRLWGKPSEDLTIKPRYLVTFTVGLNQKKNIDAAVKKFSENFTILLFHYDGQTTEWDDLEWSKRAIHISARKQTKWWYAKRFLHPDIVAPYDYIFIWDEDLGVEHFNAEEYLRLVKKHGLEISQPGLEPNKGLTWQMTKRRGDREVHKQTEEKPGWCTDPLLPPCAAFIEIMAPVFSRSAWRCVWHMIQNDLVHGWGLDFALRKCVEPAHEKIGVVDSQWIVHQTVPSLGSQGESQNGKAPWQGVRERCRKEWTMFQMRVANAENAYFKAIGVDPSNSTAH
>Malba_033563
MVLISMQIAWLQVTLRADLRSGKLCFCSILPAASLLCILFLIVSAYISSDYRENSSSFWRVTNNLQNLKYKCMNQKKPYGSEPLPRGIVAKTSDLEMRPLWSAKKKPSVNLLKKKDANSSTNLFAMAVGIKQKDLVRKMVKKFLSSGFVVMLFHYDGIVDEWKEFQWSDQVIHVSAVRQTKWWFAKRFLHPDIVAEYSYIFLWDEDLGVDYFQPQRYISIVQKEGLEISQPALDYSKSENNLIHAWGLDMQIGYCAQASSHAFFYRTKKVGVVDAEYIIHHGRPTLGGASDDQNNQGSSSSSSKSTGNDHRVDVRRESFNQMKVFRRKWERAVRNDKCWIDPYK
>Malba_034102
VNLRADLRSGKLCFCSILPAASLLCILFLIVSAYISSDYKENSSSFWRVTNNLQNLKYKCMNQKKPYGSEPLPRGIVAKTSDLEMRPLWSAKKKPSVNLLKKKDANSSTNLFAMAVGIKQKDLVSKMVKKFLSSDFVVMLFHYDGIVDEWKEFQWSDQVIHVSAVSQTKWWFAKRFLHPDIVAEYSYIFLWDEDLGVDYFQPQRYISIVQKEGLEISQPALDYSKSEVHHQITTRLRGSVAHRRTYKSSNNGKGCYESSRAPPCTGWIEVMAPVFSRAAWRCVWYMIQGDRTKKVGVVDAEYIIHHGRPTLGGASDDQNNQGSSSSSSKSTGNDHRVDVRRESFNQMKVFRRKWERAVRNDKCWIDPYK
>Malba_041260
MRLAVTVFAGVVVGFFLGVSFSTISLTKMNLPSTLFPSIDLSCIEEKYSGFSTQALLSAWSSLKGNEQRTEKYVSQDAKIWVPTNPRGAESLAPGIIASESDFYLHRLWGLPSEDLLVKPKYLVTFTVGCAQKKNVDAAVKKFSENFTILLFHYDGLTSEWDEFEWSKRAIHMSIQKQTKWWYAKRFLHPDIVAPYEYIFIWDEDLGLEHFDAEKYIKLVKKHGLEISQPGLDPKSGLTWQMTRRRENSEVHMQTEERPGWCSDPHLPPCASFVEIMAPVFSRDAWRCVWHMIQNDLVHGWGLDFALRNCVEGLPSFIFAWEQPAHKKIGVVDAQWIVHQGVPSLGNQGRAEGGRAPWEGVRERCNSEWAMFQARMTGAEKAYFEEMGDLLVKPKYLVTFTVGCAQKKNVDAAVKKFSENFTILLFHYDGLTSEWDEFEWSKRAIHMSIQKQTKWWYAKRFLHPDIVAPYEYIFIWDEDLGLEHFDAEKYIKLVKKHGLEISQPGLDPKSGLTWQMTRRRENSEVHMQTEERPGWCSDPHLPPCASFVEIMAPVFSRDAWRCVWHMIQNDLVHGWGLDFALRNCVEGLPSFIFAWEQPAHKKIGVVDAQWIVHQGVPSLGNQGRAEGGRAPWEGVRERCNSEWAMFQARMTGAEKAYFEEMGVDPPNSTAH
>Malba_043567
MKSPNSWIWMFKKKNSFSDGGKSGMKMKQLSFMGVTCTVMLFIVYRTTNFQYQAYQQTEIDAKWNPFDTVKEIFATSRKLDSLPRGIIQPRSDLEQRPLWLTSSSRLKVDDYSNRNLLAIPVGIKQKDSVDAIVRKFLPENFTFILFHYDGNVDGWWDLEWSNEAIHIVAQNQTKWWFAKRFLHPDIVSIYDYVFLWDEDLGVENFHPGRYLEIVKEAGLEISQPALHPNSTDIHHRITIRAKNKKFHRRVYDTRGSTKCTEASQGPPCTGFVEGMAPVFSRAAWHCTWHLIQNDLVHGWGLDMRLGYCAQGDRTKKVGVVDSEYIVHKGIQTLGYGGSSTNKVPEKKSKKRAASGHDVRIEIRRQSTREFITFKQRWNNAVEEDPSWADPFKSSLKRRKQRKFDNLSS
>Malsi_03g010430
MGTVHRSGVKKSNDSARLIFTTILGVVFGFFIGVSLPMVSLSKIRLPSSLITSLDVAFTQLRRPSNPPPSNKSLEDEGSEGVPKIYVPTNPRGAETLPPGIIVPQSDLYIRRLWGEPSEDLKVTPKYLVSFTVGINQKMNIDAAIKKFSENFTILLFHYDGRTSEWEEFEWSKRAIHVSVKRQAKWWYAKRFLHPDVVAAYEYIFIWDEDLGVEHFNAEKYIQLVKKYGLEISQPGLEPNDGLTWEMTKRRGDREVHKDTEEKPGWCSDPHLPPCAAFVEIMAPVFSREAWRCAWHMIQNDLVHGWGLDFALRRCVEPAHEKIGVVDSQWIVHQVIPSLGGQGNQEDGKAPWEGVRDMVRTRCKNEWAEFQARLLGADQAYLSKKGKG
>Malsi_04g021610
VTFRADSRSGKSCFCSIIPAACLLCILFLIVSVYISSSDYKEDSSSFWKVTNNLQTLKYKCKNQNRPYGSEPLPRGIVANTSNLEMQPLWHAKKKPSFKLLEKKDANSSSSLFAMAVGIKQKDLVCKMVKKFLSSGFVVMLFHYDGIVDQWKEFQWSDQVIHVSAVNQTKWWFAKRFLHPDIVAEYSYIFLWDEDLGVDNFHPQRYVSIVQKEGLEISQPALDYSKSEVHHQITVRMRGSVAHRRTYKSSNNGKGCDESSTAPPCTGWIEVMAPVFSRAAWRCVWYMIQGDRTKKVGVVDAEYIIHYGRPTLGGPSDDQSDHVTKDKIRWQESSPSSKSTRKGHRVDASLLTVRRESYNEMKVFRRKWERAIKNDKCWIDPYG
>Malsi_05g030780
MKSPNSWIWMFKKKNSFSDGGKSGIKMKQLSFMGVVCTVMLFVVYRTTNYQYQAYQQTEMDAKWNPFDTVKEIFVSSRKLDSLPRGIIQPRSDLEQRPLWLTSSSILKVGDYSNRNLLAIPVGIKQKDSVDAIVGKFLPENFTVILFHYDGNVDGWWDLEWSNEAVHIVAQNQTKWWFAKRFLHPDIVSIYDYIFLWDEDLGVENFHPGRYLEIVKEAGLEISQPALHPNSTDIHHRITIRAKKKKFHRRVYDTRGSTKCTEASQGPPCTGFVEGMAPVFSRAAWHCTWHLIQNDLVHGWGLDMKLGYCAQGDRTKKVGVVDSEYIVHKGIQTLGEGGSSTDKVPEKKSKKRAAPGHDMRIEIRRQSTREYTTFKERWNNAVEEDLKWIDPFKSSLKRRKQRKRNNQLSS
>Malsi_08g022020
MILVGKAAALSDPKNRSFYCSLFLVASLICGAYFIGGATIAHEYKENRCQPSGSEALPEGIIAKTSDLEPLPLWGSSVNNENSKPSKSLLAIAVGIRQKEIVDKIVKKFLSSDFVVMLFHYDGAVDKWRDLPWSDRAIHVSVMNQTK
>Malsi_09g002220
MGSPIRIGNLRNPNETMRLAVTIFVGVVVGFFLGVSFSTISLTKMNLPSTLFPSIDLSCVEEKYSGFSTQAMLSAWSSLKGNEQRTEKYVSQETKIWVPTNPRGAESLAPGIIASESDFYLHRLWGLPSEDLLVKPKYLVTFTVGCAQKKNVDAAVKKFSENFTILLFHYDGLTSEWDEFEWSKRAIHMSIQKQTKWWYAKRFLHPDIVAPYEYIFIWDEDLGLEHFDAEKYIKLVKKHGLEISQPGLDPKSGLTWQMTRRRENSEVHMQTEERPGWCSDPHLPPCASFVEIMAPVFSRDAWRCVWHMIQNDLVHGWGLDFALRNCVEGLPSFIFAWEQPAHKKIGVVDAQWIVHQGVPSLGNQGRPEGGRAPWEGVRERCNSEWAMFQARMTGAEKAYFEEMGIDPPNSTAR
>Malsi_10g015190
MMMLKTPTSISHEDPKRRFFSCSFLSTIAMLSAVLFFGGQFVVTDYKEKSKSSTNLLAMAVGLKQKESVNKIVKKFISSDFVFMLFHYDGHVNEWRDLEWSGKAIHVSAMNQTKYLSIIRKEGLEISQPALDPDNSEVHHLLTARDNRTEVHRKINKTLRGGRKCNENSTDPPCTGFVEMMAPVFSQASWRCIWHMIQGDRTKNIGIVDSEYIIHYGIPSLGGSAANKTNAEANDQPAQNINLPSSEQPVSDPRTEVRKLSLAELETFKNRWKKAIREDNCWIDPFQKNITAK
>Malsi_10g027630
MKSPNSWIWMFKKKNSFSDGGKSGMKMKQLSFMGVTCTVMLFIVYRTTNFQYQAYQQTEIDAKWNPFDTVKEIFATSRKLDSLPRGIIQPRSDLEQRPLWLTSSSRLKVDDYSNRNLLAIPVGIKQKDSVDAIVRKFLPENFTFILFHYDGNVDGWWDLEWSNEAIHIVAQNQTKWWFAKRFLHPDIVSIYDYVFLWDEDLGVDNFHPGRYLEIVKEAGLEISQPALHPNSTDIHHRITIRAKNKKFHRRVYDTRGSTKCTEASQGPPCTGFVEGMAPVFSRAAWHCTWHLIQNDLVHGWGLDMRLGYCAQGDRTKKVGVVDSEYIVHKGIQTLGYGGSSTNKVPEKKSKKRAASGHDVRIEIRRQSTREFITFKQRWNNAVEEDPSWADPFKSSLKRRKQRKFDNLSS
>Malsi_11g010960
MGTVHRSGVKKSNDSARLIFTTSLGVVFGFFLGVSLPSVSLNKIRLPSSLITSLDVAFTQLRRPSTPPSNKSLEDEGSEGVPKIYVPTNPRGAETLPPGIIVPKSDLYIRRLWGEPSEDLKVTPKYLVSFTVGINQKKNIDAAVKKFSENFTILLFHYDGRTSEWEEFEWSKRAIHVSVKRQAKWWYAKRFLHPDIVATYEYIFIWDEDLGVEHFNGEKYIHLVKKYGLEISQPGLEPNNGLTWEMTKRRGDREVHKDTEEKPGWCSDPHLPPCAAFVEIMAPVFSREAWRCAWHMIQNDLVHGWGLDFALRRCVEPAHEKIGVVDSQWIIHQVIPSLGGQGNQEDGKAPWEGVRDMVRTRCKNEWAEFQARLLGADQAYLAQKGRG
>Malsi_12g022240
MKSSSVTLRADLRSGKLCFCSILPAASLLCILFLIVSAYISSDYRENSSSFWRVTNNLQNLKYKCMNQKKPYGSGPLPRGIVAKTSDLEMRPLWSAKKKPSVNLLKKKDANSSTSLFAMAVGIKQKDLVSKMVKKFLSSGFVVMLFHYDGIVDEWKEFQWSDQVIHVSAVRQTKWWFAKRFLHPDIVAEYSYIFLWDEDLGVDYFQPQRYISIVQKEGLEISQPALDYSKSEVHHQITTRLRGSVAHRRTYKSSNNGKGCYESSRAPPCTGWIEVMAPVFSRAAWRCVWYMIQGSSSSSSKSTGNDHRVDVRRESFNQMKVFRRKWERAVRNDKCWIDPYK
>Malsi_13g008640
MGILSRSAGGKKPNENMRLIVTTFVGLAFGFLIGVSFPTLSLTKLNLSSSLLPTVDLSYTEDKKSDISSQSLPSSWPSETSKNSSSQDQSLNGKSRIWVPSNPRGAEMLPPGIVAAESDFYLRRLWGKPSEDLTIKPRYLVTFTVGLNQKKNIDAAVKKFSENFTILLFHYDGQTTEWDDLEWSKRAIHISARKQTKWWYAKRFLHPDIVAPYDYIFIWDEDLGVEHFNAEVYLRLVKKHGLEISQPGLEPNKGLTWQMTKRRGDREVHKQTEEKPGWCTDPLLPPCAAFIEIMAPVFSRSAWRCVWHMIQNDLVHGWGLDFALRKCVEPAHEKIGVVDSQWIVHQTVPSLGSQGESQNGKAPWQGVRERCRKEWTMFQMRVANAENAYFKAIGVDPSNSTAH
>Malsi_15g039100
MEVWASTLSDPKNRSFYCCLVIVSSLICGAYFIGGASIAQEYKENRCQPSGSEALPKGIVVKTSDLEALPLWGSSVKNENSKPSKSLLAIAVGIKQKEIVDKIVKKFLSSDFVVMLFHYDGAVDKWRDLPWSDHAIHVSVMNQTKWWFAKRFLHPDIVSEYKYIFLWDEDLGVENFDPMRYLSIIQEEGLEISQPALDPDKSEVYHPITARVKNSKVHRRFYKYKGSGRCDDHSSAPPCAGWVEMMAPVFSRTAWQCVWYMIQNDLVHAWGLDVQLGYCAQGDRTQNVGVVDSEYIVHLGLPTLGVSDGNKASIMASWVTNSPDPSQKGDSKALAPSASDKVNDRSKVRMQSFIDMQIFKERWSNAVKEEKCWVDPYQLTN
>Malsi_16g009220
MYSQKLVNKMGILSRSAGGRKPNETMRLIVTTFVGVIFGFLIGASFPTLSLTKLNLSSSLRPTIDLSYNEDLKSDISSQALLSSWSSARSKNSTSQDQSSNGTSRIWVPSNPRGAEMLPPGIVAAESDFYLRRLWGNPSEDVTIKPRYLVTFTVGLNQKRNIDAAVKKFSENFTILLFHYDGQTTEWDDLEWSKRAIHVSVRKQTKWWYAKRFLHPDIVAPYDYIFIWDEDLGVEHFNSEEYIRLVRKHGLEISQPGLEPNKGLTWQMTKRRGDREVHKQTEEKPGWCTDPLLPPCAAFIEIMAPVFSRSAWRCVWHMIQNDLVHGWGLDFALRKCVEPAHDKIGVVDSQWIVHQTVPSLGSQGESENGKAPWQGVCKNSYSNAIVSHLYLKNVNYSHKSKGKVQKGMDDVSEASIKCRKCLLQGYRGRSLNFKGPLGETAAMTAVLYTIDESGPPCRLVFYINL
>Malsi_17g002030
MVSPIRNRNLRNPNETMRLAVTIFVGVVIGFFLGVSFPTLSLTKMNLPSTLFPSIDLSYIEEKYSGFSTQALLNAWSSLKGNEVRTEKYVSPETKIWVPTNPRGAESLPPGIIASESDFYLRRLWGLPSEDLLVKPKYLVTFTVGYAQKKNVDAAVKKFSENFTILLFHYDGLTSEWDEFEWSNRAIHVSIPKQTKWWYAKRFLHPDIVAPYEYIFIWDEDLGLEHFNAEKYIKLVKKHGLEISQPGLEPNSGLTWQMTKRRGRQEKPGWCNDPHLPPCAAFVEIMAPVFSRDAWRCVWHMIQNDLVHGWGLDFALRHCVEPAHKKIGVVDAQWIVHQGVPSLGNQGKAEGGRAPWEGVRERCRREWTMFRARMASAEKAYFEEMGIDPPNSTAR
>Malsy_03g010750
MGTVHRSGVKKSNDSARLIFTTILGVVFGFFIGVSLPMVSLSKIRLPSSLITSLDVAFTQLRRPSNPPPSNKSLEDEGSEGVPKIYVPTNPRGAETLPPGIIVPQSDLYIRRLWGEPSEDLKVTPKYLVSFTVGINQKMNIDAAIKKFSENFTILLFHYDGRTSEWEEFEWSKRAIHVSVKRQAKWWYAKRFLHPDVVAAYEYIFIWDEDLGVEHFNAEKYIQMVKKYGLEISQPGLEPNDGLTWEMTKRRGDREVHKDTEEKPGWCSDPHLPPCAAFVEIMAPVFSREAWRCAWHMIQNDLVHGWGLDFALRRCVEPAHEKIGVVDSQWIVHQVIPSLGGQGNQEDGKAPWEGVRDMVRTRCKNEWAEFQARLLGADQAYLSKKGKG
>Malsy_04g020940
VTFRADSRSGKSCFCSIIPAACLLCILFLIVSVYISSSDYKEDSSSFWKVTNNLQTLKYKCKNQNRPYGSEPLPRGIVANTSNLEMQPLWHAKKKPSFKLLEKKDANSSSSLFAMAVGIKQKDLVCKMVKKFLSSGFVVMLFHYDGIVDQWKEFQWSDQVIHVSAVNQTKWWFAKRFLHPDIVAEYSYIFLWDEDLGVDNFHPQRYVSIVQKEGLEISQPALDYSKSEVHHQITVRMRGSVAHRRTYKSSNNGKGCDESSTAPPCTGWIEVMAPVFSRAAWRCVWYMIQGDRTKKVGVVDAEYIIHYGRPTLGGPSDDQSDHVTKDKIRWQESSPSSKSTRKGHRVDASLLTVRRESYNEMKVFRRKWERAIKNDKCWIDPYG
>Malsy_05g028260
MKSPNSWIWMFKKKNSFSDGGKSGIKMKQLSFMGVVCTVMLFVVYRTTNYQYQAYQQTEMDAKWNPFDTVKEIFVSSRKLDSLPRGIIQPRSDLEQRPLWLTSSSMLKVGDDSNRNLLAIPVGIKQKDSVDAIVGKFLPENFTVILFHYDGNVDGWWDLEWSNEAVHIVAQNQTKWWFAKRFLHPDIVSIYDYIFLWDEDLGVENFHPGRYLEIVKEAGLEISQPALHPNSTDIHHRITIQEFMTPEAAQSVQKQVRDHHAPGLWKAWLRFFQELLGIVLGILYRRNTVLKILIIISSRSSFLFVQNDLVHGWGLDMKLGYCAQGDRTKKVGVVDSEYIVHKGIQTLGEGGSSTDKVPEKKSKKRAAPGHDMRIEIRRQSTREYTTFKERWNNAVEEDLKWIDPFKSSLKRRKQRKRNNQLSS
>Malsy_08g021920
MINPAAALSDPKNRSFYCSLFLVASLICGAYFIGGATIAHEYKENRCQPSGSEALPEGIIAKTSDLEPLPLWGSSVKNENSKPSKSLLAIAVGIRQKEIVDKIVKKFLSSDFVVMLFHYDGAVDKWRDLPWSDRAIHVSVMNQTKWWLAKRFLHPDIVSEYKYIFLWDEDLGVENFNPKRYVSIIQEEGLEISQPALDPDKSEVYHPITARVKKSKVHRRFHKYKGSARCDDHSSAPPCAGWVEMMAPVFSRSAWQCVWYMIQNDLVHAWGLDVQLGYCAQGDRTQNVGVVDSEYIVHLGLSTLGVSDGNKASIMASWVTNGPDPSQKGDSKALAPSSSDKVNDRSKVRMQSFIDMQIFKERWSAAVKEDKCWVDPYQLSTN
>Malsy_09g002020
MGSPIRIGNLRNPNETMRLAVTIFAGVVVGFFLGVSFSTISLTKMNLPSTLFPSIDLSCVEEKYSGFSTQALLSAWSSLKGNEQRTEKYVSQDAKIWVPTNPRGAESLAPGIIASESDFYLHRLWGLPSEDLVVKPKYLVTFTVGCAQKKNVDAAVKKFSENFTILLFHYDGLTSEWDEFEWSKRAIHMSIQKQTKWWYAKRFLHPDIVAPYEYIFIWDEDLGLEHFDAEKYIKLVKKHGLEISQPGLDPKSGLTWQMTRRRENSEVHMQTEERPGWCSDPHLPPCASFVEIMAPVFSRDAWRCVWHMIQNDLVHGWGLDFALRNCVEGLPSFIFAWEQPAHKKIGVVDAQWIVHQGVPSLGNQGRAEGGRAPWEGVRERCNSEWAMFQARMTGAEKAYFEEMGIDPPNSTAR
>Malsy_10g014460
MMMLKTPTSISHEDPKRRFFSCSFLSTIAMLSAVLFFGGQFVVTDYKEKFLAWGSVNGMQHTISKSCETQCRPEGTEALPKGIVSKTSDLLMQPLWGPRNKKKSKSSTNLLAMAVGLKQKESVNKIVKKFISSDFVFMLFHYDGHVNEWRDLEWSGKAIHVSAMNQTKWWYAKRFLHPDIVSEYEFIFLWDEDLGIENFNAGRYLSIIRKEGLEISQPALDPDNSKVHHLLTARDNRTEVHRKINKTLRGGRKCDENSTDPPCTGFVEMMAPVFSQASWRCIWHMIQGDRTKNIGIVDSEYIIHYGIPSLGGSAANKTNAEANDQPAQNINLPSSEQPVSDPRTEVRKLSLAELETFKNRWKKAIREDNCWVDPFQKNITAK
>Malsy_10g026320
MKSPNSWIWMFKKKNSFSDGGKSGMKMKQLSFMGVTCTVMLFIVYRTTNFQYQAYQQTEIDAKWNPFDTVKEIFATSRKLDSLPRGIIQPRSDLEQRPLWLTSSSRLRVDDYSNRNLLAIPVGIKQKDSVDAIVRKFLPENFTFILFHYDGNVDGWWDLEWSNEAIHIVAQNQTKWWFAKRFLHPDIVSIYDYVFLWDEDLGVENFHPGRYLEIVKEAGLEISQPALHPNSTDIHHRITIRAKNKKFHRRVYDTRGSTKCTEASQGPPCTGFVEGMAPVFSRAAWHCTWHLIQNDLVHGWGLDMRLGYCAQGDRTKKVGVVDSEYIVHKGIQTLGYGGSSTNKVPEKKSKKRAASGHDVRIEIRRQSTREFITFKQRWNNAVEEDPSWADPFKSSLKRRKQRKFDNLSS
>Malsy_11g011340
MGTVHRSGVKKSNDSAKLIFTTSLGVVFGFFLGVSLPSVSLNKIRLPSSLITSLDVAFTQLRRPSTPPSNKSLEDEGSEGVPQIYVPTNPRGAETLPPGIIVPKSDLYIRRLWGEPSEDLKVTPKYLVSFTVGINQKKNIDAAVKKFSENFTILLFHYDGRTSEWEEFEWSKRAIHVSVKRQAKWWYAKRFLHPDIVATYEYIFIWDEDLGVEHFNGEKYIHLVKKYGLEISQPGLEPNNGLTWEMTKRRGDREVHKDTEEKPGWCSDPHLPPCAAFVEIMAPVFSREAWRCAWHMIQNDLVHGWGLDFALRRCVEPAHEKIGVVDSQWIIHQVIPSLGGQGNQEDGKAPWEGVRDMVRTRCKNEWAEFQARLLGADQAYLAQKGRG
>Malsy_12g022520
VTLRANLRSGKLCFCSILPAASLLCILFLIVSAYISSDYRENSSSFWRVTNNLQNLKYKCMNQKKPYGSEPLPRGIVAKTSDLEMRPLWSAKKKPSVNLLKKKDANSSTSLFAMAVGIKQKDLVSKMVKKFLSSGFVVMLFHYDGIVDEWKEFQWSDQVIHVSAVSQTKWWFAKRFLHPDIVAEYSYIFLWDEDLGVDYFQPQRYISIVQKEGLEISQPALDYSKSEVHHQITTRLRGSVAHRRTYKSSNNGKGCYESSRAPPCTGWIEVMAPVFSRAAWRCVWYMIQNNLIHAWGLDMQIGYCAQANRTKKVGVVDAEYIIHHGRPTLGGASDDQNNQGSSSSSSKSTGNDHRVDVRRESFNQMKVFRRKWERAVGNDKCWIDPYK
>Malsy_13g007780
MGILSRSAGGKKPNENMRLIVTTFVGLAFGFLIGVSFPTLSLTKLNLSSSLLPTVDLSYTEDKKSDISSQSLPSSWPSERSKNSSSQDQSLNGKSRIWVPSNPRGAEMLPPGIVAAESDFYLRRLWGKPSEDLTIKPRYLVTFTVGLNQKKNIDAAVKKFSENFTILLFHYDGQTTEWDDLEWSKRAIHISARKQTKWWYAKRFLHPDIVAPYDYIFIWDEDLGVEHFNAEVYLRLVKKHGLEISQPGLEPNKGLTWQMTKRRGDREVHKQTEEKPGWCTDPLLPPCAAFIEIMAPVFSRSAWRCVWHMIQNDLVHGWGLDFALRKCVEPAHEKIGVVDSQWIVHQTVPSLGSQGESQNGKAPWQGVRERCRKEWTMFQMRVANAENAYFKAIGVDPSNSTAH
>Malsy_15g038270
MINPASTLSDPKNRSFYCCLVIVSSLICGAYFIGGASIAQEYKENRCQPSGSEALPKGIVVKTSDLEALPLWGSSVKNFLSSDFVVMLFHYDGAVDKWRDLPWSDHAIHVSVMNQTKWWFAKRFLHPDIVSEYKYIFLWDEDLGVENFDPMRYLSIIQEEGLEISQPALDPDKSEVYHPITARVKNSKVHRRFYKYKGSGRCDDHSSAPPCAGWVEMMAPVFSRTAWQCVWYMIQGDRTQNVGVVDSEYIVHLGLPTLGVSDGNKASIMASWVTNSPDPSQKGDSKALAPSASDKVNDRSKVRMQSFIDMQIFKERWSNAVKEEKCWVDPYQLTTN
>Malsy_15g038950
MINPASTLLDPKNRSFYCCLVIVSSLICGAYFIGGASIAQEYKENHCQPSGSEALPKGIVVKTSDLDALPLWGSSVKNFLSSDFVVMLFHYDGAVDKWRDLPWSDHAIHVSVMNQTKWWFAKRFLHPDIVSEYKYIFLWDEDLGVENFDPMRYLSIIQEEGLEISQPALDPDKSEVYHPITARVKNSKVHRRFYKYKGSGRCDDHSSAPPCAGWVEMMAPVFSRTAWQCVWYMIQGDRTQNVGVVDSEYIVHLGLPTLGVSDGNKASIMASWVTNSPDPSQKGDSKALAPSASDKVNDRSKVRMQSFIDMQIFKERWSNAVKEEKCWVDPYQLTTN
>Malsy_16g007590
MYSQKLVNKMGILSRSAGGRKPNETMRLIVTTFVGVIFGFLIGASFPTLSLTKLNLSSSLRPTIDLSYNEDLKSDISSQALLSSWSSARSKNSTSQDQSSNGTSRIWVPSNPRGAEMLPPGIVAAESDFYLRRLWGNPSEDVTIKPRYLVTFTVGLNQKRNIDAAVKKFSENFTILLFHYDGQTTEWDDLEWSKRAIHVSVRKQTKWWYAKRFLHPDIVAPYDYIFIWDEDLGVEHFNSEEYIRLVRKHGLEISQPGLEPNKGLTWQMTKRRGDREVHKQTEEKPGWCTDPLLPPCAAFIEIMAPVFSRSAWRCVWHMIQNDLVHGWGLDFALRKCVEPAHDKIGVVDSQWIVHQTVPSLGSQGESENGKAPWQGVRERCRKEWTMFQKRVSNAENAYFKAIGVDPSTSKAH
>Malsy_17g001830
MVSPIRNRNLRNPNETMRLAVTIFVGVVIGFFLGVSFPTLSLTKMNLPSTLFPSIDLSYIEEKYSGFSTQALLNAWSSLKGNEVRTEKYVSQETKIWVPTNPRGAESLPPGIVASESDFYLRRLWGLPSEDLLVKPKYLVTFTVGYAQKKNVDAAVKKFSENFTILLFHYDGLTSEWDEFEWSKRAIHVSIPKQTKWWYAKRFLHPDIVAPYEYIFIWDEDLGLEHFNAEKYIELVKKHGLEISQPGLEPNSGLTWQMTKRRGDSEVHMQTEEKPGWCNDPHLPPCAAFVEIMAPVFSRDAWRCVWHMIQNDLVHGWGLDFALRHCVEPAHKKIGVVDAQWIVHQGVPSLGNQGKAEDGRAPWEGVRERCRREWTMFRARMASAEKAYFEEMGIDPPNTTAH
>Maldo_GDDH_03G1120300
MGTVHRSGVKKSNDSARLIFTTILGVVFGFFIGVSLPMVSLSKIRLPSSLITSLDVAFTQLRRPSNPPPSNKSLEDEGSEGVPKIYVPTNPRGAETLPPGIIVPQSDLYIRRLWGEPSEDLKVTPKYLVSFTVGINQKMNIDAAIKKFSENFTILLFHYDGRTSEWEEFEWSKRAIHVSVKRQAKWWYAKRFLHPDVVAAYEYIFIWDEDLGVEHFNAEKYIQLVKKYGLEISQPGLEPNDGLTWEMTKRRGDREVHKDTEEKPGWCSDPHLPPCAAFVEIMAPVFSREAWRCAWHMIQNDLVHGWGLDFALRRCVEPAHEKIGVVDSQWIVHQVIPSLGGQGNQEDGKAPWEGVRTRCKNEWAEFQARLLGADQAYLSKKGKG
>Maldo_GDDH_04G1243900
MKSSSVTFRADSRSGKSCFCSIIPAACLLCILFLIVSVYISSSDYKEDSSSFWKVTNNLQTLKYKCKNQNRPYGSEPLPRGIVANTSNLEMQPLWHAKKKPSFKLLEKKDANSSSSLFAMAVGIKQKDLVCKMVKKFLSSGFVVMLFHYDGIVDQWKEFQWSDQVIHVSAVNQTKWWFAKRFLHPDIVAEYSYIFLWDEDLGVDNFHPQRYVSIVQKEGLEISQPALDYSKSEVHHQITVRMRGSVAHRRTYKSSNNGKGCDESSTAPPCTGWIEVMAPVFSRAAWRCVWYMIQNDLIHAWGLDTQIGYCAQGDRTKKVGVVDAEYIIHYGRPTLGGPSDDQSDHVTKDKIRWQESSPSSKSTRKGHRVDVRRESYNEMKVFRRKWERAIKNDKCWIDPYG
>Maldo_GDDH_05G1323000
MKSPNSWIWMFKKKNSFSDGGKSGIKMKQLSFMGVVCTVMLFVVYRTTNYQYQAYQQTEMDAKWNPFDTVKEIFVSSRKLDSLPRGIIQPRSDLEQRPLWLTSSSMLKVGDDSNRNLLAIPVGIKQKDSVDAIVGKFLPENFTVILFHYDGNVDGWWDLEWSNEAVHIVAQNQTKWWFAKRFLHPDIVSIYDYIFLWDEDLGVENFHPGRYLEIVKEAGLEISQPALHPNSTDIHHRITIRAKKKKFHRRVYDTRGSTKCTEASQGPPCTGFVEGMAPVFSRAAWHCTWHLIQNDLVHGWGLDMKLGYCAQGDRTKKVGVVDSEYIVHKGIQTLGEGGSSTDKVPEKKSKKRAAPGHDMRIEIRRQSTREYTTFKERWNNAVEEDLKWIDPFKSSLKRRKQRKRNNQLSS
>Maldo_GDDH_08G1245700
MINPAAVLSDPKNRSFYCSLFLVASLICGAYFIGGATIAHEYKEKLTRWKVVYNRQNTNFHTCRNRCQPSGSEALPEGIIAKTSDLEPLPLWGSSVNNENSKPSKSLLAIAVGIRQKEIVDKIVKKFLSSDFVVMLFHYDGAVDKWRDLPWSDRAIHVSVMNQTKWWFAKRFLHPDIVSEYKYIFLWDEDLGVENFNPKRYVSIVQEEVLEISQPALDPDKSEVYHPITARVKKSKVHRFHKYKGSARCDDHSSAPPCAGWVEMMAPVFSRSAWQCVWYMIQNDLVHAWGLDVQLGYCAQGDRTQNVGVVDSEYIVHLGLSTLGVSDGNKVINSPDPSQKGDSKALAPSSSDKVNDRSKVRMQSFIDMQIFKERWSAAVKEDKCWVDPYQLSTN
>Maldo_GDDH_09G1022800
MGSPIRIGNLRNPNETMRLAVTIFVGVVVGFFLGVSFSTISLTKMNLPSTLFPSIDLSCIEEKYSGFSTQAMLSAWSSLKGNEQRTEKYVSQDTKIWVPTNPRGAESLAPGIIASESDFYLHRLWGLPSEDLLVKPKYLVTFTVGCAQKKNVDAAVKKFSENFTILLFHYDGLTSEWDEFEWSKRAIHMSIQKQTKWWYAKRFLHPDIVAPYEYIFIWDEDLGLEHFDAEKYIKLVKKHGLEISQPGLDPKSGLTWQMTRRRENSEVHMQTEERPGWCSDPHLPPCASFVEIMAPVFSRDAWRCVWHMIQNDLVHGWGLDFALRNCVEPAHKKIGVVDAQWIVHQGVPSLGNQGRPEGGRAPWEGVRERCNSEWAMFQARMTGAEKAYFEEMGIDPPNSTAR
>Maldo_GDDH_10G1148400
MMMLKTPTSISHEDPKRRFFSCSFLSTIAMLSAVLFFGSQFVVTDYKEKFLAWGSVYGMQHTISKSCETQCRPEGTEALPKGIVSKTSDLLMQPLWGPRNKKNTKSSTNLLAMAVGLKQKESVNKIVKKFISSDFVFMLFHYDGHVNEWRDLEWSGKAIHVSAMNQTKWWYAKRFLHPDIVSEYEFIFLWDEDLGIENFNAGRYLSIIRKEGLQISQPALDPDNSEVHHLLTARDNRTEVHRKINKTLRGGRKCDENSTDPPCTGFVEMMAPVFSQASWRCIWHMIQNDLVHAWGLDFQLGYCAQGDRTKNIGIVDSEYIIHYGIPSLGGSAANKTNAEANDQPAQNINLPSSEQPVSDPRTEVRKLSLAELETFKNRWKKAIREDNCWIDPFQKNITAK
>Maldo_GDDH_10G1300800
MKSPNSWIWMFKKKNSFSDGGKSGMKMKQLSFMGVTCTVMLFIVYRTTNFQYQAYQQTEIDAKWNPFDTVKEIFATSRKLDSLPRGIIQPRSDLEQRPLWLTSSSRLKVDDYSNRNLLAIPVGIKQKDSVDAIVRKFLPENFTFILFHYDGNVDGWWDLEWSNEAIHIVAQNQTKWWFAKRFLHPDIVSIYDYVFLWDEDLGVDNFHPGRYLEIVKEAGLEISQPALHPNSTDIHHRITIRAKNKKFHRRVYDTRGSTKCTEASQGPPCTGFVEGMAPVFSRAAWHCTWHLIQNDLVHGWGLDMRLGYCAQGDRTKKVGVVDSEYIVHKGIQTLGYGGSSTNKVPEKKSKKRAASGHDVRIEIRRQSTREFITFKQRWNNAVEEDPSWADPFKSSLKRRKQRKFDNLRS
>Maldo_GDDH_11G1138600
MGTVHRSGVKKSNDSAKLIFTTSLGVVFGFFLGVSLPSVSLNKIRLPSSLITSLDVAFTQLRRPSTPPSNKSLEDEGSEGVPQIYVPTNPRGAETLPPGIIVPKSDLYIRRLWGEPSEDLKVTPKYLVSFTVGINQKKNIDAAVKKVEKCFSENFTILLFHYDGRTSEWEEFEWSKRAIHVSVKRQAKWWYAKRFLHPDIVATYEYIFIWDEDLGVEHFNGEKYIHLVKKYGLEISQPGLEPNNGLTWEMTKRRGDREVHKDTEEKPGWCSDPHLPPCAAFVEIMAPVFSREAWRCAWHMIQNDLVHGWGLDFALRRCVEPAHEKIGVVDSQWIIHQVIPSLGGQGNQEDGKAPWEGVRDMVRTRCKNEWAEFQARLLGADQAYLAQKGRG
>Maldo_GDDH_12G1259600
MKSSSVTLRADLRSGKLCFCSILPAASLLCILFLIVSAYISSDYRENSSSFWRVTNNLQNLKYKCMNQKKPYGSEPLPRGIVAKTSDLEMRPLWSAKKPSVNLLKKKDANSSTSLFAMAVGIKQKDLVSKMVKKFLSSGFVVMLFHYDGIVDEWKEFQWSDQVIHVSAVSQTKWWFAKRFLHPDIVAEYSYIFLWDEDLGVDYFQPQRYISIVQKEGLEISQPALDYSKSEVHHQITTRLRGSVAHRRTYKSSNNGKGCYESSRAPPCTGWIEVMAPVFSRAAWRCVWYMIQNNLIHAWGLDMQIGYCAQGDRTKKVGVVDAEYIIHHGRPTLGGASDDQNNQGSSSSSSKSTGNDHRVDVRRESFNQMKVFRRKWERAVGNDKCWIDPYK
>Maldo_GDDH_13G1099800
MGILSRSAGGKKPNENMRLIVTTFVGLAFGFLIGVSFPTLSLTKLNLSSSLLPTVDLSYTEDKKSDISSQSLPSSWPSETSKNSSSQDQSLNGKSRIWVPSNPRGAEMLPPGIVAAESDFYLRRLWGKPSEDLTIKPRYLVTFTVGLNQKKNIDAAVKKFSENFTILLFHYDGQTTEWDDLEWSKRAIHISARKQTKWWYAKRFLHPDIVAPYDYIFIWDEDLGVEHFNAEVYLRLVKKHGLEISQPGLEPNKGLTWQMTKRRGDREVHKQTEEKPGWCTDPLLPPCAAFIEIMAPVFSRSAWRCVWHMIQNDLVHGWGLDFALRKCVEPAHEKIGVVDSQWIVHQTVPSLGSQGESQNGKAPWQGVRERCRKEWTMFQMRVANAENAYFKAIGVDPSNSTAH
>Maldo_GDDH_15G1440900
LSFQLLSSFQSSPKVAAPMINPASTLSDPKNRSFYCCLVIVSSLICGAYFIGGASIAQEYKEKLTRWKVIYNTQNTTLHTCKNRCQPSGSEALPKGIVVKTSDLEALPLWGSSVKNENSKPSKSLLAIAVGIKQKEIVDKIVKKFLSSDFVVMLFHYDGAVDKWRDLPWSDHAIHVSVMNQTKWWFAKRFLHPDIVSEYKYIFLWDEDLGVENFDPMRYLSIIQEEGLEISQPALDPDKSEVYHPITARVKNSKVHRRFYKYKGSGRCDDHSSAPPCAGWVEMMAPVFSRTAWQCVWYMIQNDLVHAWGLDVQLGYCAQGDRTQNVGVVDSEYIVHLGLPTLGVSDGNKVTNSPDPSQKGDSKALAPSASDKVNDRSKVRMQSFIDMQIFKERWSNAVKEEKCWVDPYQLTTN
>Maldo_GDDH_16G1100800
MYSQKLVNKMGILSRSAGGRKPNETMRLIVTTFVGVVFGFLIGASFPTLSLTKLNLSSSLRPTIDLSYNEDLKSDISSQALLSSWSSARSKNSTSQDQSSNGTLRIWVPSNPRGAEMLPPGIVAAESDFYLRRLWGNPSEDVTIKPRYLVTFTVGLNQKRNIDAAVKKFSENFTILLFHYDGQTTEWDDLEWSKRAIHVSVRKQTKWWYAKRFLHPDIVAPYDYIFIWDEDLGVEHFNSEEYIRLVRKHGLEISQPGLEPNKGLTWQMTKRRGDREVHKQTEEKPGWCTDPLLPPCAAFIEIMAPVFSRSAWRCVWHMIQNDLVHGWGLDFALRKCVEPAHDKIGVVDSQWIVHQTVPSLGSQGESENGKAPWQGVRERCRKEWTMFQKRVSNAENAYFKAIGVDPSTSKAH
>Maldo_GDDH_17G1022000
MVSPIRKNLRNPNETMRLVVTIFVGVVIGFFLGVSFPTLSLTKMNLPSTLFPSIDLSYIEEKYSGFSTQALLNAWSSLKGNEVRTEKYVSQETKIWVPTNPRGAESLPPGIIASESDFYLRRLWGLPSEDLLVKPKYLVTFTVGYAQKKNVDAAVKKFSENFTILLFHYDGLTSEWDEFEWSKRAIHVSIPKQTKWWYAKRFLHPDIVAPYEYIFIWDEDLGLEHFNAEKYIKLVKKHGLEISQPGLEPNSGLTWQMTKRRGDSEVHMQTEEKPGWCNDPHLPPCAAFVEIMAPVFSRDAWRCVWHMIQNDLVHGWGLDFALRHCVEPAHKKIGVVDAQWIVHQGVPSLGNQGKAEDGRAPWEGVRERCRREWTMFRARMASAEKAYFEEMGIDPPNTTAH
>Maldo_Gala_03g010650
MGTVHRSGVKKSNDSARLIFTTILGVVFGFFIGVSLPMVSLSKIRLPSSLITSLDVAFTQLRRPSNPPPSNKSLEDEGSEGVPKIYVPTNPRGAETLPPGIIVPQSDLYIRRLWGEPSEDLKVTPKYLVSFTVGINQKMNIDAAIKKFSENFTILLFHYDGRTSEWEEFEWSKRAIHVSVKRQAKWWYAKRFLHPDVVAAYEYIFIWDEDLGVEHFNAEKYIQLVKKYGLEISQPGLEPNDGLTWEMTKRRGDREVHKDTEEKPGWCSDPHLPPCAAFVEIMAPVFSREAWRCAWHMIQNDLVHGWGLDFALRRCVEPAHEKIGVVDSQWIVHQVIPSLGGQGNQEDGKAPWEGVRDMVRTRCKNEWAEFQARLLGADQAYLSKKGKG
>Maldo_Gala_04g020790
VTFRADSRSGKSCFCSIIPAACLLCILFLIVSVYISSSDYKEDSSSFWKVTNNLQTLKYKCKNQNRPYGSEPLPRGIVANTSNLEMQPLWHAKKKPSFKLLEKKDANSSSSLFAMAVGIKQKDLVCKMVKKFLSSGFVVMLFHYDGIVDQWKEFQWSDQVIHVSAVNQTKWWFAKRFLHPDIVAEYSYIFLWDEDLGVDNFHPQRYVSIVQKEGLEISQPALDYSKSEVHHQITVRMRGSVAHRRTYKSSNNGKGCDESSTAPPCTGWIEVMAPVFSRAAWRCVWYMIQGDRTKKVGVVDAEYIIHYGRPTLGGPSDDQSDHVTKDKIRWQESSPSSKSTRKGHRVDASLLTVRRESYNEMKVFRRKWERAIKNDKCWIDPYG
>Maldo_Gala_05g014700
FIFVFVISSCIQISHKDPTRRRFFSCSFLSTIAMLCAVLFFRSQPEGTEALPKGMVSKTFDLLMQPFMGSLKQKGSSKDMVIRVVRNRNSKSSTDLLAIAVELKQKKSVNKIVKKFPSSHFVVVLFSLRVTWFGFLFNIYLWDEDLGIENFNAGSYSPQFIHFSCIYVKPLHPDIYVFILISCICRHLLIIRKEGLEISQPALDPANSEVHLLMARDNRTEVHRNINKTLRGGRKCDENSTDPSCTGFVEMMAPVYSRASWRCIWHLIQSKFWSQRSTSSSDSDIDTDRESETAVVTEISTEGSCYRIDVSDASDDKEDDPKRVLKSAKVKHFDEMNATFDKLKNAAKNVNDWISMEDCFEKLNKQLEKVMRMTKKEKVPSLYIKALVLLEGILAEALEKKAAKKKMTSSNAKALTVMKQKLKKNNRQYEDLISLFRENPVKSEEDSDESS
>Maldo_Gala_05g029470
MKSPNSWIWMFKKKNSFSDGGKSGIKMKQLSFMGVVCTVMLFVVYRTTNYQYQAYQQTEMDAKWNPFDTVKEIFVSSRKLDSLPRGIIQPRSDLEQRPLWLTSSSMLKVGDDSNRNLLAIPVGIKQKDSVDAIVGKFLPENFTVILFHYDGNVDGWWDLEWSNEAVHIVAQNQTKWWFAKRFLHPDIVSIYDYIFLWDEDLGVENFHPGRYLEIVKEAGLEISQPALHPNSTDIHHRITIRAKKKKFHRRVYDTRGSTKCTEASQGPPCTGFVEGMAPVFSRAAWHCTWHLIQNDLVHGWGLDMKLGYCAQGDRTKKVGVVDSEYIVHKGIQTLGEGGSSTDKVPEKKSKVNFTTSNSHLFKRAAPGHDMRIEIRRQSTREYTTFKERWNNAVEEDLKWIDPFKSSLKRRKQRKRNNQLSS
>Maldo_Gala_08g021560
MILVGKAAVLSDPKNRSFYCSLFLVASLICGAYFIGGATIAHEYKEVCLFFWFFKLCAPFTFVLQVLYYLLSIKWSRKSFLQKLTRWKVVYNRQNTNFHTCRNRCQPSGSEALPEGIIAKTSDLEPLPLWGSSVNNENSKPSKSLLAIAVGIRQKEIVDKIVKKFLSSDFVVMLFHYDGAVDKWRDLPWSDRAIHVSVMNQTKWWFAKRFLHPDIVSEYKYIFLWDEDLGVENFNPKRYVSIVQEEVLEISQPALDPDKSEVYHPITARVKKSKVHRRFHKYKGSARCDDHSSAPPCAGWVEMMAPVFSRSAWQCVWYMIQNDLVHAWGLDVQLGYCAQGDRTQNVGVVDSEYIVHLGLSTLGVSDGNKASIMASWVTNGPDPSQKGDSKALAPSSSDKVNDRSKVRMQSFIDMQIFKERWSAAVKEDKCWVDPYQLSTN
>Maldo_Gala_09g002060
MGSPIRIGNLRNPNETMRLAVTIFVGVVVGFFLGVSFSTISLTKMNLPSTLFPSIDLSCIEEKYSGFSTQAMLSAWSSLKGNEQRTEKYVSQDTKIWVPTNPRGAESLAPGIIASESDFYLHRLWGLPSEDLLVKPKYLVTFTVGCAQKKNVDAAVKKFSENFTILLFHYDGLTSEWDEFEWSKRAIHMSIQKQTKWWYAKRFLHPDIVAPYEYIFIWDEDLGLEHFDAEKYIKLVKKHGLEISQPGLDPKSGLTWQMTRRRENSEVHMQTEERPGWCSDPHLPPCASFVEIMAPVFSRDAWRCVWHMIQGRPEGGRAPWEGVRERCNSEWAMFQARMTGAEKAYFEEMGIDPPNSTAR
>Maldo_Gala_10g014520
MMMLKTPTSISHEDPKRRFFSCSFLSTIAMLSAVLFFGGQFVVTDYKETSDLLMQPLWGPRNKKKSKSSTNLLAMAVGLKQKESVNKIVKKFISSDFVFMLFHYDGHVNEWRDLEWSGKAIHVSAMNQTKWWYAKRFLHPDIVSEYEFIFLWDEDLGIENFNAGRYLSIIRKEGLEISQPALDPDNSEVHHLLTARDNRTEVHRKINKTLRGGRKCNENSTDPPCTGFVEMMAPVFSQASWRCIWHMIQGDRTKNIGIVDSEYIIHYGIPSLGGSAANKTNAEANDQPAQNINLPSSEQPVSDPRTEVRKLSLAELETFKNRWKKAIREDNCWIDPFQKNITAK
>Maldo_Gala_10g026890
MKSPNSWIWMFKKKNSFSDGGKSGMKMKQLSFMGVTCTVMLFIVYRTTNFQYQAYQQTEIDAKWNPFDTVKEIFATSRKLDSLPRGIIQPRSDLEQRPLWLTSSSRLKVDDYSNRNLLAIPVGIKQKDSVDAIVRKFLPENFTFILFHYDGNVDGWWDLEWSNEAIHIVAQNQTKWWFAKRFLHPDIVSIYDYVFLWDEDLGVDNFHPGRYLEIVKEAGLEISQPALHPNSTDIHHRITIRAKNKKFHRRVYDTRGSTKCTEASQGPPCTGFVEGMAPVFSRAAWHCTWHLIQNDLVHGWGLDMRLGYCAQGDRTKKVGVVDSEYIVHKGIQTLGYGGSSTNKKRAASGHDVRIEIRRQSTREFITFKQRWNNAVEEDPSWADPFKSSLKRRKQRKFDNLRS
>Maldo_Gala_11g012620
MGTVQRSGVKKSNDSARLIFTTSLGVVFGFFLGVSLPSVSLNKIRLPSSLITSLDVAFTQLRRPSTPPSNKNLEDEGSEGVPKIYVPTNPRGAETLPPGIIVPKSDLYIRRLWGEPSEDLKVTPKYLVSFTVGINQKKNIDAAVKKFSENFTILLFHYDGRTSEWEEFEWSKRAIHVSVKRQAKWWYAKRFLHPDIVATYEYIFIWDEDLGVEHFNGEKYIHLVKKYGLEISQPGLEPNNGLTWEMTKRRGDREVHKDTEEKPGWCSDPHLPPCAAFVEIMAPVFSREAWRCAWHMIQNDLVHGWGLDFALRRCVEPAHEKIGVVDSQWIIHQVIPSLGGQGNQEDGKAPWEGVRDMVRTRCKNEWAEFQARLLGADQAYLAQKGRG
>Maldo_Gala_13g008460
MGILSRSAGGKKPNENMRLIVTTFVGLAFGFLIGVSFPTLSLTKLNLSSSLLPTVDLSYTEDKKSDISSQSLPSSWPSETSKNSSSQDQSLNGKSRIWVPSNPRGAEMLPPGIVAAESDFYLRRLWGKPSEDLTIKPRYLVTFTVGLNQKKNIDAAVKKFSENFTILLFHYDGQTTEWDDLEWSKRAIHISARKQTKWWYAKRFLHPDIVAPYDYIFIWDEDLGVEHFNAEVYLRLVKKHGLEISQPGLEPNKGLTWQMTKRRGDREVHKQTEEKPGWCTDPLLPPCAAFIEIMAPVFSRSAWRCVWHMIQNDLVHGWGLDFALRKCVEPAHEKIGVVDSQWIVHQTVPSLGSQGESQNGKAPWQGVRERCRKEWTMFQMRVANAENAYFKAIGVDPSNSTAH
>Maldo_Gala_15g039040
MINPASTLSDPKNRSFYCCLVIVSSLICGAYFIGGASIAQEYKESQKSFLQKLTRWKVIYNTQNTTLHTCKNHCQPSGSEALPKGIVVKTSDLDALPLWGSSVKNFLSSDFVVMLFHYDGAVDKWRDLPWSDHAIHVSVMNQTKWWFAKRFLHPDIVSEYKYIFLWDEDLGVENFDPMRYLSIIQEEGLEISQPALDPDKSEVYHPITARVKNSKVHRRFYKYKGSGRCDDHSSAPPCAGMIWSMHGAWMCSLGDRTQNVGVVDSEYIVHLGLPTLGVTNSPDPSQKGDSKALAPSASDKVNDRSKVRMQSFIDMQIFKERWSNAVKEEKCWVDPYQLTN
>Maldo_Gala_16g008970
MYSQKLVNKMGILSRSAGGRKPNETMRLIVTTFVGVIFGFLIGASFPTLSLTKLNLSSSLRPTIDLSYNEDLKSDISSQALLSSWSSARSKNSTSQDQSSNGTSRIWVPSNPRGAEMLPPGIVAAESDFYLRRLWGNPSEDVTIKPRYLVTFTVGLNQKRNIDAAVKKFSENFTILLFHYDGQTTEWDDLEWSKRAIHVSVRKQTKWWYAKRFLHPDIVAPYDYIFIWDEDLGVEHFNSEEYIRLVRKHGLEISQPGLEPNKGLTWQMTKRRGDREVHKQTEEKPGWCTDPLLPPCAAFIEIMAPVFSRSAWRCVWHMIQNDLVHGWGLDFALRKCVEPAHDKIGVVDSQWIVHQTVPSLGSQGESENGKAPWQGVRERCRKEWTMFQKRVSNAENAYFKAIGVDPSTSKAH
>Maldo_Gala_17g002160
MVSPIRNRNLRNPNETMRLVVTIFVGVVIGFFLGVSFPTLSLTKMNLPSTLFPSIDLSYIEEKYSGFSTQALLNAWSSLKGNEVRTEKYVSQETKIWVPTNPRGAESLPPGIVASESDFYLRRLWGLPSEDLLVKPKYLVTFTVGYAQKKNVDAAVKKFSENFTILLFHYDGLTSEWDEFEWSKRAIHVSIPKQTKWWYAKRFLHPDIVAPYEYIFIWDEDLGLEHFNAEKYIKLVKKHGLEISQPGLEPNSGLTWQMTKRRGDSEVHMQTEEKPGWCNDPHLPPCAAFVEIMAPVFSRDAWRCVWHMIQGKAEDGRAPWEGVRERCRREWTMFRARMASAEKAYFEEMGIDPPNTTAH
>Pyrco_DAP_Chr10v0.1_24661.1
MMMLKTPTSISHEDPKRRFFSCSFLSTIAMLSAVLFFGSQFVVTDYKEAFYSQKFLTWGSVNGVQHTISKSCETQCKPEGTEALPKGIVSKTSDLLMQPLWGPRNKKNSKSSTNLLAMAVGLKQKESVNKIVKKFMSSDFVLMLFHYDGHVNEWRDLEWSGKAIHVSAMNQTKWWYAKRFLHPDIVSEYEFIFLWDEDLGIENFNAGRYLSIIRKEGLEISQPALDPDNSEVHHLLTARDNRTEVHRKINKTLRGGRKCDENSTDPPCTGFVEMMAPVFSRASWRCIWHMIQGDRTKNIGIVDSEYIIHYGIPSLGGSAANKTHADANDQPAQNINLPSSEQPVSDPRTEVRKLSLAELEIFKNRWKRAIREDNCWIDPFQKNITAK
>Pyrco_DAP_Chr10v0.1_25940.1
MKSPNSWIWMLKKKNSFSDGGKGGIKMKQLSFMGVACTVMLFIVYRTTNFQYQAYQQTEIDAKWNPFDTAKEIFATSRKLDSLPRGIIQPRSDLEQRPLWLTSSSRLKVDDYSNRNLLAIPVGIKQKDSVDAIVRKFLPENFTFILFHYDGNVDGWWDLEWSNEAIHIVAQNQTKWWFAKRFLHPDIVSIYDYVFLWDEDLGVENFHPGRYLEIVKEAGLEISQPALHPNSTDIHHRITIRAKNKKFHRRVYDTRGSTKCTEASQGPPCTGFVEGMAPVFSRAAWHCTWHLIQNDLVHGWGLDMRLGYCAQGDRTKKVGVVDSEYIVHKGIQTLGEGGSSTNKVPEKKSKKRAAPGHDMRIEIRRQSTREFITFKQRWNNAVEEDPNWADPFKSSLKRRKQRKRDNLSS
>Pyrco_DAP_Chr11v0.1_27550.1
MGTVHRSGVKKSNDSARLIFTTILGVIFGFFIGVSLPMVSLSKIRLPSSLITSLDVAFTQLRRPSTPPPSNKSLEDEGSEGVPKIYVPTNPRGAETLPPGIIVPQSDLYIRRLWGEPNEDLKVTPKYLVSFTVGINQKMNIDAAVKKFSENFTILLFHYDGRTSEWEEFEWSKRAIHVSVKRQAKWWYAKRFLHPDVVAAYEYIFIWDEDLGVEHFNAEKYIQLVKKYGLEISQPGLEPNDGLTWEMTKRRGDREVHKDTEEKPGWCSDPHLPPCAAFVEIMAPVFSREAWRCAWHMIQNDLVHGWGLDFALRRCVEPAHEKIGVVDSQWIVHQVIPSLGGQGNQEDGKAPWEGVRDMVRTRCKNEWAEFQARLLGADQAYLAKKGKG
>Pyrco_DAP_Chr12v0.1_31626.1
MIGEWKSPNPNPDADTSAACFFWVPVINHSSIHHPAFCNTFSVHCKKISVSGLSPFSWKMKSSSATLCADLRSGKLCFCSILPAASLLYILFLIVSAYISTDYKENSSSFWRVANNLQNLKYKCMNQKKPYGSEPLPRGIVAKTSDLEMRPLWDAKKKPSVNLLKKKDANSSTNLFAMAVGIKQKDLVSKMVKKFLSSGFVVMLFHYDGIVDEWKEFQWSDQVIHVSAVSQTKWWFAKRFLHPDIVAEYSYIFLWDEDLGVDNFHPQRYISIVQKEGLEISQPALDYSKSEVHHQITVRLRGSVAHRRTYKSSNNGKGCYESSRAPPCTGWIEVMAPVFSRAAWRCVWYMIQGDRTKKVGVVDAEYIIHHGRPTLGGSSDDQNNQVTKGSSPSSSKSTGNDHRVDVRRESFNQMKVFRRKWERAVRNDKCWIDPYK
>Pyrco_DAP_Chr13v0.1_32598.1
MTSCLLLLYIVFEESCLVDQLSLCSSFFRDCMYSQKLVNNMRILSRSSGGKKPNENMRLIVTTFVGVAFGFLIGVSFPTLSLTKLNLSSSLLPTVDLSYTEDKKSDISSQSQSSWPSERSKNSSSQDQSSNGKSRIWVPSNPRGAEMLPPGIVAAESDFYLRRLWGKPSEDLTIKPRYLVTFTVGLNQKKNIDAAVKKFSENFTILLFHYDGQTTEWDDLEWSKRAIHISARKQTKWWYAKRFLHPDIVAPYDYIFIWDEDLGVEHFNAEVYLRLVKKHGLEISQPGLEPNKGLTWQMTKRRGDREVHKQTEEKPGWCTDPLLPPCAAFIEIMAPVFSRSAWRCVWHMIQNDLVHGWGLDFALRKCVEPAHEKIGVVDSQWIVHQTVPSLGSQGESQNGKAPWQGKGMDDVSDAGSKRRKCVF
>Pyrco_DAP_Chr15v0.1_40170.1
MIPPKQTKETKQNLSFQLLSSFQSSLKVAAPMINPASTLSDPKNRSFYCSLFIVSSLICGAYFIGGASIAQEYKESQKSFLQKLTRWKVIYNTQNTTLHTCKNHCQPSGSEALPRGIVVKTSDLEALPLWGSSVKNENSKPSKSLLAIAVGIKQKEIVDKIVKKFLSSDFVVMLFHYDGAVDKWRDLPWSDHAIHVSVMNQTKWWFAKRFLHPDIVSEYKYIFLWDEDLGVENFDPMRYLSIIQEEGLEISQPALDPDKSEVYHPITARVKNSKVHRRFYKYKGSGRCDDHSSAPPCAGWVEMMVPVFSRTAWQCVWYMIQNDLVHAWGLDVQLGYCAQGDRTQNVGVVDSEYIVHLGLPTLGVSDGNKASIMASWVTNSPDPSQKGDSKALAPSASDKVNGRSKVRMQSFIDMQIFKERWSNAVKEEKCWVDPYQLTTN
>Pyrco_DAP_Chr16v0.1_41098.1
MYSQKLVNNMGILSRSAGGRKPNETMRLIVTTFVGVVFGFLIGASFPTLSLTRLNLSSSLHPTIDLSYNEDLKSDISSQALLSSWSSARSKNGTSQDQSSNGTSRIWVPSNPRGAEMLPPGIVAAESDFYLRRLWGNPNEDVTIKPRYLVTFTVGLNQKRNIDAAVKKFSENFTILLFHYDGQTTEWDDLEWSKRAIHISVRKQTKWWYAKRFLHPDILASYDYIFIWDEDLGVEHFNSEEYIRLVRKHGLEISQPGLEPNKGLTWQMTKRRGDREVHKQTEEKPGWCTDPLLPPCAAFIEIMAPVFSRSAWRCVWHMIQNDLVHGWGLDFALRKCVEPAHDKIGVVDSQWIIHQTVPSLGSQGESENGKAPWQGVRERCRKEWTMFQMRVSNAENAYFKAIGVDPSTSKAH
>Pyrco_DAP_Chr17v0.1_42856.1
QFTDEPVEAADFRIGNLRNPNETMRLVVTIFVGVVIGFFVGVSFPTLSLTKMNLPSTLFPSIDLSYIEEKYYGFSTQALLNAWSSLKGNEVRTEKYVSQETKIWVPTNPRGAESLPPGIVASESDFYLRRLWGLPSEDLLVKPKYLVTFTVGYAQKKNVDAAVKKFSENFTILLFHYDGLTSEWDEFEWSKRAIHVSIQKQTKWWYAKRFLHPDIVAPYEYIFIWDEDLGLEHFNAEKYIKLVKKHGLEISQPGLEPNSGLTWQMTKRRGDSEVHMQTEEKPGWCNDPHLPPCAAFVEIMAPVFSRDAWRCVWHMIQNDLVHGWGLDFALRHCVAPAHKKIGVVDAQWIVHQGVPSLGNQGKAEGGRAPWEGVRERCRREWTMFQARMASAEKAYFEEMGIDPPSSTAH
>Pyrco_DAP_Chr17v0.1_43239.1
GNLRNPNETMRLAVTIFVGAVVGFFLGVSFPTISLTKMNLPSTLFPSIDLSCIEEKYSGFSPQVLLSALSSLKGNEQRTETYVSQETKIWVPTNPRGAESLAPGIIASESDFYLHRLWGLPSEDLLVKPKYLVTFTVGCAQKKNVDAAVKKFSENFTILLFHYDGLTSEWDEFEWSKRAIHMSIQKQTKWWYAKRFLHPDIVAPYEYVFIWDEDLGLEHFDAEKYIKLVKKHGLEISQPGLDPKSGLTWQMTRRRENSEVHMQTEERPGWCSDPHLPPCASYVKIILSITVVEAFGVYSNVNTKMCRFVEIMAPVFSRDAWRCVWHMIQNDLVHGWGLDFALRNCVEGLPSFIFAWEQPAHKKIGVVDAQWIVHQGVPSLGNQGQAKGGRAPWEGVRERCHSEWAMFQARMTGAEKAYFEEMGVDPPNSTAH
>Pyrco_DAP_Chr4v0.1_10173.1
MWWRTKAALVSTQSLRCTHPGGNSRLIVGEPQDEKKEQKSGCCMEDEVLLSSLLCILFVIVSAYISSSDYKEDSSSFWKVTNNLQTLKYKCKNQDKPYGSEPLPRGIVAKTSNLEMQPLWHAKKKPSFKLLEKKDANSSSSLFAMAVGIKQKDLVSKMVKKFLSSGFVVMLFHYDGIVDQWKEFQWSDQVIHISAVNQTKWWFAKRFLHPDIVAEYSYIFLWDEDLGVDNFHPQRYVSIVQKEGLEISQPALDYSKSEVHHQITVRLRGSVAHRRTYKSSNNGKGCHDSNTAPPCTGWIEVMAPVFSRAAWRCVWYMIQGDRTKKVGVVDAEYIIHYGRPTLGGSSDDQSYQVTKDKIRWQESSPSSKSTRKGHRADVRRESYNEMKVFRRKWERAIKNDKCWIDPYR
>Pyrco_DAP_Chr5v0.1_11764.1
MLFTFFLQFLIGTQQEGGSLVAVSFLPLPCFLQFSSFGASLLSLIKRPEGTEALPKGMVSKNFDLLMQPFMRSLIQKGVNKIVKKEWSGRAIHVSAMNQTSEGLEISQPALDPDNSEVHHLLTARDNRTEVHRNINNALRGGRKCDENSTDPSCTGFVEMMAPVNSRASWRCIWHIIQVRRGLSLLHCLMIRLASGIPSLGGLAANKSPMQTIAEAPDQPAHNISLPSSEQLVSEPRPEVRKLSLVELKNFKNRWKKAIREDDCWIDPHQKNTTAKQKHKEIDFLTNHSIQKLDFIKKQTMKSSFPKSTSFQDSILSEREQFSLFVQSIHVDLWIF
>Pyrco_DAP_Chr5v0.1_13222.1
MKSPNSWIWMFKKKNSFSDGPKGCVLLSNPSQCTMPVQGKSGMKMKQLSFMGVVCTVMLFVVYRTTNYQYQAYQQTEMDAKWNPFDTVKEIFVTSRKLDGLPRGIIQPRSDLEQRPLWLTSSSRLKVGDYSNRNLLAIPVGIKQKDSVDAIVGKFLPENFTVILFHYDGNVDGWWDLEWSNDAIHIVAQNQTKWWFAKRFLHPDIVSIYDYIFLWDEDLGVENFHPGRYLEIVKEAGLEISQPALHPNSTDIHHRITIRAKKKKFHRRVYDTRGSTKCTEASQGPPCTGFVEGMAPVFSRAAWHCTWHLIQNDLVHGWGLDMKLGYCAQGDRTKKVGVVDSEYIVHKGIQTLGEGGSSTNKVPEKKSKKRAAPGHDMRIEIRRQSTREYTTFKERWNNAVEEDLNWIDPFKSSLKRRKQRRRNNQLSS
>Pyrco_DAP_Chr8v0.1_21085.1
MVLVSKNTCPFNFVFFFLFLFFSEFPKVAAQMINPFPHCFCQAAALSDPKNRSFYCSLFILASLICGAYFIGGATIAHEYKENRCQPSGSEALPEGIIAKTSDLEPLPLWGSSVKNENSKPSKSLLAIAVGIRQKEIVDKIVKKFLSSDFVVMLFHYDGALDKWRDLPWSDRAIHVSVMNQTKWWFAKRFLHPDIVSEYKYIFLWDEDLGVENFNPKRYVSIIQEEGLEISQPALDPDKSEVYHPITARVKKSKVHRRFHKYKGSARCDDHSSAPPCAGWVEMMAPVFSRSAWQCVWYMIQNDLVHAWGLDVQLGYCAQGDRTQNVGVVDSEYIVHLGLPTLGVSDGNKASIMASWVTNGPDPSQKGDSKALAPSSSDKVNDRSKVRMQSFIDMQIFKERWSAAIREDKCWVDPYQLSTN
>Pyrco_BP1_000205.1
MKSSSVTFRADSRSGKSCFCSIFPAASLLCILFVIVTAYISSSDYKEDSSSFWKVTNNLQTLKYKCKNQDKPYGSEPLPRGIVAKTSNLEMQPLWHAKKKPSFKLLEKKDANSSSSLFAMAVGIKQKDLVSKMVKKFLSSGFVVMLFHYDGIVDQWKEFQWSDQVIHISAVNQTKWWFAKRFLHPDIVAEYSYIFLWDEDLGVDNFHPQRYVSIVQKEGLEISQPALDYSKSEVHHQITVRLRGSVAHRRTYKSSNNGKGCHDSSTAPPCTGWIEVMAPVFSRAAWRCGDRTKKVGVVDAEYIIHYGRPTLGGSSDDQSDQVTKDKIRWQESSPSSKSTRKGHRADVRRESYNEMKVFRRKWERAIKNDKCWIDPYR
>Pyrco_BP1_000304.1
MNLPSTLFPSIDLSCIEEKYSGFSPQVLLSALSSLKGNEQRTETYVSQETKIWVPTNPRGAESLAPGIIASESDFYLHRLWGLPSEFSENFTILLFHYDGLTSEWDEFEWSKRAIHMSIQKQTKWWYAKRFLHPDIVAPYEYVFIWDEDLGLEHFDAEKYIKLVKKHGLEISQPGLDPKSGLTWQMTRRRENSEVHMQTEERPGWCSDPHLPPCASFVEIMAPVFSRDAWRCVWHMIQNDLVHGWGLDFALRNCVEGLPSFIFAWEQPAHKKIGVVDAQWIVHQGVPSLGNQGQAEGGRAPWEGVRERCHSEWAMFQARMTGAEKAYFEEMGVDPPNSTAH
>Pyrco_BP1_004127.1
MMMLKTPTSISHEDPKRRFFSCSFLSTIAMLSAVLFFGSQFVVTDYKEWLIFVVVIDVVLHVQTQCKPEGTEALPKGIVSKTSDLLMQPLWGPRNKKNSKSSTNLLAMAVGLKQKESVNKIVKKFMSSDFVLMLFHYDGHVNEWRDLEWSGKAIHVSAMNQTKWWYAKRFLHPDIVSEYEFIFLWDEDLGIENFNAGRYLSIIRKEGLEISQPALDPDNSEVHHLLTARDNRTEVHRKINKTLRGGRKCDENSTDPPCTGFVEMMAPVFSRASWRCIWHMIQGDRTKNIGIVDSEYIIHYGIPSLGGSAANKTHADANDQPAQNISLPSSEQPVSDPRTEVRKLSLAELEIFKNRWKRAIREDNCWIDPFQKNITAK
>Pyrco_BP1_008289.1
MRILSRSSGGKKPNENMRLIVTTFVGVAFGFLIGVSFPTLSLTKLNLSSSLLPTVDLSYTEDKKSDISSQSQSSWPSERSKNSSSQDQSSNGKSRIWVPSNPRGAEMLPPGIVAAESDFYLRRLWGKPSEDLTIKPRYLVTFTVGLNQKKNIDAAVKKFSENFTILLFHYDGQTTEWDDLEWSKRAIHISARKQTKWWYAKRFLHPDIVAPYDYIFIWDEDLGVEHFNAEVYLRLVKKHGLEISQPGLEPNKGLTWQMTKRRGDREVHKQTEEKPGWCTDPLLPPCAAFIEIMAPVFSRSAWRCVWHMIQNDLVHGWGLDFALRKCVEPAHEKIGVVDSQWIVHQTVPSLGSQGESQNGKAPWQGVRERCRKEWTMFQMRVANAENAYFKAIGVDPSNSTAH
>Pyrco_BP1_011856.1
MKQLSFMGVACTVMLFIVYRTTNFQYQAYQQTEIDAKWNPFDTAKEIFATSRKLDSLPRGIIQPRSDLEQRPLWLTSSSRLKVDDYSNRNLLAIPVGIKQKDSVDAIVRKFLPENFTFILFHYDGNVDGWWDLEWSNEAIHIVAQNQTKWWFAKRFLHPDIVSIYDYVFLWDEDLGVENFHPGRYLEIVKETGLEISQPALHPNSTDIHHRITIRAKNKKFHRRVYDTRGSTKCTEASQGPPCTGFVEGMAPVFSRAAWHCTWHLIQNDLVHGWGLDMRLGYCAQGDRTKKVGVVDSEYIVHKGIQTLGEGGSSTNKVPEKKSKKRAAPGHDMRIEISRTSSEIGPLGAQISLPAMAGRYDSNPFAEEEEVNPFSNPGIVAPAKNSRLSPLPPERAGFNYGLGDPVDIPIDGNADLKKRERELQAKEAELRKREEIVRRKEEAAARAGIVIEEKNWPPFFPIIHHDIANEIPVHLQRVQYVAFTTWLGLVLCLFWNVIAVTAAWIKGEGVKIWFLAVIYFISGAPGSYVLWYRPLYRVFRSESALKYGWFFLFYLVHIGFCIFAAVAPPIFFKGKSLTGILPAIDVLGDHVLVGIFYFIGFGMFCLESVLSIWVIQQVYMYFRGSGKAAEMRREGARGVVRAAL
>Pyrco_BP1_014904.1
MKLVYKRRYRNGIRRGIQISAVPRRCHFQKPNRFRRNRETELERRPCRTTELGRVRLCSAALTIFFTAKSPPGNLRNPNETMRLVVTIFVGVVIGFFVGVSFPTLSLTKMNLPSTLFPSIDLSYIEEKYYGFSTQALLNAWSSLKGNEVRTEKYVSQETKIWVPTNPRGAESLPPGIVASESDFYLRRLWGLPSEDLLVKPKYLVTFTVGYAQKKNVDAAVKKFSENFTILLFHYDGLTSEWDEFEWSKRAIHVSIQKQTKWWYAKRFLHPDIVAPYEYIFIWDEDLGLEHFNAEKYIKLVKKHGLEISQPGLEPNSGLTWQMTKRRGDSEVHMQTEEKPGWCNDPHLPPCAAFVEIMAPVFSRDAWRCVWHMIQNDLVHGWGLDFALRHCVAETVVTDLFLPTGESGRWKSAMGRGKGEVQKRMDDVSSTNGERRESIF
>Pyrco_BP1_016920.1
MGILSRSAGGRKPNETMRLIVTTFVGVVFGFLIGASFPTLSLTRLNLSSSLHPTIDLSYNEDLKSDISSQALLSSWSSARSKNSTSQDQSSNGTSRIWVPSNPRGAEMLPPGIVAAESDFYLRRLWGNPNEDVTIKPRYLVTFTVGLNQKRNIDAAVKKFSENFTILLFHYDGQTTEWDDLEWSKRAIHISVRKQTKWWYAKRFLHPDILASYDYIFIWDEDLGVEHFNSEEYIRLVRKHGLEISQPGLEPNKGLTWQMTKRRGDREVHKQTEEKPGWCTDPLLPPCAAFIEIMAPVFSRSAWRCVWHMIQNDLVHGWGLDFALRKCVEPAHDKIGVVDSQWIIHQTVPSLGSQGESENGKAPWQGVRERCRKEWTMFQMRVSNAENAYFKAIGVDPSTSKAH
>Pyrco_BP1_020866.1
MDAKWNPFDTVKEIFVTSRKLDGLPRGIIQPRSDLEQRPLWLTSSSRLKVGDYSNRNLLAIPVGIKQKDSVDAIVGKFLPENFTVILFHYDGNVDGWWDLEWSNDAIHIVAQNQTKWWFAKRFLHPDIVSIYDYIFLWDEDLGVENFHPGRYLEIVKEAGLEISQPALHPNSTDIHHRITIRAKKKKFHRRVYDTRGSTKCTEASQGPPCTGFVEGMAPVFSRAAWHCTWHLIQNDLVHGWGLDMKLGYCAQGDRTKKVGVVDSEYIVHKGIQTLGEGGSSTNKVPEKKSKKRAAPGHDMRIEIRRQSTREYTTFKERWNNAVEEDLNWIDPFKSSLKRRKQRRRNNQSLRQALRLVLWALKSLSLPAMAGRYDSNPFAEEDEVNPFSNPGSVAPAKNSRLSPLPPERAGFNYGLGETVDIPIDGNADLKKRERELQAKEADLRKREEIVKRKEAAAARAGIVLEDKNWPPFFPIIHHDIANEIPIHLQRLQYVAFTTWLGIVLCLFWNIIAVTTAWIKGDGVKIWFLAIIYFIAGAPGSYVLWYRPLYRTFRSESALKYGWFFMFYMLHIGFCIFAAVAPPIFFKGKSLTGILAAIDVLSEHALVGIFYFIGFGMFCLEAVLSVWVIQQVYMYFRGSGKAAEMRREGARGVMRAAL
>Pyrco_BP1_022645.1
MGDLQVVGGIKKLNNKNYNTWATCMESYLQGQDLWDVVGGNEVTQPEEDTSGALRKWKIKADPSAAIVESRIKRIIIHGLRPEYRGFVAAVQGWPTQPSLVEFENLLANQEALAKQMGGVSLKGEEETLYTKSKGSFKQRAGGGSKRNGDKEKGHQGGGSSRLGGAPKYHGNRDELEELLDGNDVKQEVPKSHWKTEEVRSSEVEVSTPRSQLRRSTGILKPNLKYATATIVEEAVEAEMCKEASQNSXXXXXXXXXGRRGCCVKEISNLGSSGKAKKCETHLIQMGVQDEALSTQRREKNEMVLRGSVKEINLISLKDIHKSRIKNSRTFTKNTCPFNFVFFFLFLFFSEFPKVAAQMINPAAALSDPKNRSFYCSLFILASLICGAYFIGGATIAHEYKEKLTRWKVVYNRQNTNFHTCKNRCQPSGSEALPEGIIAKTSDLEPLPLWGSSVKNENSKPSKSLLAIAVGIRQKEIVDKIVKKFLSSDFVVMLFHYDGALDKWRDLPWSDRAIHVSVMNQTKWWFAKRFLHPDIVSEYKYIFLWDEDLGVENFNPKRYVSIIQEEGLEISQPALDPDKSEVYHPITARVKKSKVHRRFHKYKGSARCDDHSSAPPCAGWVEMMAPVFSRSAWQCVWYMIQNDLVHAWGLDVQLGYCAQGDRTQNVGVVDSEYIVHLGLPTLGVSDGNKASIMASWVTNGPDPSQKGDSKALAPSSSDKVNDRSKVRMQSFIDMQIFKERWSAAIREDKCWVDPYQLSTN
>Pyrco_BP1_023905.1
MGTVHRSGVKKSNDSARLIFTTSLGVVFGFFLGVSLPSVSLNKIRLPSSLITSLDVAFTQLRRPNTPPSSKSLEDEGSEGVPKIYVPTNPRGAETLPPGIIVPKSDLYIRRLWGEPGEDLKVTPKYLVSFTVGINQKKNIDAAVKKFSENFTILLFHYDGRTSEWEEFEWSKRAIHVSVKRQAKWWYAKRFLHPDIVAAYEYIFIWDEDLGVEHFNGEKYIQLVKKYGLEISQPGLEPNNGLTWEMTKRRGDREVHKDTEEKPGWCSDPLLPPCAAYDLSRSLSSTIFYGHICGNNGPCLFSGSLALCMAYDSGMVYRCNFWLAIDVVIYNILRMI
>Pyrco_BP1_044301.1
MVSKNFDLLMQPFMRSLIQKEGLEISQPALDPDNSEVHHLLTARDNRTEVHRNINNALRGGRKCDENSTDPSCTGYKIFIYKYTDTYSLLSRASIHGCVHACYRYRSVYPARLNYTYGRFVEMMAPVNSRASWRCMWHIIQNDLVHAWVLGFQLGYCAQTISPSCKLHLSYCFSPVLLYKFRTSEAILYRAIEPKILELLILSTLFIRYSFTRGLGGKQGRKLHTTPSLSLHDSMLLSCIICMISLSLTNGHSHQCRQLQKQMINLLTI
>Pyrco_BP_DH_04g21480
MKSSSVTFRADSRSGKSCFCSIFPAASLLCILFVIVTAYISSSDYKEDSSSFWKVTNNLQTLKYKCKNQDKPYGSEPLPRGIVAKTSNLEMQPLWHAKKKPSFKLLEKKDANSSSSLFAMAVGIKQKDLVSKMVKKFLSSGFVVMLFHYDGIVDQWKEFQWSDQVIHISAVNQTKWWFAKRFLHPDIVAEYSYIFLWDEDLGVDNFHPQRYVSIVQKEGLEISQPALDYSKSEVHHQITVRLRGSVAHRRTYKSSNNGKGCHDSSTAPPCTGWIEVMAPVFSRAAWRCVWYMIQNDLIHAWGLDMQIGYCAQGDRTKKVGVVDAEYIIHYGRPTLGGSSDDQSDQVTKDKIRWQESSPSSKSTRKGHRADVRRESYNEMKVFRRKWERAIKNDKCWIDPYRQPVIG
>Pyrco_BP_DH_05g14820
MMTWESKISMLEEGLEISQPALDPDNSEVHHLLTARDNRTEVHRNINNALRGGRKCDENSTDPSCTGFVEMMAPVNSRASWRCMWHIIQNDLVHAWVLGFQLGYCAQTISPSCELHFSYCFSPVLLYKFRTSEAILYRAIEPKISELLILSTLFIRYSFTRGLGGKQGRKLHTTPSLSLHDSMLLSCIICMISLSLTNGHSHQCRQLQKQMINLLTIKACLVQNNWYLTLEPS
>Pyrco_BP_DH_05g29730
MKSPNSWIWMFKKKNSFSDGGKSGMKMKQLSFMGVVCTVMLFVVYRTTNYQYQAYQQTEMDAKWNPFDTVKEIFVTSRKLDGLPRGIIQPRSDLEQRPLWLTSSSRLKVGDYSNRNLLAIPVGIKQKDSVDAIVGKFLPENFTVILFHYDGNVDGWWIDLEWSNDAIHIVAQNQTKWWFAKRFLHPDIVSIYDYIFLWDEDLGVENFHPGRYLEIVKEAGLEISQPALHPNSTDIHHRITIRAKKKKFHRRVYDTRGSTKCTEASQGPPCTGFVEGMAPVFSRAAWHCTWHLIQNDLVHGWGLDMKLGYCAQGDRTKKVGVVDSEYIVHKGIQTLGEGGSSTNKVPEKKSKKRAAPGHDMRIEIRRQSTREYTTFKERWNNAVEEDLNWIDPFKSSLKRRKQRRRNNQLSS
>Pyrco_BP_DH_08g21320
MGSNAAALSDPKNRSFYCSLFILASLICGAYFIGGATIAHEYKEKLTRWKVVYNRQNTNFHTCKNRCQPSGSEALPEGIIAKTSDLEPLPLWGSSVKNENSKPSKSLLAIAVGIRQKEIVDKIVKKFLSSDFVVMLFHYDGALDKWRDLPWSDRAIHVSVMNQTKWWFAKRFLHPDIVSEYKYIFLWDEDLGVENFNPKRYVSIIQEEGLEISQPALDPDKSEVYHPITARVKKSKVHRRFHKYKGSARCDDHSSAPPCAGWVEMMAPVFSRSAWQCVWYMIQNDLVHAWGLDVQLGYCAQGDRTQNVGVVDSEYIVHLGLPTLGVSDGNKVTNGPDPSQKGDSKALAPSSSDKVNDRSKVRMQSFIDMQIFKERWSAAIREDKCWVDPYQLSTN
>Pyrco_BP_DH_10g12840
MDLISHCYSVSQFMSSDFVLMLFHYDGHVNEWRDLEWSGKAIHVSAMNQTKWWYAKRFLHPDIVSEYEFIFLWDEDLGIENFNAGRCLPNSYIIHALIDVNHCIQILFLSMMNPSWFLSYADTYRLLEKRGLRYHSQHWILTTPRCIIFLRRETTEQKYTVHAWGLDFQLGYCAQAIFPSCKLHLFFTHSILYISHVRINPLQGDRTKNIGIVDSEYIIHYGIPSLGGSAANKTHADANDQPAQNINLPSSEQPVSDPRTEPKACTANLGILQIHCSCIYYVQVRKLSLAELEIFKNRWKRAIREDNCWIDPFQKNITAK
>Pyrco_BP_DH_10g25370
MKSPNSWIWMLKKKNSFSDGGKGGIKMKQLSFMGVACTVMLFIVYRTTNFQYQAYQQTEIDAKWNPFDTAKEIFATSRKLDSLPRGIIQPRSDLEQRPLWLTSSSRLKVDDYSNRNLLAIPVGIKQKDSVDAIVRKFLPENFTFILFHYDGNVDGWWDLEWSNEAIHIVAQNQTKWWFAKRFLHPDIVSIYDYVFLWDEDLGVENFHPGRYLEIVKEAGLEISQPALHPNSTDIHHRITIRAKNKKFHRRVYDTRGSTKCTEASQGPPCTGFVEGMAPVFSRAAWHCTWHLIQNDLVHGWGLDMRLGYCAQGDRTKKVGVVDSEYIVHKGIQTLGEGGSSTNKVPEKKSKKRAAPGHDMRIEIRRQSTREFITFKQRWNNAVEEDPNWADPFKSSLKRRKQRKRDNLSS
>Pyrco_BP_DH_111g01910
MSIQKQTKWWYAKRFLHPDIVAPYEYVFIWDEDLGLEHFDAEKYIKLVKKHGLEISQPGLDPKSGLTWQMTRRRENSEVHMQTEERPGWCSDPHLPPCASFVEIMAPVFSRDAWRCVWHMIQNDLVHGWGLDFALRNCVEPAHKKIGVVDAQWIVHQGVPSLGNQGQAEGGRAPWEGVRERCHSEWAMFQARMTGAEKAYFEEMGVDPPNSTAH
>Pyrco_BP_DH_11g11440
MGTVHRSGVKKSNDSARLIFTTSLGVVFGFFLGVSLPSVSLNKIRLPSSLITSLDVAFTQLRRPNTPPSSKSLEDEGSEGVPKIYVPTNPRGAETLPPGIIVPKSDLYIRRLWGEPGEDLKVTPKYLVSFTVGINQKKNIDAAVKKFSENFTILLFHYDGRTSEWEEFEWSKRAIHVSVKRQAKWWYAKRFLHPDIVAAYEYIFIWDEDLGVEHFNGEKYIQLVKKYGLEISQPGLEPNNGLTWEMTKRRGDREVHKDTEEKPGWCSDPHLPPCAAFVEIMAPVFSREAWRCAWHLIQNDLVHGWGLDFALRRCVEPAHEKIGVVDSQWIIHQVIPSLGGQGNQEDGKAPWEGVRDMVRTRCKNEWAEFQARLLGADQAYLAQKGRG
>Pyrco_BP_DH_13g08720
MYSQKLVNNMRILSRSSGGKKPNENMRLIVTTFVGVAFGFLIGVSFPTLSLTKLNLSSSLLPTVDLSYTEDKKSDISSQSQSSWPSERSKNSSSQDQSSNGKSRIWVPSNPRGAEMLPPGIVAAESDFYLRRLWGKPSEDLTIKPRYLVTFTVGLNQKKNIDAAVKKFSENFTILLFHYDGQTTEWDDLEWSKRAIHISARKQTKWWYAKRFLHPDIVAPYDYIFIWDEDLGVEHFNAEVYLRLVKKHGLEISQPGLEPNKGLTWQMTKRRVDREVHKQTEEKPGWCTDPLLPPCAAFIEIMAPVFSRSAWRCVWHMIQNDLVHGWGLDFALRKCVEPAHEKIGVVDSQWIWGSSNCSFIGEPG
>Pyrco_BP_DH_15g38870
MLFHYDGAVDKWRDLPWSDHAIHVSVMNQTKWWFAKRFLHPDIVSEYKYIFLWDEDLGVENFDPMRYLSIIQEEGLEISQPALDPDKSEVYHPITARVKNSKVHRRFYKYKGSGRCDDHSSAPPCAGWVEMMAPVFSRTAWQCVWYMIQNDLVHAWGLDVQLGYCAQGDRTQNVGVVDSEYIVHLGLPTLGVSDGNKVTNSPNPSQKGDSKALAPSASDKVNGRSKVRMQSFIDMQIFKERWSNAVKEEKCWVDPYQLTTN
>Pyrco_BP_DH_16g08530
MYSQKLVNNMGILSRSAGGRKPNETMRLIVTTFVGVVFGFLIGASFPTLSLTRLNLSSSLHPTIDLSYNEDLKSDISSQALLSSWSSARSKNGTSQDQSSNGTSRIWVPSNPRGAEMLPPGIVAAESDFYLRRLWGNPNEDVTIKPRYLVTFTVGLNQKRNIDAAVKKFSENFTILLFHYDGQTTEWDDLEWSKRAIHISVRKQTKWWYAKRFLHPDILASYDYIFIWDEDLGVEHFNSEEYIRLVRKHGLEISQPGLEPNKGLTWQMTKRRGDREVHKQTEEKPGWCTDPLLPPCAAFIEIMAPVFSRSAWRCVWHMIQNDLVHGWGLDFALRKCVEPAHDKIGVVDSQWIIHQTVPSLGSQGESENGKAPWQGVRERCRKEWTMFQMRVSNAENAYFKAIGVDPSTSKAH
>Pyrco_BP_DH_17g01910
MVSPIRIGNLRNPNETMRLVVTIFVGVVIGFFVGVSFPTLSLTKMNLPSTLFPSIDLSYIEEKYYGFSTQALLNAWSSLKGNEVRTEKYVSQETKIWVPTNPRGAESLPPGIVASESDFYLRRLWGLPSEDLLVKPKYLVTFTVGYAQKKNVDAAVKKFSENFTILLFHYDGLTSEWDEFEWSKRAIHVSIQKQTKWWYAKRFLHPDIVAPYEYIFIWDEDLGLEHFNAEKYIKLVKKHGLEISQPGLEPNSGLTWQMTKRRGDSEVHMQTEEKPGWCNDPHLPPCAAFVEIMAPVFSRNAWRCVWHMIQNDLVHGWGLDFALRHCVAPAHKKIGVVDAQWIVHQGVPSLGNQGKAEGGRAPWEGVRERCRREWTMFQARMASAEKAYFEEMGIDPPSSTAH
>Pruav_sc0000040.1_g600.1.mk
MSDRPAKNCQTVRSKFPITNHNINHFVYILPCLTWPHSKERQRLDHSGFGMYSTARAPNVHVGPTKYVNPTSQEFLGAIFQPISFLFVFVNRLFDQSVPESQRNEIGSSCSAPAPPRTSWAAFGLLLSPLKIKAGNHLGWLNGFLAMRARSSLLKLGNIRNPNEKMRLVVTVFVGIVLGFFLGVSFPTLYLTKMNLPSSLFPSIDLSYIEDKYSGFSTQALLNAWSSLKGNTDNSARYVSNEEEKIWVPTNPRGAESLPPGIIASESDLYLRRLWGLPSEVARAGLNHQAERAIHVSIQKQTKWWYAKRFLHPDIVAPYDYIFVWDEDLGVEHFNAEEYIKLVRKYGLEISQPGLEPNNGLTWQMTKRRGHSEVHMLTEEKPGWCNDPHLPPCAAFVEIMAPVFSRDAWRCVWHMIQNDLVHGWGLDFALRQCIEGLRPFIFAWKQPAHKKIGVVDAQWIVHQGVPSLGNQGQAERGRAPWEGVRERCRREWTMFQARMTRAEKAYFEAMGVDPPNSTAH
>Pruav_sc0000648.1_g430.1.mk
MMMSTSIYHKDPTRRRFFSCSFLCTIAMVSAVFFFGSRCVLTDYKEKFLAWGLVDAMQYTISKNCETHCRPDGTEALPKGIVSKTSDLLMQPLWGPRNKKNSKSSTNLLAIAVGIKQKESVNKIVKKFLLSDFVVMLFHYDGRVNEWRDLEWSGRAIHVSAMNQTKWWYAKRFLHPDIVSEYAFIFLWDEDLGIENFNVGRYLSIIRKEGLQISQPALDPENSEVHHDLTARDNRTEVHRKINKTNAEAPDQAAKTISLPSSEQPTPTSSSPSDPRTEVRKLSFVELEIFKNRWKKAVREDNCWDPYQKTSQQSKN
>Pruav_sc0000744.1_g340.1.mk
MKSSPNSRIKTFIQPLKYLMTSSSQVTLRADTRSGKSRLCNVLPAASLLCLLFLILTLSSEYKEENQYRPYGSEALPQDIVSKTSNLEMRPLWNEKKKRSKSSVNLLEKKDANSTNLFAMAVGIKQKDLVSKMVKKFLSSGFVVMLFHYDGIVDEWKEFQWSDLVIHVSAINQTKWYGSILA
>Pruav_sc0002009.1_g320.1.mk
MKSPNSWIWVFKKRNAFSDGGKCGLKMKQLSFMGVVCTVMLFIVYRTTNYQYQAYQQTEDIFVTSKKLDSLPRGIIQARSDLELRPLWLTSGSRLKVDHYSHRNLLAIPVGIKQKDSVDAIVEKFLPENFTIILFHYDGNVDGWWDLEWSSDAIHIVAQNQTKWWFAKRFLHPDIVSIYDYVFLWDEDLGVENFHPGRYLEIVREAGLEISQPALHPNSTDIHHRITIRARKKKFHRRVYDVRGSVKCTEASQTPPCTGISSSDIIINFMGDRTTKVGVVDSEYVVHKGIQTLGDGGLSARKKRGASGFDVRTEIRRQSTREFSIFKERWNNAVDEDMNWTDPFKSSIRRRKQRKRNTHLSS
>Pruav_sc0002835.1_g110.1.mk
MSAGGRKPNETMRLIVTTFVGVVFGFLIGVSFPTLSLTKLNLSSSLLPNVDLSYNEDQKSDISRETILSAWSSTRSNNSSTKAQSSNGTARIWVPSNPRGAERLPPGILAAESDFYLRRLWGKPSEDLTIKPRYLVTFTVGLNQKKNIDAAVKKFSENFTILLFHYDGQTTEWDEFEWSKQAIHVSVRKQTKWWYAKRFLHPDIVAPYDYIFIWDEDLGVEHFNAEEYIKLVRKHGLEISQPGLEPNKGLTWQMTKRRGDREVHKQTKEKPGWCTDPHLPPCAAMTWSMGGPAHEKIGVVDSQWIVHQTVPSLGNQGESENGKAPWQGVRERCRKEWTMFQMRVANAENAYFKAIGVDPSNSTTN
>Pyrusco0g019010.1
MMMLKTPTSISHEDPKRRFFSCSFLSTIAMLSAVLFFGSQFVVTDYKEKFLTWGSVNGQHTISKSCETQCKPEGTEALPKGIVSKTSNLLMQPLWGPRNKKNSKSSTNLLAMAVGLKQKESVNKIVKKFMSSDFVLMLFHYDGHVNEWRDLEWSGKAIHVSAMNQTKWWYAKRFLHPDIVSEYEFIFLWDEDLGIENFNAGRYLSIIRKEGLEISQPALDPDNSEVHHLLTVRDNRTEVHRKINKTLRGGRKCDENSTDPPCTGFVEMMAPVFSRASWRCIWHMIQNDLVHAWGLDFQLGYCAQGDRTKNIGIVDSEYIIHYGIPSLGGSAANKTHADANDQPAQNISLPSSEQPVSDPRTQVRKLSLAELEIFKNRWKRAIREDNCWIDPFQKNITAK
>Pyrusco0g035270.1
MKSPNSWIWMLKKKNSFSDGGKSGIKMKQLSFMGVACTIMLFIVYRTTNFQYQAYQQTEIDAKWNPFDTAKEIFATSRKLDSLPHGIIQPRSDLEQRPLWLTSSSRLKVDDYSNRNLLAIPVGIKQKDSVDAIVRKFLPENFTFILFHYDGNVDGWWDLEWSNEAIHIVAQNQTKWWFAKRFLHPDIVSIYDYVFLWDEDLGVENFHPGRYLEIVKEVGLEISQPALHPNSTDIHHRITIRAKNKKFHRRVYDTRGSTKCTEASQGPPCTGFVEGMAPVFSRAAWHCTWHLIQNDLVHGWGLDMRLGYCAQGDRTKKVGVVDSEYIVHKGIQTLGEGGSSTNKVPEKKSKKRAAPGHDMRIEIRRQSTREYTTFKERWNNAVEEDLNWIDPFKSSLKRRKQRRRNNQLSS
>Pyrusco10g016120.1
MMMLKTPTSISHEDPKRRFFSCSFLSTIAMLSAVLFFGSQFVVTDYKEKFLTWGSVNGVQHTISKSCETQCKPEGTEALPKGIVSKTSDFLMQPLWGPRNKKNSKSSTNLLAMAVGLKQKESVNKIVKKFMSSDFVLMLFHYDGHVNEWRDLEWSGKAIHVSAMNQTKWWYAKRFLHPDIVSEYEFIFLWDEDLGIENFNAGRYLSIIRKEGLEISQPALDPDNSEVHHLLTARDNRTEVHRFVEMMAPVFSRASWRCIWHMIQNDLVHAWGLDFQLGYCAQGDRTKNIGIVDSEYIIHYGIPSLGGSAANKTNADANDQPAQNISLPSSEQPVSDPRTELNWKIFKNRWKRAIREDNCWIDPFQKNITAK
>Pyrusco11g016630.2
MGTVHRSGVKKSNDSARLIFTTSLGVVFGFFLGVSLPSVSLNKIRLPSSLITSLDVAFTQLRRPNTPPSSKSLEDEGSEGVPKIYVPTNPRGAETLPPGIIVPKSDLYIRRLWGEPGEDLKVTPKYLVSFTVGINQKKNIDAAVKKFSENFTILLFHYDGRTSEWEEFEWSKRAIHVSVKRQAKWWYAKRFLHPDIVAAYEYIFIWDEDLGVEHFNGEKYIQLVKKYGLEISQPGLEPNNGLTWEMTKRRGDREVHKDTEEKPGWCSDPQLPPCAAFVEIMAPVFSREAWRCAWHLIQNDLVHGWGLDFALRRCVEPAHEKIGVVDSQWIIHQVIPSLGGQGNQEDGKAPWEGVRTRCKNEWAEFQARLLGADQAYLAQKGRG
>Pyrusco12g002070.1
MKSSSATLCADLRSGKLCFCSILPAASLLCILFLIVSAYISTDYRENSSSFWRVANNLQNLKYKCMNQKKPYGSEPLPRGIVAKTSDLEMRPLWDAKKKPSVNLLKKKDANSSTNLFAMAVGIQQKDLVSKMVKKFLSSGFVVMLFHYDGIVDEWKEFQWSDQVIHVSAASQTKWWFAKRFLHPDIVAEYSYIFLWDEDLGVDNFHPQRYISIVQREGLEISQPALDYSKSEVHHQITVRLRGSVAHRRTYKSSNNGKGCYESSRAPPCTGWIEVMAPVFSRAAWRCVWYMIQNNLIHAWGLDTQIGYCAQGDRTKKVGVVDAEYIIHHGRPTLGGSSDDQNNQGSSPSSSKSTGNDHRVDVRRESFNQMKVFRRKWERAVRNDKCWIDPYK
>Pyrusco16g008470.1
MYSQKLVNNMGILSRSAGGRKPNETMRLIVTTFVGVVFGFLIGASFPTLSLTRLNLSSSLHPTIDLSYNEDLKSDISSQALLSSWSSARSKNSTSQDQSSNGTSRIWVPSNPRGAEMLPPGIVAAESDFYLRRLWGNPNEDVTIKPRYLVTFTVGLNQKRNIDAAVKKFSENFTILLFHYDGQTTEWDDLEWSKRAIHISVRKQTKWWYAKRFLHPDIVASYDYIFIWDEDLGVEHFNSEEYIRLVRKHGLEISQPGLEPNKGLTWQMTKRRGDREVHKQTEEKPGWCTDPLLPPCAAFIEIMAPVFSRSAWRCVWHMIQNDLVHGWGLDFALRKCVEPAHDKIGVVDSQWIIHQTVPSLGSQGESENGKAPWQGVRERCRKEWTMFQMRVSNAENAYFKAIGADPSTSKAH
>Pyrusco17g001090.1
MVSPIRIGNLRNPNETMRLVVTIFVGVVIGFFVGVSFPTLSLTKMNLPSTLFPSIDLSYIEEKYSGFSTQALLNSWSSLKGNEVRTEKYVSQETKIWVPTNPRGAESLPPGIIASESDFYLRRLWGLPSEDLLVKPKYLVTFTVGYAQKKNVDAAVKKFSENFTILLFHYDGLTSEWDEFEWSKRAIHVSIQKQTKWWYAKRFLHPDIVAPYEYIFIWDEDLGLEHFNAEKYIKLVKKHGLEISQPGLEPNSGLTWQMTKRRGDSEVHMQTEEKPGWCNDPHLPPCAAFVEIMAPVFSRDAWRCVWHMIQNDLVHGWGLDFALRRCVAPAHKKIGVVDAQWIVHQGVPSLGNQGKAEGGRAPWEGVRERCRREWTMFQARMASAEKAYFEEMGIDPPSSTAH
>Pyrusco3g001420.1
MGTVHRSGLKKSNDSARLIFTTILGVIFGFFIGVSLPMVSLSKIRLPSSLITSLDVAFTQLRRPSTPPPSNKSLEDEGSEGVPKIYVPTNPRGAETLPPGIIVPQSDLYIRRLWGEPNEDLKVTPKYLVSFTVGINQKMNIDAAVKKFSENFTILLFHYDGRTSEWEEFEWSKRAIHVSVKRQAKWWYAKRFLHPDVVAAYEYIFIWDEDLGVEHFNAEKYIQLVKKYGLEISQPGLEPNDGLTWEMTKRRGDREVHKDTEEKPGWCSDPHLPPCAAFVEIMAPVFSREAWRCAWHMIQNDLVHGWGLDFALRRCVEPAHEKIGVVDSQWIVHQVIPSLGGQGNQEDGKAPWEGVRDMVRTRCKNEWAEFQARLLGADQAYLAKKGKG
>Pyrusco4g000460.1
MEDEVLLCKHGSPVTFRADSRSGKSCFCSILPAASLLCILFVIVSAYISSSDYKEDSSSFWKVTNNLQTLKYKCKNQDKPYGSEPLPRGIVAKTSNLEMQPLWHAKKKPSFKLLEKKGANSSSSLFAVAVGIKQKDLVSKMVKKFLSSGFVVMLFHYDGIVDQWKEFQWNDQVIHISAVNQTKWWFAKRFLHPDIVAEYSYIFLWDEDLGVDNFHPQRYVSIVQKEGLEISQPALDYSKSEVHHQITVRLRGSVAHRRTYKSSNNGKGCHDSSTAPPCTGWIEVMAPVFSRAAWRCVWYMIQVGVLTYFYCPASWNSTQIAIFLFA
>Pyrusco5g024380.1
MKSPNSWIWMFKKKNSFSDGGKSGMKMKQLSFMGVVCTVMLFVVYRTTNYQYQAYQQTEMDAKWNPFDTVKEIFVTSRKLDGLPRGIIQPRSDLEQRPLWLTSSSRLKVGDYSNRNLLAIPVGIKQKDSVDAIVGKFLPENFTVILFHYDGNVDGWWDLEWSNDAIHIVAQNQTKWWFAKRFLHPDIVSIYDYIFLWDEDLGVENFHPGRYLEIVKEAGLEISQPALHPNSTDIHHRITIRAKKKKFHRRVYDTRGSTKCTEASQGPPCTGFVEGMAPVFSRAAWHCTWHLIQNDLVHGWGLDMKLGYCAQGDRTKKVGVVDSEYIVHKGIQTLGEGGSSTNKVPEKKSKKRAAPGHDMRIEIRRQSTREYTTFKERWNNAVEEDLNWIDPFKSSLKRRKQRRRNNQSLRQALRLVLWALKSLSLPAMAGRYDSNPFAEEDEVNPFSNPGSVAPAKNSRLSPLPPERAGFNYGLGETVDIPIDGNADLKKRERELQAKEADLRKREEIVKRKEAAAARAGIVLEDKNWPPFFPIIHHDIANEIPIHLQRLQYVAFTTWLGIVLCLFWNIIAVTTAWIKGDGVKIWFLAIIYFIAGAPGSYVLWYRPLYRTFRSESALKYGWFFMFYMLHIGFCIFAAVAPPIFFKGKSLTGILAAIDVLSEHALVGIFYFIGFGMFCLEAVLSVWVIQQVYMYFRGSGKAAEMRREGARGVMRAAL
>Pyrusco8g007030.1
MINPAAALSDPKNRSFYCSLFILASLICGAYFIGGATIAHEYKEKLTRWKVVYNRQNTNFHTCKNRCQPSGSEALPEGIIAKTSDLEPLPLWGSSVKNENSKPSKSLLAIAVGIRQKEIVDKIVKKFLSSDFVVMLFHYDGAVDKWRDLPWSDRAIHVSVMNQTKWWFAKRFLHPDIVSEYKYIFLWDEDLGVENFNPKRYVSIIQEEGLEISQPALDPDKSEVYHPITARVKKSKVHRRFHKYKGSARCDDHSSAPPCAGWVEMMAPVFSRSAWQCVWYMIQNDLVHAWGLDVQLGYCAQGDRTQNVGVVDSEYIVHLGLPTLGVSDGNKVTNGPDPSQKGDSKALAPSSSDKVNDRSKVRMQSFIDMQIFKERWSAAIREDKCWVDPYQLSTN
>Pyrusco9g017720.1
MGSPIRIGNLRNPNETMRLAVTIFVGAVVGFFLGVSFPTISLTKMNLPSTLFPSIDLSCIEEKYSGFSPQVLLSAWSSLKGNEQRTEKYVSQETKIWVPTNPRGAESLAPGIIASESDFYLHRLWGLPSEDLLVKPKYLVTFTVGCAQKKNVDAAVKKFSENFTILLFHYDGLTSEWDEFEWSKRAIHMSIQKQTKWWYAKRFLHPDIVAPYEYVFIWDEDLGLEHFDAEKYIKLVKKHGLEISQPGLDPKSGLTWQMTRRRDNSEVHMQTEERPGWCSDPHLPPCASFVEIMAPVFSRDAWRCVWHMIQNDLVHGWGLDFALRNCVEPAHKKIGVVDAQWIVHQGVPSLGNQGQAEGGRAPWEGVRERCHSEWAMFQARMTGAEKAYFEEMGVDPPNSTAH
>Pyrusco9g017850.1
MVSPIRIGNLRNPNETMRLVVTIFVGVVIGFFVGVSFPTLSLTKMNLPSTLFPSIDLSYIEEKYSGFSTQALLNSWSSLKGNEVRTEKYVSQETKIWVPTNPRGAESLPPGIIASESDFYLRRLWGLPSEDLLVKPKYLVTFTVGYAQKKNVDAAVKKFSENFTILLFHYDGLTSEWDEFEWSKRAIHVSIQKQTKWWYAKRFLHPDIVAPYEYIFIWDEDLGLEHFNAEKYIKLVKKHGLEISQPGLEPNRGLTWQMTKRRGDSEVHMQTEEKPGWCNDPHLPPCAAFVEIMAPVFSRDAWRCVWHMIQNDLVHGWGLDFALRRCVAPAHKKIGVVDAQWIVHQGVPSLGNQGKAEGGRAPWEGVRERCRREWTMFQARMASAEKAYFEEMGIDPPSSTAH
>Pyrbe_004153
MMMLKTPTSISHEDPKRRFFSCSFLSTIAMLSAVLFFGSQFVVTDYKEKFLTWGSVNGVQHTISKSCETQCKPEGTEALPKGIVSKTSDLLMQPLWGPRNKKNSKSSTNLLAMAVGLKQKESVNKIVKKFMSSDFVLMLFHYDGHVNEWRDLEWSGKAIHVSAMNQTKWWYAKRFLHPDIVSEYEFIFLWDEDLGIENFNAGRYLSIIRKEGLEISQPALDPDNSEVHHLLTARDNRTEVHRKINKTLRGGRKCDENSTDPPCTGFVEMMAPVFSRASWRCIWHMIQNDLVHAWGLDFQLGYCAQGDRTKNIGIVDSEYIIHYGIPSLGGSAANKTNADANDQPAQNISLPSSEQPVSDPRTEVRKLSLAELEIFKNRWKRAIREDNCWIDPFQKNITAK
>Pyrbe_005612
MKSPNSWIWMLKKKNSFSDGGKSGIKMKQLSFMGVACTVMLFIVYRTTNFQYQAYQQTEIDAKWNPFDTAKEIFATSRKLDSLPRGIIQPRSDLEQRPLWLTSSSRLKVDDYSNRNLLAIPVGIKQKDSVDAIVRKFLSENFTFILFHYDGNVDGWWDLEWSNEAIHIVAQNQTKWWFAKRFLHPDIVSIYDYVFLWDEDLGVENFHPGRYLEIVKEAGLEISQPALHPNSTDIHHRITIRAKNKKFHRRVYDTRGSTKCTEASQGPPCTGFVEGMAPVFSRAAWHCTWHLIQNDLVHGWGLDMRLGYCAQGDRTKKVGVVDSEYIVHKGIQTLGEGGSSTNKVPEKKSKKRAAPGHDMRIEIRRQSTRDFITFKQRWNNAIEEDPNWADPFKSSLKRRKQRKRDNLSS
>Pyrbe_007493
MGTVHRSGFKKSNDSARLIFTTSLGVVFGFFLGVSLPSVSLNKIRLPSSLITSLDVAFTQLRRPNTPPSSKSLEDEGSEGVPKIYVPTNPRGAETLPPGIIVPKSDLYIRRLWGEPGEDLKVTPKYLVSFTVGINQKKNIDAAVKKFSENFTILLFHYDGRTSEWEEFEWSKRAIHVSVKRQAKWWYAKRFLHPDIVAAYEYIFIWDEDLGVEHFNGEKYIQLVKKYGLEISQPGLEPNNGLTWEMTKRRGDREVHKDTEEKPGWCSDPQLPPCAAFVEIMAPVFSREAWRCAWHLIQNDLVHGWGLDFALRRCVEPAHEKIGVVDSQWIIHQVIPSLGGQGNQEDGKAPWEGVRDMVRTRCKNEWAEFQARLLGADQAYLAQKGRG
>Pyrbe_012883
MIGEWKSPNPNPDADTSAACFFWVPVINHSFIHHPAFRNRFSVPCKKISVSGLSPFSWKMKSSSATLCADLRSGKLCFCSILPAASLLCILFLIVSAYISTDYRENSSSFWRVANNLQNLKYKCMNQKKPYGSEPLPRGIVAKTSDLEMRLLWDAKKKPSVNLLKKKDANSSTNLFAMAVGIQQKDLVSKMVKKFLSSGFVVMLFHYDGIVDEWKEFQWSDQVIHVSAVSQTKWWFAKRFLHPDIVAEYSYIFLWDEDLGVDNFHPQRYISIVQKEGLEISQPALDYSKSEVHHQITVRLRGSVAHRRTYKSSNNGKGCYDSSRSPPCTGWIEVMAPVFSRAAWRCVWHMIQNNLIHAWGLDTQIGYCAQGDRTKKVGVVDAEYIIHHGRPTLGGSSDDQNNQGSSPSSSKSTGNDHRVDVRRESFNQMKVFRRKWERAVRNDKCWIDPYK
>Pyrbe_013894
MRLIVTTFVGVAFGFLIGVSFPTLSLTKLNLSSSLLPTVDLSYTEDKKSDISSQSHLSSRPPERSKNSSSQDQSSNGKSRIWVPSNPRGAEMLPPGIVAAESDFYLRRLWGKPSEFSENFTILLFHYDGQTTEWDDLEWSKRAIHISARKQTKWWYAKRFLHPDIVAPYDYIFIWDEDLGVEHFNAEVYLRLVKKHGLEISQPGLEPNKGLTWQMTKRRGDREVHNFIEIMAPVFSRSAWRCVWHMIQNDLVHGWGLDFALRKCVEVGDPLPNLPNVSVLFFISLRTEKIGVVDSQWIVHQTVPSLGSQGESQNGKAPWQGVRERCRKEWTMFQMRVANAENAYFKAIGVDPSNSTAH
>Pyrbe_024352
MINPASTLSDLKNRSFYCSLFIVSSLICGAYFIGGASIAQEYKEKLTRWKVIYNMQNTTLHTCKNHCQPSGSEALPKGIVVKTSDLEALPLWGSSVKNANSKPSKSLLAISVGIKQKEIVDKIVKKFLSSDFVVMLFHYDGAVDKWRDLPWSDHAIHVSVMNQTKWWFAKRFLHPDIVSEYKYIFLWDEDLGVENFDPMRYLSIIQEEGLEISQPALDPDKSEVYHPITARVKNSKVHRRFYKYKGSGRCDDQSSAPPCAGWVEMMAPVFSRTAWQCVWYMIQNDLVHAWGLDVQLGYCAQGDRTQNVGVVDSEYIVHLGLPTLGVSDGNKAPSASDKVNGRSKVRMQSFIDMQIFKERWSNAVKEEKCWVDPYQLTTN
>Pyrbe_025347
MSAGGRKPNETMRLIVTTFVGVVFGFLIGASFPTLSLTRLNLSSSLHPTIDLSYNEDLKSDISSQALLSSWSSARSKNSTSQDQSSNGTSRIWVPSNPRGAEMLPPGIVAAESDFYLRRLWGNPNEDVTIKPRYLVTFTVGLNQKRNIDAAVKKFSENFTILLFHYDGQTTEWDDLEWSKRAIHISVRKQTKWWYAKRFLHPDIVASYDYIFIWDEDLGVEHFNSEEYIRLVRKHGLEISQPGLEPNKGLTWQMTKRRGDREVHKQTEEKPGWCTDPLLPPCAAFIEIMAPVFSRSAWRCVWHMIQNDLVHGWGLDFALRKCVEPAHDKIGVVDSQWIIHQTVPSLGSQGESENGKAPWQGVRERCRKEWTMFQMRVSKAENAYFKAIGVDPSTSKAH
>Pyrbe_028009
MRTMRLVVTIFVGVVIGFFVGVSFPTLSLTKMNLPSTLFPSIDLSYIEEKYSGFSTQALLNAWSSLKGNEVRTEKYVSQETKIWVPTNPRGAESLPPGIVVSESDFYLRRLWGLPSEDLLVKPKYLVTFTVGYAQKKNVDAAVKKFSENFTILLFHYDGLTSEWDEFEWSKRAIHVSIQKQTKWWYAKRFLHPDIVAPYEYIFIWDEDLGLEHFNAEKYIKLVKKHGLEISQPGLEPNSGLTWQMTKRRGDSEVHMQTEEKPGWCNDPHLPPCANDLVHGWGLDFALRRCVAPAHKKIGVVDAQWIVHQGVPSLGNQGKAEGGRAPWEGVRERCRREWTMFQARMASAEKAYFEEMGIDPPSSTAH
>Pyrbe_035258
MGTVHRSGVKKSNDSARLIFTTILGVIFGFFIGVSLPMVSLSKIRLPSSLITSLDVAFTQLRRPSTPSPSNKSLEDEGSEGVPKIYVPTNPHGAETLPPGIIVPQSDLYIRRLWGEPSEDLKVTPKYLVSFTVGINQKMNIDAAVKKFSENFTILLFHYDGRTSEWEEFEWSKRAIHVSVKRQAKWWYAKRFLHPDVVAAYEYIFIWDEDLGG
>Pyrbe_035275
MGTVHRSGVKKSNDSARLIFTTILGVIFGFFIGVSLPMVSLSKIRLPSSLITSLDVAFTQLRRPSTPSPSNKSLEDEGSEGVPKIYVPTNPHGAETLPPGIIVPQSDLYIRRLWGEPSEDLKVTPKYLVSFTVGINQKMNIDAAVKKFSENFTILLFHYDGRTSEWEEFEWSKRAIHVSVKRQAKWWYAKRFLHPDVVAAYEYIFIWDEDLGVEHFNAEKYIQLVKKYGLEISQPGLEPNDGLTWEMTKRRGDREVHKDTEEKPGWCSDPHLPPCAAFVEIMAPVFSREAWRCAWHMIQNDLVHGWGLDFALRRCVEPAHEKIGVVDSQWIVHQVIPSLGGQGNQEDGKAPWEGVRTRCKNEWAEFQARLLGADQAYLAKKGKG
>Pyrbe_040306
MKSSSVTFRADSRSGKSCFCSILPAASLLCILFVIVSAYISSSDYKEDSSSFWKVTNNLQTLKYKCKNQDKPYGSEPLPRGIVAKTSNLEMQPLWHAKKKPSFKLLEKKDANSSSSLFAMAVGIKQKDLVSKMVKKFLSSGFVVMLFHYDGIVDQWKEFQWSDQVIHISAVNQTKWWFAKRFLHPDIVAEYSYIFLWDEDLGVDNFHPQRYVSIVQKEGLEISQPALDNSKSEVHHQITVRLRGSVAHRRTYKSSNNGKGCHDSSTAPPCTGWIEVMAPVFSRAAWRCVWYMIQNDLIHAWGLDMQIGYCAQRSGDEDKIRWQESSPSSKSTRKGHRVDVRRESYNEMKVFRRKWERAIKNDKCWIDPYR
>Pyrbe_042364
MLEEGLEISQPALDPHNSEVHHLLTARDNRTEVHRNINNALRGGRKCEENSTDPSCTGHKIFIYKYTDTYSLLMRASIHGCVHACYRYRSVYPARLNYTYGRFVEMMAPVNSRASWRCIWHIIQNDLVHAWVLGFQLGYCAQTISPSCKLHLPYCFSPVLLYKFRIPSLGGLAANKTIAEAHDQPAHNISLRSSEQLVSDPRPEVRKLSLVELEKFHEQIEKGNQRR
>Pyrbe_044011
MKSPYSWIWMFKKKNSFSDGGKSGMKMKQLSFMGVVCTVMLFVVYRTTNYQYQAYQQTEMDAKWNPFDTVKEIFVTSRKLDSLPHGIIQPRSDLEQRPLWLTSSSRLKVGDYSNRNLLAIPVGIKQKDSVDAIVGKFLPENFTVILFHYDGNVDGWWDLEWSNEAIHIVAQNQTKWWFAKRFLHPDIVSIYDYIFLWDEDLGVENFHPGRYLEIVKEAGLEISQPALHPNSTDIHHRITIRAKKKKFHRRVYDTRGSTKCTDASQGPPCTGFVEGMAPVFSRAAWHCTWHLIQNDLVHGWGLDMKLGYCAQGDRTKKVGVVDSEYIVHKGIQTLGEGGSSTNKVPEKKSKKRAAPGHDMRIEIRRQSTREYTTFKERWNNAVEEDLNWNDPFKSSLKRRKQRRRNNQLSS
>Pyrbe_053284
MISPAAALSDPKNRSFYCSLFIVASLICGAYFIGGATIAHEYKEKLTRWKVVYNRQNTNFHTCKNRCQPSGSEALPEGIIAKTSDLEPLPLWGSSVKNENSKPSKSLLAIAVGIRQKEIVDKIVKKFLSSDFVVMLFHYDGAVDKWRDLPWSDRAIHVSVMNQTKWWFAKRFLHPDIVSEYKYIFLWDEDLGVENFNPKRYVSIIQEEGLEISQPALDPDKSEVYHPITARVKKSKVHRRFHKYKGSARCDDHSSAPPCAGWVEMMAPVFSRSAWQCVWYMIQNDLVHAWGLDVQLGYCAQGDRTQNVGVVDSEYIVHLGLPTLGVSDGNKVTNGPDPSQKGDLKALAPSSSDKVNDRSKVRMQSFIDMQIFKERWSAAVKKDKCWVDPYQLPTN
>Pyrbe_053580
MGSPIRIGNLRNPNETMRLAMTIFVGAVVGFFLGVSFPTISLTKMNLPSTLFPSIDLSCVEEKYSGFSPQVLLSAWSSLKGNEQRTEKYVSQETKIWVPTNPRGAESLAPGIIASESDFYLHRLWGLPSEDLLVKPKYLVTFTVGCAQKKNVDAAVKKFSENFTILLFHYDGLTSEWDEFEWSKRAIHMSIQKQTKWWYAKRFLHPDIVAPYEYVFIWDEDLGLEHFDAEKYIKLVKKHGLEISQPGLDPKSGLTWQMTRRRENSEVHMQTEERPGWCSDPHLPPCASFVEIMAPVFSRDAWRCVWHMIQNDLVHGWGLDFALRNCVEPAHKKIGVVDAQWIVHQGVPSLGNQGQADGGRAPWEGVRERCNSEWAMFQARMTGAEKAYFEEMGVDPPNSTAH
>Pyrpy_N_03g1118.1
MGTVHRSGVKKSNDSARLIFTTILGVIFGFFIGVSLPMVSLSKIRLPSSLITSLDVAFTQLRRPSTPSPSNKSLEDEGSEGVPKIYVPTNPRGAETLPPGIIVPQSDLYIRRLWGEPSEDLKVTPKYLVSFTVGINQKMNIDAAVKKFSENFTILLFHYDGRTSEWEEFEWSKRAIHVSVKRQAKWWYAKRFLHPDVVAAYEYIFIWDEDLGVEHFNAEKYIQLVKKYGLEISQPGLEPNDGLTWEMTKRRGDREVHKDTEEKPGWCSDPHLPPCAAFVEIMAPVFSREAWRCAWHMIQNDLVHGWGLDFALRRCVEPAHEKIGVVDSQWIVHQVIPSLGGQGNQEDGKAPWEGVRTRCKNEWAEFQARLLGADQAYLAKKGKG
>Pyrpy_N_05g1330.1
MLEEGLEISQPALDPDNSEVHHLLTARDNRTEVHRNINKTLRGGRKCDENNTDPSCTGYKIFIYKYTDTYGLLTRASIHGCVHACYRYRSVYPARLNYTYGRFVEMMAPVNSRASWRCIRHIIQNDLVHAWVLGFQLGYCAETISPSCKLHFSYCFSPVLLYKFRTSEAILYRAIEPKISELLILSTLFIRYSFTRGLGGKQGRKLHTTPSLSLHDSMLLSCIICMISLSLTNGHSRQCRQLQKHMINLLTI
>Pyrpy_N_05g1331.1
FLTRTQQEGASLVAVSFLPLPCFLQFSSFGASLLSLIKRREGTEALPKGMASKNFDLLMQPFMRSLIQKVELKQKKSVNKIVKKFPSSHFVVVLFFITRSCKRVEGLGMEW
>Pyrpy_N_05g2983.1
MKSPNSWIWMFKKKNSFSDGGKSGMKMKQLSFMGVVCTVMLFVVYRTTNYQYQAYQQTEMDAKWNPFDTVKEIFVTSRKLDGLPRGIIQPRSDLEQRPLWLTSSSRLKVGDYSNRNLLAIPVGIKQKDSVDGIVGKFLPENFTVILFHYDGNVDGWWDLEWSNDAIHIVAQNQTKWWFAKRFLHPDIVSIYDYIFLWDEDLGVENFHPGRYLEIVKEAGLEISQPALHPNSTDIHHRITIRAKKKKFHRRVYDTRGSTKCTEASQGPPCTGFVEGMAPVFSRAAWHCTWHLIQNDLVHGWGLDMKLGYCAQGDRTKKVGVVDSEYIVHKGIQTLGEGGSSTNKVPEKKSKKRAAPGHDMRIEIRRQSTREYTTFKERWNNAVEEDLNWIDPFKSSLKRRKQRRRNNQLSS
>Pyrpy_N_08g2463.1
MFGGNAAALSNPKNRSFYCSLFILASLICGAYFIGGATIAHEYKEKLTRWKVVYNRQNTNFHTCKNRCQPSGSEALPEGIIAKTSDLEPLPLWGSSVKNENSKPSKSLLAIAVGIRQKEIVDKIVKKFLSSDFVVMLFHYDGAVDKWRDLPWSDRAIHVSVMNQTKWWFAKRFLHPDIVSEYKYIFLWDEDLGVENFNPKRYVSIIQEEGLEISQPALDPDKSEVYHPITARVKKSKVHSWVEMMAPVFSRSAWQCVWYMIQNDLVHAWGLDVQLGYCAQGDRTQNVGVVDSEYIVHLGLPTLGVTNGPDPSQKGDSKALAPSSSDKVNDRSKVRMQSFIDMQIFKERWSAAVKKDKCWVDPYQLSTN
>Pyrpy_N_09g0196.1
MGSPIRIGNLRNPNETMRLAVTIFVGAVVGFFLGVSFPTISLTKMNLPSTLFPSIDLSCIEEKYSGFSPQVLLSAWSSLKGNEQRTEKYVSQETKIWVPTNPRGAESLAPGIIASESDFYLHRLWGLPSEDLLVKPKYLVTFTVGCAQKKNVDAAVKKFSENFTILLFHYDGLTSEWDEFEWSKRAIHMSIQKQTKWWYAKRFLHPDIVAPYEYVFIWDEDLGLEHFDAEKYIKLVKKHGLEISQPGLDPKSGLTWQMTRRRENSEVHMQTEERPGWCSDPHLPPCASFVEIMAPVFSRDAWRCVWHMIQNDLVHGWGLDFALRNCVEGLPSFIFAWEQPAHKKIGVVDAQWIVHQGVPSLGNQGQAEGGRAPWEGVRERCHSEWAMFQARMTGAEKAYFEEMGVDPPNSTAH
>Pyrpy_N_10g0513.1
MMMLKTPTSISHEDPKRRFFSCSFLSTIAMLSAVLFFGSQFVVTDYKEKFLTWGSVNGVQHTISKSCETQCKPEGTEALPKGIVSKTSDLLMQPLWGPRNKKNSKSSTNLLAMAVGLKQKESVNNIVKKFMSSDFVLMLFHYDGHVNEWRDLEWSGKAIHVSAMNQTKWWYAKRFLHPDIVSEYEFIFLWDEDLGIENFNAGRYLSIIRKEGLEISQPALDPDNSEVHHLLTVRDNRTEVHRKINKTLRGGRKCDENSTDPPCTGFVEMMAPVFSRASWRCIWHMIQGDRTKNIGIVDSEYIIHYGIPSLGGSAANKTNADANDQPAQNISLPSSEQPVSDPRTEVRKLSLAELEIFKNRWKRAIREDNCWIDPFQKNITAK
>Pyrpy_N_10g1767.1
MKSPNSWIWMLKKKNSFSDGGKSGIKMKQLSFMGVACTIMLFIVYRTTNFQYQAYQQTEIDAKWNPFDTAKEIFATSRMLDSLPHGIIQPRSDLEQRPLWLTSSSRLKVDDYSNRNLLAIPVGIKQKDSVDAIVRKFLPENFTFILFHYDGNVDGWWDLEWSNEAIHIVAQNQTKWWFAKRFLHPDIVSIYDYVFLWDEDLGVENFHPGRYLEIVKEVGLEISQPALHPNSTDIHHRITIRAKNKKFHRRVYDTRGSTKCTEASQGPPCTGFVEGMAPVFSRAAWHCTWHLIQNDLVHGWGLDMRLGYCAQGDRTKTVGVVDSEYIVHKGIQTLGEGGSSTNKVPEKKSKKRAAPGHDMRIEIRRQSTREFITFKQRWNNAVEEDPNWADPFKSSLKRRKQRKRDNLSS
>Pyrpy_N_11g1087.1
MGTVHRSGFKKSNDSARLIFTTSLGVVFGFFLGVSLPSVSLNKIRLPSSLITSLDVAFTQLRRPNTPPSSKSLEDEGSEGVPKIYVPTNPRGAETLPPGIIVSKSDLYIRRLWGEPGEDLKVTPKYLVSFTVGINQKKNIDAAVKKFSENFTILLFHYDGRTSEWEEFEWSKRAIHVSVKRQAKWWYVKRFLHPDIVAAYEYIFIWDEDLGVEHFNGEKYIQLVKKYGLEISQPGLEPNNGLTWEMTKRRGDREVHKDTEEKPGWCSDPQLPPCAAFVEIMAPVFSREAWRCAWHLIQNDLVHGWGLDFALRRCVEPAHEKIGVVDSQWIIHQVIPSLGGQGNQEDGKAPWEGVRTRCKNEWAEFQARLLGADQAYLAQKGRG
>Pyrpy_N_12g1811.1
MIGEWKSPNPNPDADTSAACFFWVPVINHSFIHHPAFRNAFSVPCKKISVSRLSPFSWKMKSSSATLCADLRSGKLCFCSILPAASLLCILFLIVSAYISTDYRENSSSFWRVANNLQNLKYKCMNQKKPYGSEPLPRGIVAKTSDLEMRPLWDAKKKPSVNLLKKKDANSSTNLFAMAVGIQQKDLVSKMVKKFLSSGFVVMLFHYDGIVDEWKEFQWSDQVIHVSAVSQTKWWFAKRFLHPDIVAEYSYIFLWDEDLGVDNFHPQRYISIVQKEGLEISQPALDYSKSEVHHQITVRLRGSVAHRRTYKSSNNGKGCYESSRAPPCTGWIEVMAPVFSRAAWRCVWYMIQNNLIHAWGLDTQIGYCAQASSHAFFSNKETISFAPIFYCLQKKNRPAFFLCLILNGDRTKKVGVVDAEYIIHHGRPTLGGSSDDQNNQGSSSSSSSKSTGNDHRIDVRRESFNQMKVFRRKWERAVRNDKCWIDPYK
>Pyrpy_N_12g2211.1
MISGQKVTFRADSRSGKSCFCSILPAASLLCILFVIVSAYISSSDYKEDSSSFWKVTNNLQTLKYKCKNQDKPYGSEPLPRGIVAKTSNLEMQPLWHAKKKPSFKLLEKKGANSSSSLFAVAVGIKQKDLVSKMVKKFLSSGFVVMLFHYDGIVDQWKEFQWSDQVIHISAVNQTKWWFAKRFLHPDIVAEYSYIFLWDEDLGVDNFHPQRYVSIVQKEGLEISQPALDYSKSEVHHQITVRLRGSVAHRRTYKSSNNGKGCHDSSTAPPCTGWIEVMAPVFSRAAWRCVWYMIQNDLIHAWGLDMQIGYCAQAIGVVDAEYIIHYGRPTLGGSSDDQSDQVTKDKIRWQESSPSSKSTRKGHRVDVRRESYNEMKVFRRKWERAIKNDKCWIDPYR
>Pyrpy_N_13g1111.1
MRILSRSSGGKKPNENMRLIVTTFVGVAFGFLIGVSFPTLSLTKLNLSSSLLPTVDLSYTEDKKSDISSQSHQSSWPSERSKNSSSQDQSSNGKSRIWVPSNPRGAEMLPPGIVAAESDFYLRRLWGKPSEDLTIKPRYLVTFTVGLNQKKNIDAAVKKFSENFTILLFHYDGQTTEWDDLEWSKRAIHISARKQTKWWYAKRFLHPDIVAPYDYIFIWDEDLGVEHFNAEVYLRLVKKHGLEISQPGLEPNKGLTWQMTKRRGDREVHKQTEEKPGWCTDPLLPPCAAFIEIMAPVFSRSAWRCVWHMIQNDLVHGWGLDFALRKCVEVGDPLPNLLNPAHEKIGVVDSQWIVHQTVPSLGSQGESQNGKAPWQGVRERCRKEWTMFQMRVANAENAYFKAIGVDPSNSTAH
>Pyrpy_N_15g3656.1
MEVWASTLSDLKNRSFYCSLFIVSSLICGAYFIGGASIAQEYKEKLTRWKVIYNTQNTTLHTCKNHCQPSGSEALPKGIVVKTSDLEALPLWGSSVKNANSKPSKSLLAIAVGIKQKEIVDKIVKKDLGVENFDPIRYLSIIQEEGLEISQPALDPDKSDVYHPITARVKNSKVHSWVEMMAPVFSRTAWQCVWYMIQGDRTQNVGVVDSEYIVHLGLPTQAPSASDKVNGRSK
>Pyrpy_N_16g0844.1
MYSQKLVNNMGILSRSAGGRKPNETMRLIVTTFVGVVFGFLIGASFPTLSLTRLNLSSSLHPTIDLSYNEDLKSDISSQALLSSWSSARSKNSTSQDQSSNGTSRIWVPSNPRGAEMLPPGIVAAESDFYLRRLWGNPNEDVTIKPRYLVTFTVGLNQKRNIDAAVKKFSENFTILLFHYDGQTTEWDDLEWSKRAIHISVRKQTKWWYAKRFLHPDIVASYDYIFIWDEDLGVEHFNSEEYIRLVRKHGLEISQPGLEPNKGLTWQMTKRRGDREVHKQTEEKPGWCTDPLLPPCAAFIEIMAPVFSRSAWRCVWHMIQNDLVHGWGLDFALRKCVEVGDPLPNLLDPAHDKIGVVDSQWIIHQTVPSLGSQGESENGKAPWQGVRERCRKEWTMFQMRVSNAENAYFKAIGADPSTSKAH
>Pyrpy_N_17g0186.1
MESVGEFKSQQFLGNGTGTPALPDNGAGQRPVVLRRVDDFFLRQSHLRRQFTDEPVESADFRIGNLRNPNETMRLVVTIFVGVVIGFFVGVSFPTLSLTKMNLPSTLFPSIDLSYIEEKYSGFSTQALLNSWSSLKGNEVRTEKYVSQETKIWVPTNPRGAESLPPGIIASESDFYLRRLWGLPRLTCQAKVSCDLYRRLCSEKNVDAAVKKFSENFTILLFHYDGLTSEWMNLNGRSGLSTFLETASRWYAKRFLHPDIVAPYEYIFIWDEDLGLEHFNAEKYIKLVKKHGLEISQPGLEPNRGLTWQMTKRRGDSEVHMQTEEKPGWCNDPHLPPCAAFVEIMAPVFSRDAWRCVWHMIQNDLVHGWGLDFALRRCVAPAHKKIGVVDAQWIVHQGVPSLGNQGKAEGGRAPWEGVRERCRREWTMFQARMASAEKAYFEEMGIDPPSSTAH
>Rosch_v2.0_Chr2g0127631
MRFVATAFVAILFGFFLGVSFPTISLTKMNFPPSHFSSIDISYIEEKYSGFSTQALVNAWSSLKSNRDISVKYIPNDAKADLGSKQILLGIVESESDLYLHQLWGLPSEDLTIKPKYLVTFTVGHAQKKNIDAAVKNTSEWDQFEGSKQAIHVSIQKQTKWWCAKRFLHPDIVASYEYILIWDEDIGVEHFNAEEYIKLVRKYGLEVSQSGLEPNNGLTWQMTKERQTEEKPGWCNDLHLPPCAAFVEIMAPVFSRDAWCCVWHMIQNDLVHVRGLDFALRRCVEPAHEKIGVVDAQWIVHQGVPSLLNQAQAEHLELHGKGSEWLVQKAYFEEMGIDPPNSTAR
>Rosch_v2.0_Chr2g0173331
MGSPTRVGNIRKPKEKMRFVATAFVAILFGFFLGVSFPTVSLTKMNLPSSLLPSIDLSYIEDKYSGFSTQALVNAWSSLKSNRDISVKHIPNDAKIWVPTNPPGAERLPPGIVESESDLYLRRLWGLPSEDLTIKPKYLVTFTVGLAQKQNINAAVKKFSENFTIVLFHYDGRTSEWDEFEWSKRAIHVSSRKQTKWWYAKRFLHPDIVASYEYIFIWDEDLGVEHFNAEEYIKLVRKHGLEISQPGLEPNNGLTWQMTKRRGHSEVHMQTEEKPGWCNDPHLPPCAAFVEIMAPVFSQDAWRCVWHMIQNDLVHGWGLDFALRRCVEPAHEKIGVVDAQWIVHQGVPSLGNQGQAGSGRAPWEGVRERCRREWTMFQARMVGAERAYFEEMGIDPPNSTAR
>Rosch_v2.0_Chr3g0447981
MKPPSSPISLGAKPRSGRSCICRFFPPASLMVVVVVLLGSAFMLSKFNEQSSFSTVKNSLRRINFKCKSHRRPYGSEPLPRGIVSQTSNLEMQPLWRTPNTPPSKLYQKSANSSISLLAMAVGIKQKDLVGKMVKKFLSSGFVVMLFHYDGNVDEWKQFQWNDLVIHVSAVNQTKWWFAKRFLHPDIVAQYSYIFLWDEDLGVDNFNPQRYVSIVRKEGLEISQPALDFSQSEVHHQITARVKGSTVHRRTYKPNANGTGCDEHSKAPPCTGWIELMAPVFSRAAWRCVWYMIQNNLIHAWGLDMQLGYCAQASSLMYLHGNRMKKIGVVDAEYIIHYGRPTLGGPDENEKLPQSIAKDHRVDVRRESYNEMKIFRRKWERAAKNDECWIDPYPVNSSRH
>Rosch_v2.0_Chr3g0478281
MQLVAMNTVKLLLVPGRNLWIELMAPVFSQAAWRCVWYMIQGNRMKKIGVVDAEYIIHYGRPTLGGPDENEAKIVSLALYSAKLPQSIAKDHRVDVRRESYNEMKIFRRKWERATKNDECWIDPYPVNSSRH
>Rosch_v2.0_Chr3g0480871
MLDEILLSSRKLDGLPRGIIQARSDLELRPLWLTSSKLTVDYSNRNLLAIAAGIKQKHSVDDIVQKFLPENFTIILFHYDGNVKGWWDLEWSNQAIHIVAHNQTKWWFAKRFPHPDVVSIYDYIFLWDEDLGVEDFNPQQGTILVYLEIVREAGLEISQPALHPNSSDLHHRITVCAEKKKFHRRVYDSRDSVKCTEESRGPPCTRFVEGMAPVFSRSAWYCTWHLIQVISIYWSVASINILTYDEENHTLVTTYIKLLLSNSSISSMY
>Rosch_v2.0_Chr4g0433141
MGILSRSAVARKPNETMRLIVTTFVGVVFGFLIGVSFPTLSLTKLNLSSSLLPPVDLSYNEKGKSSMSDFYSYVKKNSSSTHSQRRNDTSKIWVPTNPRGAEMLPPGIVEAESDYYLRRLWGKPSEDLTTKPRYLVTFTVGIKQKNNIDAAVKKFSEDFTILLFHYDGITTEWDDLEWSKRAIHVSVRKQTKWWYAKRFLHPDIVAPYDYIFIWDEDLGVEHFNAEEYIKLVRKHGLEISQPGLEPNKGLTWQMTKRRGDREVHKQTEEKPGWCTDPHLPPCAAFVEIMAPVFSRSAWRCVWHMIQNDLVHGWGLDFALRKCVEPAHEKIGVVDSQWIVHQTVPSLGSQGESQGGKAPWQGVRERCRKEWTMFQMRVANAESAYFKAMEMYNSTTAH
>Rosch_v2.0_Chr5g0006851
MKTPTSWIWVFKKKNSFSDGGKSGGLKMKQVSFMGVVCTVMLFIVYRTTNYQYQAYKETEMEERMHPFNQEILLSSRKLDGLPRGIIQARSDLELRPLWLTSSKLTVDYSNRNLLAIAAGIKQKHSVDDIVQKFLPENFTIILFHYDGNVKGWWDLEWSNQAIHIVAHNQTKWWFAKRFLHPDVVSIYDYIFLWDEDLGVEDFNPARYLEIVREAGLEISQPALHPNSSDIHHRITVRSKKKKFHRRVYDSRGSVKCTEESRGPPCTGFVEGMAPVFSRSAWHCTWHLIQNDLVHGWGLDMKLGYCAQGDRTKNVGVVDSEFIFHKGIQSLGGGDSPEKKVSNSKKKRIVSNHDGRTEIRRQSTREFTMFKERWNRAVEEDKKWIDPFRTDQRRRKKQRLRNNH
>Rosch_v2.0_Chr5g0058671
MGTVNRSGVRKTNDSARVIFYTSVGLLFGFFIGVSLQAAFLTKVRFSLPSFDVYFPGTTNTNKSLEDEGSEGVPKIYVPTNPSGAETLPPGIVVSQTDLYMRRLWGEPSEDLKTKPKYLVTFTVGINQKKNIDAAVKKFSEDFTILLFHYDGRTSEWDEFEWSKRAIHVSAKRQAKWWYAKRFLHPDVVSAYDYIFIWDEDLGVEHFNAEKYIQLVKKYGLEISQPGLEPNNGLTWEMTKRRGDREVHKDTEEKPGWCSDPHLPPCAAFVEIMAPVFSREAWRCVWHMIQNDLVHGWGLDFALRRCVEPAHEKIGVVDSQWIVHQVIPSLGSQGESEDGKSPWESVRSRCKNEWAEFQSRILGADKAYLAKRGRG
>Rosch_v2.0_Chr6g0282241
MFSAVFFCGSHFVVTDYKEGFHYSQKFLSWGLVDAMHNAISKNCEAQCRPEGIEALPKGIVSKTSDFVMQPLWGPRTQKKPKSSTNLLAIAVGIKQKDCVNKIVKKFLSSDFVVMLFHYDGNVNDWRDLEWSGRAIHVSAMNQTKWWYAKRFLHPDIVSEYAFIFLWDEDLGIENFNVGRYLSIIRKEGLEISQPGLDPDNSEVHHDFTARDKRSEIHRFVEMMAPVFSRASWRCVWHMIQNDLVHAWGLDFQLGYCAKGDRTQNIGIVDSEYIVHYGLPTLGGSAANKTNAEEQDQAAKNMSTSKQLAPSKSSPSDPRTEVRKLSFVELEIFKSRWKKAIREDNCWVDPYQKPPQQSK
>Rosch_v2.0_Chr7g0220251
MINPVSVLSDPKNRSFYCSLFIVVSLIFGAYFIGSASIAKEYKEKLTRWKVIYNMQNTNLGTCKKQCQPSGTEALPEGIVVKTSDLEMRPLWGSSMKNKNSTPSMSLLAIAVGIKQKEIVDKIVRKFLSSDFVVMLFHYDGAVDKWRDLPWSDTAIHVSVMNQTKWWFAKRFLHPDIVTEYKYIFLWDEDLGVENFDPERYLSIIREEGLEISQPALDPVKSEVYHPITARAKKSKVHRRFYKFKGSGRCDDQSSGPPCIGWVEMMAPVFSSAAWQCVWYMIQNDLIHAWGLDVQLGYCAQGDRMKNVGVVDSEYIVHLGLPTLGVADDNKGINGMAHSHKEGSKALAPSGLPQASNRAKVRMQSFIDMRIFKERWRNAVKEDKCWVDPY
>Rubch_LG02.2176
MPRSELVLFNMKKTFISISQNDPKRRSFFRSCLFSTMLMLSAVFLCGSQFVITDYKEKFLSLGLVDTMHNAISKHCEDQCRPEGTEALPKGIVSKTSDFVMQPLWGPRIQKKPKSSTNLLAIAVGIKQKESVNKIVKKFLSSDFIVMLFHYDGNVNGWRDLEWSGQAIHVSAMNQTKWWYAKRFLHPDIVSEYAFIFLWDEDLGIENFNIGRYLSIIRKEGLEISQPGLDPDYSEVHHDLTARDKRSEVHRKINKTIGGGRRCDENSTDPPCTGFVEMMAPVFSRESWRCVWHMIQNDLVHAWGLDFQLGYCAQGDRTKNIGIVDSEYIVHYGLPTLGGSAANKTNAEEQEQAAKNMSLPSSKQLAPSQSPPSDPRTEVRKRSFVELEIFKNRWKKAVREDTCWIDPYQKTPQQISKR
>Rubch_LG03.4057
MGTAHRSGVKKSNDSARIIFYTTLGLLFGFFIGVSLQTAFLTKIRFSLPSFDVHFPDIRTPTTNTNKSLEDEGSEGVPKIYVPTNPPGAETLPPGIIVPQTDLYLRRLWGVPSEDLKKKPKYLVTFTVGINQKKNIDAAVKKFSENFTILLFHYDGRTSEWEEFEWSKKAIHVSVKRQAKWWYAKRFLHPDVVAAYDYIFIWDEDLGVEHFNAEKYIELVKKYGLEISQPGLEPNNGLTWEMTKRRGDREVHKDTEEKPGWCSDPHLPPCAAFVEIMAPVFSREAWRCVWHMIQNDLVHGWGLDFALRRCVEPAHEKIGVVDSQWIVHQVIPSLGGQGEPEDGKAPWESVRTRCKNEWAEFQARLLGADKAYLAKRGRG
>Rubch_LG03.415
MKSPSSWIWVFKKKNSFSDGVQGKSGGLKMKQLSFMGVVCTVMLFIVYRTTNYQYQAYKVTEMEEKLHPFNQEILVASRKLDGLPRGIVQARSDLEPRPLWLTSSKLKVDYSNRNLLAIAVGIKQKDSVDDIVQKFLPENFTVILFHYDGNVKGWWDLEWSNEAIHVVARNQTKWWFAKRFLHPDIVSIYDYIFLWDEDLGVDDFHPGRYLDIVKEAGLEISQPALHPNSSDIHHRITVRAKKKKFHRRVYDSRGSVKCTEQSQGPPCTGFVEGMAPVFSRSAWHCTWHLIQNDLVHGWGLDMKLGYCAQGDRTKNVGVVDSEFIVHKGIQSLGGGDMSERMVSNSKKSSKKRVASNHDGRTEIRRQSTREFTMFKERWNRAVEEDTKWIDPYKSDQRRRKKQRLRNDH
>Rubch_LG04.1021
MSAVGRKPNETMRLIVTTFVGVVFGFLIGVSFPTLSLTKLNLSSSLLPAVDLSYSETGKSSISDFYSYVRKNSSSTQSQRSNDTSKIWVPSNPRGAERLPPGIVEAESDFYLRRLWGKPSEDLTTKPRYLVTFTVGINQKKNIDAAVKKFSENFTILLFHYDGITTEWDDLEWSKRAIHVSVRKQTKWWYAKRFLHPDIVAPYDYIFIWDEDLGVEHFNAEEYIKLVRKHGLEISQPGLEPNKGLTWQMTKRRGDREVHKQTEEKPGWCTDPHLPPCAAFVEIMAPVFSRSAWRCVWHMIQNDLVHGWGLDFALRKCVEPAHEKIGVVDSQWIVHQTVPSLGSQGESQNGKAPWQGVRERCRKEWTMFQMRVSNAETAYFKAMETYNSTTAH
>Rubch_LG05.2776
MINPVFVLSDPKNRSFYGSLFIVVSLICGAYFIGSASIAKEYKEKLTRWKVTYDMQNMKFDTCKKRCQPSGTEALPDGIVVKTSDLEMRPLWGSSMKNKKSTPTMSLLAIAVGIKQKEIVDIIVRKFLSSDFVVMLFHYDGVVDKWRDLPWSDSAIHVSAMNQTKWWFAKRFLHPDIVTEYKYIFLWDEDLGVENFDPKRYLSIIRDEGLEISQPALDPVKSEVYHPITARMKNSKVHRRFYKFKGSGRCDGQSSGPPCIGWVEMMAPVFSRAAWQCVWYMIQNDLIHAWGLDVQLGYCAQGDRTKNVGVVDAEYIVHLGLPTLGVTDDNKGIDAIAHSKKEGSRALTPSAPPKDSDRAKVRMQSFMDMRIFKERWIKAVKEDNCWADPY
>Rubch_LG06.212
MGSPTRFGNIRKPKEKMRFVATAFMAILFGFFLGVSFPTIALTKMNLPSGLFPSIDLSYIEEKYSGFSTHALVNAWSSSKGNRDNSVQHVSNDAKIWVPTNPPGAERLPPGIIESESDLYLRRLWGLPSEDLAIKPKYLVTFTVGYAQKNNINAAVKKFSENFTIVLFHYDGRTSEWDEFEWSKRAIHVSIRKQTKWWYAKRFLHPDIVAPYDYIFIWDEDLGVEHFNAEEYIKLVRKHGLEISQPGLEPNNGLTWQMTKRRGDSEVHMQTEEKPGWCNDPHLPPCAAFVEIMAPVFSRDAWRCVWHMIQNDLVHGWGLDFALRRCVEPAHEKIGVVDAQWIVHQGVPSLGNQGQAESGRAPWEGVRERCRREWTMFQARMVDAEKTYLEEMGIDPSNSTAP
>Rubch_LG06.5458
MNPPSNPISVGADPKSGRSCICRLLPIASLIFLVLGSAFIFSDYNERASFWRVEKSLPSVKYKCKNHVRPHGSETLPKGIVSKTSNLNMRPLWTTDKQHPKLNHKNANSSINLFAVAVGIKQKDLVSKMVKKFLSSGFVVMLFHYDGIVDEWKQFQWSDLVIHVSADDQTKWWFAKRFLHPDIVAEYSYIFLWDEDLGVENFNPQRYVSIVQREGLEISQPALDISKSEVHHQITARVRGSTVHRRTYKPNKNGTSCDKSSTAPPCTGWIEVMAPVFSRAAWRCVWYMIQNDLIHAWGLDMQLGYCAQGDRTRNIGVVDAEYLIHYGRPTLGGPDENEESPQSSAKDHRVDVRRESYNEMKIFKRKWEHAVKNDHCWIDPYPDSSIR
>Rubch_Scaffold3.6
MINPVFVLSDPKNRLFYGSLFIVVSLICSAYFIGSASIAKEYKEKLTRWKVTYDMQNMKFDTCKKRCQPSGTEALPDGIVVKTSDLEMRPLWGSSMKNKKSTPTMSLLAIAVGIKQKEIVDIIVRRYLSIIRDEGLEISQPALDPVKSRRFYKFKGSGRCDGQSSGPPCIGWVEMMAPVFSRAAWQCVWYMIQNDLIHAWGLDVQLGYCAQGIDAIAHSKKELKSIGEF
>Ruboc_02_G10933
MKKTISISQNDPKRRSFFRSCLLSTMLMLSAVFLCGSQFVVTDYKEKFLSLGLVDAMHNAISKNCEKPRSSTNLLAIAVGIKQKESVNKIVKKFLSSDFIVMLFHYDGNVNGWRDLEWSVRAIHVSAMNQTKWWYAKRFLHPDIVSEYAFIFLWDEDLGIENFNIGRYLSIIRKEGLEISQPGLDPDYSEVHHDLTARDKRSEVHRKISKTIGGGRRCDENSTDPPCTGFVEMMAPVFSRASWRCVWHMIQNDLVHAWGLDFQLGYCAQGDRTKNIGIVDSEYIVHYGLPTLGGSAANKTNAEEQEQAAKNMSLPSSKQLAPSQSPPSDPRTEVRKRSFVELEIFKNRWKKAVREDTCWIDPYQKTPQKISKH
>Ruboc_03_G06447
YAESPISWIWVFKKKNSFSDGVQGKSGGLKMKQLSFMGVVCTVMLFIVYRTTNYQYQAYKVTEGHFTDFICSPLIYQMEEKLHPFNQEILVASRKLDGLPRGIVQARSDLEPRPLWLTSSKLKVDYSNRNLLAMAVGIKQKDSVDDIVQKFLPENFTVILFHYDGNVKEWWDLEWSNEAIHIVARNQTKWWFAKRFLHPDIVSIYDYIFLWDEDLGVDDFHPGRYLDIVKEAGLEISQPALHPNSSDIHHRITVRAKKKKFHRRVYDSRGSVKCTEQSQGPPCTGFVEGMAPVFSSSAWHCTWHLIQNDLVHGWGLDMKLGYCAQGDRTKNVGVVDSEFIVHKGIQSLGGGDMSERMVSNSKKSSKKRVASNHDGRTEIRRQSTREFTVFKERWNRAVEEDTKLIAINAYKKRKVWVWLSNVGSEVGFLS
>Ruboc_03_G07440
MGTAHRSGVKKSNDSTRIIFYTTLGLLFGFFIGVSLQTAFLTKIRFSLPSFDVHFPDMRSPTVSTNKSLEDEGSEGVPKIYVPTNPPGAETLPPGIIVPQTDLYLRRLWGEPSEDLKKKPKYLVTFTVGINQKKNIDAAVKKNDLVHGWGLDFALRRCVEPAHEKIGVVDSQWIVHQVIPSLGGQGEAEDGKAPWESVRTRCKNEWAEFQARLLGADKAYLAKRGRG
>Ruboc_04_G24693
MSAVGRKPNETMRLIVTTFVGVVFGFLIGVSFPTLSLTKLNLSSSLLPSVDLSYGETGKSSISDFYSYVRKNSSSTQSQRSNVTSKIWVPSNPRGAERLPPGIVEAESDFYLRRLWGKPSEAIHVSVRKQTKWWYAKRFLHPDIVAPYDYIFIWDEDLGVEHFNAEEYIKLVRKHGLEISQPGLEPNKGLTWQMTKRRGDREVHKQTEEKPGWCTDPHLPPCAAFVEIMAPVFSRSAWRCVWHMIQNDLVHGWGLDFALRKCVEVSEDPPPVLHPAHEKIGVVDSQWIVHQTVPSLGSQGEAQNGKAPWQGVRERCRKEWTMFQMRVSNAETAYFKAMETYNSTTAH
>Ruboc_05_G06567
MVRCSGRTSPPLSPTFYRVIKDSLAAYTPGWVGSVNDTVSVLQLPLHVVYLAVFVLSDPKNRSFYCSLFIVVSLICGAYFIGSASIAKEYKELRKSCMQKLTRWKVTYNMQNMKFDTCKKHCQPSGTEALPEGIVAKTSDMEMRPLWGSSMQNKNSTPTMSLLAIAVGIKQKEIVDRIVRKFLSGDFVVMLFHYDGVVDKWRDLPWSDSAIHVSAMNQTKWWFAKRFLHPDIVTEYKYIFLWDEDLGVENFDPKRYLSIIRDEGLEISQPALDPVKSEVYHPITARVKKSKVHRNCYNLFRVIKITQLPHRNKEPDFYCWCKERHGATAVFISPEVVLLERFYKFKGSGRCDDQSSGPPCIGWVEMMAPVFSRAAWQCVWYMIQNDLIHAWGLDVQLGYCAQGDRTKNVGVVDAEYIVHLGLPTLGVTDDNKASIMASSPGIDAIAHSKKEGSRALTPSAPPKASDRAKGLKRDLVFAYASQAEDFHLVACSGKTPH
>Ruboc_06_G03911
MTSGNIRKPKEKMRFVVTAFVAILFGFFLGVSFPTIALTKMNLPSGLFPSIDLSYIEEKYSGFSTQALVNAWSSSKANRDKSVHYISNDAKIWVPTNPPGAETLPPGIVESESDLYLRRLWGLPSEDLTIKPKYLVTFTVGYAQKNNINAAVKKFSENFTIVLFHYDGRTSEWDEFEWSKRAIHVSIRKQTKWWYAKRFLHPDIVAPYDYIFVWDEDLGVEHFNAEEYIKLVRKHGLEISQPGLEPNSGLTWQMTKRRGDSEVHMQTEEKPGWCNDPHLPPCAAFVEIMAPVFSRDAWRCVWHMIQNDLVHGWGLDFALRRCVEPAHEKIGVVDAQWIVHQGVPSLGNQGQAESGRAPWEGVRERCRREWTMFQARMVDAEKAYLEEMGIDPSNSTAR
>Ruboc_06_G09215
MNPPSNPISVGADPKSGRSCICRLLPIASLIFLVLGSAFIFSDYNERASFWRVTNSLPSVKYKCKFLSSGFVVMLFHYDGIVDEWKQFQWSDLVIHVSADDQTKWWFAKRFLHPDIVAEYSYIFLWDEDLGVENFNPQRYVSIVQREGLEISQPALDISKSEVHHQITARVRGSIVHRRTYKHNKNGTSCDESSTAPPCTGWIEVMAPVFSRAAWRCVWYMIQNDLIHAWGLDMQLGYCAQASSHAEYLIHYGRPTLGGPDENEESPQSSAKDHRVDVRRESYNEMKIFKRKWEQAVKNDHCWIDPYPDSSIR
