# Supplementary material for: Transcriptomics of long‐term, low oxygen storage coupled with ethylene signaling interference suggests neofunctionalization of hypoxia response pathways in apple ( Malus domestica )
Source: Plant Direct. 2024 Dec 20;8(12):e70025. doi: 10.1002/pld3.70025 (PMC11660084; doi:10.1002/pld3.70025)
Supplement: Supplementary file 2 — Data S2: Homologs of all 606 hypoxia response genes identified in this study across 42 representative species of land plants). [file PLD3-8-e70025-s004.gz › 01-integratedGeneFamilies_dir/917.faa]

>gnl_Ambtr_v1.0_evm_27.model.AmTr_v1.0_scaffold00034.37
MGEYQTLTTLMDTNWFQQNILVHRSSSTSLSKIIGDSISKIDGDSTEMQLKVPLLTTEIDECPPLPNLRRPQLLNLEEPPREPELAVVESTQLKLRRTASRLDSGKPQQRRSRLKNSKSLSELEIDELKGFMDLGFVFNKEDLSPRTMSVIPGLQRLGEEEKYREEEEEEEAENEQVRRPYLSEAWLIRRPDSPLLNLRMPPPTAAGTEMKRHLRSWARTVASVIHQES
>gnl_Ambtr_v1.0_evm_27.model.AmTr_v1.0_scaffold00130.7
MDKQQVLDLVDLLWFSQNIFCPSPRPEASSIKTQHPTTAELMAAPLHSLSTTDSEMGSSPPSRPSLRIFESEIICKGKGVAGGHEEDRKKNHKKFSEAGHEIEYISLESQTKPKISLLHRRSLSDQSLEKPTSNGVFAPPNLEVRVPLSSVPLSTKDVISQETRKPMLKSGFSSPKSVLQGPKLKTIYSGKEVEGRVTKERTEVPPKPSRLGRPEIHRQMNTQGKKSLSKSLSELEFEELKGFIDLGFTFEESELSPRLKSIIPGLQRMVKTKEKENEKQEEDNKNISRPYLSEAWLVRKPESKLIQWKIPELSQGMDMKEHLKLWAHNVASTVR
>gnl_Aquco_v3.1_Aqcoe4G031700.1
MDAEEVMKLFDFNWFGREKIIVKSSSSSSLQDPDLEISKEFQKPELLRVSSRHVRSFSDQLSSQTSLDSDTISPKSVLTSQYKLQTIVSGKEGYDQEIEIPKLEDIIEKPKQGKKQRRNRRSSSKSLSDLEFEELKGFMDLGFVFSEEDKNSSLVSIIPGLQRLGKEDHKHEKLEEDEEHEEEEEEEEDKFFEEKHMVSRPYLSEAWEVMNQRRETNQLMNWRFPSMSNEIDMKLHLRSWAHSVASTVR
>gnl_Aquco_v3.1_Aqcoe1G310400.1
MTEVNYSPSLLLVMDSLWFHQVVLFSEPISLPISKPTTTSQTISQTSLDSSVSELLTITPPPEEQSSVSSDTSPNSPKVEGLEDDTDGDEKDEEIIYDYKRKRPTSLYLVASKSRSHSSSPSMHKVPKHLRNVGVDTSLKKTMSCKTLVELEYEEVKGFMDLGFRFKKELLSPRMISVVPGLQRLDEYKDRLEDQIEDEIQEWNGKENAIMRPYLSEAWLIRRPDSPLLNLKIPKVLPPTDMKKHLKCWARTVASSIQLEY
>gnl_Aquco_v3.1_Aqcoe1G248300.1
MDLIDDHSSKSDEVETVELFDDYWFFQNLLHKKNGMCRSSSDPYPSSNKSIQEVFAQIQTKESSDSTNHSKENGLVHQNLQRTPSLPVSIERGKGMGETESTEREATRRTNKLTRQTSLCSSNVLPPLRASKTTSPSTGFPKRQARRDSMVENTFKDSKLRLHKTKDMMHRSLSQNRISNNPSKLEIEDVQGFRDLGRIKESIPRAYKPKDILQRSLSQNIKISKSPSELEIEEVQGFKDLGFDFEKIDLNPTVKNIIPGLQIKKPDDWNEQKVRRPYLSEAWIVQRSTPLMPDWIDPGSAGDIKKQLKYWARAVASNMRQEC
>gnl_Arath_TAIR10_AT2G42760.1
MAGEELLKLFEQNWSERPIFKKDKENLNGKSREKRGEKEILEERREEEALKNFPVSFLVERAMSDETMMTTSSKTSLFSSSSDDLFLSPRSVLPVKPTPMKLQTILSGKEVNAFTIAERERLLSEKEEQRKKKKKKSNVRTRKGKSMSDLEYEELKGFMDLGFVFSEDDHKDSDLVSILPGLQRLVKKDDGVTKEEEEEEEEDKIGGNRAARPYLSEAWDHCGGRKGKKQITPEIKWRVPAPAAASEVDLKDNLRLWAHAVASTIRS
>gnl_Arath_TAIR10_AT1G53180.1
MDHVSSSELLIDDLLEDYWFFENLFTRRSRGLRYCHSDPYPSSSSTSTSPEKMGDSDIGKVLEASTGRSLIRASSIDSREGGSQTKLTGRFSEKIRVQEQRQVGSSLQKKEHVVLPKSGSRSAPGKIQEASTKRGLIRAPSLPPQIEKREMDREAKKMINKLTRQFSEKIRVLEPTRPGEHFLQKKETIARDKGITESSRSNKTGSSSSYSSVKISLQRTQTMPNNMGREEDNEEDEFEDQESDSRMGFLIREALASSHYVPKVSNNQRQRPPRSLRLEDTAMVKQGGSSPKTLRKTLSSVETTKEIQRLKGYDQLVEPRVASGLATPPRVPKDSSKEMKDQIKFWARAVATNVRQEC
>gnl_Arath_TAIR10_AT3G15115.1
MDSTSNDHQELEQFEAIDDLLEDFWFFDNLLDRRSRILRYCHSDPYPFTSSSSSTCPKPELPKIGDSDSEIKLLEASTGGDFVPPPCIEKKEGGGEPEKINKVMRRQFSEKTRVQERRTYLQKKEPVVREKGIKEGSRKKNRTRISCSNNNSVQSCSMGGSLQRTQTLPSYLGREDDVNEFQDQEIDDSRMGFLIREAIANSSSSSSSGFTPTKQNIPKVSCIPRHRPPRNSRSEDAIQELVVKSQKSPNRKTLRKTLSSIETKDIQMLKDFHIETEKKQEEDEEKQRKVPCTTTGKNRSTAVVGQPIPVWVPKDSRKDMKAQIKFWARTVASNVRQEC
>gnl_Betvu_v1.2_Bv4_086490_ason.t1
MVRCNSDPCSSSSSKKETLVSQHHSKMSNNLHRTPSLPVSLGRDSKYQLDEEEEEDEPRMGDLIRQAMPMPMSMPRRRLDRTPSLPPCRGDEALNMASNVQSGAGVGRLTRRESIDSSALLPEKGPIAMTKLTRRASIDSSLLLPPKCTTSKSTKQNTSNSKTRAHRKLEQITETKPQKLDKSKSQKSLTDLEVEELQGFKDLGFSFDNKDDLSPGVTQILPALQRRASLDSNNVDNIGKVRRPYLSESWQQKTSSPISAPPALKWDDQKASSSEDMKAQIKFWARAVASNVRQEC
>gnl_Betvu_v1.2_Bv7_179900_aymk.t1
MLQIICFFSHLISASTTYIPHSMAECYTSELLAAMDRLWFHYIVLSSEPIHVERTELSSMSTALKSASSSSFDSSHGEGESASMNSSTASISKVDFNTEVEVEVKEPETRVGRKRPSRLNLITKKIRSQSSSPSIQRTRKSLSHSSYKGQKLQRFLSCSTLHDLEQEELKGFMDLGFEFEEDQLSPRTMTVVPGLQRIGGNVVTTKNENYGASTLDDKEVESDEKTKPYLSEAWLVKRPDSPLLRLRMARVSTAEDMKKCLKLWARTVTTSMQFDE
>gnl_Betvu_v1.2_Bv8_181130_fqgn.t1
MEAESVLNLFDSYWFNLEIFKKKPIKNQNFPEIPTSNPEIPTTLPTIQTKFQKITPNFSPKKQSESSSSSPNSVLLNLTPKLQTIFSGKISAEFEDSSRSEKLNSPLKGNTVINRRRKNKGFSKSLSDLEFEELKGFIDLGFIFSEEDKDSNLVSIIPGLQRLSISNHNININNDINGSIIDKSGGLFSRPYLSEAWDDLEKKRRENVLLNWRVPRLPPHDNQIEMKDYLRFWAHTVASTVK
>gnl_Carpa_v0.4_evm.model.supercontig_52.155
MAAEKILGLFDMYWFGQASFTDQKSPLEQQEEVNPAVEIDQGVIQEANREFRRLPIQHQRSLSDHNLSSGASFSSDSQSPNSVLRMQKLQPILSGKEVTEEVEIIKEKVERERRRRRRKGSSKSLSDLEFEEVKGFMDLGFVFSAEDMDSSLVSIIPGLQRLGRSNNVEINEEEEKEEEETNSRVRRPYLSEAWGDKRKGIVRKPLRNWRFPAEGNEVDMKDHLRFWAHTVASTVR
>gnl_Carpa_v0.4_evm.model.supercontig_705.1
MADNLAMCLIGAMDRLWFHQVIIFSEPTSLFHHNKLLKPPKAASLPNQSLSDQETTVSNSSGVPTKLEDSNSEEDEEEEEEGKQGKDIKARPTRLSLSSRRSFCSHSSSPSTQKRPRKSRHRYATAVSIRLQKSMSCRSLKELELEEVKGFVDLGFVFKKEHMSPRMMSLLPGLQRLSLFRNKRQKEEEGKEEEETERGIIRPYLSEAWLIKRPDSPLLNLKIPRVCAAADMKKHLKFWARTVASVLQQEC
>gnl_Carpa_v0.4_evm.model.supercontig_80.10
METTIDIQKLESSPSGGVDIEVDVHVDDLFDECWFYGNLLVNRRARMPRCYSDPCSSSNFNQEISKNSHTANSQSTNGGLVRAPSLPPYIGRKDEVQQRGKLGRQLSDRILPQQPTKPEGIQKESETRRIKPAAATHSSLQRTQTLPSYIGRDQDKDSDALMSTLILEALASSSKTSPHRLTPKSPSSSRHRPPRNPDVESISNKHDMKETRKESLNQKKLRKSLSYLEVEELRGFEELGFRFDKRREDDPNELGYKMVMMMRSRPYNWSQSWMERSCAPLIPTWVAKNSAEDMKAHIKFWARTVATNVRQEC
>gnl_Elagu_v2.0_p5_sc00001.V1.gene1948
MSLDLEEETASGSSTSVAKDGTQLVPMDLLDEYWFFHNTLNTRRLPPRSPPSPNKGNESSGVGTSTEKPSEDIRIAPRPLLATPPRVGPDGAGREEVAVPSESSNPKLRHSLSSLDDRHRLQYSSSKRIIAPIPSINSRRRQPRDIRVEGINKYCANQHYLIREANYRKAFQEKKWKSLSDLEFIEVQGFKDLGFVFDEEGTSSASLANVIPGLRDKKAGELGDDKVRRPYLSEAWFVQRSAPPMIKWVDKRSAADMKEQLKFWARAVACNVRQEC
>gnl_Elagu_v2.0_p5_sc00001.V1.gene786
MEVGKEGNADHVLTLFDLYWFHRQILSPSPGPPPPPPPPPALSPPLLDGEDAESQSSEPPPASRPPLLLRRYRRLSLSDETAFSAELRIQTRKLQTILSGKEGPVGATAGGGENWTVATKRRRRERRRRRIKRGSRSLPELESEEVKGFMDLGFTFSEAEVNPRLLSIVPGLQRLGKRAAGDSEPAAEGSSCTSEEVDESAILRPYLSEAWDAQQEEEAAAAVAALKPLKNWRIPKAADGVDLKDHLRSWAHAVASTVR
>gnl_Elagu_v2.0_p5_sc00135.V1.gene205
MEEEGKAAHVLTLFDLHWFHRQILRPHPPSPPPPPPPPPPVLDLEDAESHSSESPPAAHPSLHLRRHRRSLSDETDASAEPRIQTPKLQTILSGKEAPVEDLARRNGAIGGSGEIWTAAARRRRRGRSRGRSRVSSRSLSELEFEEVKGFMDLGFTFSDAEADPRLMSIVPGLQRLGKRAAGDGEPAEEGSSCASDVVDESAISRPYLSEAWDAQEEEEENMLRNWRIPAAADGVDLKDHLRFWAHAVASTVR
>gnl_Eucgr_v2.0_Eucgr.E02782.1
MEEAEAVMKIIDRCWFELEIFKKRPDTSPSSTSRSNPSQESIEIPEKESSCLQISRTPSILVRSVSDQTSIIPTSLQASSLSPDSVLPMKPIHSMIYEEEGQMGGRAKRRTLTKSLSELEFEELKGFVDLGFVFLEEDRVDSSLVSIISGLCNIIKDGEEDDEDGDEKLTAGESVVVARPYLSEAWKWWEEKGKEDPLMKWKVPSLGNETDIKESQMVLQLFHFIISSIP
>gnl_Eucgr_v2.0_Eucgr.E02774.1
MLIRARDLQETTRHIALFSFRIQSGMIYEQEVITEEEEGFKWNNPRSSEFSHRKKGQKGGQMRASSKSLSEPEFKELKGFMDLGFVFSGEDKVNSSLVSIIPGLQRLGKKMKDGDEDDEDSDNHREDGNEKASIGEPAVVGRPYLSEAWEWWEEERKEDPLMNWKIPALGTRPT
>gnl_Eucgr_v2.0_Eucgr.E02779.1
MEEAEAVMNIIDRCWFELEIFKKRPDTSPSSTSSSNPGQESIEIPEKESSCLQISRTPSILVRSVSDQTSIIPTSLQASSLSPDSVLPMKPIHSMIYEEGVITEEEEGFKWNNLRRSEFSRRNKGQMGGRAKRGTLTKSLSELELEELKGFVDLGFVFLEEDRVDSSLVSIIPGLQRLGNKIKDGEEDDEDAGESVVVGRPYLSEAWEWWEEKRKEDPLMNWKVPALGNETDMKESLKWWAHTVASTVVR
>gnl_Eucgr_v2.0_Eucgr.E04347.1
MKIIDTCWFELEILKKRPDTSPSSASRSDPGQESIEIPEKGSPRLQISRTPSILVRSMSDQTSIIPSSFQSSPLSPASVLRATPMHSMIYEEEVIREEEEGFKWNEPRSSEFSRRNKGQMGGRGKRRALSKSLSELEFEEVKGFMDLGFVFSEEDSVDSSLVSIIPGLQRLGKKIKDGDEDDEDGDHHREDGDEKEIVGEPAVVARPYLSEAWEWWEEERKEDPLMNWKVPALGNETDMRESLK
>gnl_Eucgr_v2.0_Eucgr.E02773.1
MEEAEAVMKIIARCWFELEIFKKRPDASPSSAFGSDPDQKSIEIPEKVSPCLHISRTPSILVRSMSDQTSIIPSSFQSSPLSPDSVLHMTPIHSGIYEEEVITEEEKEGFDWNNPRSSKFSRRKKGQMGERAKRRALSKSLSELEFEELKGFMDLGFVFSEEDRVDSSLVSIIPGLQRLGKKIKDGDEDDEDGDHHREDVVARPYLSERGMVGGERKEIH
>gnl_Eucgr_v2.0_Eucgr.E02771.1
MEEAEAVMKIIDTCWFELEILKKRPDTSPSSASRSDPGQESIEIPEKGSPRLQISRTPSILVRSMSDQTSIIPSSFQSSPLSPASVLRATPMHSMIYEEEVIREEEEGFKWNEPRSSEFSRRNKGQMGGRGKRRALSKSLSELEFEEVKGFMDLGFVFAEEDSVDSSLVSIIPGLQRLGKKIKDGDEDDEDGDHHQEDGDEKEIVGEPAVVARPYLSEAWEWWEEKKEEDPLMNWKVPALGNETDMRESLKSWAHTVASTVVR
>gnl_Eucgr_v2.0_Eucgr.E02780.1
MEEAEAVMNIIDRCWFELEIFKKRPDTSPSSTSRSNPGQESIEIPEKESSCLQISRTPSILVRSVSDQTSIIPTSLQASSLSPDSVLPMKPIHSMIYEEGVITEEEEGFKWNNLRSLEFSHRNKGQMGGRAKRGTLTKSLSELELEELKGFVDLGFVFLEEDRVDSSLVSIIPGLQRLGNKIKDGEEDDEDAGESVVVARPYLSEAWEWWEEKRKEDPLMNWKVPALGNETDMKESLKWWAHTVASTVVR
>gnl_Eucgr_v2.0_Eucgr.E02775.1
MEEAEAVMKIIDRCWFELEIFKKRPDASPTSAFGSDPDQKSIEIPEKVSPCLHISRTPSILVRSMSDQTSIIPSSFQSSPLSPDSVLHMTPIHSGIYEEEVITEEEKEGFDWNNPRSSKFSRRKKGQMGERAKRRALSKSLSELEFEELKGFMDLGFVFSEEDRVDSSLVSIIPGLQRLGKKIKDGDEDDEDGDHHREDGDEKEIVGEPAVARPYLSEA
>gnl_Eucgr_v2.0_Eucgr.A01165.1
MAMADASYSSICLVGIMDRLWFHQIIFFSEPVPSLSGSKTQDPQEPDSATVIQRQPSSMPELPPPDSELHSMAEESPLAGYSFSSLDPSDSSMDDTNKSEDAEEEIRPTRVTHLIASRARRSHSSSPSTQKRPRKQSSEAKKLLKSMSCRTFEELEMKEVKGFMDLGFIFKKEHLSPRMVSVVPGLHRLGRDASIPESATNDEEGKREIMRPYLSEAWLIKRPDSPLLNLRVPRAYEASDMKKHLKFWARTVASEIHQES
>gnl_Eucgr_v2.0_Eucgr.L00732.1
MKIIDRCWFELKIFKKRPDTSPSSTSRSNLGQESIEIPEKESSCLQISWTPSILIRSVSDQTSIIPTSLQASSLSPDSVLPMKPIHIMIYEEGVITEEEEGFKWNNLRSSEFSHRKKKGQMGGRAKRRTLIKSLSEIEFEELKGFVDLGFVFLEEDRVDSSLVSIIPGLQRLGNKIKDGEEDDGDAGESVVVARPYLSEVWEWWEEKRKEDPLMNWKVPAFGNETDMKESLKWWAHTVASTVVR
>gnl_Eucgr_v2.0_Eucgr.L00733.1
MEEAEAVMKIIDRCWFELEIFKKRPDTSPSSISRSNPGQERIEIPEKESSCLQISRTTLILVRSVSDQTSIIPTRLQASSLSPDSVLPMKPIHSMIYEEEEGFKWNNLRSSEFSHRKKGQMGGRAKRRTLTKSLSELEVEELKGFVDLGFVFLEEDRVDSSLVSIIPGLQRLGNKIKDGEEDDEDAGESVVVARPYLSEAWEWWEEKRKEDPLMNWKVPALGNKTDMKESLKWWAHTVASTVVR
>gnl_Eucgr_v2.0_Eucgr.L00734.1
MEEAEAVMKIIDRCWFELEIFKKGPDISPSSTSRSNPGQESIEIPEKESSCLQISRTPSILVRSVSDQTSIIPTSLQASSLSPDSVLPMKPIHSMIYEEEVITEEEEGFKWNNLRSSEFSHRKKGQMGGRAKRRTLTKSLSELEVEELKGFVDLGFVFLEEDRVDSSLVSIIPGLQRLGNKIKDGEEDDEDAGEFLLLGTIGNETDMKESLKWWAHTVASTVVR
>gnl_Eucgr_v2.0_Eucgr.L00731.1
MEEAEAVMKIIDRCWFELEIFKKGPDTSPSSTSRSNPGQESIEIPEKESSCLQISRTPSILVRSVSDQTSIIPTSLQASSLSPDSVLPMKPIHSMIYEEEVITEEEEGFKWNNLRSSEFSHRKKGQMGGRAKRRTLTKSLSELEVEELKGFVDLGFVFLEEDRVDSSLVSIIPGLQRLGNKIKDGEEDDEDAGESVVVARPYLSEAWEWWEEKRKEDPLMNWKVPALGNETDMKESLKWWAHTVASTVVR
>gnl_Eucgr_v2.0_Eucgr.F03292.1
MDVASSSSSEGCLVDGEAVDLLEDNWFFGNLLHSKSKSKSKSAAMPRCFSDPCPSVDDHQAREMLAGDRRWSGSSSPSPRKTSPEGIGRAGAGAESFWAPPVLREEARDGAERALVDEGTPEEVPISAELPPSVEKGVQERKCDPKEGGLDKNEQQPRPVLLRAPSLPPCIGRDRAFEGRENFPRMIKPSRQASLNLTEFLPPRHIPKGMTQSASMSKYRPPKLSDSEKSTIAFNKEMRRRYLTRSNSRKSLSDLEDEEVRGFKELGFSFEEKHLNPKLVDILPGLQEKTQENEDGNGNEAPYLSEGWLAQSYAPAVPKWNAKGGSPEDMKAQIKFWARVVASNVRQEC
>gnl_Eucgr_v2.0_Eucgr.L01560.1
MEEAEAVMNIIDRCWFELEIFKKRPDTSPSSTSRSNPGQESIEIPEKESSCLQISRNPSILVRSVSDQTSIIPTSLQASSLSPDSVLPMKPIHSMIYEEGVITEEEEGFKWNNLRRSEFSRRNKGQMGGRAKRGTLTKSLSELELEELKGFVDLGFVFLEEDRVDSSLVSIIPGLQRLGNKIKDGEEDDEDAGESVVVARPYLSEAWEWWEEKRKEDPLMNWKVPALGNETDMKESLKWWAHTVASTVVR
>gnl_Eucgr_v2.0_Eucgr.K01150.1
SHERPVLGRPRPRLGPFLSELGPPRRHSEAPRPSSPVRRFRTSRASPRRPRAKRKWTSRNHNLGSSKSLSELEFEELKGFMDLGFVFSEQDRDDSDLVSILPGLQRLGLKDDGDRIEVEETKKADETKVPRPYLSEAWHGLDRQRKRYEDPLVNWRVPALGNEMAMKDHLKFWAHAVASTVR
>gnl_Manes_v6.1_Manes.08G004900.1
MADLYSLCLLGVMDRLWFHQIILLSESSTVLVPKTLKQQTPFITESLIDLPSTSSFSSATSPEEEIPSSPISLELNNDKEKEEEQEQDKGVDNRKQRPTRLNNLATSRFRSHSSSPSTVKRGPKNIRNPCSSMKLQKSMSCRSLKELELEEVKGFMDLGFIFKKEHISPRMITVVPGLLRLGLLKNKHNTKVINSKAPEDYDKHKEREEQEDEKGIIRPYLSEAWLIKRPNSPLLNLTLPRVSEAADMKKHLKFWARTVASVLEQEA
>gnl_Manes_v6.1_Manes.S042600.1
MEAKDFIHLFNSCWFEMEILKNQSRLLKSSDADANPVHQNQEEASKPELYRVPTIISRSMSDQLWPKASFGSGLSLSPDSVLPTSKLQTILSDMEIEEEGIQTQRPYVQESHTRKTRSRRPEKRTLSKSLSELEFEELKGFMDLGFVFSEEDKDSSLVSIIPGLQRLGKKDGEEEIGGVDEAKVSRPYLSEAWYGLERRKKEDSLMNWRLPALRNEMDMKDNLRWKILHLFKRLGCDSLGD
>gnl_Manes_v6.1_Manes.S042700.1
MEAKEFIDLFNFCWFDMEILKKQSRLLKSSDVDANPVHQNQEEASKPELYRVPTIISRSMSDQFGSGLSLSPDSVLPTPKLQTILSDKVIEEGGIQTQRPFVQESHTRKTRSRRREKRTLSKSLSELEFEELKGFMDLGFMFSEEDKDSSLVSIVPGLQRLGKKDGEEESGGVDEAKVSRPYLSEAWHGLERRKKEDALMNWRLPALSNEIDMKDNLKSWAHTVASTVR
>gnl_Manes_v6.1_Manes.S042500.1
MEAKEFIGLFDSCWFEMEILKNQSRLLKSSDADANPVHQNQEEASKPELYRVPTIISRSMSDQLWPKASFGSGLSLSPDSVLPTSKLQTILSDMEIEEEGIQTQRPYVQESHTRKTRSRRPEKKTLSKSLSELEFEELKGFMDLGFVFSEEDKDSSLVSIIPGLQRLGKKDSEEESGGVDEAAVSRPYLSEAWHGLERRKKEDSLINWRLPALRNEMDMKDNLRWWAHTVASTLRLT
>gnl_Manes_v6.1_Manes.15G090300.1
MDYYDDDPFGTSSSRDAKVDSVHQLLEEGWFFGKLLTRKPKSSLMLRCYSDPSPNFDQAILAENNPFVDKSSPKEVAGNLIRAPVLPPCIGRKEEKQLTCRQLSGKILVQPPIKPTTRTVGIQENRRSNVITGQPSKHKLLRTPSLPPCIGREEVEEEEEEEENDDNITMSRLIRQAMPPRHTSKGMIQSSCTRRYRPPSNRKTQTIDTVKVSSKEKGNLGCSSQRNLHRSVSNIESQEVQGFKDLGFTFNKQGLNPSVVGILPGLQDDQKRTQDHQDQDKVRRKSQKAWHVQKQSCGPPIPIWAPKNSAQDIKAQLKYWARAVASNVR
>gnl_Manes_v6.1_Manes.03G104500.1
MDCFDNDPFEPLASREEKVDGVHQLLEEGWFFGKLLTRKPRKSSLMQRCYSDLSPNYDQAILVENSPCLDKSSSKKVVGKLTRAPSLPPCIGRREEKIEDIKLTCRQQPIKSIACKEGIQENRRSKGITGQPSKPTLLRTPSLPASMGRDEEGEEDDSDITMSRLIRLAMPPRQTPKGITQSSSIPRCRPPRNWKLETIDTVKGSLKETRNQGSSNQRTMQRSLSNLESREVQGFKDLGFPGLQGKKTQNRYHQDQDVVRRSPYPSKAWHVPMQGCAPPAPIWAAKGSAQEMKAQLKCWARAVASNVR
>gnl_Manes_v6.1_Manes.17G058500.1
MEAKEFIELFDSCWFEMEIFKKQSCLSKSLGVDANPDHRNQEEAPKSELYRVPTIISRSMSDELWPKTRFGSDLSLSPDSVLLTPKLHTILSSKEITEEEGANLMSIQTQRVYVKETPTIKSRSRRRAKKKLSKSLSELEFEELKGFMDLGFVFSEEDKDSSLVSIIPGLQRLGKKEGEENGGVDEATVSRPYLSEAWNDLERRKKEDPLVNWRIPASSNEMDIKDNLKWWAQTVASTVR
>gnl_Medtr_Mt4.0v1_Medtr2g016760.1
MEAEEIFKLFDTCWFGFQILKEYPSSSISTISHENQHHQIQEKLTLSRIKTKHTRSISDQLNSMTSFKHDSMSPNSVLFQPQLQTILSGKDVTDFNTEAEKQIQLQLQAVPNKNIIRNGRRKSGSKSLSDLEFEEVKGFMDLGFVFSEEDKDTSLVSIIPGLQRLGKNGEEEDVSDVSAIQRPYLSEAWEDQKRRKKEKPLMKWKIPAPTNEVDMKYSLKCWAQTVASTVAKVVRAKDVVAVCLAVLCIFTLYCSYQWERHYKIGRHCSCNYVSLSNNHNAREGCPEHVRKEDKRVSARRLKLKIKAEKYFSATIANKAPDSSSSRNVAEIDKSDMEVNKIYRIKVVHQSHARQFWIYIHKSRNDLIPCILYRRMVSPTELIEIRTFLD
>gnl_Medtr_Mt4.0v1_Medtr2g078620.1
MDPNDNNSSCESSFCKDEKVEAMNLLEECWYFDNLLNIKPKMLRCHSDPYPSTRLISSELLKDSSASKPSNSDFVHPKKLQRAPSMPPIRVKEEEKDDKKGRKLVHQTSDSAMHKAGSKHHCGKMKGLDHRSDSNRRKSKLLRTPSLPPSIGREEKFQETDSRTGRSRKQPSAPPNNDNLPPRLTSKSCSIPRSRPAKNIEVESLNKEGILEMRRKVLNQKTIRRSLSDLEYEEVQGFKDLGFSFEKEALSPSLANIIPGLQEKNRDESEEDKAARGPYLSEAWLVQSCATPPVPNWGNKMSADDMKKHIKFWARAVASTKC
>gnl_Medtr_Mt4.0v1_Medtr2g083910.2
MAAEHVLKLFDINWFETSIFTNNKKPSSPLHSTTLLDDSTSMSQVEELHFLDTKLLRIPTLQVRSFSDENLGTKIGSFSDSLSPNSVLTSQKLKPIISGKEVEEFTLEKEVTDTKKVSHRTHRTRLRKGRKTARSLSELEFKELKGFMDLGFVFSEEDKDSGLVSLIPGLSKNQHNVDESVISRPYLSEAWGVIKQKKVVNPLLNWRVPTLGNEIDMKDNLKFWAHTVASIFLLKDQHQSITNSTNDLGVNFADLKAWVFL
>gnl_Medtr_Mt4.0v1_Medtr8g086820.1
MEHESILKLFDSFWFQFNILNRNTTSSVTSTCSEQNLKDSQNNETSYEGPKLTRIRTVHNRSMSDQSIACFNHDSLSPDSVLNIIPSKLQTILXGKEVTDSEDENNLVQTQTLLPKKNNNINKVVKKKRESKSLSDLEFEELKGFMDLGFVFSEEDKDSSLVEIIPGLQRLGKKNEEEEEEEEDVYDESVVQRPYLSEAWEVYDWRKKEKPLVNWKVPAMNNEIDMKNSLRLWAQTVASTVR
>gnl_Medtr_Mt4.0v1_Medtr4g080340.1
MSAEQILTLLDSFWFETTILTNKNPSKVEEILPQDTNLLLVPTPNLDVRFYSEQNLSIIGSVFSDSPSPNSVLTSSKLRTIPSEREFGEFSTGTSSENHHQKEDVAYTKKKQSQSYRRRRRKSRSLSELEFKELKGFMDLGFVFSEEDKDSKLVSLIPGLQRLGRENDDAEEGEDEEHKKIDENVLSDNKPYLSEAWDVFDQRERKNPLVNWRVPDKGSEIDMKDNLKFWAHAVASIAR
>gnl_Mimgu_v2.0_Migut.M00772.1
MGRKDSTLEMEELEDEEEMEYSMGKLIRQASLNTSNSDNNIIMPHRTNNYKISRHGSLTRPQSQKMNQLKTQRSLSSSAEKTNKRSTDEIKAQIKFWARAVASNVRHES
>gnl_Mimgu_v2.0_Migut.M01012.1
MISPNSVLDKPHQLQTILSEREREFSPEIEKPSRISNNLNKKKKRLSKSLSELEFEELKGFMDLGFVFSEEDKLDSSLADIIPGLHKLGQKKKMDCNLSDDYYHEEHERERPYLSEVWERELLKKWRVPVDIVGNEIDMKDSLKWWAHSVIASAVR
>gnl_Mimgu_v2.0_Migut.M00245.1
MKISLVVGEDLIQSKLNRSATLIRKSHSSDQLLSIKDCSSEYFDSPSPTSVLLAGPHLQTILSGKQVDSFQDLTDTDSSCISLSHTVEGAFDTETSTRNRQLNKRRRSKRRSGAVKSLSELEFEELKGFMDLGFVFTAGDDQKLDSKLVSIIPGLQRLGKNVDESASESESESVSRPYLSEAWNYSSNNPAMKDWRIPAFGNEMELKHHLRFWAHSVASYSSVRS
>gnl_Mimgu_v2.0_Migut.H01963.1
MDVNNEDIEKVEPGELLEDIWFFGNLLQRKSRMLRSLSDPCTSSFSSSSKVYGGQEEASPEKSYEETYESIKKLSAGDEPPRRSLIRAPSDPSSSARKDQKPAKKGGDSLRGKSSNRRRAPANALNRAPSLPTSLQETDEEENEFSMGKLIRQASMNYSDTLPPRKHAAKALTPSSSVSRYRSTRKKSEVEGIKFDLESEELLRGFNDLRLDSGGKDSSPNPISIAPGLQERKRVDEEEDEVVKHSRAMRPYLSEAWAAAPKQSSAPPFPKWGGGGGKAKRSNEDVKAQIKFWARAVASNVRQEC
>gnl_Mimgu_v2.0_Migut.H02137.1
MSAEETVLINLLDSYWFEKTPFEKEKEEEQLPQKQKQNIPKEYPKNNITVTQISPDGTVRQLPIVRVSQKYSHTVELEGAIYDQKLTHHTTTGIPKANTTTTMCRRSLSELEFEELKGFMDLGFVFRPELEEKNELLDYWKIPAFVNEIDLKNHLRFWAHSVVSTATSS
>gnl_Musac_v1_GSMUA_Achr3T03150_001
MGAEEEKACGAATAAVTEGVVVEPTALLDEYWFFHNALESRRRPPPRILPPTPPPSKAKEDVGSSISHHEGSITRRPSGFDGKPARKLLRAPSMPSYRTRQEESSDMACPRRNVADGGNALVRAPSLPAYCDDRDDATPRDVRDRSRTTRSSKLQHCLSSCDDQRRPQPASGCATTPNPSFPRFRPPRDWKEEASNYKYFASQTRLFTEANYMRSIQGKKWRSYSDLESFEIQGFKDLGFVFDKEASNAGLADVIPGLRERRNSDDGHGRVPRPYLSEAWFVERSAPPRLEWAEKRSATDMKEQLRFWARAVACNAKQDR
>gnl_Musac_v1_GSMUA_Achr6T14690_001
MDVLVRRTGGSNPPPLSSLLSPAPEEDGSHVLHLFDLYWFHHQILSSSPPPPPRPPPDPLHTSPIQPTTRTPLFHRRHRRSLSDESVHAPALAPAPVPSASLTIRPPKLCTILSGKEAPSEDPFAGAEPVAPAGGGSETKSYGRWGQRGGRRRRKKKEKSKSLTDLEFEELKGLVDLGFTFSDAETDPRLLEIVPALQRLGLGRNRASEEEAPPAAPVDAAVSRPYLSEAWEVAEAKPEERLLMNLIPAGVAGADLKGQLRSWAHAVASTVR
>gnl_Nelnu_v1.0_NNU_025502-RA
MDAEEVLSLFDSYWFDHQILTKKPPSSPPVIDPVPEIQKEAPELEISHPPTLHVRYSSDQLSSKASFKSETLSPNSVLPTPKLETILSGKDATEVAEEITRHEEAEKPTKKATGRRRKRGSSKSLSELEFEELKGFMDLGFIFSEADKDSSLVSIIPGLQRMGKKGSDEEQTIDESTIPRPYLSEAWAVLDRRKERNPLTNWRIPSARNEIDMKDHLRFWAHTVASTVR
>gnl_Nelnu_v1.0_NNU_018477-RA
MEAEEVLQLYDHYWFNHQILTKKPPSSPPVADPVPEIKTETPEPESSRPPALHVRSRSDELSSKTGFRLEIHSPNSVLPTPKLETILSGKEVTEAREETRKQEKVEIEKPSKKATGRRRRKKKGSSKSLSDLEFEELKGFMDLGFVFSEEDKDSSLVSIIPGLQRLGKKDVEEEAIDESTIPRPYLSEAWGVLDQRKERNPLMNWRIPPLGSETDMKDHLSTSLFDPVVTCLGDELLGGELSGGELPGGKLPSGELVGDELLGGKLPGGELLGDELPVANCLGENRLVDSSFDLLLGGLQLRGWWSSLVQRNPTALCMR
>gnl_Orysa_v7.0_LOC_Os01g13930.1
MSLTGHGGGGGEGTAPALELLDEYWFFSNTLGKNGRHGGGGGGGGRPPMLPRSPSTVSGGGGRPGKGVEAVGTSRLFASAGRRLLRTPSLPSPRVGMEIAKEDEEVVEEAPAAAGGGGDQEADAEDDDLNWSSIYEGVLRTRIAEEGVRSALRRAPSMPVTSSATGRDDDARREDTAAAATGSTTPGMSRLRHAHSTLERHCRSHTPTTKADRTPRTSGGGDGGHRRQPPRRELRSFSANQQPLVRHQSLFHDKKWKSSSDLESIEVQGFRDLGFVFDQEELRESLADVLPGLRGKPTPTGSGSASDNDDANTATTATGSDAVAAVRRPYLSEAWYHVRRPAPRSPAAAAMRLQQADARSAAEMKDQLRMWAQAVACNVRQEC
>gnl_Orysa_v7.0_LOC_Os02g38860.1
MQSDEAATVPERRRATLRRPGEAAAAAAVLERRRAALRRSGRRWRRRRRSMSLELKLQDFGFTFSEDDVDAELVSIVSGLRRQRSDEDDARKAPAFAVASAEEEAAGRRIGFAPTGASSSSSTLRRPHLSEVWDEEEEEVRRMLRMIVAHTFFFFFFAHSVFVMLQFVFLDVSQYCGCCI
>gnl_Orysa_v7.0_LOC_Os06g35770.1
MAILPPAAAAAAAEDVLSLYDACWFRRLVLLSPSSPAAVAADVAPASPPVASQREEEEEEEEEEEREVKRSPPGTLRHRRTRSDEAATAALDGLEPLRIPNGHRARLETILSGKDGLAAALPQPQPMAERRRAAVRRPGGRRRRQRRGRSMSELEFEEVKGLQDLGFTFSEDDVDAELASIVPGLRRRRSDEDDAREAPAAAAASAEEEAASSRRIGSAPAGTSSSFSSAPRRPYLSEAWDDEEEEMRRMLRNWRIPPAGDGDGADLKEQLRLWAHTVASAVR
>gnl_Phavu_v2.1_Phvul.005G069500.1
MEAADLLEECWFFDNLLKITPTMTRCHSDPYPSTGLISPPDFLVKDSCVSSYQSPRKPPNSGAFVHPKKIQRAPSMPPLRLREEQEGQKGSSTTTTSKLVHQPTDPVVSHSACKPRNAQMKGQHDSDCRRRKSKLLRTPSLPPSLGREEKFQVNDTGTGRSHKQPSTPTHIDILPPRQTSKTCSIPRCRPAKKTEVENFNTEGIMEMRRRYLNQKTMRRSLSDLEYEEVQGFKDLGFSFEKETLSPSLANILPGLQEKKRDETEEDKAARRPYLSEAWLVQSCAPIPNWASNKSAGDMKQQIKFWARAVASNVHQEC
>gnl_Phavu_v2.1_Phvul.005G093900.1
MDAEQVLRLLDTFWFQTTIFTNKTSSSFHATVDSTSQSLVKEVLTFDSKLLRVPTLQVRSLSDQNLGSSIGLFSDFPSPNSVLTPQKLMPILSGKEVGDFPLEKGHGKHEDEQVVTTKRVIHSDRRRRRSFRKEKASRSLSDLEFKELKGFMDLGFVFSEKDKDSRLVSLIPGLQRLGREDAGEVSSQHDIDETVICRPYLSEAWGVLDQKKAVNPLLNWRVPVVGNEIDMKDNLRFWAHTVASIVR
>gnl_Phavu_v2.1_Phvul.011G127600.1
MAAEQVLRLLDSFWFEASILSNKTPSVSHKNEMEQVLPHDAKLSLVPTPTLEVRSYSDQNLDSSSSILCDSPSPNSVLTLRRLRTIPSEREIIEFSSGNHEKEGVNFKRKQKGFGLGRRLRKERTSRSLSELEFKELKGFMDLGFVFSEEDKDSKLVSLIPGLQRLGRDEDEGQDDDESVVSDNMPYLSEAWDVLDQREMRNPLLNWRVPAMGDEIDMKDNLRFWAHTVASSIVR
>gnl_Phavu_v2.1_Phvul.001G175800.1
MEKKNFLCTIEEMDSLWFHRLIFFSQPSPTASVLSLPSPPDEEKLIPTSESVCCSSSILSSSPPPDEETSTDESASLEKPLSSESISVLLQDGSINNEEKTKERLARMDLLLGDKTRSHSSSPSTQNRHRKLRNPVTCARKLQKSESCRTLGELELDEVKGFMDLGFTFNKEYLSPRMMSVVPGLQRLGVMNGKETVEGDYIEADEDEGKRDIMRPYLSEAWLIKRPDSPLLNLKIPKRCSSANMKKHLRFWAKTVASEIHQK
>gnl_Phavu_v2.1_Phvul.006G173300.1
MDAEEVFNLFDSCWFGHQTSKEHTSSSTPTNSHENSDHQIKEEPSEPMLLRLQSTHSRSMSDQLSSMTCFKDDSLSPDSVFSPKLQTILSGKDVTDSEAQVQHEVLPKKRERKKKRQSKSLSDLESEELKGFMDLGFVFSEEDKDSSLASIIPGLQRLGKSDEEEEDSDGSAVQRPYLSEAWKVQEKRISGIPHCNFRPKEGKCISAFKIIVGHRQLLLE
>gnl_Phavu_v2.1_Phvul.002G240700.1
METEAVLKLFHSCWFEVNILKENSSPETPITSGIENLDYEKKEEQEEEEEEELEPKLPLIRTSHTRSMSDQSMTSTRFNHDSLSPDSVLLLPPKLQTILSGKEVTDSEGESPTQISYHEVLCPKNKKSCKISGNRTRKRRDSKSLSDLEFEELKGFMDLGFVFSEEDKNTSLASIIPGLQRLGKKEEEEGDCNELNVPRPYLSEAWEVQEYGRRKRENPLMNWKIPALNNETDMKDSLRWWAHTVASTVR
>gnl_Phypa_v3.3_Pp3c7_17180V3.1
MSDLSPRRGLQWCWAGREGHKGPSSSAAETPVAGDVAHESGLRIGSGSGAMAAPPSSSGSSSATREENEAAELVLEQLDEQWFCDNVVKWPTSRPGSPPGVIDKEIDSPFRRREAAPIAFSTTQGDVASGAVKPRLWNGERSLNPPRSRLDIRRVADGEQHFRGFMERDPNPRRQTLGGEVHNRRIADLSTAQTSSLPLTPTKFVTVDHSRYCSWASNMDEFSPLARPPGPLVGVTEDEEMENGLFERMVAVRPAKLSSINPGRHSRGPLEESSSNSSDQVPIKHATKTIRRRRLKGTKSLTDLEYEELRGWKDLGFEVSKDDLTPHVVRMFPGLERQGIPPYNSPQSLSKNPAHNVNPNQNALPHNRAPPVQHLLWPRRPDSPLTNTPFLDPSIDMKGQLKSWASEMASIVSTEC
>gnl_Phypa_v3.3_Pp3c11_13500V3.1
MSDTSPRPALQWYWACREGSTGHSSSLGGVPEARDVAEDVGLSADIAAGGISALPNSSSSGSSCSGSSVRGGCTREETKVAELVLEQLDEQWFHDNVVKWPSSRLGSPPGVIDKDMGSPFRCREIAPVVLSTTQGDVASGTVKPRLRVGERALNPSRSRLEIRRLSDGEQHLKGCVERDPTRRQTLGGEVNPRRFADISNAQLSSVSQTLTKSDTVHQFRYPSEENPLQDFLPLPQLPSGPLMGVTEDEEMENDLFEKILANRPSKLSTINPGRLSRGPLQENSSNNSDQLPIKHAPKAVRRRRLKGTKSLTDLEYEELRGLKDLGFEVSKDDLTPPVVRMFPGLQRQGIPPYNSPQSQSQASVQNTHPNQNVLSQSRFTPVQHLLWPRRPDSPLINTPFLDPSIDMKGQLKTWASEMASIVSTEC
>gnl_Pinta_v2.0_PITA_000024512-RA
MIEGRSDLPSTALASCSGSGAGEADGFRRSAVELLSSPFENESALRENDFALRVLENLDHNWFFDNITGISFCSPPSTSGYLLAAAGEDFVRNIEMGNRTEANIDDDLKRRNVIELPRPSLQRTPLELQDRERHLELEKREKERERVREGEVNPPKKGHQRSQSDTIGRRGSSSVGVIHYRLPQYDLSETRVRFLDSAINPAQEIPGTTLSLVKAKQHSSRIPRPPKLESIPSGKQLQEHTSLADLGAPHSRVRRRDRRRATKSMTDLEIDELQGFMDLGFKFNMNDLSPHVVNVLPGLQRLGGQKVQTSIVSRPYLSEAWLIPRSDSPLLNWRVPSEHGEAVTMKEQLKFWARAVASTMQQAS
>gnl_Pinta_v2.0_PITA_000067643-RA
MVSFWGVTHEMRNRDAPLVSSELSNPNTSDSALRITGQLPASLLERRQGKSSAEHMCLHMPQPNSLAKLETVSSRKRLTQKESNGGPKSRVDLELQELKGLMELGFEFRKDQLTPRLLSLLPGLKRLSDPENCTKNLGFPESPLENWKLPNPNTADVDMKEHHKLWARSVASTLKRSY
>gnl_Pinta_v2.0_PITA_000087632-RA
MTDSSVAAMKGGQCPHAPLIERRQCKSSPHHIMCLDVRQPNTLPLNALPKLETVSAGKELARKEKKSRMDPELEELKGFMDLGFEFRKDQLTPRLLLLLPGLKRLIDHENSTKVLGFQESRVQKWELPNPNAERGDMKEYLKLWAQFTPRLLILLPGLNRSIDHENSTRIVGFQEAPFQNWELPNPNAGVDMKEYLKLWARSVASTLKY
>gnl_Pinta_v2.0_PITA_000042545-RA
MPVFRLMREGKRSPLLILSASMCLNPTPYSLGNGSLCQSRRPFLRGMDLSQKKLKKRNPQFRKDLEMEEIKGFLELGFDFSHDKLSPRLLHLLPGLKRLLIDHDNINKNLEFHKWQLENWELPNPNATGMDMKELLKLWACSRLLIDHDNSNKNLEFQKWPLENWELPNPNTTGMDMKEHLKLWARSVASTLKC
>gnl_Poptr_v3.0_Potri.004G059900.1
MDATEVIEFFDSCWFEMEIFKKQPSLAKSSSVEKNPHQENQEKAPKPEISRVPTIITRSMSEDLCSKTSLSSGFSLSPDSVLRAPKLHAILSGKEVKEEEYSTPTERVYILESPKKKVSRGRKGKKVTSKSLSELEYEELRGFMDLGFVFSEEDKDSNLASIIPGLHRLGKKDEEEAILDEPTVCRPYLSEAWEVLEKKRKEEPLMNWRIPALGNEIDMKDNLRWWAHTVASTVR
>gnl_Poptr_v3.0_Potri.011G069900.1
MEATEAIELFDSYWFEMEIFKKQPILPKSSSLEANPDHENQEKALKPEISRLPATITRSMSEDLCSNTTFSFGFSFCSDSVLHAPKLHTIFSGKDFTEEEYSTPTEKVYVLESHKKKVTRRRGKKVASKSLSELEYEELKGFTDLGFVFSEEDKDSNLASIIPGLQRLGKQHEDETVLDEPTVSRPYLSEAWEVQEQRMKEEPLMNWAIPALSNEIDMDMKDNLRWWAHTVASAAI
>gnl_Poptr_v3.0_Potri.006G129800.1
MAADHSYPLCLLGVMDRLWFHKIILFSEPTAAPKTLKQPQLMTTESLTCPSTSSITLATPPNEEFLSSPSVPLLEDLQISPAESPTTTPLDIDSSNEEEEEEEEDKDINQKERRMRLSLAQRSTRSHSSSPSTQKRPKYFRRSGSLTILPKSMSCRSLGELELEEVKGFMDLGFIFKKEYLSPRMMSVVPGLQRLGLYQNRQNINLRDSKEAEDHDELIRKQEEDEEKGIIRPYLSESWLIKRPDSPLLNLRVPRVSVAADMKIHLKFWARTVASEIQPES
>gnl_Poptr_v3.0_Potri.001G372800.1
MDNCFDDDSLEPLSSTRTRSGGDNEVKAAVHQLLEAGWFFGKLLDVNSKPRMLRCYSDPSPSFDQQILANNCPPSGKSSSTRELLPPGNLTRAPSLPPNIGRSEEKIQETESNTSASGMSRKLTRQLSDQVLIRKPSCVKKKEGISQVKVASHANRNRRSKMVAEGQSSQHSLIRTPSLPPYIGREEMNEESESDEITMSKLIRQAMPLSKDILPRQRSSKMILPKYRPPRNSEEERGDALQDIASETSRFPKNQGRLEKSLSNLESHEVQGFKDKRGFNPPSMVEIFAGLQEKRIYIKRNQDKVREPYPSSSWQVNSCACAPPIPVWASKDSAQDMKAQLKFWARSVASNVR
>gnl_Prupe_v2.1_Prupe.6G239300.1
MANNYSFLCLLGAIDRLWFHHTILFSEPMSLFGPKSTVEDQTPQDSIITDSFTYPSSSVSFTPLADEETDFSPLLYEENSSDSPETATPQDDSNNEEEDETNSTDSINHKKKKKIRPTRLNLLANRMLKRSHSSDQQKRPQKNRTSSSASATSSPGYAAAEAAARKLQKSMSCRSLGELELEEVKGFMDLGFTFKREHLSPRMMSLVPGLQRLGMSNNKKLQNGEDDDDSVEVAAEKDEDGEGEVEVTRPYLSEAWLIKRPDSPLLNLRLPRVSAAADMKKHLKYWARTVASEIHQES
>gnl_Prupe_v2.1_Prupe.4G173500.1
MEPIGDDQVEQSSSRKENNVEEANHLLEECWFFDNLLNRKQKMLRCYSDPQCNSSNFGQEMSVKSSHDQKSLLTTSKATQGNGFAGPNLVRTPSLPLHIGRRQEEEVQVKQSGSNKSSSKLTRQTSHQKMLQTPTKSPACIGRTEGVQDKESDNRRSKMNGQPVRQNLLRTPSLPPCIGREESNQESLPQRHKGLMTQTSSIPRYRPPKNTEGESNASTDGCKEMRRRSLNQLTTRKSLSDLEIEELQGFKDLGFTFDKKELSPSVVNILPGLQEKKRTEDLNPEKVRRPYLSEAWLVQSCAPPPPNLGASRSAEDMKAQIKFWARAVASNVR
>gnl_Prupe_v2.1_Prupe.4G066000.1
MEADEVMELYDSYWFQLGIFEKQPNSANLLEIEEEPSKPELLRIPTLLHTRAMSDELSSKTSFNFSFCPSPDSVLHRPKLSTILSGKEATEVETPIQRHVEESPKKITRRRRKKKKKGESKSLTDLQFEELKGFMDLGFVFSEEDKEDSNLASIIPGLQRLGKDGQDEVFDESAIPRPYLSEAWKVRDQRKREKPLMNWRFPALGNEIDMKDNLRWWAHTVASTVR
>gnl_Prupe_v2.1_Prupe.3G113400.1
MAAEEEEEEVVLLSLFDSCWFEHEILSKKSLSKPQEATNPSLQVDQSAQEATQQQVPNFPRLSCLPRSLSDDQSSNTKGSLISSDSLSPHSILMSTTPKFQTVFSGKQVIEFSKQSVKQEQVPAAQTKRVHGHGKRNRSRRRVGPSKSLSDLEFDELKGFMDLGFVFTEEDKDSKLVSIIPGLQRLGSIGEQDRDEEDRRNNNHNNIDPSSHHVVSRPYLSEAWDALDQRNKENKLVNWRIPANLGKDMKHNLRFWAHTVASTVR
>gnl_Selmo_v1.0_443974
MVWIRRLWAWRCLAGSRSSMAHLGYGGRARSGSGRHWVLGREPSERVDLGISRTDRSIGRRNSSLREIGELEMIDTPPTSKNSKDHGKEFTDFQWLLAELDRMWFHDNAFSFPLGDWIRSSCCWSWDQCWQSPESLDKKNKRSWIPPEIQSVEMEAVIRPLRETGKVFSTGDLPGAGFKLLKDESLEEDQCGGAISPECVSDGGGVVVLDEEDEFTTRKLETIPSASALFVADEPTIQGLERSESSPAAIAATAASPPNPRRRRRSSQRSKTTRSWSELEFDEVRGLRDLGFKPREGDLMPRRVVSLATSTARSSPRRERIYPSHAWSIRRPDSPLLNLRMPDPNRQGVEDMKAHLKFWARAVASTVRQEC
>gnl_Solly_v2.4_Solyc12g010940.1.1
MAAEEVLLLKLFDTYWFEQEILFSNTHKFKKLFQENPHEIQESSNLLGRSQSDCSLKISSDVCQIIQKQNIFEGSNTSPSFSQLGNSPTSVIITHNRVAQEVKVKARNGVKGIMRIRRSSSELELEELKGFMDLGFEFSEEDKNSSLVRIVPGLEKWGIVDENVKKKDIVHKRPYLSEAWEILEKRKMSKKLLKWRFPAMKNDMNMKHNLRFWAQTVASTFK
>gnl_Solly_v2.4_Solyc10g084230.1.1
MDQLWFHQIILFSKTPSISIPENPLPIQDSLASVETENTLVQEVCEQERPTENMSDSSSPKRHYSGNRVLKKTMSNYKSFGDLELEELRGFMDLGFTFRKEHISKRMINVIPGLQRREIVICECEDTKAIVAEEEDKREIVRPYLSEAWLIKRPNSPLLNMRIPRISAPSDMKKHLRYWAKTVATVVRQES
>gnl_Solly_v2.4_Solyc02g072220.1.1
MDLEAVLTHFDSCWFNLEILNNHSNSTPFSNYQKNPDDKIQENLTESVYDSPNLEIKTESQSDDLSYDSDSVSPDTVLPVTHFQPFCKNAESKKVKGRRRRREKCLGKSLSELEYEELKGFMDLGYEFSEDDVNSSLVEILPGLQKLSKNRDNDQKLNFVEKSDELRARPYLSEAWEVVEKKKRMNPLMNWKVPVMSNEIDLKHNLKLWAHTVASTVKA
>gnl_Solly_v2.4_Solyc02g072210.1.1
MDLEAVLTLFDSCWFNLQILENHLNPTRKNPDGKIQEKPAETVFDSTKLEIQMESQSDDLSYNSDSLSPDSVLPATHFQSDTKKAVPKKAKGRRRELRRRIKRGLSKSISELEYEELKGFMDLGFEFSEEDVNSSLIELIPGLQKLRKNRDSDDDQQKVNFFEKSDQLRARPYLSEAWGVIEKKRKKKPLMNWKLPETSNEIDIKHSLKWWAHTVASSVKQHNIT
>gnl_Solly_v2.4_Solyc07g055270.1.1
MDVEEFLNLFDFHWFEYQILKPKRPFSTTTPILEETPKLSKTPTFMVRSQSDLCLSSKDYIFDSISEKSQSPSPKSVLEAKLQPILSGKEYNELKSSPEAAVKNRANCRSRKKKSNNSKSLSELEFEELKGFMDLGFEFSEKDKDSNLVSIIPGLKRLGMENERGFDENDESGVSRPHLSEAWGVWEEQKKMEDWKKNSLKIWKFDSDFGNEMEIKHQLKFWAHTVASTVR
>gnl_Solly_v2.4_Solyc07g062740.2.1
MYVFDEMSVPTSPKSGNKMEPGMLLEESWFFGNLLDRKSRMLRCYSEPCSSSKKTQDFLSGKSMEETFSSLQKLPQVEKLNLDSRRSKPRLQRASSSSSSDQRCNLQRAPSLPVFVDYKEESHDEESDFSMGKLIRQASINEVKVPISKTLQRSNLQRAPSLPVNQESEQISDTCQVLLPKASSQNKALLESEQIHDEESDFSMGKLIRQASINKVKISPSKHTTKVNLLKTSQGNLQRAPSLPVYAKVEEIHDEENEFSMGKLIRQASLNNNARVLPPKHTSKGLTRSPSISSITKHQLRRKQGQESKTRYSSNGLEVEDLQGFKNLDLDNEKKDSVSKFANTSTPGLIEKNKKKPVGLSDLDKIRRQPYSPEDHMKEQIKYWARAVASNVR
>gnl_Sorbi_v3.1_Sobic.010G163150.1
MKRPQPQQAAASAAEQTMALYDACWFHRLVLLPSPTPAEAAAGPPRPALPSQQPAPPLERERPSSTSSPTAVGGLRHRRTRSDEATAAAFQGMEPLRLPDSGGNRARLETILSGKDGLVVAAPQPQPERRGRPAELARRPAAGLGRRRRRRGRSMSELEFEEVKGLQDLGFTFSDAEVDAELASIVPGLLRRKRSEEENSRSRATASAPAAAATTTSSARRAAEAVNDDDDASAAPPRRPYLSEAWDDEEEEVRRALRNWRIPPAGDGNQLKEHLRMWAHTVASAVR
>gnl_Sorbi_v3.1_Sobic.003G001500.1
MSCSSPPPPPPLEHHAHDDGRTRAPALDLLDEYWFFSNTLVTNNSAKKKPPHLPRSPSTSTSATSTGEKASGSAGPPSRIGGRRLLRTPSLPTSRVGMTMEQVHQDGAGAAAAAGANQQPHRRQLQVVAADEVDDDDLNWSSIYEGVLRTRMAEGAGRSSALRRAPSMPVVPSSATATDHHHHGDGDGDGQRQTKSTPSMPRLLRHSHSTLGRHTPPKAEHSAVARCSSKKQTSGGFHQLQLQDKKWKSSSDLESIEVQGFRDLGFVFEHEELRESLADVLPGLKQQTKSTSTSPRPRPYLSEAWQQVRRPALARVQSAAEMKDQLRMWAQAVACNVRQEC
>gnl_Spipo_v2_Spipo6G0066500
MRRYKSFSELEEEEVKGFVDLGFVFNKETISPRMMRVVPGLQRLGEVPGGGEAAPGGEERKGRPYLAEAWLVNGPSRPPSPLLNLRTLPASPSECADVRRNIRFWARSVASAVQQESS
>gnl_Spipo_v2_Spipo8G0048500
MGAGAESYCSSAVDLFDEYWFFRNPLTGASKLGPQSGGAPEANVAERASSAGPAGEGPATPKKIPGEEAPAGRCLLRTPSLPSRAVSRRGAGREPLRHSCSNLDSAIRSPPFAGRHQFSPKVISLKISLRFFRSKLSVHLTRQSSAIFQSAKPQRPPRDARAESIVRYVRSHHRAITGGESCRWSAMGRKKWRSLSDLEIEEVQGFKDLGFVFEKEAINPSVMEVIPGLRDRRPPAEGGGEEEQAPAVPRPYLSEAWLAQKAASPPALDWFGGSSPADMKLHLRLWAQVVASNVRQEC
>gnl_Spipo_v2_Spipo19G0005700
MVEEGERLLALFDSYWFGHDDLPKSHRSATPAHAAASEPESRSPAGSAACQRTPHQEVPSSSSSAPSSSESALLARRPPRLCTIPSGKLTPEEGEDGRKVAGISGGQGERRPARKTAGTGRKSRSLSELQFEELKGIMDLGFSFSAVESDQRLLSIVPGLRRMGSSEDGVAVDGGAVEEAPVTRPYLSEAWAAVEDRRSHARGHRLRTWKIPAPGDGVDMKHHLRHWAHSVASAIR
>gnl_Stras_v2.0_SGA_v2.0_scaffold1T00073
MEAEAVLNLLDSSWFYIKPFENQPNPSIGDLNPNPRITEIPPEPCLTRRLTIHTRSKSDQLIKIPIVGTDVFSPRISRKPNLQTILSGREIDPLDKPVKEFTEPATKKKKEKKKIRFTKSLSELEFEEMKGFMDLGFVFSEEDKKDPGLVEIVPGLQKLGLEEGRRVEQLVGPRARPYLSEAWGACDRETGPGPLLMELIMPAVMNEIDMKDSLKWWAHSVASAVR
>gnl_Stras_v2.0_SGA_v2.0_scaffold70T23695
MDHNNTHHESRDDTERVEPGELFEDCWFFDNLLHRKSRMLRSLSEPCTSSNYGQDENLPEKSYEETYRSIEKLSIRDRKTEGKSLIKDQKIVPQRSKRSNKNKKSSRCLNRAPSLPTSLEPEEFEDDEIEFSMGKLIRQASMNYSDTLPPRAHSTKILTPSPSMTRQRSIIKPEVEGSKIEGTEKITRPQRPTNQLRKQRSVIELESEEFQGFKDLGFDFDEEELSMIWGLSDKKDIQEDEGKSSRVRRLHSSEAWSAQSRSAPPVMWGGKRSTEDVKAQIKFWARAVASNVRQEC
>gnl_Stras_v2.0_SGA_v2.0_scaffold130T34346
MDHDTNRVEPSELLEDCWFFGNSLHRKSRMFRSLSEPCTSSDFAIDENSPGKSYEETYRSIEKLSINERKIERPSLIKAPSVPSTLERKDQKSDPQRSKRSNKNRKSSRGGLNRAPSLPISLEPEEFQDEEVEFSMGKLIRQASMKNSDTLPPRTHSTNKSLTPSPSITRQRSRRVPELESGKIEGSEETIRPQRLINQLKSHKSLIDLEYEVQGFKDLGFDFDDKELSPKVISMIPALQEKRDIIKEDEGKSARARRPYLSESWGAQSYSAPPVPSWGAQSYSPPPVPRWGGKRPAEDVKAQIKFWARAVASNVRQEC
>gnl_Stras_v2.0_SGA_v2.0_scaffold452T51849
MAAKTSEICLLRAMDSLWFHHVILFSKRSMLVLHEIPKRPLPTSESPDHSSKNSSQISVMSEQEFSSITSVSNGSQDDTIEKRPTRLNLILAPTKTRSHSSSSLPHEKSRKSKHRHYSASGLQKTTSLKSLEELELEEVKGFMDLGFTFKGEKLSKHLVRLIPGLQRIDGDGGAAAGDDIEEESSGVVMRPYLSEAWLVKSGGGDDCELPVASRVCTAVDMKMRLRYWARRVAMAVQRDL
>gnl_Stras_v2.0_SGA_v2.0_scaffold239T44034
MGKLIRQTSMKNSDTLPPRTHSTNKAPSPINQLKSHKSLIDLEYEELQGFKDLGFDFDEKELSPKVISSILALQEKRDIIKEDEGKSARARRPYLSESWGRIELFCATGVEVGREAAGGGCKGAD
>gnl_Stras_v2.0_SGA_v2.0_scaffold21T09335
MKNSDTLPPRTHSTNKSSKIEGSEESIRPQRPINQLKSHKSLINLEYEELQGFKDLGFDFDEKELSPKVISTIPALQEKRDIIKEDEGKSARARRPYLSESWGRTELFCAAGAEVGREAAGGGRKGAD
>gnl_Stras_v2.0_SGA_v2.0_scaffold34T13793
MSEKSHEEAFKSIEKLPDDESWPSNLIRAPSLSPRTQTEDQNPGNTKVDQKNEEIQDEESDFSMGKLIRQASLTNSESFPPRRHVKKLAPNSSISRHGSIMKTDLSKLGGPSGKIIRAQRVMNQLKTQKSMNDLELYNELQGFKDLSLDPESSNGQTSASPNGKKSAEDIKAQIKFWARAVASNARQES
>gnl_Theca_v1.1_Thecc1EG022118t1
MMLITTQIFPSNNLSPALYLSTPPPHTHTLSLSMADNLSLCLMGAMDRLWFHQIILFPEPFSLYFPKTLKPVQQPNSESTTTSTSPSSSLSLSSLPEDIPTVVSSPPDQQNSAISSPSTPPDDSRSEEEGVKKRPTRASLSCSRSRSHSSSPSTQKGRKNHRHSTSCSPGGKLQKSMSCRSLKDLELEEVKGFMDLGFIFKKENLNARMISVVPGLLRLGFLKTKQKTELNLAADELPKDDDIEPEETGVVRPYLSETWLIKRPDSPLLNLRVPRVYAAADMKKHLKFWARTVASVAQQEC
>gnl_Theca_v1.1_Thecc1EG029658t1
MESGEIIKLFDSCWFEMEIFKKHLSPSPSTSFEPNPDRQDEENSSKPEFKRTPTLHTRSMSDQLSLSTSFLGNGSFSPDSVLHAPKLHKIISGKEITEEELQEADGNIQEAPNNKAVTSTRITRRKKGISKSLSDLEFEELKGFMDLGFVFSEEDNKDSRLVEIIPGLQRLGKKEGEEESKEADKAEVSRPYLSEAWEVSGRRRKENPLMNWRVPALGNEIDMKDSLRLWAHTVASTVR
>gnl_Theca_v1.1_Thecc1EG031651t1
MENIDHDICESSSGRAEKVEALDLLEESWFFENLFNRRRMLRCYSDSCTSSNFGQEVLAKDSCSQSSAPRKKLQDEGSALCSLIRAPSSPPCVGREEKVQERKSNGGRSKLNRQLSLQASKTTCTEKTQEIQEKKTDSKSKLNGQSSQSTLLRAPSLPSSIGWKELTQHNDSDIRMSKLIRQALANSSDISPPRHSPKSMSQSCSTQRCRPPRNLEVETFNNSYGVQEIRRPYTNQKTLQRSLSDLAFEELQGFKDLGFTFDKEDLSPSVVNILPGLQENKIEDLKQDKVRRPYLSEAWLAQSRGPPIPNCVSKDSADDMKAQIKFWARAVATNVRQ
>gnl_Theca_v1.1_Thecc1EG008922t1
MSQTFLCLSIPTNTDLSLVNLLDLFKTPQQREDMAAEEVLKLFDVYWFEQPIFSEKPVSRSQETSQDHKERVEERELKLPRISTLHVRSMSDLALNATVSFSSGSLSPNSVLTTPRLQTILSGKDVNEDNADVKKEKMEEAAAKPILVERRSKTRTKGSSRSLSELEFEELQGFMDLGFVFSEEDKDSSLVSIIPGLQKLGKKTEESREENIGQTVVSRPYLSEAWEVWDRRKVKNPLMNWRIPTMGNEVDMKDHLRFWAHTVASTVR
>gnl_Utrgi_v4.1_Scf00331.g15648.t1
MEELALGNSTPAPTTALSAALPPGPGVYDEEAGFCLESAFAISRSAKGSREIKPQRSLNDLEIEELQGFRDLGFEFREEELCPKVISILPGLRTNKRSNVHERNTTGKPYLSEAWQGHDGAYLLRWGSETSREEIKAQIKTWARAVAIMVRQEC
>gnl_Utrgi_v4.1_Scf00438.g17678.t1
MASSGETGDLGELLEKGWFFGNSLDGKQDKLLMCCSAHHCCSYGAPETLFAKSFDGTFASIVKLGKSSGATLLTNTSNPLESNEPSLKLLRPPSLPTVMEAGDEVLDDEENEFSMVKLIAQASKSDLDAFSPKGWGFTPHQSIIRGSFVRMKSPSQLRPQMNSNHTKVEQVEGSFRELGLLYVDGKESGQKVVIPDLNRDKRRKRNTTSPPASLVRLGEYGQAATKWSHQRSTKEMKMKIKSWARAVAANVRREC
>gnl_Vitvi_Genoscope.12X_GSVIVT01014264001
MPPCVGREGLIQYKERDPRSSKLTRTTSLSPPDILPRQHTSKGLAQNYGTPRHRLLRKQEEGTMSMNVAKEMRRRYLNQTNVIRKSLSDLEYEEVQGFKDLGFTFEKEDLSPSVVNILPGLQVKDRGGPVEEDSVRRPYLSEAWIEQCSAPPIPNWVGKSSAQDMKAQIKFWARAVASNVHQEC
>gnl_Vitvi_Genoscope.12X_GSVIVT01020749001
MSGKEVGEEFDDAPKKEERQRPVLDQRKVYGGRKSKGSSKSLSDLEFEELKGFMDLGFVFSEEDKNSKLVSIVPGLQRLGKKGEDGENIEKSEVSRPYLSEAWGVLDRRRKEMDGLLNWRIPASANEMDMKDHLRLWAHTVASAVR
>gnl_Vitvi_Genoscope.12X_GSVIVT01021250001
MDAEEVLKLFDSCWFNLEIFKEQPSSSSSKSNTDQQIQEEPSKPVLSRSQTRHIRSITSPKRATLARGRRRKKGMSKSLSDLEFDELKGFIDLGFVFSEGAKDSSLVSIIPGLHRLGKKDGEEEKTVDESAVPRPYLSEAWEVLDRRKKENPLMNWRVPALSIRIMLRCLLLVTAWP
>gnl_Vitvi_Genoscope.12X_GSVIVT01025651001
MAQNHSLSLLVAAMDGLWFNQVILFSNPMSLLSPTTLRIAPQTTSSDSLLYCLSDLSAPPPSEEETSAYLSASPLPQLVDEEDDPKNQGEDKEMKQKERPNRLNLMTRKTRSFSSSPATKKRAKNHRYLGAVTSLPKTMSCKSLRELELEEVKGFMDLGFKFKREHLSPRMITVIPGLQRLGGYNNEQETELSDSTQSANYKDDKIEEEEEEERAVVRPYLSEAWLIKRPDSPLLNLKMPRVSASADMKKHLWHWARTVAYVIQQQS
>FraveV4A2_3g07380.t1
MEAEQIMELFDSYWFELEILKKQSFPASSSRLEEEIVHENEEQPSKPEVLRIPSFPIRSMSEDLSSKTSFMNIDSLSPDSVLHRPKLSTIVSGKEAPESMKDTPVLHKHEAKSSKIERRRKKSGSKSLTDLQFEELKGFMDLGFVFSEEDKDSNLASIIPGLKKFGKNKDDGAEDDEAFNDESAISRPYLSEAWEVMEKRKKDKKPLTDWRFPSMSNELDMKDNLRWWAHTVASTVR
>FraveV4A2_3g19190.t1
MEHVDDDPFEASSCRNQKVEANDLLEECWFFDNLLIRKERMLRCYSDPCCPSPSSFGQEMLVKNSESKNSLVRTPSLPLHVGREEKVEQAVKQSTPKKSLSKLTRQTSHQKMLQTPTKSPPCVSRKEENREKSDSRRSKSNGQPVQRSLLRTPSLPPCLGREEKNQESVPPRHKGMTQCSSIPRYRPPVRSTKGENADVSKEIRRKLLSRKSLSDLEIEEVQGFKDLGFTFDKKDIAPSVVSILPGLQEKKRNEELNLDMVRRPYLSEAWLVQSCAPPPPNLGAGRSAEDMKAQIKFWARSVASNVR
>FraveV4A2_5g20610.t1
MEAEQMMELFDSFWFELEILKKQPSSATSSRFEADLVHENEDQQPSKPEVLQIPSLHTRSLSDDLSSETSFINCGSLSPDSVLHRPKLSTIVSGKEVTASMADNIPVLHKHEVKSSNKAKIERRRKKSGSKSLTDLQFEELKGFMDLGFVFSEEDKDSNLASIIPGLKKLGVDDDEAFDDESAISRPHLSEAWEVMEKRKKEKNPLMDWRFPSLSNEMDMKDNLRWWAHTVASTVR
>FraveV4A2_6g15581.t1
MNSDFFCQLPPLHFLPLFNMSNNYLCLLGAIDSLWFHQTILFPEPISLLGPKSTETPQDSTANSSFTYPNSSSMVSLAVADEEVSSNFSTMLEPEIPSPATPDSPEMSTPQDYETKRPTRLDIVANRLMLIRSQSSSPISRDQRSSPRKSRTSSGLLTRKLEKSMSMRSLGELELEELKGLMDLGFTFKKENLNPRMMSLVPGLQRLGVGGRHSHSKKRQNSSDDDDVVEVVGGGGDEEGEVARPYLSEAWLIKRPDSPLLNLRLPTRVSSAADMKKHLKSWARTVASEIQQES
>FraveV4A2_6g27710.t1
MAANEVPLLNLFDSFWFEHAVFSSKPHAAADNNPSLQPDQEDQIRIKEPNPAGLPTLVVRSLSDQYLDTKSSFFSDSSLSPHSVLPTRSRKLQTIPSGKEVLIDFSRESTVPVKQALEVGSAPLKKKVLHNERSKTRKRSGSSKSLSDLEFDELKGFMDLGFVFTEEDNKDSNLVAIIPGLQRLRVSDEGEEQDRDHEEKRIDASHHHHHSQVVSRPYLSEAWDALEYQRKENQLMNWRVPSALDKDMKHHLKFWAHTVASTVR
>Maldo_HF_03217
MEPVGDDPSRKEDNVEEANDLLEECWFFDNLLNRKQKMLRCLSDPHSNSSDFGQEMSVEMNKATEGGGFSDPNLVRTPSLPLHIGRQENVQVKQSGGKSGVRKLTRQTSHQKMLQTTTSQPPVCIGRRTEGVQDKESDIRRSKVNGQPVRHNLLRTPSLPPCLGREERNQESVPQRHKGLMTQCSSIPRYRPPKTTEGESNMISTDGIKEMRRRCPNQLTTRKSLSDLEIEELQGFKDLGFTFDKEELTPSVVNILPGLQDKKRSEDLNPAHVRRPYLSEVWLAQSCAAPPPPNLGATQSAEDMKAQIKFWARSVASNVR
>Maldo_HF_03365
MSNEFSSNTSTLSLDSVLHRPKLSTILFGKEAREIGNSKQIYSEEEPQKKVERRRRRKKKSESKSLTDLQFEELKGFIDLGFVFSEENKDSNLVSIIAKFRADEMAKANEFIRKQRQRDWEVAQLSLIEIRQIRPEIEPRKRFASSQGARVNGGGVPSADLVGCVLQMDGQGGRRGRGARGGKGARRQRGEARGQRGGARGGRGALNLIGGLGGKQDQGETHSQVPTQAHSECPIQSQSQAQRTTNFSVTREGYVSQAQCEAQPQVAASTSHPQPYSAISNENRFRYKIPAKRGRPWKV
>Maldo_HF_03890
MEPTGDDPNEQSASKKEDNVEEANDLLEECWFFDNLLNRKQKMLRCFSDPHSNSSGFGQGMSVKANKATEGNGFAGPNLVWTPSLPLHIGRQETVQVKQSGGKSSVSKLTRETSHQKMLQTPTQPSVCIGRRTEGVQDRESDIRRSRVNGQPVRHNLLRTPSLPPCRVKEKRNQESVPQKHKGLTTQCSTVPRFKPPKNTVGESNMSSTDGIKEMRLRCPNQLTTRKSLSDLEIEELQGFKDLGFTFDTKELSPNVVNILPGLQEKKRSEDLNSIHVRRPYLSEVWLAQSCAAPPPPNLGATMSTEDIKEQIKFWARSVASNVR
>Maldo_HF_08167
MEDSLRDSLNQIRTHKVAGVNDFDLEGVLPEVFLERIISRLQRLGKKDDSRDESFDESAITRPYLSEAWEVREKRKIEKPLMNWRFPALENGIDIKAILNGGLILLLL
>Maldo_HF_11920
MELYDSFWFELQIINKQPISPIPSRIEENPDHEIEENPEKPSKPEFLRIPTRHTRSMSDELSSKTTFNLSSLSPDSVLHRPNLSTVLSGKEAGEIENPKQRCAEEETPKKVEGRRRKKKSESKSLTDLQFEELKGFMDLGFVFSEEDKDSNLVSIIPGLQRLGKKDDSRYESFDESAISRPYLSEAWEVREKRKREKPLMNWRFPALENEIDMKDNLKWWAHTVASAVR
>Maldo_HF_18142
MDLYDSFWFKFPIFKKQPVSSNPSNFEEHPDHEIEENPEKPSKPEFLRIPTRHTRSMSDELSSNTSFNLSTLSPDTVLHRPKLSTILSGKEAREIGNPKQIYSEEEPQKKVERRRRRRKKKSESKSLTDLQFEELKGFMDLGFVFSEEDKDSNLVSIIPGLQRLGKKDDSREERFNESAISRPYLSEAWEVREKRKREKPLMNWRFPALENEIDMKDNLKWWAHTVASAVR
>Maldo_HF_39343
MNLRVHVRSFLLRFLYEYTTMFPPRVHHHVSSKYPPKGTSFGLKVMQTTQVGDLMKLSSKQFISTIWDSLNVPFTNGEDSKILIRLGGNMVVLGCSLDIYASAITRPYLSEAWEVREKRKIEKPLMNWRLPALEDEIDMKDNLKWWAYTVASTVR
>Maldo_HF_43317
MRAGGCWLGVGRSFGLKGNGLRWVGAVTVRREKVDDSTQVHRGWDKPAPSGKNRLRLSQSTPARGIDWHPAQASPQAGLKSTDLGTGSSDAWLTPAWCRRARSHGAVNIANTNNAAKLTATTNISNSHSSTVESSSPSSLRPLPPSRPVIFFDPFARADSTTALQHARETCRFDPPPTPTSGSGHNDSSSSSVVDFERTSPRKIPFFFFPVQSLLLFTGVDKCAGCWHNVLRAASLLMEADEVMELYDSFWFELQIFKKQLVSSNPSNFKEHPNHEIEENASKPEF
>Malba_001249
MANNYSFLCLIGAIDRLWFHQTILFAEPISLFSPKGSTIEDQTPQDSIVTDSFTYPSSTISFLPHADEEFDFSPLLYEDNSSDSPQMTTPQDDSNNEEEDDLNSNEFVNVRKNKTRPTRLNMLANRMLIRSQSSDHQKRPRKSRRCSSSTSSPGYATAAAAAQKLQKSMSCRSLGELELEEVKGFIDLGFTFKKEHLSPRMMSLVPGLQRLGVSNTKKLRNKNDDSAEIEVPKDDKDDEKEGEVMRPYLSEAWLIKRPDSPLLNLRLPRVSAAADMKKHLKFWARTVASEIHQES
>Malba_006690
MMNLRVHVRSFLLRFLYEYTTMFYSEKYDEFTSTCALVSASFSLRVHHHVSSKYPPKGTSFGLKAGQTTQVGDLMKLSSKQFISTIWDSLNVPFTNGEDSKILIRLGGNMVVLGCSLDIYASAITRPYLSEAWEVREKRKIEKPLMNWRFPALENEIDMKDNPKWWAYTVASTVR
>Malba_008879
MAAEEKEEEALLNLFDSYWFGHEILSQKSPSQPQQATNNPTLQGDESAQEETLELPILNLRSLSDQFLNTPSFSPSGTPKLQTIFSGEQITNFSKNDELPAHPTKSSRVSSNSSGSSSSSSRSSSERKRRKRVLGPSKSLSELEFEELKGFMDLGFVFTEEDKDSSRLVSIIPGLQRLASCEEEDIRDYQKEEEGEEDHGVVSRRPYLSEAWDVLDQRKKENQMLMKWRIPAATNLGKDMKHHLRFWAHTVASSVR
>Malba_009455
MEPVGDDPSRKEDNVEEANDLLEECWFFDNLLNRKQKMLRCLSDPHSNSSDFGQEMSVKMNKATEGGGFSGPNLVRTPSLPLHIGRQDNVQVKQSGRKSGERKLTRQTSHQKMLQTTTSQPPVCIGRRTEGVQDKESDIRRSKVNGQPVRHNLLRTPSLPPCLGREERNQESVPQRHKGLMTQCSSIPRYRPSKTTEGESNMISTNGIKEMRRRCPNQLTTRKSLSDLEIEELQGFKDLGFTFDKEELTPSVVNILPGLQDKKRSEDLNPAHVRRPYLSEVWLAQSCAAPPPPNLGATQSAEDMKAQIKFWARSVASNVR
>Malba_019793
MLSSAASQLMEADEVMDLYDSFWFEFPIFKKQPVSSNPSNFEEHPDHEIEENPEKPSKPEFLRIPTRHTRSMSDELSSNTSFNLSTLSPDTVLHRPKLSTILSGKEAREIGNPKQIYSEEEPQKKVDRRRRRRKKKSESKSLTDLQFEELKGFMDLGFVFSEEDKDSILVSIIPGLQRLGKKDDSREERFDESAISRPYLSEAWEVREKRKREKPLMNWRFPALENEIDMKDNLKWWAHSVASAVR
>Malba_023367
MSDELSSNMSTRSLDSVLHRPKLSTIPFGKEAREIGNSKQIYSEEEPQKKVERRRRRKKKSESKSLTDLQFEELKGFIDLGFVFSEENKDSNLVSIIAKFRADEMAKANEFIRKQRQRDWEVAQLSLIEVGKKNEVIDDKFSTEGEFHIYVDFWCFNDHMSSV
>Malba_037905
MMNLRVHVHSFLLRFLYEYTTMFPPQVHHHVSSKYPPKGTSFGLKARQTTQVGDLMKLSSKQFISTIWDSLNVSFTNGEDSKILIRLGGNMVVLGCSLDIHASAITRPYLSEAWEVREKRKIEKSLMNWRFPVLENEIDMKDNLKWWAYTVASTVR
>Malba_041060
MEPIGDDPNEQSASRKEDNVEVANDLLEECWFFDNLLNRKQKMLRCFSDPHSNSSGFGQGMSVKANKATEGNGFAGPNLVRTPSLPLHIGRQETVQVKQSGGKSSVSKLTRETSHQKMLQTPTQPSVCIGRRTEGVQDRESDIGRSRVNGQPVRHNLLRTPSLPPCRVKEKRNQESVPQKHKGLMTQCSTIPRYKPPKNTVGESNMSSTDGIKEMRLRCPNQLTTRKSLSDLEIEELQGFKDLGFTFDTKELSPDVVNILPGLQEKKSEDLNSIHVRRPYLSEVWLAQSCAAPPPPKLGATRSTEDIKAQIKFWARSVASNVR
>Malsi_03g020440
MEPVGDDPSRKEDNVEEANDLLEECWFFDNLLNRKQKMLRCLSDPHSNSSDFGQEMSVKMNKATEGGGFSGPNLVRTPSLPLHIGRQENVQVKQSGGKSGVRKLTRQTSHQKMLQTTTSQPPVCIGRRTEGVQDKESDIRRSKVNGQPVRHNLLRTPSLPPCLGREERNQESVPQRHKGLMTQCSSIPRYRPSKTTEGESNMISTNGIKEMRRRCPNQLTTRKSLSDLEIEELQGFKDLGFTFDKEELSPSVVNILPGLQDKKRSEDLNPAHVRRPYLSEVWLAQSCAAPPPPNLGATQSAEDMKAQIKFWARSVASNVR
>Malsi_04g010500
MANNYSFLCLIGAIDRLWFRQTILFAEPISLFSPKGSTIEDQTPQDSIVTDSFTYPSSTISFLPHADEEFDFSPLLYEDNSSDSPQMTTPQDDSNNEEEDDMNSNEFVNVQKNKTRPTRLNMLANRMLIRSQSSDHQKRPRKNRRCSSSTSSPGYATAAAAAQKLQKSMSCRSLGELELEEVKGFIDLGFTFKKEHLSPRMMSLVPGLQRLGVSNSKKLRNKNDDSAEIEVPKEDKDDEKEGEVMRPYLSEAWLIKRPDSPLLNLRLPRVSAAADMKKHLKFWARTVASEIHQES
>Malsi_05g011520
MEADLFVSILKRLSPDKINSVEHLGQMEDSLRDSLNQIRTHKVLGVNDFDLEGVLPEVFLDRIISRLQRLGKKDDSRDESFDESAITRPYLFEAWEVREKRKIEKPLMNWRFPALENGIDIKAILNGGLILLLLQLDD
>Malsi_05g028350
MELYDSFWFELQIINKQPISPIPSRIEENPDHEIEENPEKPSKPEFLRIPTGHTRSMSDELSSKTTFNLSSLSPDSVLHRPNLSTVLSGKEAGEIENPKQRCAEEETPKKVEGRRRKKKSESKSLTDLQFEELKGFMDLGFVFSEEDKDSNLVSIIPGLQRLGKKDDSRYESFDESAISRPYLSEAWEVREKRKREKPLMNWRFPALENEIDMKDNLKWWAHTVASAGLTT
>Malsi_09g020950
MAAEEKEEEALLNLFDSYWFGHEILSQKSPSQPQQATNNPTLQVDESAQEETLELPILNLRSLSDQFLNTPSFSPSGTPKLQTIFSGEQVTNFSKNDELPAHPTKSSRVSSSSSGSSSSSSSSSRRSSERKRRKRVLGPSKSLSELEFEELKGFMDLGFVFTEEDKDSSRLVSIIPGLQRLASCEEEDIRDYQKEEEEEEDHGVVSRRPYLSEAWDVLDQRKKENQMLMKWRIPAATNLGKDMKHHLRFWAHSVASSVR
>Malsi_10g001260
MMNLRVHVRSFLLRFLYEYTTMFPPRVHHHVSSKYPPKGTSFGLKAGQTTQVGDLMKLSSKQFISTIWDSLNVPFTNGEDSKILIRLGGNIVVLGCSLDIYVSAIKRPYLSEAWEVREKRKIEKPLMNWRFPALENEIDMKDNLKWWAYTVASTVR
>Malsi_11g016640
MEADELRIFKKQPVSSNPSNFEEHPAHEIEENPSKPEFLRIPTKYTRSMSNEFSSNTSTLSLDSVLHRPKLSTILFGKEAREIGNSKQIYSEEEPQKKVERRRRRKKKSESKSLTDLQFEELKGFIDLGFVFSEENKDSNLVSIIAKFRADEMAKANEFIRKQRQRDWEVAQLSLIEICKLQLVLQIRQIRPEIEPRKRFASSQGARVNGGGVPSAELVGCVLQVRNQARWCSAMAAIFVSETRESEEDK
>Malsi_11g021240
MEPIGDDPNEQSASRKDDNVEEANDLLEECWFFDNLLNRKQKMLRCFSDPHSNSSGFGQGMSVKANKATEGNGFAGPNLVRTPSLPLHIGRQETVQVKQSGGKSSVSKLTRETSHQKMLQTPTQPSVCIGRRTEGVQDRESDIRRSRVNGQPVRHNLLRTPSLPPCRVKEKRNQESVPQKHKGLTTQCSTIPRFKPPKNTVGESNMSSTDGIKEMRLRCPNQLTTRKSLSDLEIEELQGFKDLGFTFDTKELSPDVVNILPGLQEKKRSEDLNSIHVRRPYLSEVWLAQSCAAPPPPNLGATMSTEDIKEQIKFWARSVASNVR
>Malsi_15g028420
MEADLFVSVLKRLSPDKINSVEQLGQMEDSLRESLNQIRTHKVLGVDDFDLEGVRVLGENHFWAAKIGKEDDSRDESFGEYAITRPYLFEAWEVKEKRKIEKPLMNWRFPALENEIDMKDNLKWWAHSAVR
>Malsy_03g021720
MEPVGDDPSRKEDNVEEANDLLEECWFFDNLLNRKQKMLRCLSDPHSNSSDFGQEMSVEMNKATEGGGFSDPNLVRTPSLPLHIGRQENVQVKQSGGKSGVRKLTRQTSHQKMLQTTTSQPPVCIGRRTEGVQDKESDIRRSKVNGQPVRHNLLRTPSLPPCLGREERNQESVPQRHKGLMTQCSSIPRYRPPKTTEGESNMISTDGIKEMRRRCPNQLTTRKSLSDLEIEELQGFKDLGFTFDKEELTPSVVNILPGLQDKKRSEDLNPAHVRRPYLSEVWLAQSCAAPPPPNLGATQSAEDMKAQIKFWARSVASNVR
>Malsy_04g010390
LYTSRFLLPTPPSLLPSLPPSLSLSLSLSLSLDFLFLFISMANNYSFLCLIGAIDRLWFRQTILFAEPISLFSPKGSTIEDQTPQDSIVTDSFTYPSSTISFLPHADEEFDFSPLLYEDNSSDSPQMTTPQDDSNNEEEDDMNSNEFVNVQKNKTRPTRLNMLANRMLIRSQSSDHQKRPRKNRRCSSSTSSPGYATAAAAAQKLQKSMSCRSLGELELEEVKGFIDLGFTFKKEHLSPRMMSLVPGLQRLGVSNSKKLRNKNDDSAEIEVPKEDKDDEKEGEVMRPYLSEAWLIKRPDSPLLNLRLPRVSAAADMKKHLKFWARTVASEIHQES
>Malsy_05g003130
MMNLRVHVRSFLLRFLYEYTTMFPPRVHHHVSSKYPPKGTSFGLKRGRFDKHKCYWIICLLSAGRQTTQVGDLMKLSSKQFISTIWDSLNVPFTNGEDSKILIRLGGNMVVLGCSLDIYASAITRPYLSEAWEVREKRKIEKPLMNWRLPALEDEIDMKDNLKWWAYTVASTVR
>Malsy_05g023470
MNGIMKKANVSILCDIDIVLLMFSPTGKPSLCSGKRRYVSTTGVLPEGFLEIIIPGLQRLGKKDDSKDESFDEYAITRPYLSEAWEVREKRKIENLLMNWRFPALEYEIDMKDNLKWWAHTVASAVR
>Malsy_05g026240
MELYDSFWFELQIINKQPISPIPSRIEENPDHEIEENPDKPSKPEFLRIPTGHTRSMSDELSSKTTFNLSSLSPDSVLHRPNLSTVLSGKEAGEIENPKQRCAEEETPKKVEGRRRKKKSESKSLTDLQFEELKGFMDLGFVFSEEDKDSNLVSIIPGLQRLGKKDDSRYESFDESAISRPYLSEAWEVREKRKREKPLMNWRFPALENEIDMKDNLKWWAHTVASAVR
>Malsy_09g019720
MVAANEDSLRETLDALFAPYLARIRCPRELTLSAEGDSTPTPMFAINDGGVSDPTPAISYDTESHDLGYPRLQGDGKQPRIPSPIKVHSVLPLFSSSPLLREIASPSIKPQSKSNASMAVHTNNSKPFLSNKKAPTSGQGLGTTKIAIPFPLADQSVRDSINLEEHKNFSCPTNPVLSQEITYYMGLELGWIMIKGFANEEIYVQLHESVRGCDVYLVQPTCPPANEKFMEFLVMSGACRLNVGRRIHEYMLKMGLTENLQVTNAQLDLYAKSENNIITGISYNAIKIAIKYWIDFGTPPRTVKSYFSSTNLAVCLSLPFSHAWVHLKTLLYALLSLNLSRTEPHSKRVQVTWEVQLGVFHGAIIGANKKHRCESYARVQTIPVQWVVSVQFHQHASPHPTIFYLEQLILKHSATASAIESKAWVMESFAKGSETLTKHHLQKKLLLISIFNMHYKVELTSLRAVVAIELKTCIFTSVALQWSYASSLAPIVEPSTTLLLRTEEGLVQKPSPQAKESTQPVSTHQPLLPTCKTCPETETIVRSTMAQIYSHQKNVSAQLLRLFFHDCFIQNCQRRSSPFRAKSNFFLHTKKLVTNFSKNDELPAHPTKSSRVSSSSSGSSSSSSSSRRSSERKRRKRVLGPSKSLSELEFEELKGFMDLGFVFTEEDKDSSRLVSIIPGLQRLASCEEEVIRDYQKEEEEEEDHGVVSRRPYLSEAWDVLDQRKKENQMLMKWRIPAATNLVRLYFAVVAPKKYHSLDHMIFTNVKFVGSLIFCCKLYKGDIASHRL
>Malsy_10g024310
MEADEVMDLYDSFWFKFPIFKKQPVSSNPSNFEEHPDHEIEENPEKPSKPEFLRIPTRHTRSMSDELSSNTSFNLSTLSPDTVLHRPKLSTILSGKEAREIGNPKQIYSEEEPQKKVERRRRRRKKKSESKSLTDLQFEELKGFMDLGFVFSEEDKDSNLVSIIPGLQRLGKKDDSREERFDESAISRPYLSEAWEVREKRKREKPLMNWRFPALENEIDMKDNLKWWAHTVASADSVNQIRPCSFNPTIVSSSKPLFSDDPPQSPPQIDMNGHAADGGELKLSLGPIVVVLIFFVAQTKPKEARSREFVHLVDDRRHRWGGPARLVEQTWTKMRGGWLDEDAMRKGRERS
>Malsy_11g022520
MEPTGDDPNEQSASKKEDNVEEANDLLEECWFFDNLLNRKQKMLRCFSDPHSNSSGFGQGMSVKANKATEGNGFAGPNLVRTPSLPLHIGRQETVQVKQSGGKSSVSKLTRETSHQKMLQTPTQPSVCIGRRTEGVQDRESDIRRSRVNGQPVRHNLLRTPSLPPCRVKEKRNQESVPQKHKGLTTQCSTVPRFKPPKNTVGESNMSSTDGIKEMRLRCPNQLTTRKSLSDLEIEELQGFKDLGFTFDTKELSPNVVNILPGLQEKKRSEDLNSIHVRRPYLSEVWLAQSCAAPPPPNLGATMSTEDIKEQIKFWARSVASNVR
>Malsy_13g023720
MRRRRKKKSESKSLTDLQLEELKGFMDLGFVFSEEDKDSNLVSIIAKFKVDEMAKANEFIRKQWQRDWEAARLSLIEVEKNMWYTSFKNIYAINFVMFPNCNAAQ
>Maldo_GDDH_03G1235500
ELLLCGAMEPVGDDPSRKEDNVEEANDLLEECWFFDNLLNRKQKMLRCLSDPHSNSSDFGQEMSVEMNKATEGGGFSDPNLVRTPSLPLHIGRQENVQVKQSGGKSGVRKLTRQTSHQKMLQTTTSQPPVCIGRRTEGVQDKESDIRRSKVNGQPVRHNLLRTPSLPPCLGREERNQESVPQRHKGLMTQCSSIPRYRPPKTTEGESNMISTDGIKEMRRRCPNQLTTRKSLSDLEIEELQGFKDLGFTFDKEELTPSVVNILPGLQDKKRSEDLNPAHVRRPYLSEVWLAQSCAAPPPPNLGATQSAEDMKAQIKFWARSVASNVR
>Maldo_GDDH_05G1027400
MKLSSKQFISTIWDSLNVPFTNGEDSKILIRLGGNMVVLGCSLDIYASAITRPYLSEAWEVREKRKIEKPLMNWRLPALEDEIDMKDNLKWWAYTVASTVR
>Maldo_GDDH_05G1296400
MEADEVMELYDSFWFELQIINKQPISPIPSRIEENPDHEIEENPEKPSKPEFLRIPTRHTRSMSDELSSKTTFNLSSLSPDSVLHRPNLSTVLSGKEAGEIENPKQRCAEEETPKKVEGRRRKKKSESKSLTDLQFEELKGFMDLGFVFSEEDKDSNLVSIIPGLQRLGKKDDSRYESFDESAISRPYLSEAWEVREKRKREKPLMNWRFPALENEIDMKDNLKWWAHTVASAVR
>Maldo_GDDH_08G1224000
MMNLRVHVRSFLLRFLYEYTTMFPPRVHHHVSSKYPPKGTSFGLKARQTTQVGDLMKLSSKQFISTIWDSLNVPFTNGEDSKILIRLGGNMVVLGCSLDIYASAITRPYLSEAWEVREKRKIEKPLMNWRFPALENEIDMKDNLKWWAYTVASTVR
>Maldo_GDDH_10G1276400
MEADEVMDLYDSFWFKFPIFKKQPVSSNPSNFEEHPDHEIEENPEKPSKPEFLRIPTRHTRSMSDELSSNTSFNLSTLSPDTVLHRPKLSTILSGKEAREIGNPKQIYSEEEPQKKVERRRRRRKKKSESKSLTDLQFEELKGFMDLGFVFSEEDKDSNLVSIIPGLQRLGKKDDSREERFNESAISRPYLSEAWEVREKRKREKPLMNWRFPALENEIDMKDNLKWWAHTVASAVR
>Maldo_GDDH_11G1256500
MEPTGDDPNEQSASKKEDNVEEANDLLEECWFFDNLLNRKQKMLRCFSDPHSNSSGFGQGMSVKANKATEGNGFAGPNLVRTPSLPLHIGRQETVQVKQSGGKSSVSKLTRETSHQKMLQTPTQPSVCIGRRTEGVQDRESDIRRSRVNGQPVRHNLLRTPSLPPCRVKEKRNQESVPQKHKGLTTQCSAVPRFKPPKNTVGESNMSSTDGIKEMRLRCPNQLTTRKSLSDLEIEELQGFKDLGFTFDTKELSPNVVNILPGLQEKKRSEDLNSIHVRRPYLSEVWLAQSCAAPPPPNLGATMSTEDIKEQIKFWARSVASNVR
>Maldo_Gala_03g020700
MEPVGDDPSRKEDNVEEANDLLEECWFFDNLLNRKQKMLRCLSDPHSNSSDFGQEMSVEMNKATEGGGFSDPNLVRTPSLPLHIGRQENVQVKQSGGKSGVRKLTRQTSHQKMLQTTTSQPPVCIGRRTEGVQDKESDIRRSKVNGQPVRHNLLRTPSLPPCLGREERNQESVPQRHKGLMTQCSSIPRYRPPKTTEGESNMISTDGIKEMRRRCPNQLTTRKSLSDLEIEELQGFKDLGFTFDKEELTPSVVNILPGLQDKKRSEDLNPAHVRRPYLSEVWLAQSCAAPPPPNLGATQSAEDMKAQIKFWARSVASNVR
>Maldo_Gala_04g010040
MANNYSFLCLIGAIDRLWFRQTILFAEPISLFSPKGSTIEDQTPQDSIVTDSFTYPSSTISFLPHADEEFDFSPLLYEDNSSDSPQMTTPQDDSNNEEEDDMNSNEFVNVQKNKTRPTRLNMLANRMLIRSQSSDHQKRPRKNRRCSSSTSSPGYATAAAAAQKLQKSMSCRSLGELELEEVKGFIDLGFTFKKEHLSPRMMSLVPGLQRLGVSNSKKLRNKNDDSAEIEVPKEDKDDEKEGEVMRPYLSEAWLIKRPDSPLLNLRLPRVSAAADMKKHLKFWARTVASEIHQES
>Maldo_Gala_05g026930
MELYDSFWFELQIINKQPISPIPSRIEENPDHEIEENPEKPSKPEFLRIPTRHTRSMSDELSSKTTFNLSSLSPDSVLHRPNLSTVLSGKEAGEIENPKQRCAEEETPKKVEGRRRKKKSESKSLTDLQFEELKGFMDLGFVFSEEDKDSNLVSIIPGLQRLGKKDDSRYESFDESAISRPYLSEAWEVREKRKREKPLMNWRFPALENEIDMKDNLKWWAHTVASAGLTT
>Maldo_Gala_08g019820
MMNLRVHVRSFLLRFLYEYTTMFPPRVHHHVSSKYPPKGTSFGLKARQTTQVGDLMKLSSKQFISTIWDSLNVPFTNGEDSKILIRLGGNMVVLGCSLDIYASAITRPYLSEAWEVREKRKIEKPLMNWRFPALENEIDMKDNLKWWAYTVASTVR
>Maldo_Gala_09g020540
MAAEEEEEEEEALLNPNKQQITKLSKRPCLSKAWDILDQRKKENQMLMKWRIPAATKLIKDTKHHLRFWAHSVASSAIFHCCHAEELPFTRSYFVIFTGDNAIPSTIDAFGDSFGTKRQK
>Maldo_Gala_09g020550
MAAEEKEEEALLNLFDSYWFGHEILSQKSPSQPQQATNNPTLQVDESAQEETLELPILNLRSLSDQFLNTPSFSPSGTPKLQTIFSGEQVTNFSKNDELPAHPTKSSRVSSSSSGSSSSSSSSSRRSSERKRRKRVLGPSKSLSELEFEELKGFMDLGFVFTEEDKDSSRLVSIIPGLQRLASCEEEDIRDYQKEEEEEEDHGVVSRRPYLSEAWDVLDQRKKENQMLMKWRIPAATNLGKDMKHHLRFWAHSVASSVR
>Maldo_Gala_11g023000
MEPTGDDPNEQSASKKEDNVEEANDLLEECWFFDNLLNRKQKMLRCFSDPHSNSSGFGQGMSVKANKATEGNGFAGPNLVRTPSLPLHIGRQETVQVKQSGGKSSVSKLTRETSHQKMLQTPTQPSVCIGRRTEGVQDRESDIRRSRVNGQPVRHNLLRTPSLPPCRVKEKRNQESVPQKHKGLTTQCSAVPRFKPPKNTVGESNMSSTDGIKEMRLRCPNQLTTRKSLSDLEIEELQGFKDLGFTFDTKELSPNVVNILPGLQEKKRSEDLNSIHVRRPYLSEVWLAQSCAAPPPPNLGATMSTEDIKEQIKFWARSVASNVR
>Maldo_Gala_13g016380
MDELVSAMVNSFSYGATCEKKPRKSKIGNPKQIYSEEEPHKKVEKRRRRKKKSESKSLMDLQFEELKGFTLNFPHKSNLQPRCPWETGSLIGESKGNVTPNDYL
>Pyrco_DAP_Chr10v0.1_25709.1
MEADEVMELYDSFWFEFPIFKKQPVSLNPSNFEENPSKPEFLRIPTRHTRSMSDELSSNTSFNLSTLSPDSVLHRTKLSTILSGKEAREIGNPKQIYSEEEPQKKVERRRRRKKKSESKSLTDLQFEELKGFMDLGFVFSEEDKDSNLVSIIPGLQRLGKKDDSREERIDESAISRPYLSEAWEVREKRKREKPLMNWRFPVLENEIDMKDNLKWWAHTVASAVR
>Pyrco_DAP_Chr12v0.1_29687.1
MTQGVEEEPENLEDTNHVMIISSPIYEGMEDSFRKSLNQIRTNKENLQKQQIMSLQCTSQVLGVDDFDLEGVLPEGFLERIIYGLQRLGKKDDSRDECFDESAITRPYLSEAWEVREERKIEKPLMNWRFSALKNEIDMKDNLKWWAHTVASAVR
>Pyrco_DAP_Chr15v0.1_37354.1
MEADEVMELYDSFWFELRIFKKQPISSNPSNFEEHSDHEIEENPSKPEFLWIPTMHTRSVSDELSSNTITLSLDSVLHRPKLSTILSGKEAREIGNPKQIYSEKPQKKVEMRRRRKKKSERKSLTHLQFEELRRSPTEGSREP
>Pyrco_DAP_Chr3v0.1_07478.1
MEPVGDDPIEQSASRKEDNVEEANDLLEECWFFDNLLNRKQKMLRCFSDPHSNSSDFGQEMSVKMNKATEGGGFSGPNLVRTPSLPLHIGRQENVQVKQSGDKSGVSKLTRQTSHQKMLQTTTSQPPVCIRRRTGVQDRESDIRRSQVNGQPVRHNLLRTPSLPPCLGREERTQESVPQRHKGLMTQCSSIPRYRPPKTTEGESNMISTDGIKEMRRRCPNQLTTRKSLSDLEIEELQGFKDLGFTFDKEELSPSVVNILPGLQEKKTSEDLNPAHVRRPYLSEVWLAQSCAAPPPPNLGATKSAEDMKAQIKFWARSVASNVR
>Pyrco_DAP_Chr4v0.1_08985.1
MANNCSFLCLIGAIDRLWFHQTILFSEPISLFSPKGSTIEDQTPQDSIVTDSFTYPSSTISFLPHADEEFDFSPLLYEDNSSDSPQMTTPQDDSNNEEEDDMNSNEFINVQTKKTIPTRLNMLANRMLIRSQSSDHQKRPRKNRTCSSSTSSPGYATAATAAQKLQKSMSCRSLGELELEEVKGFIDLGFTFKKEHLSPRMMSLVPGLQRLGVSNSKKLRNKNDDSAEIEVAPNEDKDDEKEGELMRPYFLSEAWLIKRPDSPLLNLRLPRVSAAADMKKHLKFWARTVASEVLG
>Pyrco_DAP_Chr5v0.1_12961.1
MEADEVMELYDSFWFELQIIKKQPISPIPSRIEENADHEIEENPEKPSKPEFLRIPTGHTRSMSDELSSKTTFNLNSLSPDSVLDGPKLSTVLSGKEAGEIENQKQVCAEEETPKKVERRRRKKKSESKSLTDLQFEELKGFMDLGFVFSEEDKDSNLVSIIPGLQRLGKKDDSRYESFDESAISRPYLSEAWKVREKRKRGKPLMNWRFPALENEIDMKDNLKWWAHTVASAVR
>Pyrco_DAP_Chr9v0.1_22648.1
MAAEEKEEEALLNLFDSYWFGHEILSQKSPSQPQQATNNPTLQVDESAQEETLELPILKLRSLSDQFLNTPSFSPSSTPKLQTIFSGEQVTNFSKNDELLAHLTKSSRVSSSSSGGSSSSRRSSERKRRKRVLGPSKSMSELEFEELKGFMDLGFVFTEEDKDSSRLVSIIPGLQRLASCEEEDVRDYQKEEEEEEEDHGVVSRRPYLSEAWDVLDQRKKENQMLMKWRIPAATNLGKHMKHHLRFWAHSVASSVR
>Pyrco_BP1_011999.1
MANNYSFLCLIGAIDRLWFHQTILFSEPISLFSPKGSTIEDQTPQDSIVTDSFTYPSSTISLLPHADEEFDFSPLLYEDNSSDSPQMTTPQDDSNNEEEDDMNSNEFINVQKKKTRPTRLNMLANRMLIRSQSSDHQKRPRKNRTCSSSTSSPGYATAATAAQKLQKSMSCRSLGELELEEVKGFIDLGFTFKKEHLSPRMMSLVPGLQRLGVSNSKKLRNENDDSAEIEVAPNEDKDDEKEGEVMRPYLSEAWLIKRPDSPLLNLRLPRVSAAADMKKHLKFWARTVASEVLG
>Pyrco_BP1_012657.1
MEADEVMELYDSFWFEFPIFKKQPVSLNPSNFEENPAKPEFLRIPTRHTRSMSDELSSNTSFNLSTLSPDSVLYRTKLSTILSGKEAREIGNPKQIYSEEEPQKKVERRRRRKKKSESKSLTDLQFEELKGFMDLGFVFSEEDKDSNLVSIIPGLQRLGKKDDSREERIDESAISRPYLSEAWEVREKRKREKPLMNWRFPVLENEIDMKDNLKWWAHTVASAVR
>Pyrco_BP1_015204.1
MAAEEKEEEALLNLFDSYWFGHEILSQKSPSQPQQATNNPTLQVDQSAQEETLELPILKLSRVSSSSSGSSGGSSSSRRSSERKRRKRVLGPSKSMSELEFEELKGFMDLGFVFTEEDKDSSRLVSIIPGLQRLASCEEEDVRDYQKEEEEEEDHGVVSRRPYLSEAWDVLDQRKKENQMLMKWRIPAATYLGKHMKHHLRFWAHSVASSVR
>Pyrco_BP1_015287.1
MEADEVMELYDSFWFELQIIKKQPISPIPSRIEENADHEIEENPEKPSKPEFLRIPTGHTRSMSDELSSKTTFNLNSLSPDSVLDGPKLSTVLSGKEAGEIENQKQVCAEEETPKKVERRRRKKKSESKSLTDLQFEELKGFMDLGFVFSEEDKDSNLVSIIPGLQRLGKKDDSRYESFDESAISRPYLSEAWKVREKRKRGKPLMNWRFPALENEIDMKDNLKWWAHTVASAVR
>Pyrco_BP1_021055.1
MEPVGDDPIEQSASRKEDNVEEANDLLEECWFFDNLLNRKQKMLRCFSDPHSNSSDFGQEMSVKMNKATEGGGFSGPNLVRTPSLPLHIGRQENVQVKQSGDKSGVSKLTRQTSHQKMLQTTTSQPPVCIRRRTGVQDRESDIRRSQVNGQPVRHNLLRTPSLPPCLGREERTQESVPQRHKGLMTQCSSIPRYRPPKTTEGESNMISTDGIKEMRRRCPNQLTTRKSLSDLEIEELQGFKDLGFTFDKEELSPSVVNILPGLQEKKTSEDLNPAHVRRPYLSEVWLAQSCAAPPPPNLGATKSAEDMKAQIKFWARSVASNVR
>Pyrco_BP1_022258.1
MEDSFRKSLNQIRTHKENLQKQQIMSLQCTSQVLGVDDFDLEGVLPEGFLERIIYGLQRLGKKDDSRDECFDESAITRPYLSEAWEVREKRKIEKPLMNWRFSALKNEIDMKDNLKWWAHTVASAVR
>Pyrco_BP_DH_05g27480
MSDELSSKTTFNLNSLSPDSVLDGPKLSTVLSGKEAGEIENQKQVCAEEETPKKVERRRRKKKSESKSLTDLQFEELKGFMDLGFVFSEEDKDSNLVSIIPGLQRLGKKDDSRYESFDESAISRPYLSEAWKVREKRKRGKPLMNWRFPALENEIDMKDNLKWWAHTVASAVR
>Pyrco_BP_DH_09g15340
MQNKMAAEEKEEEALLNLFNSYWFGHEILSQKSPSQPQQATNNPTLQVDESAQEETLELPILKLRSLSDQFLNTPSFSPSSTPKLQTIFSGEQVTNFSKNDELLAHLTKNSRVSSSSSGSSGGSSSSRRSSERKRRKRVLGPSKSMSELEFEELKGFMDLGFVFTEEDKDSSRLVSIIPGLQRLASCEEEDVRDYQKEEEEEEDHGVVSRRPYLSEAWDVLDQRKKENQMLMKWRIPAATNLGKHMKHHLRFWAHSVASSVR
>Pyrco_BP_DH_10g23080
MENGSRRKNPSKPEFLRIPTRHTRSMSDELSSNTSFNLSTLSPDSVLHRTKLSTILSGKEAREIGNPKQIYSEEEPQKKVERRRRRKKKSESKSLTDLQFEELKGFMDLGFVFSEEDKDSNLVSIIPGLQRLGKKDDSREERIDESAISRPYLSEAWEVREKRKREKPLMNWRFPVLENEIDMKDNLKWWAHTVASAVR
>Pruav_sc0000506.1_g430.1.br
MEADEVMELYDSYWFQLGIFEKEPNSSNPSRIEADPVLEIEEPPSKPELLRIPTLIRTRSMSDELSSKTSFNFSSSPSPDSVLHRPKLSTILSGKEATEVETPIQRHVEESPKKITRRRRKKKKGESKSLTDLEFEELKGFMDLGFVFSEEDKEDSNLASIIPGLQRLGKKDGQDEVFDESTIPRPYLSEA
>Pruav_sc0000955.1_g060.1.br
MEADEVMELYDSYWFQLGIFEKQPNSSNPSRIEADPVLEIEEEPSKPEILRIPTLLRTRSMSDKLSSKTSFNFSSTPSPDSVLHRPKLFTILSGKEATEVETPIQRHVEESPKKITRRRRKKKKGESKSLTDLEFEELNGFMDLGFVFLEEDKEDSNLASIIPGQQRLGKKDGQDEVFDESTIPRSYLSEAWKVRDQRKREKPLMNWRFPALGNEIDMKDNLRWWAHTVASTAANREFSPPSR
>Pruav_sc0001181.1_g670.1.br
MEADEVMELYDSYWFQLGIFEKQPNSSNPSRIEADPVLEIEEEPSKPELLRIPPLLRTRSMSDKLSSKTSFNFSSTPSPDSVLHRPKLFTILSGKEATEVETPIQRHVEESPKKITRRRRKKKKGESKSLTDLEFEELNGFMDLGFVFLEEDKEDSNLASIIPGLQRLGKKDGQDEVFDESTIPRSYLSEAWKVRDQRKREKPLMNWRFPALGNEIDMKDNLRWWAHTVASTVR
>Pruav_sc0001583.1_g250.1.br
LTDLEFEELNGFMDLGFVFLEEDKEDSNLASIIPGLQRLGKKDGQDEVFDESTIPRSYLSEAWKVRDQRKREKPLMNWRFPALGNEIDMKDNLRWWAHTVASTAANREFSLPSR
>Pruav_sc0003492.1_g270.1.mk
MEPFGDDQVEQSSSRKENNVEEANDLLEECWFFDNLLNRKQKMLRCYSDPQCNSSNFGQEMSVKSSHDQKSLLTTSEATQGNGCAGSNLVRTPSLPLHIGRRQEEEVQVKQSGSNKSLSKLTRQTSHQKMLQTPTKSPACIGRTEGVQDKESDNRRSKMNGQPVRQNLLRTPSLPPCIGREESNQKSVPQRHKGLMTQSSSIPRYRPPKNTEGESNASTDGCKEKRRRSLNGLTTRKSLSDLEIEELQGFKDLGFTFDKKELSPSVVNILPGLQEKKSTEDLNPEKVRRPYLSESWLVQSCAPPPPNLGASRSAEDMKAQIKFWARAVASNVR
>Pruav_sc0010797.1_g010.1.br
SVLHRPKLFTILSGKEATEVETPIQRHIEESPKKITRRRRKKKKGESKSLTDLEFEELNGFMDLGFVFLEEDKEDSNLASIIPGLQRLGKKDGQDEVFDESTIPRPYLSEAWKVRDQRKREKPLMNWRFPALGNEIDMKDNLRWWAHTVASTVR
>Pyrusco11g005470.1
MEAIGDDPNDQSASRKEDNVEEANDLLEECWYFDNLLNRKQKMQRCFSDPHSNSSGFGQGMSVKANKATEGNGFAGPNLVQTPSLPLHIGRQESVQVKQSGGKSSVTKLTRETSHQKMLQTPTQPSVFIGRRTEGVQDKESDIRRSRVNGQPVRHNLLRTPSLPPCRGRGEKGLMTQCSTIPRYKPPKNTVGESNMSSTDGIKEIRLRYPNQLTTRKSLSDLEIEELQGFKDLGFTFDTKELSPNVVNILPGLQETKRSEDLNLIHVRRPYLSEVWLAQSCAAPPPPILGATRSTEDIKAQIKFWARSVASNVR
>Pyrusco17g008520.1
MEDSFKELLNQIRTHKQQIMSLQCTSQVLGVDDFDLEGVLPEGFLEKIIYGQQRLGKKDDSKDECFDESASTRPYPFEAWEVREKRKIEKPLMNWRFSALKNEIDMKDNLK
>Pyrusco3g013380.1
MEPVGDDPIEQSASRKEDNVEEANDLLEECWFFDNLLNRKQKMLRCFSDPHSNSSDFGQEMSVKMNKATEGGGFSGPNLVRTPSLPLHIGRQENVQVKQSGDKSGVSKLTRQTSHQKMLQTTTSQPPVCIRRRTGVQDRESDIRRSQVNGQPVRHNLLRTPSLPPCLGREERTQESVPQRHKGLMTQCSSIPRYRPPKTTEGESNMISTDGIKEMRRRCPNQLTTRKSLSDLEIEELQGFKDLGFTFDKEELSPSVVNILPGLQEKKTSEDLNPAHVRRPYLSEVWLAQSCAAPPPPNLGATKSAEDMKAQIKFWARSVASNVR
>Pyrusco4g010640.1
MANNYSFLCLIGAIDRLWFHQTILFSEPISLFSPKGSTIEDQTPQDSIATDSFTYPSSTISFLPHADEEFDFSPLLYEDNSSDSPQMTTPQDDSNNEEEDDMNSNEFINVQKKKTRPTRLNMLANRMLIRSQSSDHQKRPRKNRTCSSSTSSPGYATAATAAQKLQKSMSCRSLGELELEEVKGFIDLGFTFKKEHLSPRMMSLVPGLQRLGVSNSKKLRNKNDDSAEIEVAPNEEKDDEKEGEVMRPYLSEAWLIKRPDSPLLNLRLPRVSAAADMKKHLKFWARTVASEVLG
>Pyrusco5g022680.1
MEADEVMELYDSFWFELQIIKKQPISPIPSRIEENADHEIEENPEKPSKPEFLRIPTGHTRSMSDELSSKTTFNLSSLSPDSVLDRPKLSTVLSGKEAGEIENQKQIGAEEETPKKVERRRRKKKSESKSLTDLQFEELKGFMDLGFVFSEEDKDSNLVSIIPGLQRLGKKDDSRYESFDASAISRPYLSEAWKVREKRKRGKPLMNWRFPALENEIDMKDNLKWWAHTVASAVR
>Pyrusco9g004080.1
MQNKMAAEEKEEEALLNLFDSYWFGHEILSPKSPSQPQQATNNPTLQVDESAQEETLQLPILKLRSLSDQFLNTPSFSPSSTPKLQTIFSGEQVTNFSKNDELPAHPTKSSRVSSSSSCSSSSSSSSRRSSERKRRKRVLGPSKSMSELEFEELKGFMDLGFVFTEEDKDSSRLVSIIPGLQRLASCEEEDVRDYQKEEEEEEDHGVVSRRPYLSEAWDVLDQRKKENQMLMKWRIPAATNLGKDMKHHLRFWAHSVASSVR
>Pyrusco9g004100.1
MDLGFVFTEEDKDSSRLVAIIPGLQRLASCEEEDVRDDQEEGEEEDHGVVSRRPCLSKVWDILDQRKKENQMLIKWRIPTATNLSKDMKHHLRFWAHSVASSVR
>Pyrbe_005345
MEADEVIELYDSFWFEFPIFKKQPVSLNPSNFEENPSKPEILRIPTRHTRSMSDELSSNTSFNLSTLSPDSVLHRTKLSTILSGKEAREIGNPKQIYSEEEPQKKVERRRRRKKKSESKSLTDLQFEELKGFMDLGFVFSEEDKDSNLVSIIPGLQRLGKKDDSREERIDESAISRPYLSEVWEVREKRKREKPLMNWRFPALENEIDMKDNLKWIARLNLGRNWFLVCA
>Pyrbe_006283
MTLGVEEEPKNLEDTNHVMIISNPIYEGMKDSFRELLNQIRTHKQQIMSLQCTSQVLGVDDFDLEGVLPEGFLEKIIYGQQRLGKKDDSKDECFDESASTRPYLFEAWEVREKRKIEKPLMNWRFSALKNEIDMKDNLK
>Pyrbe_008568
MEDSFRELLNQIRTHKVLGVDDFDLEGVLPEGFLEKIIYGQQRLGKKDDSKNECFDESASTRPYLFEAWEVREKRKIEKPLMNWRFSTLKNEIDMKDNLK
>Pyrbe_009233
MEPIGDDPNEQSASWKEDNVEEANDLLEECWFFDNLLSRKQKMLRCFSDPHSNSSGFDQGMSVKANKATEGNGFAGPNLVQTPSLPLHIGRQETVQVKQSGGKTSVSKLTRETSHQKMLQTPTQPSVCIGRRTEGVQDRESDIRRSRVNGQPVRHNLLRTPSLPPCRGREERNLESVPQKHKGLMTQCSTIPRYKPPTNTVGESNMSSTDGIKEMRLRCPNQLTTRKSLSDLEIEELQGFKDLGFTFDAKGLSPNVVNILPGLQEKKRSEDLNLIHVRRPYLSEVWLAQSCAAAPPPILGATRSTEDIKAQIKFWARSVASNVR
>Pyrbe_036853
MEPVGDDPIEQSASRKEDNVEEANDLLEECWFFDNLLNRKQKMLRCFSDPHSNSSDFGQEMSVKMNKATEGGGFSGPNLVRTPSLPLHIGRQENVQVKQSGGKSGVSKLTRQTSHQKMLQTTTSQPPVCIRRRTGVQDRESDIRRSQVNGQPVRHNLLRTPSLPPCLGREERTQESVPQRHKGLMTQCSSIPRYRPPKNTEGESNMISTDGIKEMRRRCPNQLTTRKSLSDLEIEELQGFKDLGFTFDKEELSPSVVNILPGLQEKKTSEDLNPAHVRRPYLS
>Pyrbe_037240
MSDELNSNTSTLSPDSVLHKPKHSTILSRKEAKEIGNPKRIYSEEEPQKKVERRRKRKKKSESKSLTDLQFEELKGFMDLGFVFSEEDKDSNLVSIIVKFRADEMGKANEFIRKQRQRDWEAARLSLIEVEKKCGD
>Pyrbe_039001
MANNYSFLCLIGAIDRLWFHQTILFSEPISLFSPKGSTIEDQTSQDSIVTDSFTYPSSTISFLPHADEEFDFSPLLYEDNSSDSPQMTTPQDDSNNEEEDDMNSNEFINVQKKKTRPTRLNMLANRMLIRSQSSDHQKRPRKNRTCSSSRSSPGYATAATAAQKLQKSMSCRSLGELELEEVKGFIDLGFTFKKEHLSPRMMSLVPGLQRLGVSNSKKLRNKNDDSAEIEVAPNEDKDDEKGGEVMRPYLSEAWLIKRPDSPLLNLRLPRVSAAADMKKHLKFWARTVASEVLG
>Pyrbe_042797
MEDSFRELLNQIRTHKQQIMSLQCTSQVLGVDDFDLEGVLPEGFLEKIIYGQQRLGKKDDSRDECFDESSSTRPYLSEAWEVREKRKIEKSLMNWRFFALKNEIDMKDNLK
>Pyrbe_043763
MEADEVMELYDSFWFELQIIKKQPIAPIPSRIEENADHEIDENPEKPSKPELLRIPTGHTRSMSDELSSKTTFNLSSLSPDSVLDRPKLKTVLSGKEAGEIENQKQICAEEETPKKVERRRRKKKSESKSLTDLQFEELKGFMDLGFVFSEEDKDSNLVSIIPGLQRLGKKDDSRYESFDESAISRPYLSEAWKVREKRKRGKPLMNWRFPALENEIDMKDNLKCFYTEDVN
>Pyrbe_055918
MPAHPTKSSRVSRSSSSRRKRVLGPSKSLSELKGFMDLGFVFTEEDKDSSRLVAIIPGLQRLASCEEEDVRDDQEEGEEEDHGVVSRRPCLSKVWDILDQRKKENQMLIKWRIPAATNLSKDMKHHLRFWAHSVASSVR
>Pyrbe_055920
MAAEEKEEEALLNLFDSYWFGHEILSQKSPSQPQQATNNPTLQVDESAQEETLELPILKLRSLSEQFLNTSSFSPSSTPKLQTIFSGEQVTNFSKNDELLAHPTKSSRVSSSSSGSSSGSSSSRRSSERKRRKRVLGPSKSMSELEFEELKGFMDLGFVFTEEDKDSSRLVSIIPGLQRLASCEEEDVRDYQKEEEEEEDHGVVSRRPYLSEAWDVLDQRKKENQMLMKWRIPPATNLGDIASHRL
>Pyrbe_057630
MPAHPTKSSRVSRSSSSRRKRVLGPSKSLSELKGFMDLGFVFTEEDKDSSRLVAIIPGLQRLASCEEEDVRDDQEEGEEEDQGVVSRRPCLSKVWDILDQRKKENQMLIKWRIPAATNLSKDMKHHLRFWAHSVASSVR
>Pyrbe_057633
MAAEEKKEEALLNLFDSYWFGHEILSQKSPSQPQQATNNPTLQVDESAQEETLELPILKLRSLSDQFLNTPSFSPSSTPKLQTIFSGEQVTNFSKNDELPAYPTKSSRVSSSSSGSSSSSRRSSERKRRKRVLGPSKSMSELEFEELKGFIDLGFVFTEEDKDSSRLVSIIPGLQRLASCEEEDVRDYQKEEEEEEDHGVVSRRPYLSEAWDVLDQRKKENQMLMKWRIPPATNLGKDMKHHLRFWAHSVASSVR
>Pyrpy_N_03g2194.1
MEPVGDDPIEQSASRKEDDVEEANDLLEECWFFDNLLNRKQKMLRCFSDPHSNSSDFGQEMSVKMNKATEGGGFSGPNLVRTPSLPLHIGRQENVQVKQSGGKSGVSKLTRQTSHQKMLQTTTSQPPVCIRRRTGVQDRESDIRRSQVNGQPVRHNLLRTPSLPPCLGREERTQESVQQRHKGLMTQCSSIPRYRPPKTTEGESIMISTDGIKEMRRGCPNQLTTRKSLSDLEIEELQGFKDLGFTFDKEELSPSVVNILPGLQEKKTSEDLNPAHVRRPYLSEVWLAQSCAAPPPPNLGATKSAEDMKAQIKFWARSVASNVR
>Pyrpy_N_03g2504.1
MSDELSSNTSTLSPDSVLHKPKHSTILSRKEAKEIGNPKRIYSEEEPQKKVERRRKRKEKSESKSLTDLQFEELKGFMDLGFVFSEEDKDSNLVSIIVKFRADEMAKANEFIRKQWQRDWEAARLSLIEVEKKCGD
>Pyrpy_N_05g2752.1
MEADEVMELYDSFWFELQIIKKQPISPIPSRIEEKPSKPELLRIPTGHTRSMSDELSSKMTFNLSSLSPDSVLDRSKLSTVLSGKEAGEIENQKQICAEEETPKKVERRRRKKKSESKSLTDLQFEELKGFMDLGFVFSEEDKDSNLVSIIPGLQRLGKKDDSRYESFDESAISRPYLSEAWKVREKRKRGKPLMNWRFPALENEIDMKDNLKWWAHTVASAVR
>Pyrpy_N_09g1941.1
MPAHPTKSSRVSRSSSSRRERVIGPSKSLSELKGFMDLGFVFTEEDKDSSRLVAIIPGLQRLASCEEEDVRDDQEEGEEEDHGVVSRRPCLSKVWDILDQRKKENQMLIKWRIPAATNLSKDMKHHLRFWAHSVASSVR
>Pyrpy_N_09g1942.1
MAAEEKEEEALLNLFDSYWFGHEILSQKSPSQPQQATNNQTLQVDESAQEETLELPILKLRSLSDQFLNTPSFSPSSTPKLQTIFSGEQVTNFSKNDELPAHPTKSSRVSSSSSSSSSSRSSERKRRKRVLGPSKSMSELEFEELKGFMDLGFVFTEEDKDSSRLVSIIPGLQRLASCEEEDVRDYQKEEEEEEDHGVVSRRPYLSEAWDVLDQRKKENQMLMKWRIPPATNLGKDMKHHLRFWAHSVASSVR
>Pyrpy_N_10g1523.1
MSDELSSNTSFNLSTLSPDSVLHRPKLSTILSGKEAGEIENPKQIYSEEEPQKKVERRRRRKKKSESKSLTDLQFEELKGFMDLGFVFSEEDKDSNLVSIIPGLQRLGKKDDSREERIDESAISRPYLSEVWEVREKRKREKPLMNWRFPALENEIDMKDNLKWWAHTVASAVR
>Pyrpy_N_11g2202.1
MEPIGDDPNEQSASRKEDNVEEANDLLEECWYFDNLLNRKQKMLRCFSDPHSNSSGFGQGMSVKANKATEGNGFAGPNLVRTPSLPLHIGRQETVQVKQSGGKSSVSKLTRETSHQKMQQTPTQPSVCIGRRTGVQDRESDIRRSRVNGQPVRHNLLRAPSLPPCRGREERNLESVPQKHKGLMTQCSTIPRYKPPKNTVGESNMSSTDGIKEMRLRCPNQLTTRKSPSDLEIEELQGFKDLGFTFDTKELSPNVVNILPGLQEKKRSEDLNLIHVRRPYLSEVWLAQSCAAPPPPILGATRSTEDIKAQIKFWARSVASNVR
>Pyrpy_N_12g0232.1
MTLGVEEEPENLEDTNHVMIISNPIYEGMEDSFRELLNQIRTHKVLGVDDFDLEGVLPEGFLEKIIYGQQRLGKKDDSKDECFDESASTRPYLFEAWEVREKRKIEKPLMNWRFSALKNEIDMKDNLK
>Pyrpy_N_14g1717.1
MEADEVMELYDSFWFELRIFKKQSVSSNPSNFEEHPDHEIQENPSKSEFLWIPTKHTRSMSDELSSNTSTLLPDSVLHTSMKKTRVEKNSKKEMAWKKKQEKKQD
>Pyrpy_N_16g1023.1
MELKLLVDAKIKQVLGVDDFDLEGVLPEGFLERIILGLQRLGKKDDSRDESFDEFAIRRTYLSKAWEVREKRKIENPLMNWRFPALENEIDMKDNLNWWAHTVASAVR
>Rosch_v2.0_Chr2g0130861
MAADEVPLLNLFDSYWFEHVIFSSKPHAAAANNPSLQLDQEDQILQEPNPSGLPTLIVRSLSDQFLDTKSSLFSDSSFSPHSVLPTRSRKLQTIPSGKEVLIDFSRESVPEKQVLEVGSAPLRKRVLHSERSKTRKILGSSKSLSDLEFDELKGFMDLGFVFTEEDNKDSKLVSIIPGLQRLGVSDEGGEEDRDEEKRIDGSHHHSHVVSRPYLSEAWDVLEYQRKEDQLMNWRVPSAVDKEMKHHLKFWAHTVASTVR
>Rosch_v2.0_Chr3g0469151
MSNNYLCLLGAIDSLWFHQTILFPEPISLLGPESTETPQDSIANSSFTYPSSGLVSLAVADEEVSSNFSTMLEPENPSPGTPDSAEISTPQDYERKRPTRLDIVANRLMLIRSQSSSPISKDQRSPRKNRSSGILTRKLEKSMSMRSLGELELEELKGLMDLGFTFEKENLNPRMMSLVPGLQRLGVGVHSNNKRIQNSSDNDDDVEVVATKGDDGGVDEDVEVERPYLSEAWLIKRPDSPLLNLRLPTRVSSAADMKKHLKSWARTVASEIQQES
>Rosch_v2.0_Chr5g0011511
MEAEQIMELFDSYWFELEILKKQPFSANSSRFEAAPVHEIEEQPSKPEVLRIPSLHTRSMSEDLSSKTSFMNCGSLSPDSVLHRPKLTTIISGKEATESMEDIPVQKHETESSKKAKIERRRKKGGSKSLTDLQFEELKGFMDLGFVFSEEDKDSNLASIIPGLKKLGKKDDGEVDEEAFDDESAISRPYLSEAWEVMEKRKKEKKPLMDWRFPSLSNEIDMKDNLKWWAHTVASTVR
>Rosch_v2.0_Chr5g0032271
MEPIDDEPFEASSSKNQKVEANDLLEECWFFDNLLIRKQRMLRCYSDPCCPSSSSFGQEMLVKNSEAKNSLFRTPSLPLQVGRGEKVEQAVKQSTPKKSMSKLTRQTSHQKVLQTPTKSPPCVSTKEEVQDREGSDSRRSKSNGQSVQRSLLRTPSLPPCLGREEKNQDCVPPRPKGMTQCSSIPRYRPPVRSTEGENADVSKEMRRNLLSRKSLSDLEIEEVQGFKDLGFTFDKKDIAPSVVSILPGLQEKKRNEDLNPDMVRRPYLSEAWMVQSCAPPPPNLGVSMSAEDMKAQIKFWARAVASNVR
>Rubch_LG03.1996
MEPIDDDPFEPSSKLEANDLLEECWFFDNLLIRKQRMVRCYSDPCCPSSSSFGREMLVKNSEAKSSLVRTPSLPLHVGREEKVQQAVKQSTPNKSERKLTRQTSHQKMLQTPTKSPPCVVRKEESKDREGDGRRSKTNEQSVHRSLLRTPSLPPCLGKEERKQESVLLRHKGMTQCSSIPRYRPPIRNTEGENADGSKEIRRQLLSRKSLTDLEIEEVQGFKDLGFTFDKKDIAPSVVSILPGLQEKKRDEDLNPEMVRRPYLSEAWLLQSCAPPTPNLAASRSAEDMKAQIKFWARAVASNVR
>Rubch_LG03.692
MEAEQVMELFDSYWFNLEILKKQPVSANSTRFEADTVLEIEEQPSKPDVLRIPSLPTRSMSEDLGSKTSFMNCGSLSPDSVLHTPKLSTIMSGKEATELMEDIPVQIHETESAKKAKIRRRRKKGESKSLTDLQFEELKGFMDLGFVFSEEDKDSNLASIIPGLKKLGKKDDCEENEESAIARPYLSEAWDVMEKRKKEKKPLMDWRFPSLSNEIDMKDNLRWWAHTVASTVR
>Rubch_LG06.2580
MAADEVPLLNLVDFYWFEHAIFSTKSHAAATNDPSLQLDPEDQLHEPNPSGLPTLIVRSLSSDQFLDTKSSLFSDSSFSPHSVLATTRPKLQTIPSGKEVPVDFSRESGVKQDVLEVGSAPLKKRVLHSERSKRTKRSGSSKSLSDLEFDELKGFMDLGFVFTEEDNKDSKLVSIIPGLQRLGISSEGREEDRDDEEKRVDGIHDYSHVVSRPYLSEAWEALEFQRKENQLMNWRIPSDLGKDMKHHLKFWAHTVASTVR
>Rubch_LG06.4165
MSSSFSTLLEPEISSPGTPYSPDMSTPQEDERKRPTRLDIVANRLKLIRSQSSSPTSNDQRSPRKNRRSGLTTRKLEKSMSMRSLGELELEELKGLMDLGFTFKKENINPRMMSLVPGLQRLRVGAHSNNKKTQNSSDDDDVEELANKDNDHDGGDNEVEVEVTRPYLSEAWLIKRPDSPLLNLRLPTRVSSAADMKKHLKSWARTVASEIQQES
>Rubch_Scaffold9.37
MAADEVPLLNLLDFYWFEHAIFSTKSHAAATYDPSLQLDPEDQLHEPNPSGLPTLIVRSLSSDQFLDTKSSLFSDSSFSPHSVLATTRPKLQTIPSGKEVLVDFSRESGVKQDVLEVGSAPLKKRVLHSERSKRTKRSGSSKLELVGPRDNKDSKLVSIIPGLQRLGISSEGREEDRDDEEKRVDGIHDYSHVVSRPYLSEAWEALEFQRKENQLMNWRIPSDLGKDMKHHLKFWAHTVASTVR
>Ruboc_03_G05281
MEAEQVMELFDSYWFYLEILKKQPVSADSSRFEADTVLEIEEKPSKPEVLRIPSLPTRSMSEDLGSKTSFMNCGSLSPDSVLHTPKLSTIMSGKEATESMEDIPVQIHEAESAKKAKIRRRRKKGESKSLTDLQFEELKGFMDLGFVFSEEDKDSNLASIIPGLKKLGKKDDGEEDEESAIARPYLSEAWDVMEKRKKEKKPLMDWRFPSLSNEIDMKDNLRWWAHTVASTRFRPMLYFLRIKVLLLFCIRKINYR
>Ruboc_03_G10069
MEPIDDDPFEPSSSKNQKVEANDLLEECWFFDNLLIRKQRMLRCYSDPCCPSSSSFGREMLVKNSEAKSSLVRTPSLPLHVGREEKVQQAMKQSTPKKNERKLTRQTSHQKVLQTPTKSPPCVGRKEESKDREGDARRSKTNEQAVHRSLLRTPSLPPCLGKEERNQESVLLRHKGMTQCSSIPRYRPPIRNTEGENADGSKEIRSKLLSRKSLTDLEIEEVQGFKDLGFTFDKKDIAPSVVSILPGLQEKKRDEDLNPEVVRRPYLSEAWLLQSCPPPPPNLAASRSAEDMKAQIKFWARAVAANVR
>Ruboc_06_G11618
MSNNYLCLLGAIDSLWFHQTILFPEPISLLGPKSTETPQDSITNSSFTYPTSSLVSLAVADEEMSSNFSTLLEPEISSPGTPYSPDMSTPQEDERKRPTRLDIVANRLKLIRSQSSSPTSNEQRSPRKNRRSGLTTRKLEKSMSMRSLGELELEELKGLMDLGFTFKKENINPRMMSLKHLKSWARTVASEIQQES
>Ruboc_06_G24979
MAADEVPLLNLFDSYWFEHAIFSTKSHAAATNDPSLQLDQEDQLHEPNPSGLPTLIVRSLSDQFLDTKSSLFSDSSFSPHSVLATTTPKLQTIPSGKEVLVDFSRESNVKQDVLEVGSAPLKKRVLHSERSKRRKRLGSSKSLSDLEFDELKGFMDLGFVFTEEDNKDSKLVSIIPGLQRLGISSEGGEEDRDDEDQRVDGIHEYSHVVSRPYLSEAWEALEYQRKENQLMNWRIPADFGKDMKHHLKFWAHTVASTLPLLSFE
