# Supplementary material for: Transcriptomics of long‐term, low oxygen storage coupled with ethylene signaling interference suggests neofunctionalization of hypoxia response pathways in apple ( Malus domestica )
Source: Plant Direct. 2024 Dec 20;8(12):e70025. doi: 10.1002/pld3.70025 (PMC11660084; doi:10.1002/pld3.70025)
Supplement: Supplementary file 2 — Data S2: Homologs of all 606 hypoxia response genes identified in this study across 42 representative species of land plants). [file PLD3-8-e70025-s004.gz › 01-integratedGeneFamilies_dir/175.fna]

>gnl_Ambtr_v1.0_evm_27.model.AmTr_v1.0_scaffold00001.9
ATGAATTCCGGCGAGAAGTTAGAATCTACAGACACCCAAACAATCGAAAGGCAACCAAGCCTGGAAAGCTCATCGCCCTTTGACCCCCACTGCTCACAAAACCGACGAAGGAAGCGCTCGAAACCAGGCCGTCCCCCCTCCAAAACTGGCACCACCCTACCAGAGAGGTCCAATACACAACCCCAAAGTTATAGCGCACAACCGGAGAGCTCCACCACCCCAATTGAGAGCATTGCGACAACCTCCACGCCCCCTACCCGACGCCCAAGTTACCGAAAAACTCCCGCCTTCACGTCCTCTGCCCCCAAAATCACGCGCCCATGCACGGAATGTGGCAAAAGATTTTGGTCATGGAAAGCCTTATTTGGCCATATGAGATGCCACCCTGAAAGACAATGGAGAGGAATAAACCCCCCTCCCCACCTTATAAGAAATCCTCCACCAACACCACCTCCTCCACCACCACCGCTTAGTCTCGAAGAGCAAGATATAGCAAGATGCTTAGTCATGATGTCAAATGATGATGAAAATGAAAATAATGAGTTGTCCCTCTCTCTAAGCCTCGCACCGCCCCCTGAGCCAGTTGACCATAGTCGGTTCGAGTGCTCTAGTTGTAAGCGTGTGTTCGCTTCACATCAGGCGCTAGGAGGGCACCGGGCGAGCCATAAGAATGTGAAAGGGTGTTTTGCGAAGGGCGAAGGGGAAGATACGGAGGAATTGAGAGGAGAGGTGGAGAGGAAGTTGGGCAAAGAGGAAGAGACGGAGAGGAGGAGATTGAGCAAGGAGGAAGAAAGAGAAGAGATGGAGAGGAGGAGGAGGAGGTTGGGTAAGGAGGAAGACAGAGAGGAGATATTTAGGAGCATGGGTAAGGAGGAAGGGAGAGAAAACATGGAGAGGAAGAGGAAGGAAGTAGGGTTAGCTTTGGTTCATCACTGTGATGTTTGCAATAGGGTTTTCTCTACTGATCAGGCATTTGGTGGGCACAAGAGGTGCCATTGGAGTGGGGAGGAGCAACTTCTAGAGAGACAAACTAGTGGGGAGATGGGTTTTGATCTGAATATGCCTGTCCCATTAGAGGAACATGGGTCCAGTTCATATGGTGTGGTTTTGGACCTCAGATTAGGGTTAGAAGAGCCCATGAGAGAGAATTTGGTGGAACCCACTGGAGAGAATTTTAGGTTAGGGATAGAAGATCAGAGAAGAGAGAATTTAGTGCAACCCACTAGAGAGAATTTTAGGTTGGGGTTAGAAAAGGCCAAAAGAGAGAATTTGGTGCAACCCACAAGAGAAAATTTTAGGTTAGGGATAGGAGGGATCAAGAGAGAGAATTTGGGTCAAGAGGAGGCAGGGAAAGATTGGTTGGTTTTG
>gnl_Ambtr_v1.0_evm_27.model.AmTr_v1.0_scaffold00145.42
ATGTCAGGAGTCATGGTTATTAAGCAAAGGGATAAGAGAGGAAGGTTGTATAGGTGCTACTGCGGCAAGGTCTTTCCGAAATATCAAGCATTGGGAGGTCACATGTCAAGCCACACAAAGCCTCGTAAGCCGAAGGCCGAGAAGGGGAAGGCACAAAAGCACCAATGCCAGTTGTGTGAGGCCCTATTCGATATGGGTCAAGCACTAGGTGGACACATGAGGCGACATAGGGAATTGTTGATGAGGATCAAAGATCAAACTCAACAACATGGTGTTGGTGAGGCTGAACCATTAACTGATAGCACGACGAACCACAGGGAAGAGTTGAAGTTGATGACACAAGCTCAAGCTAAAGAAGAAGACAGAGAAAATAAAGGAGACGAAGAAGAAGAAGTAATGGAGAGTGGAACTGGTAGCAGATTTGTGCATGCCTTTAATCTCAATGAGCCTCCCGAAGCTTCTGAGATTATTGGAGACTCCCCTATGGTC
>gnl_Ambtr_v1.0_evm_27.model.AmTr_v1.0_scaffold00102.35
ATGGAGGGCACAGAGGCGCCGCACTGCGCAGTGAAGGGGAAGAGAACGAAGCGACAGAGGCATCATCTGCAACACGCTCCCACCCCTTCCTCCCCCGCCTCTCTTTCTCTCTCTTCCTCCTCCACCGACCTCTCACTTTCTCTCTCTAGCACCACCACTGATGAAGAAGAGGACATGGCCAATTGCCTCATCCTCCTCGCTCAAGGCCCCAATCACCCTCCGTCCCGGAAATCAACGGCCACAAACAAATCAGGCTCCTACGAGTGCAAAACGTGTAACCGCTCCTTCTCTTCCTTCCAAGCCCTAGGAGGCCATCGAGCGAGCCACAAGAAGCCACGGGCCACCGATGAAGGACACGTGTCCTGCTACTTCGACTGCGCAGGAGCACCGAGCTTGAGCACGAGCACCAAGATCGAGGAAGGTAAAGGAGAAAATAATGGTAACAGCAAGGGCAGAGTTCACGAGTGCTCCGTTTGTGGGTCCGAGTTCGCGTCCGGTCAGGCGTTGGGCGGTCATATGCGGAGGCATAGGCTCGCGCCCTTGTCCGAGCCCACTGTCAAAAAGGGTGCGCTTGGGCTCGATCTGAATTTGCCCGCACCTGAGGACGAAACCGATAATTACGCCAAGTTTCAGGGCGTTTTCGGGGGTGGGTTCGTGCAATCTCAGCCGTTAGTTAGCTTCGCCGCCCTGGTGGATTGTCACAAT
>gnl_Ambtr_v1.0_evm_27.model.AmTr_v1.0_scaffold00018.137
ATGGCTTTTGAGAAATACCAAGCAATTGGAAGCCACCCATCGAGCCACACAGAGTCTCGTAAGCTAAAAGCCGAGAAGGAGGAGTCGAAGAAGCACCAATGCTCCATGTGTAGTTATGATTTCAAGATGGGTCAAGTACTAGGTATACACATGAGGCGCCACAGGGAAGAGCTGTCAAGGCGTAGAGCTCAAGCGCATGAACTGCAAGACTGTAGCGAAGTTGTGCATGAACAAGAGTTGATAAAACCAGAAACTCAAGCTCAAGATCTAGTAGACCATGAAAATTGTAGCCAAGTTGTATCTCAG
>gnl_Ambtr_v1.0_evm_27.model.AmTr_v1.0_scaffold00018.138
ATGGAATTCACCAAAGAGATGGAAGGCAAGAGGGCAGAGGAAGTGAAAGAACAAGGTTGTTTAGATGCTCCATATGTAATAAAACTTTCAAAAAACTATCAAGCACTAGGAGGCCACAAGACGAGCCACACAAAGCCTCATAAGCCTAAGGCCGAGAAGGACGGGTCACAAAAGCACCAATGCTTCATGTGTAATACTGAATTCGATAAGGGTCAGGCGCTGGGTGGGCACATGAGGTGTCACATGGAAGAGTTGTTAAGGCGAAAAGCTCAAGCTCAAGAACAACCGAGTAAAGAAGTGAACAAAAGT
>gnl_Ambtr_v1.0_evm_27.model.AmTr_v1.0_scaffold00007.14
ATGGGAAAGAGCCCGGTCTTCCTCCCATCGTGGTCCCTCACAGGAAAGAGAGGCAGGAAAGAGCAGCAGGACCACGATTCTCTCTCTCCTCAAGACCACGAAACTGCCCACCTCCTCTTCATGCTCTCATGCTCCTCCCCTTCTCACTCCTCCACCAGGCCATCCCCCACCTCTTCCACCACCACCACCACCACCACCACCAGCGAACCGCACACGCACTCTCGGCCATACACAACCGCGTCATCATGTATAAAAGAAGACAACGAGTCGACAGGGACCATGAAGCTACAACACCTTTGCACAAAGTGTGGAAAGGGCTTCGCTTCACACCAAGCTTTGGGTGGTCATAGAGCGAGTCACCGTCGAGTCAAAGGGTGCTTCGCTTCTGAAGAAGAGAGAGAAAGTCCGGTACAAAATGCTCAAGAGAAGGACTCGGAAAAGCATCGGTGCTCTGTTTGCTTTAAGCTTTTCGCTTCTGGTCAGGCTTTGGGAGGTCACAAGAGGTGCCATTGGGATCGGAATCGGGTTCGAGAGAGGGAAGGAGGGTTCGAAAGTGAGGGTAGAGAGAGAGAGGATGGGTTTGAAATGGAAGGGGAAGGTAGAGAGAGAGTGGGGGAGTTTGAGATGGAAGGGGAAGGTAGAGAGAGAGGGAGTGGCTTCTTTTTGGATCTCAATCAGCCACCACCGATTGAAGACCTCCAAGACTGCTTCAGC
>gnl_Ambtr_v1.0_evm_27.model.AmTr_v1.0_scaffold00105.74
ATGACTCCCCGACACTCTCTCCCTTCCCATTCTCACTTTCGCTGCAAAGTGTTCTACAAGATCTTCAAGATTACCCATAAACAAGTTCTCCTCTGTAATCCCATGATTTTGGACCACAAGGATAACACCACCGCATCATTCTTTTCAACATCAATGGAGAACTTAGATAAGAATACGGACTGCAAGCTATGCGCCTCCTCTGCCCAAGCCCTTGGTGGTCACATTACCACGTATAGAGAGCAGAGGGGATCCATCATTATCCAGCCAATGAAGAAGAAGGAAAGGATGAAGAAGGTGGAGAGAGAGTGCAAGTATTGCCACTTGGTCTTTGAAACTTTTGAAGAATTGGGTGGGCACATGCCTCTTCACAGGAATAGAAGCCGCAGATCGCATCTTGAC
>gnl_Ambtr_v1.0_evm_27.model.AmTr_v1.0_scaffold00070.129
ATGGGAATTCACTATAGAGAAGATGGTAGAGAGGGTGAAACAACAAGGGTGCATAGTTGCCGCATATGTCTGAAGGCTTTTGAGAAATACCATGCTCTTGGAGGCCACCACACAAAGCCTCGTAAGCCGAAGGCTGAGAAGGAGGTGCAGAAGCACCAATGTTCCATGTGTCATATGGAATTTGATACAGGTCAAGGACTAGGTGGGCACATGAGGCGCCAC
>gnl_Ambtr_v1.0_evm_27.model.AmTr_v1.0_scaffold00052.113
ATGTCTAGTGTCATGAAAATTCACCAAAGAGATCAAAGACAAGATGGTAGACACAGCGAAAAAACAAGGCAGTATAGGTGTCGCATATGCGTGAAGGCTTTTGAGAAATACCAAGCAGTTGGAGGCAACCAAACCAGCCTCACAAAGCCTCGTAAGCGGAAGGGCGAGAAGGAGGTGCAGAAGCACCAGTGTTGGATGTGTAGCAACGAATTCGATATGGGTCAAGCACTAGGTGGACACATGAGGCGCCACAGAAAAGAGTTATCGAGGTGGAAAGCTCAAAAACTGTTAGAGCAAAGTTTTGCA
>gnl_Aquco_v3.1_Aqcoe2G179500.1
ATGGCAGCAGATTGTTTAATGTTGCTCTCTCATCAAGGTGAGATGATTGAGTCCTTGAACCGATCATCAAACCGTTCCTTCGTCTGTAAGACTTGTAATCGCCATTTCTCGTCATTTCAAGCTCTAGGTGGACACCGAGCCAGTCACAAGAAACCTAGAGGGATAGGAGGAGATCAAATTCACCAGGTTTTATCATCATCACAGACCAAGTCTAAGGCACATGAATGTTCCATATGTGGACTAGAGTTTGCTATTGGCCAAGCTTTAGGTGGTCATATGAGGCGCCATAGAGCCATCATGAGCAGCAGCAGCAGCAAATCTTTTACTACTACTAATCCTCCTCCTCTTCCTTCCAAAGTGACATCAGTACCCGCGGTGTTTAGGAGATCAAACAGCAGCAAGAGAATTGTCTCTTTAGATTTGAATTTGACTCCTTTGGAAAATGGTTTGGAGTTTCGTCCCATTAAAGTTGGCTTCTTAGCTAATATCAAATCTCCTGTAATTCATTCTTTTATT
>gnl_Aquco_v3.1_Aqcoe2G212600.1
ATGATCATGGAGGTTGTTGCTATGGAAGAAGTAATAGGATCATCAAATAATGATCATGTGCAAATTGTTAAAGGAAAGCGCACGAAACGTCAAAGACCGTCTTCCCCTCTTGCTATGGTTGGTGGTATGATGACTACTAGTAATTCTTCAAGTGGTGGAGATCAAGGTGATGTTGGTTTTGATGGTAATAATGATAATGGTATTGGTGTTATTGGTGTAGGTGGTAGTGGAGATCCAAATATTTGTGATGATCAATTACCAACTACATCAACCGAAGAATTAGTTGAAAGTACTACTGAGGAAGAAGAGGACATGGCCAATTGCCTAATTCTCTTAGCTCAAGGATATAGTTTGGATAATTCGAAACAATTTGAAGATGATAATGGTGTGATGGAAAAATTTAATAGTAGGCGATTCACTGAAGCGCCTACCACGACTACTAGCAAAGCCGGATACTACGTTTATCAGTGTAAAACATGCAGTCGATGTTTCCCATCGTTTCAAGCGCTAGGCGGGCATAGAGCAAGTCATAAGAAGCCTAAGTCTATGGTTGGTGAGAAGAAAACATTGTTGCTTTTGGAATATGATGATCATAGCCAATTCAATAACAACAATAATCCATCTCTTAATCTTCAAATGGGAAATAGAGCTACTACTCCATATGCTAGTAACAAGTCCAAGGTTCATGAGTGCTCTATATGTGGTTCAGAATTCTCATCAGGTCAAGCTTTAGGAGGTCATATGAGGCGACATAGAACATCGACAACAGCCAACATGACTAGTACTACTTCTACTACCATGGATACAGTCCTGACTGAGTCTCATCAAGAGCCTACTAATAAGAAGTCAAGAAATGTTTTGTCATTGGATCTAAACCTTCCAGCACCCGAAGAAGATCGCGAGTCTAAATTCGCTACCTTTGCTTCAAAACAACAACCACTCGTCTTCTCTACTACTACATCTTTGGTTGACTGTCATTAC
>gnl_Aquco_v3.1_Aqcoe2G179300.1
ATGAAGAGAAGTAGAGAAAATACAGAAAATCTTACAACCATGGCAAACTGTTTGATGATGTTGTCTCAAGGAGGCAACAGGATTGATTCGATATCACACTCATCTAGTCGTGTCTTTGAATGCAGAACATGTAATCGCCAATTTCAATCTTTTCAAGCTCTAGGAGGACATCGAGCCAGTCACAAGAAACCAAGACAGATTGAAGAAGAAGATTTAAGTGATCGTAAGGGTCAAATTCTGATCACAAGTTCCAAAAAAGTGCACGAGTGTTCAATATGTGGATTGGAATTTACAGTTGGTCAGGCTTTAGGAGGTCATATGAGACGCCATAGAGCTACTGCGAGCGATCAATCTTCTTGTGTGTCTTCTGTTCCTACTCCACAAGTGGTACCATTGTTTAACAGATCCAACAGCAAAAGAATCTTGTGTTTAGATCTAAATTTGACACCCTTAGAGAATGATGATTTGGAGTATCCAATACGAAATCGAGTTCCAGAGAGAATACAGTCCCCTATGATATATTGTTTTATA
>gnl_Aquco_v3.1_Aqcoe6G181600.1
ATGTTTGAAACATGTTGTGTTAATGTAACTGTATATAACTACCTAAAATCCAACAGAGAGAATAACCGCTCATTCCTCAAACTCTACAAAACAATCATGAATAACTCCGATCAACCTTTTTCTGATCCTTTTCAACAAAACCCTAATACTAAACTCATGAACAACAACAACAACAACAACAACATAGATTCTGTTTCTTCTTCTTCATCATCATCATCATCTTCTTCTAGTACTTCTACTGATTCTCCTCCTAGGCAACCTGTTTTTTCCCAATTTAGCAGTTTCGATAACATTACCCCAACCCCCACTACTACTACCACCACCACTATCACAACTGGTTCTTCTAGACCTATTCTTCCACCTCCTTTGCCACAAACACATCATAAGAAGAAAAGATCCAAGGTTCTTAGAATTGGGGATTCAAGTGGGGGAGGGTTATCGCTTTCGATTACTAATAAACCCATTTTTAAACCAAAATCTGCAAGTAAGAAACCACAACCAAATGCTCCATTGATTACACATCCTTGTACTGAATGTGGGAAAAGGTTTTGGTCATGGAAAGCTTTATTTGGTCATATGAGATGTCATCCAGAAAGACAATGGCGTGGAATTAAACCTCCTGCGAATTTTCGTCGACAAGTAGGGTTTACAGATAATACAGAAGCAGGGCCTAGTAATCGACAACAACAACAACAACAATTTGTGTACAGTGAGGAAGAACATGATGTTGCTGCGTGTTTGTTGATGTTATCAAGTGGTTCACCATGTGTAGCAGAAAGGGTTGATCGAGGAATGTCGTTGGAGTTTGGTGAATTTGTTGGAGACTCGACGCCATTGCGAGCAGGGGCAATTGTTGTTTATGATCCTAGCAGGGCAATTATGGTTAATGATGCTGCAGTTAATAATAATCCGTCGAGTTCGAGTTGTCAATTTGAGTGTTCTGGTTGTAAGAAGGTGTTTGGATCACATCAGGCATTGGGTGGACATAGGGCTAGTCATAAGAACATTAAGGGTTGTTTCGCAATTACAAGGAATGATGGAGAGGGAGAAGTTCAAGAAGGGTTAGGGTTTGATCACGACGACAAAGAAAGGGTTGGAGATGATGGTGGAGATCAGGCGATTAAGGTAGATAATAAGGGTTTGGGACATAAATGTGGTATATGTTTAAGGGTTTTTACAAGTGGTCAAGCTCTTGGTGGACATATGAGATGTCATTGGGAGAAAGGTGAAGAAACATCATCATCATCACAGCAAGGACTGAACTCAAACAATGCTTCTACATCAAGGGATGGTTTTGCGTTGGACTTGAATTTGCCAGCACCAATGGAGACTGATGGGAACTCGTCTTCTTCATCTTCAAGTCTTGGTTTGGATCTTAATCTGGGAATT
>gnl_Aquco_v3.1_Aqcoe1G127500.1
ATGGATATGGAGGTTGTGGAAGAAACTATGGGGTCTAATGATCATCATGCACCCGCTATCATTAAAGGTAGGCGTACTAAGCGTCAAAGGCCTTCATCTCCATTTTCTCTGGTTAGCGGCTCTTCGAGTGTTGGAGGTGGTACTAGTAGTGGTGGTGGTGGTGGTGATGGAAATGGGCATCATGGACATCATGATGGAAGCTCTACGTCTCCTATTAATTCTAATGGATTTGTTGATCAAAACACGGAAGAAGAGGAAGATATGGCTAATTGTTTAATTCTTCTAGCTCAAGGTCATAACAACAATGAAACAAAGAAGATTGATGATGAAGAAAATGGTGGGATGGAAAGGTATACTAGTCGAAAAATTGTCGATGCAATTACAACAACAACTGGCAAAGATGGATTATATGAATACCAGTGCAAAACATGTAACCGATGTTTTCCATCGTTTCAAGCATTAGGTGGTCATCGAGCGAGTCATAAGAAGCCTAAAACTGCCGTGGTTGAAGAAAAGAAAGCATTAGTTATATATGAAGATGAAGGTCAATTGATCTTCAATAACAATAGTCCACCTCTTCCTCAACAACATATGAGCAATAACAGAGGTATCTTTAGTAACAACAACAATAAGTCCAATAAGGTTCATGAGTGTTCAATATGTGGTTCAGAATTCTCATCAGGGCAAGCTTTAGGTGGTCATATGAGGAGGCATAGAACACCTACAACAAACACAACCATGACTATGAATCATCATGTCACATCTGATCATCAAGAATCTAAGAAATCAAGAAACAATGTTCTAGCATTGGATCTTAATCTTCCAGCACCCGAAGAAGATCATCATCATCGAGAAAATAAATTCTCATTTGCATCAAAACCACAACCCCTTCTCTTCTCAGCATCTGCTTTGGTGGATTGTCATTAC
>gnl_Aquco_v3.1_Aqcoe1G471100.1
ATGTCTTGTGTTTATTCTGGTGTGTACATGAATATGATGAACATGAAGAGAAAAAGAGAAGAAGCTGATGATGAAGAGATGATGGTGAAGAATAATAAGAAAGATGCTGCAGCCATGGACAAGTGCTTGATGTTGCTACCTCGTGGCGACCACCAAGAAAAAGAAAACGATCCACCAACAAGTCGTGTATTTGAGTGCAAGACTTGTAATAGACAGTTTCCATCATTTCAAGCGTTAGGAGGTCATAGAGCAAGTCATAAGAAGCCAAGGTTGATCGCGCTAGGAGATGATCTATATCATGATAGTAAGAATCAGAGTTTGCAGTTGAAGCCTAAAGCGCATGAGTGTTCAATATGCGGTCTGGAATTTCCGATTGGACAAGCGTTGGGTGGCCATATGCGACGTCATCGTGGTATGGCTAATGATGCTCCATCTAAGTTTGCTTCTATGCAGTTACCAACAGTGAAGAAAGCAAATGGGAGGAGAGTTTTGTGCTTAGATTTAAATCTGGCTCCTTCTGAGAATGATTTAAATCTATCAATTAGAACTAGATTAGCATCAGAAACTAGCAATCCACCTATACTAAAACACTTTTTT
>gnl_Aquco_v3.1_Aqcoe5G121600.1
ATGGAATTTGCTAATTCCTCTAACCAAGACAGCTTCAATAAGCAATTTGAGTCCAGCCAATTTGCCGCAGCAATTGGACCCTGCAAAAATCATAGAAAGAAAAGATTAAAAATTGCTCGCATTAGCAATGTGGCAACCATGATGAACAGATTCTCGAAGCCAAAATTTGGGAAGAAATCTGAGCTTAACGCTGTGAAAGTAATTCCATGTAGCGTGTGCAGTAAGAAATTTCTGTCATGGAAGGCCTTGTTTGGGCACATGAGGTGCCACCCTGAAAGACAATGGCGTGGAATAAATCCACCACCAAATTACCAGGGGAATATGTCATCTCAAGGGACAACTAAATCTAGTCCTAGAACATATTTTAACAAGAAGGATCATGATGCAGCAGCATGTTTATTAATGCTGGCAAATGACTCAATGAGGAAACTTTGGGGCGCTGGACATTTGGATTCGAACTGTGGATTTGAGTGTTCAAGTTGTCAGAAAGTGTTTGGTTCACACCAAGCACTAGGAAGGCACAGGGCTAGTCACAAAAATGTAAAAGGGTTGTTCTGCAATTGCCAGGAACATCGACAAAGA
>gnl_Aquco_v3.1_Aqcoe3G089000.1
ATGATGATGGATGTTGATGATGATGATGATGATAAGAAAGAAAAGAAGAAGATGTCACCAGAAGAAGAAGAAGCAGAAAAATTAAGAATTGAAAAGCTGGTTGCTACTAGTAGCTATTATATTTGGGGACAAAATCCGTACAGTCTTCAATATCCTGAAGAGAGTGACCCCCAAGAGTCATCTCTCACTTCTACAAAGAAGGAAAAGAATGTTGTCAAGAAAAAGAAGAAGAAATTGCTTTCTGGTATTGGAGGTGGTCATGGTGGTAGTAGTAGTAGTAGTAAAATCTGTCGCGATGAAAACCAAGGTCTACAATTGAGAAAAAGAGTTTCTGTTGAAGATGAAGTGAAAAAACAAGTAGATCACCACTGCAAAGTATTGGGAAATCAGAAAGGGTTGAAATTTATCATCTCCTTGAAAACAAAGCCTGAAAACCCTAATGAAGAGGAGTGTGTCCAAGAAAAGCCTACTAATGATGACATAAAAAGTCATTCAACGGGAACTTTGTCCCCATCCGTGGCTGAGAAATTAGGCTCTCCTGATTACTCCATTCCCAGTACTTCACGAAATATTATTGCTGTAGATTCCATGAATAAGTCATCACCAAACTTGGTGATCAATACTGAAGGCGGGTTAGAATTGGATCTAGCAACAATAGGATGGGGAGATAATGTAAAGAGAGGGCGCAGAGCTATTACCAAGGAAGAGGCAGCTAAGAAGAAACGTAAAAGAGATGGTGCCTACACTGGAAACGAACAACAAAATCCTCACCTTCTTCTTCATGACAACGATAATGAAGATGATGATCAAGACCTTGTTAACACGTCTACGCAGCTGGATGAATTGGAGACAAGGGTTCAACCTGAGGTTGAAGTAGATGAGAATAATAGTAATAGGTCATCAGAAAATGTCTTGGGGCAGAGAATGTGTCTCATCATTCCAAAGTATTTTAAGCATATGAAGTCAGGTACTTCATCATGTGGCGACGACAAAGTAGAGGGGGACAAAAGCATCAGATCAGCATTCAGAACTAACAACAACATGTTGTCGCATTATGCGTTAGAGACAGGTGCAGCTTCAGAAAACAAAGACACCGCTGAAGGAGGTAATAGTGAGATTTATATCATGCAAAAGAAGTCAGTAATCGATGGCAAGCACTACTGCAATCTATGTGGTAAGTCATTCTCTAGTCACCAAGCCTTGGGTGGTCACAAGTCAAGTCACTCTATTAAGAAAATCAAGGATGGTCCAACATTAGCCAATGATGCAGCACTAGAACATGATACTCGAAATGGGTTGGTCCTCAATCCGACGCATCAATGTAAGATTTGCAGCAAATCATTCCATTCGGGTCAGGCTCTTGGAGGACATCAAAGAAGTCACTATCTTCAGCCAACTGTACCAGTGGGGAAGGAGTTAACTTTAGACCTTAAATTGGCACCAGTGGAGAATGAGCTTGCTTCTGACCTTAAACCAGTACCAGTGGTTAAGGAGCTTGATTTTGATCACTTTGACCCTAAATCTGACACTGTTGTTGGTGGCTCTCCCAAGGTTCCCAAATCTGAGATCCCGCACCAGAGGGAGCTCGATATCGACCTTAATGCACTGCCAGAAATGGAAGGAGGAGAAGATCTTCAGCTTGCTTCCAACGAATTGTCCTTGGACATTCCACAGCCAATTCAGGTTGTCTTCTCAGATCAA
>gnl_Aquco_v3.1_Aqcoe3G124800.1
ATGAGAGACCAGAGTGATAGACAACGGATGGGACCTCCCATCGCTACTGCAGTTATCATGGATAAGCCGCCACCGAGCTTGGTTAGAGATGATAAGATTGATTCTGGTTCTGTTGATACAGCTACTACTGATTTTTGTTGTAGGCCAATATTACCAGATGTAGAGAAGTACTCCTGGTCAGTAAAAGCGAAGAGAGGGCGCAGGCGGCTTAGGGGAAAAGATCATAAAATTGGCTATCAACAACAAACTCATCCTCATCAATTGCAGAATTCACATGGAGAAGAAGATGATCAAGACCTTCTGAAGAAGAGGAAGAGACTGGATGAACTGGAAACTGATGATGACAACACAGATTTTACTAGCATAACATCGAAAAAGCAAAGAATTGATGAAGGTGAAGTAGAATATATAAAGATGGAGTTAGACAAAGTTGAACAAGAAGAAGCGACTAGTGTTAGGTCTAGGCCTGAGCTTGATGAGAAAGAAGTTGTTAACATGGTCTCTTCTGCAGGTAATTACAAAGACGATGCCATTGAAAGCACCAGAATAGAAACAAGCAACTCTAATCATGGCATGTTGTCACATGACGCGTTGGGAACAGAATTACCGCTGAAAAGCAAAGCTTACTCAGTATGTGAAGGTACAAGTATGTTTGGTTTAAAGCAGAAGAAGAAGGCAGTGTCTTCCTGCGAAAGCCAACACACATGCACGACATGCAACAAGTCCTTTTCTAGTCACCAAGCCTTGGGTGGTCACAGGTCCAGTCACTGTATCAAGAAAGTTAAAGATGGTGCTGCAGTAATGGAAGAGGGAAGTCAATCTGTAATTGTAGCGAATTCGAGACCAAAAGTGGGCAATCATAGGTGTAATCAATGCGATAAGTCATTCCCAACGGGTCAGGCTCTTGGGGGCCACAAAAGATGTCACTTTAATGGATCAATGATGATCGGTGCTCCGATCAGTAGCATTAGCTCGTTGGCTACAATAGCGGAAAATGGTTTCAGTGGAATAGGTCCTGTGAAGGAGTTTAATTTTAGCAACAAGTCATTCCCCAGGCACCAAGCTCTTGGAGGACATGATGCACATCAGTCTGTTGCATCAGTGCTGAACGAACCTCCAACACCAGCTACTAGCTCGCAGGCAACAACACAGGAACATAATCTCAGTGAGACAGGTAACGGGAAGGAGATTGATTTATATTGCCATGAGCCATTTCAAATAGATCAAGCTCTGAGGACACATAATAATGTGGCACTTTCACCAAAGGCGATCAAACTTCTGACCTCTGCTACTACCTCACAGGCGACAACAGAGGAAAATGTTCACAGTCAAGCAGATGATCGTGGAATAGCATTAGCCTTTGACCTTAATGAGATGCCAGTAATGGAAGGCGAAGGAAACAATCTTGGAACGCCAACTGATGCTTCTTGCTCATACCGTCAT
>gnl_Aquco_v3.1_Aqcoe3G089100.1
ATGATGGATGTTGATGATAAGAAGGGAAAGAAAAAGTTGTTTCCAGAAGAAGATGAAAAGATAGATACTGCAACATCAACATCAACATCAACATCATCATCAACAACTACTACTACTACTACTACTACTGCTGCTTCTGCATCAGATATGATGATGGATGTTGTTGATGATGATGATGGTAAGAAAGAAAAGAAGAAGTTGTCACCGGAAGAAGAAGAAGTAGAAAAATTAAGAATTGAAAAGCTGGTTACTAGTTGTACCTATCATAGATGGACACAAAATCAGTACACTCTTCGATTAGATTTTTTGAAAAAGGGAAACAAGATTGTCAAGAAGAAGAATTCTGCAGGTGATAGTAATAGTATTTGTCGCGATGAAAACCAACTTCTACCACCAAGAAAAAGAGTTTTGACTGAAGTTGATGCAGAAAAACACCACCACCACCACGATGACCATGGTAAATTGTTGGAGAATCAGAACAAGATGAAATTTATAATCTCTTTGAAAAAAAAACAGCCAGATGAAAACCCTAATGAAGAGAATATCCAGTCTGAGAAATCATCTCATGGTCACAGGAGAAATCACCCTAGAGAAACTCTGTCTCCATCTGTAACTGAGATGATAAGCTCTCCTTACTCCTCTTCGAGTCCTTCGAGAAGTGTTACTTCTGCAGATTCTATGAAGAACTCATCATCACAAAACTTGGTGATTAGTAGTACTGAATCAAAGAGCGGAGGGTTAGAATTAGGTCTGTCACAGTGGTCGAAGAAAGAAAAGAGAGGACGCAGAGCTCTTACCAAGGAAGAGGTGGAAAGGAAGAAACTTAAAAGAGATGGTGCATTCACTGGAAACAAACAGCAAGCTCCTCCTCTTCTTCATGAGAAGGATCTACAGGGAGTTGGTGATCAAGACATTGTGATGGCAGGCGGTAAGCAATTGGAGAAACTGGAGACAGAGGCTGTCCCTGTTTTAACATCGACAGTCGAAACACAGTGGAAAGATGGTGAAGTAGAAGTAGCAAATAACATGGCGACATCAGAAGTAATAGCGATCAATTCCAAGGTTGGGTTGGATGATGAAAAAGTGGTAAACACCTCTGCTGGAAGTGATCAGTATAAACATGATGGCATTCCCGGGAATAGTAACATGTTGCTACATGATGTGTTAAGAAAGGAATTTACTTTGGAAAACAAAGTCAAGGCTGCAGGAGGTATCAACGCGATGAATATCAGGCAAAAGAAGTCATTGATCACGACTTCCATTGACGGTACATACTGGTGCAGCGAATGCAATAAGTGCTTCCCTAGTCACCAAGCCTTGGGTGGTCACAAGTCCAGTCACTCTATTAAGAAAACCAAGGATGTTCCAGCATTAACCAATGGTGCAGCAGTAGAACATGATGCTCGATATGGGTTGGATCTCATTCCGACACATCAATGTAAGATTTGCAACAAATCATTCCATTCGGGTCAGGCTCTTGGAGGACACCAAAGAAGTCACTATATTCAGCCAATGGTACCAGTGGGGAAGGAGTATACTCTCGATCATAAAATAGTACCAATGGCGAAGGACTTTATTATTGATCTTAAATCAGCGCCAGAGGTGAAGGAGACTACTTTTGAGCTTAAGCCAGCGCCAGTTGTGAAGGAGACTACTTTTGAGCTTAAGCCAGCACCAGTTGTGAAGGAGACTACTTTTGAGCTTAAGCCAGCACCAGTGGAGCTTAATTTTGACATCAGATCAATGGCGTTGGAGCGTGATTTTGACCTGAATGAGTTGCCAGCAATGATGGAAGGAGAGGAAGTTGACATTGCTTGCACCGCATTGTCCATAAGCACTCCACAGCCAATTCAGGCTGCA
>gnl_Arath_TAIR10_AT2G37430.1
ATGAAGAGAGAAAGATCTGATTTCGAAGAATCCCTCAAGAATATTGACATTGCTAAATGTCTGATGATACTAGCACAAACCTCCATGGTCAAACAGATCGGTTTGAACCAACATACCGAGAGCCATACAAGCAACCAATTCGAATGCAAAACATGTAACAAGAGATTTTCTTCGTTTCAAGCCCTTGGTGGCCACCGGGCAAGCCATAAGAAGCCAAAGCTCACCGTTGAGCAGAAAGATGTGAAACATCTTAGCAACGATTATAAAGGAAATCATTTTCACAAGTGTTCCATATGCAGTCAGAGTTTTGGGACCGGACAGGCTTTAGGTGGTCACATGAGACGGCATAGGTCAAGCATGACGGTCGAGCCATCGTTCATCTCTCCGATGATTCCATCCATGCCGGTTTTGAAACGATGCGGTAGTAGTAAGAGGATTTTGAGTTTGGATTTGAATCTGACTCCGTTAGAGAATGATCTTGAATATATCTTTGGGAAGACATTTGTCCCAAAAATAGATATGAAGTTCGTTCTT
>gnl_Arath_TAIR10_AT2G28710.1
ATGGAAAGGGGAAGATCAGATATGGAGATGATAAACAACATGGCAAATTGCTTGATTCTTCTATCAAAGGCCCATCAAAACGACACCAAAAGCCGTGTTTTCGCGTGCAAGACATGCAACAAAGAGTTCCCGTCGTTCCAAGCCTTGGGAGGTCACCGAGCCAGCCACCGGCGATCCGCAGCGCTTGAAGGCCACGCACCTCCTTCTCCTAAGAGAGTCAAACCGGTGAAACACGAGTGTCCCATATGTGGTGCTGAGTTCGCGGTAGGGCAGGCCTTAGGTGGTCACATGAGGAAGCATAGAGGTGGATCAGGAGGAGGAGGTGGCCGGAGTTTGGCGCCGGCTACAGCGCCGGTGACGATGAAGAAATCAGGCGGTGGTAATGGAAAAAGAGTTTTGTGTTTGGACTTGAACTTGACGCCTTTAGAGAACGAAGATTTGAAGTTGGAGCTTGGGAGGTTTATTTTC
>gnl_Arath_TAIR10_AT2G17180.1
ATGTCGAACACTTCAAACTCCGATCCCAATTCCGATATCCCATTTGCTTCCTCCAATGTAACTCTTCCTAGTTACAATCAAAACCCAAGAAGAAAACGTACTAAACTCACCAACAACGAAGTCGGTTCTTCTTCGTCTTCTCCAAGGCCTAAACCGGTCACGCAACCGGACCCTGATGCTTCACAAATCGCACGACCATGTACTGAATGTGGTAAACAATTCGGGTCACTGAAGGCACTCTTTGGACACATGAGATGTCACCCTGAACGTCAGTGGCGTGGCATCAACCCTCCTTCTAACTTCAAACGTAGGATCAACTCAAACGCTGCGTCATCATCCTCGAGTTGGGATCCATCTGAGGAAGAGCATAACATAGCCTCCTGTTTACTAATGATGGCTAATGGTGATGTCCCAACCCGTTCAAGTGAAGTTGAGGAACGGTTTGAGTGTGATGGTTGTAAGAAAGTGTTTGGGTCACATCAAGCGTTAGGCGGACATAGAGCAACACATAAAGACGTCAAAGGATGTTTCGCCAATAAAAACATAACCGAAGATCCTCCTCCTCCACCTCCTCAAGAGATCGTTGATCAAGATAAGGGCAAGAGTGTGAAGTTGGTCTCGGGGATGAATCATCGATGTAACATCTGTTCTAGAGTGTTCTCCAGTGGTCAAGCGTTAGGAGGTCACATGAGATGTCATTGGGAGAAAGATCAGGAAGAGAACCAAGTCAGGGGCATTGATCTTAATGTTCCTGCGGCGACATCTTCAGACACAACGTTAGGTTGTTCCTTGGATCTTAGGTTAGGACTT
>gnl_Arath_TAIR10_AT2G28200.1
ATGATGATGGGTCAAGATGAGGTTGGGAGTGATCAGACGCAAATCATAAAAGGGAAACGTACGAAGCGACAAAGATCGTCTTCGACGTTTGTGGTGACGGCGGCGACAACAGTGACTTCAACAAGTTCATCGGCCGGTGGAAGTGGAGGAGAAAGAGCTGTTTCAGATGAATACAACTCGGCGGTTTCGTCTCCGGTGACTACTGATTGTACGCAAGAAGAAGAAGACATGGCGATTTGTCTCATCATGTTAGCTCGTGGGACAGTTCTTCCATCGCCGGATCTCAAGAACTCGAGAAAAATTCATCAGAAGATTTCGTCGGAGAATTCTAGTTTCTATGTGTACGAGTGTAAAACGTGTAACCGGACGTTTTCGTCGTTCCAAGCACTTGGTGGACACAGAGCGAGCCACAAGAAGCCGAGGACGTCGACTGAGGAAAAGACTAGACTACCCCTGACGCAACCCAAGTCTAGTGCATCAGAAGAAGGGCAAAACAGTCATTTCAAAGTTTCCGGCTCAGCCCTAGCTTCACAGGCAAGTAACATCATCAACAAGGCAAACAAAGTACACGAGTGTTCCATCTGCGGTTCTGAGTTCACTTCCGGGCAAGCTCTCGGTGGTCACATGAGGCGGCACAGGACAGCCGTAACCACGATTAGCCCCGTTGCAGCCACCGCAGAAGTAAGCAGAAACAGTACAGAGGAAGAGATTGAGATCAATATAGGCCGTTCGATGGAACAGCAGAGGAAATATCTACCGTTGGATCTTAATCTACCAGCACCAGAAGATGATCTAAGAGAGTCAAAGTTTCAAGGGATAGTATTCTCAGCAACACCAGCGTTAATAGATTGTCATTAC
>gnl_Arath_TAIR10_AT4G35280.1
ATGAACAACAATCATTCCTATGATGATCGCAGTTTTCACATTCCACTTCATCCTTCTAACACAAGCAACCCTAATCCAAATCTCCAGTTTGCTTTATCTTCAAGCTACGATCACAGTCCTAAGAAGAAACGCACCAAAACCGTTGCTTCATCCTCTAGTTCTTCACCAAAATCCGCGTCAAAACCAAAATACACCAAAAAACCAGACCCAAATGCCCCCAAAATCACACGTCCATGTACTGAATGTGGCAGAAAGTTTTGGTCTTGGAAGGCTCTCTTTGGTCACATGAGATGTCACCCTGAGCGTCAATGGCGTGGCATTAATCCTCCTCCTAACTACCGTGTGCCCACCGCGGCTTCTTCAAAACAGTTAAACCAGATATTACCAAATTGGGTCTCATTTATGTCCGAGGAAGACCATGAAGTCGCTTCTTGTCTCTTAATGCTGTCTAATGGTACACCATCATCATCGAGTATTGAACGGTTCGAGTGTGGAGGATGTAAGAAAGTGTTTGGATCACATCAGGCTTTAGGAGGACACAGAGCGAGTCATAAAAACGTTAAAGGCTGTTTCGCTATCACAAACGTAACCGATGATCCTATGACGGTTTCTACTTCTAGTGGGCATGATCATCAGGGAAAAATCCTTACGTTTTCAGGGCATCATAAGTGTAATATCTGTTTTAGAGTGTTCTCGAGTGGTCAAGCTTTAGGAGGTCACATGAGATGTCATTGGGAAAAGGAGGAGGAGCCGATGATCAGTGGTGCTTTGGATTTGAATGTTCCTCCAACAATACAGGATCTTTCTACTTCGGACACATCAGGGTGTTGTTTAGATCTTAGGTTAGGACTC
>gnl_Arath_TAIR10_AT3G46070.1
ATGGTTGCTGAAAGTGATAATCGTGATCTGACGGTGGATACGGCGGCGAGCTGTCTGATGTTGTTATCAGGAATTGGAGAACACGACGGAAGAAAGAAACGTGTTTTCCGATGCAAGACTTGTGAGAGAGACTTCGATTCGTTCCAAGCTTTAGGAGGCCACCGTGCAAGCCACTCGAAACTAACCAACAGTGACGATAAATCACTTCCTGGATCACCAAAGAAGAAGCCTAAAACTACGACTACGACGACGGCTCATACTTGTCCGATTTGTGGCTTGGAGTTTCCGATGGGACAAGCTCTTGGTGGTCACATGAGGAAACATAGGAACGAGAAAGAACGAGAAAAGGCTTCTAACGTATTGGTTACGCATTCTTTCATGCCGGAGACGACAACGGTGACGACTTTGAAGAAATCGAGTAGTGGGAAGAGAGTGGCGTGTTTGGATTTCGACTTAACTTCGGTGGAGAGCTTTGTCAACACGGAATTGGAGTTGGGAAGAACGATGTAC
>gnl_Arath_TAIR10_AT3G46080.1
ATGGTTGCGAGAAGTGAGGAAGTTGAGATAGTGGAAGATACGGCGGCGAAATGTTTGATGTTGTTATCAAGAGTTGGAGAATGCGGCGGAGGAGGAGAGAAACGAGTTTTCCGATGCAAGACTTGTCTTAAAGAGTTTTCGTCGTTTCAAGCTTTGGGAGGTCATCGTGCAAGCCACAAGAAACTCATTAACAGTAGCGATCCATCACTTCTTGGATCCTTGTCTAACAAGAAAACTAAAACGGCGACGTCTCATCCTTGTCCGATATGTGGCGTGGAGTTTCCGATGGGGCAAGCTCTTGGTGGTCACATGAGGAGACATAGGAGTGAGAAAGCCTCACCAGGCACGTTGGTTACACGTTCTTTTTTACCGGAGACGACGACGGTGACGACTTTGAAAAAATCGAGTAGTGGGAAGAGAGTGGCTTGTTTGGACTTAGATTCGATGGAGAGTTTAGTCAATTGGAAGTTGGAGTTGGGAAGAACGATTTCT
>gnl_Arath_TAIR10_AT3G10470.1
ATGGAAGCAGCTGCGGAGGCTGTATCAGCCGCTAGGGAGCAATCATTGATCCTTAAAGGGAAACGGACTAAGCGGCAACGTCCTCAGTCCCCAATCCCTTTCTCTATCATTCCTCCTATGTCTTCGCATGAACCGGATGCTGAAGAAGAGTCTACTAGTCTTGTTTCCAAGGAGAAGAGTCTCAATGATGAAATCAACAACAATAACATCAAGAATAATAACAATACTTTGATCAATGGTGTTACATCTTCATCTTCTGCCTCTTCATCTTCCAACAACAATGCCACATTAAAGGCCACGGCTGACGAAGAAGATCAAGATATGGCTAATTGTTTGATCCTCCTCGCCCAAGGTCACTCTCTTCCCCACCTCCAACCGCAACCGCACCCCCAACAACAAACAAGACAGCTTATGATGAGTTACCAAGATTCCGGTAACAACAACAACAATGCGTATAGATCTAGCAGCAGGAGGTTTCTAGAGACATCTTCATCTAACGGGACCACAACGAACGGTGGTGGAGGCAGAGCCGGTTACTATGTTTACCAGTGCAAAACATGTGACCGGACTTTTCCGTCTTTCCAAGCTCTTGGTGGGCATAGAGCCAGCCACAAGAAGCCTAAAGCCGCTATGGGTCTTCACTCTAACCATGACCACAAGAAGTCTAACTACGATGACGCCGTTTCTCTCCATCTCAACAACGTTCTCACCACAACTCCTAACAACAATAGTAACCATAGATCGCTTGTGGTATACGGCAAAGGTAGTAATAATAAGGTCCATGAATGTGGGATATGTGGAGCCGAATTCACATCCGGGCAAGCATTAGGTGGTCACATGAGACGCCATAGAGGTGCAGTGGTAGCCGCAGCAGCCGCCTCTACCGCCACCGTATCGGTTGCGGCCATTCCGGCTACTGCAAACACGGCTTTGTCATTGTCGCCAATGTCGTTTGATCAGATGTCGGAGGGTCCAATTCAGGCTCCCGTTAAGAGAGCGAGGAGCGCGGTTGTGTCGTTAGATTTAGATCTGAATCTACCTGCCCCGGAAGATGAGAATCGGGTCAACGGATTAAGCTTTGCTTCAAAGCAAGAACACGAACAAGAACATGAACAAACACAACAGAAGAAACAGAGAGAAGAACAAAAGTCTCTTGTCTTGTCTTCTGCTCCTACATTGGTGGATTGCCATTAC
>gnl_Arath_TAIR10_AT3G46090.1
ATGGTTGCGAGAAGTGAGGAAATTGTGATAGTGGAAGAAGATACGACTGCGAAATGTTTGATGTTGTTATCAAGAGTCGGAGAATGCGGCGGCGGCTGCGGGGGAGATGAACGTGTTTTCCGATGCAAGACTTGTCTTAAAGAGTTCTCATCGTTTCAAGCTTTGGGAGGTCATCGTGCAAGCCACAAGAAACTTATCAACAGTGACAATCCATCACTTCTTGGATCCTTGTCCAACAAGAAAACTAAAACGTCTCATCCTTGTCCGATATGTGGAGTGAAGTTTCCGATGGGACAAGCTCTTGGTGGTCACATGAGGAGACATAGGAACGAGAAAGTCTCAGGCTCGTTGGTTACACGTTCTTTTCTACCGGAGACGACGACGGTGACGGCTTTGAAGAAATTTAGTAGTGGGAAGAGAGTGGCTTGTTTGGATTTGGACTTAGATTCGATGGAGAGTTTGGTCAATTGGAAGTTGGAGTTGGGAAGAACGATTTCTTGGAGT
>gnl_Arath_TAIR10_AT3G53600.1
ATGAAGAGAGACCGGTCCGATTACGAAGAATCCATGAAGCATATAGACATAGTAGAAAGTCTAATGATGTTATCTCGAAGTTTCGTGGTCAAACAAATCGATGTAAAGCAATCTACCGGAAGCAAAACGAACCATAATAACCACTTCGAATGCAAAACGTGTAACCGGAAATTTGATTCCTTCCAAGCTCTTGGAGGTCATAGAGCTAGCCACAAGAAACCTAAGCTGATCGTTGACCAAGAACAGGTGAAGCATCGTAACAAAGAGAATGATATGCATAAGTGTACAATTTGCGATCAAATGTTTGGGACCGGTCAAGCTCTAGGCGGTCACATGAGAAAGCATAGGACGAGCATGATAACCGAGCAATCGATTGTCCCTTCTGTGGTTTATTCCAGACCGGTTTTTAATCGTTGCAGTAGCAGCAAGGAGATCTTGGACTTAAATCTAACTCCATTGGAAAATGATCTTGTGTTAATCTTTGGGAAGAATTTGGTTCCACAAATTGATTTGAAGTTTGTGAAT
>gnl_Arath_TAIR10_AT5G59820.1
ATGGTTGCGATATCGGAGATCAAGTCGACGGTGGATGTCACGGCGGCGAATTGTTTGATGCTTTTATCTAGAGTTGGACAAGAAAACGTTGACGGTGGCGATCAAAAACGCGTTTTCACATGTAAAACGTGTTTGAAGCAGTTTCATTCGTTCCAAGCCTTAGGAGGTCACCGTGCGAGTCACAAGAAGCCTAACAACGACGCTTTGTCGTCTGGATTGATGAAGAAGGTGAAAACGTCGTCGCATCCTTGTCCCATATGTGGAGTGGAGTTTCCGATGGGACAAGCTTTGGGAGGACACATGAGGAGACACAGGAACGAGAGTGGGGCTGCTGGTGGCGCGTTGGTTACACGCGCTTTGTTGCCGGAGCCCACGGTGACTACGTTGAAGAAATCTAGCAGTGGGAAGAGAGTGGCTTGTTTGGATCTGAGTCTAGGGATGGTGGACAATTTGAATCTCAAGTTGGAGCTTGGAAGAACAGTTTAT
>gnl_Arath_TAIR10_AT5G61470.1
ATGTATTCACTTCTCAAGAAAACAAAAATCTGTCAGGTGTGCAAGAAATCATTTTCAAACGGGAAAGCTCTTGGTGGTCACATGAGAGCTCACACTTTGAAATTTTTCCCTGGATCATCTTCATCAACTGGCTCGATCACTCCATCACTACGATCATGCAACAACCTTGGAGCAAGCTTTAGAAGACCTAATGAAACAGTTCTGGCGAGATTTGTCCACACCAGTGAAGTTGTTGGTGGTCCAAAGCCAGATCTAAACAAAGAAGCTGAGCAACGAACAACTGTCAAGAAAAAGATCGTCGTGGATTTGGAAGAGGAAAATTCGATAGAGTCTGAAAGCGATATAACTATTGAAGAAAGTGCTTTATGTCTTTTACAAATGAAGGATGACAACATGTCAGAATATCTTCAGAATCTGAAATCGATTGATAGTTTGGTATCAACTCGAAAAAGAAAAGATACTGAAAACTATATCGAAATAGATTCTGATGAAAATCACGAAGATAGTGATGATGAGTACGTTGTTGAAGATGAAGATGAAGACAATGAAGATGACGATGTTAAGTCTCTCACTTCAGATGTGGAAAACCTAATAGGAGACAGCGATGAAGATGATGATGATTATGGTGATGAAAACGCATATTACGGTGGAAAAAGGAAAAGGGGTAAGAAACAAAGTAAATATACGTGTGATACTTGTGGAAAAGTTTTACGTTCGTATCAGGCATTAGGTGGTCATCGAACGAGCCACAAATACAAGCGATTGAAGATTTCCGACAAGAATTATTTCGGGGAAGATGGGCCAATAGTTCGACGACAATACGAGTGTCAAATTTGTAACAGAATGTTTGCATCTGGTCAAGCACTTGGTGGTCACAAAAAGATTCACTATATGTTCCTAGCTCCAGCCAAG
>gnl_Arath_TAIR10_AT5G04390.1
ATGGAAGCGTTCGAAGAGGCCACAAAGGAGCAATCTTTGATCCTTAAAGGGAAGCGGACGAAGCGACAACGTCCACAATCTCCTATTCCTTTCTCTATCTCCCCTCCTATAGTTTCTACCCCGGAAAACAACATGGAAGAAGAATACACTGATCTTGATTCCAAGGACAATGCTTTAGGAAATGATGAGGGCAACCACAAAAAGGATGGTGTGATCACATCTTCATCTTCATCAGCCTCTTGGTCCTCCCAAAACAATCACACATTGAAGGCAGCAGAAGACGAGGAAGATCAAGACATAGCCAATTGTTTGATACTCCTTGCCCAAGGACACTCTCTTCCCCACAACAATCACCACTTACCAAACAGCAACAACAACAACACGTATAGATTTACCAGCAGGAGGTTTCTAGAAACTTCTTCTTCTAACAGTGGTGGAAAAGCCGGTTACTACGTTTATCAGTGCAAGACATGTGACCGGACCTTCCCTTCTTTTCAGGCTTTAGGTGGCCACAGAGCTAGCCACAAGAAACCTAAAGCCGCCTCTTTTTACTCCAACCTTGACCTCAAGAAGAACACGTATGCAAACGACGCCGTTTCACTTGTACACACAACCACAACTGTTTTCAAGAACAATAACAGTAGATCACTTGTCGTGTACGGTAAGGCAAGTAAAAATAAGGTTCATGAATGTGGAATCTGTGGAGCCGAGTTTACGTCCGGACAAGCCTTAGGTGGCCACATGAGACGGCATAGAGGAGCTGTGGTTGTTCCGGCGGTGATAGCCCCCACCGTGACGGTGGCCACGGCTGCGGCCAACACGGAGCTATCACTGTCTTCGATGTCGTTCGATCAAATATCGGACGGTCATCAGGATCATCTGGCGATGCCAGCGAAAAAGAAAGCTAGGACGGTCGTGTCACTGGATTTGGATCTGAATCTACCAGCACCGGAAGATGAGAATCGGGTCAACGGATTCAGCTTTGCTTCAAAGCAAAATCACGAACAAGAACATCAACAGAAGAAGCAAAGAGAAGAACCAAAGTCTCTTGTCTTGTCTGCTCCTACTTTGGTGGATTGCCACTAC
>gnl_Arath_TAIR10_AT5G03510.1
ATGACAAGTGTTCTTGAGGAGAGTGGAGACCACGCGCGTCTTGTTCTCCTCATCAAGGGCAAACGCACCAAACGTCAGCGTTCTGCGTCTCCTCTTATGATGAACGCTGCTGCAGTATCCAGCGTTTGTAGCGGTGAACGATCATCAGTGGAGGTAAGAGAAGAAGAAGCTGCTGGTGAAGTAGAATTCCAAGGAGCTACCGATGAAGACGAAGATATGGCGAATTGTCTGATCTTGTTGTCGCAAGGACATCAAGCAAAGAGCAGCGACGATCATTTGTCGATGCAGAGAATGGGTTTCTTTAGCAACAAGAAACCGGTGGCTTCTCTAGGGTTAGGGCTAGACGGTGTTTACCAGTGCAAAACGTGTGATAAAAGCTTCCATTCGTTCCAAGCGCTAGGAGGGCACAGGGCTAGTCACAAGAAGCCAAAACTTGGAGCTAGCGTTTTCAAATGCGTCGAGAAGAAAACGGCGTCTGCGTCTACGGTTGAAACAGTGGAAGCTGGAGCCGTAGGAAGCTTTCTTTCCCTACAAGTGACTAGTAGTGATGGTAGCAAGAAACCGGAGAAAACACATGAATGTTCAATCTGCAAGGCCGAGTTTTCTTCAGGACAAGCCTTAGGAGGACATATGAGGAGACATAGAGGTTTAACAATAAACGCAAACGCTACTTCAGCAATCAAAACAGCGATATCATCATCAAGTCATCATCACCATGAAGAATCTATACGGCCAAAGAACTTTCTCCAGTTAGATCTGAATCTTCCAGCACCCGAAGATGAACGATGCTGCGAGAAACCGAAATTCGCGTTTGCATCCAAAGATCAGATTCTTCTCTTCACGGCCGCGTCAAATTCTTTGATTGATTGTCATCAC
>gnl_Betvu_v1.2_Bv1_012990_hiap.t1
ATGGACGGTCAAGATGAAGTGATCAACCACAACAACAACAATAACAACAACAACGACGACGACGACAATTGCAATGACAATAACAACATAGGAGGAGGAGGGCAATCTATTGTGAAAGGCAAAAGGACGAAAAGGCAAAGGCCACATTCTCCCATCCCTTTCCGCATGATCACCAACTCCAACACAAATATCACCACAACTAACTCATACAAAAGTGACGAAGGAAGCGATATCTGTAGCAACAACAACGTGGTCGAGGACAACATGACACCCACCACCACCACCATCGCATCTGAGGAAGACGATGTTTATTATCGTGGTGGTCGAACCACCACGGCGAGTACCACTGAGGAAGAAGAAGATATGGCTAATTGCCTCATTCTCCTCGCTCAGGGCCACTCTCGCGACCTACAACCACCACCTCAACCACTCCTTTCTTTAATGAAAGATGGTTCAGCTGGAAATAACAATAACAATAATAATGTGAATAACAAATTCGTTAGCCGGAAATTCATGGAAACACCATCAACAACAGGGAAGTCAGGATATTATGTGTACGAGTGCAAAACATGTAGCAAGACCTTTTCATCCTTCCAAGCACTTGGAGGGCACCGCGCCAGCCACAAGAAGCCTAAGAATAAAGATGAAGATTACAGCAACACCAACAAGAGCAGATCAAGTAATATCTTTCAAAGCATTATTCCCTCCACCAACACAAACACCAACACCAACAGGCCGAATTATAACAATAACAGTCATCTTATGCATTCATCTGACGATGAGGATCCACCATTTAAAATGGCGAGGCATGTCAATAATAACAATAGCCACCACATATCCTCTTCCACATCGCTATCACTTCAGCTCACAAATCGAGCCTTATACAATGGTATTACCAACCATCAGAGCAGCAATAAGGGTAGAGTTCATGAGTGCTCCATTTGTGGGGCTGAGTTCACATCAGGCCAGGCCTTGGGTGGCCATATGAGGCGTCATCGAGGGCCTGTGACAACCGGTGCTGGGACTGCTACCTCGCCAATTATAGCCGCTGTCCCTTTAGCTATTGAGCAGGCGCCTACTGCCAATGAGATATCAGATCAGGATATGATGATTAATTCTATGAAAATGGCACATGTTAGAAATAATACTACTACTAATGTATTGTCACTAGATTTGGATCTCAATCTTCCTGCACCAGCAGATGAGAATGCAGGTGATCATCAAAGGGAATCTAAGTTTGTATTTGAGTCTAAGCAACCCTCAAATGATCAACAACCATCTTCGCCACCGCCACCGCCACCACCAGAACCACAACAGCAGCAACAACAGCTTGTTTTCTCCTCACCTGCTTTGGTGGATTGCCACTAC
>gnl_Betvu_v1.2_Bv2_037310_qqwg.t1
ATGGCCATCAAAAGAAGTAGAGAAGAGATAGAACTTGAAAGAACCATAGCCATGGCAAACTACCTAATCCTCTTATCCAAGACCTCTAACTCGACCACCGTGGAACCCACTAGTAGCAGCCGAGTTTACGAGTGCAAGACGTGCAACCGCCAATTTGCCTCCTTCCAAGCACTGGGTGGTCACCGGGCTAGCCACAAGAAACCTAAAACTCATTATACGAACGACTATAATAATCCGTCTGAGGAAAATGTTAGTAAGAGGTCTAAAACTCATGGATGCTCAATATGTGGATTGGAGTTTCCTATTGGACAAGCGTTGGGAGGTCATATGAGGCGTCATAGAGCTGCCCTCATTGGATCACAGCTCCCTTGCACCTCTCGTCCTACACTTTCACTTGAACTTGAACTTTCTTCACATAATGTTTCGGACGAATTAACTGGTGTGATCAAAAGTAGGAGTTATAGTGATGATCATAAAAGTGTTATGTGCTTAGATTTGAATTTGACTCCTTTAGAGAATGGACTGTTGGAGGTTAGGAAGTTTGCTCCTTCTGTTTGT
>gnl_Betvu_v1.2_Bv7_174490_mcjg.t1
ATGAATAACAATAGAGGAGGTGCAGGAGAAATCGAGACGTTTGCGATGGCGAATTGTTTGATGCTTCTCTCTTCACACAACGCAACAATGGCGGCTTCCATTGGAGGAAGCGTCGGAAACGAAGAAAACGGTCGTATGTTTGCGTGTAAGACGTGCGGTCGTAAATTTTCGTCGTTTCAAGCTCTCGGAGGTCACCGTGCGAGTCATAAGAAGGTAAAATCGGCGAATTCCGGTGAGTTTTCCGATGAAGCGAATTTTCCGGCGAAACCTAAAGTTCATGTGTGCTCGATTTGTTTCGTTGAGTTTCCGATCGGTCAAGCTCTCGGCGGTCATATGAGGCGACACCGAGGTATGACAGTTGCTGCGGTTACTGGAGGATCTGCTGCGATTAGTAGTGTTACGACTGAAGGTAGTATTGGAAATAGTGATGGTAATAATGATAACAATAATGGTGAGAAGAAGAGGAAAATCAACGACGACGTCGTTTTGGAGGTTCCTACTGCGGTGAGGAAATCTAGTAGTAAAAGAGTTTGTATGGATGTGGATTTAAATTTGATGTTATGGAGAAAAGAAGAAAAAGTTGTTGAAGAAGAAGATAATAATGTTGATCATGAGGTTGAAGAAGGTGAAATTGTTGAACAAGGTAATGATGATGATTTTTTGAAGTTGGAATTAAGACAGCCGATTAGATTT
>gnl_Betvu_v1.2_Bv7_179220_afmk.t1
ATGGTAGCCCAACAAGAAGAAGTTATTGTTGGGGATCAACAACAAATTAAGCACAACAACAACTCTAATATGATGATGATGATTAAGGGGAAGCGTACTAAGCGGTCGCGGTCTAGGCCGTTGTCGCCTTTAGCGTTAACTATGTCTTCCGCTACCACCAACGACGAAGGCGGTGCTAATTCCGCTACCTCCCCTCCACATTCCGCCGCTACCTCGGAAGAGGAAGAGGATATGGCTCATTGTTTGATCCTTCTTGCTCAAGGGTCCAACCAATTAAGTAGCAACTCTAACAACAACCACAACAATAACAATAACAATTCCAATAACCAAAAGGGTATTATTGGAGTTTCCACTACTTCTTACGAATGCAAGACATGTAACAAGTCATTCTCTTCTTTTCAAGCATTAGGAGGACATAGAGCTAGCCACAAAAAACCTAAGCCAAACCTCGTCGCCTTATCTGACCTTAAAAAATCTTCCACGTCCTCGTCCTCCTCGGCCTCCGTCATTTTCTCCCTCCTAAACCAGCACCACCACCACAACCACCACGAAGACGACACGACGTTGTCTCTACAAATCTCCAATTCCTCACTTTCTACAAACAATGCTTACACCAATAATACTACTACTAACAATAAGGCAACCAAGGTGCATGAGTGCGGCATTTGTGGAGCGGAGTTTTCATCAGGGCAAGCATTAGGCGGTCATATGCGGCGTCACAGGCCGATCGGTATGACGCCTGCTAGCTTAGCAGCCATTGACATTGCTAACAATAACAACAACAACAACAACAACAACAACAACGTTAAAGAGAAGATGATGATCACGACACCGACAACACGAAACGATCTGTTGTCATTAGACCTCAATCTTCCAGCTCCTGAAGATGAACTCCAACAACAACAACAACAACAACAACAACAACAACAACAACGAGATTTGTCTTCAAAGTTTGTTTTTCCTTCGAATGAAAAAACCTTGGTGTTCTCTGCGGCTTCTCAGCTGGTAGATTGCCATTAT
>gnl_Betvu_v1.2_Bv9_206210_rcfg.t1
ATGGAATCAACAGAAGAAGAGTTCTCAAGTTTCATCACCAAGGGAAGGCGTACAAAGCGTCAACGATCACTCCTAGCAGCTTCCGCCTCATCGAGTTATCGAGGCGGCGGTGGTGGTGGTGGTGGTGATGATGATGGTATTGTTGTTGTTGGTGGTGGTTGTTCGGATAATAGTTATGGTTCCTCATCTTCAGATGCATCGCCATCTGATGAGCATGATATCATGAGCGAGGTAACGACTGAAGAAGAAGACATGGCTAACTGTTTAATTCTCTTGGCTCAAGGGAGAATACACAAGGAAAAGAAGCCTTCTATAAATATTAAGTCCAAGACCAATAACAACAACAACAACAACAATAAAAACAACAATAATAATTCTTGTACTAGTATTACTAGTAATATTGGTGTATATGAGTGCAAAACATGTAATAAAACTTTCCCTTCATTTCAAGCACTAGGAGGCCACCGTACTAGCCACAAGAAGATCAAGTCCTCCGCCGCCACGATGACGACTACCACTACCACTACAACCACCACTGCACTCCGATCCCCGGACCATGAAAACAACCACTACAACCGCGTTATTCGACACGATCATCATGTTGTTGATGAGCTTGATAGGATGGAGTTCATCACGAGCAGTAAGAAGTTTATTGTTGTACAAACACAACATCATGAAAACAACAACAACAACAATAATAATAAAGCAAGGGTGCACGAGTGTTCAATATGTGGGTCCGAGTTTCCTTCAGGGCAAGCCTTGGGTGGTCATATGAGAAGGCATAGAACAGCAGCAGCTGTTCCTGGCCGTCCGATGATGATCACTACTACTACAACTACTGCTGAAGCAACGGCTGTGATTGATACTGGTGGGCCCAGGAATATTCTATCCTTAGATCTTAATCTTCCAGCTCCTGATGATCAGGATGATCAGCATCAACAACAACAACACATTGATGTGGATGATCACATGGAGACTAAGTTTGTTCATGTTCTTCCTACGCCAGCTCCTTTGGTGGATTGCCATTAC
>gnl_Betvu_v1.2_Bv9_212520_jnkc.t1
ATGGATAATACTCCTCCTCCACCACCACCTCCGCCGCAACTGCAACCGCAACATCCACAACCACCACCACCACCACAGCAACTGCTAACGCAACCGCAACCGCAACCGCAACCGCTTTGTATCCTTCCTCCATTTATCCATGACATTGACAACCCACAACAACAACAACAACAACACCCATTCCCTCCTCCAAGCACCCCATGTTCCTCCTCTTCCACAACCTCTTACCGCAAGAAACGTCGTTCTAAAGTTCTCCACATTGAAACCACCACAACTAACACCACCCTCCCAAACAAACACCCTTCTGGTAAAGATATGACACCCCCACCATGCACCGAGTGTGGTAAGACATTTTGGTCTTGGAAAGCTCTCTTTGGTCACATGCGTTGCCACCCTGAGAGACAATGGCGTGGTATTAACCCTCCACCCCACCTTCGCCGTGGTACTCTCCCTCCAACTCCCCCTTCCACTCCTAGGCCTACAACTTCTGACGACCGCGAGGTCGCTGCTAGCCTTCTCTTGCTTGCCTCCTCCCCTCAAGTGGCCGCCACCACGTTCGAGTGCTCGAGTTGCAAGAAGACATTCGGGTCCCACCAAGCCCTAGGCGGCCACCGTGCCAGTCATAAGAATGTCAAGGGCTGTTTTGCCATTACCAAGAGTAGTTCTACTGACGTTGAACAGGATCATAATTTCATGATCATGCAAAGTGGGCTTAGTCATGATGAAGGACTTGGACTGGGCCTAGGCCTGTCTTTGGGCTTGGGCTTTGGAGTGGGTCACAAGTGTGGGCTTTGTTACAAGGTTTTTCCTACTGGACAGGCCTTGGGTGGACACATGAGGTGTCATTGGGAAAAGAGTGAGGAAGCTTCAACCTCGTCTATTGGTCTTGCTCTTGGGCCTGTTTCAACTTCTAATCAAGCCCAATCTTGTCTTGATCTTAATCTCCCTGCTAAATTACAGGATCAGGGTGCTTCTTCCTCTGTTAATCCTTCTAATAATATGCAATTAGAGCTTAGGTTAGGAATA
>gnl_Carpa_v0.4_evm.model.supercontig_1.3
ATGGAAGCTCAAGGGGATCAGGTATCTCTTCCACCATCTCATCATCATCAGAGCCACCGCATGATGATCAAAGGGAAGAGAACAAAGCGGCAAAGACAATCATCGCCGTTGATTCCGATGATCTCCACATCATCAACAGCTTCTGCAGGAGTTGTTGACCATGACTACGTTTCTTCTCCAACTTCATCAAGCACCGAAGAAGAAGAGGACATGGCTAATTGCTTAATCTTGTTGGCGCAGGGTCGTCATCACCCTCGTCGTCTTCAAGAAGTTACGAGTTCCAAGGTCAGTAGTGATCAGAAATTCAATCAAGTCTATGAGTGCAAAACATGTAATCGATCCTTTCCATCTTTCCAAGCTTTGGGTGGACACAGAGCCAGCCACAAGAAGCCTAAACCTAATTTTCCATCCAAGGATGATGTTGAAGACCAAGCTCAAGTACCCAAAATTAACATGATCATCATCAATAGTTCTCCTCCCCCTCCGCAGACCACAATTTCTTTGCAACCAAACAGCAATACCCACAAGGCTTATCATCACTCTACATCTAGCGGTAACCAAAACAAGTCAAAAATTCACGAGTGTTCCATTTGTGGATCGGAGTTTACTTCTGGGCAAGCTCTTGGAGGTCACATGAGGCGTCACAGGACGGCTGCAGCAGCCGCAGCCGGTGGTGGTTTGCAGGACACAAGCTCAACTAATGAATCCAACAATGGGGAAATTACTCATGAGATGAAACCCAGAAATATTCTGGCGTTAGATCTTAATTTGCCTGCACCAGAGGATCATGACCACCGTGGTGAAACGAAGTTCCAGTACGGATCAACTCAGCAAGGCCTTGTTTTCTCCACTCCGGCTTTGGTAGACTGCCATTAC
>gnl_Carpa_v0.4_evm.model.supercontig_163.32
ATGAAAAGAGGCAGAGAAAGTGAAGAAATGGAGAGTATAGACATGGCAAAACTTTTGATACTCATGTCTCAGAGACTACACTACAAGCCCAAGATAGATCAAAAGCTCAGCGACGTTAATGAGTTTGCATGCAAAACATGCAACCGCAAGTTCTCATCGTTTCAAGCGCTAGGAGGCCACAGGGCAAGCCATAAGCGACCCAAGATATCGATGGGAGACAAACCGATCTCCGACCAAGCCGAGTCTCTAAGCTTAGGACTTGCCACAACTTCTACAAGCCACGTCAAGCGCAAGATCCATGAATGCTCCATTTGCGGCCAAGAGTTTTCCTTGGGACAAGCTCTGGGAGGTCATATGAGGCGACACAGAGCGGCCATCAATGGCGATACTTCAGCCGTTTCGGTGTTTCCTGTTTTGACGGGCGGGCCGGCAGTGTTGAAGAGGTCTAATAGCAGCAAGAGGGTTCATGTTTGGTTGGACTTGAACTTGACACCATTGGAGAATGACTTGGAGTTCATATTTGGGAAAAATATGGCTCCCAAAGTTGATCATAGGTTGATCATT
>gnl_Carpa_v0.4_evm.model.supercontig_190.30
ATGGCAAACTGCCTGATGTTGCTATCGAAAGTGGGAAAGAACGACGGTGTTTTCACCCTCGGAAAGCCAACCCAAAACGGTCGCGTTTTTACATGCAAGACATGCAACCGGGAATTCCCCTCGTTTCAAGCATTGGGCGGTCACCGGGCAAGCCACAAGAAGCCGCAGCTGGACCAGACGACCCAGTTGCCGGTTTCGCCTAAGAAGCCGAAGACGCACGAGTGCTCGATCTGTGGGCTGGAGTTCGCGATCGGCCAAGCACTTGGGGGACACATGAGGCGGCATAGAGGCGGAGGCCACTCCGGCAATAGTGAGAGTTCGTCGTCGGAAACGAAGAGATCGGCGGTGGTGATGGGGCCGGCGACGTTGACGATGAAGAAGACGAGTAAGATTAAGAGGGTGTTCGGTTTAGACCTGAACCTGACGCCGTTGGAGAATGATTGCTTGAGGTTGGGTTTGGGGAAGGTGGCAACGACGTCGCATCATCATGTGGTTGATTGTTTTATG
>gnl_Carpa_v0.4_evm.model.supercontig_20.205
ATGACAAACACGGCAGATTCTGATCCTGATCTTGGCTTCTCTTCTTCTCCCAACTTCATCCTCACCAATTTCCCTTCTTCTGCTTCAAATCCCTCTCCCGGTTACCATCAAAATCCCCGCAAGAAACGCTCCAGGTTCCTCAAGGTTGACTCTGGAACATCCTCAGTCGATTCCAGACCCGTTTCCAGGCCTAAATATAGTAAGAAACCGGACCCTGGTGCACCAAAGATTACGCGACCTTGCAGTGAATGCGGCAAGAAGTTTTGGTCCTGGAAAGCGCTTTTTGGCCACATGAGATGCCATCCTGAGCGTCAATGGCGCGGCATCAATCCACCCCCAAATTACCGCAGACCCATTTCGCCAGTGAAGCAGGTGGCTGAAGATTTTGGCACCTTGGTGACCATGACAGAGGAGGATCAGGAGATTGCTGCTTGTTTACTTATGTTGTCAAATGGTGGTGCTGATGTTGCGGGTGAGATGGAATGTGGCACAAGTTACCCACATGGTGTTGAGGAAAATGACGCACTGGGTGCCAACTCAAGCCATGTGAGTTGCCGTTTTGAGTGCTCCAGTTGCAAGAAGGTGTTCGGGTCGCACCAGGCCTTGGGTGGTCACAGGGCGAGTCACAAGAACGTGAAAGGTTGTTTCGCCATCACCAGGAGCGGTGATTGCAGCGAGGTTGAAGATGGTACTTGTGGAGATATTGGTGATGGAGTAATGAACGAAAACAATAATGGAGAAGATAACAGCAAAATGATGATGGTTTTGGGACACCATAAGTGCAGCATTTGCTTGAGGGTGTTCTCAAGTGGTCAAGCTCTTGGTGGGCATATGAGGTGCCATTGGGAGAGAGGCGATGAGCCATTGTTGAACCATGGGCTTAACCCTTTTGCCTCAAAGGAGATCAGTTATGGCGGTCTGGACTTGAATTTACCTGCTCCAGTGGAAGCTGATTCTTCATCGTCTCCCTCCTCGAGCTTCTTTCTTGATTTAAGATTAGGTCTC
>gnl_Carpa_v0.4_evm.model.supercontig_53.160
ATGGATGCTCCGAAGGAAGCTACAATGGGGTCAAAGGAGCAAACCCAGATCGTCAAAGGAAAAAGAACCAAACGTCAGAGACCACAATCTCCAATCCCTTCCATCTTCCCCACTGACCAAACCCATCATCTTCATCACCTCGCCGGGGAAGAATTACTTTCAGGGTTTGATTATAATTCCGAAAACAACGAGACCCACAACCTGCACTCCCCAAGTTCTTGTTCCAATCACAGCAAGGATCAGGTGGAAGAAGAAGACATGGCCAATTGCTTGATCTTGCTCGCTCAAGGTCAATCCAGAGATAATCATAATAATCACAATAACAAGTCTCCGACCACCGGTGGAGGCGGCGGCGGCGGCGATATATGTAAATTCAATAGCAGGAGATTTCTGGAAACAGCTTCAAATGGAAATGGATCAAAAGCTGGGTACTTTGTCTATGAGTGCAAGACTTGTAATCGTACTTTCCCTTCTTTTCAGGCACTAGGAGGCCATCGAGCCAGTCACAAGAAACCCAAACCCACCACCTTGTATGATCACAAGAAGCAGAATTTATCAGATGAAGAAGAAAATCATGGTCAATTCAGAAACCTTTCTCTTCTTTCTCTGCAACTCAGTAATAATACCCATAACCCTAATAGGTCTAATCAATATAACACCACCACCAACAAAAGTGGGAATAAGGTTCATGAGTGCTCAATTTGTGGTGCCGAGTTCACTTCCGGCCAGGCCTTGGGTGGTCACATGAGACGGCATAGAGGCACCGTGGGTAGCTCCTCCGGCGCCGGCGCCGGCGCCGCCACTGCGTTGTCGTTGACACCAGTCTCCGTCTGTGGCGTTTTGGAATCTGACCATCATCACCAGCGTCATCATCCGGCGAAGAAAGCAAGAACCGCTTTGTCTTTAGATTTGGATCTCAACCTCCCGGCACCGGAAGATGATAATCGGGAACCGGAATTTTCTTTGGGTAATTCAAAGCAACAAGAAAAGCAGCAGAAGTCACCGCTTGTCTTCTCCGCCCCAACTTTGGTGGATTGTCATTAC
>gnl_Carpa_v0.4_evm.model.supercontig_92.92
ATGGAGGCTCAAGACGAAGTTATAGGCTGCAGCAGCACAGATCAGACGCAAGTCATCAAAGGCAAACGCACCAAACGCCCAAGACCTACCTCTCCTCTCAACGTCACCGCTTCTTCCCTCGCCCAAAATCCCAGGTTAATCAACGATGACCCTCGGGACCTCGATCGCCTAACGCTCTCTTCACCCGATCACGATGAATTTACGCACAGTGATGATACCACCGAGGAGGAACAAGACATGGCTAATTGCTTGATCCTTCTGGCTCAGGGTCGTCGTCGTCCGATTATATCTTCATCAGTTGCAGAATTCTCGCTTGCTACCAAGTCTCCCCCTGCAACTGGGTTGTACGTCTACCAGTGCAAGACGTGTGACCGATGCTTCCCTTCTTTCCAAGCGCTGGGCGGACACCGAGCGAGTCACAAGAAACCGGCCAAGACTCATTGCAACGACGAAAAGATGGTGGTGGTCATGCAAGCAGATGGCTTTGTCAATAACACCAGCAACTCACTATCGCTGCAAATAGCGAATAGGGAGGCGGCCAAGTCTAATAAGGTTCACGAGTGTTCTATTTGTGGCGCTGAGTTCTCCTCCGGCCAGGCTTTGGGAGGCCACATGAGGCGTCATAGAATCGCAGCGACGACGACGACGACGACTTCTTCTTCTGCAACGGGGTTCGGTAATATCCATTCACCAGAATCCAAAAAACCCAGAAATGTTCTAGAATTAGACCTTAACCTTCCTGCACCAGAAGTCGATCAATTAGATCAACCCAAGTTTGCCTTTTCGTCCAAGGAACAAATACTCGTCTTCTCTCCTCCTCCTTTGGTTGGTTGCCATTAC
>gnl_Carpa_v0.4_evm.TU.contig_30912.1
ATGAAGAGAAGTAATTTGCAGGGAGGAGTAGGAGAGCTTGATAGCTTAACCATGGCGAACTGCTTGATGCTGCTGTCTCAAGGAGGAAACTTTTATGAAGGTTCGACCATGGCGGCAGCAAACCCTATTAGGGTTTTCGAGTGCAAGACGTGTAACAGGCAGTTCCCTTCGTTTCAAGCTCTGGGTGGTCACAGAGCGAGCCACAAGAAACCGAGGTTGATGCCGACTACGACCGAAGAAGGGAGTGGTAATACTGCAGACAAGGACTCAACCGCGTCGCTATCGTCGTCGTCGTCTCCGGCGAAGCCCAAGACTCACGAGTGCTCCATCTGTGGGCTGGAGTTTGCCATCGGACAAGCTCTCGGCGGTCACATGAGGCGCCACCGTGGAGGTGGAAGTAGCAGAAATGAAACGACAATCGCCGGCCACCACCACCACCACCAGCCTCTTCCTGCCCCTCGGGATTTTGACAATAAAACTCTGGTGAAGAGATCTAACAGTAGGAGGGTTTTGTGGTTGGATCTGAACTTGACGCCGATGGAGAACGATTTGGAGTTGTTTAAGCTTCAGAAAACATCTCCCATGGTGGATTGCTTCTTC
>gnl_Elagu_v2.0_p5_sc00003.V1.gene242
ATGAAGAGATTTAGATTCGGAGGAGAAGAAGAAGTGGAGAGCATGAACATGGCGAATGTATTGATGCTGCTCTCTCGAGGCGGCGGCGGGGAAGAGAGCGAGCACACAGCGCAGGCATCGCCGAGCCGAGTGTTCGAGTGCAAGACTTGCAACCGCCAGTTCCCTTCGTTCCAAGCGCTGGGTGGCCACCGGGCGAGTCACAAGAAGCCAAGGCTGACGGCGGAGGGCCAGCTGCAGGGCGGGCTCGCGAAGCCCAGGGTCCACGAGTGCTCCATATGCGGGCTCGAGTTCGCCATCGGGCAGGCCTTGGGAGGCCACATGAGGCGGCACCGGGCGGCGACGGAGGGGTTTGGCCATGGGCTTGCGGAGAAGAAGCCCGAGGGACGGAGGGTGCTGTCTTTGGATCTGAACTTGCCGCCGTCGGAGAACGATATCGAGTGCCGCGGGAAGATAGGTTTTGGGATGGAGATTGTAGATAAGATTCGTATGGTGGATTGTTTGAAT
>gnl_Elagu_v2.0_p5_sc00003.V1.gene247
ATGAAGACAGCCAATCATCTCTGGCTATCACTCTCTTGTCGAGGTAAGCCCGAGAAGATCCGTCGGAGGACAAAGACGGAGGATGGTGTGTTCGAGTGCAAGACGTGCAGTCGCCGGTTTCCGTCGTTCCAAGCACTCGGAGGCCATCGGACGAGCCACAGGCTGCCGAGATTCCCAGATGTTGGGCTTCATCTGACGCAGGGCTCGAGGCCCAAGACTAGCGTCCATCAGTGTTCCGTCTGTGGCCAGAGGTTCTCCATGGGCCAGGCTCTGGGCGGTCACATGCGGCGGCATAACAAGCCCTCGAGAGATCAGACTTTTCCAGAGAAGAAAACTGGTGTGGAGAAATCCATGCTGGACTTGAACGTGATTCCTTTGGAGGATGATCGCCCAAGAGAGAGTTCTCATGGTGTCTTGCTCGAGTTATTCGTTTGGACCATTAATCCACTAGCTAAGTGCTGGACC
>gnl_Elagu_v2.0_p5_sc00009.V1.gene734
ATGGACGCCTCCACGGACGCCACCACCACCACCACCACCGCCATCGGCTTCTCTCCCCAATCGCAACCCCACCATAACAACACCTTCTCTCCTCTTCCTCCTCCCCCAACCTTGGCCGCCGCTCCGCCGCTCCTCCACTGGTCCACGACCAACACCACCTCCAATGGCGGCGTCTTCTCTTCCGGGGGTCTCAACCTTCCCCTCCCTTCCCCGGACTTTACCCCCTACCTTCCCCCCACCGCCACCCCCAAGAAGCCGAGACCCCCTCGACGGAAACCGGATGCCGCCGCCTCCACCTCCGCCGCCACCGCCAAGACCACTCCACCCTGCACCGAGTGCGGCAAGCGCTTCTCCTCGTGGAAGGCTCTCTTCGGCCACATGCGCTGCCACCCCGAGCGCCAGTGGCGTGGCATCAACCCACCACCCCATTTCCGACGCCTGTCATCTCCCGGGGCGGCCCAATTCTCCGACGAGGAGTACCAAGTCGCCACCAGCCTCATCATGCTAGCCAACGGCCCCCCGAGGGATGAGCATGGCATCGATGCGACCGTCGGTAGCAAGGTGGTGTCTGGGTGGCCGCAGCGCAGAGCGAGGCAGATGAATCCAAGGAGCGAAGGAGAGGAAGGAGTGGTCCAGAAAGAATGGATGGACAGTGAGGCATTAGGATCTGCTCGCAATTGTAATCTCTGCTATAAGGGTTTCTCTAGTGGGCAGGCTCTCGGGGGGCACAAGAGGTGCCACTGGGAGAGGGGAGAGGACCAAGAGGGGAGTTCTTCTTCATCGGCCAAGAACTATGTTTTGGACCTCAACTTGCCACCACCAACGGAGAGCGGTGAGAGTAGTCCAAGACCTGTTGTGGATTTAAGGCTGGGGATT
>gnl_Elagu_v2.0_p5_sc00014.V1.gene686
ATGAGTGCCTCCCACCCCTCTCTCCCCCCGTTTGGCCTTTCGGCCGGCGCCGGCGCCCTCGGTGGTGATGGTGGCGATGACGACCCCCGACGCAGTCATCTCCCCTTGACCCATGCAGTCGACGCTAACCCTGCCTTCCCTGATGAGGAAGAGAACCCTGATGATCCCTACCCTAACGATGGAAACAACCACGACCCCACCTCCGCCGCCTTCGCCGGCGGCGCCCAGTGGAGGAAGAGGAAGCGCGCCGGCATCATCCCCCCGTTGCACTGCCCCGTGTGCCGCAAGGAGTTCGCCAATCCGAAGGCGCTGCATGGCCACATGCGGTGCCACCCCGATCGGTCGTGGCGGGGGATCACACCGCCGACGCTGCGTCCGGAGAGCGAGAAGGAGGTGGCAGCGTCGCTGGTGAGGCTGTCGGGCTCGGAGAACGCGTGGGCGAAGCGATACTGGTGTTCCCGGTGTGGGAGAGATTTCGATACCCGGCAAGCCCTGGGGGGCCACCGGGCGAGCCATAGGAGTGTCAAGGGATGCCATGCAAGGTCCAAGTACGAAGGTAGGAATGGGAATGGAGACCATGGGGTGAGGAATGGTAGGCCAGGTGGTCATGTGGGCAAGGGAGGAGTCCAAGCGAAGACTGGTCAAAGGAGGCGGAGGGGGAGATGGAAGACATCGGCGGCGGAGGAGGAGGGGGCGGAGACTGCAGAGGAGGTGGCGGAGAGGAGAGGGCTGCTGCTGGATCTGAACCTGCCGGCGCCACCGGAGGAAAAGAATGATGATTCATCATCAGGGATCATCGACCTGAACAAGAAGTTGCCAGGCCACGATGATGAAATAAAGATAACAAATCAGGAATTATCGGATAGTGGGTCCATAGATCACCAACAAAAC
>gnl_Elagu_v2.0_p5_sc00017.V1.gene512
ATGATGATGATCCTAACCCTGCCAAAGAGCGTCCTCCACCTGAGAACCTTCTCCTCTGTGGTTGGCAACCATGTCTCAAATGCTCTAACTTTCATGGCCTTGAACTTGAGATCACAGGTTGCTCAAGTCATTAAGAATTTTTTGTTGTCTTTGTTGTTTCAGGTATCTTTGCTCAACGATCAGGAGTTGCCCCTGCACCGGCTAAAACTTCCAAACAACGAAGGCTTCCATGCAATTACAGGACGATGGTTCAGCAAACTAAATGCGAAGTTGTCTACCGTCTTTTCTAGACTTCAAGATACTTCAAAGGAGAGGAGAGCAATGGTAACTCCAGAGGAAGCCATGGTCTCCGACAACAGCACCAACAGCAACAGCGACTGCACCCATGCCGTCGTGAAAGGAAAGCGAACCAAGCGCCAGAGGCTCCACCTAGCGCCGGCCCCAGCGGTTGCCACCGCCCCCACCTCCTCGACCTCCTCAGCTGAGATCTCCGGGACCACCACCGAGGAGGAGGAGGACATGGCCAATTGCCTCATCCTCCTCGCCCAAGGTCGCTCCCTTGATACCGTCCCGAAGCCCGAATCACCGAGAGAAGAAGGTGCCGGCCCAGCCAGTACCAACGGTGTGGCCGACAAGTTCACCAGCCGTAGTAGGCTAGCCGAGGCCACCACGACGACCGACGGCAAGGCTGGATTCTATGTCTACGAGTGCAAGACCTGCAACAAATGCTTCCCTTCATTCCAAGCTCTCGGCGGCCATCGAGCAAGCCATAAGAAGCCCAAGCTAGCGATCCCGATGACCGGAAACGAAGCAAAGAAAGCAGTGATCGATGAAGATAGCCTCCAAGTAAGCATGAATTCATTGATCTCGAAGTCAATTATGGCTACCACCAACACCAACAGCAGTAGTATCAGCAATAACAAGCCCAGGATCCATGAGTGCTCGATATGTGGTTCGGAATTCTCCTCAGGGCAAGCATTAGGAGGCCACATGAGGCGGCACCGACAGGTGAGCATCCAGGAACCCTCGGAGGCGAAGAAGCAAAGGAACGTTCTCTCATTGGATCTCAACCTCCCAGCACCATCTGATGACGACCGTGAAGAAGTTCCGAAATCACCGTCAGCCATGGCCTTAGCATTTGAGAGCAAACAGCCGCTCGTCATCTCGGCGTCGGCCTTGAAACTTGATAAATTTTCTCAAGTGAAACCAGCTCTCCAGGGATTAGAGTTAACAACTGGTAGAGGTGTTTTCGAATTTGCTCTCCATTCCAATGGAGAATCACAGCCATCAGTAGTATATACCCTCTACCGTTTGTTTGATGGGGTTCCACCCCCTAGAGCCCCCTCCCTCGGGCAAGCTTCACGATCCAGTTCTTACCTAAAAAAACTAAAAACTAAAAACCCCATGACGGAACGAATCAAAAGCTCAATGGCCAATGAGCATGGTCGGTGGTCATGCATGGTGGGTGGATGTACCCACGAATCGCGGTTCTTGGCGGACGGGACAAACCCCGAGGGCTTGGAGTACGAGGAGTCCACGTGGAGGGCATATATAGCGCGGTCACTTCCGGCAGCGACGTCCGAGGCGTTTTACCTGGCAAAA
>gnl_Elagu_v2.0_p5_sc00069.V1.gene426
ATGAAGAGATTAAGAGAAGAAGGTCACCAGGTAGAGAGCATCAACATGGCTAAAGTTCTCATATTTCTCTCTCGGGGTGTCGAAGAGGTCCGGGACTCGCCGGGCCGGGTGTTCGAGTGCAAGACGTGCAACCGCCAGTTCCCGTCGTTCCAAGCGCTGGGCGGCCACCGGGCGAGCCACAAGAAGCCGAGGATGATGGGCGACGGCCACGACCAGGCCCAGAGCGCGCTGGTGAAGCCCAGGGTGCACGAGTGCTCCATCTGTGGGCTGGAGTTCCCCATTGGCCAGGCCCTAGGAGGCCATATGAGGCGCCACCGTGGCGCGACCGAGAGTTTTGGGCACGGGCTCGTGGAGAAGAAGCCTGATGGGAAGAGGGCATTGTGGCTGGATCTGAACCTGCCGCCATCCGAGGCGCTGGACGACGTGGAGTGCAGGAAAACCCCCCTCCTCCCCCGATCGTACCACCCCCACTACGGCCCCACCCCACTACCATCCGCACTGCATCTAACTCCGCGCGACCACGATCCTCTCATCCTCATTCCCGACCATCGACATCAATACCTTCCACGCCGACCAGGCACACAACTCCTACGCCCTCCCCGCCACCCTCCGCAAGGGCCTCGCCACCTCCCTCCCCTTCTCAGACCACGCCACCATATCCCCGACCTTCTCTCATTCCAGATCTCTGTCTCGATCTATGTCAAGCTCGTCGGCCTTTTCTCCACCGCCACCCCCTCCCTCCTTTGCTCGTTCGTCTTCGCCACCTTCTCCTCCACCTGCTTCCACACCATCGATGCCCGTCCTCACCATCTCGTAGTCGGCCACGCCTTCTACCTCGATCTCTCTCAATCTGCAGATCTCCGATGCTATCCGATCCAGGAGACCCCAATAGACATTCATGTATGGATTATAAGCATGGATAGAATGGATGGAAATTTGTTTGAGTTCGATCTGCTGGCACATGATGCTTGTGCTTGTTTGCCACCGACCCTGCCCGCCACCTCCTGCTTCTTCTTCTCCGTAGCAGACCCTCCTCCTCCCACGATCGTATCGCCCCCACTGCGGCCCCAGACCACTGCCGTCCGCTGTATATCTAATTCTGTGCAACCACGATCCTCTCGTCCTCATTCC
>gnl_Elagu_v2.0_p5_sc00069.V1.gene438
ATGGAGAGCCCTAACATGGCCAACCTTCTACTGCTCCTCTCCTGTAATGGAGCGAAGGCTCGAAACATGCATGGCATTAAGAAGCCTACGGGCCGGGTGTATGAGTGCAAGACATGCAACCGCCGGTTTCCGACGTTCCAAGCGCTCGGCGGCCACCGGACGAGCCACATGAGGCCAAGATTCCGAAGGGATTGGGTCGAACAGACCAAGAAAGAGAGACCGAAGCCAAGGGTGCATGAGTGCCCTATTTGTGGCTTGGAGTTCCCCATGGGGCAGGCCTTGGGCGGCCACATGAGGCGGCACAAACCTACGGAGGCCGACGAGGCCTGCACAGAGAAGAAAGGTGGTGCAGGGAAGGCCAAAGCGACCCCAAAAGAAAAGGCGAGAAGAAAGACCGACATGCTTCCTTTTGCGACAGTCTCCCGTGGGAAGGCGCACGCGCCAATGACCATTCCACCCTTGCCTTCACTTGGGAGAAGCAGGCGAAGTGCGACGCACATGCTGACACCCCCAAGGTCAACCGTCTTAACACCAAAT
>gnl_Elagu_v2.0_p5_sc00134.V1.gene218
ATGGAACAGAGGAAGCCACTCCCACCAACCGATGCCTTGCTTGCACCACCACCTAATGACATTAGAGAGAGATCCGGCTGGCTCTGCCCTTTCGTGCCTCACACAACCAACCCAAACAGCAATTCGTTACGCCAAGAATCTTCCCACCTTAATCCACTCATCCCCCACCCCCTCGTTGACTTGTCCCCCATAAATTACCACACTCTCCCTCCTGAGGAGGGGAGAGCAATGGAAATCCCCGAGGAAGCCATTATCTCCAACAACAACACTGAGTGCACCCATGCGGTCGTGAAAGGAAAGCGAACCAAGCGCCAGAAGCTCCACCTCCCGCCGGTCCCAGCAGCAGCCGCCGCCGCCCCCACCTCGTCGAACTCCTCAGATGAATTCTCCGGGACCACCACTGAGGAGGAGGAGGACATGGCTAATTGCCTCATCCTCCTTGCCCAAGGTAGAGCCCTCGATACCACCCCAAAGCCTGGATCACCGACAGAAGAAGGTACCGCTGGCCCGGCCAACAGCAACGGTGCGACCGAGAAGTTCACCAGCCGCAGGTTCGCGGAGGCCACCACCACGACCAACGGCAAGGCTGGATTCTATGTGTACGAGTGCAAGACGTGTAGCAAATGCTTCCCTTCATTCCAAGCGCTCGGCGGGCATCGAGCAAGCCACAAGAAGCCCAAGCTGGGGATCCCGATGACCGGAACCGAAGAAAAGAAAGCGGTGATCGATGAAGATAGCATCCAAATTAGTATGAATTCGATCTCCAAGTCGATTATGGCTGCCAGCAACACCAATAGCAATAGCAAGCCGAAGGTCCACGAGTGCTCGATATGTGGGTCCGAATTCTCCTCAGGGCAAGCATTAGGAGGCCACATGAGGCGTCACCGACCGCTGAGCATCCCGGAGAACTCGGAGGCGAAGAAGGAGCGGAGCGTTCTCTGTTTGGATCTTAACCTCCCCGCTCCATCTGATGACGACCGTGGAGAATTCCCGAAATCGCCGTCAGCCGTAGCCTTCCCATTTGAAAGCAAACAACCGCTCGTCTTCTCGGCGTCGGCCTTGGTGGATTGCCATTAT
>gnl_Elagu_v2.0_p5_sc00270.V1.gene100
ATGGAGAGATTTAGATTTGGAGGAGCAGAAGGAGAAGCAGCAGAAAGCATCAGCAACATGGCTAATTTACTGATGCTGCTCTCGAGAGGCGGCGTCGAGGGAACCGACAAGCTCGCGGGAACTTCACCGGGGCGGGTTTTCGAGTGCAAGACGTGCAACCGCCAGTTCCCTTCGTTTCAAGCGCTCGGTGGCCACAGGGCGAGCCACAAGAAACCGAGGCTCATGACCGACGGCCAGCTGCAGGGCGGGCTCGCGAAGCCGAGGGTCCATGAGTGCTCCATATGCGGGCTGGAATTTGCCATCGGGCAGGCCTTGGGAGGTCACATGCGGCGGCACCGGCCGGTGGCCCGAGGGGCCGGCCATGGACTCATGGAGGACCAGGGCGAGGTTGGGAGGGTGGTGCCCTTGGATTTGAACTTGCCACCGTCGGAGAATGATAACGAGTGCCGGGAGATAGTTTTGGAATTGAGATTGCATCGAGAGGCGGAGAACGAAAGCCAG
>gnl_Elagu_v2.0_p5_sc00270.V1.gene71
ATGGAGACGATAAAGACGGCTAATCTCTTGTTATCGCTCTCTCGCGAAGGTACGCCTGAGAAGATGCATAGGAGGACTAAGCCAGAGGATGGTATGTTCGAGTGCAAGACATGCAGTCGCCGGATTCCGTCGTTCCAAGCGCTCGGAGGCCATCGGACGAGTCACAAGCGGCCAAGACTCCAGGGCCTGGGGCTCGATCCGTTGCATGGCTCGAGGTTGAAGCCAACAGCCCACGAGTGCTCCATCTGTGGCCAGAGGTTCTCCATGGGCCAGGCTCTGGGCGGTCACATGCGGCGACATAGGCCCTCGGGTGAGGCTTTTCCGGAGAAGAAAGCTGGTGTCGCGAAATCCATGTTGGACTTCAACTTGATTCCTTTAGAGAACGATCGTTCAACAGAGACCTTTCGTGGAGTCTTGCTTGAGTTATTCGTAACTCGTGGATTAATTGATCGAGAGGACATAAACGTACGATGCATCAAAGGATGGGTTGTGCTTGGC
>gnl_Elagu_v2.0_p5_sc00529.V1.gene25
ATGGACGCCTCCATGAACACCACCACCACTCGCTGCTATCCCCAACCACAACCCCACCATGATATCTTCTCTCCTCTTCCTCGTCCTCCCCCAACCTTGGCCGCCGCTAATAGCGGCGCTCCACCGCTCCTCCTCCTCCACTGGCCCGATGGAAGTTTGAACCTCCCCCTCCCTCCACCAGACTCCGTCTCCTACCCTCCCACCACCACCACCCCAAAGAAGCGGAAACCCCCTCCAAGGAAACTGGACGCCGCCTCCACCTCCACCGCCACCCCGCCCTGCACCGAGTGTGGCAAGCTCTTTTCCTCATGGAAGGCTCTCTTTGGCCACATGCGCTGCCACCCCGAGCGCCAGTGGCGCGGCATCAAACCCCCACCCCATTTCCACCGCTCCTCCTCCCCCCGGGCCACCCAATTCTCCGATGAGGAGTACCAAGTCGCCTCCAGCCTCATCATGCTAGCCAACGGTCCCCCAAGCGATAGCAGCAGCGTCGATCTGACCGTCCATAGCAAGGCGGTGTTCGGGTGGCTGCAGCACGGAGCCAGGCACAAGAACACAAGGAGCAAAGGAGAGGAACAGGTGGTTGGTTGTGAGGTTAGTAGAAAGAGAGCATGGTTGGATAGTGAGGCATCAGGATCTGCTCATAAATGTAACCTCTGCTACAAGGGTTTCTCTAGTGGGCAGGCTCTTGGAGGGCATAAGAGGTGCCACCTGGAGAGAGGAGAACCCCAAATAAGGAGTTCTTCGCCGGCCAAAAACTATGTTTTGGACCTCAACTTGCCACCACCAATGGAGAGCAATGAGAACAGTCCAAGACCTGTTCTGGATTTAAGGCTGAGGATT
>gnl_Elagu_v2.0_p5_sc09224.V1.gene1
ATGGAATCTCCAGAAGAAGCCATGGGCTCCAACAGCACCACCAGCAACGGCAACGGCCGCGAGTGTACGCACGCCACCTCCACCGCCATCGTCGTGAAGGGAAAGCGCACCAAGCGGCCAAGGACCCAACCGCTGGCCCTGGCGGCCGCCATGGCGGATGCCGACTCCTCCTGCGCCTCCTCGGCTGATGCTTCGGGGAGCATCAGCGAGGAGGAGGAGGACATGGCCAATTGCCTCATCCTCCTCGCCCAGGGTCGCGCCCTCGATGCCGGCGGCCCCAAGCCGGAATTGCCGGCTGAAGAGGGCGGCGGGACCGATAAGTTCACGAGCCGGAGATTCACTGAGGCGGCGACGACCACCGGCGGCAAGGCTGGGTTCTACGTCTACGAGTGCAAGACATGCTACAAATGCTTCCCGTCGTTCCAGGCGCTGGGCGGGCACCGCGCGAGCCACAAGAAGCCTAAGCTGGCGATCACGGCGGGCGAAGAGAAGAAGGCGTCGGTCGAAGAAGATATGCTGAAGATAAGTATGAATTCATTCTCCAAGGCAATGGTCAGCGGCGGCTCCACCAAGCCGAGGGTGCACGAGTGCTCGATTTGCGGGTCGGAGTTCAACTCCGGGCAGGCGCTGGGGGGCCACATGCGGCGGCACCGGCCGGTGGTTATCCCGGAGGCCGCAGAAGCCAAGAAGGAGCGGACGATCCTCTCCTTGGATCTCAACCTCCCAGCGCCCTCCGATGACGACCGGCCCGTCCTCCAAAGGCCGTCCTCGCCGGCTTTCTCCTTTGCCAGCAAGCCGCCGCTCATCTTCCCGGCGTCGGCGTCGGCCTTGGTGGATTGCCATTAC
>gnl_Elagu_v2.0_p5_sc10954.V1.gene1
ATGGCAAAGTTTTCCACAGCAGGGAGAGAGGAGGGGGAGATGGAAAGCCCCAACATGGCCAATCTGCTACTGCTACTCTCTTGTAGTGGAGCAAAGGCTCAGAAGATTAATGGCATCAAGAAGCCTGTGGGGCGGATGTACGAGTGCAAGACATGCAATCGCCGGTTTCCGACGTTCCAAGCACTTGGAGGCCACCGGACGAGCCACATGAGGCCAAGAGGCCGGAGGAATCCGGTCGAACAGACCAAGAAAGAGATATCAAAGCCAAGGACGCATGAGTGCCCTGTTTGTGGCTTGGAGTTCCCCATAGGGCAGGCCTTGGGCGGCCACATGAGGCGGCACAAGCCGGTGGAGGCCGGTGAGATCCATGCAGAAGAGGAGAAAGCTGGTGAAGGGAAGTTGGACTTGAATTTGACTCCTTTGGAGAACGATTTGGAGCTCACAACCCTACGACTTGGACTAGAGCTCGTAAAGGAGGCTTCTATCATCGATTTCTTTAGTTGCTCAGGCAGTACA
>gnl_Eucgr_v2.0_Eucgr.E03408.1
ATGGCGGGTGGCCTTGACCTCCATCGACGCAAGGGGCATGGGAGGAGTCAGACAGGGAGGAGGCGGGCTACGGCAATGGAGTCCGGAGAAGAAGGGGGCGAAGACGGAGGCGACACGTTGGAGGCGGGCGGGTCCGAGCTTAGGATGGCGGCGGCCGATGGGGTCTCGGGAGGACTGAGAGAGTATTTCGAAAAGAAAGAGAGAGGGAGAGGGAGATGCAGGGTACACCTACTCTTCGCCAGTGCAGACGAACAACCGGCCACCTCGACCTCTGCAATGACCACCTCCTCTGACATGTCTGGGAAGGTGCATGAGTGCTCGACCTGCCACAAGAGCTTCCTCACCAGCCAAGCTCTCGACGGGCACAAGTGGTGCCACTATGAGGCCCTAACTCCTGCCTCCTTGACAGCCGCCACCGCCTCGACTACCAATGGGCCAAGGCATTGCAAGTTCGATATGAACATGCTGGCACTCCCGAAGTTCTCCCCCCACTTCGCGGTCTCCAGCAACGTGGACGACGAGGTGGAGACCCCACACCTCTCCAAGAAGCCTCGATTCCTAATGCTGATGAAGACAGAAGCGGCC
>gnl_Eucgr_v2.0_Eucgr.J01041.1
TGGTGGTGGTGGTGGAGAGTGTTGGGTGGATGGGACTACGCCGGACGCATTGCCAAGCGCAAGCGGACGAAGAGGCAGAGGGTGCAGTCCCCGTACCGTTTCGGGATCGCCAGTTCGCCAAGCGACAACGATGATAGCAGCCGCGACCACATCGTTGTCAACAACAACAGCCATGCCATCGTCGGCGCCAACAATCACAATTTCTCTCCAGCATCCTCAACCGAAGTTGAAGGGATGAGCACCTTGGAGGAGGAGGAAGACATGGCCAATTGCCTAATCCTCCTGGCCCAGGGCCATTCTAAATTGCCCCAAAAGCAAGCAATATTGGAGCAAGATGTTGCAGACCTCAAATTCAATAGCAAGAGGTACTTGGAAGCATCCACAGGCGGAGGGAACAAGATTGGGTATTATGTGTATGAGTGCAAGACTTGTAGCCGAACTTTCCCTTCCTTCCAAGCTCTAGGAGGCCACCGCGCGAGCCACAAGAAGCCTAACAAGGCCACGGCCGAAGACAAGAAGCCTCAACATCAATTCGGAACGTCGTCATCAGAGGAAGAGGAGTCAGCACAATTTAAGCGCCACAATGTCACGTCGTCAGCTCTCTCTCTTCAATTGAGCGGTCAGAACGTGTTATTCGGGAGCAGCTTCAGTAATAAGCACCCGAAGGTCCATGAGTGCTCAATTTGTGGGGCCGAGTTCGCGTCAGGCCAAGCCCTAGGCGGTCACATGAGGCGGCACCGAACTCCAGCAGGGACGAACATGGGGTTGTCCCTAAATCCGATGACCTCTGAGTCCGAGGAATCACCGGCGAGGGCTAGGAACAACGCCGTGTCCTTGGATTTGGATCTCAATCTACCAGCCCCCGACGAAGATGACCACAATGATCATAGGTTTCCCTTGAGCTCGAAGAAACAAAAGCAACAACAAGAACAGCAAGAAAACCGATCGAGGCTCGTGTTTTCGGTCCCAGCTCTGGTGGATTGTCGCTAC
>gnl_Eucgr_v2.0_Eucgr.L02150.1
ATGGTGAAGAGAGACAGAGAGGACATGGAGGTCGAAGCCCTGGCCGTGGCCAACAGCTTGATGCTCCTCTCCCGAGTTGGCCAGAGCACCGACTCGAACTGCAAATGGCAGCCTACAGAGCGGATGTTCGCGTGCAAGACGTGCAACCGCGAGTTCTCATCCTTCCAGGCGCTGGGAGGGCACAGAGCCAGCCACAAGAAGCCGAAGCTGATCTCCGGCGACCTCTTGCGCCTTGGCCACGAAGCGGATTCCTCGCCAGCCAAGCCGAAGACGCATGAGTGCCCGATATGTGGCCTCGATTTCCCGATCGGCCAAGCCCTAGGTGGTCACATGAGGAGGCACAGGGCCGCCATGCTGGAGAGCTTGGCGGCGGCAGCCACAAAGCCCGTGCCGGTGTTGAAGAAATCGAACAGCAAGAGAGTCACGGGCTTGGATTTGAACTCGTCGCCCATGGAGGACGACTTGACCTTGCGTTTAGGAAAGGTTGCGCCGCCTTTGGTGCTAGATCTCGTTTTG
>gnl_Eucgr_v2.0_Eucgr.A01231.1
ATGGCGAAATGCCTGATGCTTCTCTCCCACGGGGTCAACACAAACCCTAAAAAAGCCGCCGTGCATCACGATGAGGACAACTTCGAGTGCAAGACGTGCAACCGCCGGTTCTCGTCATTCCAGGCACTTGGCGGCCACCGGGCGAGCCACAAGAAGCCAAGGCTGCTGGAGACAACGAAGCTGGAAGACTGCACCAAGCTGGCGTTGGGCTCAATGGCAAAGCCGAAGATGCACGAGTGCTCGATGTGCGGGCTGAAGTTCGCATCGGGGCAAGCCTTGGGAGGCCACATGAGGAGACACAGGGCCGAGCTGATGAGCGGGGACATGATGAAGATGGACGAGATTCTCGCTGTCGGTTCGATGATCCCTCTGTTGAAGAGGTCGAATAGCAGCAAGAGGGTTATGGGCCTGGACTTGAACTTGTCTCCTCTTGAGAATGATCTCAAGTTCTTGTTTGGCAAGATGGCTCCCAAGATAGATCCAGTGTTCCTG
>gnl_Eucgr_v2.0_Eucgr.A01622.1
ATGACGATGGAAGTTCAGGTGTCCAACGAATCGCCGGATCGTCACCAGACAAACACCGATGCCACGACCGTCAAGTTCAAGGGCAAGCGCACCAGGCGCCAACGCCCGCCGTCTCCCCTCGCGTTGACCATGGCCTGCAGTAGCAGCTCCGATTCCGAAGCAAGGACGGCCATCACCCGCCAGAAGCTCGACGACGACGAAGACTCCAATCCCACCACGACTGCTACTGCTACAGTGTCGCGCCACTCTCCCGAGAGCACCAAAGAAGAAGAGGAAGACATGGCCAACTGCCTGATACTCCTGGCCCGCGGCCAAGGACCGATCGCCCCGAAAGACAAGGTCGAAGCGTCATGCACCTTTTCGTGCAAGACTTGCGGCCGGAGCTTCCCGTCCTTCCAAGCTCTCGGCGGGCACAGAGCCAGTCACAAGAAGCCCAGGCTTAACGACGAGGACAAGAACAACAAGCCCATCCACGTCACGATGAAGGGCAACGATACCGGCGACAAACAGCGGATCGTTGATGCATGCACGGCTCTTTCTCTGCAAATCACGCCTGCCGGAGGCCCTGCCATGTTGAGCTCCGGGAACAAGTCAAGCAACAAGGTACATGAGTGTTCGATATGTGGGGCCGAGTTCAGCTCGGGTCAAGCACTGGGGGGTCACATGAGGCGGCACAGGCCGGTGACGTCCGGGTCAGGAGCCAGCAACACGGAACCCGAGATCAAGAAGGGAAGACAGGGCCAAGGGTTGCCGGATTTAGATCTGAATCTGCCGGCGCCGGCCACAGAGGAGGAAGAACGGGAGGCGGCCGCCGAGTACGCCTTCGCGTCCAAGGAACAAGTTCTCGTCTTCTCCACGTCTCCTCTGGCCTTGGTGGATTGCCATTAC
>gnl_Eucgr_v2.0_Eucgr.A01230.1
ATGAAAAGAACCAGAGATGACTATGAACGGATGAGCTTGGACATGGCGAAATGCCTAATGCTTCTCTCCCACGGGGTCAACGCAGAGCTCAAAAGAGCCGCTGTGCATCAAACCGAGGACAACTACGAGTGCAAGACGTGCAATCGCCAGTTCTCTTCATTCCAGGCGCTTGGCGGCCACCGGGCGAGCCACAAGAAGCCGAAGTTGCTGCAGAACAAGCCGGGAGACTGCACCAAGTTGGCGTTGGGAGGGACAGCGGAGACCAAGATGCATGAGTGCTCGGTATGTGGGCTGAAGTTCGCGTTGGGGCAAGCCTTGGGCGGCCACATGAGGAAGCACAGGGCCGAGTTAATGAGTGGGAACATGATGAATATGGACGAATTTTTCGGGATTAATTCGACGGTCCCGGTGTTGAACAGGTCGAATAGCAGCAGTAAGAGGGTTATGGGCCTGGACTTGAACTTGACTCCTCTTGAGAATGACCTCAAGTTCTTGTTTGGCAAGATGTATCCACGGACGGTCGCTTTCTCT
>gnl_Eucgr_v2.0_Eucgr.A01233.1
ATGAGCTTGGACGTGGCAAATTGCCTCATCTTTCTATCGCGCAGTGTCAACATCATGCCGAGGAGAACCGATTGTCACGGCGGTGCCTTCGAGTGCAAGACTTGCAAACGCCAATTCCCGTCGTTTCAAGCGTTGGGAGGCCACCGAACGAGCCACAAGAGGCTGCGGTTGTCGGAACCGAAGGTGGAGGATTGCACAGAGCTAAGCTTGGGCTCGATGGTGAAGCCCAAGATACACGAGTGCTCAATTTGCGGGCTTAAGTTTGCGAATGGCCAGGCCTTGGGTGGTCACATGCGGAAACACAGAGTCGAAGTTTTAAGCGAGGTCGCAACAAACATGAACTCGGTAGTCCCAGTTTTCAGGAAGTCCAGCAGTATCAACAGGAGAGTTATAAGTCTTGACTTGAACTTGAGTCCTCTGGAGAACGACTTGAAGATCTTGCCTGGCGAGCTAATGCCGAGGAAATTGATCCGC
>gnl_Eucgr_v2.0_Eucgr.A01232.1
ATGATGAAAAGAAGCAGAGATGACTATGAAAGGATGAACTTGGACATGGCGAAATGCCTAATGCTACTCACCCATGGCGTCAACGCAAACCCAAAGACAGCCGCTGTGCATCACCATGAAGACAACTTCAAGTGCAAGACGTGCAATCGCCAGTTCCCTTCATTCCAGGCGCTTGGTGGCCACCGGGCAAGCCACAAGAAGCCGAAGCTGCTGGAGACAAAGCCAGAAGACAGCACCAAGTCAGTGTTGGGCACGACGGCAAATCCCAAGATGCACGAGTGCTCGATATGCGGGCTGAAGTTCTCATTGGGGCAAGCCTTGGGAGGCCACATGAGGAGGCACAGGGTGCAGTTGATGAGCGGGAGCGGGAGCGTGATGAAGATGGATGAGATTTTCGTGGTTGGTCCGACAATCCCAGTGTTGAAGAGGTCGAAAAGCAGCAATAAGAGGGTTATGGGCCTCGACTTGAACTTGACTCCTCTTGAGAATGACCTCAAGTTCTTATTTGGCAAGATGGCTCCGGAGATAGATGCCTTGCTCCTG
>gnl_Eucgr_v2.0_Eucgr.B02392.1
ATGGTGAAGAGAGACAGAGAGGACACGGAGGTCGAAGCCCTGGCCAGGGCCAATTGCTTGATGCTCCTCTCCCGTGTTGGCGAGAGCACCGACTCGGCGTCGCTGGACCGCAAATCGCACCCTACAGAGCGAATGTTCGCGTGCAAGACTTGCAACCGCGAATTCTCCTCGTTCCAGGCCCTCGGAGGGCACAAAGCCAGCCACAAGAAGCCGAAGCTGATCTCCGGTGACCTCTTCCACCTCGGCCACGCAGCAGATTCCTCGCCGGCCAAGCCGAAGACGCACGAGTGCTCGATATGCGGCCTCGATTTCCCGATGGGCCAAGCCCTCGGCGGTCACATGAGGAAGCACAGGGCGGCCATGCTGGAAAGCTTGGCAGCAGCGGCCGCAAAGCCTGTGCCAGTGTTGAAGAAATCAAACAGCAAGAGAGTCACGGGCTTCGATTTGAACTCGTTGCCGATGCAGGACGACTTGACCTTGCGTTTAGGAAAGGTTGCGCCGCCTTTGGTGCTTGATCTCGTTTTG
>gnl_Eucgr_v2.0_Eucgr.B02397.1
ATGGTGAAGAGAGACAGAGAAGACACGGAGGTCGAAGCCCTGGCTGTGGCCAACAGCTTGATGCTCCTCTCCCGAGTCGAGCGGATCTTCGCGTGCAAGACGTGCAACCGCGAGTTCTCGTCCTTCCAGGCGCTCGGAGGGCACAGAGCCAGCCACAAGAAGCCGAAGCTGATCTCTGGCGACCTCTTACACCTCGGCCACTCAGTGGATTCCTCGCTGGACAAGCCGAAGATGCACAAGTGCTCGATATGTGGCCTCGAGTTCCCGCTAGGCCAAGCCCTTGGCGGTCACATGAGGAGGCACAGGGCTGCCATACTGAAGAGATTGGCTGCAGCGGCCGCAGCTGCAAAGCCTGTGCCGGTGTTGAAGAAATCGAACAGCAAGATAGTCACGGGCTTGGATTTGAACTCGTCGCCGATGGAGGACGACTTGACCTTGCGTTTAGGAAAGTTTGCGCCGCCTTTGGCGCTAGATCTCGTTTTG
>gnl_Eucgr_v2.0_Eucgr.B02396.1
ATGGTGAAGAGAGACAGAGAGGACATGGAGGTCGAAGCCCTGGCCGTGGCCAACAGCTTGATGCTCCTCTCCCGAGTTGGCCAGAGCACCGACTCAAACCGCAAATGGCAGCCAACAGAGCGGATGTTCACGTGCAAGACGTGCAACCGCGAGTTCTCATCCTTCCAGGCGCTCGGAGGGCACAGAGCTAGCCACAAGAAGCCGAAGCTGATCTCCGGCGACCTCTTGCGCCTTGGCCACGAAGCGGATTCCTCGCCGGCCAAGCCGAAGACGCATGAGTGCCCGATATGTGGCCTCGATTTCCCGATCGGCCAAGCCCTAGGTGGTCACATGAGGAGGCACAGGGCCGCCATGCTGGAGAGCTTGGCGGCGGCAGCCACAAAGCCCGTGCCGGTGTTGAAGAAATCGAACAGCAAGAGAGTCACGGGCTTGGATTTGAACTCGTCGCCCATGGAGGACGACTTGACCTTGCGTTTAGGAAAGGTTGCGCCGCCTTTGGTGCTAGATCTCGTTTTG
>gnl_Eucgr_v2.0_Eucgr.B02391.1
ATGCCAGACTTTCCGCGAGACTCGAGGGCCTTTTCGTCACTTCAGCTAAGCATCATTCCTCCCGACTCAGCAAGCAAAAGAAGAAACCAGAAAAATCAGACACCCCGATTTCACATTCTCTACTACAGAATTCCGGAGATGGTGAAGAGAGACAGAGAGGACACGGAGGTCGAAGCCCTGGCCAGGGCCAATTGCTTGATGCTCCTCTCCCGTGTTGGCGAGAGCACCGACTCGGCGTCGCCGGACCGCAAATCGCACCCTACAGAGCGAATGTTCGCGTGCAAGACTTGCAACCGCGAATTCTCCTCGTTCCAGGCGCTCGGAGGGCACAAAGCCAGCCACAAGAAGCAGAAGCTGATCTCCGGCGATCTCTTCCACCTCGGCCACGCAGCAGATTCCTCGCCGGCCAAGCCGAAGACGCACGAGTGCTCGATATGCGGCCTCGATTTCCCGATGGGCCAAGCCCTCGGCGGTCACATGAGGAAGCACAGGGCGGCCATGCTGGAAAGCTTGGCAGCAGCGGCCGCAAAGCCTGTGCTAGTGTTGAAGAAATCAAACAGCAAGAGAGTCACGGGCTTGGATTTGAACTCGTTGCCGATGGAGGACGACTTGACCTTGCGTTTAGGAAAGGTTGCGCCGCCTTTGGTGCTTGATCTCGTTTTG
>gnl_Eucgr_v2.0_Eucgr.B02390.1
CTTCCAGAGATGGTGAAGAGAGACAGAGAGGACACGGAGGTCGAAGCCCTGGCCAGGGTCAATTGCTTGATGCTCCTCTCCCGAGTTGGCGAGAGCACCGACTCGGCGTCGCCGGACCGCAAATCGCGGCCTACCGAGCGAATGTTCGCGTGCAAGACTTGCAACCGCGAGTTCTCCTCGTTCCAGGCGCTCGGAGGGCACAAAGCCAGCCACAAGAAGCCGAAGTTGATCTCCGGCGATCTCTTCCACCTCGGCCACGCAGCAGATTCCTCGCCGGCCAAGCCGAAGACGCACGAGTGCTCGATATGCGGCCTCGATTTCCCGATGGGCCAAGCCCTCGGCGGTCACATGAGGAGGCACAGGGCGGCCATGCTGGAAAGCTTGGCAGCAGCAGCCGCAAAGCCTGTGCCAGTGTTGAAGAAATCAAACAGCAAGAGAGTCACGGGCTTGGATTTGAACTCGTTGCCGATGGAGGACGACTTGACCTTGCGTTTAGGGAAGGTTGCGCCGCCATTGGTGCTAGATCTCGTTTTG
>gnl_Eucgr_v2.0_Eucgr.B02395.1
AGCAAAAGAAGAAACCAGAAAAATCAGACGCTTCAATTTCACATTCTCTACTACAGAATTCCAGAGATGGTGAAGAGAGACAGAGAGGACACGGAGGTCGAGGCCCTGGCCGTGGCCAACAGCTTGATGCTCCTCTCCCGAGTCGGCCAGAGCAGCGACTCGAACTGCAAATCGTGGCCTACAGAGCGGATGTTCGCGTGCAAGACGTGCAACCGCGAGTTCTCCTCCTTCCAGGCGCTGGGAGGGCACAGAGCCAGCCACAAGAAGCCGAAGCTGATCTCCGGCGACCTCTTCCACCTCGGCCACGCAGCGGATTCCTCGCAGGCCAAGCCGAAGAAGCACGAGTGCTCGATATGCGGCCTCGATTTCCCGATTGGCCAAGCTCTTGGTGGACACATGAGGAGGCACAGGGCCGCCATGCTGGAGAGATTGGCGACGGCCACCGCAAAGCCCGTGCCGGTGTTGAAGAAATCGAACAGCAAGAGAGTCATGGGCTTGGATTTGAACTCGTCGCCGACAGAGGACGACTTGACCTTGCGTTTAGGAAAGGTTACGCCGCCTTTGGCGCTAGATCTTGTTTTG
>gnl_Eucgr_v2.0_Eucgr.B02399.1
ATGGTGAAGAGAGACAGAGAGGACACGGAGGTCGAAGCCCTGGCCCTGGCCAACTGCTTGATGCTCCTCTCCCGAGTCGGCGAGAGCACCGACTCGCCATGGCTGAACCACAAATCCCGGCCTACGGAGCGGATGTTCGCGTGCAAGACGTGCAACCGCGAGTTTTCATCCTTCCAGGCACTCGGAGGGCACAGAGCCAGCCACAAGAAGCCGAAGCTGTCCGGCGATCTCTTCCACCTAGGGCGCACCGCGGATTCCTCACCGGCCAAGCCGAAGACGCACGAGTGCGCGATATGCGGCCTCGAGTTCCCGCTCGGCCAAGCCCTTGGCGGTCACATGAGGAGGCACAGGGCCGCCATGGCGGAGAGCTTGGCGACGGCCGAAAAGCCTGTGCCGGTGTTAAAGAAATCAAACAGTAAGAGAGTCATGTGTTTGGATTTGAACTCGTCACCGACGGAGGACGACTTGACCTTGCGTTTAGGAAAGGCCGCGCCACCTTTGGTGCTAGATCTCGTTTTG
>gnl_Eucgr_v2.0_Eucgr.B02394.1
ATGGTGAAGAGAGACAGAGAGGACACGGAGGTCGAAGCCCTGGCCGTGGCCAACAGCTTGATGCTCCTCTCCCGAATCGGCCGGAGCACCGACTCAAACCGCAAATCGCGGCCTACAGAGCGGATGTTCACATGCAAGACGTGCAACCGCGAGTTCCCCTCGTTCCAGGCGCTCGGAGGGCACAGAGCCAGCCACAAGAAGCCAAAGCTGATCTCCGGCGACCTCTTGCGCCTTGGCCGCACGGCAGATTCCTCGCCGGCCAAGCTGAAGATGCACGAGTGCTCGATATGCGGCCTCGATTTCCCGACTGGCCAAGCCCTTGGTGGTCACATGAGGCGGCACAGGGCGGCCATACTGGAGAGCTTGGTGGCGGCCGCCGCAAAGCCTGTGCCGGTGTTGAAGAAATCGAACAGCAAGAGAGTCAGGGGCTTGGATTTGAACTCGTTGCCGATGGAGGACGACTTGACCTTGCGTTTAGGAAAGGTTGCGCCGCCTTTAGTGCCAGATCTCGTTTTG
>gnl_Eucgr_v2.0_Eucgr.B02398.1
ATGGTGAAGAGAGACAGAGAGGACGCGGAGGTCGAAGCCCTGGCCGTGGCCAACTGCTTGATGCTCCTCCCCCGAGTCGGCGAGTGCGCCGACTCGAACCGCGAATCGCGGTCTACAGAGCGGATGTTCGCGTGCAAGACGTGCAACCGCGAGTTCTCCTCATTCCAGGCGCTCGGAGGGCATAGAACCAGCCACAAGAAGCAGAAGCTGATCCCCGGCGGCCTCTTCCACCTCGGCTGCACCGCGGATTCCTCGCCAGCCAAGCCGAAGAGGCACGAGTGCTCGATATGCGGCCTCGAGTTCCCGATGGGCCAAGCCCTTGGCGGTCACATGAGGAGGCACAGGGCCGCCATGGCGGAGGGCTTGGCGGCAGAGGCGGCGAAGCCTGTGCCGGTGTTGAAGAGATCGAATAGCAAGAGAGTCATGTGCTTGGATTTGAACTCGTCGCTGATGGAGGACGACTTGACCTTGCGTTTAGGAAAGGTTGCGCCGCCTTTGGTGCTAGATCTCCTTCTG
>gnl_Eucgr_v2.0_Eucgr.B03929.1
ATGGATCTTGAGTACCCAGAAGAGTTCTTGGGCGGTGCCCACGACCACCATTCGCAGATCTCCAAGGGCAAGCGCACGAAGCGCCAGCGGCCGGCCTCCCCGAGCGGCGGCGGCTGCGTCGGCGTCGGCGTCGGCGGCGGCGGCGGCGCGGCCTCCTCCATGACCTCTTGCTCCTCAAGCGGCGGCGGAGGTGGCCGAGGAGGTGGAGGTGGAGGAGGGGATGCCAGCTCGGCTCTGTCCCCGTCGTCTTCCGGCAACAACGTCGTGTACTCGAGCGCGGAGGAGGAAGAGGAGGACCTGGCGAACTGCCTTATTCTCTTGGCGCAAGGCGATGGCCGCCCGAGGCGGGTCGACTGCGACGACCACGACGGCGGCAAGATGGGGATCTTCAGCAGCAAGAAGTTCTCCGAGGTGGTCGCCACCGCCGCCGCCGACGCCGGCGTGGCCACCGGGAGGGCCGGCTTCTACGTCTACGAGTGCAAGACTTGCAGCCGCGTGTTCCCGTCGTTTCAAGCGCTAGGAGGGCACCGTGCCAGCCACAAGAAGCCCAAGTCCACGGCCGATCCTGACCAGAAAATCAAGCCGTCGACGGTGGTCCTGGGCTTGGACGCAATTGACGACGAAGACGAGGGGCACTCCGGTAAAATCAGCCCGCCCCTCTCCGCCCACGTGGCCAGCCACAAGGGGCTCCATCAAGCGAGCAAGCCCAAGATCCACGAGTGCAACATATGTGGGTCCGAGTTCGCGTCGGGTCAGGCCTTGGGCGGCCACATGAGGCGGCACAGGTCCGCCCCGCCGCCGACGGCCACCAGCGCCGACGCGACGAGCCCCACCAACCCGCCGGCTGCTGCGGCCATCACCACCGAGAAGTCCCGCAACATCCTCTCCTTGGACCTGAACCTGCCGGCCCCGACGGAGGAGGATCACCACCACCAAGCGCACCGCCGCCGGGAGAACTCGAAGTTCCAATTCGCCACAAGTCAACAGCCCATCATACTAGCCTCGCCCGCCTTGGTGGATTGCCACTAC
>gnl_Eucgr_v2.0_Eucgr.B02393.1
ATGAACGTAAGCGGTGCACATGAAACGTATGCACTCTTTGAAATACCCGTTCCTTGTGTATCTGATGTTCTTGGTGTTACCGATCGTGTCGAATCTGTAAATGACAAATGCAGGCGAAAAGCTTTTAGAAAAGTCAAAGCAAGTACCGCCTCGCTCACCTGTGACGACTTGCCCAGTTTTCACACGCGTTCACACGGTATCCTAGCTCTCCCTTTGGCGGCACAGGCTGCCACGTTTGCCCTTCATCTTCGCGCAAAGCTGCCACGATATCACTGTCCTTCCTACTCATTCCCCAAGAAACTCGAGGGCCTTTTCGTCACTTCAGTTAGCAAGATTCGCCCGCACTCCACTTCACACTGTCGTACCAGTCATCCCGACTCAGCAGAGCAAGCAAAAGAAGGAAACCAGAAAAATCAGACACTCCGATTTCACATCCTCTACTACAGACTTCAAGAGATGGTGAAGAGAGACAGAGAGGACGCGGGGGTCGAAGCCCTGGCCAGGGCCAATTGCTTGATGCTCCTCTCCCAAGTCGGCGAGAGCACCAACTCGTCGTCGCCGAATCACAAATCGCGGCCTACAGAGCGAATGTTCAAGTGCAAGACGTGCAACCGCGAGTTCTCGTCCTCCCAGGCGCTCGGAGGGCACAGAGCCAGCCACAAGAAGCCAAAGCTTATCTCCGGCGACCTCTTACACCTCGGCCACGCAGCGTATTCCTCGCCGGCCAAGCCGAAGAAGCACGAGTGCTCGATATGCGGCCTCGAGTTCCCGATTGGCCAAGCCCTTGGCGGTCACGTGAGGAGGCACAGGGCCGCCATGCTGGAGAGCTTGGCGGCGGTGGCCACAAAGCCCGTGCCGGTGTTGAAGAAATCGAACAGCAAGAGGGTCATGGGCTTGGATTTGAACTCGTCGCCAATGGAGGACGACTTGACCTTGCGTTTAGGGAAGGTTGCGCCACCTTTGGTGCTAGATCTCGTTTTG
>gnl_Eucgr_v2.0_Eucgr.I01518.1
ATGAACACCGACTCCGACTTCCATTTCGCTCTTCCTCCGACCCATGAAATCCTCACTTCCTTCGCCTCGATCCCCACCACCAACTCCTCCCTCGCGAGGTACGACCCGAACCCGCGCAAAAAGCGCACCCGGCCGATACAGTTCGATGCCAACTTGAGCGCACAGGGTTCCCCGGGGGTCTCCAGGCCCAAGTATGGGAAGAAGCCCGACCCTGGGTTGCCGAAGATCACCCGGCCGTGCAGCGAGTGCGGGAAGAAGTTCTGGTCGTGGAAGGCTCTGTTCGGACACATGAGGTGCCACCCCGAGCGCCAGTGGCGCGGGATGAACCCGCCGGCGAATGTCCGACCGGTTGCGGATTCTCCTGCAAAGTCGTCGAGCAGTACTGTCGTTGATCAAGGGCTGATGACAGAAGAGGATCATGAGGTCGCGATGTGCTTGCTCATGCTGGCTAACAACACCCCGGCGGATGTGGAATCACCTTGTGCTGCGACAACCAACGAAGGACTTCGGAATTCTGAGGCGTTTCCCATAGGAGACGCACGAATAGGGGTAGATCACAATGCCGACGGGGAAGGCCGGTCGGATTCGAACAGTCAGTTTGAGTGCTCGAGTTGCAAGAAGGTGTTCGGCTCCCACCAGGCCTTAGGGGGGCACAGGGCAAGCCATAAGAATGTCAAGGGCTGTTTCGCAATGGCGAGGAACGGTGACAGTGAGGACCATAACGGGGAGGATAATATGACGCTTGATATAGGGCACCAATGCAGCATTTGCCTGAAGGTCTTCTCTAGTGGTCAAGCCCTTGGTGGGCACAAGAGGTGCCACTGGGAGAAGGGCGAGGAGCCATTCTCGGCTCAAGGTCTGGAACCCTTCGCGACGAAAGAGCCGCCTCCTTCTGCTTTGGACTTAAATTTGCCCGCCTCGGTTGGAGAGGACTCATCCTCGTCTTGCTTTTCCGATCTGACCCTGGATTTGAGGTTGGGAATT
>gnl_Eucgr_v2.0_Eucgr.G02745.1
ATGGAACCCTCACAAGAAGAAGCAGCCCTTGGAGGTCCCAAAGAGCACACCCAGATCATCGTCAAGGGCAAGCGCACCAAGCGGCAGAGACCGCAGTCGCCGATCCTTTTTGTGAGCACTGGATCGCCGATGAGTTCTGAAGGGGGCGATTGTGTCGACAACACTCAAGGCCAATCCAAAGAGCCCTCGAGAAGGGTTGTTATTCAAGAAGACCACGACAACAGCAATAAATTCACGAGCAAGAGGTACTTGGAGGGCTATTGTGTCTATGAGTGCAAGACTTGCAACAAGACCTTCCCTTCCTTCCAAGCCCTAGGTGGTCATCGGGCGAGCCACAAGAAGCTGAAGTTGGCAACAGCCGCGGCTGAAGAGAAGCCGCCACTGTATAAGCAATTCATGTTCTTGCCATCCTCGCCGGAACAAGAAGAAGGAGAATTCAAGAAAGTTTCGACTTTCTCTCTTGGGAATATTAACATTTACGGGAGCAATGGTAATTGCAAGAAGCAGGCCAAGATCCATGAGTGCTCCATCTGTGGCACCGAGTTCACATCGGGCCAGGCCTTGGGAGGCCACATGAGGCGACACCGCCCCCCGGTTGCTGTCGGGGTGAAGCTAGAATCCGACGATGAATCCACGCGGCTGAGCGCCAACGGGCTCTTGTCCCTTGATTTGGATCTCAACCTCCCAGCCCCAGAAGAAGAGAACCGTGATCATTTGTTTCTCTTGAGCTCCAAACAACAGCATCATCATCAGAAGCAATCTCATGCTCCAATCTTTGTCTCGGGCCCCGCAGTCGTGGATTGCCATTAC
>gnl_Eucgr_v2.0_Eucgr.G02910.1
ATGGCGATGAAGAGAGAGTTCGAAAGCATGGCCATGGCGAACTGCCTGATGCTGCTCTCGCGCGGGGTCGAGTTCGAGTCCGTCGTGGACCACTCGATGCCGAGCCGAGTCTTCGAGTGCAAGACCTGCAACCGGCAGTTCTCGTCGTTCCAGGCCCTCGGCGGGCACCGGGCCAGCCACAAGAAGCCGAGGCTGTCCTCCGCCGGCGGCGACGACTCGTCCCAGTCGCAGGGGTCGGCCTCGCCCGCGAAGCCGAAGACGCACGAGTGCTCGATATGCGGCCTCGAGTTCGCGATCGGGCAGGCCCTGGGGGGCCACATGAGGAGGCACCGAGCCGCGATGAGCGAGGGGGCCCGGACGGCGACGGCGACGGCGACGGCGGCGGCGATGGCTCCTCCCCCTCGTCCTCTGGCGCAGATCTCGGCGGTGTCGCCGGCTTCGCAGGCGCCGGTGGTGAAGAAGACGAACAGCGGGAGGGTGCTGTGGCTGGACCTGAACCTGACGCCGATGGAGAACGAGAGCGACCTGGAGTTTCGTTTAGGGACGAAGACGCCGGCTCCTCCTCCCGTCATCGACTGTTACGTCGTA
>gnl_Manes_v6.1_Manes.04G008800.1
ATGACCAACAACTACACTGATTCTGTCCTGGATTTCAATTTCCCTTCGTTTTCGTCTATCCCATTTCACCAGCATGATCAGAAACAGCGAAAGAAGCGAACCAAATTGATCAAGATGGAACCCAGTTCAGTTCCTTCTACTGCCAGTGTTTCTGTCGTCTCCAAGCCAAAATATCAGGCTAAAAAATCAGACCTTTCTGCCCCTAAGATCACCATGCCTTGTACTGAGTGTGGTAAAAAGTTTTGGTCCTGGAAAGCACTCTATGGCCATATGAGATGTCATCCTGAGCGTCAATGGCGTGGGATTAATCCACCATCCAACTATCGTAGACCTGTTTTGCCAGTTACAGAGATGGGTAATGTAGAAGAAGCTGCAATGACCTCGGAGGAGTATGAAGCGGCTGCATGTTTGTTACTGTTGAATGATAGTGATGGCGGCACAACAACATTGGCTGATACCGAATGCAGCGGACATGGTGGGATTCGTTTTCACGTTCACGAAGATTTGAATTGTGGTTTTGAATGTTCCAGTTGCAAAAAGGTGTTTGGATCGCACCAGGCATTGGGAGGTCACAGGGCAAGTCACAAGAACGTGAAAGGCTGCTTCGCAATGACCTGTGAGATGGGTGAAGATCATATAGGAAGCAGCGGAGCCAGCAGTGGTGCGAAGGAGAATGTGGAGGATAATAACAAGATGTTGATGGTGTTAGGGCACAGATGCAGTATCTGTTTAAGGGTGTTCGCTAGTGGGCAGGCACTGGGTGGGCACAAGAGGTGTCATTGGGAGAAAGGAGAAGAAACCTTGTCGTCATCGATGAATCAAGGAGGAGTTGCAACGAAGGAAGAGGAAGCTTGTGGATTGGACCTGAACTTGCCTGCACCAGTTGAAGATGAATTATCCTCTTCATATTCATTGGACCTCGCCCTGGATTTGAGGTTGGGTCTC
>gnl_Manes_v6.1_Manes.04G031100.1
ATGAAGAGAGAGAGAGAAGAAGCTGGAGGAACTGAGTTAGCCCTGGACATGGCTAATTGCTTGATGCTGCTTTCTAAAGTTGGCCAAACTGAAGCACCCACTGGTCGTTTATTTGCATGCAAGACATGTAACAGGAAATTCACGTCGTTTCAAGCATTGGGTGGCCACCGAGCGAGTCACAAGAAGCCGAAACTCATAGGAGATGATTTGCTAACCAGTTCGCCTCCGAAGCCCAAAACCCATGAGTGCTCCATTTGTGGCCTTGAGTTTCCCGTCGGACAAGCTCTTGGAGGTCACATGAGGAGGCACAGAGGAGGAATTGGTAAAAATATGGATGATGCTCGACCTCTGTTTCCGGTGCCGGTTATGAAGAAATCAACGAGTAAAAGAGTTTTGTGCTTGGATTTGAACTTGACGCCGGTGGAGAATGACTTGACGTTGCAGCTGGGGAAGATTGTGCAGACTTCTGTTTTCAATTGTTATATT
>gnl_Manes_v6.1_Manes.04G012800.1
ATGGCCATGGAATTAGCTCAAGAAGAATTCATGGGTTCTAATGATCCTTCTCAGATCGTTAAAGGCAAGCGTAGCAAGCGCCTTAGGTCATCATCTGCCGGCATAACCTCTAGCTCCTCCAGTGGTACTTGCGGTGGATCCGGAGGAGGAGAACCAGAACATGTATCAATTTCCTCTCCTACAAGTTGCAGTGATGAGATTTATGAGAGCACAGAAGAAGAAGAAGACATGGCCAATTGCTTGATTCTATTAGCTCAAGGTGACGGTCCGAGGAGACAACAAGTGATGAGAGATGAAAATAATAGAAAATTCTCAGAAGTTTCAGCCAATCCAACAACGAACAAAGCTAGTTTCTTTGTTTATGAGTGCAAAACTTGCAACCGTAGCTTCCCTTCGTTTCAAGCTTTAGGTGGTCACAGAGCCAGTCATAAAAAGCCAAAGTCCATAATTTCGCCATTGTTGGATGAGCTTCAAGATTGCCAATTGAATAAAAGTAGCCCTGATCATCATCTTCTTCATCCTCTTTCTCTACAGATATCTAACAAAAGTTGCAGTTTTGTTGGTAATAATAAATCCAAGATTCATGAATGCGCCATTTGTGGCTCTGAGTTCACATCTGGTCAAGCTCTTGGTGGTCACATGAGGAGACACAGAGCTAACAGTTCAGCCAATAATAATCAAGTGGTTATCTCTGCTACTGATTCGAGCAGTGAAGACCAGATCAAGCAAAGAAATATTTTGGCTTTGGATCTTAACCTTCCAGCACCGGAAGAAGACCATCACCACCATCGTGAATCCAAGTTCCAGTTTCCATCCACACAACAAGCTCTAGCTTTCTCCGCCCCAACCTTGGTGGACTGCCATTAC
>gnl_Manes_v6.1_Manes.08G012900.1
ATGGATGTTCAACATGCAATGCCTTCTGAGGAGCTCGCTCTTTTCATCAAACACAAACGCAACAAGCGTCAACGCTCACCTTCTCCTCTCAGGTTACCCGTCACTTCTAGCTCCTCCAGCGGCGGAGACACCGGTGCTGAACCACTTCAAAGAATTGACAATAACAATATGTCTTATTCATCAACCACGATCACCTCCATTCAAAGTTCTGGTGCAGATGAAGAGGACATGGCTAATTGTTTGATTCTTTTAGCTCAAGGTAGCCTCCATAGCCGGACTCGAAAAACACCCGAGACTGCACCTGCTGGTAATAACAAGGTGTCTGGGTCGTCGCAGCTTTATGAGTGCAAGACTTGTAACCGGTTCTTTTCTTCGTTTCAAGCTCTTGGTGGACATAGAGCGAGTCACAAGAAACCCCACAATAAATCTAACAACGAAGAGAAGAAAGAGATACAAGACAAGGATGATCAACTGCTTAAAAATACGAGCACAGCCCTTTCATTGCAGATATTGCCAAATAGATCAGCTTTATATGGTAGCCGTAATATCAAATCTAACAAGGTTCATGAGTGTTCTATATGCGGGGCAGGGTTCTCTTCTGGCCAGGCCTTAGGCGGTCATATGAGGCGGCACAGGGGGGCGTTCGCTACTACTTCAACCACTAAGATGACAGCGAGGACGAATATGAGCTTGGTTACAAGTAGTTCTGAATCTCAAGAATCAAAGAAGCCAAGAAATAGTCTACAGTTTGACCTAAATCTTCCTGCTGCACCAGAAGATGATCTCCCAGAATCGAATTTTCACTTTGCTTCCGAGAAACAAGTTCTTGTTTTCTCGGCGTCTTCTTTGGTAGATTGCCATTAC
>gnl_Manes_v6.1_Manes.08G058500.1
ATGACCAACAACTACACTGATTCTGTCCTGGATTTCAATTTCCCTTCCTTTTTGTCGATCCCATTTCACCATCATGATCAGAAACTGCGAAAGAAGCGAACCAAATTGATCAAGATCGAACCCAGTTCAGTTCCTTCTACTGCTAGTGTTTCTGTCGTCTCCAAACCAAAGTATCAGGCTAAAAAACCAGACCCTTTTGCTCCTAAGATCACCATGCCTTGTACCGAGTGTGGTAAAAAGTTTTGGTCCTGGAAAGCACTCTATGGCCATATGAGATGCCATCCTGAGCGGCAATGGCGTGGGATTAATCCACCACCAAATTATCGTAGACCTGTTTCGCCAGTTCCAGAAATGGGTAATGTAGAAGAAGCTGCAATGACTTCAGAGGATTATGAAGCGGCTGCATGTTTGTTACTGTTGAATGATAGTGATGGCCCCACAACAACATTGGCTGAAACTGAATGCAGCAGAGATGGTGGGATTCGCAGTAGTTTTCACGTTCATGAAGATTTGAATTGTCGTTTTGAATGTTCAAGTTGCAAGAAGGTGTTTGGATCGCACCAGGCATTAGGAGGTCACAGGGCAAGTCACAAGAACGTGAAAGGCTGCTTCGCAATGAACGTTGAGATGGGTGAAGATCATATCGGAAGCGGCGGAGCCAGAGGAGGTTCGAAGGAGAATGTGGAGGATAATAACAAGATGTTGATGGTGTTAGGGCACAGATGCAGTATCTGTTTAAGGGTGTTCGCTAGTGGACAGGCACTGGGTGGGCACAAGAGGTGCCATTGGGAGAAAGGAGAAGAAACCTTGTCGTCGTCGATGAATCAAGGAGGATTTGAAATGAAGGAAGAGGAAGCTTGTGGATTGGACCTGAACTTGCCTGCACCAGTTGAAGATGAATCATCCTCTTCATATTCATTGGACCTCGCCCTGGATTTGAGATTGGGTCTC
>gnl_Manes_v6.1_Manes.S002300.1
ATGAAGAGAACCAGAGACAGCGCAGCAGAGATGGAGAGATTGGACATGGCCAAGTGTCTCATACTTCTCTCTCACACCTTGCACAATAAAAATCCCAGAAAACACTTCAAGTCTCACGACGACGACGACAACCATCTCTTTGAGTGCAAAACCTGCAACAAAAAGTTCCCTTCATTTCAAGCTCTGGGAGGCCACCGAGCAAGCCACAAGAAGCCAAAAATGGCGACAGAGAATAAACCCAGAACTGAGAAATTCTTGACGAGCTTAGAAACTAGTACAGTGAAGACGAAGGTGCATGAGTGCTCCATCTGTGGCGTTGAGTTTGCTTTAGGGCAAGCTTTGGGTGGTCATATGAGAAGGCATAGAGCTGCAATGACACGAAGATTGAACTCTTCTCATGCTCGTGGGGTTTCGAAATTGCCTGTGCTGAGAAGGTCGACCAGTAGCAAGAGGGTTTTTGGCTTGGACTTGAATCTTACTCCTTTAGAGAATGATCTTCAATATTTGTTTGGGAAGATGGCTCCCAAAGTTGATCCTTTCATT
>gnl_Manes_v6.1_Manes.09G062200.1
ATGGATGCTCAACAAGTAATAATGGATTCTATCAAAGGCAAGCGCTCCAAGCGTCAACGTCTGCCGTCCCCTCTCAGGTTAGCCTTCACTTCTAGCTCTTCTAGTGCCGGAGATGGCGGTGTGGAAAGAGTCGACAATAATATGTCTTCTTCCACGTCTCCTAGCACCTCCATTGAATTTGCAGAAAGTACTGGTGGGGAAGAAGAAGACATGGCTAATTGCTTGATTCTTTTAGCTCAAGGTAGCGTCCACCATCAGAGTCCAAAATTATCTGAACCTCCGGCTGCGGTAGCTTTGAGTACTACTTCTGCTCCGGCTAATAAGGTCTCATCAGGGTCTTCGTACGTTTACCAGTGCAAAACTTGTAACCGGAGCTTTCCTTCGTTTCAAGCTCTTGGTGGACACAGAGCGAGCCATAAGAAGCCCAGTAATAAGGCTCACAATGAAGTGATAGAAGAAGTGGAAGATCGTCAACTTCTTAATGCTATGAGCACAAACCTTTCGTTGCAGATGCCAATGAATATCAAAACTAACAAGGTTCACGAGTGTTCTATATGTGGGGCTGAGTTCTCCTCCGGCCAGGCTTTAGGCGGTCATATGAGGAGGCATAGGGCGGCTTTTGCTACTTCTTCAACGACGACGAGGAGCTTGGTTACAAGTAGTCCTGAGTCTCAAGAATCCAAGAAGCCACGGAATAGTTTGCTGTTAGACCTTAATCTTCCTGCACCAGAAGATGATCTCAGAGAATCGAATCTTCGCTTTACCTCCAAGGAACAAGTTCTCGTCTTCTCTCCTTCTTCGTTGGTTGATTGCCATTAC
>gnl_Manes_v6.1_Manes.09G090300.1
ATGGCTATGAAGAGAACCAGAGACAATTACAGAAATCTCGAGAGCTTAGACATGGCCAAGTGCCTCATTCTCCTCTCTCAAACCCTTCAAAACAACAATCCCATAAAACCCTTCAACACCCACCACGTCGACGACGACCATCTCTTCGAGTGCAAGACTTGCAACAAAAAGTTCCCTTCGTTTCAAGCTCTAGGCGGCCACCGAGCAAGCCACAAGAAGCCAAAAATCATGGGAGACAATACTAATAACGATGATAATAACAAACCCATTAGTGTGAAACTTCAAATTAGCAGCGCAGCAAAGCCGAAGATGCATGAGTGCTCAATCTGTGGAATGGAGTTTGCTTTAGGGCAAGCTTTGGGTGGCCACATGAGGAAGCATAGAGCTGCGATAACGCAAGGCTTTGGGTCTGCTCATGCTCATCCTGTGGTTTCGAAATTGCCTGTGATGAGAAGATCCAATAGTATTAAGAGAGTTTTTGGCTTGGATTTGAATCTTACTCCTTTAGAGAATGACCTTGAATATTTGTTTGGGAAGATGGCTCCCAAAGTTGATCCTTTGATT
>gnl_Manes_v6.1_Manes.09G006400.1
ATGACCAACAAAAACACTGATGCTTCCCTGAATTTCAATTTCCCATCATCTTCTTCAGTCCCTGCTGCGATTCCATATCACCATCATCAGAAAATGCGAAAGAAACATACCAAGTTGATCAAGATTGAACCCAGGTTAGTTCCTTCTACGAGTAGCGTTGCTGTTGTCTCCAAGCCAAAATATCAGGGTAAAAAACATGACCCTTCTGCTCCAAAGATCACCATGCCTTGTAGCGAGTGCGGTAAAAAGTTTTGGTCCTGGAAGGCACTCTATGGCCACATGAGGTGCCATCCTGAGCGTCTATGGCGTGGGATTAATCCACCACCTCATTATCGCAGAACCGTTTCGCCAATTCGAGAGATGGGTAATGTAGAGGAAGCTGCATTGAATTCGGAGGATAATGAGGCGGCTGCGTGTTTGTTGATGTTGGCTAACAGTGACGGTGCAACGACATTGGCCGAGACTGAATGTGGAGGTGGCATTGGCGGTAGGGATGGTGCTAGTCGGAGTAGTTTTCACGGTCAAGAGGATTTGAATTGTCGTTTTGAGTGCTCGAGTTGCAAGAAGGTGTTCGGATCGCACCAGGCATTAGGAGGTCATAGGGCAAGTCACAAGAACGTGAAGGGTTGTTTTGCATTGAATTGTGAGATGGTTGAGGATCATAATGGAAGCGGTGGTTGTGGCGGTGGTAGTGACGGTGGTCTGAAGGAGAATGTGGAGGATGATAGTGTTGATAATAAGATGTTGATGGTGTTAGGGCACAAATGCAGTATCTGTTTGAGGGTGTTCTCGAGTGGGCAGGCACTGGGTGGTCACAAGAGGTGCCATTGGGAGAAAGGGGAGGAAACGTTATCTTCATCAATGAATCAAGGAGGAGTACTTGCGACCAAGGAGGAAGCTTCTGGGTTGGACCTGAACTTGCCTGCTCCACTTGAAGATGAATCATCATCTTCTTATTCATTAGACCTCGCCGTCGATTTGAGATTGGGGCTT
>gnl_Manes_v6.1_Manes.07G111900.1
ATGAAGCGAAGTTTTCATGAAGCAGAGCTTGATAGTATAACCATGGCGAATTGCTTGATGCTTCTTTCTCAAAGGAAGGAAACTGCGTTTCCTTCCTTTCAAGCTATCAAAAATACTGGCGTTATTAATTCTCCTAGTCGTGTCTTTGAGTGCAAGACATGTAACAGGCAGTTTCCTTCCTTTCAAGCCCTAGGCGGCCACCGTGCAAGCCACAAAAAGCCTAGGTTGAATGGCGGTGGTAACAGAGATGGAAGCTCAGATACTCAGTCGTCGTCTTCATCGTCTCCGGCGAAAACCAAGACCCATGAATGCTCTATTTGTGGACTAGAGTTTGCTATAGGGCAAGCCTTGGGTGGTCACATGAGGAGACATAGATCAGCTGCCTTGAATGATCAAAGCAACTTGCGAGGTCCTGATACTTTGAGTCTTGATCCAACGACAAGTCATATCGTGAAGAAATCTAGCAGTGGAAGGGCTTTGTGCTTGGATTTGAACTTGACTCCTTATGAGAATGATCTGGAATTGTTTAGGCATGGCACTAAAGCACCTCCCATGGTTATTGATTGTTTCTTG
>gnl_Manes_v6.1_Manes.07G095100.1
ATGGAAGCTCAAGAGGAAGCCACCGCCACCGCCGTCGTAAAGGGCAAAAGAACCAAACGACAAAGGCTTCAATCACCTGTCCCTTTCGCCAATCTAACCGCCCATTCCTCCAGCAGCGAAGGAGATGGAGACGGTGATGGAGATGTGCAGTTTACTAATGGAAAGATTTCCACAAACGTATCACCAACCACTTCTCAAGAATTTCAAGATAGCACAGAAGAGGAAGAAGATATGGCTAATTGCCTTATTCTCCTTGCTCAAGGCCATAGTAATAATAATAACAAGCAAGATAACAATGAAGTTGCCGGAGTTTACAGCCCCACCATCACCGCCGCCGCCGCCACCACTACCTCCAAATTCAATAGTAGAAGGTTCTTGGAAACTGGCTGTCCGGGTTCCGGCAAAGTGGGATACTATGTTTATGAATGCAAGACTTGTAACAGAGCATTCCCATCTTTCCAAGCATTGGGTGGCCATAGGGCAAGTCACAAGAAGCCTAAGAATGATGAAAAGAAGCAGTTTGCGATATTTTCCGATGAAGAAGACGGACACTTGAGAGATATTTCTTCACTTTCTCTTCAATTGAGCAATAATAATAGCAATAATAATAGAGGTATGTACAGCAGTAGCAATCAAAACAAGAACAAGATTCATGAGTGTTCCATTTGTGGTGCGGAGTTCACCTCCGGCCAAGCCTTGGGGGGCCATATGAGGCGGCACCGGACACCTATAGGAGCTAATAGTAGCACAACTTTGTTATTACCACATGTGGGTGTAGAATCTGAGGAACCCAAGAAAGCAAGAAACCAACTTTCCTTGGATTTAGATCTCAATCTTCCAGCACCAGAAGATGAAATATTCTCCATTGCTTCCAAGCAACAAAAACAACCCAAAACGCAGCAGCAGCAGCAGCAGCAGCAACAGAAGCCATCTCTTGTCTTCTCTCGCCCAGCTTTGGTGGATTGTCATTAC
>gnl_Manes_v6.1_Manes.11G152400.1
ATGGAATTCATGGAAGCTCAAGAAGAATTCATGGGCTCTAATGATCTTTCTCAGATCGTTAAAAGCAAGCGTACAAAGCGTCTGAGATCATCGTCCGCAGTCACCTCTAGCTCGTCCAGTGGTTTTGGTGGTTCCGGCGGAGAAACAGGACTTGTTGGTGAGGAACATGGTTCAATTTCCTCTCCAACAAGTTGTAGTGAGATTTATGAGAGCACAGAAGAAGAAGAAGACATGGCTAATTGTCTGATTTTATTAGCTCAAGGTGACGGTCCAAGGAAGCAGCAGCAGCAGGTGAGTGATGAAAATAATGGTAGGATGGAAAAAGAAAAATTCAGTGCAAGAAAATTCTCTGATCCTTCTGCTACAACAAATTACAAGCCTGATTTCTTTGTTTATGAGTGTAAAACTTGTGGTCACAGAGCCAGTCACAAAAAGCCTAAGTCCATAGTCGAAGAGAAAAAGATTCTTCTTGTTTCGCCATTAATGGACGACCTTGAAGATTGCCAACTTAACAAAAGTAGCAGTACTTTTAGTTCTGATCATCTTCAACCTCAACCTCCTCCTTCTCTTCAGACATCTAACAAAGGTTGTGGTTTTCTTGGTAATAATAAGGCCAAGATTCATGAGTGTTCAATTTGTGGGTCTGAGTTCACTTCTGGTCAAGCTCTTGGAGGTCACATGAGAAGACACAGAGCTAACACAGCTAATAATGTTAATAGTAATGATCAGATGAAGCCAAGAAATATTTTGTCTTTGGATCTTAACCTTCCGGCGCCAGAGGAAGAGCACCACCACCGTGAATCCAAGTTCCAATTTGCAGCAACCACACAACAAGCTCTTGTGTTCTCTTCCCCAGCCTTGGTGGATTGTCATTAC
>gnl_Manes_v6.1_Manes.11G134100.1
ATGAAGGGAGACAGAGAAGAATCTGAGTCCGCCATAGATATGGCCAATTGCTTGATGCTGATCTCTAAAGTTGGCCAAACTGATGAACCCTCTGGTCGTTTATTCGCATGCAAGACGTGTAACCGGAGATTCACATCGTTTCAAGCATTGGGTGGCCACCGTGCAAGCCATAAGAAACCAAAACTCATCGGAGATTATTTGCTCAAGCTACCCAGTTCGCCGCCGAAACCCAAAACCCACGAGTGCTCTATCTGCGGCCTTGAGTTCCCTATTGGACAAGCTCTCGGAGGTCACATGAGAAGACACAGAGGAAATGTTAAGAATATGAGTGATAGGTTAGTGACTCGGCCTCTGTTGCCGGTGCCGGTTACGATGAAGAAATCGACAAGTAAGAGAGTATTGTGCTTGGATTTGAACTTGACGCCGGTGGAGAATGACTTGATGTTGCAGTTGGGGAAGATGGTGAAGTCTCCTGTTTTGAATTGTTATGTT
>gnl_Manes_v6.1_Manes.10G036200.1
ATGAAGAGAAGTTTTTATGAAGCAGAGCTTGAAAATAGCATAACCATGGCGAATTGCTTGATGCTTCTATCCCATGGGAGGGAAACGCAATTTCCTTCCTTTGAAGCTTTGAAAAATAGTGGCGTTATTAATTCTCCTAGTCGTGTTTTTGAGTGCAAGACATGTAACAGGCAGTTTCCTTCCTTTCAAGCCTTGGGTGGCCACCGTGCCAGTCACAAAAAGCCTAGGTTGACGGGTGGTGGTGGAGATGGGAGCTCAGAGACTCAGTCGTCGTCGTCCTCCTCCTCCTCTGCGGTGGCTAAGCCTAAGACCCATGAATGTTCTGTTTGTGGGCTTGAGTTTGCTATAGGGCAAGCCTTGGGGGGTCACATGAGGAGGCATAGAGGAGCCTTGAATGATCAAAGCATGCAGTTGCAGCAGGGTGATGGTAATACGACAAGTCGTAGTGCTCAAGTGGTGATGCCTCCTATTGTTAAGAAATCTAATAGCAGAAGAGTTTTGTGCTTGGATTTGAACTTGACTCCTTGTGAAAATGATTTGGAGTTGTTTAGTCATGGCAAGGCACCTCCTAACCCTATGGTTATTGACTGTTTCTTT
>gnl_Manes_v6.1_Manes.10G052000.1
ATGGAAGCTCAAGAGGATATCACCAACAATAACATCGTTAGGGGAAAGCGAACCAAACGACAAAGGGTTCAGTCGCCAATCCCTTTTGCTAGTCTGACTAATAATTCTTCGACCGGAGATGGAGATGGAGACGGAGATGGAGATGGAGATGGAGATGTTTGTACTAATGGGAAGATATTTACGAATATGTCACCAATCTCTTCTCAAGAATTCCATGGTAGCACCCAAGAAGAAGAAGATATGGCTAATTGCCTTATTCTACTTGCTCAAGGCCAAATTAGTAATAATTTCAAACACTCATCAACAAAGCAAGGTGATATTGATGTTGCCGGAGTCCCCACTGTTGCTGCTGTCATCACCACCACTGCCACCAACAACAAATTTAATAGTAGAAAGTTCTTGGAAACCGGGTCTCCGGGTTCTGGCAAGGCTGGATACTATGTTTATGAGTGCAAGACTTGTAACCGGACGTTCCCATCTTTTCAAGCATTGGGAGGACATAGGGCTAGTCACAAAAAGCCTAGGAATGATGAGAAGAAGCAGTTTGGAATATCATCTGATGAAGAAGATGGACACTTGAGAGATATAATTTCTCCTCTTTCTCTTCAATTGATTAATAATAATAACAAAAACAATAGATTTATTCACAGCAGTGGCGGTCAAACCAAGGCCAAGATTCATGAGTGTTCCATTTGTGGTGCGGAGTTCAACTCCGGCCAAGCTTTAGGCGGCCATATGCGGCGGCACAGGGCACCTATAGGGGCAAATAATAGCACAACCTTGGCATTAACACCACTGGCCGTAGAATCTGAGGAACCCAAGAAAGCAAGAAACCTACTTTCTTTGGACTTGGATCTTAATCTTCCTGCACCAGAAGATGACATACTCTCCTTTGCTTCCAAGAAACAAAAGCAGCAGCAGCAGCAACAACATCAACAAGAACAGCAACAGAAATCTTCTCTTGTCTTCTCAGGCCCAGCTTTGGTGGATTGTCATTAC
>gnl_Medtr_Mt4.0v1_Medtr2g096540.1
ATGAAGAGAGGTAGAGAAGATAAGAGTGAGTTAAATTGTTTGATGCTACTATCCAAAGTTGGTGAAACAAAAGAGCCTAATACATTGAAAGAATGTGGTTTTAAGTGCAAAACATGCAACAAAGAATTCTCTTCTTTTCAAGCTTTAGGTGGCCATAGAGCAAGTCACAAGAGACCAAAACTCATGTACAAGTTACCAAACATGAAACCAAAGATGCATCCATGCCCTATTTGTGGACTTGAGTTTTCCATTGGACAAGCTCTTGGTGGCCACATGAGAAAGCATAATAGTAGTTTTTCCATCTTCAAAAAATCAAAAAAAGACCATTGTGAAAGGTTGAATTTTTGCTTGGACTTGAACTTGACGCCGTTAGAGAATGGTCTTGTTTGGACTTGTACT
>gnl_Medtr_Mt4.0v1_Medtr2g084315.1
ATGGACATGGAAGGAATAATAGGAAGTGAAGAACATGGTAATGATGCCGGGCATCTCATCAAAGGAAAGCGAACGAAACGGTTAAGGCAATTGTCTCCTGTCACCGTGGCAACTGCTACGATGACATCAAGCTGCTCAAGTGCCACTGGAGGTGGTGGATCGTTTTCATCCACCACCTTCGATGACACTGAGCATGAAGAGGAAGCAGACATGGCTAATTGTTTGATTCTTCTGGCTCAAGGAAGAACCGGAAGAGATGAGGAGAATCAAAATCTTCGTCCTCAGAACCACCACCTCCACAACAACAGCCAACAAGTGGATGGTTACAACAAAACAACAACTGAAAAGGAGACAAAAAATGGTTTTGATAGTTATGAATGCAAAACTTGTAACCGTTTTTTCCATTCATTTCAAGCGTTGGGTGGACATAGAGCAAGTCACAAGAAACCAAAGATGAAAGAAGACAAACAATCCTCACCTCCGCGGCCGCGACAATTAATCACCGCCACTGGTGAATTTGAACAAGAAAATAAGCAAATTCATCCCAAGAATATTAACCCTCTTGTTCCTCCAGTTTCTCTTGAATTAAGGTGTGGTGTTAATATCAACTTCAAACCTAATAAGGTTCATGGGTGTTCAATATGTGGAGCTGAATTCACATCAGGTCAAGCATTGGGTGGTCACATGAGGAGACACAGAGCTTGTATTAATAACAACAACAATAACAACAAAAACAACAACGTTGGTGTTGTTACAGGTTTTGAAGATGTTCATGTTAGGTCTAGGAATGTTCTTGAATTAGACCTTAACCTTCCGGCACCGGAGGAAGATCTCCGCGATTCGACGTTTCAGTTTCCGGCGTTGGTGGGTTGCCATTAT
>gnl_Medtr_Mt4.0v1_Medtr7g100100.1
ATGGCAATGAAGAGACAAAGGAGCAATGAAGGCATAGATTATGCAAATTGTTTGATGCTACTATCTTGTCCACAACAAAAAAGCTATGAAAATGGTGAATATGAATGCAAAACGTGCAACAAAAAATTCTCATCTTTTCAAGCCCTTGGTGGCCATAGGGCTAGCCACAAGAGAATGAAACTAGCTGAAGGTGAAGAACTCAAAGAACAAGCAAAATCTCTTAGTTTGTGGAACAAACCAAAAATGCATGAGTGTTCTATTTGTGGTATGGGATTCTCTTTGGGTCAAGCATTAGGAGGACACATGAGAAAACATAGAGCTGTTATAAATGAAGGGGTTTCTTCCATCAATCAAATTATTGAAAAATTTCCAGTTTTGAAGAGATTGAATAGTAAGAGGATTATGGGGCTGGACTTGAATTTGACACCTCTAGAGAATGATGACTTGATGTTTGGAATTAAGTCACCACCAACACCAATTCCACTTTCTTTGTTT
>gnl_Medtr_Mt4.0v1_Medtr7g023560.1
ATGAAGAGGGCAAGAGAGGTTGATAGCATAACCATGGCAAATTGTTTGATGTTACTTTCTCGTGGAAGTGATCAATTTGAAGCCACATATTCATCTACCACTTCAAACAATCGTGTGTTTGAATGTAAAACATGTAATAGACAATTTCCTTCATTTCAAGCCCTAGGTGGTCATAGGGCAAGTCACAAGAAACCAAGGTTGATGGGAGAAAATATTGATGGTCAATTGCTACATACACCCCCAAAGCCTAAAACACATGAGTGTTCTATTTGTGGATTGGAGTTTGCAATAGGACAAGCTTTAGGTGGCCACATGAGGAGACATAGAGCTGCAAATATGAACGGAAATAAAAACATGCACAATTCTAATAATACTATGAGTTGTAGCAGTGGTGGTGGTGGTGATAGTAGTATCGATTCTTCACAAAAGATGAAAGCTAGAAACAAGAGAGTTTTGGTTTTGGATTTGGATTTGAATTTGACTCCCTTTGAGAATGATATGGAGTTTCTGAAGATTGGAAAGGCAACTGCTAATTTGATTGATTATTTTCAT
>gnl_Medtr_Mt4.0v1_Medtr5g062300.1
ATGAAAGGTGGAGATAAAAATTGGTCCGATGATCAATACAGGATGAAGAAGAAGCGTAAGGAATTGGGTGGGGAATCATCATCATCCAACAACATTGCTCGTACTTGCACTGAATGTGGTAAGATATTCTGGTCATGGAAGGCTCTTTTTGGTCATATGCGTTGTCATCCTGAGCGTCAATGGAGAGGCATTAACCCTCCTCCTAATTTCAGAAGACAACAACAACAACTTGTGACTCCAGAAGAACAGGAAGGTGCTGCTTCTTTGCTTTTACTTGCTAATTCAAATCCAAAGAACAAGAACAAGAACAAGAACAAGAAAACAACAACAACGGTGGTGGATGATGAGGATCAGTTTGTGTGTTCGTGTTGCAACAAAGTATTTGGATCCCATCAGGCACTTGGAGGACACAGGGCTAGTCACAAGAATGTCAAGGGCTGTTTCGCCGCCAATACAACTCACGATGACAACCATCACCCAATGACTCGTGGAAACGTTGAAGGGGAAGAGGTTAATAGTAATAATAATAATAATGACTGCATCATCGGACACAAGTGTAGCATATGTTTGAGGGTATTTAGCACTGGACAAGCACTCGGTGGTCATAAGAGGTGTCATTGGGATAAAGGGGAACCCACGACACCAACACTACCATTTGATTTGAATTTCCCTTTTCCACCTCTCCCTCCTCCTGCTCCAGATCATTCTTCTTCTCCCCTCACTCTTCATTTGAGGTTG
>gnl_Medtr_Mt4.0v1_Medtr5g099040.1
ATGAAAGGTGGAGATAAAAATTGGTCCGATGATCATAGTAGTGGTGATCAATACAGGATGAAAGATGATACTGTTACTGGTAAGAAGAAGAGTAAGGAATTGGGTGGGGAATCATCATCATCATCATCGAACAACATTGCTCGTACTTGCACTGAATGTGGTAAGATATTCTGGTCATGGAAGGCTCTTTTTGGTCATATGCGTTGTCATCCTGAGCGTGAATGGAGAGGCATTAACCCTCCACCTAATTTCAGAAGACAACAACTTGTTGTGACTCCAGAAGAACAGGAAGGTGCTGCTTCTTTGCTCTTACTTTCTAATTCAAATCCAAAGAACAAGAAAGCAAAAGCAAAAGCAACAACAACGGTGGTCGATGAGGATGATCAGTTTGTGTGTTCGTGTTGTAACAAAGTATTTGGATCCCATCAGGCACTTGGAGGACACAGGGCTAGTCACAAGAATGTCAAGGGCTGTTTCGCCAATACAACAACAACAATAACCGCTTCTTCTAATTCTACTACTGGAAGGACGTTCATGACGCCTCACGATGACACAATGACTCGTGGTGGAAACGTGGAAGTGGAAGGGGAAGCGGTTAATAATAATGAGATGATTAACTGCATCATCGGACACAAGTGTAGCATATGTTTGAGGGTATTTAGCACTGGACAAGCACTCGGTGGTCATAAGAGGTGTCATTGGGAAAAAGTGGAACCCAAAACACCAACACCAACACCAACACTACCATTTGATTTGAATTTCCCTTTTCCACCTCTCCCTCCTCCAGATCATAATCATTCTTCTTCTCCCCTCACTCTTGATTTGAGGTTGGGACTT
>gnl_Medtr_Mt4.0v1_Medtr5g076290.1
ATGTGTCCTAAAACACTTGAATGTTCTATTTGTGGATTGGAGTTTGCAATAGGACAAGCTTTAAGCGGCTACATGAGAAGATATAGAGCTTCAAATATAAACGAAAATAATATGAACAATTTTAATAATACTATGAGTTGTAGTGTGATAGTCTTATCTCTTGATTAT
>gnl_Medtr_Mt4.0v1_Medtr1g090703.1
ATGGAACCTGCCCCTGAACAACCAGAACAACAAATCTCTTTAGCCTCTAGAGAAATCACCAATATCATCAAAGGCAAAAGAACCAAAAGGGTTAGGCCACAATCTCCTATACCTTTCTCCATCACTGCTAATTCTTCAACTGGTGAAGGAGGAGGAGGAGGAGGAGAAAGAGAAGATTGCAACAATGTTGATGATGTTAACAATAATACCATCATTAACACCAACAACAATAATACATCTCCAACAACTTCTTATGTTGAAGAAAAACAAGACAGTACTGTTGTTATTGATGAAGAATATGATATGGCAAATTGTTTGATTCTATTGGCACAAGGACAAGCAAAGGAATCATCAACAAAGAACACTGATGATTTAGATGGTGGAATGATGAACTACACAAAATATAGCAGTAGAAAATTCATGGAAGCTGCTACTTTGGATTCTGGAAGAGCTGGTTTCTATGTTTATGAATGCAAAACATGCAACAGAACATTCCCTTCATTTCAAGCCCTTGGTGGCCATAGAGCAAGTCACAAGAAACCAAAAGCTTTAGCAATTGCTCAAGAGAAAAAGCACTTATATGATGATGATCAAGAGTTTCAATTCAAACCCAATCATAAATCAATTTCTCTTCAATTGAATAACAATGGTAAGGGAAATCTACATGGTGGAAGCAACAATAACAACAAGTCTAAGGTTCATGAGTGTTCCATTTGTGGTTCTGAATTCACATCTGGTCAAGCACTAGGTGGCCATATGAGGCGCCACCGTGCACCGGTGGGAACTTCTGCAGCCAACACCACACTCTCTTTGACAACAATGGCTTTGGAACCTGATGAAGATCATCCTAGAAAGAAAAGGAATGTTTTGTCTTTGGATTTGGATCTCAACCTTCCTGCACCTGAAGATGATCATAGAGAATCTAAGTTTGCCTTTGCTTCCAAGCAACATCAACAACAACAACAACAAAATGGCCAAAAACAACAACAGCAGCAGCAGCAACAACAACAAAAGCAACAAACAAATCTTGTCTTCTCTGCACCAGCTTTGGTGGATTGTCATTAC
>gnl_Medtr_Mt4.0v1_Medtr1g115345.1
ATGAAGAGAGAAAGAGAAACTGATCATAACACTAATAGCATAACCATGGCTAAATACTTGATGTTACTTTCTGGTGGAAGTGATAAAATATTTGATCAAGTGAATTACTCTTCAAATTTCAACAACCGTGTGTTTGAGTGCAAGACATGTAAAAGACAATTTTCATCGTTTCAAGCGTTGGGAGGACACCGAGCGAGTCACAAGAAACCGAGGTTGATGGAGATGACTAGTGATGGTGATGATCATCATGGTTCAATACTTACATCAACGACGAAGGCTAAAACGCATGCATGTTCTATTTGTGGATTAGAATTTGGAATAGGACAAGCTTTGGGTGGTCACATGAGAAGACACAGAAGAACAGAATCATCAAAAGCTAATAACTCAAATGGAAACATGCATAATTTTATGACTACTACAACTACTAGTAGCAGCAATAGTGGTTGCAGTACAATTGATAATAGTACTAATACTGATTCAGCAAAGAGGAGCAAGGGAAACAGCAAGAGATTTTTGTTTCTGGATTTGAATTTTACACCTTTAGAGAATGATTTGAAGTTTTTAAAGGTTGGACAACCAACTCCTAATTTGGTGGATCGTTTCAATTCAATTCAT
>gnl_Medtr_Mt4.0v1_Medtr1g077120.1
ATGTGTGAGGAATCACGATCAAAAGTCATCCACCACACGATCCATCTCTGCCACCACAAACTCCTACTCCTTTCTCCATCACTACTTATTCATCTACTGGAGAAGGAGGAACAAGGAGAAAGTGTAGGTTACAATGTGTATGCATGCAAAACATGTAACAAATCTTTCACTTCATTTCAAGCACTTGGAGGCCATAGAACAGGA
>gnl_Medtr_Mt4.0v1_Medtr1g067650.1
ATGATGAAAAGACAAAGAGAAAACGAAGAAAAAGAGAGCATAGATTTAGCAACAACTCTAATGTTACTATCTTCTCGTATAACCCAACAAAACAAAACATATTCTCCAGTTGAGTTTGAGTGCAAAACTTGCAACCGTAAATTCTCATCTTTTCAAGCCCTAGGTGGTCACAGGGCAAGTCACAAGAAGCTGAAACTTCTTGATTCAGAAGAAGCACACAAAGTGAATATTCATAATAATAAGCCCAAAATGCATCAATGTTCAATTTGTGGACAAGAATTCAAACTTGGTCAAGCTTTGGGTGGACACATGAGAAGACATAGGATTAATAATGAAGGGTTTTCATCTTCTTCAATAAATTATCAAGTGATAGCAAAATCTTCTCCTGTTTTGAAAAGATCGAATAGCAAGAGAGTTATGATCATGGAATTGGATTTGAATTTGACACCTTTAGAAAATGACTTGAAGTTGTTGTTTGGAAACAAGGCACCTAAAGTTGACAATTCTTTGTTC
>gnl_Medtr_Mt4.0v1_Medtr1g067640.1
ATGAAGAGACAAAGAGAAAACGAAGAAAAAGAGAGCATAAATTTAGCGACAACTCTAATGTTACTATCTTCTCGTATAACCCAACAAAACAAAACATATTCTCCAGTTGAGTTTGAGTGCAAAACTTGCAACCGTAAATTCTCATCTTTTCAAGCCCTAGGTGGTCACAGGGCAAGTCACAAGAAGCTGAAACTTCTTGATTCAGAAGAAGCACACAAAGTGAATATTCATAATAATAAGCCCAAAATGCATCAATGTTCAATTTGTGGACAAGAATTCAAACTTGGTCAAGCTTTGGGTGGACACATGAGAAGACATAGGATTAATAATGAAGGGTTTTCATCTTCTTCAATAAATTATCAAGTGATAGCAAAATCTTCTCCTGTTTTGAAAAGATCGAATAGCAAGAGAGTTATGATCATGGAATTGGATTTGAATTTGACACCTTTAGAAAATGACTTGAAGTTGTTGTTTGGAAACAACGCACCTAAAGTTGATAATTCTTTGGTC
>gnl_Medtr_Mt4.0v1_Medtr1g052185.1
ATGAGGAAGAAAAACACTCCCTATTGTTCCTTTTATAATCCATGTTCTTCTTATCATTCATTCGATGATAACGAGAAATCTCAACGTTCGAGCATATATGAGTGTGAGTTGTGCGGCAAAAGGTTCAACTCCGGAGCTGCACTCGGTGGCCACAAAACATCTCACCGTTCACAACCTCAAAACAAGAAACAAAGACACAATCATGCTGTTAACAAGGATGATAAAGATGATGAGAAACAGAAACATTGTTGTCGTGTTTGCAACAAGGTTTTTTCATCCAAGCAGGCTTTGTGTGGACACATGAGATGTCACAAAAGAGATGGGAAGGATATTCACCTGCCGACTTCATCATCTATTGATTTATCAAAATATTTGCTACCAATATCGTATCCGACCAATAAAGGTAGCAAGAGGAAAATCATTGATGAAGATGTTGCTCGAACACTCATCAAAATATCTTATGATAATAATCATGGTGACAGTAAGAGGCTGAAACTTTCCTGCGGTGATATGGTTAATGAGACGGTCAAGGAACAAACTGTGATGCAAACTACTGGTCATGTTAGGGTTAATGATGAAACAGTTGTGATCAAAGAGAAAGATGGCAGCGGAAATAAAAGACTCAAATTTTCAAGCAATTCTGAAGATATTAGTGACATTGATGAATCACCAGAGACCAAGGTAAAGGATAATAATACCTCTATTGACATTGAAGAGAAGAAGAACAATAATGAAGGTGAAACCGTGAGAGAACCAAGCCATATTGAATTGAAGGCAGATAGAGTTGTTATGAATTTTGATTTGAATGAGATTCCAATGAAAGATGAAACCAAT
>gnl_Medtr_Mt4.0v1_Medtr1g067660.1
ATGAGAGACGAAAGAGTAGAGAACATAGATTTGGCAAATTGTCTAATTCTACTCTCTCATCCCAAAGAAACCAAACCAAAGAAACATTTTAGTCCTGTGGAATTTGAGTGCACCACATGCAACCGCAAGTTCTCTTCGTTTCAAGCCCTAGGTGGCCATAGGGCTAGTCACAAAAGGCCCAAACTAGATACCTTGAAACTCAAGCTACATGCTCAAACTTTAGGTTTGTTGAATAACCCCAAAATGCATGGGTGCTACATTTGTGGTAAAGAATTTTCTCTTGGCCAGGCTTTGGGAGGACATATGAGAAGGCACAAGATTAGCGTCAACGAGGGATTTTCTTCGGTGAAGAAAAATAAGGTTGTTGGAAAAATCCCAACATTAAAAAGATTGAATAGTAAGAGGGTTATGTGCTTGGACTTGAACTTAACACCTTTGCAGAATGACTTGAAGTTATTGTTCGGAAATATGGCACCTAAAGTTGATTCATTTTTT
>gnl_Medtr_Mt4.0v1_Medtr1g062780.1
ATGCAAGTCTTGGAAGATCAAGTCTTGATGGTTTCCAAGGATCATACACAACAAATTATTAAAGGAAAACGAACAAAGCGTCAAAGGCTTCCATCTCCACTTAGGTTAACTATGCCCGTTTCGAATTCTTGCAATGAAGGTACAAGTTATGATAATAACAACAATAATTCAGGAGGAATTGAGTTTGTTAAAATTGATTCGCGTGACCGATCAGAAGAAGAAAAAGAGGAAGAAGAAGATTTGGCGAATTGTCTCATTCTATTAGCTCGAGGTCATAATCATCGTCATGATTATCAAAACACACATGTATCAAATCATCGAGATCACAATAACAACAAATCTTCGAATTTTTATCTTTACGAATGCAAGACTTGCAATCGTTGTTTCCCTTCATTCCAAGCACTTGGTGGACATAGAGCAAGTCATACCAAACCTAACAAGGCAAATTGTAATGTTGCACAACAAAAACAAGCAGTTACAACATCTTCTTTTGTTGATGATCATTATGATCCAACCATGAATACCATACTCTCTTTGCAAGCCTTCGCCGCGACCCCTATTACTACTATTCCTACTACAAAAAAATCAAAAGTTCATGAGTGTTCGATATGTGGTGCCGAATTCTCATCGGGGCAAGCGTTAGGGGGACATATGCGGAGACATAGGAATCTTGTGAACACATCTACAACGACGACAACAACAACGACTTCTATGAGTTTGAGTATTGGTAGTCCTAAATCTCATGAAGCTAAGAAACCTAGAAATGGTTTTAAGTTGGATTTGAATCTTCCAGCTCCAGAAGTTGATCAAAAAGATCAATCCAAGTTTTCGTTTCAGCCTAGAGAAAATGTTATTGCTTTCTCTAATTCTTCTTTGGTGGATTGCCATTAC
>gnl_Medtr_Mt4.0v1_Medtr4g073310.1
ATGAGGAAGAAAGGTACTCCTTCTTGTTCCTTTTATAATCCATGTTCTTCTTTTCATTCATTCCATGATAATGAGAAATCTCAAGGTCCGAGAATGTATGAGTGTGAGTTGTGCGGCAAAAGGTTCAACTCTGGCAATGCACTCGGTGGCCACAAAACATCTCACCGTCGCTCACATCTTCAGAGACACGATAAGTACGATGATGAGAAACAGAAACATAGGTGTCCTGTTTGCAACAAGGTTTTTTCATCCAACAAGGCTTTTTGCGGACATATGATATTGCACCATGAAAAGGGTTCCAAGAGTATTCATTCACCAACCACATTCTTGGAACAATTTCAATTTCAAGTTGCACAAACACTCTTCAATATGTCTTGCGCTGCGGCTGGTGGTGGTGGTGATCATGGTCAGGTACATAAAAAGTTCAAAGTTTCAAGCAATGTGGATAATGACAAGATCAAGGTGAAGGAGAATAATAATAATAACAGTAAAAAGAGTTTGCGGCTGATATTCAAGATTAAAGACAACAAGGTCTGGCAATGCATCCAAGGTGAAGAAAAGAAGAAAAATAATGAAGGCGGAGGAACTGGGATGGAACAGAGTTCTAATGAATTGAAGCCAAAAGGAGTTGTTATGAATTTTGATTTGAATGAGCTTCCAACAGAGGATGTGGCACATGAA
>gnl_Medtr_Mt4.0v1_Medtr4g057230.1
ATGGAAGAGTTTGTTATGGAGGAAAAAATGGTGGGTTTTTCTAAGAAAGATGCAACATACATAGCCAAAGGAAAACGCACTAAGAGGTTAAGATTTTTGTCTCCTTGTGGTGTTGTTGCTATGGCATCTAGTTGTTCAAGTGATGAGAGCAACATTGATCTTGAAGATGAAGATGAAGATGATGAAGAAGAAGATTTGGCTAAGTGTTTGATTCTTCTTGCTCAAGGTGGAAATCATAGGGAAGATGGTGGAGTTGTTGATGAGAATAAAAGGGTAAAGGGTAGTCATGGAAATAAAAAAATTGGTGAGACTAGCACAAAACTTGGTTTGTATATTTATGAATGCAAAACATGTAACAGAACTTTTCCTTCTTTTCAAGCTTTGGGTGGTCACAGGGCAAGTCACAAAAAACCTAAAATTATGGCTGAGGAGAAGAAACCACCATCACCACCGTCGCAGCAGCCTCGTCCACAGTCTTCATCACATGATTCGCAATCAGATAATCTGGTTGCGAATAGTGATGAGTATGAAGAAGCTGAGAAACCTCGTGGGCCCATGGTTTCTTTTCAAATGGGGAATCATGGTTTGAAAGCAGCTATTAATGGGAACAAGGCCAAGATTCATGAGTGTTCCATTTGTGGTTCAGAGTTCACATCCGGACAAGCATTGGGTGGACACATGAGGAGGCATAGGGTATCGGTGGCAAACGCCGCGGCTGTCGCAGCCCCGGATGAAAGAGTTAGGCCAAGGAATATTTTACAATTGGATCTTAACCTTCCGGCACCGGAAGAAGATATCCGCGAATCGAAGTTTCAGTTTCCGGCTACACAAAAATCAATGGTGATGGCTGCTGCTCCAGCTTTGGTGGGTTGTCATTAT
>gnl_Mimgu_v2.0_Migut.N02543.1
ATGATGAAAATGGAAATCTCGGAGGATTTTTCGGGGTCTAACGATCAGGTGATCGTTAAAGGGAAGCGCACAAAGCGGCCAAGGCCGTCGTCCTCCACCTCCTCAAGCATCGCCGGCGGCGGCGAGTTTTACAATAATAATAATAATTCAGTATTGATGGTTTCATCTCCGGCGACCACATCGAGTGCGATGAGTACAGAAGAAGACGAGGATATGGCCAACTGTTTGATTCTCCTCGCACGTGGGACGACTTCACCTCCACAACTAGTCTACGAAGAAACCAAGGCTGCGCCGGCGGCGGCGGAGGAGAAGAAATTCAGAAGCCGGAAATTCACTGAAATGGCCGCCGCGGCGGCGACCGGGAAAGTAGGCGGCAGCTACGTTTACGAGTGCAAGACTTGTAACAGAACTTTCCCGTCGTTTCAGGCGTTGGGCGGCCACAGGGCGAGTCACAAGAGGCCGAAGCCCACCGCGGATTACGATCAGAAAAAGTCACCCCCGGCGGCGCCGCCGCCGGATGTGGAAGAAGATGGGCAGTTCATCACCGGAGCACATAATACTACTTTAATTACTCCTCCGCCACCTTCAACAACAACAACAACACAGTTGCTACCGCCCAACAACAAAAGTTTCCACCATGATTATAACCATCACAACAAGCCTAAAATTCACGAGTGCTCAATTTGTGGTTCGGAGTTTGCTTCAGGGCAAGCATTGGGCGGCCACATGCGAAGGCACAGGCCGGCGGCACCTAGTAATACTAACACCACCACCAGAACCGGCGGCGCGAGTACCGAAACCGATTCTTCGTCGCCCAAAAATATGCTGGCGTTGGATCTCAATCTTCCGGCACCGCCGGAAGATGACAAATTCCATCAGTTTCCGACCAAACAGCAGAACCGCCTCGTCTTCTCCACGGCGGCGATGGTGGTGGATTGCCACTAT
>gnl_Mimgu_v2.0_Migut.N01146.1
ATGAAGCTGAAGATAATTCCTCCACGGCGACCCGATATCGTAACCGACGACGAGATTGTTGCCGTCGAAGTACTCATGATGCTTGCTTCCGGCAAAGACTTCTCTTCACCACCATCCGATTCCCAAACCACCACCAATAGAAGTGATGCCGCCTCCGATCAGAACCGTAGCGGCAGGGCCCACGAGTGTTCAATATGTCACAAGGTATTCTCGACCGGGCAGGCACTCGGCGGCCACAAGACCACTCACCGGAATACGATTAAATTCAAGTCCTCACACGGCGGCCCCCCATGCAACTCCCCCACCCCCATCCCCGCCCCAAAGACCGTGATCTCGATCAACGATAATATATCTTTGAAGAAGCGAAAACGCAACAACAACTCCGATTCCTCGGACGAAGCTGCATCTACATGGGTCGCACGAAGCATCGACTTGAATCTCCCACCGGAGCCTGAATTTTCTCCAAGCGCGGCAATTATC
>gnl_Mimgu_v2.0_Migut.N01353.1
ATGGAGACCAACCACAGCAGCAGCATCCCCTCCGATTTCCGACCTCCAACGTTGTCTTCTGGTCATGTCATCGGAGAACCTAGTAGTAGCTCCTCCCCTTTCCATCCAACAACCCTAATTTTCAACCCCAGACACCAGACCAAGAAGAAGCGCTCCAAGTTCATCAGAATCGACGCCACCGCCGCCGGGCTACACAGTACTAAACCCACCAGAAAGCCTGACCCCTCCGCCCCCAAAATAACTCCCCCCTGCACCGAGTGCGGCCGAAAGTTCTGGTCATCGAAAGCCCTCTTCGGCCACATGCGCTGCCACCCCGAGCGCCAGTGGCGTGGGATTAACCCCCCGCCCAACTTCCGACGCACGGCGGCGGAAACAATTTCCGACGAAAGAGACTACTTGTATTCTTCTTCTTTGTTGACCGAGGAGGATCACGAAGTGGCCGCTTGTCTGTTGATGCTGGCTCATTCCGCCGCCGCTCCTCCTCCGGAATATTCTGATTCGGCCGGTCAGCACATAGTTGATGGGAATTGCGGGAGGTTTGAGTGCGCAAGTTGCAAGAAAGTGTTTGGTTCGCACCAGGCTCTTGGGGGCCATAGGGCAAGCCACAAGAATGTCAAGGGCTGTTATGCAATTACCAGGAATAATAATTCAACCGCTGCAGGTGGAGGAGATCATCATCAGGAACAAGAAGAAGGAGAAGAAGAATTAGAGTGGTACTCAGAAGATAATAACAATAATGGGGGCCACAAATGCAACATATGTTCTAGGGTTTTCTCAAGTGGTCAAGCATTGGGTGGGCATATGAGGTGTCACTGGGATAAGGAGGAAGCTAGGGTTTTTGGTGGATTCGATTTGAATTTGTCCGGTACTGCTGGTGGTGCCACCACCACACCTCCTCCTCCTCCTCCACTTCCACCAGTTGTTGATGATGATGGTGATGCTTCTTCCCCTTATTGTTCAGGCATGGCTTTGGAT
>gnl_Mimgu_v2.0_Migut.D02294.1
ATGAATATGGAAATCTCGGAAGATTTTTCTGGGTGTACAAACGTCCATCAAATTATAGTTAAAGGGAAGCGTGCCAAGCGGCCGCGGCCCTCCTCCTCCGCATCATCAGCCGCCGCCGCCGGCGAGTTTATAAATAACAGTAATTCATTGGTTTCATCTCCGGCTACTTCGTCTAGTGTAATATCCACCAGCACTGAAGAAGACGAGGACATGGCCAACTGTTTGATCCTTCTTGCTCAGGGCGGCGGCGGCGGCGGCACCGAGGGAAAGTTCAGCAGCCGGAGATTCCCGGAAATGACGGCGGCCACGGCGGCGGAAGGGAAAGTTGGCGTCTACGTTTACGAGTGCAAGACTTGCAGCAGAACATTCCCTTCGTTTCAAGCGTTGGGTGGCCACCGCGCAAGCCACAAGAAACCCAAACCCTCCGCCGCCGCCGCAGACGTTGATCGGAAAAGGCCACCACCACCGGCGGCGGCGCCGATTGATCAAACAGCGGAATATGCTCCGGCGGCACCTTCAACGCAGTTTCCGAAAACTCACGAGTGCTCTATATGCGGGTCGGAGTTTGCGTCGGGGCAAGCATTGGGCGGCCATATGAGAAGACACCGGTCTGCTGCAACTAACACCAACACGACGTCGTCTGATATTATTGATGCCGGAGAAAAGACCAGAAACATGTTGGAGTTGGATCTCAACCTGCCGGCGCCGCCGGAAGATGACCGCCGGGAAATGAAGTTCCACCGGTTCACACCCAACAAGCAGCCGCGTCTTGTCTTCTCCACGGCGGCGCTGGTGGATTGCCACTAC
>gnl_Mimgu_v2.0_Migut.F01919.1
ATGGAGGCTGTGGAGGAAGTGGCGGCGCCGCCTTGTCGGAATAACACCACCGACCTCTCCCCCATCGCCAAGGGCAAGCGCACCAAGAGACTCAGGACTCACTCCCCTATTCCCTTCACCATCACACCACCACCCCCCGCCGCCGACCACCACCCTCCCCGCCGCAGCCCCACCTCCTCCGAGGAGAGCACCACCACCGAGGAGGTCGAGACCGCCAGATGCCTCATCCTCCTTTCCCGCGGCCATTTTCCTCCACTCTCCCCCAAACCCACCAGGACCGGCGGCGGCGGCGCGTGCGTCTACACATGCAAGACGTGTAACCGCGCATTCCCGTCGTTCCAGGCCCTCGGCGGCCACCGCGCGAGCCACAAGAAACCCAGGAACGATAAGAGAGCCGCCATGTTTTCCGACGAGGAGGATTTTCCGTCGCCGTCGATGTCTTCATTCAGGAACAGAATTTCCCCCAACTCCCTCTCTCTCCAGCTGAGCAACATCTCCACCACCGCCGCCTTCTCCGCCGCCGTGAAGTCGTCGCCGTCGCCCAGGATCCACGAGTGCTCCTACTGCGGGGCGGAGTTCACCTCCGGCCAGGCCCTCGGCGGCCACATGAGGAAGCACCGCGGCGGTCCGATATTAAACAGGTCGCCGAACAACGTCCAGTTATTATTACCAGAAGCCTCCATTGAAGAGCTCGAGCTCGCACAATCCAAAAAAACCCGACCCGGACCCGGACCCGGATCCGGGCTCTCTTTGGATCTCAATCTTCCGGCGCCGGAAGATAATCATGATAAAGAGAAAGAGCGACCATTGATTAACTGCCATTAT
>gnl_Mimgu_v2.0_Migut.F01698.1
CCGGCCATCGCCAAAGGCAAGCGCACCAAGAGGCAGAGGCTGCCTCTTCCGACGTTAATCACCACCACAACATGCACCACCAACATTAACCGCCTCAGCCCCAGCTTCTCCTCCGCCGCCGCCACCTCGTCGGAGGAGAGCACCACGACGGAGGAGGAGGACACCGCCAGATGCTTGATCCTCCTGGCCCGAGGCGGCGGCGGCCATTTCCAAACACGCCCGCTGGACAAGGCCGACGGCGACGATGAAGATGGTGATCGACATGATTATATTTTCAAACAAAACAGCAGCCGCAAGAGACGGGCGGCGGAAACAAACGCCGCCGGTTACAAGGGCGGCGGCGCGTGCATGTACGCGTGCAAGACGTGCGGCAGGGTTTTCCCTTCGTTCCAGGCACTCGGCGGCCATAGGGCCAGCCACAAGAAGCCCAGAAACGAGAAAAGAACAGTTATATTTTTCTCCGACGAAGAATTTCTTCACAAATCCCAGAAAAGATTAACGCCACCACCACCCACCTCTCTCTCTCTTCAATTGAGCAACCTTTCCGCCGCCGCCGCGCCGAGAAGTACGTTTCCTTCACCGAAAATCCACGTGTGCTCCTATTGCGGGGCGGATTTCTCTTCCGGCCAGGCCCTCGGAGGACACATGAGGCGGCACCGCCCAATATTGACTCTGTCGCCGTCGAATATAGTAGCAGCCCGAGCCCGTGGCGGGGCGTCCGTTGATGAGCCCGAGCCCGAGCCCGAACCCGAGGAATGGATGAAGGGCAGAAATGGGCTCACGTTGGATCTGAATCTTCCGGCACCGGACGATGAGAATCAGAGGCGAAAGGAAGGCGGCGCGCCGGAGAAGTTGAAGGTTCAATTATTTTTT
>gnl_Mimgu_v2.0_Migut.F00795.1
ATGATGATGATGATGAAGAGACAAAGAGAAGAATCCGATGTCGACGACATAACAAACCTGGCTAATTCTCTCATCCTACTCTCCGGCGGCGGCAGCGCCGCCGCAGGAGGAGGATATTCCAGCCGTGTGTTCGAGTGCAAAACGTGCAACAGGCAATTTCCGTCGTTCCAAGCCCTGGGCGGCCACCGCGCCAGCCATAAGAAGCCGAAGCTAATGGGCGGCGCCGCCGCCGGAGACGATCACCACCGGTCTCCACCGAAGCAGAAGACGCACGAGTGCTCAATCTGCGGACTGGAATTCGCGATCGGGCAAGCCCTAGGCGGCCACATGCGGCGGCACAGATCTGCAACCACCGCTAATAACGATCATCATCAGAAGCAGCGGCCGTCTCCGCCGCCGCCGCCGCCTTCGTTGTTCCTGTCGTCGTCTTCGCCTCCGATCGTGAAGAAATCAAACAGCCGGAGAGTTTTGTGCATGGATCTGAACTTGACTCCTTCGGAAAACAAGTTTCTCTTCGGCAACGTTGCTCCTGCTGTCAATTGCTTTTTC
>gnl_Mimgu_v2.0_Migut.L01720.1
ATGCAATTAGCTCAAGAAGAAGTAATTTTTATCAAGGGAAAGAGGAGCAAACGGTCAATTAGGGCAGCTTCCCCTCTTGCCTTAACCATGGCTGCTACCAGCTCATCCACCACCGCCGATTCCAGCGGCGCTGGGGTGGTTATTTCCGACATTTCCGGCAGTTGTGATCGTGATTCCAGTGATCATCAGGAGGAAGAAGACATGGCCAACTGTTTAATGCTATTGGCCGGAGGGCAAATCCAGAAGCCACCGCCGTCGGCGGCGGCGGCGGCAGCGGCGGTGGAGGTCTACCAGTGTAAGACGTGTAGCAAAAGTTTCTCTTCATTCCAAGCGCTCGGTGGACACAGGGCAAGTCATAAAAGACCGATTAAGCCACAAACCCTAGATCACGAAATCAAAAAACCGCCGCCGTTAAAACAGTACAGGCCGCAAGAAATCAGTTATTCTCCGTCAAACCCTTGCGCCGACGATAGTTCGATTATTCTTTCCCTTCAAATCACAGGCGGCGGCCTTCGGAGCAAGACGACGATTAGGGTTCACGAATGCTCAATCTGCGGAGCTGAATTCGCCTCCGGTCAGGCCTTGGGCGGTCACATGCGGCGGCACAGGCCAATACCCACGGCGGCGGCGGCGACTAGTAATATTAGCCACGGCGGCGGCGAGTCTCAAGAAATGAAGAGGCCGAGGAATAATCTGCTTTCGTTGGATCTGAATCTTCCTGCGCCGGAAGATCACGATCACAGAGATTCCAAATTTCCGTTTGCACCCAAGGAACAAATTATAGTCTTCTCCAGTACTTCTCCGATGGTGGTGGATTGCCATTAT
>gnl_Mimgu_v2.0_Migut.J00452.1
ATGTTCCTACAGGCCGATCTAGAAGATCAAGTAGTTATGCTCAAGGGAAAGCGAACCAAGCGTCCCCGGCCCCCCTCCTCCCTTGAATTAACTACCATGGCCCCCACCACTAGCTCATCCAGCACCGCCGCTGCCGCTGGTGGTGGTGTTACGAGTGACGAAGTTTCTGATCGCACAACCCCCTCCCTTTCCGACTCAGGTGAACTCACCCACGACGAGGAACAAGATATGGCCAACTGTTTGATTCTACTTGCTAAAGGCCAAAGACAAAGGATGCCATTGCCACCTCCACCACCGCCGCCGGCTGCGGCGGCGATGGATGTATACCAGTGCAAAACGTGCGACAAGAGTTTCTCTTCGTTCCAAGCGCTGGGCGGTCACCGGGCGAGCCACAAGAAACCCAGTAGTAAGCCAATTACAATTACAGCGGTGGATGAATATTATCAGAGATCAATTCAAATCTCCGATAATAATAATAATAATAATAATAACAGCAACATTTATCTTGGCAACCAAACGAGGCCTAAGAGTACTGCTACTACTAGGAGGGTTCACGAGTGCTCTTTGTGTGGGGCGGAGTTCGCCTCCGGCCAGGCCTTGGGCGGCCACATGCGGCGCCACAGACCAATTCCGGCGGCGTCAATTAGCGGCAGCGGGCATGGTGATCAGCATCCAGAAGTGAAGAGGCAGAGGAATATGTTGTTGTCCTTAGACCTTAATCTCCCAGCTGCACCGGAAGAAGAGCAACCGGCGGCGGCGGTGGCGGCGGAATCAAAGTTTCCTTTTGCACCCAAAGAACAAGTTATTGTCTTCTCCGCCACTCCTTTGGTTGATTGCCATTAT
>gnl_Mimgu_v2.0_Migut.H02203.1
ATGACAACCGGCGGCGATAATGGAGGATCTTCTTCTTCTCCCAACACAATTGGTGAGAGCCCCAGTCGCCGCCGCAATATCAGTGGTGGTGGAGCAAATGCTTCTCCGCCTCCGCCTCCGCCTCCTCCTCCAGCCAGCCCCCCACGACTGTGGCCTCCTGTCATGGGGATTCCCGGGGTGTCAGCCTTCACCCCGTACAACAGGAATGCTCCACCCCCGCCGCCTCCTACAAACCCAGGTGTGCTTTATAATCCGCGTCCCGCCGGCGGAGCAGCCCTGTTTGGATTTGGAGGCGGCCTTGGATTCCAAGGTGGCCAGGCCTTGGCCGTAGGAGGCGGAGGCAGCGGTGCACCAGCGGGAGGTGCGAGGGTGGGCGGCAGCCTGGCTGCCAGAAAGAGAGTCCGCGACGGCGCGGCAGGTGGAGGCGTTGCGGGAGGGAGGAATCCGCCCGAGGGCGCAGGCAACCCGGTAAACTGTAGTGTCTGCGCGAAGGAATTCATGTCGCCGAAGGCTCTCTTCGGCCACATGCGTTCCCACCCCGACAGGGGGTGGAAGGGTGCCCATCCACCACCATCGTTTCGGGCCGAGGAGGAGTTTGCCGACCTCCGTGGCGTCAATCATCGCCCCGCCGGAGGGGCTGCCGCCGCTCCTGCTGCCGCTGTGGAAGACGGCGGCAATGATGCTGTAGTAAGAGCGGAAGCGCCGCCGCAGGAAGGAGGTGCACGGGAGGATGGCGGCGAGGAGCCGCCAAAGAGAAACTACCTGCTGCCGGATCTTAACGAGGGC
>gnl_Musac_v1_GSMUA_AchrUn_randomT02240_001
ATGGACTCCTCTTCCTCCATCAACCTCCCTTACCGTCCTCCTCCTCCTCCTCCTCCTCCCTACCAACCTCTTCACCAACTCACTCCTCCAACCCTACAGCACTTGGATGAGAATAGCGCTCGGCCTCTCCCTCCCAAACCCAAGTACAAGCCGTCCCCTGGCTTCGTTCCTCATAGCCGGGATCCAACTTTCCAACACCACCTGGGGCCCTTCTCCTTCCCTCCCACCTCGACCATGGCGAAGACAAAGCCCCGAAGAAAGCCGGACCTGGCGGCTGCCACCACCGCCGGGCCGAAGGCCACCACCCCACCGTGCACCGAGTGCGGCAAGCGCTTCTCTTCCTGGAAGGCCCTGTTCGGGCACATGCGCTGCCACCCCGAGCGCCAGTGGCGCGGCATCAATCCCCCGCCACACCTCCGGCGTCCGCTCCCCCTCGCGAGCCCGACTCCAGAGGAACACTTCACCGATGAGGAGTACGAGGTGGCCGCCAGCCTCATCCTGCTCTCCCGTGGCCCTCACAGGAACATCAGCGCGCTTTGCCGGGCGGAACCAGAGCGCGCGGACGCAATGCAGCCTTTCTCCTTCCCGCAGCCGCAGCAGACAAGTGGCGGCGTCCTATGCAAATGCGACGTTTGCTCGAGGGGCTTCGCCGCTGGCCAGGCTCTTGGGGGGCACAAGCGGCATCACTGGGAGAGAGAGGAGGACATTGTTGTGGGCTGTTCATCTTCTGGGAACTACGATTTGGACCTCAACTTGCCCCCCCCTTCGCTAGAGAACAACGAAGCCAACCCAAGCACTGTTTTGGACTTAAGGTTGGGCATT
>gnl_Musac_v1_GSMUA_AchrUn_randomT07580_001
ATGGATTCTGTGGAGGAAGGCAAAGAATACCACCACCACAACAGTAGCAGTAGCAGCAGCTGCAACAACAACGACCGTGGTGCTCGTGCCGTCGTCAAGGGCAAGCGGACGAAGCGGCGCAGGGTCCACCTACCGCCGGCCTCGGCACTCGCGGGGCCGACCACCTCGTCCGCGTCCTCCGCCGAGTTCTCCAGTAGCATCACCGAGGAAGACGAAGACATGGCCAATTGCCTCGTGCTCCTCTCCCGTGGTCGAAACTGCACGAGCCTAGGTTCGGCTGAGGCCGCCGTGGCGACGACGGACGCAAAGGCCGGAGCGTGCGTTTACGAGTGCAAGACTTGCTATAAATGCTTTCCTTCGTTCCAAGCGCTCGGGGGGCACCGTGCCAGCCACAAGAAGCCCAGGATGATGTCGAGGGTGCATGAGTGCTCCATCTGTGGATCGGAATTCTCGTCCGGCCAGGCGCTCGGCGGCCACATGAGGCGGCACCGGCCGTTGTTGACGACCAAAGAATCGCCAGAGCTTAAGAAGGAGAGCTGTGTTCTCTCATTGGATCTAAACCTTCCCGCGCCATCCGACGGTGACCATGAGGAGCTTCTCATATTGCCACCCGCCATGACCGCCTTTCCCTTCGAAGGCGAGCAGCCGCTTGTCTTCTCGGCGACGCCGCTGGTGGATTGCCATTAC
>gnl_Musac_v1_GSMUA_Achr9T03210_001
ATGAAGAGATACATAATCGGAGGAGAGATAGACGGCGTTAGGATGGCCCATGTTTTAATGCTTCTCTCTCGAGGAGGAGGAGGTCGGATGTTCGAGTGCAAAACCTGCAACCGGCAGTTCTCTTCCTTCCAAGCGCTCGGTGGCCACCGAGCGAGCCACAAGAAATCTAGGCTGGCTGCCGGTGATCACGGCCGAGCGGAAGCCGTGGCTGATAAGCCGAAGGTCCATCAGTGTTCCATCTGCGGGCAGGAGTTCGCCCTCGGGCAGGCTTTAGGAGGCCATATGAGGCGGCACAGGACCACGACCGAAGGATTCGTGCATAGCCTCGCAGAGAAGAAGACCGGCGACGACCGGGGAGGGATGTTTCTGGACTTGAACTTGCCGCCTCTAGAGAATGAACTCAAGCTTGGAGATTGTGGA
>gnl_Musac_v1_GSMUA_Achr9T09370_001
ATGGAAGGAGATCGGCTGACGCCGGCGCCGGGGCTGCTGCCGTTGTCGAAGCACCGCTGCAAGGTGTGCAGCAGGAGCTTTCCGTCAGGGAGATCTTTGGGTGGCCACATGAGGTCTCACGTCAACGTGCAGTGCAAGGAGTGCGGGAAAGAGTTCCTGTCCTGGAGAGCGCTCTTTGGGCACATGAGGTGCCACTCCGAGAGACCTTACGAGGAGAGAGGAGAGCGTGACGGCTCCTGCAGCAATGCCGGCCATTGCAATAGCCTCGAGAACCAATTCGACAGCGAGGCCGCAGCAGCAACCCCCGAGGACGAGGACGGCGCCATCAGCCTCGTGCTGCTCTCGAAGGGTCAAGATCTGAGCTCTGCTGTTACCGAACCAAGCATGAAGCCTGGATTCGATGCAAGTGGTGTTCGACTCGGAAAGAATTCTTCAAGCACACTGGAGAGATCGGATGGTTGCTCGGACAAGACCACCAAGAAGAGAAGCTGGTTCGACTGCAAGCCCTGCAACAAGGTTTTCCGCTCCTACCAAGCTCTCGGAGGCCACAGAGCAAGGCACAAGCGGATGAAAGGCTGCCATGGCCACAGGCTCCATGGCTCGACCAAGGGTCATCGGTGTCCGATCTGTAGTAAGTTCTTCAGCTCCGGCCAGGCTTTGGGCGGTCACAAGAGGTCTCACTTGGTGGCAAACACTGCTTGCCCCGTTGTGATTCCTCGCCAGCCATTCAAGATGTCCCAGTTGCTCGATCTCAACCTTCCTGCTAATGGAAGCGACGACTATGGTGGACGGGAGTCAACCTCAAGCACGAGCTACTGTTTCATCCAC
>gnl_Musac_v1_GSMUA_Achr9T03200_001
ATGAAGAGTCCAAGAGCCGACGAAGACGATGCAGAGCTGCTGCTGTCGCTCTCCTGCGTGGCGACGACGGCGAAGACCCACAGTGAGCCGAGGGCGGCGGTCGGTGTCTTCGAGTGCAAGACGTGCAGTCGCCAATTCCCGACTTTCCAAGCGCTCGGCGGCCACCGGACGAGCCACAAGCGCCCGAGAACCGATCTGGTTCTTATCATCAGCTGCTTCAGTTATTCGTATAGAGAAATACAGGATTTGATTGTAATATACATTTTTCGTTTCTTTTCTATAGAAATTCGCGTTCAAAGCTGCTATCACATAGGAATAGAGAAATTAGATATTTCATATGCA
>gnl_Musac_v1_GSMUA_Achr8T24420_001
ATGGGAGCTCGTCTCGTGGAAGGTGGAAGCTATTGCGACACCGAGGACGCTGCGCTGGGAGCGGATAACAGCCTTGGAAATCGAGTCGAGTGCGCCGAAGAACCCGGCAAAGCCGTGGCTCAGGAGGTGGCGTCGTCTCGCTGTGGTGACGACGAGGAATCTGTGTCGGAGGCTGGAGCGGCCGCCGCTGAGGACGACGGCAGCTCGAGGCGTCGTCATGCGACATGCCCGGAGTGCGGGAAGAGCTTCCCCTCGGACAAGTCACTGTTCGGCCACCTGAGGTGCCACCCGGAGAGGGATTACAGGGGAGTGAACCCGCCGCCCGAGGCGAGGAGGAAGTCCGGCGCTTCTCCGGCGGCCAAGAGGCCGAGTGCGAAGCGAGGCCGACAACGGAAGGCCACGGAGCAGGTGGTGCTGGCGAACGAGCCCGGTACGTCTGATCGTGGCCGTAGGTACCGATGCAGTGTGTGTTCCAAGACATTCTCTTCTCACCAAGCGCTGGGAGGACACCGAGCAAGCCACAATAAGATCAGGAGTCATCATCATCCCGAAGAAGAAGAAGAAAAAGAAGAAGAACAAGAAGAAGCCGCAGCAGCAACGACGACGAGCAACCACAAGAGGGAGCAGCAAGAGGCCGAAGCTGATAAGGGAGGAAGCCATGGACTGTTGGACTTCGATCTCAATGAGGCACCGAGGCTGGGAGAAGAAGAAAGC
>gnl_Musac_v1_GSMUA_Achr8T12900_001
ATGGAAACTCCGGAGGAAGCCACGGCTTATTCCAACAACAGCGACAGCGCATCCAATGATGAATTCGTTCATGCAGTAGTTAAGGGCAAGCGCACCAAGCGCCAGAGGACACAGCCGCCGCCTGAGGAGGAGGACATGGCCAACTGTCTCATCCTTCTCGCCCAGGGCCGAACCCGAAGACTCGCGGAGGGGGCCACGACGACCAACGGCAAGGCTGGAATTTACGTGTATGAGTGCAAGACATGCAATAAATGCTTCCCGTCGTTCCAGGCGCTCGGCGGACATCGGACCAGCCACAGGAAGACCAAGCTAGCCGCCGGGACGACCGCGGAGGAGAAGAAGCTGGCGGCCGGCGACGATATCCTTCAAATCAAGTTCAGCTCCGGTCAGGCGCTCGGAGGCCACATGAGGCGGCACAAGCCGCTGGGCGCCGCAGACAGCCAAGAAGCCAAGAAGGACAAGAGCTTTCTTTCGTTGGATCTGAACCTCCCCGCTCCCGCAGACGACGGGCTCCAGAGGCCGCCTTCGCCGACGCTCTCATTGGCCAGCAAGCGCCCGCTCATCTTCCGGGCGTCGGCATCGGCCTTGGTGGTCGACTGCCATTAC
>gnl_Musac_v1_GSMUA_Achr8T02630_001
ATGAAGAGGAATAGACTTGGAGGAGGAGGAGGAGGAGGAGAGATGGACAGCCTCAAGTTGGCCCATGTGTTGATGCTTCTATCACGAGGAGGCGGCGGTGGCCGAGTCGAAGAGAAAGAACACATGGCGCAGCCGCCGTCGGGACGGGTGTTCGAGTGCAAGACATGCAGCCGCCGGTTCCCTTCCTTCCAAGCGCTCGGAGGCCACCGAGCGAAACACAAGAAGCCGAGGCCGGTCGGGGACCGCCATGGTCAAACGCAAGTCGGGGCTGCCAAGCCCAGAGTCCACGAGTGCTCCATC
>gnl_Musac_v1_GSMUA_Achr1T03310_001
ATGATCATAGCTGTGGAATCACTATTGCAGAGATCTCTTATCTTACCTCAAATCTGGCCTCCTGAGGCCGCGACGACAACCGGCTGCGCCTATGAATGCAAGACGTGCAGCAGATGGTTCCCGTCGTTCCAGGCGCTCGGCGGGCACCAATCGATCCATGATCACCTGCTGCAAACAAGTACGAATCCTTTCTCGCATCCGGTTCGTGGTGTTGAGCAAAGTAACACCAAGACGAAGACCCACGAGTGCTCGATATGCGGTTCAGAGTTCAGTTCTGGACAGGCGCTCGGCGGCCACATGAGGCGGCACAGGCCACCGGTGGCGGCCATTCCAGAGAGCCAAGACATCAAGAAGGAGAGGTTCCTTCTTCCTTTGGATTTAAACCTCCCGGCGCCCATCAACGACGACGCTCAGATCCCTCCTCCGCCAGCTTCCCCATTCGCCCCTGGGCGACCGCTCGTCTTCGCGGCGTCCGCCTCAGCTCTTGTCGACTGCCGCTAC
>gnl_Musac_v1_GSMUA_Achr1T01260_001
ATGGCCAATTGCCTTATCCTTCTAGCTCGGGGACGTGCCTCCGATGCCGGACTTAAGGCAGAAGGCCTGGGGGGTGAAGACGGTGGCGCCGGCCGCAATCTTTACGAGTGCAGGACATGCAGCAAAAGCTTCCCGTCGTTCCAGGCGCTCGGAGGGCACCGCGCCAGCCATAAAAAGCCCAACATGAATTCTTTCCCCAGCATCAAGCCAAAGATCCATGAGTGCTCGATATGTGGATTGGAGTTCAACTCCGGTCAGGCACTCGGCGGCCACATGAGGCGGCACAGACCTCTGACTACTTCGACCATCCAAGGAGCAGCCAATAAGGAGAGGGCCTTCCTGTCATTAGATCTCAACCTTCCGGCACCAGCCGACGACGAGCAAGACGAGCTTCGAAGGCCAACGTCACCAGCTTTCACCTTCGTCCTCGCGGCACCGTCGGCTTTGGTGGACTGCCATTAC
>gnl_Musac_v1_GSMUA_Achr1T06720_001
ATGGCCAATTGCCTTATCCTCCTCGCTCAGGGCCGTTCGTTAGTTGCAGGTGCAGAGAATGAAACCGCGGTGGAGAACGCCAGCCAGGCCGAGAAGTCCACCTGCAAGACCTGCGACAAATGCTTTCCTTCCTTCCAAGCGCTCGGCGGGCACCGCACGAGCCACAAGAAGCCGAAGCTGGCACCGCCCAGGGTGCACGAGTGCTCGATCTGTGGAGCGGAGTTCTCCTCGGGGCAGGCTCTCGGCGGCCACATGCGGCGGCACCGCCCCATAACCGAGTCATCGGAGGCCAAGAAGGAGAAGAACGTCCTCCCCTTGGATCTCAATCTCCCCGCACCATCAGATGATGACTCCCAAGCCCTACCCAAGTTGCCACCTCCAGCCGCGGCCTTCCCCTTTGAAACTCAGCAGCCGCTTGTTTTCTCAGCCTCGGCTTTGGTGGATTGCCATTAC
>gnl_Musac_v1_GSMUA_Achr11T24480_001
ATGAAGAGATATACAGAAGGGGAGGAAGGAGAGACGGAGAGCATGAACGTGGCTAATGTCCTTATTCTCCTCTCTTTCGGCGGCTGCGACGGAGAGGAGATCGTCGACGTCTCGGCGCGCACATCCCCTGCAGACAGAGTTTTCGAGTGCAAGACCTGCAACCGCCGGTTCCCGTCCTTCCAAGCTCTCGGAGGCCACCGGGCCAGCCACAAGAAGCCGCGGCTCGCCGGGAACGGGCGCGAGGAACTCGCAAGGGCGAGGGTCCATGAGTGCTCCGTCTGCGGGCTCGAGTTCGCCATCGGCCAGGCCTTGGGCGGTCACATGCGGAGACACAGGGCGGCGGCCAACAGCTTTCCGCAGGGCTCCTGCCTCCAAGAGAAGAAGCCGCGCGAGGAGAAGGCCTTGTGGTTGGATCTGAACGCGCCACCGTCCGAGGGCGAGCGCGACTGCCGG
>gnl_Musac_v1_GSMUA_Achr11T23970_001
ATGAAGCGCTCGAGGGACGCAGAAGATGCTGAGCTCTTGCAGCTGTCACTCTCCTTCGGCGTCAAGCCTCCTGCGAAGATCCACAGGAGGACGAAGACGGCGGACGGCGAGTTCGAGTGCAAGACCTGCAGTCGCCGGTTCCCGACGTTCCAAGCGCTCGGCGGACACCGGACCAGCCACAAGCGCCCGAGAATCGACCGTTCGACGCCGAAGCCCAGCATGCACCGGTGCTCCATCTGCGGCGCGGGGTTCGCGCTGGGGCAGGCGTTGGGCGGCCACATGCGGCGGCACAAGGCCATGGATGGGGAACTGATGCGGAGTGATGGGGAGGAGCTGGACTTGGCCATGGCTCCTCTACAGGTCAACCTATTTGATGTGGCCGGGAGGAGCAGCTCCCACTCTCCGTTGCTTCAGTTGTTCGTT
>gnl_Musac_v1_GSMUA_Achr11T02250_001
ATGGCGAATTGCCTCATCCTTCTCGCCCAGGGCCGCGCCTTTGACACCGGGCCTAAGCCGGAAGAGCACAAGGACGAAGCTGGAGGCGGCGGCGGTGGGTCCGAGAAGTTTACGAGCCGAAAGTTGATCGAGGCGGCGACGACGACCAACGGCAAGGCTGGAATTTACGTGTATGAGTGCAAGACGTGCAGCAAATGCTTCCCGTCGTTCCAGGCGCTCGGCGGGCACCGCACCAGCCACAAGAAGCACAAGCTGGCTGCCACCACCACGACGGCGGAGGAGAAGAAGCTCGAGACTCCCACAAAGCCGAAGGTCCACGAGTGCTCCATATGCGGATCGGAGTTCAGCTCCGGGCAGGCGCTCGGAGGACACATGAGGCGGCACAGGCCGCTGGCCATCGCCGACAGCCAAGAAGCCAAGAAGGACAAGAGCTTTCTTTCCTTGGACCTAAACCTCCCCGCTCCCGCCGACGACGAGCTCCAGAGGCCGCCTTCCCCGACGCTGGCATTGGCCACCAAGAGGCCTTTCATCTTCTCGGCGTCGGCATCGGCACCGGCCTTAGTGGTGGATTGCCATTAC
>gnl_Musac_v1_GSMUA_Achr11T21920_001
ATGGCCAACTGCCTCATCCTGCTCGCCCAGGGACGCGCCCTGGAGGCGAGGCCTCCGCCGGATCAGGCGCGGAAGGACGATGCCGCTGGCCGCGGCGGTGGGGCCGAGAAGTTCACCAGCCGAAGGTTCGCTGAGGCGGCCACCACCACCAACGGCAAGGCTGGGTTCTACGTGTACGAGTGCAAGACGTGCAACAAGTGCTTCCCGTCGTTCCAGGCCCTCGGCGGGCACCGCACCAGCCACAAGAAGCCGAAGCTCGCCCCCCCGCCGACGACGGCCGCGGAGGAGAAGGTCGTGTCCAACACGAAGCCCAAGATCCACGAGTGCTCCATATGTGGGTCGGAATTCAGCTCCGGGCAGGCCCTCGGCGGCCACATGAGGCGGCACAGGCCGCTGGCCGCCGCGGATGCCCAAGAAGCCAAGAAGGATAAGAGCTTCCTCTCGCTAGATCTCAACCTCCCCGCACCGGCCGACGAGGAGCTCCACCGACCGCCTTCGCCCTCCTTCACGTTAGCCAGCAAGCGGCCGCTCATCTTCCCGGCCCCGGTGTCGGCGTCCGCGTCCGCGTCGGCTTTGGTGGTGGACTGCCATTAC
>gnl_Musac_v1_GSMUA_Achr6T33180_001
ATGAAGAGATTTGGGGACGGAGAGGAAGGAGAGATGGAGAGCATGAACGTAGCTGATGTCCCGACGCTCCTCACTCGCGGCGGAGGCGGAGAGGGCACCATCAGCGTCCCGTCGCGGGCGTCTTCGGTGCGGGTTTTCTGGTGCAGGACCTGCCACCGTCAGTTCCCCTCCTTCCAAGCCCTCGGAGGCCACCGCGCGAGCCACAAGAAGCCGAGGCTCGCGGAGGACCGCCACGGCCACGCCTGCTCCGTCTCGGGACTCGAGTTCGCCGTCAGCCAGGCGTTAGGCGGCCACATGAGGCAGCACTGCACCGGCGGCGCGCCTCATGGCCTCACGGAGAAGAAGCCCGGCAAGAGGAGGGGCCTGTGGTTGGACCTGAACCTGCCGCCGTCCGACGACGTT
>gnl_Musac_v1_GSMUA_Achr6T34310_001
ATGAAGCGTTCAAGAGAAGCAGAAGAAGAAGAACAAGCAGCAGGCGCGGAGCTGTTGCTGTTGCTGTCGCTCTCCTGCGGGGATAAGCCTGCGACGGTTCGCAAGAAGGTCAGAGCGGCGGAGGGCGTGTTCGAGTGCAAGATTTGCAGCCGCCAGTTCCCGACGTTCCAGGCTCTCGGCGGCCACCGGACCAGCCACAACCGCCCGAGGCGAGTGAACCGGCCTCCTCTGAGAAATGCCATGCCCACTGCATCACAAACAACTACTGGAGAGTCGTCTGCAACCTCAAGTGCTACCACAGCATCACTGCGAAGGCCCGCTAAGGAAGTATGCGAGAATCCA
>gnl_Musac_v1_GSMUA_Achr6T34280_001
ATGAAAAGATACAGATTTGGAGGAGAAGGAGAAGAGATGGACAGGATTAGATTGGTCGATATTCTAATGCTTCTGTCTCGAGGAGGCGCTGGAGGCGGCGTAGGGGAGAGCGAGAAGTCGTCGGCGGGACGAGTGTTCGAGTGCAAAACGTGCAGCCGGCGGTTCCCTTCCTTCCAAGCGCTCGGAGGCCACCGAGCAAGCCACAAGAAGCTGAGGGCGGCTGGCAATGACCATGGCCGACCGCAAGGCGGTGCTGCTGCGAAGCCGAAGCTCCACAGTGCTCCATATGCCCTTAGGAGGGCATATGAGACGGCCCTGTCCATATGCCCT
>gnl_Musac_v1_GSMUA_Achr6T34890_001
ATGGAAGGAGATCGGTTGTTGCCGCCGCTGCCGCTGCCGCTGGCGTCGTCGAAGCATCGCTGCAAGGTGTGCCGCAAGTGCTTCCCGACCGGGAGATCTTTGGGTGGCCACATGAGGTCTCACTTCGCCGTGGCCGCCAACTCCTCGTCGGAAGGCGACGAGCGGCAGCAGAGCAGCTATAGCCTGAGGGAGAACCCCAAGAAGACCTGGCGGCTATCGGATTCCGGCGACGGAGATGGAGAGATGCAGTGCGCGGAGTGCGGCAACGAGTTCCTGTCCTGGAGAGCGTTCTTTGGACACATGCGGTGCCACTCCGAGAAGCCTTCCGAGGAGCGAGGAGAGCAAGATGGCCCCTGCAGCAATGTCGACGGCGCCATCAACCTCATGCTGCTCTCCAGGGGTGTCAGAAACTGGAGCCGCAGCTGCAGCGAGACGTCGGACAAGAACTCGGCGGAGTTCGAATGCAAGTCCTGCAACAAGGTGTTCGACTCCCACCAAGCTCTCGGCGGCCACAGAGCAAGCCACAAGAGGATGAAAGGCTGCCGGGGCCACAGGACCCATGCGAACAAGGGCCACCGGTGTCTCATCTGCAGCAGGTTCTTCAGCTCCGGCCAGGCTTTGGGCGGCCACAAGAGGTCTCACTTGGTGGCCACCGCTGGTTCCAAAAGACTTTGGGCGGCCATTCGGCAGCAGCCACTCGAGAAGCCCGGCGTGCTCGATCTCAATCTTCCAGCTGATGGAAGTGAAGACCTCAAGTCATGGTGGCTGGGAGGCAACCTCAAGCATGAGCCACTGCTGGGTGTGATCTCCAAT
>gnl_Musac_v1_GSMUA_Achr10T06730_001
ATGGCCAATTGCCTCATCCTCCTCTCTCGGGGTCGTGCCTTGGATGCCGATCCACCAGGGACCCAAGCAGCAGCGGAGGAAACCGCCATGGCGACCACCGGGAAGGCCGCGCCCGATGTCTACCAGTGCAAGACCTGCAACAAATGCTTCCCTTCCTTCCAGGCTCTCGGCGGGCATCGCACGAGCCACAAGAAGCCAAAGGCAGACGAGGATCGTCCGAGGGTGCACGAGTGCTCGATATGCGGGTCGGAGTTCCCGTCCGGGCAGGCCCTCGGCGGCCACATGCGGCGTCACCGTCCGATAACGCCCGCGGAGCCACCGGAAGCGAAGAAGGAGAAGCACGTCCTCTCGCTGGATCTTAACCTCCCCGCACCACCAGACGACGACCGCGAGGAGCCGCCACGGCCCACCTCGTCCGCCATGCCCTTCCCCTTCGAGCTCCAGCAGCCGCTTGTATTCTCGGCATCGGCTTTGGTGGATTGCCATTAC
>gnl_Musac_v1_GSMUA_Achr10T03700_001
ATGGATGTCTTCAAGGACACGAAGAGATATAGACTGGGAGGAGGAGGAGTAGGAGGAGGAGGAGAGCAGATCGATAGCGTCAACATGGCCAATGTGCTGATGCTTCTATCTCAAGGAGGAGGAGGAAGTGGTGGCGGGGCGGAAAAGAGAGATCACTCGGGGCGGGTGTTCGAGTGCAAGACATGCAACCGGCAGTTCCCATCCTTCCAAGCGCTGGGAGGCCACCGAGCGAGCCACAAGAAGCCGAGGCTGGGCGGCGACGGCCATGGCCAGGCGCAGGGCGGGGCTGCCAAGCCGAGGGTCCACGAGTGCTCCATCTGCGGGCTCGAGTTCGCCATCGGACAGGCCTTGGGTGGTCATATGAGGCGGCACAGGACCACGGCCGAAGGATTCGGGCATGGCCTCACGGAGAAGCCGCCGGGCGACCGCAGAGGGACGCTGTTGGACCTGAACCTACCGCCTTTGGAGACTGATCTTAAGCTTGGTTTAGGATTGGAGATCGTAGATAAGATTCCAATGGTGGGTTGTGGACAT
>gnl_Musac_v1_GSMUA_Achr10T13540_001
ATGAAGAGAACTAGGGTCGCAGGGGAAGGAGAAGTGGGGAGCGTCCACACCATGGCTCATGCACTGATGCAGCTGTCCCATGGCAGCGCCGACGACGCCGACGTGTCGTCGGTGTCGCCACCGGCACGTGTTTTCGAGTGCAAGACGTGCAACCGGCAGTTCCCGTCGTTCCAGGCGCTCGGTGGCCACCGGGCGAGCCACAAGAAGCTGAAGCTCGCCGGGGACGGCCGCGGCGACGGCGAGGGGGCGAAGCCGAGGGTGCATGAGTGCTCCATTTGCGGGCTCGAGTTCGCCATTGGCCAGGCCTTGGGAGGTCACATGCGGCGGCACCGGGCGACCACCGCGGCCTGCGGGCAGGGGCTGCCGGAGACGAAGAGTACTGAGGGGAAGAGGGTGCTAAAGATCTTTGGATTTGAGCTTGTATATACAAACCCAGTGGCGGTGGATTGCTTGTAT
>gnl_Musac_v1_GSMUA_Achr10T13530_001
ATGCAAGAAGCGGATACTTCCTCGGTTATTCGTCCTCGCGAAGCCTCCGTCACTGCCGGAGGAGGAAGAGAGCAGGAGACGGGGAGCACGGAGATGGATAGTCTGCTACTGATGCTCTCATGCGAAGAGAAGCAGCGGGGCGAGGTCGGCGGCGCGAGCAGGCCCAGTGGCGCCGGCGGGGTCCGCCAGTTCGAGTGCAAGACCTGCAGCCGCCGGTTTCCGACGTTCCAGGCGCTCGGAGGCCACCGGACGAGCCACACAAGGCCGAGGGGGCGTGGAGACGGGTGCAACCCGGTGCAGAAGATGAGGCCGAAGCTTCACTCCTGCCCCGTGTGCGGCTTGGTGTTTCCGATGGGCCAGGCTCTCGGCGGCCACATGCGGCGGCATAAGACGGCGGCGCCGGACGCGCATGCCGCGAGGGAAGGTGGTGCGAGGGAGCTTCGGTGGCTGGACTTGAACTTGCCGCCGCTGGAGAACGAATTGCAGCTCCAAAGTCTTGGATTCCGATACACGGCAGAAGGATCTGCAACGCGAGATTCCTCCAGTTATTCATCGCATAGTGCA
>gnl_Musac_v1_GSMUA_Achr10T31400_001
ATGGCAGCTCGTCTCGTGGAAGGTAGAAGCCACCATACGACCTGGGATGCTGCAGTGGCAGCAGAAGAGCAAGCCCACGAGGAGCTGACCAAGAACACCCTGCGGCTTCGGATCAAGTGCCCCAAGACCGGAGACGAGGACAGGGAAGCAGCGGCTCAGGTGGCGGTGTCTCCATCTGGTGATAGTGGTGTGATAGTTGACCAATCCACCGGTGGTGCTGACGGGGATCTTGCCGGCGATGAGGATGCTAACGCCGAATCTGCATCGGAGGTCAAAGAGGTGGTCGACGAGGGTTGTGGCAGCTTCAAACGCAAGCATGCAAACAGGAGGGCGGTGGTCCCAACATGCCCCGAGTGCGGGAAGACCTTCCCCTCCGATAAATCACTGTTTGGCCACCTGAGGTGCCACCCGGAGAGAGACTACAGAGGAGTTAATCCGCCTCCGGGTGCGAGGAAGAAGCCGCAACCCGATGCGTATTCGTCGATCGCGAGAGTGCCGCCCACCACCAAGTGGAAGATCAAAGAGCTGGAACTGGTGAACGGGTCCGGCACATCTGTTCGTTGTCGAAGGTATCAGTGCAGTGTATGCTTCAAGACTTTCTCTTCTCACCAGGCACTGGGAGGACACCGAGCCAGCCACAACAAGAAGAAGAGCAATCCCGTAGAAGCAGCGGCGATCCCTGACGAGAACGAAGAACATCGATGCACGAACTGCAACCTGACGTTCCGAAGCGGGCAGGCACTCGGGGGCCACAAGAGACGGCACTTCAATGAGCTGCAGCATCGAGCTCCATCGTCTTCTCCACACTCATCTGAAAGCGACAAGGGAGCGAATGGGCTGCTACAGAATCGAGTTACATCTTCTTCAGCGCACTCATCTGAGAGCTACAAGGGAGCAAAACATGGGCTGTTTGACTTCGACCTCAACGAGGTGCCGGAGCTC
>gnl_Musac_v1_GSMUA_Achr5T29140_001
ATGAAGAGATGCAGATTCGGAGGAGGAGAGGGAGAGAAAGAAGTGGCCTGCATCAACATGGCCAACGTCTTGTTGCTTCTTTCACGAGGACGCAGCGGCGGCGGAACACAAGAGAGCGACTACTTGGTGCAGTCGTCGTCGGAGCGGGTGTTCGAGTGCAGAACATGCAACCGGCAGTTCCCTTCGTTCCAAGCGCTCGGCGGTCACCGAGCGAGCCACAAGAAGCCGAGGCTGGACGGCCACGGCCACGGTCAAGCGCAAGCCGGGGCGGCCGCCAAGCGAAGGGTGCACGAGTGCTCCATCTGCGGTGTCGAGTTCGCCATAGGGCAGGCCCTGGGAGGCCACATGAGGCGGCACAGAGCCACAACAACCGGCGGCTCCGGCCTCATCCTGGCGGCGGAGAAGCCGGTGGAGCGGAGAGGGAAGCTTTTGGACTTGAACTTGCCGCCTTTGGAGAATGATATCAAGCTCGGTCCGGGATCGGAAGTCATGGACGAGATTCCGATGGTGGATTGCTGGCAT
>gnl_Musac_v1_GSMUA_Achr5T28550_001
ATGAAGAGATGTGGAGACGGAGAGGAAGGAGATCAGATGGAGAGCGTCAACGTGGCTAACGTTCTCGTGCTTCTCTCTCGTGGCAGCAGCGGCGGAGAGGAGATCATCGACATCTCGTCACGGCAATCTCCGGTCCGTGTTTTCGCGTGCAAGACCTGCAACCGCCAGTTCCCGTCCTTCCAAGCGCTCGGGGGCCACCGGGCGAGCCACAAGAAGCCGAGGCTCGCGGCGGACCGCCAGGGTCAGGTCCATACGGAGCTCGCGAAGCCGAGGGTGCACGAGTGCTCCGTTTGCGGCCTCGAGTTCGCCATCGGCCAGGCCCTGGGCGGCCACATGAGGCGGCATAGAGCCGCCGCTCCGCAGGCCCTCACGGGGAAGAAGCCCGAGGACAAGAGGACCTTGTGGTTGGACCTGAACATGCCACCGTCGGAGGGAGACGGTGACTACCGGAAGAAGATTTTTGGGTTCGAGCTCGCGGACACAACTCCTTCTATGGTGTTGGACTGCTTTCAT
>gnl_Nelnu_v1.0_NNU_023403-RA
ATGAACAGCAATTTCAAACAAAGCTTCGACGGCTTCGGTTCTCAGACCACCGGCGGCGAAAGGTCGACCGAGAATCGTCGAAAGAAGCGAACGAAACTCTGCCATGGTGGTGGCGGTGCTGGCGATCCCGGTAGCAGCATTTCTTTGAAGCACAAGCCTGTATTGAAGAAACCCGAAACCGGGGCTCCAAAGATCACCCGACCTTGTAGTGAGTGTGGCAAGCAGTTCTGGTCCTGGAAGGCTTTATTTGGGCACATGAGGTGCCACCCGGAGCGGCAGTGGCGTGGGATAAATCCGCCGCCTAACTATCGACGACCTGTGTCACCGGAAAATCGTATCGAGGAGGCCGCCGGAGCGAAACTGACCGAGGAGGAACACGAGGTCGCTTCATGCTTAGTAATGTTGGCGAATTGGCCTAATGAGCCCACTGCAATGGAGGAGGAGGAGGTGGATGTACATATACCAATACCCAGCACTGACACAATGGATATAAACCAGCGGGAAGAAACCGGAGACCCCATGTCGACGATGGGGGGATACGTTGATGGGTCTAAGACTGGTGCAGGCCCGTCGTCGGGATTAGGTTGTCGATACGAGTGTCTGAGTTGCAAGAGGGTGTTTGATTCGCACCAGGCATTAGGAGGACACAGGGCCAGCCACAAGAATGTCAAGGGGTGTTTTGCAATCGCGAGGTCCGCCGGCGAAGACGGCGAAGAGCAGCGGAGTTGTGATCACAGCAACCATGACAGAGGTGATCAGGGGCTGGGGCTGATGGAGGTGAAGGAGGGCAGAGAAGAGAAGACGGTGGTGGTTTCCGGGCACCGGTGCAGCGTTTGTTTAAGGGTGTTCTCTAGTGGTCAAGCGCTTGGTGGGCACATGAGGTGTCATTTGGAGAGAGGAGACGAACCATCTCCAAATGGGTTGAACCCTTCTACGAGTGGGGTTCTGGACTTGAATTTTCCTGCCCCAGAAGAAGAGACTGATGATAGCCACTCATCCTCCGCTTCTTCTTCTTCTCCTTCTCCTCCAGACCTTATTTTGGACCTCAGGCTCGAAAAAGAA
>gnl_Nelnu_v1.0_NNU_005481-RA
ATGTTGAACGAGCAAGCCATGAAGAGAAGCAGAGTAGAAGGCGAGATTGATAACATCACCATGGCGAATTGTTTGATGCTGCTATCCCGCGGAGGGGAGGCCGACTCCATGGCCCCTCATCGTGTGTTCGAGTGCAAGACCTGCAACCGGAAATTCCCGTCGTTCCAAGCGCTGGGAGGGCACCGAGCAAGCCACAAGAAGCCCCGATTGATGGGCGCGGATGACCCGAATCATCAGGCGCAGTTGCACAACTTACAGGTGAAGCCCAAGACACACGAGTGCTCCATATGCGGTCTGGAGTTCGCCATCGGTCAGGCCTTGGGTGGACACATGAGGAGGCACAGGTCCGCGCTGAGCGAAGGCTTACTGTCACCACCTCCACCACCGCCAGCCCCACAAGTGCCAGCTGTTTTAAAGAGATCCAGCAGTAGCAGGAGGGTTTTGTGTTTGGATTTGAATTTGACGCCTTTGGAGAATGATTTGGATTTGCAGCTTGGAAGGAAGATGCCTCCTGTTGTCGATTGCTTTATC
>gnl_Nelnu_v1.0_NNU_009514-RA
ATGAAGAGGAGCAGAGTAGAAGGTGAGATTGATAGCATCACCATGGCCAATTGTTTGATGCTGCTCTCCCGTGGAGCGGAGAACGACTCCATGGCTTACTTTCCCAGTCGTGTCTTCGAGTGTAAGACCTGCAACCGCCAGTTCCCGTCGTTCCAAGCACTGGGAGGCCATCGAGCGAGTCACAAGAAACCCAGATTGATGATGACGGGAGAAGACACAGCAGATCATCAGGCACAGTTGCAGAGCTTACAGATGAAGCCCAAGACGCATGAGTGCTCCGTATGCGGCCTGGAGTTTGCCATCGGTCAGGCCTTGGGTGGGCACATGAGGAGGCATAGAGCCGGTTTGAGCGAAGGTTTATCGCTGCCTCCTCCACCGCCAGTGCCGGTTTTGAAGAGATCCAGCAGTAGCAGGAGGGTTTTGTGTTTGGATTTGAACTTGACTCCTTTGGAGAATGATCTGGACTTACAGCTCGGGAGAAAGATTCCTCCTGTGGTCGATTGTCTTATC
>gnl_Nelnu_v1.0_NNU_014028-RA
ATGGAAGTTGCAGAGGAAGTCGTGGGGTCTAATGATCAGCACAGTACTCACGTTGTCAAGGGTAAGCGTACCAAGCGCCAGCGACCACCGTCCCCGTTCTCCGCCGTTGCTATGGCTACTAGCTCTTCGAGTGGAGGAGGAGGAGGAGATGGTGGTGCAGGTGGTGGAGATGATGGTGCCTTTCATTCACCGACCACCTCGGCGGAATTCGCAGAGAGCACCGAGGAAGAAGAGGACATGGCCAATTGTCTAATTCTCCTAGCTCAGGGACACAGCCGGGACAGTCCAAAGCGAATTGAGGAAGGTGGTGGGATGGAGATGAGGATTAGTAGCCGAAGATTTGCCGAGGCGGCAACGACGACCAGCGGCAAGGGAGGCTTCTACGTCTATGAGTGCAAGACATGTAACCGCTGCTTCCCTTCGTTCCAAGCGCTAGGTGGGCACAGGGCAAGCCACAAGAAGCCTAAGGCTATGGCTGCAGAAGAAAAGAAGGCGTTAATGGTGTCCTCGCCGGAGGAAGATGAAGCCCAATTCAACAACGTTAACAGCAGCCCACACCTTCATCTCCAGATAGCTGGCAACAAAGCTTCTGTATATGGAAACAAGTCGAGGGTCCATGAGTGTTCCATCTGTGGCTCAGAATTCTCGTCCGGCCAGGCTTTGGGAGGCCACATGAGGCGACACAGAAGCGCTCCTACAACAGCCACCACAATCACCACGAGTCCTGACTCTCCAGAAGCCAAGAAGCCAAGGACGACGAATGTATTGTCATTGGATTTGGATCTCAACCTCCCGGCGCCAACAGAAGACGTCGATCACCGGGAACCCAAATTCCCCTTCTCGTCGAAGCAACAGCCTTCACTGTTATTCTCGGCCTCGGCCTTGGTGGATTGCCATTAC
>gnl_Nelnu_v1.0_NNU_023477-RA
ATGGAAGTTGCAGAGGAAGTCATGGGGTCTAATGAGCACACCCATATTGTCAAGGGCAAGCGAACCAAGCGCCAGCGGCCTCCGTCCCCGTTTGCAGCCGTTGCCATGACTACTAGCTCTTCGAGCGGAGGAGGAGGAGAAGAAGAAGAAGAAGAAAGTGGGGGTAGTGGTGGAGATGAGGTTGGCTTCCCGTCGCCGACTACCTCGGTGGAATTCGCAGCTGAGAGCACCGAGGAAGAAGAGGACATGGCCAATTGTCTGATTCTCCTAGCCCAAGGACATGGCCGGGACAGTCCTAGGCGAATTGAGGAAGGTGGGGCGATGGAGAGGGCCAGTAGCCGAAGATTTGCCGAGGCGGCCACGACCACCACCGCCAAGGCAGGATTCTACGTCTACGAGTGCAAGACATGTAACCGCTGTTTCCCATCGTTCCAGGCGCTAGGTGGGCACAGGGCAAGCCACAAGAAGCCTAAGGCCATGGCGGAAGACAAGAAATCCTTGATGGCCTTGTCCCCAGAAGAAGACGAACCTCAATTCACCCATAACAGCATCCCATCGTCCCTTCTTCCTCTCCAAATAGGCAACAGAGTTGTATATAATAGCACCACCACCACCACCAAGTCCAGGGTCCACGAGTGCTCCATATGTGGCTCAGAATTCTCGTCCGGCCAGGCCTTAGGAGGCCACATGAGGCGACACAGAAGCGCTCCGACAACCACAATCAGCCCAACTCCGGACTCCCCAGATGCCGCCAAGAAGCCAAGAACCGTTTTGTCATTGGATCTCAACCTCCCGGCGCCAACAGAAGATGACCACCGGGAACCCAAATTCCCCTTCGCCTCCAAGCAACAACCTTCACTCATCTTCTCCGCCTCGGCCTTAGTGGATTGTCATTAT
>gnl_Orysa_v7.0_LOC_Os04g08060.1
ATGGGCGTCCAGGAGGAGGCCGCGCTCGCCGCCGCCGTCGTCAAGGGCAAGCGGAGCAAGCGCCAGCGGGCGCACGCGGCGGTGGTCCCGATCGCCGCGTCGGCGACGGCGGAGGAGGAGGAGTCCATGGAGTCGTCGCTGTCGCTGTCGGGCGGCGCCGCGGCGGAGGGGTCGTCGACGACGTCGCCGTTGTTGACGACGACGGCCGCACGGGGCGACGAGGCCGTGTCCGGGTGCGTCACCGAGGAGGAGGAGGACATGGCGCTCTGCCTCATGCTGCTCGCCAGCGGCGGCCACGGCGAGCGCGCGCCGGACGCCGAGGCGGTGGCGGCGAAGGAGGCCAAGTTCCGGAGCCGGCGGCCGGCGGACGGCGCCGGCGCCGGGGAGTTCGTGTACGAGTGCAAGACGTGCAGCAAGTGCTTCCCGTCGTTCCAGGCGCTCGGCGGCCACCGCACCAGCCACAAGAAGCCTCGCCTGGTCGCGCCGCCGGCGGCCATGGAACCGGCAGCCGATGACAAGATCAAGCCGACCATCCCGGAGACAGCCGCCGCCGCCGCCGAGGAGAAGCCGCCCAAGCCATCGCCGCCACGACCACCGGCCTCGAGGCCGATCGCCACCGATCCAACAGTGCTCGCGATCCCGGTGATCCCGAAGCAAGAAGTGCTCGACGCCACCAACTCCGCCGCCATTGCCAGCGTCTCCAAGCAGCCACGTGTCCACGAGTGCTCCATCTGCGGCGCCGAGTTCGCCTCCGGCCAGGCGCTCGGCGGCCACATGCGGCGGCACCGCCCGCTCATACCGGCGTCGGCGTCGTCCGCGGTGGTGTCCGTGCTCGACGCCGTCGACGCGCCGAGGCAGAAGGAGAAGAGCCTCCTCGAGCTGGATCTCAACATGCCGGCGCCCTGCGACGACGCGACCGCCGAGACGACGACGACGTCGTCCGCCGCCACCTCGCCGGCGTTCGCCTTCGCCGTCAGCGACAGGTCGCCGCTGCTGGTGCCGGCGGCGCTGGTCGGCTGCCATTAC
>gnl_Orysa_v7.0_LOC_Os07g40950.1
ATGGAGGGCAAGTCCAGCAGCCGCCATGCCGATCCACTGGAAGAGGTCGAGATGAATTCGGCTTCTGCGACCGAGGACGACGACGGCTGCCGGTATGTGTTCCAATCCCGCCGCGACAGCGACAACGACAATGACGACGAGGAGGGCGTGCTGCCGGCGACGGCCTGCAAGCGGCGCCGCCGCCTCGACGACATCCTCGCGCTGCTTCCTTCGCCGCCCACGCCGTCTACCTCTTCCGGTTCGGAGGGGACGATCAGCGACCGCGACCACGGCGGCGACGTGATCGGCGCCGGCGACGACGACGCTGCCCCCGTGGCGGCGCGACGAGAGGCGTCGTTCCCGTGCCACTTGTGCAACAAGGAGTTCGGCAGCAGGAAGGCGGTGCACGGGCACATGAGGGTCCATCACGCCGAGAACGAGAAGGAGCCGATGTCGCTGCCGCCGCAGGTGGCGGCGCCCGTTCATCCCCAGGCTCGGCTACCCACACGCGGAGCATCACGATCAGGTGGACCGTACAAGTGCAAGTACGAGGGTTGCATCATGGAGTACGAGTCGCACCAGGGGCTAGGTGGCCATGTCGCTGGCCACATCAACAGGGACAAGATGGCCACCGCCAGCGGCAGTGGCGGCGCCGGCAAGCCAAAGGGCAAGCACCCGTGCAACGTATGCGGCAAAGAGTACCCGACAGGAGTGGCGCTCGGTGGCCACAAGAGGAAGCACTACAGGAAGGACCTTGATCTTACCCTCTCCCTCGCACCGCCCGGACAACTCGCCGCGCCGCCTACACCTACACCTGCTCCTGCTCCAGCGGCCATCGCCGCGGTGGAGGCAGAAGCGGAGGTGGCTGAAGATGGAGATGGAGGAGAGCTAGTGCCGACAACTCCGCCAACCGGAGCTAGGAGAAATGTGGTCGTGCGGATTTGGGGCGTTGATTTGGAGAAGCCGGTAGATGATGTAGAGGAGCAAGATAGTGGCAGCAAC
>gnl_Orysa_v7.0_LOC_Os01g66570.1
ATGGAGGAGGGGGAGATTCATCCGGGTGGTGGTGGTGGTGGTGGGTACTACGATTCGGGCTCCGAGACCGAGGACGACGACGATCGGTACGTGTTCCAGTCTCGCCGCGACGACGAGGAGGAGGAGGAGGGCGTGAACCCGGCGAGCAAGCGCCGCCGCCTCGAGGACATCCTCGCGGAGACACGGGGAGCGCTCCCGCTGCCTTCGCCGACGCCGTCGTCGTCCGGTTCGGAGGGGACGATCAGCGACGACCACGGCGACGGGATCGCCGGCGCCGCCGCCGCCGCCGATGCACCCGTGGCGCGCGTGGCGTTCCCGTGCCACGTCTGCAGCAAGGAGTTCGGCAGCAGGAAGGCGGTGCACGGGCACATGAGGGTCCATCAGGCGGACAAGGACAAGGAGAAGGAGCCGTCGCTGCACCTCGCCCTCGGCTGGACCTCGACGGGGAAGCGCGGCGCCAACGGCAACGCCCGTGCTGTCACCGTCGCCTTCGCCCCCATGGAACAAGCGGTGGGCGACGACGACGGCGACGCCCGCGCCATCGTGCTCGCACCGGCGGCGCAGCCGCAGCCGCAGCCCATGGTGGTGGCAGAAGCTGCCAATCCTCCTAACCAGGTCGCCGACGACAACCACCGCCTGCCAGTGCCAGCTGCCGTGCCGTACGTCGGCGCCGCCGCCGCCCCCGCCCGCCGCCGCGCTCGGCCGAAGCGTAACGCCGGACAGGGTGGACCGTACAGGTGCAGTTACCCGGGTTGCAAGGGGGAGTACAGGACGCACCAGGGGCTAGGCGGCCACGTGGCTGGCCACATCAACAGGGAGAAGCAGGCGGCCGCCGCCGCCCAGGGCGGCAGCGGCGCCAGGCCGGAGGGCAATCACCCATGCAAAACGTGCGGGAAAGAGTTCTCGACGGGAGTGGCGCTCGGCGGCCACATGAGGAAGCACTACGACCCCAAGAAGAAGAAGAAGCATGCTGGCCTTGTCCTTACCCTCTCCGTCGCGCCGCCTACGCCTGCACCTGCTCCGTCCATCGCCGGAGCGGCATTGCCACCGGCGGAGGTAAAAGCGGACGTGGATGAACATGAAGCAGAGCAAGTGCCAATGGCGCCGGTGTCTCCGCCAGCTGAAGCGAGGGGAAATATCGTGCGGATTTTTGGCGTGGATATAGAGAAGCCGGCAGACGAAGAGGAGCAAGAAGGTGGCAGCGATGTC
>gnl_Orysa_v7.0_LOC_Os01g62130.1
ATGAGCAAGAGGAGCAGGAGCATGTGGGACATGCAGGAGTTCGTCGGCAGCGTGGACACGGCCCGCGTGCTGATGCTCCTCGCGCAGCAGAGCCAGCACGGCCTGCTGGGCGGCGGCGGCTTCGCCGCCGGCGCGCAGCCGGTGGTGGTGCGCGGCGGCGCGCACGACCGCGTGTTCGAGTGCAAGACGTGCAACCGGCAGTTCCCGACGTTCCAGGCGCTCGGGGGCCACCGCGCCAGCCACAAGCGGCCGAGGCAGCAGCAGCAGCACGCGCTCGGCGGCGGCGCCGGCGCCGACGACGCGGGGCTATGCCTCGGGAGGCAGCCGACGCCGCCGCGGCCGCAGCCGGCGAAGCCGAGGGTGCACGAGTGCCCCGTCTGCGGGCTCGAGTTCCCCATCGGGCAGGCGCTCGGCGGGCACATGCGTCGGCACCGCGCGGAGGCCGAGGCGGCGGCGACAACGACGACGACGACGACGAAGAACGGCGACGTAGGCAAGGCGGCGGCCGTGAAGGCCTGCGACGGCGGCGGTGTCTGCCTGGACTTGAACCTGACGCCGTCGGAGAACCGCGCAAAGTGCCGGAACGTGGTGGGTCTCGGCGCCGGCGGGCAGGGCGTACACAAGGCGCTCGCCATGTTGGATTGTTTCCTT
>gnl_Orysa_v7.0_LOC_Os01g62190.1
ATGACAATCACGAGAGAAGAAGCGGAGAGCAAGGAGATGGAGAGCCTACGGGTGCACGCCAGCGCGCTGCTCTCGCTGTCGTCGCCTGCAGCGTCGGCGTCGCAGCCGACGTCGTCGTCGTCGACGACGGAGGGGGTGTTCGAGTGCAAGACGTGCAGCAAGCGGTTCCCGTCGTTCCAGGCGCTGGGCGGGCACCGGACGAGCCACACGCGGCTGCAGGCGAAGCTGCTGAGCGACCCCGCCGCGGCGGCGGCGGCGGCGGCCGAGAGGGACAGGGCACGCGTCCACGAGTGCGCCGTGTGCGGGGTCGAGTTCTCCATGGGGCAGGCGCTCGGCGGCCACATGCGCCGGCACAGGGGCGAGACGGGCACGACGACCGTCGTGCTCGCGGACGCCGACGACTCGGGCGGCGCCACCGTGCCGCAGCCGCCGGAGCCCATGCCGGACCTGAACTACCCGCCGCTGGAGGACGCCGGCGACGGCTCGGAGCCTGAGTTACTTAACCTTCTTGTA
>gnl_Orysa_v7.0_LOC_Os03g60560.1
ATGAAGCACCCGAGGCAGGAGGAGGAGGTGTCGCTGGCGCTGGCGCTGAGCACGGACTGCTCGTCGACGGCGTCGGACTCGTCGGCGGCGGCGGCGGGCGGCGCGGCGAGGAGGAAGAGGGCGCGGCGGAGGAGCGTGGTGGCGACGTCGGGGGAAGGGGAGTTCGTGTGCAAGACTTGCAGCCGCGCGTTCCCGACCTTCCAGGCGCTCGGGGGCCACCGGACCAGCCACCTCCGCGGCCGGAGCAACGGGCTCGACCTCGGCGCCATCGGCGACAAGGCGATCAGGCTGCACAGGGCGGCCGACAAGGAGCACAGGGACAAGCACGAGTGCCACATCTGCGGCCTCGGCTTCGAGATGGGCCAGGCGCTCGGCGGACACATGCGGCGCCACCGCGAGGAGATGGCCGCCGCCGGCGGTGGATCCTCCGCCGACGACTGGGTCTGGCGCTGCGACGCGCGGCCGGAGGGGATCGCCGCCGAGCCACCGGTGTTGCTGGAGTTGTTCGCC
>gnl_Orysa_v7.0_LOC_Os03g60540.1
ATGAAGAGGCTGACATTCGGCGCGGAACCGGAGATGGTGGACAGCGCAAGCATAGCTCAGGAGGTCATGCTGCTCCTCGCGCGGAGCGGCGGCGGCGGCGCCGGCTATGTCGTCGGCCACGGCGGCGAGGCTCCGCGCGTCTTCGAGTGCAAGACGTGCAGGCGCCGGTTCCCGTCGTTCCAGGCGCTCGGCGGCCACCGCGCGAGCCACAAGCGGCCGCGGGGTGGTGGCGGTGGTGGCGCGGCCGCCGCCGTAGCCGCCGCGGCGGGCGAGGGGGAGGCGGGTGTCGCGCTCTCGCTCGCGGCGGGGACGCCGGCCGTGAAGGCCTCACGCGCGCACGGGTGCGCGGTGTGCGGCGTGGAGTTCGCGCTCGGGCAGGCGCTCGGCGGCCACATGCGGCGGCACCGCATCGCCGGCGCCGAGGCCGACGAGGCGGTGAGCGCCCGCGGCGGCGAGCCGGCGCCCGAGCGGAATCCACGCGAGGCGAGGGGTGTGGTTGGCTTGGACCTGAACGCTGCTCCCGCCGACGACACAGGCCTCCTGCTGGTAGACTGCCTG
>gnl_Orysa_v7.0_LOC_Os03g17150.1
ATGGCTTACGGGAAGAGGCCTCGGCAGCAAGCCGAGGAGGCGGCGTTCAGCCTGTTCGACAGCAGCGACATGGCGCGCATCATGCTGCTCTTCTCCGGCGCCCACGGCGGCGGCGGTGGCGCGGCGGCGGCGTCGCCGCCGGAGCGGATGTTCGAGTGCAAGACATGCAACCGGCAGTTCCCGTCCTTCCAGGCGCTCGGCGGCCACCGGGCCAGCCACAAGAAGCCCCGCCTGGCGGACGGCGACCCGGCCGCCGAGGCGCCGGCCAAGCCCAAGGTGCACGGGTGCTCCATCTGCGGGCTCGAGTTCGCCGTCGGCCAGGCGCTCGGAGGGCACATGCGGCGCCACCGCGCCGTCATGGCGGACGGCCTCGGGCTTGGCCTCAGCCTCGGCCTCGGCATCGGCGTCGTCGGGCAGAGCGACGACGACGGCGGCAAGAAGAAGGCCGCGGCCGCCGCCGCCGCCGCCGAGCTGGTGTTCGACCTGAACGCGCCGGCGATAGAGGAGGAGCCGGATCGCGCCAGGCCGGCGGGGCTCGCCGTAGAGTTCCCCGTGGTGGTTGACTTCCCGTGC
>gnl_Orysa_v7.0_LOC_Os03g60570.1
ATGACCAAGCATCCGAGGGACGGCGAGGTGATCAGCCTCTCGCTGTCGCTCACGCTCGGCGCTGCCGCGGATAGCGGCGAGCGGAAGAAGCCGCGGCGCGGGTCGTCGCCGGCGGCGTCCGGGAGTGGGGACTTCGTCTGCAAGACGTGCAGCCGCGCGTTCCCGTCGTTCCAGGCGCTGGGCGGCCACCGGACCAGCCACCTGCGCGGCCGCCACGGGCTCGCGCTCGGCCTCGCCGCCGCCACGGCCAAGGAGACCACCAAGAAGGTGCAGGAGAAGCCGGCGGCGGCGGCGACCCACGAGTGCCACATCTGCGGCCAAGGCTTCGAGATGGGCCAGGCGCTCGGCGGCCACATGCGCCGCCACCGCGAGGAGGCCGCCGCCGCCGCCGCGGCGGTGCACGCGCCGCCCGTTCTGCTCGAGCTCTTCGTT
>gnl_Orysa_v7.0_LOC_Os02g19180.1
ATGGCGCAGCAGCACTCGCCGCCTCCACCTCCTGCCCCGCCGTCACCTCCGCCCGCGCTGCCGTGTGATCCGATGCCGCCGCCGCCGCGCCATGACGACACCACGCTCACGCTGTCGCTCGCGCCGCCCGCCGCCGCTCGCCCGCTGCAGGCCATGGTGGCGCGGGCCAAGTGCTCGTCGCCGACCGGGGACGCGCCGCCGTGCACCGAGTGCGGCAGGCAGTTCCTCTCGTGGAAGGCGCTGTTCGGCCACATGCGCTGCCACCCCGAGCGCCACTGGCGCGGGATCACGCCCCCTGGCGGTGGCGGCGCAGGCGCGGCGTCGTCTACCGCCGCCAGCCAGTTCACGCTCAGGGAGCGCGAGGTCGCCGCCAGCCTCCTCATGCTGTCCGGCGCTCACCCCGCCCGCTCCGGCGCCGGCAAGGGCAAGGGCAAGAAGCGCCTTCTCGCCCCCGCCGCCGCCGCTGCTCCTCATCATTCCCCGGCAACCTGCGCCGACCACAAGTGCGCCGTCTGCCACCGCGGGTTCGCCACCGGCCAGGCGCTCGGCGGCCACAAGCGGTGCCACTGGCCGGATCGTTCCTGTGCCGATCAGGCGATATCGATGCTCGCCGTCTCCACCGCCGGCAGCAGTAGTACCACTACCACGTCGGCATCACCTCCGCCGGCGCCGGCGACCGCCGCCACCGCGCTGGACCTCAACCTGAACCTGCCGCCTCCATTGGCGCGTAAGTGTATATTGCTTTTGCTAGATTTGTGTTTGTTAAATTCCATTCGAGGCATAAGCGGCTCTCTGGAATGGAAATCTCTGCAAGTTCTTAGCTTTGGTTACGTGTGCCTGGTTCAGATAAGAGCGTTTCTAATCGTTCTGAACACAGAGATAGGTGTGCTGATTGATCAGAAGAGCGCTTTC
>gnl_Orysa_v7.0_LOC_Os02g57790.1
ATGTCCGTGGAGGACAAGCACGCCGGGGTCGTCAAGCGCAAGCGCACCAAGAGGCCGCGCCACCACGCGGCGCCGGCCTCCTCCTCCGAGAGCACCACCACCGAGGAGGAGGACATGGCGCACTGCCTCATCCTGCTTGCTCAGGGCGCCGCCGTCGTCGACTCCAAGCCGTCCACGCCAGCGCCGCCGCCGCCGCCGCCTGCGCAGCCTCCGGTGCTCGCCGCGCCCGCGCCCGCGCCGCCGCCGCCGCAGCCGCCGGTGGTGGTGGTGAAGAGCGAGAGGTACACGAGCCGCAAGTACACGGAGGCGGCCACCACGGCGGACGGCGTCAGGGCCGGGTTCTACGTCTACGAGTGCAAGACGTGCAACAAGTGCTTCCCCACCTTCCAAGCCCTCGGCGGCCACCGCGCCAGCCACAAGAAGCCTCGCCTCCCCGGCGCCGACGACGACAACGTTAACAACGTCACCAACACCAACGCCATCGTCGTCAAGTCCAAGCCGCCGCTGACGACGACGACGACGCCGTCGGCACCGTCTCCACCGCCGCCTCAGGCGGACGCCGTCGTGGTCCCGGACGTCACCACCGTGCTGAGCCTGAACAACGTGGCCGCCGCCGGCAGCATAATCAACAAGCTGAGGGTGCACGAGTGCTCGATATGCGGCGCCGAGTTCGGCTCCGGGCAGGCGCTGGGCGGCCACATGCGGCGCCACCGGCCGCTGCACGCGCCGCCGGAGCGCGCGGCGACCACGGCCGCCACCACCGCCGCCACCGCCACCGCCCCGGACACCAAGAAAGAGGGAAGCACGAGCATCAACCTGGAGCTCGACCTCAACCTGCCGGCGCCGTCCGACGAGGAGTCCGTGTCTCCTCCGCCGCCGCCGCCGCCGCCGGTGCTCCTGGCTCTCGGCGGGCAGTTCAACGACGGCAAGAAGCCAATTCTGCAGCTCACCGCCTCCGCCGCGCTGGTCGGCTGCCATTAT
>gnl_Orysa_v7.0_LOC_Os05g38600.1
ATGGCGAGTGGGCAACGAGCGGTCGGCGAGGGGAGCGGTGGCCTCCGCCCGACGACGCACGTCGCGGGCGGCGGCGGGAGCGCGCGCGGGGAGTATTTCAGGTGCAAGACGTGCAGCAAGACGTTCACGTCGTTCCAGGCGCTCGGCGGGCACCGGACGGGGCACACGCGGATGGCGGCGCGGCAGCGGCAGGAGCACGGCGCCGCGGGGGCCGCCGTCGTGGGGGCTACCAACAACCAGCGGCGGGTGGTTTCCGCCCACCAGTGGCACCTGTGCGCCGTGTGCGGGGTCGAGTTCCGCATGGGGCAGGCGCTCGGCGGGCACATGCGGCGGCACAGAGGCGAGGCGGCAGCGGCGACGCCGCCGCCGGCGGCTGCGGCTGCGAGCGCCGGCGCCGTGTCCAGCATGGAGCCGCCGGAGATGATCGACTTGAACAGCCCGCCGGCGGTCGAGGAGGCCGGTGAAGGTGATCAGGAGGTTGAGCGTGCGGAACAGGAGCCCCATCTGCTTAATCTGCTCGTG
>gnl_Orysa_v7.0_LOC_Os05g02390.1
ATGAAGAGGTTTGCATTCGAGGACAGCGATATGGCGCGCGTGCTGATGCTCATGTCGTCGCACGGGCAGCAGGAGCAGGCGCTGGCTCTGCCGGTGCCGGTGCAGCTGCCGCTCGCCGCCGCGCGCGGCGACCGCGCCCCGGAGCGCGCGTTCGTCTGCAAGACGTGCAACCGCGTGTTCCCGTCGTTCCAGGCGCTCGGCGGCCACCGTGCCAGCCACAAGAAGCCGAGGCTCGACGGCGACGGCGACCTCTCCCTGTCCAAGCCCAAGCTCCACGGCTGCTCCATCTGCGGCCTCGAGTTCGCCATTGGCCAGGCTCTCGGCGGCCACATGAGGCGCCACCGCGCCATGACCGGCGGCATGCCGCGGGCGATCGTCGTCGACAAGAAGCCCGACGTCGTCGACGTCCACGTCCACGGCCACGACGACGACGGCGGCATCAAGCGCGGCGGCCTGTGGCTCGACCTGAACCATCCACCCTGCGACGACGCCGGCGACGACGACGCCGAGTGCGGCCACAATGCCGCCGGCGCCGGCATCACGTTCCACCAGTTCTTGGATACCGGAGCCATGGCCGTTGACTGCGTCGGCTAC
>gnl_Orysa_v7.0_LOC_Os05g38620.1
ATGAGCAAGCGGCAGTTTGGAGAGATGGACGGCGGCATCGACACGGCCCGCGTCCTCATGCTCCTCTCCCGGCGGCGGCGGCAGCACGGCGACGTCGGGCACGCGCGCGCGGCCCGCGTGTTCGAGTGCAGGACGTGCGGGAGGCGGTTCCCGACGTTCCAGGCGCTGGGCGGCCACCGCGCCAGCCACAAGCGCCCGCGCCACGGCGCCGAGCGCGCGCCGCGGCCAGCAGGCGACGACGACGTCGGCGCCGGCGCCGGCGCCGCGCTCCGCCTCGTCGGCGCGGCGTCGTCGTTGTCGACGGACGAGGCGCGCGCGGGAGGCGGCGGCCGCAGGACGAGGGGCGCCGGCGCCGCGCACGGGTGCCCCGTCTGCGGGCTGGAGTTCGCCGTCGGGCAGGCGCTCGGCGGGCACATGCGGCGGCACCGCGCCGCCGCCGGCGACGTCGCGGCGCCGCGTGTGAAGACCGACGACGTTGTCGTTGGAGACGAGTGCACCGGCGGGATTTGCTTGGACCTGAACCTGACGCCGTCGGAGAACTGCGACAAGTGCCGGCACGCCCAGCTCGGCGTCGCCGTGAACTCTGTGCAAAGAACGATACTACTGGACCGTCCCCTT
>gnl_Orysa_v7.0_LOC_Os11g47620.1
ATGGACCAGCAGGAGGACTACACTAGTGATCTGCAGCTTGAGCTCGAGGAAGAAGAAGACGATAACCAACTTAGCCAGCTCGCGGAGCTCGACGTGCAGCTCTCGCTGTCGCTGGCGTGCGGCTCGACGACGGCGATGTCATCGTCCGGCGATGAGGAGGACGCGGAGCCACGGCGTCGCCGGCGGGACGAGGAGGCGGCGGCGGCGGCGTTCGAGTGCCGGACGTGCGGGCGGCGGTTCCCGTCGCACCAGGCGCTCGGCGGCCACCGGACCAGTCACCTCCGGCCCACTACCAACAAGCGGCGGCCCGGCCCGTCCAAGCCTCTAATCCACGCGTGCGAGGTGTGTGGGTTGGGCTTTCAGATGGGCCAGGCCCTAGGTGGCCACATGAGGAGGCATCGGCCTAGAAATATTGATCTGGGCCATAAGCAGATCGTCATGCCAGAAATTCGGCCCAGTTCCTCCCTGCAGCTGCTTGATCTCTTCGTT
>gnl_Orysa_v7.0_LOC_Os11g47630.1
ATGGAAGTGGCCACCAATACGGCGACACGATCGCCGGTGAAGCTAATGCTGGTGCTGACACTGTCGCCGGCGAGCAAGGTGATCGCCAAGGGCGGCGGCGGCGTGAAGCGGGTGCACCTCGACGGCGGCGCGTTCCAGTGCCGGACATGCGGGCGGCGGTTCTCCACGTTCCAGGCTCTCGGCGGCCACCGGACCAGCCACAAGCGGCCGCGGGTGCGCGCCGACGGCCTTGACCTCCTCCTCGGCGCGCGCCCCGGCAAGCTCGGCGCCGGCGGCGCCTCGACGCCGGTAGTGCACCGGTGCGACATGTGCGGCAAGGTGTTCGCCACCGGCCAGGCGCTCGGCGGCCACATGCGCCGCCACCGGCCGCTGGTGAGTCGTAATGGCACAATGTCCACGACGTGGACGGCGGCGGCGGCGGCGGCGGCGACAATGTCCGGCTCCTCGTCGGAAGAGCGTGACGACGACGACGACGACGACGTGCACAATTATAATTTCATCCACTTTTTG
>gnl_Orysa_v7.0_LOC_Os11g25610.1
ATGGAGGGTGGTAATTCCAGCAAGGGCGCCATGGAGGGTGGTCACCGCTGCCGCCGCCCAAACGTCGACGACGATGACCAGATCGAGGAGGGAGAGATCTGCTACGACTGCCACGTCTCGGGCTCCGAGACCGACGACGACGAGCACCACAGACGCGCCGTGCTCCCTCCCCGCGACAATGGCGATGGCTGCGCGGAGCACAAACGGTGCCGCCTCGACAATGCTGCTACGGCGCCCGCACCCTCTGCCGGGCCGGTGCTGACCACCAGCAACGGAAGCGCCATCGTCGCCATCGCCTCCGCTGCCGCCGCCGCAGCAGCTGCGGCGTCGACAATGGCGCGGGAGGTGTTCGCGTGCCGCATCTGCCGGAAGGAGTTCGACACCCGGAAGGCCGTGGACGGGCACATGAGAGTTCACCGTCAGCAATCCATTGCCACCCCCAAGTATAATGCCGCAGACAACTCTCGTGTCACTGTGGTCGCTGAGCCCAGAACCGATCTTGATCTTTCCGGTCCACACGGGAGCAGCAGCGCGCCGCCGTCGCCACCAGCGCCGGCCAATCCTCCCAATCATAATCAGGCCGTCGGTCACCAACCAGCGGCTGCCGCGCCGAACGCCGGCGTCGTCGTCGTCGTCGAAGGGGCGCCGCAAAAAAGTCTACCATACATGTGCAAGATGCAGGGCTGCGGCAGGGCGTTCCCCACGCACCAGGGGCTAGGTGGCCACGCTGCCGGCCACCAGAACAGGAGCAAGGCAGCGGCGGCGGCGGCCTCCGAGCAGGGCAGCAGCGGAGCGGGGGCCGACGGGTGCCACGGCGGCGCCGACAGCAGCAAGCATCGGTGCAGAGAATGCGGCATGGAGTGGAAGACAGGTTTCGCGCTCGGCGGCCACATGAGGAAGCACCAAACTAAGGAGACGGTGACCGTGAACGAGAAGGAGCCGAATGTCGCTGGCAAGCACATCTCTCTTGGACCACCACCTTTGCCGGACCTTACTCCGGCCGCCGCTGAGGTAACTTCGTCGGAACCACTTGATCAGCCACCACTACTGTCAATGGTGGTGGGTGCAGAAGTTGCAGCACCGGCGCTGCTTGCGCTGGCCAACGAGGCAGCGGCATTGCCGCCACAGGATGATCAGGCAGAGGAAGAGGCGGCTGCAGAAGCCGCTGCACCGGCCGAGGCAGCGGCATTGCGACCGGTTGAGGCAGGGGCAGAGGCGGCCGATGTTGGAGCAGCACCAGAGGAGCCGCTGCTGGCGCCTATTGCCGGCATGGGAACCGTGCGTATTTTCGGTTTTTTGGTTGAGAAGCCGGCACCTGGAGACGGCAGTGGAGGAGAGGGTTCAGCGCCTGCA
>gnl_Phavu_v2.1_Phvul.005G130300.1
ATGTTGTCAGAAATATTGGACATGGAAGGGATGGCCACGGAGGAATTTGTCTCATGCAACAACGATCCAACCAACATAGCCAAAGGCAAGCGCACAAAGCGGCGCTTGAGGCCTTTGTCGCCTTGTGTTGTCACCGCCGTCACTGCCACGGCCGCCGCCGCCATGACATCAAGCTGTTCAAGTGCTTCTGGCGGCGGTGGTGGGTCGTTTTCATCAGTCACCCTGGAGGAGGAAGAGGAAGACATGGCCAATTGTTTGATTCTCCTGGCGCAAGGAAGAGGAGGAAGGGACCCTCTTCATCACAAGGAGCTATGTGATGGTGTGAAGACAGAGAAGGGTGGCAACAAAATTGAATTTTATGTTTATGAGTGCAAAACATGCAACAGAACATTCCCTTCGTTTCAAGCACTTGGTGGCCACAGGGCGAGTCACAAGAAGCCCAAGGTTGAGGAAAAGAAATCCCCACCACCGGCGTTGCCGCCACCGCCACCGTCTTCCTCGTCGCAACTATTTAATTTCGAAGAAACAAAACAGAATCACATGAAGATTAGCCCTTCAGTGTCGCTTCAATTAGGGTGTGGAAACAATAGGGGTGGTTTGAATTTCCATGGAAACAAGTCCAAGATTCACGAGTGTTCCATTTGTGGGTCAGAATTCACATCAGGACAAGCATTGGGTGGTCACATGAGGAGGCATAGGTCATCTAACAACAATAATACTAATACTAATACTGTTGTTCAGACAACAACAACAACAACTTCTGATGGTGCTGTTGAAGTTAAGCCTCGGAATGTTCTAGAATTAGATCTCAACCTGCCGGCGCCGGAGGACGATCTCCGGGACTCGAAGTTTCAGTTTCCGGGGAATCCGAATTCCATGATGCTGTCGGCTGCTCCGGCTTTGGTGGGATGCCATTAT
>gnl_Phavu_v2.1_Phvul.011G066800.1
ATGAGTAAGTGTTTGATGTTGGTGGAGGAAGTGGGTGAAGGGGCATCAAGAGAGAGGGTTGTGAAGAGTGGTGAGTTTAAGTGCAAGACTTGTGACAAGCAATTTCCTTCATTTCAAGCCCTTGGAGGGCACAGAGCTAGCCACAAGAAGCTAAAACGCATGGCTTCGAACCTTCCGTGTTCGGTGGTCACACCAAAATTGCACCAGTGCTCAATTTGTGGACTTGTGTTTGGCATTGGACAAGCTTTGGGAGGACATATGAGAAAGCATAGAGTTTCCTCAATTCATCATCATCACCAAGATCTGCCAAAATCTAGCGCCACTAAAAACCTTCGTTTCTGCTTCGACTTGAACTTGACACCCTACGAGAATCATCTCAACCTCAATTTAAGAACACCTGTGTCACATTTGTTCATG
>gnl_Phavu_v2.1_Phvul.011G008400.1
ATGGAAGAGGAGGGGTGGAACGGGAAGAGACCCTCCGAGCCACGTCCCTGTACGGAGTGCGGCAAGAAGTTCTGGTCTTGGAAGGCCCTCTTCGGCCACATGCGGTGCCACCCAGAGCGTCACTGGAGAGGGATCAACCCTCCCCCCAATGCAAGAAGACATCAGCAGCAGCATCATCATCAGCATCCACAACAACAGCAGCAACACACCATGATAATGACCCAGGAAGACCACGAGGTCGCTGCATGTTTGCTTCTGCTTGCAAATTCCAACAAAGAGAAAGGGAAAGAGAAAGAGGAAGAGTTTCATCAGTGGCAGTTCGAGTGCTCGAGTTGCAACAGGGTGTTCGGATCGCACCAGGCTCTTGGAGGGCACCGTGCGAGTCACAAGAACGTGAAGGGGTGTTTTGCAAACACTGGTAATGCAGGGATAGGCTTAGGGTTAGGCATAGGGAGTAGTGGGAAGTGTGAAGAGGAGAATGTGAACATGAGTGGTGGTGATGGACACAAGTGCAGCATATGCATGAGGGTGTTCTCCACAGGGCAAGCACTTGGTGGGCACAAGAGGTGCCATTGGGAGAATCAGAAAGGTGATAACCTTCTTCTTCTTCACTCACCCAAGTCCTCCATAGACTTGAACTCTCCTCCTCTCACTCTCGATTTGAGGTTGGGACTC
>gnl_Phavu_v2.1_Phvul.011G086400.1
ATGGAGATGGAAGGGTTATATTCTAATTCTAATTCCAATTCCAATTCCAGTTCTACCCAGAGCAACATAGCCAAGGGCAAACGCACCAAAAGGATGAGGCTTTTGTCCCCTTCTGGTGTCGTCGTTGCTAGCACCGCCGCCACTGGAGTCACCGCCACTAGTTGCTCCAGTCCTAATTCCGGTGGCTCCTCCACCACCACTTACGAGAGCGAAGAGGAAGACATGGCAAATTGTTTGATTCTCTTGGCCCAGGGAGGGGAACCTCACCGTCATCAACCTCGCCATCACAAGCAACGAGTTGAAGATCATGGTCTTGGAGATTGTAACGGTGTCAAGACAGGAAAGGGTAACGGTAACACCACCAACACCGCCGCAACAACCGCGGTTAACACCAAAGTTGGGTTCTTTATTTATGAGTGCAAAACGTGTAACCGAACGTTCCCTTCGTTTCAAGCTCTCGGTGGACACAGGGCGAGTCACAAAAAGCCGAAACTCGTGGGTGAAGAGAAAAAAACACCACCCTCTCAATTGCAGCACATGTTTGTTACCAAGTATGATCGGTTCGAAGAGGATAACGTTAAAAGTGGTCCTCCAATTTCCCTTCAATTGGGTCATGGCAACAACAGCAAGGGTAAGATTCATGAATGTTCCATTTGTGGTTCTGAATTCTCATCAGGACAAGCATTGGGTGGACACATGAGGAGGCATAGGGCATCGACAAACACCAGCACTGTTGACACAAGTTCTAACACCGTCACCACCGCTGTCGCCGCCACTGTTTCGCCGCCGCGTAACATCTTGCAATTGGATCTTAACCTCCCGGCGCCGGAGGATGATATTCGGGAGGCCAAGTTTCAATTTCCCGTAACAACTCAGATGCTGGTTGGTACTCCGGCTTTGGTAGATTGTCTTTAT
>gnl_Phavu_v2.1_Phvul.008G291700.1
ATGAGGGAGGATTCTGAGTGCGGTGAAGAAGCGGAGAAGAAGCGGAGAAGGTCAACGGTGTCAATGGAAGAGGAGCGTTGGAAGGGGAAGAGACCCTCGGAGCCACGTCCCTGCACGGAGTGCGGCAAGAAGTTCTGGTCTTGGAAGGCACTCTTCGGCCACATGCGCTGCCACCCTGAGCGGCACTGGAGAGGGATCAACCCTCCCCCCAACGCAAGAACACATCAGCGGCAGCAGCAGCGGCAGCAGCAAGAGATGAAGATGATAATGACCCAGGAAGACCACGAGGTGGCTGCATGTTTGCTTCTGTTTGCCAATTCCAACAAAGAGAGAGAGAAAGGAAAGGAGAAAGAGAAAGAGGAAGACGTTGATGAGTGGCAGAAGAAGGTGAAGGGGTGTTTTGCGAAGATGAGTGGTGATGGGCACAAGTGCAGCATATGCATGAGGGTGTTCTCCACAGGGCAAGCACTTGGTGGGCACAAGAGGTGTCACTGGGAGAATCAGAAAGGGGAGAATCTTCTCCTTCTTCACTCACCTGACTCCTCCATCGACTTGAACTCTCCTCCTCTCACTCTCGATTTGAGGTTGGGACTC
>gnl_Phavu_v2.1_Phvul.008G014600.1
ATGAAGAGAGAAAGAGAGGTTGACAGTGTAAGCATGGCGAATTGTTTGATGTTGCTCTCTCGTGGAGGTGAATTTGAGGCCTCATATTCAAGCTCTTCTTCCATGAGCAACCGTGTGTTTGAGTGCAAGACATGCAATAGACAGTTCCCTTCTTTTCAAGCACTTGGTGGGCACAGGGCTAGTCACAAGAAACCTAGGTTGATGGCAAGTGAAGGAGAATTGCTTCATGATTCACCTGCAAAGCCTAAGACTCATGAGTGTTCTATTTGTGGATTGGAGTTTGCTATAGGGCAAGCCTTGGGAGGGCACATGAGGAGACACAGAGTTGCAAATTTGAACAATTCCACCACCAGTAGTAGTGGTGGGAGCAGTGTTGATTCTTCAAGCAAGAACAACAAGAGAGTTTTGGTTTTGGATTTGAATTTGACACCCTTTGAGAATGATTTGGAGTTTTTGAAGATCAGAAAACCAACTACTTTGGTTGATTATTTGTAT
>gnl_Phavu_v2.1_Phvul.007G139600.1
ATGGAAGCACCAGAGGAACTCTCTGTGGGGGGGTCCAAAGATCACACCAACATTGTCAAGGGGAAAAGAACCAAAAGGGTGAGGCCACAATCCCCTATCCCCTTCGTCACTGCCAATTCCTCCACCGGAGAAGGAGAAGGAGAAGGACAAGATTGCTGCAATGTTGATGACAACACCAACACCACCACCAACAAAAATTATGATATTAATAACAACAACAACAACAGCTCTCCCACCACTTCTTCTGCAGGATTACAAGACAGCACTGATGAAGAGGAGGACATGGCCAATTGCCTCATCCTCCTAGCACAAGGACAATCCCGGGAATCTCATAAACATGCCGAGGAAGATGTGGGCATGAACTACGCCAAGTACAGCAGTAGGAAATTCTTGGAAGCGGCTACCTTGGGGTCTAGCAGGGCAGGGTACTATGTTTATGAATGCAAGACATGTAACAGAACTTTCCCTTCTTTTCAAGCACTTGGAGGCCACAGGGCCAGTCACAAGAAGCCTAAGGCAATGATGGCCATTGGCCAAGAGAAGAAGCAGCAACACCTTTTGTCATCAGATGAGGAAGAGTTTCAATTGAAGACCAATAATAAATCACCATTTTCCCTTCAACTCAATACAAAGGGCAATTTGTACAACAAGTCCAAGGTGCATGAGTGTTCCATCTGTGGTGCTGAATTCACATCGGGGCAGGCACTGGGAGGCCACATGAGACGCCACCGTGCACCGGTTGGGATCCCCACCACACTCTCCTTCACCCCATTGGCTTTGGAACCAGAAGAAGATCACCCCAGAAAGAAAAGGAATATGTTGAACTTGGAATTGGATCTCAATCTTCCTGCCCCCGAAGATGATCAAAGAGAATCCAAGTTTTCCTTCCAATCCAAGCAACAACAACAACATGGACAGAAACAACAGCAACAGCAGCAACAGCAACCACCACAAACAAGTCTTGTCTTAACTGCCCCAGCTTTGGTGGATTGTCATTAC
>gnl_Phavu_v2.1_Phvul.007G151700.1
ATGCAGACACAAGAGGAATTACAAGAGGTTTCCAAGGATCAGACGATGATCAAAGGCAAGCGCAACAAGCGTGAAAGGGCACCATCCCCTCCTAGGTTTGCCAAGCCCACTTCAACCTCAACTAGCACTAACAATTCCATTGATAGTGCCACAACCTCAACCACCACCAACACCCCAATTGAATCAATAGAAGAAGAAGACATGGTGAATTGTCTCATTCTCCTAGCTCAAGGCACACACCACGTGGCAGCAGCTACACCAGATCAAAATATCAACTACAAAAGGTCAACAAACCCTCGAGTCTTCCGGTGCAAGACTTGCAACAAATGCTTCCCTTCATTCCAATCGCTTGGAGGACACAGAACCAGCCACAGGAAGCCCAAGGAAAACAGCACTTCTGTAGAAGAAGCTCCTACTTTTGTTAGAGACAGTGATCCCACCACAAGCACCACTCTCTCCTTGAAAACACCAAATAGGGTTAATAGTTTGACTAGCACCAGCACTGTCGCCGTGAGAGTTCACCGGTGTTCCACCTGTTATGCTGAATTCTCTTCTGGGCAAGCCTTGGGAGGCCACATGAGGCGCCACAGAAATCTTGTGAATGCTTCTTCAATGACGTCCATGAGTGGTGATGGTGGTGGTAGCCAAGAATATCAAGGAGCTAAGAAACCCTTGAATTTGGACTTGAATCTTCCAGCAGCACCAGAGGAAGATCAAGGAGAATCCAAGTTTTCGTTTCAGCAAAGAGAAAACGTCATTGTCTTCTCTAATTCTTTGGTGAATTGCAATTAC
>gnl_Phavu_v2.1_Phvul.007G158900.1
ATGAAGAGACGCAGAGAAGAGAACGTGGATTTGGCAAATTGTCTAATACTACTCTCTCATCCCAGAGAAGTCAAACCCCAAAATCTTTTAGGCCCTGTGGAATATGAGTGCAGAACCTGCAACCGCAAGTTCTCTTCGTTTCAAGCCCTTGGTGGCCACAGGGCCAGCCACAAAACTCCCAAACAAGACCTAAAAGAAGAGGACAAAATTGTGAGATTGGAAAATAAGCCCAAAAGGCACGAGTGCTCCATTTGTGGTGAAGAATTCTCTCTGGGTCAGGCACTGGGAGGGCATATGAAAAGGCACAGAATTTCCCTAAACGAAGGGTTTTCTTCAATAAACCAGGTTGTGGTAAAAGTCCCGATTCTGAAAAGGTCGAATAGTAGGAAGGTTATTTGCTTGGATTTGAACTTGACCCCTCTGCAGAATGACTTGAAGTTATTGTTTGGCGACAAAGCACCCAAAGTTGATTCCTTCGTC
>gnl_Phavu_v2.1_Phvul.007G011300.1
ATGATGAAGAGAGAAAGAGAAGTTGAAAGTGTCACCATGGCCAACTACTTGATGCTGCTCTCTGCAGGAGGTGAGTTTGAGAACAGAAACTACTTGAAGTACTCCTCCAACAACCGTGTGTTCGAGTGCAAGACATGTAAGAGACAGTTCCCATCGTTTCAGGCCTTGGGAGGGCACCGTGCAAGTCACAAGAAACCTAGGTTGATGATGGGAGAGAGTGACCATAACCAAGTTCTTCATGGTTCACCACCAAAGCCTAAGACACATGAGTGTTCCATCTGTGGTTTGGAGTTTGCCATAGGGCAAGCTTTGGGAGGACATATGAGACGCCATAGAACATCATCATCAACAAATGGAAGCATGCACAGTTCTTTGGTGAGTGGTAGAAGAGTTCATAATGGTTCACCTCAGAAGGGTGAGAAGAAGAGAGTTCTGTTTCCTGATTTGAATCTGACGCCATCAGAGAATGATTTGGAGATTTTGAAGATCAGAACACCAACTCCTTTGCTTCACTGCTTCAAT
>gnl_Phavu_v2.1_Phvul.007G159000.1
ATGGTAGCTATTCTGAAGAGACAGAGAGAAGCGGAATCAGAAGAGATTAAGGATTTGGCCAAGAGTTTTTCGCCTCACGAGTTCCAGTGTAAGACGTGTAACCGCAAATTCTCGTCGTTCCAAGCGCTGGGAGGCCACCTGGCCAGCCACAAGAAGCCCAAGCTCGACGGAGAAGAGGCAAAGGATCTGAGTCTGGGCCGGAAGCCCAAAGCGCACGAGTGTTCGATTTGCGGGCAGGAATTCTCCTTGGGCCAGGCCCTGGGAGGGCACATGAGAAAACATAAGGGTAGCATGAACGGAGGGCTTTCTTCTTCTGTTATTCCCAAAGCACCGCTTCTGAAACGTTCCAATAGCAGCAAGAGGGTGATGTGCTTGGAGTTGGATCTCAACCTCACGCCGTTGGAAAATGACTTGAAGTTGTTGTTCGGAAACAAGGCTCCCACGGTGCATCTTTCGTTG
>gnl_Phavu_v2.1_Phvul.001G170701.1
ATGAAGAGACAGAGAGAAATGGATGGGTTAGCAACCATAGATTTGGCAAATTGTCTAATGCTTCTGTCTTGCCCCCAACAAAAGAAGTTACAACCAAAATATGTTGAGGGTGTGGAATTTGAATGCAAGACATGCAACAGAAAGTTCTCGTCCTTTCAAGCATTGGGTGGCCATAGGGCTAGCCACAAAAGGTCGAAACTTGAGGGGTATGAACACAAAGCAGATGCTATGTCTCTAAGTTTGGGAATTAATAAACCCAAAATGCACGAGTGTACCATTTGTGGACAAGAATTCTCATTGGGACAGGCACTTGGAGGCCACATGAGAAGACATAGAGCTTCCATCAAAGACCATTTTTCTCCAATTAACCATGTTGCACAAGTACCAGTTTTGAAAAGATCCAATAGCTCCAGGGGTATGTGCATGGACTTGAACCTAACACCGTTAGAGAATGACTTCAAGTTATTGTTTGGAAAGATGGCACCAAATGTTGGTGCCCTAGTC
>gnl_Phavu_v2.1_Phvul.001G170800.2
ATGTTAGGAATGAAGAGACAACGAGGTAATGAAGGATTCGAGAACTTAGATTTGGCAAAGTGTCTTTTGCTGTTCTCTTGTCCACAAGAAAGTAACAAGGCACAAGAGAAAAGTTTTGGTTCTGCGGAATTTGAGTGCAAGACCTGCAACCGCAAGTTCTCATCTTTTCAAGCACTGGGAGGGCACAGGGCAAGCCACAAGAAGCAGAAAGTAGAAGGGGAAGAACTGAAAGAACAGGGAAAAAGTCTTAGCTTGTGGAGCAAACCCAAAATGCACGAGTGCTCCATCTGTGGCCAAGAATTCTCTCTGGGGCAGGCTCTGGGAGGACACATGAGAAAACATAGAGGTGTCAGCAACGAAGGGTTTGTTCCTATTCCTTCTATCGACCAAGTTATTGCCAAAATCCCAGTTCTGAAAAGGTCCAACAGCACCAGGGTTATGTGCTTGGACTTGGAGTTACACCTC
>gnl_Phavu_v2.1_Phvul.001G181200.2
ATGCAAATGCAAGAGGAACACATGCAAATCATCAAGGGCAAGCGCACAAAGCGTCAAAGGCTTCCATCGCCACTTAGGTTAACCATGCCAACATGTTCCACCGCAGGACGAAGCAGCACCGACAATTTCGCAGATTTTGATCCTGTAACAACCTCAAACGAATTAAGGAACCAAGAGGATGAAGACTTGGCCAATTGTTTGATTCTCTTGGCTCAAGGCCACAACACTCCAAAACCCTCACACAACAAGGAATCGGGGCTGTATGTTTACGAGTGCAAGACTTGTAACCGATGCTTCCCTTCGTTTCAAGCCCTTGGGGGCCACAGAGCCAGCCACAAGAGATTTTCCAAGGCTAGTGCAGAAGAAAAGCAAGGACCACTTACTACTTTTGGGGATAATAATAATCATGATGATTATTGTGTCCCCACAAGCACCACCCTCACCTTACAATTATCAACGTTTTTGTATAATAGCAGCAACAGCACTAGGAGTAGTACTATTAATGCTAAACCTAAGGTTCATGAGTGTTCCATATGCGGGTCAGAGTTCTCATCTGGGCAAGCCTTGGGGGGACACATGAGAAGGCACAGAAATTTTGTGAGTGCACCTACAAGTGGGACAATTGCTTATGGTGGTGATGGAAGCCCTGAAATTCCAGAAACCAAGAAACACAAAGATGTTTTGAACTTGGACTTGAATCTTCCGGCCCCTGAGGATGATCATCACAGAGAATCCAACTTGTTTCCTTTTCAGTCCAAAGAAAAAGTCATTGTCTTCTCTGCAACTTCTTTGGTGGATTGCCATTAC
>gnl_Phavu_v2.1_Phvul.L003043.1
ATGAAGAGAAGCAGAGAAGAGGGTGAGTTAGAGAACATGACTAACTGTTTGATGCTGTTGACCAAAGTTGGTGTGAGTGAAACCAACCCTACATCAAAGGGCTGTGGAGAGTTAAGGGACAGTGATGTTGGTGATTTCAAGTGCAAAACTTGCAATCGAAGGTTTTCTTCTTTTCAAGCACTTGGTGGACACAGAGCTAGTCACAAGAAACCAAGGCTTATGATCACAGATCTTTCGTGCCACCATCACACGTTACCTAGTCCAGTCACGAAACAGCAACCTAGGATGCACCCTTGTCCCATTTGTGGGCTTGAGTTTGCCATTGGACAAGCCCTGGGAGGGCACATGAGAAAGCATAGAACTGCCATTAATGGCGGTTTGTTGAATCGTAGAGATTCGGATTCTTTGTCCATTCTCAAGAAATCTAAAGATGGTGGAAAGTTGAATCTGTGTTTGGACTTGAACTTGATGCCATTGGAGGATGATGATCTTAAGCTCAACCTAAGAACACCCGTTCTCAATTGTTTCATT
>gnl_Pinta_v2.0_PITA_000095217-RA
ATGGAGGTTGCTGCTTGTTCAAGAAAGAAGACTCCAAGGGTCCATGAGTGCTCGACAATGGAGGTTGCTGCTTGTTCAAGAAAGAAGACTCCAAGGGTCCATGAATGCTCAATCTGTCACATAGTCTTTTCTTCGGGTCAGGCTTTGGGAGGTCACAAGAGACGCCATTGGATTGGTGCTGGAGCTTCTGATACTGTTAGTACTATTTCAAGCAACAAGGACACCCCTATGCAGCAGCAGCAGATGCCTGCAAGAGTGGAGCTGTTGGACCTAAACTTGCCTGCCCCTGCTGATAACGATTCTTATGCTGGCAAACTCAATAATTTGGGTGGTAATGCGCCAGATTCTAATGGAATTTCCAATGCCCACACCCAAAGCCCTCCTTATATGCGGCCTTGGTCGAGGAGTATCTACCCGAAACAGGGATTGTTCTTGTACAATAGTTATATCAATTTTAGTAAAGATGATGAAACAGATAATGTC
>gnl_Pinta_v2.0_PITA_000031438-RA
ATGGCTGCGCGTTGTCTGATGATGCTTTTCTCCGATGGAATCGATCACCAGTCGCAGTCCCCAACCACTACATCTTCCTCTGAATCCCTTGGTCCCTCCACGCTCCACCCCATCAGACGGAGAGTCAAGAAGCCAAAGAGGTTCGAACCCGTGGGTGAAGATTCTCCATACAGTCCGGAATGGGATGTTGATTTCAAACCAGAGATGATGATGATGAGGTTCTACGCATGCAAGTCCTGCAACAAGAAGTTTTCTTCATTTCAAGCTCTGGGCGGCCACAGGGCAAGCTGCCACTACAAGTCCAAATCCCTCTTTCCCGCACTGCAAACTGATGAGGGTTTTTACAGT
>gnl_Pinta_v2.0_PITA_000025270-RA
ATGGGTCACAGTTTGGAGTCACCTAAACCTGAAGGCATTGAAAATGGTATCAAGAACAAGAATTTATCTCGCTCCTCATCTCCATCCCCTAGTCCCAATGGGATGATGGAGATTGTTCGATCAAAGACTAGCAGGAAAAAGTCCAGAGTAACCAGAAGCCAGATCAATGACTTCCATGCAAACACCAATCCGGTCATGGGCGATGATGAAGATGAGGATCAAGGGACGGCGAATCCAGGTAGGAGAAATCGATACCATGTTTGCAGACATTGCAACAGAGCTTTCAGCTCGGGCAGAGCATTGGGTGGCCATATTCGAATCCATGGTACCTCGTTTAAGGGCGTCCGTGCTGCTGTTGCTGCTGTTGCTACTGATTCATCTAACAATTCTTCATCCAAGTCTCTGTTCAAGGGAGCCGAAGTTGACGGATCGGAGGATGAGGATGAAGATGAGGAAGAAGATGAGGAGGAGGATTCATCGGCCTCGTCTCACCGTGAGCAAGAATTGAGCAATGGGTGCTCGCCCAAGATGGTTTCTCTGTACACTCTGCGGAATAATCCCAAGAGGAGTAGCATTCTCATGGATCCGGAATTCACTCTGGAGTTAACGGGTAGTGGTGGTGCTAAGAGGAATTGCTGGCAGGAATCGAACTCTGGTGTTTTCCCTTACTCTGAATCCGGATCTGAGCTTAAGGGGTTGGTGGCTCCTCAGTTTGGGAGCTGGTCTGTGACGAGAAACAGAAGCTCCAGGGAGCCGAGGAAGCAGAGGCAGAGGCAGAGGCATGGTAAAGGGGAAGGTGAAGGTGAAGGTGAAGGTGAAGGGAGTCTTATGATGGAATCAGATGCTGCTGGCAATACTACTGGGATGAATGATATTTGGCCTCCTCCAAAGGAAGAGGAAGGAGGAGGGACTGTGACTATGACTATGAGCCACTTGACCCAAGAAGAGAGCCCCGAGCAGCAGCAACAGCAGCAATCTTTCTCTCAAAAGCCAGGCAGGCCTCACCAGTGCTCAATCTGTCAAAGGGTATTTCTTTCAGGACAGGCCTTGGGTGGGCACAAGAGATGCCATTGGATGGGTGATAGAGTTACAGAAACTGCAACCAGTGTGATTTCCAAGCAGGAATCAGGTGGCAGAGTAAGGAATTGGAGAGGAGAGGAGTTGCTGGACCTGAATCAGCCACCGCCCGTAGACGAGGATGGCCTCCGAGCTGCCTTTGACATG
>gnl_Poptr_v3.0_Potri.010G209400.1
ATGAAGAGAGGTCTGCACGAGAGAGAGATTGATAGCATAACCATGGCTAATTGCTTGATGTTTCTATCTAAAGGAAGGGAATCATATTCTTTTCCTTCATTTGATCATGCCATGAGCAATATTTCTCCTGCTCGTGTTTTTGAGTGCAAAACATGCAATAGGCAATTCCCATCGTTTCAAGCCCTAGGTGGTCACCGTGCAAGTCACAAGAAGCCAAGGTTGATGGGAGGAGAAGGGAGCTTCGAGACTCAATCGCCAGCAAAGCCTAAAACGCACGAGTGCTCTATTTGCGGACTAGAGTTTGCTATTGGACAAGCTTTGGGTGGTCACATGAGGAGACATAGAGCTGCCTTGAATGATCGAAACCAGGTGGATCCTCTGAACCCTCCTAGCACTGATGATCAAAAAGCAGTTCCTGTCGTGAAGAGATCTAATAGCAGGAGGGTTTTGTGTTTGGATTTGAATTTGACTCCTTATGAGAATGATATGGAGTTGTTTAAGCTCGGAACGACAGCTCCTATGGTCAATTGTTTCTTT
>gnl_Poptr_v3.0_Potri.010G229400.1
ATGGAAGCTTCAGAGGAAGTCGCAGCCAATGTTGTGAAGGGGAAGAGAACAAAGAGGTTGAGGGTTCAATCACCAATATTCCCTTATGGTTTGACTGCTAATTCATCAAGCGGAGATGGTGGTACCAGCTGGTCACCAACAAGTTCCGTTAATGAATTTCAAGATAGCACTGAAGAAGAAGAGGACATGGCTAATTGCCTTATCCTTCTTGCCAAAGGCCATTCAAGAGATTTCCCAACACAACAACAACATCGTCATCAAGACTATGATTCAAGAGGAGGGGCTGACACCACCAAATTCAATAGTAGAAAGTTCCTAGAAACTGCTAATTCGACAGGTTCTGGCAAGGTCGGTTACTATGTTTATGAGTGCAAGACTTGTAACCGGACATTTCCATCTTTTCAAGCATTAGGTGGACATAGGGCTAGTCATAAGAAGCCTAAGGCAACCCACAATGATGAAAGGAAGAAAAATCTTTCACCATCTTCCGACGAAGAATTAGATGGACATTACAAGAATGTTTCATCTCTTTGTCTTCAACTGAGTGATAACAACGCTAACAGAGGTACGTTTAGCAATCACAATAAAGGCAAGATTCATGAGTGCTCAGTTTGTGGTGCGGAGTTTACATCTGGACAGGCCTTGGGTGGTCATATGAGGCGGCACCGAGGTCCTCTTCTGTCTAGTACCACAACCTTGTCATTAACACCATTGGCTATAGAATCTGAGGAGCCCAAGAAAGCAAGAAACGCACTTTCTTTGGATTTGGATCTCAATCTTCCAGCCCCGGACGATGAGAAATTTGCCTTTGCTTCCAAGCAACAACAACACCAACAGCAGCAGCAACAGCAACAAAACACACCTCTTGTCTTCTCCAGCCCGGCTTTGGTGGATTGTCATTAC
>gnl_Poptr_v3.0_Potri.009G027700.1
ATGAGCTCAATTACAATGAAGAGAGGGAGAGAAGAGGCAGAGTTAGACATGGCCAATTGCTTGATGCTACTTTATAAAGTTGGCAAAGCTGATGATCATGAGCTGCCAACTAATTATAAATCATCGTCACCATCCGGGGCCGGTCGCTTGTTTTCGTGCAAAACATGTAACAAGAATTTCTCTTCATTTCAAGCGTTAGGAGGCCACCGTGCAAGTCACAAGAAACCAAAACTTGTGGGATCAACTGGGAACTTGTTAATGAAGTTGCCCAATTCGCCTCCAAAGCCAAAGAATCACCAGTGCTCTATTTGCGGGCTTGAATTTCCTATCGGGCAAGCGCTTGGAGGTCATATGAGGAGGCATAGGGCTGGTAATATTGATGCTACCAGTAACAGTGCTGATAATGAACTGGCTGTGACTTATCCACCTTTCTTACCAGCCATCCCAGTTTTGAAGAAATCGAATAGCAGCAAGAGAGTCCTGTGCTTGGATTTGAGCTTGGCACTGCCTATGGATCAGAATGAGTCGGAGTTGCAGTTAAGGAAGGCCGGCACGCGACCTGTGTTGAAATGTTTTATC
>gnl_Poptr_v3.0_Potri.009G166200.1
ATGACAAGCCATAATACTGATCCCGACCCTGATTTCTGCCTTCCATCATCTTCTTCAATCCCTACCACATACCACCATCAAAACCCACGTAAAAAAAGGACTAGGCTGATCAAGATTGAACCAAGTTTGCTTCCTTCTAGTACAATATCTAGGCCAAAATATTACAATAAACCTGACCCTTCTGCACCAAAGATCACAAGACCTTGTAGTGAGTGTGGCAAGAAGTTTTGGTCATGGAAAGCACTCTTTGGTCACATGAGATGTCACCCTGAAAGACAATGGCGTGGCATTAATCCACCTCCCAATTATCGTAGGCCCGTTTCGCCTATTGATCAGCCAGTAAGTATTGCTAATCCTACTAACTGGGAAGACATGATGACTGCAGAGGATCATGAGGTGGCTTCTTGTTTGTTAATGTTGGCTGATAGTGATGGTGCAGCAATGTTGGAGGTGAATTGTACTCGTTTCGAGTGTTCAAGTTGCAGGAAGGTTTTTGGGTCACACCAGGCACTAGGGGGTCACAGGGCAAGCCATAAGAATGTGAAGGGTTGTTTTGCATTAACAAGGAGTGATGGTTGTGAGGTTGTTGAGGATCATGGTGGGAGTGGTGATGTGAAGGAGAACGTGGAAGATAACAGCAAGGCATTGTTGGTGTTAGGGCACAAGTGCAGTATTTGCTTGAGGATGTTTCCCAGTGGACAGGCACTTGGTGGACACATGAGGTGCCATTGGGAGAAAGGCGAAGAGAACTCATCATCCATGAATCAAGGACTTCATTTCCTTACAGCAAAGGAAGGTTGTGGGTTGGACCTCAATTTGCCTGCTCCAATGGAAGATGAATCATCCTCTTCTTATTCATCAGGTCTCACTTTGGACTTGAGATTGTGCCTC
>gnl_Poptr_v3.0_Potri.009G004800.1
ATGATGGATATGGAAGCTCAAGATGAGTTCATGGGGTCTAATGATCTTACTCAGATCGTTAAAGGCAAACGCACCAAGCGGCAAAGGTCATCTTCCCCACACAAGGTGGCGACCTCTTGCTCATCAAGTGGCTATGGTGGTGGTGGGGGAGAAAGAGGAGTGCTTATAGAGGAGTATGGTTCAATTTCCTCTCCTACAACTTCTAGTGAGGTTTGTGAGAGCACAGAAGAAGAAGAAGATATGGCTAATTGCTTGATTCTGCTAGCACAAGGTGACGTCCCTCCAAAGCAAATTCATGAAAATAAAGGCAGTAAAGTTGAGAAATTTAGTGCTCGAAAATTCTCAGATATGTCCGCACCAACCATTAACAAGGCCGGTTTCTTTGTATACGAGTGCAAAACCTGTAACCGTTGTTTCCCATCATTCCAAGCATTAGGTGGGCACAGAGCCAGTCACAAAAGGCCTAAGGCCACAGCACCGGAAGAGAAAAAAGGTCTTGTGGTGGCATCAATGGAGGATCTTGACGATCGTCAATTGAATAAAAGGAGTCCTTATCCTTGTCTTTCTCTCCAAATACCCAACAACAACAACGTTAACAAGGGTTTTCAGGCTAACAAGGCTAAGATTCATGAGTGCTCAATTTGTGGCTCGGAGTTCATGTCAGGTCAAGCTCTTGGAGGTCACATGAGAAGGCATAGGGCCAACACAGGCGCCAACCAAGTGAGCAATATCAGTACTGATTCATCAAGTGCCACCACTGAGTCTAAAATTCATGGTGATCACCATCATACGATCAAGCCACGAAATATGTTGGCTTTGGATCTTAATCTACCAGCTCCTCCTGAGGATGATCATCACCTCCGCGAATCCAAATTCCAATTATCGTCAACACAACAACCACTAGTGTTCTCCTCCCCAGCCTTAGTGGATTGCCATTAC
>gnl_Poptr_v3.0_Potri.004G205300.1
ATGACAAACCACAATACCGATCCCGACCCTGATTTCGGCCTTCCATCATCTTCTTCAATCCCTACCACATACTACCATCAAAATCCACGTAAAAAACGAACTAAGTTGATCAAGATTGAACCAAGTTTGCTCCCTTCTAGTACAATATCCAAGCCAAAATATTACAAAAAGCCTGACCCTTCTGCACCAAAGATCACAAGACCTTGTACTGAGTGTGGCAAGAAGTTTTGGTCCTGGAAAGCACTCTTTGGTCACATGAGATGTCACCCTGAAAGACAGTGGCGTGGCATTAATCCACCTCCCAATTATCGCAGGCCTGTTTCGCCTATTCAACTGTTAAGTATTGTTAGTTCTACTAATTGGGAAGACATGTTGACCGCAGAGGATCATGAGGTGGCTTCATGTTTGTTAATGTTGGCTAATAGTGATGGTGCAATAATGTTGGAGCGTAACGAGTTTGGTGGTGGGGTTGTTGCTGGTAGTTCTCATCAAGCTCGAGATCATGATCAAGTGAATTGTACTCGTGTCGAGTGTTCGAGTTGTGAGAAGGTTTTTGGGTCACACCTGGCACTAGGGGGTCGTAGCGCCAGTCACAAGAATGTGAAGGGTTGTTTTGCTATAAAGAGGAATGATGGTTGTGAGGTAGTTGAGGATCATAGTGGGAGTGGTGATGTGAAGGAGAATGTGGAAGATAATAGCAAGGCATTGATGGTGTTAGGGCACAGGTGTAGTATTTGCTCGAGGGTGTTTCCTAGTGGACAGGCACTGGGCGGACACAAGAGGTGCCATTGGGAGAAAGGGGAAGAAATCTCATCATCCATAAATCAAGGAGGACTTCATGTTCTTACAGAAAAGGAAGGTAGTGTGTTGGACCTCAATTTGCCAGCCCCAGTGGAAGATGAATCATCCTCTTTTTATTCCTCAGGTCTCACTTTGGACTTGAGATTGGGCCTC
>gnl_Poptr_v3.0_Potri.004G216900.1
ATGGAAGCTCAAGATGATTTCGTGGGGTCTAATGATCTTACTCAGATCATTAAAGGCAAACGCACCAAGCGCCAAAGGTCATCGTCCCCGTATATGGTGATGACCTCTAGCTCATCAAGTGGTTATGGTGGCGGTGATGGCGGAGGAGAGAGAGGAGTGCTTATAGAGGAGCATGGTTCAATTTCCTCCCCTACAACTTCTAGTGAGGTTACTGAGAGGACAGAAGAAGAAGAAGATATGGCTAATTGCTTGATTCTACTAGCACAAGGTGACCGTCCAAAGCAAATTCATGAAAACAAAAGCGGTAAAGTGGAGAAATTTAGAGCTCGAAAATCATCAGACATGTCCACACCAACTATTAACAAGGCAGGTTTCTTGGTATACGAATGCAAAACTTGTAACCGGAGTTTCCCATCTTTCCAAGCATTAGGCGGGCACAGAGCCAGTCACAAAAGGCCTAAAGCCACAGCGGAAGAGAAAAAAGGTCTTGTGGTGGCATCAATGGAGGATCTTGGCGTTTGTCAATTGATTAAAAGGAGTAATCTTGATCCTTCTCTTTCTCTCCAAATAGGCCACAACAATAACGTCAACAAGGGTTTTCAGGGTAACAAGGCTAAGACTCATGAGTGCTCAATTTGTGGCTCGGAGTTCATGTCTGGCCAAGCTCTTGGCGGTCACATGAGAAGGCACAGGGCTAACACAGGCAACCAGGCGGGCATGATCACTACTGATTCATCCAGTGCCACCGCTGAGTCTAATATTCATGGTGATCATCATCAGATCAAGCCAAAAAATATTTTGGCCTTGGATCTTAATCTACCAGCTCCCGAGGATGATCATCACCTTCGTGAATCCAATTTCCAATTCACGTCAACCCGGCAAGCACTAGTGTTCTCCGCCACAGCCTTGGTGGATTGCCATTAC
>gnl_Poptr_v3.0_Potri.006G121600.1
ATGGGGTCTAAGGAACTAAAACAAATCATCAAAGGCAAGCGTACCAAGCGACCAGGGCCATCTTTGCCGCTAACGTTAGCCATGACATCTTCTAGCTCATCTAACGCTGGAGAGAGTGAAGGTGAACTTGATCAAAGAATCTACAACAACTCGTCATCGTCTCCTGGTCCTAGCACCTCATTTGAATTCATGGAAAGGACCGGGGAGGAAGAAGACATGGCCAACTGTTTGATTTTTTTAGCTCAAGACAACCAAAACTACAAAATATTAGTTAAGCTCGTGGCTATTGCAACATCAACAACTACTACGAATATCAACAAGGATGCTGGGTTATATGTTTACCAGTGCAAGACCTGTGACAGACTAAATAATAGGGTTCTATGTAGTCCTAATGTGAAATCTAATAAGGTCCATGAGTGCTCTATATGCGGTGCTGAGTTTTCATCTGGTCAGGCTTTAGGTGGTCATATGAGACGGCATAGGGCGTTTGCAGCTGCCACTTCAACCACAACCATAACAACAACAACGACATCAACATCAATTATGAGTTTGGGAAGAGTTAATGGTCTTGATCATGAGTCCCAAGAATCCAAGAAACCAAGAAATAACCTACAACTAGATCTTAATCTTCTGGCACCTAAAGATGATCTCCTAGAACCCAAGTTCCACTTTGCATTAAGGAAT
>gnl_Poptr_v3.0_Potri.016G098100.1
ATGGGTTCTCAAGCAATGGTGTCTAAGGAACTATCACAAATCATCAAAGGCAAGCGTGCCAAGCGACAAAGGCCATCTTCGCCACTAACGTTAGCCATAACTTGTAGCTCAGCTAGCGTCGGGGAAAACGGAGGTGAACGTGGTCAAAGAATCTACAACAACTCATCATCGTCTGATCCTAGCACCTCAGTTAAATTCACGGGAAGGACAGACGAGGAAGAAGACATGGCCAATTGTTTGATTCTTTTGGCTCAAGGCAATCGCCAAAACTTCAAATTATCTAAGCCCGTGACTGCTGCAGCAACAACTATTACGTATACCAACAAGGACGCAGGTTTATATGCTTATGAGTGCAAGATCTGTAACAGGCGTTTCCCTTCATTTCAAGCGCTTGGTGGACATAGAGCGAGTCACAAGAAATCAAGACAGGGTAATATTAGTGAAGACAAGAAAGCGTTGGCAGTGACAGTACGGATGGGTGATCAAGAGGAAAATGGAAATGATAATGATATGAGCACCGCCCTTTCATTGCAAATAGTAAATGATGGGGTTCTATGTAGTAACAATGTTAAATCTAATAAGGTCCATGAGTGCTCCATATGCGGTGATGAGTTTTCGTCTGGTCAGGCTTTAGGTGGTCATATGAGACGGCACAGGGCGTTCGCTCCCACCACAACCGCAACCGCAACAACGTTAACATCTAGAAGTTTGGAAAGAAGTAAGCCTGATCATGAGTCCGAAGAATCCAAGAAACCAAGAGATATCCAACTACTGGATCTTAATCTTCCAGCAGCAGAAGATGATCTCCGAGAATCAAAGTTTCACTTTGCGTCCAAGGAACAAGTTCTTGTCTTCACAGCTTCTTCCTTGGTTGATTGCCATTAC
>gnl_Poptr_v3.0_Potri.008G032300.1
ATGGAGGCCTCAGAGGAAGTCACGACCCGTGTTGCGAAAGGGAAGAGAACAAAGCGGTTAAGGGTTCAATCGGCAACCCCTTTTGGCTTAACAACTGATTCATCAAGCGGAGATGGTGGTACCAATTGGTCACCAACAACTTCCATCGATGAATTTCAAGATAGCACTGAAGAAGAAGAAGACATGGCCAATTGTCTTATCCTACTTGCCAAAGGCCATTCAAGAGATTTCCCAAAACAACAACAACATCATCATCATCGAGATCATGATCATGATCATGATTCAAGAGGAGGGGTTTACACCGCCAAATTCAATAGTAGAAAATTCCTAGAAACCGCTAATTCCACAGGTTCTGGCAGGGTTGGTTACTATGTTTATGAGTGCAAAACATGTAGCCGAACATTTCCATCTTTTCAAGCATTAGGTGGACATAGGGCTAGTCATAAGAAGCCCAAGGCAATCCACAATGATGAGAAGAAGCAAAATCTTTCGATATCTTCTGATGAAGAAGATGGACACTACAAGAATGTTTCATCTCTTTCTCTTCAATTGAGTGAAAACAATACTAATAGAGGTACGTACAGCAATCACAATAAAGGCAAGATTCATGAGTGCTCAGTTTGTGGTGCGGTGTTTACATCAGGACAGGCCTTGGGTGGTCATATGCGGCGGCACCGGGGTCCTCTTGTGTCTAGTACCACAACCTTGTCATTAACACCAATGACTATAGAATCTGAGGAACCCAAGAGAGCAAGAAACGTACTTTCTTTGGATTTGGATCTCAATCTTCCAGCCCCAGAAGATGATAAATTTGCCTTTGCTTCCAAGCAACAACAAAAACAGCAGCAGCAGAAGCAACAAAACACATCTCTTGTCTTCACCAGCCCGGCTCTGGTGGATTGTCATTAC
>gnl_Poptr_v3.0_Potri.008G051200.1
ATGAAGAGAAGTTTGTATGCGAGAGAGATTGATAGCATAACCATGGCAAACTGCCTGGTGTTTCTATCTAAAGGAAGGGAATCATATTCTTTCCCTTCCTTTGATCACGCCATTAACAATAATTCTCCGAGTCGTGTTTTTGAGTGCAAAACATGCAACAGGAAATTCCCATCATTTCAAGCCTTGGGTGGTCACCGTGCAAGTCACAAGAAGCCTAAGTTGATGGGAGGAGAAGGGAGCTTCGAGTCTCAATCGCCGGCGAAGCCTAAAACACACGAGTGCTCTATTTGTGGGCTAGAGTTTGCAATAGGGCAAGCTTTGGGTGGTCATATGAGGAGACATAGAGCTGCCTTGAACGATCAAAACCAGCTGGCGGATCCTTTGAGCCCTCCTAGTTCTGATCATAAGCAAGTAGTTCCTGTCGTGAAGAAATCTAACAGTAGGAGGGTTTTGTGTTTGGATTTGAATTTGACTCCTAATGAGAATGATATGGAGTTGTTCAAGCTGGGAAACGCAGCTCCTATATATAGT
>gnl_Poptr_v3.0_Potri.001G235800.1
ATGAAGAGAGATAGAGAACAGGCAGAGATAGACTTGGCCAAATGCTTGATGCTACTTTCTAAAGTTGGCCAAGCTGATCACGAGATACTAACTAATTATAGATCAGCAGCAGCAGCAGCAGCAGCAGCAACGGCAGGGGCCGGGGCCGGGGCCGGTCGCTCATTTTCATGCAAAACATGCAACAAGAATTTCCCTTCATTTCAAGCATTAGGAGGCCACCGTGCAAGTCACAAGAAACCAAAACTCAAGGAATCAACTGGGAACTTGTTGAAGCTGCCTAATTCGCCTTCAAAGCCAAAAACTCACCAGTGCTCCATTTGCGGCCTTGAATTTCCTCTCGGGCAAGCACTTGGAGGTCACATGAGGAGACATAGGGCGCCTAATAATGTTGATACCACCAGTACTAGTAGTAAAGATCATGAATTGGCTGTGACTCAACCGCCTTTCTTACCCGCTGTCCCAGTTTTGAAGAGATCCAATAGCAGCAAGAGAGTTCTGTGCTTGGATTTGAGCTTGGCCCTGCCTATGTATCAGAATGACTCGGAGTTGCAGTTAGAGAAGGTCGATCGTCCCATGTTGAGATGTTTTATC
>gnl_Prupe_v2.1_Prupe.2G230800.1
ATGACCATGAAGAGGAGCATCACAGAAATGAGAGAGCTTGACCGCAGCCTAACCATGGCCAACTGCTTGATGCTACTCTCCCGTGGCAGCCACGACCACCACCAATACGACACCTTCTCCGCCTCCCCCACCCGGGTTTTCGAGTGCAAGACTTGCAACCGCCAGTTCCCTTCCTTCCAGGCCCTCGGCGGCCACAGGGCCAGCCACAAGAAGCCGAGACTAATGGGGTCAGGAGATGGAAATAGTAGCAACGGCTCAGATCAGAGCCAGTCACAAGGATCACCACCAAAACCTAAAACCCACGAGTGCAACATATGCGGGCTGGAATTTGCTATAGGGCAGGCCTTGGGGGGTCACATGAGGAGGCACAGATCAGCCTTGAGCAATAATAATAATACTAGTCAGTATTCTGATTCTAACTCTAACTCTAACTCTGTGAGCCTGAGCCCTCAGCCTGCGCCAATGTTTCAAGTTTTGAAGAAGACGAATAGCGGTAGGAGGGTTATGTGTTTGGATCTCAACTTGACGCCATTAGAGAATGACTTGAAGATTCTTCAGATAGGGAAAGCAGCTCCACTTGTTGGGTTTTCC
>gnl_Prupe_v2.1_Prupe.2G205700.1
ATGGGGTGCAAGGAACAACACCACAACAACATTATTATCAAGGGTAAGCGCACAAAGCGCTTGAGGCCCCAATCTCCAATCCCTTTTGCCATCCCAACAACCTCATCGTCCCCCGAAGATGGCGGTGGCGGTGATGGAGGCGGCGAGAACGATTACATCAATAGTGCCACCAACTTGTCTCCCACCACATCTGTTGAATTTCAAGATAGCACCACAGAGGAAGAGGAGGACATGGCAAACTGCCTAATTCTGTTGGCAAAAGGCCAATCCAGGGCTGCTTCTTCTTCCCCCAGTCACCACCACCACCAACCCCATAACGATCACAACACTACAAGTCGAAGGTTCTTGGAGGCAACAACAGCGGTGGGGCCTACCGGGGCCAAGGCGGGGGCGGTGGCAGCAGGAGGAGGGTATCATGCGTATGAATGCAAGACTTGCAACAGAACTTTCCCTTCTTTCCAAGCATTAGGAGGGCACAGGGCCAGCCACAAGAAGCCCAAGGCAAATACTGGGGATGATCAGAAAAACAAACACTTTGCAATTGGGTTGTTGCCATCAGATGAAGAAGACACACAATTATTCAAGAACAGCATTCTCCACAACAACAACAATACATCTTCTTCCCCACTTTCTCTGCATTTGAGCAACAGAGGGTTGGTCTTGAGTAGCAACAAGTCTTCTTCCAAGGTTCATGAGTGTTCAATTTGTGGGGCAGAATTCACATCTGGGCAAGCCTTGGGAGGCCACATGAGGCGCCACAGAGCGCCAGCTGCAGCCAACACAACCTTGGCATTGACAGCTCCCTCAGTCTCTGCCTTTGAACCTCAGCAACATCAAAATCAACATCAACAACAACAACCCATTAAGAAACAGAGAAGCGTGTTGTCTTTGGATTTGGATCTCAACCTTCCAGCACCAGAAGATGATCACCATAAAGAATCCAAATTTGTGTTTGCAACATCAAAGCAGCAGCAGCAGCAGCAGCAACAACAACAACAACAACAGCAGCAACAGCAGCAACAGCAGCAGCAGCAACCAGAAAGGTTAAGAACACAAATTCTGGTGGATTGTCATTAC
>gnl_Prupe_v2.1_Prupe.6G249300.1
ATGAAGAGAATGAGAGAAGATGAAGTAGGGTTAGGGATGAAGGGTTTGGACATGGAAAAGTTCCTCATGCTAGTCTCATGTGACATGGAGACCAAGTTCAGAAAGTGTTCATCTCCAAACGATGTGTTTGAGTGCAAAACTTGCAACCGAAAATTCCCATCGTTCCAAGCTCTTGGTGGCCACAGAGCAAGCCACAATAGGCCGAGAACATCAATGGATCATGATCAACAAAGTGAGACCAGAAAACGAAGCAATTTGATGGCAACGAAGAACAAGCCGAAAGCGCACGAGTGCTCCATTTGTGGCCTAGAGTTTGGCATGGGACAGGCTTTGGGTGGCCATATGAGGAGGCACAGAGCTTCCAACATGAACCTGGGATTTTCTTCTAAAGTTCCTGATGAGGTTGTTGTCGCTTCGAAGATTCCGGTGCTGAGAAGGTCGAGTAGCAAGAGGATTATGTGCTTGGAGATGGACTTGAACTTGACGCCATTGGAGAATGACTTGAAGTTATTGTTCGGGGCGATGGCTCCAAAAGTTGATGCTTTTGTTTCA
>gnl_Prupe_v2.1_Prupe.6G084100.1
ATGAAGCGAGGCCGAGAAGATCAAGATGACCAAACTCTAGATTTGGTCAATTGTTTGATGCTACTATCCAAAATAGACCAACCCGATTCCTCCCCCACCAAAGCCGAAGATTTAAAACGGGGCCGAGTGTTTACATGCAAGACTTGTAATCGGGAATTCCCCTCGTTCCAGGCCCTCGGGGGCCACAGAGCGAGCCACAAGAAGCCGAAGCTGATGCCCGGCGGGGCAGTCGACCTCCTACAGCTGGCGCAATCTCCGGGGTCCCCCGCGAAGCCCAAGACGCACGAGTGCCACGTATGCGGGCTCGAGTTTGCGGTTGGACAGGCGCTCGGGGGACACATGAGGAGACATAGAGAAGAAATTCAAGGTAATGCGGTTCAAGCTCGGTCGTCGCCGGCCATGCCGGTTTTGAAGAAGTCGAATAGTAGTAAAAGGGTGTCGAGCTTCAACTTGGACTTGAATTTGGATTTGAGATTGGGTCTGCCTGGTCATCATAGCCAATACGATTTGGCGACGAAGCTGCAGTTGATTTCT
>gnl_Prupe_v2.1_Prupe.6G113100.1
ATGGAAGGCCAAGAAGAATTGGTTTTGAGCAGTGATCAAGCATCCCAGATGATCATGATCAAAGGCAAGCGCACCAAGCGCCCGAGGCCTCTGTCCCCGAACGGCGTCGTGGCTGCGGGGACGTCTAGCTCATCAAGCGCCTGTGGTGGTGGTGGTGCTATGGGAGGAGATCATGAGTATAATTATTATGGTAATTCGTTTACATCGCCCACAACTTCTGGTGAGATCTATGAGAGTACTGAGGAAGAAGAGGACATGGCAAATTGCCTAATTCTCTTGGCTCAAGGAGATCATGTGACTGTTAACCCAAAGCAGATCTTTGAGCAAAGACTAGAACAAACCAGTAACATGGGCAAGGCTGGTTTCTTTGTCTATGAGTGCAAAACATGTAACAGAAGCTTCCCTTCATTTCAAGCACTTGGTGGCCACAGAGCAAGTCACAAGAAGCCCAAGGCCATGAGCACAGAGGATAAAAAGCCAGCGCCAGCCCATTTTATCCCAGCCTCCACTTTTGAGGAATTTGAAGATCAAAGCAAGCAGTTCATCAAATATAAGAGCAGCCCACCTCCTGCAATTTCAAGCCAAATAGGAAGCAAGCCCAAAATTCATGAGTGTTCAATTTGTGGCTCTGAGTTCACATCTGGGCAAGCTCTTGGTGGACACATGAGAAGGCACAGAGCAGCAGCAGCAGCAGCCAACAACAGTACTAATCATGTGGCGGCTTTGCCTAGCAATATTGGCACAAGTACCAAACTGCAGAGAACTGTTCTTCCACTGGATCTCAACCTTCCTGCACCAGAAGATAATGATCATCATCACCACCAGCTTCATCATCATCATCAACACCGTGACTCTAAGTTTCAATTTGTGCCTACCCAACAAACAACTCTTGTCTTCAACGCCCCTGCTTTGGTGGATTGTCATTAT
>gnl_Prupe_v2.1_Prupe.7G181100.1
ATGGCTAACCAGCAGAACACCACCACCAACAACACCAACCGCCTAGCCTCCTCCGCTGAGGGACAGCAGCAACCCGGTAACGACAACGTTAATGTTAACGTTACGGGTGTTGCTGCTACTGGTACTCCATCATTTCCAAACCCTCCCCCTCCGAGCACTGTTCAACTCAATGTTGCTAGAGGGTCATCTGTGAGTCCTCCTGGTCTCAATAGAGGACCATCTGGCAGAGGGTCATCCAACCCTAGGAGGGTTTCGCCCTCTGGCAGAAAGTCTCCTCCTGGTGGCAGAGGATCACCCTCTTCTGGGAGAGGGTCATCGTCCTTTGCCTCTTCCCCTGGAGCGGGACAAATCACTCAGATTGGTGGAAGAAATTTCACTCCTCTCAGTGTGGAAATCACTATAGGAGGAGGGTCAGGGACCGCAGGAGGGAGCATGATTCCTGGCAGCAGCAGCGGCTCGCCACCACGGGCCAAGCGCAAAGCGGAGATAACTGCCCCAGAAGGAGTGAGCCCGGTTTGCAGCGTATGCAAACGCTCAAACTTTTCCTCGTGGAAAGCATTGTTTGGGCACATGCGTTGCCACCCAGAGCGTCAATGGAGGGGCTGCTTCCCACCCCCAGGATTCGAAGAAGCACAGCGAGCCCTGCAACAAGGGGAAAGGCTCGGTGCGCTGCGTGGGTTTGATCTGAATGAGGCAAGTGATCCAGAAGAAGAAAATGAAGGTGGTGGCGGCGGCGGCTTCGACCTCAACATGCTTCCCCCAGACGAGGATAAGGATGGTGGCGGAAGTAGTGGTGGCGCTGCCAAGACTGGT
>gnl_Prupe_v2.1_Prupe.7G125800.1
ATGATGATCATCAAAGGCAAACGCACCAAACGGCAGAGGCTGGCTTCTCCGCTTGCTCATGCCTCAACAGCAACAGCTTCAAGCTCATCTAGTGCAGGTCATGATCATCAACATCAAGTCCTTGTTGGTCCCACAGAAACCTCACCAGCCACCTCAGCTGATCAATTCACAGAGATCAGTACAGAAGAAGAGGAGGACATGGCAAACTGTTTGATTCTTTTGGCTCAAGGAAATTCAACGCCCAAAACCCAACACCCCATATTGGTTCACAACAATAAGGCTTCAGCTTCAGCTGGGTTATATGTTTACCAGTGCAAGACATGTGACCGGTGCTTCTCTTCGTTCCAAGCTCTCGGTGGACACAGAGCCAGTCACAAGAAACCCAACAAGGCTAACATGAACATCACACAGGACAACAAGAAAGCCTTGTCGTTCGTGGAAGAAGCGGAGGAGTATGATCGGTTTAACAACACGAGCACCACCCTTTCGTTACAAATATCGAATCGGGATTACAGGGCATCGAGCAGTGCTGCTACTCCTGTTAATAACAGCAAAGCCAATAAGGTTCATGAGTGTTCAGTTTGTGGTGCTGAGTTCACATCTGGTCAAGCTTTAGGGGGTCATATGAGGAGGCACAGAACATTTATGAACACAACAACAACAGCAACAGCAGCAGCTATGAGTTCTCCGCAGCCACAATCAGGATCAAAGAGACCAAGAAGTATTTTGCAGTTGGATCTTAATCTTCCTGCACCAGAAGAAGAACGCCTCGAAACCAAGTTTCCCTTTGGCCCCAAGAAGGAACAAGTCATTGTCTTCTCTACCTCTCCTTTGGTGGGTTGCCATTAC
>gnl_Selmo_v1.0_424361
ATGGCGACGCAGCAAGATTTCGCTGCCGCTGCTCCTCCTCCGCCTTCTTTCCTCAAATCTTGGCAGCAGCGCGTCGAGGAGCTGGGATTGCTGGCCATGGCCGATCGGACGGGGAATCGTCGAAATATCGGTGGCTTCTCGCAGGATATTTCCGACGATCGAGGGAAGAGTGAAGTAGCGGCGGCGGCGACGGCCTGGAATGGAAATGATCAGGTCGAGCAGCGGCATGCAAGAATCTCCGCCAGGGACTGCCGCCTCGATCTTGGCCTGGGGCGATTCCTGGACGAAGTCCGTGGCCGGGATAGGATCCGTGGCATTCTTGGCGGATCGATGATCGATGGCGGCGGCGGCGTCATGCATCCAACCAATCCGCGAGATTCTCCTCCGCGGAGCCATCCCAAGCGCAGCCGGAGCTTGGGCCTGGTGGAGGAATCGAAATCGGAAGAGCAGCTCGATCCTCCAGCGCCAGATCGTTACGCCAATCTCCCGCGGCCGCCGCCGGCGATCAAGAAAGAAGAAGATCGTCCATCGCAGGAGCTGGGAGGATCATCGCCGCCGTTTGCATGCCTGGAATGCCGCAAGCGATTCCCATCCGGTAAGGCCTTGTCTGGTCACATGAGATGCCACAGGAGATTTCCAATGATCTTAGGGCAAGGAGGAGAATCCTCCGATTCGTCAGGCTCGTCGTCTCCGCGAGCTCTCGATCGCGACCACAAGATCGCCACCGCCGCCGCCGCCTCGAGCTGGATCGACAAGGCGAAGAATCCCAAGCGAAAGATCGACGCCATCGATCAGGAGGAGGGTCCTGAGAGCAGCGACAGCATCGAGGCGACGTACGTCGCGGCAGCGATGGCGATGGCTGCCGCCACGACGATCACAGGCGAGGCAGCAGCAGCATCAGGCCCAGTGATCCCGCCTGGAAACAAGAAGATAATGACGGGACGGAGATCCGGCCGCCGCTCGTTACGCCAGAAGAATCGCTGGCGGACTCATGTTCTTGCCGCTCCAGCTGACATCAAGGACGAGAAAGATATGGCCAATTGTCTCGTCATGCTCGCGGGCGGCGGCGGCGGCGGGGCTGGTGACACCGAGACGATCAGGCGGGCATCCTCGTGCGCGTCAGTGGCTGCCGACGATCATCATCGCCGAGCTCGATCTCCGCTGGATCCAAAGTTGCTGGCGGATCTCGATGATCAAGGTGGCGAGGAAGTGGACTGGGTGCGCGCAAAGTCTTCCTCCTGCCGGACTACTGCTACCTCGGCGGCGTCCGCAACAGCACCAGGGAGGTACTCGTGCGCGACGTGCAAGCGTGTCTTTAAGTCGCATCAGGCGCTCGGGGGCCACCGCGCCAGCCACAAGAAGGTCAAGGGGTGCTTTGCGATCAAGACGAGCAGTAGCAGCAGCAGCAAGGCAACGACGACGCTGACCACTCTTGACGATGACTGCTACGATCCGGACGAGGAGAACCGGTACCACCCGTACGAGAAGCAGTACAGGGACTCCAGTCTCTCTAACAGATCTCTGGCAGGAGGACACGAGTGCTCGATTTGTCACCGAGTGTTCGCGACCGGGCAAGCGCTGGGAGGCCACAAGCGCTGCCATTGGGTCGGGGCAAGTAACAACAGCAACAATCCGGGTACTGCCACTCCTCCTCCTGCTGCTGACAGCAATCAGGTACTCAGGGTCTCAGCGTCCACAACGACGACTGATAACGACAGTCCGATGGTGTTGGTGGCAACTGCGGGTGATAATTGCGATCGTGATCGTCGCCCAGATCATTCCAGGCGGAGCAGCAGGCACCTGGAGCTGGATCTCAACTTGCCACCGCCGCCGGAGGACGGGCAAGGATCTGAAAGAGGGGCAAGAACAGAGACCACCAGATCTTGCGATAACGTTATCAAACGCATGGGCACCCACGGTTACATAAGCTTCCGCTACAAAGGTGTCTACTACTGCATCTACAATGACTCCAATTTGGAGGTCCTCGGTGAAATGATCGCCGACTCTCTGAAAGATCATTCTGTCCAGCTCTTGAAATTCTTGATTGATCGTGCAGTGGTATTCCAGTTTGAGAACGTGGAGTTTCCATCACCCGAATTCCTGGACCACGTTTGCACTGCTGCCGGGTCACAGGAGATACGGAGAGAACTTCAAGGCGGGAATCCTTGGGGCAATCCCTGGGATCTTGTCTCCCTTGGACTTTCAAAGCTCTGCTACCGTATCCTTGAGCTCGGCTTTCTCCAGTGCAGTTTCATGTTACTATTTGCTCCTCGGACAACCTATGTCCACTACACTTATGTCATCGATCTTGACACGGCCAGCTTCACCATCAACACGAGCGATAACATTGTGTCCTTCAACATGGAAAACATACCACATAACTGGATGGATTGCACTGAGAGCGAGAGCGAACCTGACGTTGAGTTCCTGTTTGAGATGATTGAGAGTTTGAGGCTGCTGTATGAGGCTTTCACTTGCGCTCAAATCCCTTCGTCATACGTGATATTTCCCTCAGCAAAACTCAAAGCGATCGCGAACAACGTTCACAGTGGTTCTATGATCTCTCAAGCCGTGATCGTGGAGGAGCCGCTTACATCCGACCATGCAAAGCTCCATGCTCTAGTCTTCTACGGTATGGTGTGCCAAAACTACGTGTTCTTCATGGAGCTGCCTCTCTTGGAGCCGGACATGCAAGCGTTTGTGGAGCTTGCCAAGTATGTATTGGTGCTAGCTGAATGGGACAACATCAGCTTCACTACGTGCGAGCCAAAGAAGCGAGATGGAGAGCATAGAGTTCTCCTTGCGATTCAGCTCAACGAGGACGCTGGGGTCCAGAATGCTGTCTCAATGGCTGTGGAGCATTTCAAGTCTTTGGAGTCGAGAGTGGAGGAGATTTGCGTGTGCGCTTTGAGCGTCCTTCACGTAATGACTATAAAGGTTGCGAGGATTGGAGAAAGGATAACCATAGCTCGCTCCAAACCAGCTCCCTTGATTCGTTTAGAGAGGCCTCGTACATTTCATGACTGGGAATTTGGCGACGATGAAGTAAAACTTGTTGAACCTGGGTTCAAACTTTTGCTGAGCTACTTGACAAGGATGAATCATATCGAGCTCCCTATCAATGTCTTGGATGAGAGTTACTGCCGCGTACAACGAAGTATTGGAAGCTCAATTGTTGTTCTGAATCATGCTATCGTTGAGAAATCATGTATTTTATCGGCCCGGCTCCTCGAAGGCAGTCAAGGGCTCAAAGCCCAAGTTACTGGAATTGGCGATCTTTTCCTGTGGATGAGTGATACAAATCCATTAGTGTACAGCTTCATTTGCTGGGAAAAGAGAGGTTCCATGTCTCATCCCTGTGGAAATCTAACCCAAGAAACGAAAAGGCTCGTACCTCGGCTCGTCCACTCGTCGGAGAACCATGCCCGGGAGCTGCCAAGAGAAATGGCCCGGTCA
>gnl_Selmo_v1.0_28310
GAAGAGGTCGGGATCGACGAGTCCAGCTTGGTGTGCTCTGCTGCGGAGCTCCTGGACCACGACTTTGATGGGATCAGGATGAAGTACGAGTGCTCGACGTGCAAGAGGATCTTCAAGTCGCACCAGGCACTTGGGGGACACCGAGCGAGCCACAAGAAAGTTAAAGGATGCTTTGCAAAGACGAGCTTGAGCGGTGGCAGCCACGAGTGCTCGATCTGTCACCGGGTTTTTACGTCGGGCCAAGCTCTCGGGGGACACAAGAGATGCCAC
>gnl_Selmo_v1.0_410896
ATGGCGACGCAGCAAGATTTCGCTGCCGCTTCTCCTCCTCCGCCTTCTTTCCTCAAATCTTGGCAGCAGCGCGTCGAGGAGCTGGGATTGCTCGCCATGGCCGATCGGCCGGGGAATCGTCGAAATATCGGTGGCTTCTCGCAGGATATTTCCGACGATCGAGGGAAGAGTGAAGTAGCGACGGCGGCGACGGCCTGGAATGGAAATGATCAGGTCGAGCAGCGGCATGCAAGAATCTCGGCCAGGGACTGCCGCCTCGATCTTGGCCTGGGGCGATTCCTGGACGAAGTCCGTGGCCGGGATAGGATCCGTGGCATTCTTGGCGGATCGATGATCGATGGCGGCGGCGGCGTCATGCATCCAACCAATCTGCGAGATTCTCCTCCGCGGAGCCATCCCAAGCGCGGCCGGAGCTTGCGCCTGGTGGAGGAATCGAAATCGGAAGAGCAGCTCGATCCTCCAGCGCCAGATCGTTACGCCAATCTCCCGCGGCCGCCGCCGGCGATCAAGAAAGAAGAAGATCGTCCATCGCAGGAGCTGGGAGGAGGATCATCGCCGCCGTTTGCATGCCTGGAATGCCGCAAGCAATTCCCATCCGGTAAGGCCTTGTCTGGTCACATGAGATGCCACAGGAGATTTCCAATGATCTTAGGGCAAGGAGGAGAATCCTCCGATTCGTCAGGCTCGTCGTCTCCGCGAGCTGTCGATCGCGACCACAAGATCGCCACCGCCGCCGCCGCCTCGAGCTGGATCGACAAGGCGAAGAATCCCAAGCGAAAGATCGACGCCATCGATCAGGAGGAGGGTCCTGAGAGCAGCGACAGCATCGAGGCGACGTACGTCGCGGCAGCAATGGCGATGGCTGCCGCCACGACGATCACAGGCAAGGCAGCAGCAGCATCAGGCCCAGTGATCCCGCCTGGAAACAAGAAGATAATGACGGGACGGAGATCCGGCCGCCGCTCGTTACGCCAGAAGAATCGCTGGCGGACTCATGTTCTTGCCGCTCCAGCTGACATCAAGGACGAGAAAGATATGGCCAATTGTCTCGTCATGCTCGCGGGCGGCGGCGGCGGGGCTGGTGACACCGAGACGATCAGGCGGGCATCCTCGTGCGCGTCAGTGGCTGCCGACGATCATCATCGGCGAGCTCGACTCCATCGATCTCCGCTGGATCCAAAGTTGCTGGCGGATCCCGATGATCAAGGTGGCGAGGAAGTGGACTGGGTGCGCGCAAAGTCTTCCTCCTGCCGGACTACTGCTACCTCGGCGGCGTCCGCAACAGCACCAGGGAGGTACTCGTGCGCGACGTGCAAGCGTGTCTTTAAGTCGCATCAGGCGCTCGGGGGCCACCGCGCCAGCCACAAGAAGGTCAAGGGGTGCTTTGCGATCAAGACGAGCAGTAGCAGCAGCAGCAAGGCAACGACGACGCTGACCACTCTTGACGATGACTGCTACGATCCGGACGAGGAGAACCGGTACCACCAGTACGAGCAGCAGTACAGGGACTCCAGTCTCTCTAACAGATCTCTGGCAGGAGGACACGAGTGCTCGATTTGTCACCGAGTGTTCGCGACCGGGCAAGCGCTGGGAGGCCACAAGCGCTGCCATTGGGTCGGGGGAAGTAACAACAGCAACAATCCGGGTACTGCCACTCCTCCTCCTGCTGCTGACAGCAATCAGGTACTCAGGGTCTCAGCGTCCACAACGACGACTGATAACGACAGTCCGATGGTGTTGGTGGCAACTGCGGGTGATAATTGCGATCGTGATCGTCGCCCAGATCATTCCAGGCGGAGCAGCAGACACCTGGAGCTGGATCTCAACTTGCCACCGCCGCCGGAGGACGGGCAAGGATCTGAAAGAGGTCTTGAGAAGTTGCTGGCAAGAACAGAGACCACCAGATCTTGCGATAACGTTATCAAACGCATGGGCACCCACGGTTACATAAGCTTCCGCTACAAAGGTGTCTACTACTGCATCTACAATCAAATGGACTCCAATTTGGAGGTCCTCGGTAAAATGATCGTCGACTCTCTGAAGGATCATTCTGTCCAGCTCTTGAAATTCTTGATTGATCGTGCAGTGGTATTCCAGTTTGGGAACGTGGAGTTTCCATCACCCCAATTCCTGGACCAAGTTTGCACTGCTGCCGGGTCACAGGAGATACGGAGAGAACTTCAAGGCGGGAATCCTTGGGGCAATCCCTGGGATCTTGTCTCCCTTGGACCTTCAAAGCTCTGGTACCGTATCCTTGAGCTCGGCTTTCTCCCGTGCAGTTTCATGTTACTATTTGCTCCTCGGAGAACCTATGTCCACTACAGTTATGTCATCGATCTTGACACGGCCAGCTTCACCATCAACACGAGCGATAACATTGTGTCCTCCAACATGGAAAACATACCACATAACTGGATGGCTTGCACGTACGACCCCCCAGAATGGATCGCTCTTGCTGGCTGGGATGACCGAGTTCTGCAGGAGACGATGAATCGAAAGCTGAGCAGCCGTGGTCATGAAGCTTGGAATATCATACTCGGCCATCTTCTACTCCCGCTTGATCAGTGCTTCGACACGGTCCGTCGCTTGTTGATCAGTGAGAGCGAGAGCGAACCTGACGTTGAGTTCCTGTTTAAGATGATTGAGAGTGCAGTGTTGTTGAGGCTGCTTGGTTCTATGATCTCTCAAGCTGCGATCGTGGAGGAGCCGCTTACATCCGACCATGCAAAGCTCCATGCTCTAGTCTTCTACGGTATGGTGTGCCAAAACTACGTGTTCTTCATGGAGCTGCCTCTCTTGGAGCCGGACATGCAAGCGTTTGTGGAGCTTGCCAAGTATGTATTGGTGCTAGCTGAATGGGAGAACATCAGCTTCACTACGTGCGAGCCAAAGAAGCGAGTTCATAGTATATGCAAGGGTGGAGAGCATAGAGTTCTCCTTGCGATTCAGCTCAACGACGACGCTGGGGTCCAGAATGCTGTCTCAATGGCTGTGGAGCATTTCAAGTCTTTGGAGCCGAGAGTGGAGGAGATTTGCGTGTGCGCTTTGAGCGTCCTTCACGTAATGACTATAAAGGTTGCGAGGATTGGAGAAAGGATAACCATAGCTCGCTCCCAACCAGCTCCCTTGATTCGTTTAGAGAGGCCTCATACATTTCATGACTGGGAATTTGGCTACGATGAAGTAAAACTTGTTGAACCTGGGTTCAAACTTTTGCTGAGCTACTTGACAAGGATGAATCATATCGAGCTCCCGATCAATGTCTTGGATGAGAGTTACTGCCGCGTACAAGGAAGTATTGGAAGCTCAATTGTTCTTCTGAATCATGCTATCGTTGAGAAATCATGTATTTTATCGGCCCGGCTCCTCGAAGGCAGTCAAGGGCTCAAAGCCCAAGTTACTGGAATTGGCGATCTTTTCCTGTGGATGAGTGATACAAATCCATTAGTGTACAGCTTCATTTGCTGGGAAAAGAGAGGTGGAAATCCCTGTGGAAATCTAACCCAAGAAACGAAAAGGCTCGTACCTCGGCTCGTCCACTCGTCGGAGAACCATGCCCGGGAGCTGCCAAGAGAAATGGCCCGGTCA
>gnl_Solly_v2.4_Solyc06g075780.1.1
ATGATAAAAATTAGAGAAGACAAGGGTGAAGTGGAAGCACAAGCAATGGCTAACTGCTTAATGCTTTTATCATCCATAGATCGAGATCGTCGTAATTCATTTGAATGTAAAACCTGCAAAAGACGCTTCTCATCTTTCCAAGCGCTTGGTGGCCATCGAACGAGTCATAAATCAACGATTGATATCGGAAAATTTCTTCACGGTAAAATATCCAAAAAACGCAAGGTACATGAATGTTTAATTTGTGGAATGGAGTTTTCTATGGGTCAGGCTTTAGGTGGACATATGAGGCGTCACCGTGCCCCAGTAAATGAAATTGAACATTCGGCCAAAAGGATACCAGTTTTGAAGAAATCGAATAGCAACGAGAGAATATTTTGCGTGGATCTTAATTTAACTCCTGATGAGAATGATGACTTTCACTTTTGGCCTATGCCACCTGTACCTCCATTCTTATCCTCT
>gnl_Solly_v2.4_Solyc06g060480.1.1
ATGGAAAATCATCCTTTCACTAGTAATTCCCATTGTTATCATCCTTTTTCTAACAATTTCCACGAAGAAACACCTATATTACCTGTTCATCAATCCGTCGATAATTTTCACAGTAATCCAAAAAGGAAAAGAAGTAAATTTGTTAAAATCGGTGGTGATGCTGCTGCTGCAACTTCTGGTATAAGTAAGCCTAAAATTACCAAAAAGCCACCAGACCCAACTGCGCCCAAAATTACTCGGCCTTGTACGGAATGCGGGAAAAAGTTTTGGTCATGGAAGGCGCTTTTTGGTCATATGCGTTGTCATCCTGAACGACAATGGCGTGGTATTAACCCCCCTCCTAATATTAGGCCGCGGCACGATGTTAAATCTCGTGAGACTAGTCCTAGAAAAAACCCCAAATCGGTTTTTGATGCGATTGTGACGGAGGAGGATCAGGAGATCGCCTCGTGCCTGTTGCAATTGGCTGGTGGGTCATCAGAATTACCTGATAATGAAAATGAAAATGAAAATTTTGGTGTTGTTACATCAGAAGATCAACATTGTTCTTCTTCTTCCGGCGGAGGAGGAGGAGGGAAGGATTTTCGATTCGAGTGTTCGGGTTGCAAGAAGGTTTTTGGATCACATCAGGCATTAGGTGGACACAGAGCGAGTCATAAAAACGTGAAGGGTTGTTTTGCTTCAGGATTAACACAAGCTGTTAATAATAATTTGGATCTAAATTTTCCTCCTTCAGTTACATGTCATCATGAAGATCACCATGATTCTTATTCCTCAGGTTCACCCTTGGATTTGAGGTTGAAGCTA
>gnl_Solly_v2.4_Solyc06g074800.1.1
ATGGAATTCTCCGAGGACTCAATCGATCGGACTTTGGTGTTCAAAGGTAAGCGCAGTAAGCGGCCACGGCAGTTCATGGCGGTGGCGATGGTTACTTCCACGTCATCAACCGCTGCCGCCGACGACAGCGCTGGTGGTGGTGGAAGTGGCGGTGATGGAGGTGAGGATGTTTATAATTACTCATCATCGATGCAGTATTCATCATCAACTACTTCAACTACTCAAATTTCGACGACGAGCAGTACAGAGGAAGATGAGGATATGGCGAATTGCTTAATTCTATTAGCACAAAGTGGCCGATGCCAGAAATTACAAGTGGAAAGTACTGAACGTAAGATGGTGAAAATCAGTAGCCGGAAATTTACAGAAATGGCTACAACAACACCCGGAAAAGCAGGGTTCTATGTCTACGAGTGTAAAACTTGTAACAGAACGTTTCCATCTTTTCAAGCACTTGGTGGGCATAGAACAAGTCACAAAAAAATCAAAACCGAAGAGAAAAAATCTACTGCTGATTCTGTTTCACCTTCAATCGATCATCATCATCAACAACAACAACAAGAGGAGAAAATCAATCGGATTGTAACCGCTCCTACTCAAATAGTCAACAAAGGTAATTCGAATTTACATAGCAATTTGATCAACAAGCAGCCAAAAATTCACGAGTGTTCAATTTGTGGGGCGGAATTCTCATCGGGTCAAGCTTTGGGTGGTCACATGAGAAGACATAGACCACCAACAATTACAGCAACAAACACTAAAATCACTGTTGATGAAACAAGTAACAACACTTCAGATAATTTATCACACGATGATGATCAGAATTCGAAAAAGCCAAAGCTCTTCTTATCGCTTGATCTGAACCTGCCGGCGTCACCGGAAGATGATCATCACCGAGATGATAATAATAATTTTGAATTTTCAGCTAACCAGCAAAGTCTCCTCTTCTCCGCTGCAGCTTTGGTGGATTGCCATTAC
>gnl_Solly_v2.4_Solyc09g008440.1.1
ATGATAAAAATCAAGAAGTGTTACACTATGGAAGTTCATGACGATCGTGGTTGTGATCAAGATCAACAGTTGAATATGGTGATTAAGAGAAGGCGGACTAAGAGACCTAGGCCGCCTTCTCCTTTAACTTTAGGGATTACTACTAGCTCATGTAGCACTGTGGAAGGTGCTAGTAGTGGTGAATTGGTGGATGGACACGTGGCGAACTCTTTGTTACGTTCAAATAATTGTGGTGGGATGATTGATGATAAGATTGTTAGGAATACGAATCAAGAAGAAGAAGATATGGCGAATTGTTTGATTCTTCTAGCACAAGGTCATAATTTTCAAAAGTCATCGTCGTTGTCTCAATCTCCAACGTTAGATGTTTATCAATGCAAGACATGCAATCGTTCCTTCCCATCTTTCCAAGCACTTGGTGGACACAGAGCAAGTCATAAGAAACCAAAAACCCTAGAAGATCAAATCAAGAATCTGAAATCAAATGATCATCATCATCATCAACAAGCTGAGAATAATATTCGTCTTAAACTGAACAACAATGATGATCATGTCACTACTCTATCACTCCAAATCCCGAACAACAGCAACAACAACAGTAACAACAAGAATAAGAATAGGGTTCACGAGTGCTCGATTTGTGGGGCCGAGTTCAACTCAGGTCAAGCATTAGGTGGACACATGAGAAGACATAGGCCATTACCAAATAGTATTGCAATTACATCAAATCATCATATCCATGAAGAATCTCATCATCATCATCATCATGATCAACAAATTATCAAGAATAACACAAGGGCATTTTTGTCATTGGACCTTAATCTTCCGGCGCCGGAAGACGATCACCGGCCGGAAAATTCTAAATTCACCTTTGCAACAAAAGAACAAGTCATTGTCTTCTCAGCTTCATCTTTGGTTGATTGCCATTAC
>gnl_Solly_v2.4_Solyc03g093870.1.1
ATGAACATGATGTTGAAGAGAAGCAAAGTAGAAGAAGAATCTGTGGAGAAATTTGCAATGGCGAATTGTGCGGATATAATGAAGAGGAACGAGTTGTTAGAACGACCTAATCTGATCTTTAAGTGCAAGAAACGATTTGAATCATTTCAAGCACTTGGCGGACACATGACAAGTCACAAGAATAAGCTTACGACCATGAGTACTAACGGTGAACTATTACATGTTAATCTACAAAAACACGAATGCTCTATTTGTGGTAAAAAATTTGCAACTGGACAAGCTTTGGGAGGACATATGAGAAAACATCAAGATGAATTGAATCAACTCGAGCATAAGAAGAAGAAGAAGATGAAATTGGACGAGAGTTTGATCAAGAGTGGCCGTGAACTTGCAGAAGCTCTGAATTCGAAGAGTGATGAACTTCATGACAAATTGGATCTTGAAAGTAGTAAAAGAACTTTGTTCTTGGGTTTGAATTTGGATTTGAATTTGACAATAGATGAGAATGAGTTGAGGACGGGG
>gnl_Solly_v2.4_Solyc05g055500.1.1
ATGGAGGCTCCTCAAGAGGAAGTGATGGGTGGAGTCTCTAAGGGCAAACGCACTAAACGTGTTAGGCCACAATCTCTAATCACTTTCATGACCATTAATAATGCACATTCATCGTTAACCGGCGACACGAACGTCGATGGCACGGTTAACGGAGAAGAAGTCAACGACGACGACAACAACAATAATAATGATTCTAGTCCACCCTGTACCACTTCGGGCAAAAACTTCCTTGATGATGATGATGTCCCCACGGAGGAAGAAGAAGAAACCGCCAAGTGTCTCATACTCTTGTCCCAAGGTGGTCATCATCATCATCACCGTCGTCAGACCCCACCTAAAAAGTTCTTTGATCTTTTCAATGATGACATGGGGTTGTACCAAACAAAATTCAATAGCAAGAGGTATGTGGAAACAACCGACCTCGGGAATGGTGCCAAGGTCGGTACGTACGTGTACGAATGCAAGACATGTAACAGGACATTCTCATCGTTTCAAGCACTAGGTGGACACAGAGCAAGTCATAAAAAACCTAAGCCATTGACAATCGAACCGAAAAAACATCCATTCTTCTATTTTTCAGACCAAGACGAACTTTCACCACCACCAGCAACAACAACACCGACAAATTACAAATACAACAACAAATTGTCACCAACATTATCTCCTCTTTCATCCCAATTCAACAATATAAATATGGAAAGTAGTCCAAATTACAACAAATCACAATCCCCTAGAATCCACAAATGTTCATATTGTGGTGCTGAATTTACCTCAGGACAAGCATTAGGTGGTCACATGAGAAGACATAGAGGGGGTGCTAATATTAACAATACAATTTTGTGTTTAAGCCCTTTAAGTATTGATCAAGAATATGCTAATTATAATTTGAAGAAACCAAGAAATGGATTATCATTAGATCTTAATCTTCCAGCACCACAAGATTATCAAAATCAATCAAGAAATCTTCAACATCCACCAAAATATCCTCAAGAACAAGCACAAAAGCAACAACAAGAACAACAACAAGAACAACAACAAACAACACTTGTTTTATCCACCACCCCACAACTTATTGATTGTCATTAT
>gnl_Solly_v2.4_Solyc05g054660.1.1
ATGACAAATTACTTGATGTTGTTTTCATCTCAAGAAAATCATTTTAACACTATGGTGAACAACTCTCCTAATCGAGTTTTCGAGTGCAAGACTTGTAATAGACAATTTTCATCGTTTCAAGCACTAGGTGGTCATCGAGCAAGTCATAAAAAGCCAAGATTAATGGGAGAAATGAATTTTCATTTGCCGATTTCACCACCTAAGCCAAAAACACATGAGTGTTCAATTTGTGGACTTGAATTTCCTATAGGACAAGCTTTAGGTGGACATATGAGAAGACATAGAGGTATGTTGAATGAAAATAATAATAATAATAATAATAATAATAATAATAATAATAATAATAATAATAATAATAATAATAATAATAATAATAATGTTTTGAAGAAATTAAAAAATCCAAGAGTTTTATGTTTGGATTTAAATTTGACACCATTGGAAAATGATCATTTAGAATTGATCAAGTTGAAGAAAGAAGCTCCTAAAGTTGATTGTTTCTTG
>gnl_Solly_v2.4_Solyc05g054650.1.1
ATGGCAAATTACTTGATGTTATTTTCACGTCAAGAAAATCATTTCAACACTATGGTAAACAACTCTCCTAGTCGAGTTTTCGAGTGCAAGACTTGTAATAGACAATTTTCATCGTTTCAAGCACTAGGTGGTCATCGAGCAAGTCATAAAAAGCCGAGATTAATGGGAGAAATGAATTTTCATTTGCCGATTTCACCGCCTAAGCCAAAAACACATGAGTGTTCAATTTGTGGACTTGAATTTCCTATTGGACAAGCTTTAGGTGGACATATGAGAAGACATAGAGGTATGTTAAATGAAAATAATAATAATAATAATCAAGTTCCTAATCACGATGTTATGAAGAAATCATCAAATAATCCAAGAGTTTTGTGTTTGGATTTGAACTTAACACCATTGGAAAATGATTTAGAGTTCAAGTTGAAGAAGGCAAATCCTATAGTTGATTGCTTTTTG
>gnl_Solly_v2.4_Solyc11g066400.1.1
ATGGAAGTTTGTCAAAACTTATCAGAGCGACGCTCGTGCGCTTTCAAAGGAAAGCGCACTAAGCGAGCACGGCCGTCGTCCCCGCTGAATACAGCGGGGACGACGACTACTACTACAACCATCACTACTATCACAACCAGTTCATCGATTGCTTGTGGTAGTAATGATGGTAGTAGAGGTGTAGATGGAGGTGATTTTTTTTACAATTCACCAACCACTTCTACTACTCAAATTTCAAAACTTAGCACATGTGAGGAAGATGAAGATATGGCTAATTGTTTAATTCTACTGGCACAAAGTGGATGTGGCCATAAAGTAGAAGAAGTTAAAAAAGAGAAAATCAACAACAGGAAATTTGCAGAAATAGCCAATAGTAGTACAACTGGAAAAGCTGGTTTTTTTGTCTATGAGTGTAAAACTTGCAATAGAACTTTTAATTCATTTCAAGCACTTGGTGGACATAGAGCAAGTCACAAAAAGCCCAAAACCATATTGGAAGATAAAAAATCTGTTACTGACACTACTGCAACTGCTACTGCTGCTGCTGATCATGATAATTTACATGATCAAGGTCAAGAGCGTCTCAATAAAATTAGTAATACAACGATTCAATCAAACGTCAAAACCAAAATCCACGAATGTTCAATTTGTGGATCGGAGTTCTCATCAGGACAAGCATTAGGCGGACACATGAGAAGACATAGACAACCTCCAACCACGACGATGATAGCTGCAAGCAACGTTTCAGAATCATCTCATGACGAAAAATCTAGAAGAAATGTTTTGTGTCTTGATCTTAATTTACCAGCACCAGTTGAAGATGATCACAAATTTGAACAAAGTCTAGTCTTCTCTGCAGCCCCTTTGGTTGATTGCTATTTT
>gnl_Solly_v2.4_Solyc11g073060.1.1
ATGACAACCATGAAAAGAAGCAGAGAAGATAATGGACAAGTGGAAGCAGAAGCCATGGCTAATTGCGCCTTGATGCTTTTATCGCGTTTAAACAATAACAATGACTTTGCATGCAAGACTTGTAATAAACGATTTCCATCTTTCCAAGCCCTTGGTGGACATCGTACAAGTCATAATAAAAAACCAAAATTACTTGGAGAAACCAACCAAAAGAGTAAGGTGCATAAATGTTCTATTTGTGGTATGGAGTTTGCATTGGGTCAAGCATTAGGCGGACACATGAGACGGCACCGTGATGAAATTAATAAAGTTACGTCTCATGAAAAGACTATAATTCCAATTTTGCACAGCAGCAAGAGGATTAGCATTTTTGGGGTTAACTTAAACATAACACCCAATGTTGATGATTTGAAGTTATGGCCGATCGAAGAGGCTCCATCACCTGTCTTGCGAATATTTTTT
>gnl_Sorbi_v3.1_Sobic.010G279600.1
ATGTCGGTCCCGGACTACTCCACCTCCACCGGCGGCGCCATCATCGTCTCCTGCGCCTCCGTCGCCAAGCTGAAGCCGCAGCGCAACAGCAAGCGACGTCGACACCACTGCTCGTCGCCCGCTGCTTCATCTTCCTCCTCACACAGTAGCAGCACCACCACACAGAAAGAGGAGGAGGAAGACGAGGACATGGCTAGATGCCTCATCCTCCTCGCCCAGGGCCCCCCCGCCGCCGCCGCCGTTGAGCCAGCAAGAGTAATGCCGGCACCGGCACCCCCCAGCAGGCCAAAGAGCACGAGCCGCAGAGCCGCCGCTGAGGCCGGAGGTGGCGTGTGCGTGTCGTACGAGTGCAAGACGTGCAACAAGTGCTTCCCCTCCTTCCAGGCCCTCGGCGGCCACCGCACCAGCCACAACAATGATAAGAAGCAGCAGCCGCCGCCGCCGCGACGGCCGGAGGAGGCGGCTGCTGCTGCTGTCACCACCACGCTTAGCCTGCGCACAGCTGCAGCGGCGACGAGGCCGGCGCACGAGTGCTCGTCATGCGGCGCGGTGTTCGCGTCCGGGCAGGCGCTCGGTGGGCACATGAGGCGCCACCGGCCGCTCACCACCAGCTCGTCGGCCGCGGCGGCGCCCGAGAGCGTGGTCACCGCCACGGGGACGACGGGGGACCAAGACAGTAGCAAGCTGCTGCAGGAGGGCAACATCAACCTGGAGCTGGACCTCAACCTGCTGCCGGCGCCGTCGACGGAGCAGGAGGTGACATCCCCGGCAAAGCCGCCGTGCCATGCACCAGCAGTTCAGCTGATGCATGCTTTGACTCGCCAC
>gnl_Sorbi_v3.1_Sobic.003G242300.2
ATGGCAGGCTCCTCTGAGGACGAGCGGCGGAGGCGGCGGCACCGCCGCGGTCCCGCTGATCTACGTGACGCCGAGGCGCCGGAGGAAGGCGAGCTGGTCCCCGGGTGCGACGACTCCGACGTGAACACCGATGACTACTACAACAACCACCACTACTATTCCTCGAGCGACACAGATGAGACCACCAGCGACTGCAACTACGCCCGCTCCGTCGTCCTCCCGCTGAGCTACGCCGCCGCCGCCGCGGCGGCGAACAACAACGGCAACGCCGCCAGCTCTTCCCCCGTCGTCGCGGCGCCGGCGCCGGCAGTGCTCGCGTGCCCCGTCTGCGGGAAGGAGTTCCGCAGCCGCAAGGCCGTCTGCGGGCACATGAAGGTTCACCAGCAGGGCACGAGCACGAGCACGATTGGGCGCCGCCATGAGCAGCAGGGGGTCGGGAAGCACAAGGAGATGAAGCGCAATGCGGCTGTTGCGGCGGGCTGGGGCGGCACCGGCAGGCGAGGATGCTCCGGGTGTTGGAGCAAGCCTGCCTCTCCCAATGCCGCCCAATCGGACCAATCCATGGCCATTGTCGTTGCCAACCCCAAAGCTGTCTTGCAGCCGATGCCCTTGGCGTTCGCAATGCCCGTGCCCATGGAGCCCCAACCCGCAACGCCCAATCCCTCATCCGTGCCCATGGCGTCCGCAACGCCCAATCCCTCGTCCGTGCCCATCGCCTCCACGACGACCCATGTTTCCGACGAGAGCAGCTCTGCGAAGACGATGCACTGTGATGCACTTGAGACAGTGGTGGCAGGAGCAGCCAACCCGCCCACCGAAGCCGACGACGTCCACCTAGCAGATGCTGCGCGTGCGCCGCCATCGCCGCCTTCTGCAGGGATGCATATGCATACAGCATCCGTCCACCAGCAGCTCATTGCATCGCCGCCGCCTGATGCAGAGGAGGAGCGAGTTCAGCATCCAGCCGTGCACCACCCGCACCCCATTGCGCCGCCGCTTGCAGTTGCAGGTCGCCAAAACCCGAACGGGTACAGATGCAAACAGTGCGGCGTGTGGTTCGCGATGCACCAGGGGCTCGGTGGCCACATGGCCGGCCACAAGACGAGGGAGCTCGCCGCCGTTCCATGCCGCGGTGACGCTGCCAAGCCGGAGAAGGTGCACGTGTGCAGGATCTGCGCCGCAGAGTTCCCCACCGGAGTACAGCTCGGCGGCCACATGAGGAAGCACTATACTGGCGCGCCGATCGTGCCCAAAAAGAAGCCGCGACTCGCCGTCCAGCCCCTTCCACCGCCGGCGGAGCAGAGAGCCCTCGAGCCTGCACCTAGGCCGGCCGTGGCGGGTAGATTTCGTCTCTTTGGCGTTGACATTGAGGCGGGGCCGCAGATGCCAGCGGCGGCGCAAGAAGAAGGCTCGTCTGCGACTCAGGCCCCCTCGGCGTCCACCGGTGGGGAGCAG
>gnl_Sorbi_v3.1_Sobic.003G349600.1
ATGGCCAAGAGGGAGAGGGCGGCGTGGGAGGTGGAGGCGGGCGCCGCCGCGGACACGGCCCGCCTGCTCATGCTCCTCGCGCAGGCGCAGCAGCAGCACCTCCTGCAGCAGCACGCCCACCACCACCACCACCACCACCACGGGGTCGGGGTGCCGCCGTTCCCCGCGGGGCGCGCCGCAGTGCACGGGCGCGTGTTCGAGTGCAAGACGTGCAGCCGGCAGTTCCCCACGTTCCAGGCGCTCGGGGGCCACCGCGCCAGCCACAAGCGCCCGAGGGTGCTCCAGCAGCAGCAGCTACAGCAGCAGCAGACAGTCGTCGCCGATCACGCGGGGCAGCTCTGCCTCGGGCGCCAGCCGCTGCAGCTGCCGCTGCCGACGACGACGACGCCGCAGCAGGCCAAGCCGAGGGTGCACGAGTGCCCCGTATGCGGGCTGGAGTTCGCCGTCGGCCAGGCGCTCGGCGGCCACATGCGCCGGCACCGCGCCGAGGCCGAGGCCGAGGCCACCGAGGCGCCCAGCAAGGTGATGATGCGCCCGGCGCACGACAAGACCTGCGACGTCGCCGGTGGGATCTGCCTGGACCTCAACCTCACGCCGTCGGAGAACTGCGCCAAGTGCCGGAGCGTGGTGGTGCTAGGCGCCGCCGCCGGGCAGGGTGTACATAAGACGCTCGCCATGTTAGATTGCTCGCTG
>gnl_Sorbi_v3.1_Sobic.003G349700.1
ATGACGCTTACGAGACACGAAGCGGAGGAGAGCAAGGAGATGGAGGGCCTCCGGGCGCACGCCGAGGCGCTGCTCACGCTGTCGGCGCCCGCGTCGTCGTCGTCGTTGGGCACCGGCGGCACGCCGCCGGCGCCGTCCTCGGCCGCGGCCCGCAGGGCCATGGCGGCCGAGGGCGTGTTCGAGTGCAAGACGTGCAGCAAGCGCTTCCCGTCGTTCCAGGCGCTCGGCGGGCACCGCACCAGCCACACGCGGCTGCAGGCGAGGATGCTCAGCGACCCAGCGGCGGCCGCGGCCGCGGCCGAGAGGGACAGGGCGCGGGTGCACGAGTGCGCCGTCTGCGGCCTCGAGTTCTCCATGGGCCAGGCGCTCGGCGGGCACATGCGCCGCCACAGGGGCGAGGCGCCGCCAGCCGCGCACGACGACGACCCCGCGCAGGCGCAGCCGGACCGGGACATGCCGGACCTCAACTTGCCGCCGCTGGACGACGGCAGCGGCGGCGGTCCACAACAGTCGGATTATGATCGCGGCTCGGAGCCTCAGCTGCTTAATCTGCTTGTA
>gnl_Sorbi_v3.1_Sobic.003G383400.1
ATGGACTCCTCCAGCCGCCGCCCGCTCTCCGATCTGCTAGGCGCTGGGGCTGGGGACGACGACCTCGAAGAGGGCGAGTACGTCCCCAGTCACTACCAGTCGTCCTCCGACTCCGACACCGACGACGACGATCGCTTTGATCATCAGTCGTCCTACCCGCAGCACGGCGGCCGCATGCGCCGGCTGGAAGACATCGTCGCGGAGGGCCGGGTCGGCGCCGGCGCAGCACGCCTGCCGCCGGCGTCGCCCACTCCTTCTTCCGAATCTGAGGGCACAATCAGCGACCACCGCAGCGTCTCATCTGGCGGCGGCGGCGGCGCGCGGCCGGCGCGGAAGTTCCCCTGCTACGTCTGCGGCAAGGGGTTCAGCAGCCGCAAGGCAGTGGACGGCCACATGAGGGTCCACGGCAGCGGCAGCGGGAGCGGCGCGCGCCATGCGGTGGCGTTCAGTGGCGGCTGGGCCGCCACTGGCAGGCGTGGCTCGATAGGGGGCAAAAGCAAGCCTTCAGCCGCGGTGGCGGCCTCTCTGGATTCTGAGTCGACGGGCCACTCCACGGCCGTCGTCGCGGTACAAGTGCAGCAGCCCTTGGAGCCAGTGCCCATGGCGTTCGCGGCGACCAATCTGTCGCCGATGCCTTCTTCCACCAGAACCAATCTGTCCGGGGAGGACGACGAGGGCAGCAGCGCCGCCAGCGCCACCGCGCAGCCGGTGGTGCACTATGATGAGCCCGTGGCGGCGGCGGCTGTGGTGGCAGTGGCAGTTGGAGCAAACCCTTCTTCCACTGCGGATGGGGCTGGGGCTAGGGCTGGGCCCGTCGACCACCAGCTGGCTGTGGCAGATCAACAAGCTCCTGCTCCACAAGATCACCGCCAGGCTGTGTCTGTGCCTCCTCCAGCAGCGCAGAAATCTCAGCTCACCGAGCAGCCACTCGTGCCGCCGCCTGCTGCTGCACCTGCAGCCCAGCTCCAGCAAGGCGGCGGCCAGCTCGTGCCACTGCCCCGCCCCGCTCAGCCACCGCGGGAGTACAGCTGCAAAGACTGCGGCAAGACCTACTCGACGCACCAGGGGCTCGGTGGCCACGCCGCCGGGCACAAGAACAGGCAGAGGGAGCAAGAAGCAATGGCGGCGGCCGCGGGGATGATGATGATGCCCCACGGCGGCGGCGGTGGCGCCGAGTTCCTCGCTGCGCTCCGCCGCGGCCGCAAGGCGGAGGAGCCGCACGCGTGCCAGAAGTGCCACAAGGTGTTCGCAACAGGAGTCGCGCTCGGTGGCCACATGAGGATGCACTACACTGGCCCGCCGATCGTGCACAAGAGCAAGAGGAGGTGTGTGGCACTCGTTGCAGCAGGGCAGCAGCAGCCGCCGCCGCCGCCTGCCGTCACCGAGGCCGACCTTAGGCTTGCGCTGTCCGCTGCTAATACTGAGGAGCCGTCGTCGTCGGCTGCACCGGCCATGGCGGGCACCGGCAGACTGCGTCTCTTTGGCATTGACATCGGACCACTGGTACAACAAGCGGCGCCGGCGCCATCAGAGCAACAAGGGTCCGGCACGATGGAGGATTATTCGTCCGCCGGCGAGCAGCAGCACAAG
>gnl_Sorbi_v3.1_Sobic.003G242400.2
ATGGAAGGCTCCTCCGAAGACCGGTGGTCGAGCCACCGCCGCCGCCGCCTCGCCGATCTGAATGCCGACGAGCCGGATGAAGGCGAGTTCGTCCCGGGGCACCACTACCACCCCGGCGAGGACACCGAGAAGTACTACGAGAACAACCGCGATTGCTCGAGCGACTCGGACGAGACCATCAGCGACGACTGCGTACCGGCAAACTACGGCGACGCCAGCCCGTACTCCTGCGCCGCGACGAACGACGACGACGGCGCCACCAGCTCGTCCCATGCCCCCGCCGCCGCCGCGGCGGCGGCGGTGCTCCCCTGCCCCTTCTGCTGGAAGGAGTTCCGCAGCCACAAGGCCGTGTGCGGGCACATGAAGGTTCACCGGGAGCAGCAGGGGATCAAGAAGGACAGGGAGGTCAAGCGCAGCGTGGCTGCCGTGGGGAGCCGCTGGGGCGCCACCGGCAATCGAGGCTGCTCGGGGTCGAGGGGAAGGGCCGCCTCCTCTACGAATGCCGGATCGGGCCAACCCATGGCCCTTGTGGTGGCTGCAGAGTCCGAGATTGTCTTGCAGCCCAAGCCTTTGGCGTTTGCAGCGCCCAATCCGTTGTCCGTGCCCATGGCGTTCGCAATGGCCAATGATTCCTTCGAGAGCAGCAGCACGAAGTCGATGCACGAAGACGCCATGGAGACGGTGGACTCAAGAGCAGCTAATCCACCCATGGAAGCTTCCGTCCACCTACATGCTGCGCCGCCGCCGCCGCCTGCTGCACCCGTCCACCAGCAGCTCGTTGCGCCGCCGCCTGGAGATCGGCAAAGTCCGAAAGGGTACACATGCAAGAAGTGCGGTATGTGGTTCCGAACGCACCAGGGGCTCGGCGGCCACATGGTTGGCCACAAGAACAGGGAGAGGGAGCTCGCTCGAGCTCTCGCCGCGGTCCAGGACGACGGCGCCGTCCCGCACCGCAGCAACGCCGCCAAGCCGGAGAAGGTGCACGTGTGCAAGGTCTGCGGTGCGGAGTTCCCCGGAGGCGTACAACTCGGCGGCCACATGAGGAAACACTGGGCTGGCCCGCCGATCAACAAGAAGCCGCGCTTCGTCGTCCAGCCCCTTCCACCACCGCCACCACGAACGACCACCGTAGGCGTGGCAGACCTCACGCTTGCGCTGCCGGTCGAAGACAAGGCGGACGAGGCATTGCCTGCACCTAGGCCGCCCCTGGCGGGCAGAGTGCGTCTCTTTGGCATTGACATCGGGCCGGCGGGGGTGCAGACGCCGGCGGCGCAACAAGGCTCGTCGTCTGCGAGAGTCATCGGCGTCCACCAG
>gnl_Sorbi_v3.1_Sobic.009G067700.1
ATGATGTCTGCTGGAAAACAAAATGCCAGGGAACTAGTGGACAATTTTGAAGCTAACTGTTCTCCAAATGCAATTCCTTCATTGGAACAATCTGAGATCAGTGCTGCAGAAGCCACCAGGATCAACAAAATCTCCCTTTTTGACAATGCTAAGGTAGCTTCCCCAGATGAAATAGCCAATACAGCTGCGGCGGTGGACAAGCCTATAATGGTGCACACATGCAATGAGTGTGGAAAGAGCTTCAAGGAGATGATTTCACTGCATGGGCACAAGGGTGTTCACCGGCGGGAGGAGAAAAAGCACATGCGCATGATGATGGCAGAACAACAACCCACAGTGTCTTCACAAAAACCACGGAAGACAAAGAAGGATGAGATGAAGACGACCTTGATTGCAGCGCAGACTCTAGAAATGTTGTTGATGGAATTCAAGTGGCACCAGAAGGATAACTTATCAGCCAGCATGACCTGCTCAAATAAGCATATCAGTGCAGATGAAGAAACAGATGAGATGAGAGAAATCGCTGAGTTTTTGGAAACACGGGCACAAAGTTTTTGCGAGGACAGTACTATGCATGTCTCATCGTCATCAGCATCAATTGCTAAATGTTTTGTGTGCACAACATGCAAGAAGACGTTCTCTTCATCCAATGCCCTAGGAGGCCACATGTCTATTCATAGCAACAAGCGCACCAAGTACAGCTTGCTTGAGGATGGCGGCGCTGGCAGCACATGGGAGCACGTGTGCGACAAGTGCAATGAGAAGTTCCCAACTGGGCAGATCCTCGGTGGGCATAAGCGCAAGCACTGGTGGGAGGAACACTACAAGGCAAAAGCATTGCTGGAAGCTCAGAATGTGAAGCCACCATTGACAATATTGCCTCATCATGAGTTAGAAAGGACTGGGCTAGTGGTTGTGCCAACTGATGAGAATATACAGCCTGCAGGGACGACAGGGTTGGTCGTGGCAGCTCACACGGTGCCACTGGCTTGTGATGACGTCCAGAAGCCACAGCAGGCTATGACTCAGGGTAATGAGATTGAGCTGCCAGTGCCATCAGGTGTTTCTGATGAGGATTTGGCT
>gnl_Sorbi_v3.1_Sobic.009G016300.1
ATGAAGAGGTTTGCAGTGCAGGAGAGCGAGATGGCGCGCGTGCTGATGCTCATGTCACACTCGCACGGCCAGGACCAGTCGCTGCCGCTGCCGGTGATCGCCGCCGGGCGCGGCGACGGGGCGGCGCCGGAGCGGGTGTTCACGTGCAACCGCGTGTTCCCGTCGTTCCAGGCGCTGGGCGGCCACCGCGCCAGCCACAAGAAGCCGCGGCTGGACGGGGACGGCGACCCCGCGCTCGCCAAGCCCAAGCTGCACGGCTGCTCCATCTGCGGCCTCGAGTTCGCCATCGGCCAGGCCCTCGGCGGCCACATGAGGCGCCACCGCGCCATGACGGGCGGCATGCCCATGCCACCGCCGGCGACGACGAGGATCGTCGTCGACAAGAAGCCGGACGGCGACGTCGTCGGCATCATCCACCACGACCACGGCCACGGCGGCGTCAAGCCCGGCGGGCTGTGGCTCGACCTCAACCACCCGCCCTGCGACGACGACGGCTGCGACGCCGAGGTGGAGTGCGGCCACATTAATGCCGCCGCCGCCGCCGGTGGGATCACGTTCCATCAGTTCCTCGACACTGGCACCATGGCCGTCGACTGCCTTGGCTAC
>gnl_Sorbi_v3.1_Sobic.009G164600.1
ATGGCGGAGACCGCCGGCGTGGGCGTGGACGCGGCCAGCGTTCTCATGCTGCTCTCGCGGCGGCAACAACAACAACAACAACAACAACAAGGCGGCGCGACGACGACGGCGGAGCTCGGCGCGCGCGGGCGCGGGCGCGGGCGCGGGCGCGTGTTCGAGTGCAAGACGTGCGGCAGGAGGTTCCCGACGTTCCAGGCGCTGGGCGGGCACCGCGCCAGCCACAGGCGCCCCAAGCCCTACTACTGCCCCTACCCCTACGGCAGCGAACCGGGGCTACGCCGGACGAGGCTGGACGAGCCGCCGCACAACGGCGAGTGCGCGCCGAGGCTACACGGCTGCCCCATCTGCGGGCTCGAGTTCGCGGTCGGCCAGGCGCTGGGCGGGCACATGCGTCGGCACCGGACTGCCGCAGCCGTCTCCGGATGTGATGAACTCCGCTCTGGGGACGCGAACGCGACGTCGGTTGAGGAAGCCGACGTTGGCGCTGCCGCTGGCTGTGCCGGTGGAATCTGTTTGGACTTGAGCCTGGCGCCGTCGGAGAACTGCGTCAGGTGCCGGAATAACGCTGTGCTCGGCAACACGGCGCATGACGCACGGAAATCGCTGATATTGGACTGCCCTCCTCTT
>gnl_Sorbi_v3.1_Sobic.005G225700.1
ATGAGCAGCAGAATAAAGCGTGCCAGAGACGGCGACGACGACGACGACGACGCCATCAGCCGCGGCAGCGCCATCGTAGTCGATGTCCCTCATCACGGAGAAGACGACGACGACATCCATGTCGTCGACGAAGAAGAAGAAGAGGACCAGCGACGACGACGACGGGCAGCATGCCACGTCCTACTCTCCCTCTCCCTGTCGTGTCGTTCATCGTCTTCAACTTCCAGTCCCAGCACCAGCTGCAGTATCCAGGACGATCAAGCTGCTGCTGCTACCGGTACCGGTACCGGCACCGGCATAGCGCCGCCGCCACCACTCAAGCTGATCAAGCGCCGTCGTCGTCGCCGCCGGCGCCGGGGCCTGCAGGTGGACGACGTGTTCGAGTGCCAGACGTGCGGGCGGCGGTTCCCGACGTTCCAGGCGCTGGGCGGCCACCGGACCAGCCACCTCAGGCGGCCGGCGGCGACCAAGAAGCCGCCGCAGTCATCAAAGGCGGTGCTGGTCCACGCGTGCGCCACGTGTGGGCTGGGCTTCTCCACGGGGCAGGCCCTTGGTGGGCACATGAGGAGGCACCGTCTGGGCCGGGCTGACAGCGTGGGTTCTGGTGATGTGGACCTTACGCAGATCATCGTGCATGGAAGGCCCACCTCCGCTTCCTCCTCCCTGCAGCTTCTCAACCTGTTCGTG
>gnl_Sorbi_v3.1_Sobic.005G226100.1
ATGGCCACCACGACCACCGAACGACCGACGGCGACGGCGAGCAACCACACCCAGCTGCTGCGGCTGTACCTGTCGCTGTCGACGACGGCGAGCAAGGTGATCGCGAAGAAGCAGCACGGCGGCGTCATCTGCAGCCACCAACAGCAGCAGCACCGGGCCGGCGGCGGCGCGTTCCGGTGCAAGACGTGCGGGCGCGCGTTCCCGACGTTCCAGGCGCTGGGCGGGCACCGGACGAGCCACAAGCGGCCGCTGGTGCGCGCGCACGGCCTCGACCTCCTCCTCGGCGCGCGCCCCGGCAAGGGCGCCGCCGCCACCGACGTGCACCGGTGCACCACCTGCGCCGCCGTGTTCCCCACCGGGCAGGCGCTCGGCGGACACATGCGCCGGCACAGGGCAGCGGCGGCGGCGGCGGCGTTCGACTTCAATGTCGCCGTGCACGGCGAGAGCGAGACGGCGGCAAGGGTTGCTGTTGATGCCTGCTTGTCTGGAGAGATGCAGGACGAGAGCGAGGATGATGTCGCGGGGCCCATTAGGTTATTCAAGTTCATA
>gnl_Sorbi_v3.1_Sobic.004G351700.1
ATGCAAACATCGTCGGAGCTGCAGCTGCTGGTGGCCCAAAGGAACAAGACCACCAACACCAACACCAAGACGGCGGCGCTCACCACCCTTCTCATGACGACGCCGACGCCGACGCCGACCTCGTCCTCCACCGACGACCACTCCACCGCCGACCTGGCGCAGGTGGACGACGACAGCCACGGTCACCACCAGCCCCTCGCCGCCGCCGTCAAGCGCAAGCAGCGCACCAAGAGGCCGCGCCACCACCCGCCCGCCGCGGCCTCCTCCTGCGCCTCCGCGTCCGTGTCATCGTCTGAAAGCACCACCACCGAGGAGGAGGACATGGCGCACTGCCTCATCCTCCTCGCCCAGGGCGCCTCCGTCGTCGACTCCAAGCCCTCGCCGCCGGTGGTGCTTCCGTCGTCCACGGCGCCGCACCAGAGCCAGGCGCCGCCGAGGGCCGAGAGGTACACCAGCCGCAAGTACACGGAGGCGGCCGCCACGCCGGACGGCGTCAGGGCCGGCTTCTACGTCTACGAGTGCAAGACCTGCAACAAGTGCTTCCCCACCTTCCAGGCGCTCGGCGGCCACCGCGCCAGCCACAAGAAACCGCGCCTCGCCGCCACCGCCGATGGCGACATCGCCGCCGCGGTCAACGTCGACGGCACCACCACCACAGGAACGATGGCGACCGCGTCGCCGTCCGCACCTCCTCCCCTAGTCGTTCAGCCGCGTCCTCTCCAGACGGCCGCGATCGACGCCGCCGCCGCCGCCACGGCAGGCGCCTTCCCGGACGTCACCATCACCACCGCGCTCAGCCTCAGCAGCGTCGCCACCGCGAGCGGCAAGCTGAGGGTCCACGAGTGCTCCATATGCGGCGCCGAGTTCGCGTCGGGGCAGGCGCTGGGCGGCCACATGCGGCGCCACCGCCCGCTTAACGCGCCGGACCGCGCGGTCACCGTCACCACGGCGATCGTTGCCGCGGACACCACCGGTAACAGCAACAGCAAGAAGGAAAGCAGCGCAGGCATCAACCTGGAGCTGGACCTCAACCTGCCGGCGCCGTCCGACGAGGAAGCCGTCGTGTCGCGTCTTCCGCCACCGCCGGCCGTCATGCTCGGTCTCGGCCAGTTCAACGACGGCAAGAAAGCTGGGCTCATGCTGACAGCCTCAGCACTGGTGGATTGCCATTAT
>gnl_Sorbi_v3.1_Sobic.007G223400.1
ATGGCCACTCCGATCCGCCTTGCCGGGGCTCCTCCTGCTCGTCCCCCGCAGCCACTGTCGCCGCCGCCCCACCACGACACGACGCTCACGCTGTCGCTGGCGCTTCCACCACCCCCGTTCGTCTGCGCGATCTCCCCGAGGCCAGCGCCGCGGCCGCCGGACGGCGTCGTCGTCGCCCGGGTGCGGTCGTCGTCGCTCACGGAGGACACGCCGCCGTCGCCGTGCAGCGAGTGCGGCAAGCAGTTCCCGTCGTGGAAGGCGCTGTTCGGCCACATGCGGTGCCACCCGGAGCGCCAGTGGCGCGGGATCAAGAAACCGCCGCACTTCCGCCACCAGGCCGTCGTGGCGGCGGCCGCGGACCTGCATTTCACCGAGCAGGAGCGCGAGACCGCCACGAGCCTGCTCATGCTGCGCCAAGGTGAGCCTGCTGGTAAGGGCAAGAAGAGTGTTCTCGGTGCCTCGCCCCCTAGCGCCAAGGCGATCTGCGGCGCCAGCACGTCGGCTTCTTTGCCGCCGCCGTCAGCAAGGTGCGACGACCACAAGTGTAGCGTCTGCGCTCGGGGGTTCGCCACCGGCCAGGCTCTCGGCGGGCACAAGCGGTGCCACTGGGAGAAGACGGCATGCGTGGAGGGGACGATAGCGGTTGCAACATCTAGCGCGTCGCCAACGTCTTCGTCACAAGCGGCGCCGGCCACCACGCTGGACCTCAACCTGCCGCCGCCAGGGATGCCGCCATTGCCAAAGAAATGGAAGCGCGATCAAGGCGGCAGCTTGGACGCGACGTTGGATTTGAAGCTTGGGTTC
>gnl_Sorbi_v3.1_Sobic.001G035300.1
ATGAAGAGGCTCACGTTCGGACAGCAGGAGCAGGAGCCGGGCGTCATCAGCGTGGCCCAGGGCGTCATGCTGCTGCTCGCGCGCAGCGGCGGCGGCGAGCCGTCGGCCTCGCCGCGCGTGTTCGAGTGCAAGACGTGCAACCGCCGGTTCCCGTCGTTCCAGGCGCTGGGCGGGCACCGCGCGAGCCACAAGCGCCCGCGGGCAGCCGACGCGGCGGCAGCGCCGGCCAAGGCGCGCGCGCACGGCTGCGCGGTGTGCGGCGTCGAGTTCGCGCTCGGGCAGGCGCTGGGAGGCCACATGAGGCGCCACCGCGCCGTGGCTGAGGGCGAGGAGCGGGACGGCGCTGCTAGCGCCCACGGGCTGGACCTGCACGACGCCGAGGCGAAGCCGGAGGAAGCGAGAGGCCTGCTGGGTTTTGACCTCAACATTGCCCCATCA
>gnl_Sorbi_v3.1_Sobic.001G035100.1
ATGAAGCACCCGAGGACGGAGCAGGAGGCGGCGGGCGAGGTGGTGTCGCTGGCGCTGTCGCTGAGCACGGACTCGTCCACGACGTCCGACTCCACGGGGACCCCGTCGTCGGCGGGGGCGAAGCGGGCGCGGCGGAGGGGCGCCGTGGTGGCCACGTCGGGGGAGGGGGAGTTCGTCTGCAAGACCTGCAGCCGCGCCTTCACCTCGTTCCAGGCGCTCGGCGGCCACCGGACCAGCCACCTGCGGGGCCGCCACGGCCTCGAGCTCGGCGTCGGCGCCCGGGCGCTCAAGCAGCACAAGCAACAGGCCGCCGCCGCCGAAGCCAGCGGCAGAGGAGGAGACAACAAGCCGCCGCAGCAGCAGCAGCAGCAGCACGAGTGCCACATCTGCGGGCTCGGCTTCGAGATGGGGCAGGCGCTGGGCGGTCACATGAGGAGGCACCGCGAGGAGATGGGCGCCGCCGAGGCCGCCGACGCCTGGGTCTGGCGCACCGAGGCTCCGCGCACCGCTGCCGCCGCCGATCCGCCCGTCTTGCTCGAGCTCTTCGCC
>gnl_Sorbi_v3.1_Sobic.001G035000.1
ATGGCGAAGCACCCGAGAGACTCCGGCGCCGGCGCCGTGCCGCTCTCCCTCGCGCTGTCCCTCGGCGGCGGCGGCGTGGCCGCCGAGCACGGCAGCAACAAGAGGCACCGGCGCGCGGCGGCGGGCGGCGGGGACGGCGGCGGCGAGTTCGTCTGCAAGACGTGCAGCCGCGCCTTCGGGTCGTTCCAGGCGCTGGGCGGGCACCGGACCAGCCACCTGCGGGGCCGCCACGGCCTCGCGCTCGGGATGCCCGCGCCGGCGAAGGACGACGCCAAGGAGACCACCACGAAGCAGCCAGCGGCGGCGTCCGCGAGCCACCTGTGCCACGTCTGCGGGCTCAGCTTCGAGATGGGCCAGGCGCTCGGCGGCCACATGCGGCGCCACCGCGAGGAGGCCGCCGCCGCCACCACCGCGCAGGCGCCGCCCGTCCTCCTCCAGCTCTTCGTG
>gnl_Sorbi_v3.1_Sobic.001G416200.1
ATGGCGTATGGCAAGAGGACACGGCAGAAGGCCGAGGAGATGGTCTGGCTGCCCGACGGCGCCGACGTCGCGCGCTTCCTGCTGCTCTTCTCGGGAGACCACCAGCACCACTACCACGGCGCCGGCGGCGTGGCATCCACGGACGCGGCCTCCTCGGCGCCCGAGCGGGTGTTCGAGTGCAAGACCTGCAACAGGCAGTTCCCGTCTTTCCAGGCGCTCGGCGGCCACCGGGCCAGCCACAAGAAGCCCCGCCTCGCGGACGGCGGCGTCGACGCCGCCGCGGCCGAGCCGCCCAAGCCCAAGGTACACGGCTGCTCCATCTGCGGTCTCGAGTTCGCCATCGGCCAGGCGCTCGGCGGCCACATGCGCCGCCACCGGGCTGCCGATCAGGCGGACGGCGGCAGCCCCGGACTCGGGCTTGGCCTCAGCCTCGGCACCGGGCTACTCGCCCCGAAAGACGACAGCGGCAAGAAGACCGCGCCGCCGGCCGAGCTCGTGCTGGACCTTAACGCCGTGCCGGAGCTGGAGGAGGAGCAGGATCGCGCCAGGCTCTCCATCGAATTCCCCGTAGCAGTAGTTGACTTCTTACGT
>gnl_Sorbi_v3.1_Sobic.006G015600.1
ATGGGCGGCAGCGGCTTCGGCGTCCAAGAAGAGGAGGCAGGAACGCCGCCGCCGGCCATGGTGGTGCCGCCGGTGCTGGTGAAGGGAAAGCGAAGCAAGAGGCAGCGGGTGCACGCGCCGCCGGTCGTGGCGGCGCCGGCGCCCGAGTGGTCGTCGTCCGCGGCGTCGGCTGCCACGGCGCCAGCCGGGGGAGGCGGGGAGGACTCGGTCGTGTCGGGGTCAGGGACTACCACCACCACCACGTCGCCGTCCGTCGCCGCGGACGAGGCCGCGTCCGCGTCCGCGTCCGCCGGGTGCTGCGGCGGTCTCACCGAGGAGGACGAGGCCATGGCGCTCTGCCTCATGCTCCTCGCGCACGGCGAGCCTGCTACGGCGAAGGACACCAAGGACGGTGGCCACGGGACGACAGCGGCGGCGGTGGCTAAGGACAAGGAGGCCAGCAGCAGGTTCAGGAGCCGCCGCCCGGCTGCTCCCGGCGACGGCGGCGCTGCTGCCTCCGGCGAGTACGTGTACGAGTGCAAGACGTGCAACAAGTGCTTCTCGTCTTTCCAGGCGCTCGGTGGCCACCGCACCAGCCACAAGAAGCCACGCCTGCTGCTTCCTCCGGTGCCGCCGCCGCCGCCATCATCCCAGCCGCCCCAGGAAAAGGACCACCTGGTTCTGGCCCCTGCCCCTGCAGCGGCGGAGCCAACTGATGCGCCGTCACCGCCGCCAACGACTCCGGCCCCGGCCCCGGCGGAAGGGACCGCCGATGCAACAGTGCTCCTCGCGATCCCGATTGCCACGGCGCCAAAGCAAGAACGACAGGACGCGGGCGCCGCCGTTCCCGTCGCCATCGCCGTGGCCACGAGCAGCGGCGGCGGCGGCGGCTCCAAGCATCATCAACACCCGCGGGTCCACGAGTGCTCCATCTGCGGCGCCGAGTTCGGGTCCGGGCAGGCGCTGGGCGGCCACATGCGGCGGCACCGCCCGCTGGTGCCGGCGGCCGCGCGGGACCGTGACCGGGACGACGCGCACGGGTCCGCCAAGAAGGAGAAGAGCCTCCTGGAGCTGGACCTCAACATGCCCGCGCCCTGCGACGAGGCCGAGACGCCGGCGGCGCTCACGTCCCCACGCTTCGCTTTCGCCGCCGTCGCTGAGCGGCCTCCGGCGCCTCTGCTCTTCCCGCCGGCCACGCCGTCCGCCCTGGTTGACTGCCATTAC
>gnl_Spipo_v2_Spipo6G0070100
ATGAAGAGGGCCAGATCGGAAGAGGAAGGAGAGGAGGAGGGCACCGCAGTGGCGAACGTTTTGATGCTGCTGTCCACCGGCGAGGAGGCCCACCGACCGCGGCACAACGGGCGGCTGTTTGGGTGCAAAACCTGCAACCGGCAGTTCGCGTCCTTCCAGGCGCTGGGCGGCCACCGGGCCAGCCACAAGAAGCCGCGGTTGCCGGGGGAGCGGCTCGCGCAGGCCGGCAAGCCGAGGGTGCACGAGTGCCCCATCTGCGGCCTCGAGTTCTCCATGGGCCAGGCGCTGGGGGGGCACATGAGGCGGCACCGCGCCGCCGCAGAGTCCTTCGCGCAGCGTTACGTGGAGAAGAGGCCCGGCGGCGACAAGTGCGCCGACTCCCCATGCCTGGACCTGGACCTCAACACCTTTCCCTCGGAGAAAGAGGTGGATTTGCACCCACTGAATCTTACTCTCGGGCTCACCATGGTCGGCTGCTTCCAC
>gnl_Spipo_v2_Spipo0G0175600
ATGAGTGACTTACCTCACGATGGATTCTTCCCAGGTCAAGGCGACCCTGAATCCCTTCCTCCTCCCGCGCCAAGCAGCACCGACGGTCCCTCCGCCACACACAGCGGAAGCGCCCCGCAGTGGCAGGAAGAGAACAGGGTTGTAAACGCCAGCCAGGAGGGCCGCCCTGTCGGCCTCGCAAGCCCTTCTACACCCAAGTTCAAGAAGAAACCAGACCGCTCGGCAGCCACCATCACCGCCCCCTGCAGCGAGTGCGGGAAGAGGTTCTGGTCGCAGAAGGCCCTCTTCGGCCACATGCGCTGCCACCCGGACCGCCAGTGGCGCGGCATCAACCCCCCACCCCACATCCGCCGCCTCCAACCCTCGCTCGAGGTTCCGTCTTCGCCGACCCCACGAGCTCTTCCTCTCCAAGGAACCCACCGGCGATTCCGAGACCTGGAGCACGAGGTGGCGTCGTACCTCGTTATGTTGTCCAATGGGCCTCCCCTGGTGGAGGCAGCGATCTCCTCGGCTGGCACACGGTTAGGCTGCAAGATCTTCTCTGGTTCTCTGGACGGGCAGGGGATTTTCAACTTGGCGAGACGCCAGGGAGAAGATGAACGGGGAATATTTGGCTGCAGCAGCGACGGCAGATTCACCCAGAGAAGGGGCAAGGATCCGTCGAGCATCCGAGACCCCGCCCAGATGAGCAAGGCGGATGTCCCCCTTCTTCCAGAAGACTCGTCCCCGACT
>gnl_Spipo_v2_Spipo29G0021500
ATGAAGCGGCTGAGAACAGGGCGCGAGGGCGAGGTGGAGAGCATCAACCTGGCCAACGTCCTCGTTCTGCTCTCCCGCGGCAGCGGCGGCGGTGGCGCCGTTGCGCTCGAGGCGGCGAACCACGGCCAGGGCCGGGTCTTCGAGTGCAAGACCTGCAATCGCCGGTTCCCCTCCTTCCAGGCGCTGGGCGGCCACCGGGCCAGCCACAAGAAGCCACGTTTGGGCGGGGAGCAGAACGGCCAGGCGGCGGGGCCGGCGCCGGCGGCCACGCCGGGAAAGCCGAGAGTCCACGAGTGCTCCATCTGCGGGCTGGAGTTCTCCATAGGGCAGGCGCTGGGCGGGCACATGAGGCGCCACCGAGCGGCCTCAGACAGCCTCCGGGCGGCGGCGCCGCCCGGCGAGGCGGCGAGCCCCCCCGTCGGCGAGAAGCAGACGGAGCTGGGCTTGGCCTTGGAGCTCGACCTGAACCTGCCGCCGTCGAATAGCGAGGCTGACTTCCGCTCTCTCAACCTTGGGCTTGGGATTCCCATGGTTGACTGCTTCCAT
>gnl_Spipo_v2_Spipo23G0024200
ATGGCGAGCGTGCTGATGCTGCTATCCCGCGGTGCCGGCGGCGAGGAGGCGGCGCACCACTCGGGGCGGGTCTTCGAGTGCAAGACCTGCAACCGGAAGTTTCCCTCCTTCCAAGCGTTGGGCGGCCACCGCGCCAGCCACAAGAAGCCGCGGCTCGCCGCCGGCGACCCTCACGGCGCAGCGCAGGCCCACGCCGGCAAGCCGAGGGTGCACGAGTGCTCCATCTGCGGCCTCGAGTTCTCCGTCGGACAGGCGCTGGGCGGCCACATGCGGCGCCACCGCGCCGCCGCCGAGGGATTCACCCTCGCGCTGCTCGAGAAGAAGCCTTCCGCCGTCGAGAAGGAGAAGAAGGGCGCCGCCGCCGCCGCCGCCCCCCGGTACCTGGACTTGGACCTCAATCAGCCGCCGATGGACAGCGAGATGGACTTCCGGCCTCTACCTTTCAGCCTCGGCTTTCCCATGATCGACTGCTTGCAT
>gnl_Spipo_v2_Spipo23G0024500
ATGGTGATGTTCGAGTGCAAGACCTGTCACCGGAGGTTCTCCACCTTCCAGGCTCTGGGGGGCCACCGGACCAGTCACCGGCGGCAGCCGAATCTTCCGGCTGCGTGTCTCCGCCCCTGCCGGAAGTCGGAGAAGGCCCACGAATGCACCGTCTGCGGCCTCGTGTTCGCCGCCGGCCAGGCTCTCGGCGGGCACATGAGACGGCACAAGGCGGCGGCGGCGGCGGCGGCGGCGGCGGCGGCGGCGGAGGGGGTAACCTCGCCGCCGGTGGGATCGCCGGCCAGCCTCTTCTTCCGCTTGGACTTGAATCTTCCGCCCATGGAGGACGAGGCTAGCTTCCTCACTCTGGGCCCAGGAAAA
>gnl_Spipo_v2_Spipo1G0076200
ATGAGCGACCCAAATCCCAGCAACGCCGAAGCATTGGAGCGTCCAGTCTCCGACAGTAGCAGCACCGTCATCGTCGACGACAGCCCGATCCTTTCGCCGACGGAGAGAGGAAGGAGAGAGGACTTGGAGGGCGCCGATTCGTCGGGCACTTCGAGACCCAGGCCCAGGAGAAAGCCCGATCCTTTCGCCGACGAGGTAACCCCCCCCTGCAGCGAGTGCGGCAGGCGGTTCTGGTCGCAGAAGGCCCTGTTCGGGCACATGCGGTGCCACCCGGAGCGGCAGTGGCGCGGCATCAACCCTCCGCCCCATCTCCGCTGCCCCCAGGCGGCGTTTGAGCGCCCGCCGCCGCCGCCGCCGCTCGGTTCTCTTCGCCCTCCAGCAGACCACAGCCGACGCCATAACAGGGAACATGACGCCGCCAGGTACCTCGTCATGCTGGCGAACGGGCGGAGCTACGCCGACGCGGGAACCGTGGACGCGCCGGTGGCGCCCATCCCTCCGCTGCATTTGAACTGCCGGTTCGAGTGCTCCATTTGCAAGAAGGTGTTCCCGTCCCACCAGGCCCTCGGGGGCCACAGGGCCAGCCACAAGAACGTGAAGGGCTGCTTCGCCAGGGCGAGGGTCAACGAAGGAGATGAACCTTGCGGGACTGGATGCGGCGGAAAGGACAATCCCACAACCAGCAGCGGGGGCGACGACGAGAAGAACGCAAATCTGGTCTGCCGGAGGGCCTTCTCCGGCGGCCAAGCTCTCGCCGGGCAGAAGAGGTGCCACTGGGATGCGTGCGGCGCCTCGTCAACGGCTCCCAGAGGCCATGTCCCGGATTTGAACTTGCCGCTGCCTCCCGAGAACAAGGAAAACAGTGGGTCTTCCCCCGATCCCGCTCTGGACCTCAAGTTGGGGACC
>gnl_Spipo_v2_Spipo1G0056700
ATGACTCTTTCCACCAACGCTCCTAGGCCAGCGGCGACAGACCTGCCATCATCAGCTCGCCCCTCCGCCACCGTATCCGCCGGCGCCGACGAGCGCGGCGGCGTCCCTCACAGATCCTATCATCGGGCGGAGATCGAGCAGCTGGAGGCGGTGGCGCAGCCTGGTAGTCCCAAGCCTCCGACGGTGGCCGCTCCGGGACGGCGGAAGCGGATGCGCAGATCGGAGCGGGAGGAGGCGAAGAAGATCACGCAGCCCTGCAGCGAGTGCGGGAAGCGGTTCTGGTCGTGGAAGGCTCTCTTTGGCCACATGCGCTGCCATCCTAACCGCTCCTGGCGCGGGATCGAGCCACCGCCTTATGTCCGCCGCCGCACATCCCCGCTCCTGCCGGCGGATCTGCCGCCGGGAGATGGCCAGCCGGAGGAAGCGGAGCTAGAGGCAGCTTACTGCCTCATCTTGCTTACGGGACAGCAAGCCGACGGCGACACCGGCCACGATCTGCCGCCTTCCTCCGCGATCAAGGTGTTCAAGTGCTCCAGCTGTGATAAGGTGTTCGACTCTCCCCACGGCCTGGGAGGACACAGAGCGGGGCACGCCAGGGCCATGAGGGACGTCACCACGAGGAAACGCAAGGCAGAGTCGTCCGAGCATCTCCACAGCTGCGGCTTCTGCTCGATGAGCTTTCCCAGCGGACAGGCTCTGGGAGGTCACGTGTTGGTCCACTGTGACGAGGAATGCGAGCCTGAGAAGGCGGCGTCTGAGGCCGGGGCCGAATCTTCCTCCACCGCGGGGAATGGTGGCTGCGGTTTCGACCTCAACCTGCCTGCACCAGAGGAGATGATGCAGGTCAAGCATCCGAACTCGGAA
>gnl_Spipo_v2_Spipo11G0058400
AACAACAGCAGCAGTGGCGTCAGTAACGACTACTCCCGTGGAATCGCGAAGGGAAAGAGAACCAGACGACAGAGGTTCCAGCTGCTGGTCGCTCCGGCAGCCACTGCGACGCCCTCGACCTCTTCCTCTGGGGAATTCTACGGCAGCGCGGGGGAGGAGGATGACGAGGAAGACATGGCCAACTGCCTCATCCTCCTCGCCCAAGGAAGAGCTCTCGAAGACTCTCCGCCGAAGCCTGAAGGGGAAGGCGGCGGGGGCAAATTCAACAGCCGGAGACTGGCGGAGGCCGCGACCACAACCAACGGAAAGGCCGGGTTCTACGTCTACGAGTGCAAAACTTGCAACAAGTGCTTCCCCTCTTTCCAGGCCCTCGGTGGGCACCGGGCAAGCCACAAGAAGCCCAAACCAGAGGAGAAGAAGGGAATAGCAGATGAGTACAGCCATAGCTTCCCAATACCGGCTGCTTCCTCCCCCAAGTCCACCTTCCCCAACCACAAACCGAGGGTACATGAGTGCTCCATATGCGGGGCGGAATTTTCCTCCGGGCAAGCGTTGGGCGGCCACATGCGGCGCCACCGGGCGGCGGCGGCTGCGGCGGCGGGGGTTGTCTCTGAGGACCAGGAAATCAAGAAGGAGAAGACTATCCTCTGTTTGGACCTCAACCTTCCCGCCCCCTCGGAGGACGAGCGGGGGGAGCTCCCCAAGTCGCCGGCTTTCGCCTTCTCCGGCAAGCAGGCGATCGTCTTCTCGGCGTCTGCCCTGGTGGGCTGCCATTAT
>gnl_Stras_v2.0_SGA_v2.0_scaffold221T42668
ATGAAGAGAATTAGAGAGGGAGAAGACAACAAGGGCATAACCGTCATAGCCGATTATTTGATGCTATTATCGGGATCAGGTCAAGTCGAGCCACGGCCAAAACCGACCTCTACCAACCGCGTGTTCACGTGCAAAACGTGCGATCGGAAGTTCACGTCATTCCAAGCGCTCGGAGGCCACCGTGCAAGCCACAAGAAGCCACGGCTAGAGATGATTGGTGGGGACCACGTGCTTCAGCCTCCGCCATCATCACCGCAAAAACCGAAAACCCACGAGTGTTCGGTTTGCGGGCTCGAGTTCCCGATAGGTCAGGCGCTCGGGGGACACATGAGGAGGCACCGAGTCGTGAAGAAGTTGATGATGCCGAATAATAACACTAGGGTTTTGTGCCTCGATTTGAACTTGACTCCATTGGAGAACAAGTTCGTTTTTGGCAACGTTGATTCGTTTTGCTGGTGA
>gnl_Stras_v2.0_SGA_v2.0_scaffold224T42933
ATGCTAGCTCAAGAAGACATTATTCCGATCAAGCGAAAACGAAGCAAGAGACCTCGACAGTCGTCCCCGCTTGCCCTAACCATGTCGGCAAGCTTCTCCGGCACTACAAGTGATCTCAATTCCGACGACAAGTCGACAATCGGTAGAGACGAAGATCACGAGGAGGAGGATATGGCCAACTGTCTGATTCTGCTGGCCAGAGGTCAGCCTCCGACAGTGGTTGATGCAGCCACCGCCGCCAGCTTTCGGTGCAAGACGTGCGACAAAAAGTTCACGTCCTTCCAAGCTCTCGGTGGCCATCGGGCAAGCCACAAGAAGCTATCGGTGGCCCCACACGAAAACGAGCCGAGCGGAGGTGAAATTACGATTTTGTCCCTACGAGTCCCGACTGCACCGGACGAGAAAAAGGCGGCTAGAGTTCACGAGTGCTCGTTGTGTGGGGCCCGATTTGGGTCTGGCCAGGCGTTGGGCGGCCACATGCGGCGGCACAGGCCGTTGGCGACTCGGGATGTAGCCAAGCGGCCGAGGACGGTTTTGTCATTGGACCTCAACCTTCCGGCGGTGGCGGAAGATGCCCGCGGCGAGTGTGAAACGGATAATGAGTTTGCTTTATCGTTGCCGCATGAACAAGTCATCGTGTTCTCGGCCACGTCATTGGTTGATTATTGCCAATACTAG
>gnl_Stras_v2.0_SGA_v2.0_scaffold277T46697
ATGGAGATTCCTGGAGAAGTCATCTCCGACCAGACGATTTCCAAAAGAAAGCGCACCAAGCGGCCGAGGCCCTCATCATCATCCTCCCCTTCGTCAAGCGGTGCCGCCGATTCTAGCCGGAATTATTCATCTCCGGCGTCCTCCACCACAAGCGCCGAGGACGAGGACATGGCCAATTGCCTCATCCTTCTGGCGCGAGGCGGATCGGATTCACAAGGAAAATCTAAACCGCCGGATAATAAATCCATCGGCGGAGGGCAGATCGGGATTTACATCTACGAGTGCAAAACCTGCGGCAGGACCTTCCCATCGTTTCAGGCTTTGGGCGGCCATAGGGCGAGCCATAAGAAGCCCAATCGGAATAACTCACCGACGGCCGGAGAAGAAGGTGGATCGATTTTGTCCGCCGCCGCTGTTACTCCGCCGCAATTGATAGGTAAGGGTTTGAATACAGAGAACAAAGTGAAAATTCACGAGTGCTCCATCTGCGGATCTGAATTCGGGTCGGGTCAGGCGCTGGGCGGCCACATGAGGAAACACAGGGCCGCGAGCAATTACGGCAACGCTAACAAAAGCGCCAATGACTGCGAGTCGTCTCTGGATGAAATTGGTGGGAGAGCAGGGAACGTGGCGGCGGCTGTGGATTTCGATCTCAATCTGCCGGCGCCGGAGGAGGAGGACCACGGCGGGGCGGATTTCGACGGCCGATTTCCGTCAGTTCATGTTCTATGCCACAACTAA
>gnl_Stras_v2.0_SGA_v2.0_scaffold40T15475
ATGCTCGCTCAAGAAGAAGTACTAATCGGGATCAAAGGAAAACGCAGCAAACGGCCGCGTAATTCCGAGCCCGTAATCCCATCACCGTCCAACTCAGACGACTTCCCACAAAGCACGGTGGAGGAGGAAGAAGAAGACATGGCCAACTGCTTGATCCTCCTGGCCAAGGGCTCACTTCCGGCGGCGGAAACGGCGGCGGAGGTCTACCAGTGCAAGACGTGCGATAAAAGCTTCTCCTCTTTTCAAGCGCTGGGGGGCCACCGGGCCAGCCATAAAAAGCCCGGAAGCCGGCCCGTACCTGCCGGAGATGAAAAAAGGCCGAGTGATGAATTCCGATCGGACGGCTGTGGTGAGAGGCCAGTCAATTTAACGCTTCAGGTCTCGAGCAAGGCGAGGATCCACGAGTGCGCGATTTGTGGGGCTGAATTCGCCTCCGGTCAGGCACTGGGTGGCCACATGCGGCGGCACAGGCCGATTCTTCCGGCGGCGGCGGCGGCGGCGGTGGCGGCTCAGGGCGGTGGAGTTGGGGCTCGAGAAGTAAAGAGGTCGAGGAATTTGCTGTCGTTGGACCTTAATCTTCCGGCGCCGGAGGATGACGTGGAGTCCGACAAGTTCGCTTTTGCGGGCAAAGAACAAGTTTTGGTGTTCTCCGCCTCGCCGCTCGTTGACTGCCATTATTAG
>gnl_Stras_v2.0_SGA_v2.0_scaffold50T18596
ATGATGAAAATCGACACACTGGAGGAATTCTCTGCCTCCGCCGATCACGCAATCGTGAAAGGGAAGCGCAGCAAGCGGCCTCGGCCCACCTCCTCCGCCGAGTCCCACACTTTCTTCCACCATTCGTCTCCGGCCACTTCGAGCAGCAGGGAGGAAGATGAGGACATGGCCAATTGCTTGATTCTCCTGGCGCGCGGCCATTCGCCGGCGCCGGAGACTAAATCTGCAAGGGTCGGCATCTACGTTTATGAGTGCAAAACCTGCAACAGGACCTTCCCCTCGTTTCAGGCCTTGGGAGGCCACCGGGCCAGCCACAAAAGGCCCAAGCCCGCCATCGAAGACGATCAGAAAAATCAGCCGCCGCCGCCGCCGCCGCCTCCGGATGAACAGCTCACTAAACCACTCAATTCGAACAAAATCTGCCAAACTAATGATCAGATCAGGCCAAAAATCCACGAGTGTTCTATCTGCGGGTCGGAGTTCGGGTCGGGTCAGGCCCTGGGTGGCCATATGAGGCGGCACAGGGCGCCGCCGCCTCAGCCGCCGCCGCAGATTGATATTACGACGGAAGATGGTGTTGAGAAACACAGAAGCGCGCTGGCGCTGGATTTGGATCTCAACCTGCCGGCGCCGCCGGAAGATGATAAATTCGATCAGTTTCCGGCCGAGCAGAAGCCACGTATGGTCTTCTCCACGGCGGCGCTGGTGGATTGCCACTACTAG
>gnl_Stras_v2.0_SGA_v2.0_scaffold1068T53826
ATGGCCAACACTCCCGACAATAACGCACAAAGCCGTTCCCCTTCCCCTTCACAACAAACCCCTGTCCCGAGGCCAAGGTCTCTTCCCCGCCAGTGGCCCCCTCCCCTTATGGGCATCCCGGGGCTCTCCGCCTTCACCCCCTACCAGCGCCCTCAGACACCCCCACCCCCTTCCCCTTCCCCTCCTCAGCCACTGCCACCACCACCTTCCCCCTCCCCGCCTCGTGCTCCGACACCCCCACCGCCATCTCCCACCGAACCACACTCCGGAGGGGTCCACACGGCCATAGCCATTGTCAGTGGGGGCGGCGTGTCTTCTGGAGGGGCGAGGATCAGGGGCGGAAGCCTTGCCTCCCGTAAGAGGGTCCGAGATGACGGGATTCCGAACCCAAACCCCTTGAACAACAACTGCTCAATGTGCGGAAAGGTGTTCACGTCCCCCAAGGCCCTCTTCGGCCACATGAGGTCCCACCCGGAGAGGGGCTGGAAAGGGGCCCACCCACCACCAACCTTCCGTGCCCAGGACGAGTTTTCCGATCTCCGCCCACACTACCGCCCTCCTCCTACTCCTCCTGAGGCTGAGCAAGCCCGCAAGGAGGCCGAGGACAGTGGTGGGGGGCAGGGCTACCGGGTGCCCGACCTCAATCACGAGTTTAAGGAGGAGGAGGAGGAGAAGGAGGAGGAGGAGGCTCCTTGA
>gnl_Stras_v2.0_SGA_v2.0_scaffold98T29296
ATGGACAAAACCGCCGCCGCCGCCGATTTCCGCCCCCCAATGCCGCCGCCGCCGTTCTCCCCCGGCGAGCCCAGCCGTCCCAGAAAGAGGAAGCGCACCAAATTCCCCAGAAACCCCGACCCGAACCCACCCAAACCCTCCCGGAAACCCGACCCGTCCGCCCCCAAGATCACCCGCCCCTGCTCCGAGTGCGGCCGCAAGTTCTGGTCCTGGAAGGCCCTCTTCGGCCACATGCGCTGCCACCCCGAGCGCCGCTGGCGGGGCATCGACCCCCCGCCGTGTCTCCGCCGCCCCGAAACCCCCTCCGCCGCCTCCACTGCCGGCGGCGGAAACTCCTCCTCCAAGGAGGAGGATGATGAGGAGGAGGACAATGAGATCGCCGCGTGCCTCCTGATGCTGGCCGGAGCGCCCCCCGCCACCGACCGGAACTCGCCGGTGCACTATTCCGACGACCTTGGGCCGCCAGCGGCGGCCTTCGAGTGCTCGTGTTGCAAGAAGGTTTTCAGTTCCCACCAGGCGCTTGGGGGCCACCGTGCAACCCACAAGAACGTCAAGGGCTGCTTTGCAAATACCAAGAATAGCATAATCGACGGTCAGGATTTCATCGAGGGCTGCTGCTCGGTAGACAATCAAATCCTTAACGGGCACAAATGCAATATCTGTTTTAGGGTTTTCTCGAGCGGGCAGGCTTTGGGAGGGCACATGAGGTGCCATTGGGAGAAGATTGATGAACCAGTTTGTAGGGTTTTTGGGTTCGATTTGAATTTGGCTGCTCCGATTCATGATGATGATGATGATGAAGTTTGTTATTCGGGCCGGGCTTTGGATCTGAGGTTAGGGCTTTGA
>gnl_Stras_v2.0_SGA_v2.0_scaffold2T01006
ATGATGAAAAGAGAAAGAGGAGGAGAGGAGGAGAATAAGGACATAACAATCATGGCCAACTATTTGATGCTATTATCGAGCGCCGGGCAACGAGCCGACTCTAGTACCACAAATCGAGTATTCACGTGCAAAACGTGCAATCGGAAGTTCACGTCCTTTCAAGCCTTAGGCGGCCACCGAGCAAGCCACAAAAAACCGAGACTCTTGGAAGGTGGGGCCCACGTGCTTCATATTCCACCGCCATCTCCGCCAAAGCCGAAGACCCACGAGTGCTCGATTTGTGGGCTCGATTTCCCGTTGGGCCAAGCGCTCGGGGGCCACATGAGGAGACACCGGACGAGCCCTAATAATGCCGGTGAAGCTCACTTTGTGAAGAAATTAGTAATGGCGAATAACAACAAGAGGGTTTTGTGCCTGGATTTGAACTTGACTCCATTGGAGAACAAGTTTGTTTTTGGCAAGGTTGATTCGTTTTGCTGGTGA
>gnl_Stras_v2.0_SGA_v2.0_scaffold2T01338
ATGACAACTAGCACCACGAAGGAGCAAGTAGCGGCCGCGGCCCCACCGCCTTGCCAGAGCTCTAACAACCTCTCCCCCAATATCGCCAAAGGCAAGCGCACAAAGAGACAACGGCCCCATTCCCCGACCCTAGATCACGGGCCGGGGCTGGGCCCAAGACCGAGCCCGGCCTCCTCTAACGAGAGCACCACCACGGAGGAAGAGGACACGGCCCGGTGCTTGATCCTCTTGGCTCGAAGCCATTTCCCGAACTCAAACAAGCATCCGAGCACCTCGTGCATGTACGCTTGCAAGACGTGCAATCGGGCCTTCACGTCCTTCCAAGCCCTCGGAGGCCACCGGGCCAGCCACAAGAAGCCCAAAAACGAGCCTAGGAATCCTGCGACAGTTCCTCCTCCTGACGAGGAGGGTTTCGTGCCGGCACCCAAGAGAAGAATGTTGCAACCGAGTTATCTTCACTTGGCCAATGTCGTAGAGTCGGTCCCGAAGACGCTATCTTTTCCAAGGGTTCACGAGTGCTCGTGCTGCGGAGCGGAGATTGCATCGGGCCAGGCCCTCGGAGGCCACATGAAGCGGCACTGGGCCGGGCCTACAGGCGGGGGGCCCGAGGAAGGGAGGAGGCAGGGGAATGGGCGGCCATTGGATCTCAAGCTACCGGCTCTTGAGGATGAAAATCAACGGTTGAGATTCGTCGCAAGGGAGCAACGAGGCTCGGACAAGTTGGTTTTGTCTTTGGCTAACTCTCCAACATTACTTCACTGCCATTATTGA
>gnl_Stras_v2.0_SGA_v2.0_scaffold62T21372
ATGGAGGTTGTGGAGGTGGCACCACCGCCGCCTCCCCTTTCTTGTGACCTCTCTCCTATTGCCAAAGGCAAACGCACCAAACGACTTAGGCCTCATTCCCCCATTCCCTTCACCGTCACATCCTCCGAGGAAAGCAGCACGACCCAGGAAATCGACACTGCTCGTTCCCTCATCCTCCTCTCCCGAGCCAATCAATTTCACCACAATCATCCCAACCACACATCATCTCAACACGATGCACGCGGAGGAGGAGGTGCATTCGTGTACACGTGTAAAACATGCAACCGATCATTTCCCTCTTTCCAAGCCCTAGGTGGGCATCGGGCCAGCCATAAAAAGCCCAAGAACGAGAAGCAGCCCATATTCTCCGATGACGAGGACTTCCCATCACCATCCTCAAATAAGATTAATAGATTCTCTCTCAACACTCTCTCTCTACAACTTAACAATAATAATGCTACCACCAACTTCATGAACAAGTCATCCCCTTCTCCTAGGATGCATGAGTGCTCCTACTGTGGGGCCGAGTTCACATCGGGCCAGGCACTCGGAGGCCACATGAGGAAGCATCGGGCTGGACCCGTTATGCGATCTTCTGAGGTTAATGCCCCCGCTCTTGAGGAGATGGAGCCCGAGGACTCAAGGAAGTCAGCTGGAATAATTAATCTGGGCTTGTCATTGGATCTCAATCTTCCGGCACCCGACGATGACAAGGAAAAAAGCCCAAAGGAAAGTGACCAGAGGTTTAGGCCTGGTATTGGCCACCGCTATTACTCCACCATCAATTGA
>gnl_Stras_v2.0_SGA_v2.0_scaffold2051T54074
CCGCTTCCCCCACAGCCACGTCGCAACTACGCTGCAGACGAGGAATGCGCAAAGGACGCTCTCCTATTGCTCTCAATCAGCGGCGGGGGTCTCTGTCTCCGGCAAACCCCTCCGGCGAAGCCCGTATACATATGCGACCAGTGTGGGGCCAAGTTTTCTTCTCACCAAGCCCTCGGAGGCCACAAAACCTGCCACCGCCAGAAGCCGCCGGCCGCCGCCGCCAAGAGCTCCGGCGAGAAGCCCCGTTATGTGTGCAACATCTGCGGGGCAGTTTTTGAGAGCGGTCAAGCACTTGGCGGGCATCAACGCAAACATTATCTGGAGGAGCTTGCAGCCGCTGCCGCTAGTGAAAGCCGGCAGTCAAAGTCGAGCGGCAGTAGTGGTGACGTCACTATTGTACAAGAAACGGTTCGCCGGGGTCTAGACTTTGACCTCAACCTGCCCTATCCGTTTGCTGATTGA
>gnl_Theca_v1.1_Thecc1EG022299t1
ATGATGATGATGGAGGGTCAGGAGGAAGTTGTTCTTTGTAAAGATCAGCTACAAATCATCAAAGGCAAACGTACCAAGCGTCCAAGGCCGCTGTCGCCTCTGACTTTGTTGATGGCTTCAAGCACGACATCTAGCGGAGGAGAAAGTGGAGGTGAAGGTGGGAGAAATAGTGATGATTCGAGAGGGTTGGAACGAGCTGTTGCTTCTCCAACAACATCTGTTGATGAGTTAACAGAAATTAGCACGGAAGAAGAAGAAGACATGGCCAATTGTTTAATACTTTTGGCTCAAGGCCAAACAAGAATAAAACCATCAGAACCGGCTTCTTTGGCAACAACAAGCAAGACGGGGATATATGTTCACCAGTGCAAAACATGTAACCGGTGCTTCTCTTCGTTCCAGGCGCTTGGTGGACACAGAGCAAGCCACAAGAAGCCCAAGGTTAATAATGAAGAGAATAAAGGATTGGTGTTTGTGAGAGAAGATGATGATCAATTCAACAACATGAACACAGCCCTTTCACTCCAAATAACAAATAAGGCTGTTTTATGCAATAGCAGCAAATCCAAAGTTCATGAATGTTCGATTTGTGGCGCTGAGTTCTCTTCGGGACAAGCTCTTGGGGGTCATATGAGGAGGCACAGGACGTTTACTAATGTACCGACAACAACGGCTACAACAGCTTTGAGTGTTGGAACAAGAAGTCCTGAATCACAGGAGTCCAAGAAACCAAGAACTGTTCTGCAGTTGGATCTTAACCTTCCAGCCCCGGAAGATGATCATCACAGGGAAACTAAATTTTCCTTTGCTTCCAAGGAAAAGCTACTGGTTTTCTCGGCGTCTTCTTTGGTTGATTGCCATTAC
>gnl_Theca_v1.1_Thecc1EG022001t1
ATGTTCATTAGCCTAGACATTGCTCACTGCTTACGTCCATTTCTGGCTGCTAAAGGTGGAGCACTGTTTGATTCATTATTCATCAATTCCTTTCACTTTGCCTCTAAACCCAAAAAATCTTTCTCGAGAAAAATTAGACTTACTTTTGTTGATATGAAGGGAGGTAGAGAAAGCGAAGAGAGTGTGGCAAATTGTCTAATGCTGCTGTCTCATGGCCTAGAAACCAAGCGGACGTTAGACCATTCGGTGGAGGACGTTTTCGAGTGTAAAACTTGTCATCGCCGGTTCCCATCGTTCCAAGCACTCGGAGGCCACAGGGCGAGCCATAAGAGACCCAGATTGATGGGGGAGAGTCAGAAAGCAGATGGTTCCAAATTTCTAAGTTTAGCAATTACTAAGCCTAAGAAGCATGAGTGCGCCATATGTGGTAAAAAGTTCGACTTGGGGCAAGCTTTGGGAGGCCATATGAGGAAGCATAGAGCTTCCATTTACGAAAGCTTCTCTCCTTTTCCTGTCGTCGACCCAGACTTGCCGGTGTTGAGCAGATCGAATAGTAAAAGAATTATGCGCTTGGACTTGAATTTGACTCCCTTGGAGAATGATCTGAAAGCATTGTTTGGGAAAATGGCTCCTAAAATTGATAATCTTCGTCTT
>gnl_Theca_v1.1_Thecc1EG041587t1
ATGCAAGCTCAAGAGGAATTTGTGGGGTCTAATGACCAAGCTTTGATCATGAAGGGCAAGCGTACAAAGCGCCAAAGGTCAGCGTCCCCGTTCGGTGTCGCGGTGACCTCTAGCTCTTCAAGTGCTAGTGGTGGTGGCAATAGCGGTGGTCCTGGTGCTGCTGCTGGTGGAGGAGGAGGAGGAGTGGTGGAGGAATACAACTCAATTTCCTCTCCGACGACATCTAGCGAGATTTATGAGAGCACTGAGGAAGAAGAGGACATGGCTAATTGCCTGATCATGTTAGCACAAAGTGATGGTCCGAAAAGGGATATGGAAGAGAAAGTCAAGATTGAAAAGTTTGGAACTCGAAAGTTCTCTGAGATAGCTACTACGACAAACAAGGCTGGATTTTATATCTACGAGTGTAAAACCTGTAACCGATCTTTTCCTTCATTCCAAGCGCTAGGAGGGCACAGGGCAAGCCACAAGAAGCCCAAGGGAGCCACGGCAGAAGAGAAAAAACCACTCGCTTTGGCAGTGAAAGGTGATGTTGAAGAAGGGCAATTCAACAGGGAAAGTCCTGTTCTTGCTTTACAAGTAAGCAACAACAACAAGGCTTGTCATGGGAACAAGGGTAAGATTCACGAGTGTTCAATCTGTGGCTCTGAATTCACCTCTGGTCAAGCCCTCGGAGGTCATATGAGACGGCACAGGGCGGCGGCTGCGGCGGCAGCAGCAGCTGCTGCTGCTGCAAGCAATCCAGCTGGCATGACCATGAGTGCTGATACTACTAGCACTACAATCGACTCCAGCAATGGTGATGACATCAAGCCTAGAAATATTCTATCTTTAGATCTTAATCTTCCAGCACCGGAAGATGATCTCAGGGATTCCAAGTTCCAATTTGGAGCAGTACCCCAACAAGCTATTGTTTTCTCGACACCAGCTTTGGTAGATTGCCATTAC
>gnl_Theca_v1.1_Thecc1EG041899t1
ATGACCATGAAGAGAGGCAGAGAAATTGAGGCCATGGACATGGCAAACTGCTTGATGTTGCTATCCAAGGTTGGCCAAACCGACCCGTCGAAGCATTTCCAGGGTCGTGTCTTCGCATGCAAGACTTGCAGCAAAAGATTCTCATCTTTCCAAGCACTCGGAGGGCACAGGGCTAGCCACAAGAAGCCGAGGCTAGGAGGAGGTGATAACCTTTCGGAGATGCCTGCTTCACCCAAGAAGCCAAAGACCCACGAATGTTCAATCTGTGGCCTGGAGTTTGCCATGGGCCAAGCCCTTGGGGGTCACATGAGGAGACATAGGGCTGCCTCAAACGAAGGGTTGGTGACTCGGGATTTGTTGCCAGAGATGAAGAAGTCGAGGGACGCTGAAAGTGATTTGTGCCTGGATCTGAACCTGACGCCATGGGGAAGTGATTTGGAGTTGAAGCTAGGGAAGGTGGCGCCGGCACCTGTTGTTCATTGTTTTATA
>gnl_Theca_v1.1_Thecc1EG043349t1
ATGGAAGCTCCGGAGGAAGTTGCAATGGGGTCTAAAGATCATAGCAACATCGTCAAAGGGAAGCGGACCAAGCGTTTGAGGCCTCAATCACCAATCCCTTTTGCCATAACTTCTAATTCAATACACAATGAAGATGAAGGTGAATTTGATGGGAATAGTGCAAATGTAGACAACAAGAATGTTACTCTTTTGTCACCTTCTTCTTCTTCTTCTTCCTCTGAATACCAGGACAGCACCGAGGAAGAAGAAGACATGGCTAACTGCTTGATCCTCCTCGCGCAAGGCCAATCAAGACAATCCACGAAGCAAGCTGATGATCATGATCATCATACGGGAACTGACAACAAATTCACTAGTAGAAAGTTCATGGAAGCACCTTCAAACGGGACAGGCAAGGCCGGGTACTATGTCTACGAGTGCAAAACTTGTAACAGAACCTTCCCTTCATTCCAAGCCCTTGGTGGTCACAGGGCTAGTCATAAGAAGCCTAAGACAGCAGCCATGGTTGATGAGAAAACAAGACAATTCACAGCAGCAGCATCAGATGAAGAAGGACAATTCATCAGGACTAACAACCTTTCTTCTCTTTCTCTTCAATTGACTAATAATAATAACAACAATAGAGGTTTGTATAGCAATAACAATAAGGCTAAGGTTCATGAGTGCTCCATTTGTGGGGCGGAGTTTACCTCTGGGCAAGCCTTGGGAGGGCATATGAGAAGGCATAGAGGGCCAATAGGTGGTAGTATTCCTACAGCTAGCACAGCCTTGTCATTGACAGTACCAGTGGCAATGGAATCTGAGCAACCTAAGAAACCAAGGAATGTTTTGTCTTTGGACTTGGATCTCAATCTTCCTGCCCCGGAAGACGATCACCGGGAATCTAAATTCCCCTTTGCTTCCAAGCAACAGCAACAACAACAGCAACAACAACAATCACCTCTTGTCTTCTCCGCCCCCACTTTGGTGGATTGTCATTAC
>gnl_Theca_v1.1_Thecc1EG006454t1
ATGAATGAAAACAGTGATTCTGATCCAGGGTTTCGATTCCCTCCTCCTCCTAGCCAACACAACATCCCGGAACTGCCTTCCTCGTCGAGCCATGCTGTGAATTATGATCCGAATCCCCGCAAGAAACGGTCCAAGTTGATGAAGAGCGATGCTGGTCAATTCCCGACTAGTCCTAGAACCGTTTCAAGGCCTAAATATACCAAAAAACCTGACCCTTCTGCACCAAAGATTACGCGGCCTTGTAGTGAGTGTGGGAGGAAGTTTTGGTCATGGAAAGCACTTTTCGGACACATGAGATGTCACCCTGAGCGGCAGTGGCGTGGAATTAATCCCCCTCCCAATTATCGCCGGCCTGTTTCCCCCGTTAAGCAGACGAATAAAGTGGAGGTCTTGATGACTGAGGAGGATCATGAGACTGCAGAAGCTTTGCTGATGCTGGCTAATGGTCCTGCTGCTAATGAGAGCGAATGTGGTACAAGTTCTCAACAAGGGGTTCAAGAAAATGATGCTTTAGGGGCAAATTTGGGTGCAAACTTCCGGTTCGAATGCTCAAGTTGCAAGAAGGTTTTCGGGTCACACCAAGCATTGGGGGGCCACAGGGCTAGTCACAAGAATGTGAAGGGTTGTTTCGCGATAACAAGAAGTGATGGCTGTGAGGTTGAGGATCAAAGCGGTGATGAAGATGGCATAGTGAAAGAAAATGTGGAAGACAATAGTAAGATGATGATGGTTTTGGGGCACAAGTGTAGCATTTGCTTGAGGGTGTTCCCTACTGGTCAAGCCTTAGGTGGGCATAAGAGGTGCCATTGGGAGAAAGGGGATGAGACATCACCGAACCAAGGTCTCAACCTTTTGGCAGCAAGGGAAGATTGCGGTCTGGACCTGAATTTGCCTGCCCCGGTTGAAACTGATCCATCTTCTTCTCATTCTTCAGGCCTAGCTTTGGATTTGAGGTTAGGCCTC
>gnl_Utrgi_v4.1_Scf00110.g8946.t1
ATGCACACCGGCAACCCCATTATTCTCAAATTTCCGACTTTGCTGATGGACATGAACTACTCTCTTCCTTCTCATGGTTGCAACGCCTCAGGCACTTCGCCTTCTGTTCCAGAGGAAGAAGCCAGGCACCAAAAACCCAAGAAGAAACGCACCAGGTTCCCTAGTATCGACTCCCGCGGTGGTTCAGGTGGGGTTCTCATTCAGACGCCGCGGCCGAGAAATACAGCCCGGAATCCACCGGACCCCGACGCTTCTGTTGCTGTTGCGACTAAGATCATTCACCCCTGTACGGAATGCGGGAAGAAATTCTGGTCGTGGAAGGCACTGTTTGGACACATGCGATGCCACCCAGAGAGGCAATGGCGGGGAATAAAACCTCCGACCAACTCGCATCGAAGGGCAGGGGCCGAGGATGACGGGGAGGAGCCGCTGTTGTGGACGGAGGAGGATCACGAGGTGGCGACGTGGTTGTTGATAATGGCCAACGGTGCAGCTGCTGATCAGTGTCTACCACGGTCCGAAAACTGCTCCTACAGAGTGGGCGATAGCCACTCGGAGAACATGGTGGGCCCCAGCCCCAGCCCCAGTTCCTCGGCGGTGGCTGGACGGTTTGAGTGCTCCAGTTGCAAGAAAGTTTTCGCTTCCCACCAGGCTCTTGGGGGCCACAGAGCGAGCCACAAGAACGTTATGGGCTGCTATGCGATCACAAAGAACGACGGAGAAAACGAAACCGGCGGGGGTGGGCGTTGCTGCTCCAGGCATTTCTCGAATGGGCAACAACCTGGTTGTCACATGAGGTGCCGCCACCAGCAGCGGAAGGCCGAGGAACTGCCGTTTGCTGTCGGTGGGTTTGATTTGAATGTGGAGGCCGACGCGGACAATGGTGACGGAGGGATGACGTTGGACTTGAGATTAGGCTTAGGACGT
>gnl_Utrgi_v4.1_Scf03293.g26182.t1
ATGGCTGCCAAGAGAAGTGCAGAAGATGACGTCGCCCTTATGGCTGGCTACCTGATGCTGCTATCGCGTCAGTGTGATGACTCTGGGCGGGTATTCACCTGCAAGACGTGTAACCGGGAGTTTTCATCTTTCCAGGCACTCGGGGGTCACCGGGCGAGCCACAAGAAGGCAAGATTGTCGGCGGAGCAGCCCCCTTCGCCGCCGAAACCGAAGACTCATGAGTGTTCGGTCTGCGGATTGGAGTTCGCTTTGGGGCAGGCGTTAGGTGGGCATATGCGACGACACAGAGACAGCGTTCCCGACGGGAAATCGATACCGCTGCCGCTGGCTTTAACAGTGGCGGCGGAGACGATCCCGATGGTGAAGAAGGTTAATGGGAATGGGAGGAGAGTGGTGTGTATGGATCTGAACCTAACTCCTTCAGAAAACATGTTCCTTCACTGTGGCAAGGCCGTTGAC
>gnl_Utrgi_v4.1_Scf00341.g15843.t1
ATGACTCTCCAGGATCACAAGACGGATGAGAGCTCCTGCAGCCACCTTTCCACCGCCTCCGACGAGCAGGAGGAGGAGCAGGACTTGGCCAACTGCTTGATCCTGTTGGCCAATGGGGGCCCCGTTGCCGCCGCCGAGATTTACGCGTGTAAGACCTGCAACAAAGCCTTCCCTTCTTTCCAAGCCCTCGGCGGGCATCGGGCCAGCCACCGGAAGGTCATCAAGCCGCCGTCGCCTCCCAAGGAGAAGCTGGATTACTCCGACGGCAGCAGCATGCTGGCGCTTGCAATCGCAGGTGCGGCGAGCAGCAGCAAGGCCGCGAGGGCTCATGAGTGCTCCATTTGTGGGGTTGCCTTCTCCTCCGGGCAGGCTCTCGGCGGGCACATGCGGCGGCACAGGCCGCTGCCGCTGCCGCCGTCGAAGAAGGCGAGGAATGGGTTGTCCCTGGACCTGAATCTTCCGGCTCCGGAAGACCAGGATCACAAGGAAGCGAGGTTCCCGCAGGCTCTCGTCTTCTCAACGTCACCGTTAGTCGATTGCCAGTAT
>gnl_Utrgi_v4.1_Scf00036.g4324.t1
ATGGCGGCCAAGAGGAGTGCGGACGATGATGCTGCTCTGATGGCTGGTTACTTGATGTTGTTATCACGTCAGGGGGGTGACCCTGGCCGTGTCTTCACCTGCAAGACGTGTAACCGGGAGTTTTCATCTTTCCAGGCGCTCGGGGGTCACCGGGCTAGTCACAAGAAGGCGAGAATGACGGCGGAGCAGCCACCGTCGCCGCCGAAGCCGAAGACTCACGAGTGTTCGGTTTGTGGGTTGGAGTTCGCTTTGGGGCAAGCCTTAGGTGGGCATATGCGGCGGCATAGGGAAAGTATTGTTGATGGGAAATCTATACAGCTGCCGCTGGCTCTGACGGTGGCGACGGAGGCGGCGCCGATGGTGAAGAAAGCGTTCTGTATAGATTTGAACTTGACTCCTTCCGAAAACATGTTCCTGAACTTTGGAAAGGTTGTTGTTGAC
>gnl_Utrgi_v4.1_Scf00960.g22974.t1
ATGGATCAAATCGCCATATTGCCTCGGGATGATGGAGATGATGATGATGGGGACCATTCTTCTACCATCATCGCCAACGGAAAGAGGTGTTCCCCTGTTAGCGCCTTGGAGGAGACTGAGATTGAGAACACCACATCCACCGAAGTTGACACAGCCCAAAGCCTCATCCTCCTGTCGCAGGGTCCAAAATGTGAAGACACGTATACATGCAAGACATGTGGGCGGGCATTCCCTTCCTTTCAGGCCCTTGGGGGTCACCGCACTAGCCACAACAAGTCGAAGAATGATAGGAGAATGTTTCGGGCTGTAGATGAGGAGAACTATTCCCCTGGACCCTCCATTCTTTCTCTTCAACTGAGTAACTTTTCCTCGAGGCCTAAGTTTTCCAGGATACACGAGTGCTCATTTTGTGATGCAGAGTTCTCATCCGGTCAGGCCCTTGGAGGACACATGAGGAAGCATAGAGGCAACAACATTATCATCCGACCTGATCCAAGGGCTATAGATCACCAGCAACAGCCAGTCCTCGAGGCTAACAAACGCAAAATAGTGTTGTCACTAGACCTCAATCTCCCTGCTGTCGGAGACGAGTCCAAAAAAACCAGAAAACTTCCA
>gnl_Utrgi_v4.1_Scf00021.g2900.t1
ATGAACGACGGCAGCCGCTTTCCTAGTCGTGATTCCGGTCCCTTTTCTTATCTGTTGTCGGCCCGCAGGAGCCTCAAGAAGAAACGCTCGAAGATGATGACGAGAATCGGCGACGCGGGGAGATGGGACGGCGCTGGATTTGTTCGGAATGAGACGGCGGTTCATAGCTGCAGTGAATGTGGGAAGAAGTTCCGCTCTTCCATGGCTCTGTTCGGGCACATGCGGTGGCACCCTGAGAGAGAATGGCGTGGGATGAATCACCCACAGGAGAAGAAGATAAAACTACAGCACCACCCATCGTCTTCTCTTTCTTCTTCTGAGTTCACGGAGGAGGAACTCGAGGCGGCCTCGATTTTATTGACTTTGGCCAACATGTCTCCCGCTCATACCTATCATTACTCTCCGCCGGACGCCGTTGAGGAAAAAGACACAACGGGAGCGGTGGGCCGGTTTGAGCGCTCGAGTTGCAAGAAAGGACTTCCTTCTCAGCAACCGCTACCCACGACGACATCAAAAGGGTGCTCCAAAATCACCGCGAACGGACGAGAACAACGCTTCTCCAGTGCTAGCAATGAGAACGCCGCGGCGATCAGGGGAGATGACGCTAATGAACACAAATGCAACAGTAACCTTGGAACTGAGATTGGTGGGCACAGATGTCGGATCTGCTTCAGGGTGTTCTCTAGCGGCCAAGCACTCGGTGGTCACATGAGCGGCCATAGGGAGAAACTGATACCTCTACCACCTGCCGCTGCTCCCATTGATCTTGATCTCAATGTCGACGCCGGTTCTTGGCCTTCAGCACCGGAGTTCGTGCCCCTGGATTTGAAGTTAGGATTC
>gnl_Utrgi_v4.1_Scf00013.g1986.t1
ATGGAGATCAACACCACTCTTGGTTCTCTGGGTATCATTCCCTTGTCCTTGGCTTCTGACGCGCAGCAACGGGACCAGCCCACCGGTAGAAGCGTCGGAGACGGAGGCGGCGGAGGAGTAGGAAGGGGAGGTGGAGATGGCGGTGGGTCTGGGCGGAGAGTCGCTAGGAGGAAACGGGACACCACCTCGCCGAAGATCACGCCTCCCTGCACGGAGTGCGGCAAGAAGTTCTGGTCACGCAAGGCGCTTTGCGGACACATGCGGTGCCACCCTGAGAGGGGATGGCGAGGGATAAACCCGCCGCCGAACTTCAAACGCAGGAGTTTATGGCCGTCTCTCACGGAGGAGGATCGTGAGGCGGCGGCGTGGCTGCTGCTGATGGCCAACGGGAACCCCGATGCGGCGGCACTGGAACCCCGTCGTTCCATTAGGACGGCGAAAATGTCGTCCGGTAGCCGCTCCGTTACTCACGGAGCAAATGGAGTACATGGGGAGGAGGATGGCGTGGGGACCACTGCTGGAGGTGGCGGTGGTGGTGCGGTACGGCGGTTTCGCTGCTGGAGTTGCAGTGAAGTTTACTCCTCACAACACGCGCTTGTGGCCCACAAGAACGTGACCCTTTGCGGCGGACCCGGTACCCCCTCAGCCTTCCCCACCGCCATAAAGGTGGAACCGCCGTCAACTGCAGGCGTGTTCAGCGAGAATCTGGAGGACAGCGACATCGTGTCCCGCCGGAATTTGTACGGAGGAATCACTCTGGATTTAAGATTAGGATTC
>gnl_Utrgi_v4.1_Scf00197.g12220.t1
ATGGAGTACCTGTCGGCTTCCGACGGCCTCGTTATCGTCAAGGGGAAGCGCGCCCACCGTCCGCCGGCGAGCTCTGGGTCCACCAGCAGCGGGGGGGAGGGGGGTTTTGTGGGGTCGGAGGATGAGGATATGGCCAAGTGCTTGATGCTCCTGGCTCATGGTGCTGTGCCGGCTGCGGGAATGGACGTCGTCGGAGGGGGGAGATTCGAGTGCAAGACGTGTTTCCGAAACTTCCCGTCATCGCAGGCGTTGGGCGGCCACCGGACCAGCCACAAAAAGCAGCGGAACAACGTGGGGGAGACTGATCGGAATAAGGCGTCCGAAGAGAGGTTCGTGAAGCTCAACGATCACCTCTCCAGAGCATCCAAAAGTCACGAGTGCCTAATCTGTGGATCGGAGTTCGCGTCTGGTCAAGCGCTAGGGGGTCATATGAGACGGCACCGACCGCCGCCGGGCACCACCAGTAAAACTACTAGCTCCGGCCTAAAACACGAGGTATCCTCCGATGGGAAGGAGCCGGAAATTGTCCTCTTATTGGATCTCAACTTGCCGGCTCAGCCTGAAGAGGATCACTCCTCCCGGAATCCAGATTTCTCCGCAGCGGCCATGGCCGCCGGTTGTTGCTAC
>gnl_Vitvi_Genoscope.12X_GSVIVT01016182001
ATGCTGCCTTCTGTGGGCTCCAATTCGCAACCCCACATGTGGGGGGCACGCGCCACCAGGGGGTGTGGGACGCCTACTCACCTCCCCCACCTTGCTTCCTCCAACCCCATCTCTCGATTTTCTCTGTTTCACATCAACTTCTCCCTCTGGTGGTGGTGGAGGAAGATGGAAGCTCAAGACGAATACGCTCATATTGTTAAGGGAAAGCGCACCAAGCGTCTCAGGCCCCACTCTCCCCTCCCTTTTCCCATCCCTACTAATTCTTCCACCGCTGAGGGAGGTGATAGCAGTGGTGGCGATGATTCTAATCTTATGCATATCATCACCAACTCCAATTCCGCCTCATCTCCTGCCAATTCCTTTGACTTGTTTCAACAAGACAGCTCCGAGGAGGATGAGGACTTGGCCAATTGCCTGATTCTCCTGGCTCAAGGTCAATCACGGGAGGAATCCAAGGTGGAAGACGGAGGTGGAAGTGTGGCAGCCGCCGCCACTGCCACGGCAAAGGCGGGTTTCTACGCCTATGAGTGCAAGACTTGCAACCGGACTTTCCCGTCGTTCCAGGCGCTGGGAGGGCACAGGGCGAGTCACAAGAAGCCCAAGGCCAGAGCTTTTAACAGCAGCAGCAGCAAGTCAAGGATCCACGAGTGCTCCATCTGCGGGGCGGAGTTCACGTCGGGGCAGGCCTTGGGAGGGCACATGAGGCGGCACAGAGCCCCCATCCCCATCCCCTCCACCAACACAACCCTCTCCCTAAACCCACTCCCTGGCTGCTTGGAGCCTGAGCAAGCCAAGAGGCCAAGAACTCTACTCTCACTGGATTTGGATCTCAACCTTCCAGCTCCGGAGGACGACCACAACCATCCTCGGGAACCCAAATTCTCCTTCACGCCCAAGCAGCAACAACAACAACAACAGCAGCAGCAGCAGCAGCAGCAACAGCCATCACCTCTCATGTTCCCGGCCCCCACTTTGGTGGATTTTAGTTACAAGCTTACAAGCAAGCAAGCCCACTCAATTCCACCTAATCAATATCTGAAAAACTCATCCACTACTCAA
>gnl_Vitvi_Genoscope.12X_GSVIVT01023887001
ATGAACATTAATACAGATTTAATTGTTCATACTTCCAAAAACCCAGTAGAGACATTTGGAAACTTGGATTCATCTCAGCAGAGTGGCAGTAATTACCAAATTCAGAATCAAAACCCCAGAAAGAAGCGTTCGAAGTTGATCCGAATCGATCCTTCTGTGGTGGCGAGCTCTAGTGGCATTGTGAAGGCGAAATCTGGAAAGAAGGCTGACCCGAGTGCTCCAAAGATCACTCGGCCGTGCAGTGAGTGTGGCAAGAAGTTTTGGTCATGGAAGGCCTTGTTTGGGCACATGAGGTGCCACCCTGAGAGGCAGTGGAGGGGGATAAACCCACCTCCCAATTATAGACGCTCCGAAAAGGGTGTGGAGGATGCGGATTTGGGGATGAGCGAGGATGATCATGAGGCTGATGGGGCTGATGGGCTTGACGCATTGGGTGGGGGTTGTAGGTTTGAATGTTCAAGTTGTAAGAAGTGCAGTATCTGTTTGAGGGTGTTCTCTAGTGGTCAAGCCCTGGGTGGACACAAGAGGTGCCATTGGGAGAGAGGGGATGAGCCACCATCATCATTATCGTCACTCCCTCAAGGGCTCAACCCCTTTGCACCCAAGGCAGGTTTCGGTCTCGACTTGAACTTGCCTGCCCCATTGGAAGATGATTCCTATTGCTCTCATTCTTCAAATCTGGCTTTGGATTTAAGGCTGGGACTA
>gnl_Vitvi_Genoscope.12X_GSVIVT01031461001
ATGATAACTGTTCACGGTTTCCGTGGAGGTGGCGGTGGGGATTATTCTTCGATTTCTTCTCCTACGTCCTCTGGTGAGGTTTTGGAGAGCACCGAGGAGGAGGAAGACATGGCTAATTGCTTAATTCTCTTGGCGCAAGGCCTGGGTCCAAGGCAGATTGAAGAGGGTGGTGCCGTGGAAAAGTTAAGCAGTCCAAGTTTCACGGAGATGGCCACTACAACTGCCGGAAAGGCTGGTTTCTACGTCTATGAGTGCAAGACATGCAATCGGACTTTCCCTTCTTTTCAAGCGCTGGGTGGGCATAGAGCGAGTCACAAGAAGCCTAAGGCCATTAGCCCTCCTCTCTCTCTCCAAATAGGTAACAACAAAGCTTTACACAGTAGCAACAAGTCTAAGGTCCATGAATGTTCGATATGCGGGTCAGAATTCTCCTCCGGTCAAGCCTTGGGAGGCCACATGCGGCGACACAGGAGTAACACAAGCACTCGAATCACCATGAGTATGGACGCAGGCAAGATGGATTCCCATGATCACCACAAGAAGGAGCCGAGGAACGTCCTACCGTTGGATCTCAACCTTCCAGCCCCGGAGGACGAACTCCACCACCGGGACTCAAAGTTCCAGTTCACCTCCAACCAACAACACCTTGTCTTCTCGGCACCGGCCTTGGTGGACTGCCATTAC
>gnl_Vitvi_Genoscope.12X_GSVIVT01033678001
ATGGAAGTTCAAGAGGAAGTGATGGGGTCTAATGATCAGACGCATGTCATCAAGGGCAAGCGCACCAAGCGTCAAAGGCTGTCGTCCCCACTTGCCTTAACTATGGCATCCACGACTACCTCACCTACCACCTCCACTGATCATGAATTCGCCGAAAGCACGGAAGAGGAGGAAGACATGGCCAATTGTTTGATTCTGTTGGCTCAAGGCCAAAGCCGGAAAGTGGCCGTGCCAGCTGCCGCTGCAACTAGTAGCAAGGCCACAGGCTTCTACGTTTATCAGTGCAAGACGTGTTACAGATGCTTCCCTTCATTCCAAGCTCTGGGAGGGCACAGAGCCAGTCATAAGAGACCTAAGGCGGTCACAGAAGAGAAGCGGACTTGGGCTTTAATGGAGGATGAATATGATCAATTCAACCACAACAGCACTGCCCTTTCTCTGCAAATACCAAATAGGGGTTTATACAGTAATAACAAATCCAAGGTTCACGAGTGCTCCATTTGCGGTGCTGAATTCTCATCCGGTCAAGCCTTGGGAGGTCATATGAGGCGGCACAGAACGTTTACAGGCCCGCCCCCTACCATGCCTATGGCAACCAGCAGTCCTGATGGCTTGTGTTCATGGTTCCATTTGATTCACAAAAAAGTTGATGATACATTTATTCCTTGTTTTTGTCTTTGTTGCTTCTCTCTAGTC
>gnl_Vitvi_Genoscope.12X_GSVIVT01037363001
ATGGCTGATGATGTATCTTGCGAAGGCCAAGAGGGGCAGAACTTGGCCCCCGGTGGTTCACCAGAAGAAGGGCATTCTTTGAATCTTATCAAGATTCAAACGGGAGGTGGTGAAGAAGATTATGATACGGGGAAAAGGAGGGCAGTGATAATGAAGACAGAAGTGGTATGCAGCTCCAACAGCGAAGGGTTGCGTTGTTCAAAAGCTTTTAAGATTCAGACAAGAGCTCTCCTTGATGAGCAGGATTCCGACAAGAATAAGACTTCGAACCTCAAGAATGATGGATCGGAGGGTGGTGTTTCTGAGAAGAATACTGGAAGCGAAGCCTTGTGCCCTGTTTGTTCCAAGAGTTTCCGTTCGAAGAAGGCCGTGTACGGGCACATGAGGTGCCATCCTGATAGAGAATGGAGGGGGATCAATCCTCCGCCCTCGGCCAAGTCTGATTCTTGCTCCACTGAATCAGGTAGCAAGAACACTACTGATAGAAGCAAAAACGGAAACAAGCTCGATCAAAAAATAGTAAGCGAGTCGCCTCTTGTGGCACCCAGGGAGCATAAGTGCAGCACTTGCCATAAGGTCTTCCCAACTTTCCAGGCCTTAGGTGGACACAGGTCTAGCCATAGTTATAAGAACAACCTCCAAGCCATGGATGCCGGAGAAGAAGAGTCTAAAGAAGGTAGCTCCAAGGTGGTGGTAGATGGGTTCAAGTGCAACATTTGCAGCAAAAACTTCCGGTCGGGTCAGGCTCTTGGAGGCCACAAGAGGGCTCACTTTCAGGGATCAACCCAAGCCACACCCACCCAAGACTCGGCCTCTGGAAAAGCCAGCGAAAGTATGGGAAATAAAGTGCTAGGTTTTGATCTCAATGAGCTTCCTCGAATGGATGAA
>FraveV4A2_2g16630.t1
ATGAACAACAATCCCGACGACCACCTCGATTTTCGACCCCCAACTCCACCCCCTCCCACAACGCCGCCGCCACCCCCACCAACTCAACCCCACCACCACCCAAACGTTGTCGTTTCCAACCCTACCCTTACCCCCACCCCCGCCGCATTCGCCTCTTCATCTTCTACTTCTCTCACCATCGCAGACAGCAATGCCCCACAACAACAGCGAAAGAAGCGCTCCCGACTGACGAGACCCGAGGACGCAGATGATGACAACCCGGCCAACAAGCGGCCCAAGCCCGCAAAGAAACCCGACCCGTCTGCGCCCAAGATCACCACGCCGTGCACCGAGTGCGGCCGCACATTCTGGTCATGGAAGGCTCTCTTCGGCCACATGCGCTGCCACCCTGAACGACACTGGCGCGGCATCCAACCCCCGCCGGATTTCCAACGTGCTGGTTCGTCTTCGTCGAACCCGGTTCATAATCCCGAGTTGGAGCTCTCCATGAGTGAAGACGACCACGACGCCGCCTCTAGCTTGTTGATTCTCGCCGGCGGAACCGACCAGACACAGACACAGACACAACTCCTTCCTGGTACTAGTGGTTGTCGGGAAAACGACACTGGCGGCTGTCGTTTCGAGTGTTCGAGTTGCAAGAAAGTGTTTGGTTCCCACCAGGCCTTGGGTGGCCACAGGGCGAGTCACAAGAATGTGAAGGGTTGCTTCGCGATAACGAAGAATGATGTGGATGTTGATGAAGAGCATCATCATCATGATGGTCATGATCAGCATGGCAATGTGGTAGTGGCAGCTGGGCGTAGCTATGGCGTTGAGGGGAGCAATGTTGTTGAGAGCATGGAGGAGAATAGTAGGATGGTTACGGCGGTGGAGTCGGGGCATCAGTGTAGCATTTGTTGGAGGGTGTTTTCGAGCGGGCAAGCTTTGGGAGGGCACAAGAGGTGTCATTGGGAGAGAGGAGAAGAGGCATCAGTGGTGATGACACAATTTGGGATGAGCAGTAGTACCGTTAATTCTGGTGGGCTGGACTTGAACTTGCCTCCTTCTGCTTCTGCTTCTGTTGCTCCTTCTCTTTCTGCTTCCGCTGCTCCTGCTGCTTCTGCTTCTGCTGCTCCTGCTGCTGCTGCTGCTTCTGCTCCTGCAAGTGAAGATGATCAATGCTCGTCGTATTCTTCGCCCGGCCTGGGTTTGGATTTGAGGTTGGGTCTT
>FraveV4A2_3g30610.t1
ATGGAAGGGCAAGAAGAGGTGCAGGCTGTGTTGAGTGATCATCAGCAAAGCCAGATGATGATCATCAAGGGCAAGAGGACCAAGCGCCAGAGGCCCATGTCTCCTTTCGGTCTGGCAGTCACTTCCAGCTCGTCGAGCGCTTGCGGCGGCGGACACGGCGGAGAAGAGTATGGGAACTCGTTCACTTCAGCTAGTTACGAGAGCACTGAGGAGGAAGAGGACATGGCCAACTGCCTGATTCTGTTGGCTCAGGGATGCGATGTGGTTCCTAAGCAACAGACTAGTCCCGTTCATGAAGCCACAGGTGTTTCTGGTCATGTGAGCAAAGCTGGGTTTTATGTCTACGAGTGCAAGACCTGCAACCGGACCTTCCCTTCTTTCCAAGCACTCGGCGGCCACCGAGCCAGTCACAAGAAGCCAAAGTCTGTTGCGGCGGCGATGGCTGATCAGGAGAAGAAACCGGCACCGATTCATTTCACCACCTCTGCATCCATGGATCAAGAAGTTGAAGACTCTAAGCAATTTGTTAAGAAGAGTAGCCCTCCTCCTCCTCCTCCTCCTCCTCCTTCAACTCAGCCTGCAGTTCCTATTCAGATAAAGGGGTTTCAGAGCAACAACAAGGCTAAGATTCATGAGTGTTCGATATGCGGGTCGGAGTTCTCATCGGGTCAAGCTCTTGGTGGGCATATGAGACGGCACAGAGCGATAGTGGCCAACAACAACACTACTACTCAGGTGGTGGGGATTGGTGCAGCCATTGATAATAACAGTACGAGGAGCAAGCAGGAGAGAAGTAATATTCTAGCACTGGATCTAAACCTTCCAGCACCAGAAGACCATGATCATCATCATCATCATCACCACCATCACCAACAGCATCAGATTCATCACCAGCGTGACTCGAAGTTCCAATTTGTGCCGACCCAACAGACTAGTCTTGTCTTCAACGCCCCTGCTTTGGTGGATTGTCATTAT
>FraveV4A2_3g35020.t1
ATGAAGAGAGGCAGAGAAGATGATCAGCAGACCCTGGACTTGGTTAGTTGCTTGATGCTGCTATCCAAAGACGTCGGTCAAACTGGTTCATCCCCAATCAAAAAACAGAAGACGTCAGATCGTGCCTTTGCTTGCAAGACGTGTAACCGCGAGTTCTCCTCGTTCCAAGCCCTCGGAGGTCACAGAGCGAGTCACAATAAACCTAAACTAGTTGCCGGAAATGGTGCCGCCGACCTCTTGCAGCTAGCACAGTCATCTCCGAGCTCGCCGGCCAAGCCCAAGTCCCACGAGTGCCCCATCTGCGGGGTTGAATTCGCAATCGGTCAAGCGCTTGGGGGTCACATGAGGAGACACAGGGACGTCATGATTTCTGCTGCTGCTGATCGGGGTCAGGCGGCAGCCGTGCCGGTGTTGAAGAAATCGAATAGTAGCAAAAGGGTGTCGTGCTTGAATCTGGACTTGAATTTGGCACCACCGGGCTATCAACGTCATTATGATTTGACAAAGTTGCAGTTGATTTCTGGAAAC
>FraveV4A2_3g35040.t1
ATGAAAAGAGACAGACAATTCGAAGATGAGCAGACCCTGGACTTGGTTAGTTGCTTGATGCAGTTGTCCAAAGCCGGCCAAAATGATTCGTTTCCCGTCAAAAAACAGAAGACGTCAGATCGTGCCTTTGTTTGCAAGACCTGTAATCGCGAGTTCTCCTCGTTCCAAGCCCTCGGAGGTCACAGGGCGAGCCACAACAAGCCGAAACTAATGGCCGGCGGAGCTACGGACCTTTTACAGCTTTCTCAGTCTACGGCTAGCTCGCCGGCGAAACCCAAGACGCATGAGTGCCCGATCTGCGGGCTTGAATTCGCACTTGGGCAAGCGCTTGGAGGACACATGAGAAGACATAGGGACCTTATGAGTTCTGCTGCTGCAGATCGAGTTCGGGCAGCAGCCGTGCCGGTGTTGAAGAAATCGAATAGTAGCAAAAGGGTGTCGTGTTTGAATCTGGATTTGAATTTGGCACCGCCGGGAGATCAACGTCATTACGATTTGACAAAGTTGCAGTTGATTGTT
>FraveV4A2_3g35050.t1
ATGAAGAGAGCCAGAGAAGATGAGCAGCAGACTGACGACTTGGTCAGTTGCTTGATGCTACTATCCAAACTAGACCGGAACCATTCCTCCTCGATCCGAAAACAACCCTCCTCCGGCCGCCTCTTTGCTTGCAAGACGTGTAACCGGGAGTTCTCGTCGTTCCAGGCCCTCGGAGGCCACCGAGCGAGCCACAAGAAGCCGAAGCCAGACAGTGGCGCTGCAGATCTGTTACAGCAGCCTTCGTCACCAGAAAAGCCCAAGAAACACGAGTGCACGATCTGTGGGATGGAATTCGCAGTCGGGCAGGCGCTTGGGGGACACATGAGGAGGCATAAGGATGTTATGAGTTCTGCGGCGGAGCGGATTAGGGCGGCGGCCGTGCCGGTGTTGAAGAAATCGAATAGTAGTAAAAGGGTGTCGTGCTTGAATCTGGACTTGAATTTGGCGCCGCCTGGTTATCATTTGATATCTAAT
>FraveV4A2_5g19651.t1
ATGACCTCTGCTGAGATTTTATGCAACCCAAACATGGGAGACCCATTGATAGCTGCACCCATGAGACGGAGCATTGAGTCTTTCAGCTTTAATCTTTACACATGTCGTCTTTGTTCTAGGGCTTTCTCAAGCACTCAGGCCTTAGGAGGGCACCAAACTGCTCACCGCAAAGAAAAAAGTGAGCGTTTGATCCGTTTAATTCGCCAAGCAGAGCTCGATGAGCTGAAGTATGCCGCTGACAATGATGTGGTGCTGTCACCAGAACCAATCAGCTGGGCACCTCCAGCTACTGATGATCAAACAATTAAAGTGTACGACTTCATGCCAATGGGGGATGGGACTAGTCCAGTTCCAGGTTCAGGTTCAGAGAATAAGAAGAAGCAGAAGAAGCGCAAGTTTATGAACTTAAGTGGATGTTCAAAAGTCAATAATGAGGCTTCTGATGCGGACCAGAAGAAGCAGAAGAAGAGAAAGTACTCACAGAAGTTCAGTGAATGTCCAGAAAATAAGGCTGCTGATGCAGACAAGACGGAGAAGAAGAGAAAGTACTCTACGAAGTTAAGTGATTGTTCAGAGAATAAGGCTTCTGAATTAGAACAGAAGAAGCAGAAATCTACAAAATCAAGTGAATGTCCAGAGCATAAGGCTTCTAATACAGAGAGGAAGAAGAAGAAGCTGAAATATATGAAATTATTAAGTGAATGTTCCGAGATCAATAGGGGTTCTGACTTAAGTGGATGTTCCAATAATAAGGCTTCTGATCCAGACCAGAACAAGAGCCAGTTTACGAAATTGATGCCGAGCCCCGAGCTAACCTTGGCAACTGGGGCAGCTCCTGATGTGTTGGTTCAAGTTTTCAGTACTGACTCTAATGAAAGCGGGTGCACGGAGTACTTT
>FraveV4A2_6g14410.t1
ATGAAGAGAACGAGAGAAGAGGTTGTTGGTGTAGACATGGATAAAGTTCTTATGCTGCTATCATATAGGTTAGAAACCAAGTTCAAAAGATGTTCGTCTTCCCCAAATGATGTATTCGAGTGCAAAACTTGCAACCGGAAATTCCCATCGTTCCAAGCTCTTGGTGGCCACAGAGCAAGCCACAAGCCAAGGTCGACGGTAATGGACACCGATCAAGACCCGAAAAGTGAGACCAAATTGATGCAAAGCAAGCTGAAAAAGCACGAGTGCTCCATATGTGGGCTGGTGTTCAGTTCAGGACAAGCTTTGGGGGGTCATATGAGAAGGCATAGCATAGTGAATTCTCGGTTTTCTGCTACCATTCCGGCTAGCAGTGCTTCAAAGATGAAGACTCCGGTACTAATGAGGTCGAATAGTAAGAGGGTAATGCGTTTGGACATGGACCTGAACTTGACGCCTTTAGAGAATGACTTGAAGCTGTTGTTTGGGAATATGGCTCCAAAAGTTGATACTTTGTTTTCA
>FraveV4A2_6g14411.t1
ATGTCGAAAAGCACCGGGAAGTTGCTCAACCGTGTTTTGGTGCAAGCAATTGAGAGCTTTCAGACTGCACTTTTGGAACTCCTGGAAAAAGCTTCGAAGCTGCGGAGGAGCTTCCTTAGCTCAGTCGCCACCCACGACTCGCCACAGCTGCTTTACAGGTTAGAGACCAAGTTCAAGAAGTGTTCATCGTCGCCAAACCATGTCTACGAGTGCAAAACCTGCAACCGCCAATTCTCATCGTTCCAAGCTCTTGGTGGCCACAGAGCTAGTCACAAGAAGCCGAGAACGTTACCGGGCGGCGATGATGACCTGAAAAGTGAGGCCAAATTGGCGCAAGGCAAGCCGAAAAAGCACGAGTGCTCCATATGTGGGCTGGAGTTTAGTTTGGGGCAAGCTCTTGGGGGTCATATGAGAAGGCACAGGATGATGAACGCCGGGTTTTCTTCTTCAGCTCCTTCTGCGGTTGTTGTTGCTTCGAAGATTCCTGTGCTGATGAGGTCGAATAGTAAGAGGGTGATGTGTTTGGACATGGACTTGAACTTGACGCCTCTGGAAAATGACCTCAAGGTCTTGTTTGGGAACATGGCTCCAAAAGTTGATACTTTGGTTTCT
>FraveV4A2_6g16820.t1
ATGATGATGATGATGATGGAGGCTGCAAATCTTGAGGAGGACCAGAGCCAGATGATGATCATCAAAGGAAAGCGCACCAAGCGTCCGAGGCAGTCTTCTCCGATTGTGTTGACAACAACAGCTTCAAGCTCGTCTAGTCCTGGTGGTGGTGGTGATGACGTTGAAGATCATCATCATCATCATCAATCGGGAATGATGAGTACTCCGATTAGAGTTAGTGATCAAGATGATGAGACAACCGCCTCGCCGGCCACCTCAGCTGAACTCACAGAGATGAGCACTACAGAAGAAGAAGAAGACATGGCTAACTGTTTGATACTTTTGGCTCAGTCGGGTCAGACACAAATCCAAAAAGTTCAAGAACAACAACTACTACTACTACAACAACAGCAGCCTATCAAGGCTGTTGCTGCTGCTGATACTGCTCCTGGGTTATATGTGTACGAGTGCAAGACATGTAACAGGTGCTTTTCTTCTTTCCAAGCACTAGGTGGGCATAGAGCGAGTCACAAGAAACCCAAGGTCATCAGTAATGTCACCAACACAACACAAGCACAGCCCAAGAAAGCGTTGTCGTTTATGGAAGATCAAGACGAGTATGATCGTCGGTTTAACAACAACACAACAAGCACAACGCTTTCGTTACAAGTATCGAATAGGGTTTTTGGCAATAGCAAAGGCACCAAGGTTCATGAGTGTTCAGTGTGTGGGGCTGAGTTCGCTTCTGGTCAAGCTCTTGGGGGTCATATGAGGAGGCACAGAACTTTCATAAACACTACAACAACAGCACCAGCAGCTCCAACAATGAGTAGTCCTCAATCTCATCAAGCATCTAACAAGAGGCCAAGAAGTGTTTTGGAGTTAGACCTTAATCTTCCTGCGCCAGAAGAAGAGCGGCTCGATATCACCAAATTGCCATTTTCCAGCTCCAAGAAGGAACAAGTCATTGTCTTCTCTGCCTCTCCTTTGGTGAGATGCCATTAC
>FraveV4A2_6g51080.t1
ATGAAGAGAAGCAGAGAAGATGATCAGCAGACCCTGGACTTGGTTAATTGCTTGATGCTGTTATCCAAAGACGTCGGTCAAAAGGGTTCATCCCCAATCAAAAAACAGAAGACGTCAGATCGTGCCTTTGCTTGCAAGACGTGTAACCACGAGTTCTCCTCGTTCCAAGCCCTCGGAGGTCACAGAGCGAGTCAACATCAACCTAAACTAGTGGCCAGAAATGGTGCCTCCGACCTCTTGCAGCTAGCACAGTCATCTCCAAGCTCGCCGGCCAAGCCCAAGTCTCACGAGTGCCCCATCTGCGGGGTTGAATTCGCAATCGGGCAAGCGCTTGGGGGTCACATGAGGAGACACAGGGACGTCATGATTTCTGCTGCTGCTGATCGGGGTCAGGCGGCAGCCGTGCCGGTGTTGAAGAAATCGAATAGTAGCAAAACTGTGTCGTGCTTGAATCTGGACTTGAATTTGGCACCACCGGGCTATCAACACTACAACAAATATGGGTTA
>FraveV4A2_7g18360.t1
ATGGAAGAAGCAGCAGATCATCAACACGATCATCATCATCATGATCATCAAGAGGAAGAAGTCATCATAGGCTGCAAGGAAGAACAACATAACACCACCACCACCACCACCACCACCAACAACAACATTATTATCAAGGGCAAGCGTACAAAACGCTTAAGGCCTCAATCTCCAATCCCTTTCGCTATCCCGACAAACTCGTCCACCGCGGAGGGCGGCGGGGGCGTTGGAGGTGGTGAGTGTAACAACAACACTATCAACTCGTCCCCCACCACCTCCTCCGCGGAGGATAGCACCGAGGAAGAGGAGGACATGGCTAATTGTTTGATCCTCTTGGCACAAGGCCATTCCCGAGCTCCTTCCTCGTCCCCCAAGCTGCAACAACCTCATCACAACGCAACAACCACAACGACAAGTCGGAGATTTATGGAAGCAACACCCCTCGCGGCTGCTGTGGGGCCTTCCAAGGTGGTGGCAGCTGCCGGCGGGTATTACGTGTACGAATGTAAGACGTGTAACCGGACATTCCCTTCTTTCCAAGCATTGGGTGGCCACCGGGCGAGTCACAAGAAGCCGAAAGCAGCCATTAACGTGGATGACAAGAAGCATTTTGGAATTGGGCTGCAGTTACCATCGGATGAAGAAGACACACGATTATTCAAGAACATGAACAACACGTCCTCCTCATCCTCACTTTCTCTTCATTTGAGTAACAGGGGGCTGGTCTTGAGTAGTACTAACAACAAGTCTAAGGTTCATGAGTGCTCCATTTGCGGGGCGGAGTTCACCTCCGGCCAGGCCTTGGGAGGCCACATGAGGCGCCACCGGGCGCCGGTTGGAGGACCAGCTGCCAACACAACGTTGGCGTTGACAGCTGCTCCTCCAACAACAGTTCCTTTAGCCTTGGAAGCTCCGCAACCTCAACAACACCAACAGTACCACCACCACCACCAACAACAGCAGCCCTTAAAGAAGCAAAGAAGCATGCTGTCTTTGGATTTGGATCTCAACCTCCCAGCACCCGAAGACGATCATCATCATCGTGATCAATCCAAATTTGTGTTTACACCCAAACAACAGCAGCAGCAACAACCGCAGCAGCCTCAGCAGCAACAGCAACAAGAAAGGTTAAGAATTTTGGTGGATTGTCATTAC
>FraveV4A2_7g21880.t1
ATGTTCCATTCCTTTATTCATTTCCTTTTTACACAACCCAAAAGAGTAAACTACCTTCCTTCCTTCTTGCCAAAAGTTGATCATCACATCATCATCATGAAGAGAAGCATAACAGAGCTCGATCACAGCGTAACCATGGCGAACTGCTTGATGCTGCTCTCTCGAGGCAACGACTACGACTCGTTGATCTCCACTACCTCATCGCCGACGTCCTCACCTAGCCGCGTCTTCGAGTGCAAGACATGTAATCGTCAGTTCCCTTCGTTCCAGGCACTCGGAGGACACAGAGCGAGTCACAAGAAGCCGAGGCTTGCCGGAGGAGACGGATCGAGTTCCGACAGCCAGTCGTCTTCGCCGAGCAAACCCAAGACGCACGAGTGCAACATATGCGGGTTGGAGTTTGCTATAGGTCAGGCCTTAGGGGGTCATATGAGAAGGCACAGAGCGGCGGTGACTGATAACGACCACCGGAATCTTAATGGAGCACAATCGAAACCTATGATGGGTTTGAGTTCTAATCTGGGACAAGGAGTTGTTCCGGTTTTGAAGAAGACGAATAGCAGTCGGAGAGTTTTGTGTTTGGATCTCAACTTGACGCCCTTTGAGAATGACATGGAGATTCTTGGAATAGGGAAAACAACTCCTCCTCTTGTTGAGTTTATTTTC
>Maldo_HF_01491
ATGATGATGATGGAAGCTGCAGATCACCAAGATCAGGATGAAGCTGCTTTGGGTTCTAAGGATCAGGCTCAGATGATGATCATCAAGGGAAAACGCACAAAACGGCAACGTTTGGCTTCCCCGCTTTCTGCCATAGCTACAACAGCTTCAAGCTCATCAAGTGCAGGCCATGATCATGATCATCTTCAACATCAAGGCCTTGTAGGTCCCAGACCAAGAGATAGTACTGATGTTGTTGGTCCCACAGCCTCACCAGCCACCTCAGCTGATCAATTCACAGAGATCAGTACGGAGGAAAAGGAGGACATGGCGAACTGTTTGATTCTTTTGGCGCAAGGCAATTCCATCCCCAAACCCCAAAACCGTAATTTGGTTACCAACAATAAGGCGGCTTCAGCTGCAGCTTCGGCCGGGTTATATTTGTATCAGTGCAAGACATGTGACCGGTGCTTCCCATCGTTTCAAGCGCTTGGTGGACATAGAGCCAGTCACAAGAAACCTGGTAAGCAGATTAATATTAACAGCACAACGCAAGAAAATAAGAAAGCGTTGTTGTTTGTGGAAGAAGCGGAGGAATTTGATCGGTTTAACAACACAAGCACCATGTTGTCATTACAAATTTCAAATACGGCTTTCAGGGCATTGAGCAGTGCTACTAGTCCTTGTTACAACAACAACAACAAAGCCAATAAGGTTCATGAGTGTTCAGTGTGTGGCGCGGAGTTCACATCTGGTCAAGCTTTAGGGGGTCATATGAGGAGGCATAGAACATTCATAAACACAGCTGCAACAACAACAGCAGTAGCAGCCATGAGTAGTCCTCCTCAGTCTCAATCGGGATCAAAGAGACCACGAAATGTTTTGCAGTTGGATCTTAATCTTCCTGCGCCAGAAGAAGAGTGCCTGCATGAAACCAGTAAGTTTCCCTTTGGCCCCAAGATGGAACAAGTCATCGTCTTCTCTGCCTCTCCTTTGGTGGGTTGCCATTAC
>Maldo_HF_04926
ATGGAAGCTGCAGATCATCAAGATCAGGAGGAAGCTGTTTTAGGTTATAAGGATCAGGCCCAGATGATGATCATCAAGGGAAAACGCACAAAACGGCAACGTTTGACTTCCCCACTTTCTGCCATAGCCACAACAGCTTCAAGCTCATCAAGTGCAGGCCATGATCATGATCATCTTCAAGACCAAGGCCTTTTGGGTCCCAGACAAAGGATTAGTACTGATGTTGGTCCCACAGCCTCACCAGCCACCTCATCTGATCAATTCACAGAGATCAGTACGGAGGAAGAGGAGGACATGGCAAACTGTTTGATTCTTCTGGCGCAAGGCAATTCTACCCCAAAGCCCCAAAACCCTAATTTGGTTAACAACAATAAGGCGGCTTCAGCAGCAGCTTCGGCCGGGTTATATTTGTATCAGTGCAAGACGTGTGACCGGTGCTTCCCGTCGTTTCAAGCGCTTGGTGGACATAGAGCCAGTCACAGGAAACCGGGTAAGCAGGCTAACATTCACAGCACAATTCAAGACAATAAGAAAGCGTTGTCATTCTTGGAAGAAGTGGAGGAATTTGATCAGTTTAACAACACCAGCACCATGTTGTCATTACAAATTTCGAATAGGGCTTTCAGGGCATTGAACAGTGATACTACTAGTCCTTGTTATTACAAAAACAAAGCCAATAAGGTTCATCAGTGTTCGGTGTGTGGTGCGGAGTTCGCATCTGGTCAAGCTCTAGGGGGTCATATGAGAAGGCATAGAACATTAAGCAGCACAGCAGCAACAACAGCAGCAGCAGAAGCCATGAATAGTCATCCTCAGTCCCAATCGGGATCAAAGAGACCACGAAATGTTTTGCAGTTGGATCTTAATCTTCCTGCGCCGGAAGAAGAGCACCAGCAGGAAACCAATAAGTTTCCCTTTGGAGCCAAGAAGGAACAAGTCATCGTCTTCTCTGCCTCTCCTTTGGTGGGTTGCCAATAC
>Maldo_HF_05559
ATGGAAGCAGCAGGTGGTGATCATCATCATCAAGAGGAAGTCATGATTTTGGGGTGCAAGGAACAACATAACAACAATAATAATATTATGAAGGGTAAGCGCACAAAACGCCTGAGGCCCCAATCCCCAATCCCTTTTGCCATCCCAAGAAACTCATCTTCCCCCGAGGGTGGCGTTGGCGGCCGTGGAGGTGGTGATGGCGGCGAAAATAACAACGATTGCATCAATAGTACCAACTTGTCCCCCACCACATCAGCTGAATTATTCCAAGACAGCACCACATCAGAAGAGGAGGACATGGCAAACTGTCTAATTCTTTTGGCGCAAGGCCAATCCCGGGCGGCTTCTTCCTCCCCCGATCACCACCACCAACCCCACCACGATCATATTACTACAAGTAGTCGAAGATTCTTGGAAGCAACAACTGCCCCGGCGGGCAAGGTGGCGGGGGCGGCTGGGTATTATGTGTATGAATGCAAGACTTGTAACAGAACGTTCCCTTCTTTCCAAGCATTAGGGGGTCACAGGGCGAGTCACAAGAAGCCGAAGGCGAATATAGGAGACGATCACAAAAACAAACACGTTGGAATTGGGCTATTGCCGCCGTCGGATGAAGATCAAGACACGCAATTGTTTAAGAACAACATTTTCCACAACAACAACATCAAGACATCTTCATCTCCACTTTCTCTCCATTTGAGCAACAGGGGTTTGGTTTTGAGCTCCAACAAGTCCTCTTCTAAAATCCATGAGTGCTCAATTTGCAGCGCGGAATTCACGTCCGGACAGGCCTTGGGCGGCCACATGAGGCGCCACAGGGCGCCGACTGGAGCCACCAACACAACCTTGTCGTTGACGCCTCCGCCAGTCTCAGAGGCCTTTGAATCTCATCAACAGCAACAACAGCAGCAGCCACAGCTGCCCATGAAGAAGCAGAAAAGCATGTTGAATTTGGATTTGGATCTCAACCTTCCAGCACCTTCAGAGGATGATCACCACAGAGAAACCAAGTTTGTGTTTGCTTCAAAGCAGCAGCAACAAGAACAGCAGCAGCAAGAAAGGTTAAGAACACAAATTTTGGTGGATTGTCATTAC
>Maldo_HF_06089
ATGGAGGGCCAAGAAGAATTAGTCGTGACTAATGAGCAAGCGTCACAGATGATCACAATCAAAGGCAAGCGTACCAAGCGCCAGAGGCCTCAGTCCCCGAATGGGGTAGTCACCGCAGCGGTGACCTCTAGCTCATCGAGTGCCTGTGGCGATGGTACCATTGGAGGAGGAGATCACGAGTACAACTATTATGGAAATTCATTTACATCTCCCACAACTTCTAGTGAGATTTATGAGAGCACGGAAGAAGAAGAGGACATGGCAAATTGCCTAATCCTCTTGGCTCAGGGTGATCATGGTAATCCAAAGCAGATCATTGAAGAAAGATTAGCACAAAATATTAACATGGGCAAGGCTGGTTTTTTTGTCTATGAGTGCAAAACATGCAACAGAACTTTCCCTTCATTTCAAGCACTTGGTGGCCACAGAGCAAGTCACAAAAAACCGAAGTCCATGAGCAGCACGGAGGAGATAATAAAAAAATCGCCACCACCAGCGGCTGCGCCACCAACCCACCATTCCATCACAGCAACAACTTTTGAGAAATTTGAAGATCAAAGCAAGCAGTTCATCAAATATAAGAGCAGCCCATCTCCTGCAATTCCAATCCAAATGGGTAACAAGCCTAAGATTCATGAGTGTTCAATCTGTGGGTCTGAATTCACATCTGGTCAGGCACTTGGTGGCCACATGAGAAGGCACAGAACAGCAGCTGCGGCAACCAATAGTAACTCTACCAGTGGTGGACCTGGTGGTGCTACTGCTACACATGTGGCTGTGAGTAATAGTAGCAATGAAATGATTGGCACAAGTACCAAACTGCAGAGAAATGTTCTCCCACTGGATCTAAACCTTCCTGCACCAGAAGATCATGATCATCATCACCATCACCATCATAGTGAGTCTAAGTTTCAGTTTGTGCCTACCCAACAGACTACCCTTGTCTTCAACGCCCCTGCTCTGGTGGATTGTCAGTAT
>Maldo_HF_10577
ATGAACAACTCTCCCGACATCGATTTCCGATTCCCCATATCCCCTCCAACCCACCAAGACGCCGTCGTTCCCGCCGCTCTCGCCACCACCACTGCCTACTTGGCTTCATCTTCTTCCACTTTTTTCACTGCAGACGATAAAACCCACCACAATTGCAGGAAGAAACGCTCCAAGCTGATCAGGCTCGACAACCAGGCTGCTCCGAACAAGGTTTTGAGGCCCAAGTATGCTAAAAAACCCGACCCATCTGCCCCAAAGATCACGAAACCCTGCACTGAGTGCGGCAAGACGTTCTGGTCATGGAAGGCTTTGTTCGGGCACATGCGGTGCCACCCCGAGCGCCAGTGGAGGGGCATTGACCCACCGCCAAATCTGCGGGTGCTCGCTTCACCCAACATCACGTTGAGCAAGTTGGGATTGGCCATGGGTGAAGAGGACCACGAGGCCGCCTCGAGTTTGCTAATGCTTTCCAGTGGGATTACTTCTGGGACAAGTAATGAGATCATCGTTACTACCGCCGCTACTCAGAGTGTGAGTAATAATAGTAATCTCCAAGGTATACAGGAGGTGTTTGATGGTGGTAATAGTAACAATAGTGGTAGGTTTGAGTGCTCGAGTTGTAAGAAAGTGTTTGCGTCCCACCAGGCGTTGGGGGGCCACAGGGCAAGCCACAAGAATGTGAAGGGCTGTTTTGCAATTACAAGGAGTGATGGAGAGGTTGATCAGGATCATCATCATCACAATGAAGATGGTGATGGTGATGGTGATGATGATTTGATGGATGAGGATCACATGGAGTTGGTGGGATCATCAGCAGGGCACAAGTGCAGTGTTTGTTGGAGGGTATTTTCAAGTGGGCAGGCATTGGGAGGGCACATGAGGTGTCACTGGGAAAAGGGGGAGGAGACCCAATTAGAGTTAGGGTTAGGGTTCAACCTGCAGCAGCCTTATGGAACTTCAAAGGAATTATTATTAGGTCAAAATTCTGGTGGTAGTGGTGGTGGGCTGGACTTGAATTTGCCTGCTGCTGCTGCTTCTACTTCTCACACTGCAGATGATCAGTACTGCTCCTCTTCTTACTCTTCTTCTGGACTCACTTTGGATTTAAGGTTGGGTCTT
>Maldo_HF_24153
ATGAAGAGAAGCATCACAGATATGAGAGAGCTTGATCACGGCCTAACCATGGCCAACTGTTTGATGCTACTTTCCCGTGGCATCAACTACAACGCTAATCAATATGACTCCTTCTCTGTCTCCCCTAACCGGGTTTTCGAGTGCAAGACCTGCAATCGCCAGTTCCCTTCGTTCCAAGCGCTTGGAGGTCACCGTGCCAGTCACAAGAAGCCCAGGTTAACCGGATCATCAGGAGAAGGAAACAGCAATAGTTCTGATCAGAGTCTGTCACAAGGTTCACCACCAAAACCTAAGACGCATGAGTGCAACATATGTGGCCTAGAGTTTCCTATAGGGCAGGCCTTGGGGGGTCACATGAGGAGGCACAGGGCAGCCTTGAGCGGTAGCAATACTACTAGCAATGTTCATGAGCGATATTCAAGTTCGAATAGTCTAAATCCTCAGCCTGCGCAAGTATTTCAAGTTTTGAAGAAGACGAATAGCGGTAGGAGAGCTATGTGTTTGGATCTGAACTTAACGCCATTAGAGAATGACTTGGAGACTCTTCAGCTAGGGAAAGCAGCTCCACTTGTTGGGTTTTTG
>Maldo_HF_24933
ATGGAAGCAGCAGGTGGTGATCATCATCATCAAGAGGATGTCATGATCTTGGGGTGCAAGGAACAACACAGCAACAACATTAATATTATGAAGGGTAAGCGCACAAAACGCTTGAGGCCCCAATCCCCAATCCCCTTTGCCATCCCAACAAACTCATCGTCCCCTGAGGGTGGCACCAGCCGTGGAGGGGGTGATGGCGGCGAAAACAACAACGATTGCATCAATAGTACCAACTTGTCCCCCACCACATCAGCTGAATTATTCCAAGACAGCACATCAGAAGAGGAGGACATGGCAAACTGCCTAATTCTTTTGGCGCAAGGCCAATCCCGGGCGGCTTCTTCCTCCCCCAATCACCACCACCAACCCCCCAACGATCATATTACTACAACTAGTCGAAAATTCTTGGAAGCAACAACTGTCACCGCAGGCAAGGCGGCAGGGGCGGCAGGGTATTACGTGTATGAATGCAAGACTTGTAACAGAACGTTCCCTTCTTTCCAAGCATTAGGGGGTCACAGGGCGAGTCACAAGAAGCTGAAGGCAAATATCGGAGACGATCACAAAAACAAACATCTTGGAATTGGGCTGTTGCCCCCGTCGGATGAAGATCAAGACACGCAATCGTTAAAGGACAACATTTTCCACAGAAACAACATCAACACATCTTCATCTCCACTTTCTCTCCATTTGAGCAATAGGGGTTTGGTTTTGAGCTCCAACAAGTCCTCTCCTAAAATCCACGAGTGCTCGATTTGCGGAGCGGAATTCACGTCCGGGCAGGCCTTGGGAGGCCACATGAGGCGCCACAGGGCGCCGATTGGAGCCACCAACACAACCTTGTCGTTGACGCCTCCGCCAGTCTCAGCCGCCTTTGAATCCCATCAGCAACAACATAAACATCAACAGCAGCAGCCACAGCTGCCCATGAAGAAGCAGAAAAGCATGTTGAATTTGGATTTGGATCTCAACCTTCCAGCACCTTCAGAGGATGATCACCACAAAGAAACCAAGTTTGTGTTTGCATCAAACCAGCAGCAGCAACAACAACAAGAACAGCAGCAGCAAGAAAGGTTAAGAACACAAATTTTGGTGGATTGTCATTAC
>Maldo_HF_25109
ATGAAGAGAAGCATCGCAGATGTGGAAGAGCTTGATCACGGCCTAACCATGGCCAACTGTTTGATGCTACTGTCCCGTGGCATCAACAACAACGATACTCAACATGACTCCTTCTCCGCCTCCCCTACCTTAATACCTAGCCGGGTTTTCGAGTGCAAGACCTGTAACCGCCAGTTCCCTTCGTTCCAAGTGCTTGGAGGTCATCGTGCCAGCCACAAGAAGCCCAGGTTAACCGGGCCATCAGGAGATGGAAACAGCAATAGTTCTGATCAGAGCCCGTCAAAGGGGGTCACCACCAAAGCCCAAGACGCACGAGTGCAACATATGTGGCCTAGAGGCAGGCGTTGGGGGGGTCACATGAGGAGGCACGGGGCAGCCTTGAGAAGTAGTAATACTAGTAGCAATATTCATGATCGATTATTCGAGTTCGATGAGTCTGAATCCTCAGCCTGCGCAACGGTAGGAGAGCTGTGTTTGGATCTGAACTTGACGCCATTAGAGAATGACTTGGAGATTCTACGCAGCTCCACTTGTTGGGTTTTTCTAATTATATATAGAGATGATCGGTGCGTTAATTCATTTCTA
>Maldo_HF_25161
ATGAAGAGAAGCATCGCAGATGTGAGAGAGCTTGATCACGGCCTAACCATGGCCAACTGTTTGATGCTACTGTCCCGTGGCATCAACAACAACGATTATCAATATGACTCCTCCGTCTCCCCTAGCCGGGTTTTCGAGTGCAAGACCTGTAACCGCCAGTTCCCTTCGTTCCAAGCGCTCGGAGGTCATCGAGCCAGCCACAAGAAGCCCAGGTTAACCGGACCATCAGGAGATGGAAACAGCAATAGTTCTGACCAGAGCCTGTCACAGGGGTCACCACCAAAGACCAAGACACACGAGTGCAACATATGTGGCCTAGAGTTTGCTATAGGGCAGGCGTTGGGTGGTCACATGAGGAGGCACAGGGCAGCCTTGAGCAGTAGTAATACTACTAGCAATATTCATGATCGATATTCGAGTTCGATGAGTCTGAATCCTCAGCCTGCGCAAGTATTTCAAGTTTTGAAGAAGACGAATAGCGGTAGGAGAGCTATGTGTTTGGATCTGAACTTGACGCCATTAGAGAATGACTTGGAGATTCTTCAGCTAGGGAAAGCAGCTCCACTTGTTGGGTTTTTC
>Maldo_HF_34190
ATGAAGAGAAGCAGGCAAGACGAGACCTTAGACTTGGTCAATTGCCTAATGCTTTTGTCCAGGGAACCCGATTCCTCCCCAATCAAACACGAGAACACGAACAAAGACCGAGTTTTCGTATGCAAGACGTGTAATCGGGAGTTTCCCTCGTTCCAGGCCCTCGGAGGCCATAGAGCGAGTCACAAGAAGCCGAAGCTGATGCCCGGTGGGGCTGCCGACCTTTTACATTTGGCACAGTCACCGGGGTCGCCGGTTAAGCCCAAGACGCACGAGTGCCCGATTTGCGGGCTTGAGTTTGCGATTGGGCAAGCGCTTGGGGGACACATGAGGAGACATAGGGAAGTCATGCAAGCTGCGGCTGTTCGGACTCAGGCGTCACCGCCGATGCCGGTTTTGAAGAAGTCGAATAGCAGCAAAAGGGTGTCGTGCTTGAATCTGGACTTGAATTTGGATCTACATTTGGCACCACCGGGTTATCACCAATATGATTTGACGAAGCTGCAGGCAGACGAT
>Maldo_HF_36174
ATGAACAACACTCCCGACCTTGATTTCCGATTCCCCATATCTCCACCAACCCACCAGGACGCCGTCGTTCCCGCCGCCCCCGCCACCGCCACCGCCGCTTCTTCTTCTTCCACTTGTTTCACTGCAAGCGATAGAACCCACCAAAATCCCAGGAAGAAACGCTCCAAGCTGATCAGGCTCGACAACCCGACTGCTCCGAACAAGGTTTCGAGGCCAAAGTATGCAAAAAAGCCCGACCCGTCTGCCCCGAAGATCACGAAACCCTGCACTGAGTGCGGCAAGACGTTCTGGTCATGGAAGGCTTTGTTCGGGCACATGCGGTGCCACCCTGAGCGCCAGTGGCGGGGCATTGAACCGCCGCCAAATCTGCGGCGGCCCGTCTCGTCCAACATACCGCTGAGCGAGTTGGGATTGGCAATGGGTGAAGAGGACCACGAGGCGGCCTCGAGTTTGCTAATGCTTTCCAGTGGGATTACTTCTGGGACAAGTAATGAGATCATCATTAGTACTGCCGCTACTCAGAGTGTGAGTAATACTAATCTCCAAGGTGCACTAGAGGTGTTTGATGGTTGTAATAGTAACAACAGTGGTAGGTTTGAGTGCTCGAGTTGTAAGAAAGTGTTTGGATCCCACCAGGCGTTGGGGGGCCACAGGGCAAGCCACAAGAATGTGAAGGGCTGTTTTGCAATTACGAGAAGCGATGGGGAGGTTGATCAGGATCATCATCACCATAATGGAGATGGTGGTGGTGATGATGGTGATGGTGATGGTGATGAGGATGTGATGGATGAGAATCACATGGACTTGGGATCATCATTAGGGCACAAGTGCAGTGTTTGCGGGAGGGTCTTTTCAAGTGGGCAGGCATTGGGAGGGCACATGAGATGTCACTGGGACAAAGGGGATGAGACCCAATTAGGGTTCGGGTTTGAGCTAGGGTTGGGGTTCAACCTGCAGCATCCGTGTGAAACTTCAAAAGGATTATTCTTAGGTCAAAATTCTGGTGCTGGTGGGGGGTTGGACTTGAATTTGCCTGCTGCTGCTGCTGCTTCTGCTTCTCACACTACTGAAGATGATCATCAGCACTACTCTTCTTCTGGACTCACTTTGGATTTAAGGTTGGGTATT
>Maldo_HF_40368
ATGAAGAGAAGCAGGCAAGACGAGACCTTAGACATGGTCAATTGTCTAATGCTTTTATCCAAGGTAGGGAAACCCGATTCCTCCCCCATCAAATACGAAAACTCGAAAAATGACCGAGTTTTCGTGTGCAAGACGTGTGATCGGGAGTTCCCGTCGTTCCAAGCCCTCGGAGGCCACAGGGCGAGTCACAAGAAGCCGAAGCTAATGCCCGGTGGGGCTGTTGACCTTTTACATTTGGCGGAGTTCCCGGGGTCGCCGGTGAAGCCCAAGAAGCATGAGTGCCCGATCTGCGGGCTTGAGTTCACGGTCGGACAGGCGCTTGGGGGACATATGAGGAGACATAGGGACGTCATCCAAGCTGCGGCTGTTCGAGCTCAGCCGTCGCCGCCGATGCCTGTTTTGAAGAAGTCAAATAGTAGCAAAAGGGTGTCGTGTTTGAATATGGAGTTGAATTTGGATCTGCATTTGGCACCACCGGGTCATCACCAATACGATTTGACGAAGCTGCAGATGATTTCT
>Malba_000554
ATGAACAACTCTCCCGACATCGATTTCCGATTCCCCATATCCCCTCCAACCCACCAAGACGCCGTCGTTCCCGCCGCTCTCGCCACCACCACTGCCTACTTGGCTTCATCTTCTTCCACTTGTTTCAGTGCGGACGATAAAACCCACCACAATCGCAGGAAGAAACGCTCCAAGCTGATAAGGCTCGACAACCAGGCTACTCCGAACAAGGTTTTGAGGCCCAAGTATGCAAAAAAACCCGACCCATCTGCCCCAAAGATCACGAAACCCTGCACTGAGTGCGGCAAGACGTTCTGGTCATGGAAGGCTTTGTTCGGGCATATGCGGTGCCACCCCGAGCGCCAGTGGAGAGGCATTGACCCACCGCCAAATCTGCGGGTGCCCGCTTCACCAAACATCACGTTGAGCAAGTTGGAATTGGCCATGGGTGAAGAGGACCACGAGGCCGCCTCGAGTTTGCTAATGCTTTCCAGTGGGATTACTTCTGGGACAAGTAATGAGATCATCGTTACTACCGCCGCTACTCAGAGTGTGAGTAATAATAGTAATCTCCAAGGTATACAGGAGGTGTTTGATGGTGGTAATAGTAACAATAGTGGTAGGTTTGAGTGCTCGAGTTGTAAGAAAGTGTTTGCGTCCCACCAGGCGTTGGGGGGCCACAGGGCAAGCCACAAGAATGTGAAGGGCTGTTTTGCAATTACAAGGAGTGATGGAGAGGTTGATCAGGATCATCATCATCACAATGAAGAAGGTGATGGTGATGGTGATGATGATGTGATGGATGAGGATCACATGGAGTTGGTGGGATCATCAGCAGGGCACAAGTGCAGTGTTTGTTGGAGGGTATTTTCAAGTGGGCAGGCATTGGGAGGGCACATGAGGTGTCACTGGGAAAAGGGGGAGGAGACCCAATTAGAGTTAGGGTTAGGGTTCAACCTGCAGCAGCCTTATGGAACTTCAAAGGAATTATTATTAGGTCAAAATTCTGGTGGTAGTGGTGGTGGGCTGGACTTGAATTTACCTGCTGCTGCTGCTTCTACTTCTCACACTGCAGATGATCAGTACTGCTCCTCTTCTTACTCTTCTTCTGGACTCACTTTGGATTTAAGGTTGGGTCTT
>Malba_001136
ATGGAGGGCCAAGAAGAATTAGTCGTGACTAATGAGCAAGCGTCACAGATGATCACAATCAAAGGCAAGCGTACCAAGCGCCAGAGGCCTCAGTCCCCGAATGGGGTAGTCACCGCGGCGGTGACCTCTAGCTCATCAAGTGCCTGTGGCGATGGTACCATTGGAGGAGGAGATCACGAGTACAACTATTATGGAAATTCATTTACATCTCCCACAACTTCTAGTGAGATTTATGAGAGCACGGAAGAAGAAGAGGACATGGCAAATTGCCTAATCCTCTTGGCTCAGGGTGATCATGGTAATCCAAAGCAGATCATTGAAGAAAGATTAGCACAAAATATTAACATGGGCAAGGCTGGTTTTTTTGTCTATGAGTGCAAAACATGCAACAGAACTTTCCCTTCATTTCAAGCACTTGGTGGCCACAGAGCAAGTCACAAAAAACCGAAGTCCATGAGCAGCACGGAGGAGATAATAAAAAAATCGCCACCACCAGCGGCTGCGCCACCAACCCACCATTCCATCACAGCAACAACTTTTGAGAAATTTGAAGATCAAAGCAAGCAGTTCATCAAATATAAGAGCAGCCCATCTCCTGCAATTCCAATCCAAATGGGTAACAAGCCTAAGATTCATGAGTGTTCAATCTGTGGGTCTGAATTCACATCTGGTCAGGCACTTGGTGGCCACATGAGAAGGCACAGAACAGCAGCTGCGGCAACCAATAGTAACTCTACTAGTGGTGGACCTGGTGGTGCTACTGCTACACATGTGGCTGTGAGTAATAGTAGCAATGAAATGATTGGAACAAGTACCAAACTGCAGAGAAATGTTCTCCCACTGGATCTAAACCTTCCTGCACCAGAAGATCATGATCATCATCACCATCACCATCATCGTGAGTCTAAGTTTCAGTTTGTGCCTACCCAACAAACTACCCTTGTCTTCAACGCCCCTGCTCTGGTGGATTGTCAGTAT
>Malba_004249
ATGATGATAATGATGGAAGCTGCAGATCACCAAGATCAGGATGAAGCTGCTTTAGGTTCTAAGGATCAGGCTCAGATGATGATCATCAAGGGAAAACGCACAAAACGGCAACGTTTGGCTTCCCCGCTTTCTGCCATAGCTACAACAGCTTCAAGCTCATCAAGTGCAGGCCATGATCATGATCATCTTCAACATCAAGGCCTTGTAGGTCCCAGACCAAGAGATAGTACTGATGTTGTTGGTCCCACAGCCTCACCAGCCACCTCAGCTGATCAATTCACAGAGATCAGTACGGAGGAAAAGGAGGACATGGCGAACTGTTTGATTCTTTTGGCGCAAGGCAATTCCATCCCCAAACCCCAAAACCGTAATTTGGTTACCAACAATAAGGCGGCTTCAGCTGCAGCTTCGGCCGGGTTATATTTGTATCAGTGCAAGACATGTGACCGGTGCTTCCCATCGTTTCAAGCGCTTGGTGGACATAGAGCCAGTCACAAGAAACCTGGTAAGCAGATTAATATTAACAGCACAACGCAAGAAAATAAGAAAGCGTTGTTGTTTGTGGAAGAAGCGGAGGAATTTGATCGGTTTAACAACACAAGCACCATCTTGTCATTACAAATTTCAAATACGGCTTTCAGGGCATTGAGCAGTGCTACTAGTCCTTGTTACAACAACAACAACAAAGCCAATAAGGTTCATGAGTGTTCAGTGTGTGGCGCGGAGTTCACATCTGGTCAAGCTTTAGGGGGTCATATGAGGAGGCATAGAACATTCATAAACACAGCTGCAACAACAACAGCAGTAGCAGCCATGAGTAGTCCTCCTCAGTCTCAATCGGGATCAAAGAGACCACGAAATGTTTTGCAGTTGGATCTTAATCTTCCTGCGCCAGAAGAAGAGTGCCTGCATGAAACCAGTAAGTTTCCCTTTGGCCCCAAGATGGAACAAGTCATCGTCTTCTCTGCCTCTCCTTTGGTGGGTTGCCATTAC
>Malba_006524
ATGATGATGATGGAAGCTGCAGATCATCAAGATCAGGAGGAAGCTGTTTTAGGTTATAAGGATCAGGCTCAGATGATGATCATCAAGGGAAAACGCACAAAACGGCAACGTTTGACTTCCCCACTTTCTGCCATGGCCACAACAGCTTCAAGCTCATCAAGTGCAGGCCATGATCATGATCATCTTCAAGACCAAGGCCTTGTGGGTCCCAGACAAAGGATTAGTACTGATGTTGGTCCCACAGCCTCACCAGCCACCTCATCTGATCAATTCACAGAGATCAGTACGGAGGAAGAGGAGGACATGGCAAACTGTTTGATTCTTCTGGCGCAAGGCAATTCTACCCCAAAACCCCAAAACCCTAATTTGGTTAACAACAATAAGGCGGCTTCAGCAGCAGCTTCGGCCGGCTTATATTTGTATCAGTGCAAGACGTGTGACCGGTGCTTCCCGTCGTTTCAAGCGCTTGGTGGACATAGAGCCAGTCACAGGAAACCGGGTAAGCAGGCTAACATTCACAGCACAATTCAAGACAATAAGAAAGCGTTGTCATTCTTGGAAGAAGTGGAGGAATTTGATCGGTTTAACAACACCAGCACCACGTTGTCATTACAAATTTCGAATAGGGCTTTCAGGGCATTGAACAGTGATACTACTAGTCCTTGTTATTACAAAAACAAAGCCAATAAGGTTCATGAGTGTTCGGTGTGTGGTGCGGAGTTCGCATCTGGTCAAGCTCTAGGGGGTCATATGAGAAGGCATAGAACATTAAGCAGCACAGCAGCAACAACAGCAGCAGCAGAAGCCATGAATAGTCATCCTCAGTCCCAATCGGGATCAAAGAGACAACGAAATGTTTTGCAGTTGGATCTTAATCTTCCTGCGCCGGAAGAAGAGCACCAGCAGGAAACCAATAAGTTTCCCTTTGGAGCCAAGAAGGAACAAGTCATCGTCTTCTCTGCCTCTCCTTTGGTGGGTTGCCAATAC
>Malba_010400
ATGGAAGGCCAAGAAGAACTAGTCGTAACCAATGATCAAGCGTCACAGATGATCATGATCAAGGGCAAGCGTACCAAGCGACAGAGGCCTCAGTCCCCAAACGGGTTGGTCACCGCGGCAGTCACCTCTAGCTCATCCAGCGCCTGTGGCGCTGGTACTATTGGAGGAGGAGATCACGATTACAATTATTATGGAAATTCATTCACATCTCCCACAACTTCTGGTGAGATTTATGAGAGCACGGAAGAAGAAGAGGACATGGCAAATTGCCTAATCCTCTTGGCTCAGGGTGATCATGTTAATCCAAAGCAGACCATTGAAGAAAGATTAGCACAAAATACTAACATGGGCAAGGCTGGTTTTTTTGTCTATGAGTGCAAAACATGCAACAGAACTTTCCCTTCATTTCAAGCACTTGGTGGCCACAGAGCAAGTCACAAGAAACCGAAGTCCATGAGTAGCACGGAGGAGATGACAAAAAAATCACCACCAGCGGCGGCTCCACCAACCCACCATTTCATCACAGCCACAACTTTTGAGGAATTTGAAGATCAAAGCAAGCAGTTAATCAAATATAAGAGCAGCCCACCTCCTGCAATTCCAATCCAAGTAGGTAATAAGCCTAAGATTCATGAGTGTTCGATCTGCCGGTCTGAGTTCACATCTGGTCAAGCACTTGGGGGCCACATGAGAAGGCACAGAACAGCATCTGCAGCAACCAATAGTAACACTATTAGTGGTAGTGCTACTGCTACACATGTGGCTGTGAATAATAGTAGCAATAATATGATTGGCACAAGTACCAAACTGCAGAGAAATGTTCTCCCACTGGATCTAAACCTTCCTGCACCAGAAGATCATGATCATCACCACCATCACCATCATCGAGAGTCTAAGTTTCAGTTTGTGCCTACCCAACAAACTACCCTTGTCTTCAACGCCCCTGCTTTGGTGGATTGTCATTAT
>Malba_012667
ATGAAGAGAGATATGAGAGCAGAGGAATTAGGATTTGGAATTAAGGGTTTAGACATGGCAAAGTGTCTAATGCTACTATCATGTGGCATGCAGACCAAAACATGTTCGTCCTCAAACGATGTGTTCGAGTGCAAAACTTGCAACCGGAAGTTTACGTCGTTCCAAGCTCTCGGCGGCCACAGAGCGAGCCACAAGAGGCCGAGAACATCGACGAGTCATGATGATGAAGACCGTAAAAATGAACCTGACAAGAAGGCTAAAACACACGAGTGCTCGATATGTGGATCAAAGTTCGGCATGGGACAAGCCTTGGGTGGTCATATGAGAAGGCACAGAGCTTCTAATATGAACATGGCCAGTTTTCCTCACGCTCCTTCAGTTGTTTCGTCGAAGATTCCAGTCTTAACAAGGTCAAATAGTAAAAGAGTTATGAGCTTGGAGATGGATTTGAACTTGACACCATTGGAGAATGACTTGAAGTTATTGTTGGGGAAGATGGCACCAAATGTTGATGCTTTTGCATCA
>Malba_014358
ATGGAAGCAGCAGGTGGTGATCATCATCATCAAGAGGAAGTCATGATTTTGGGGTGCAAGGAAGAACATAACAACAATATTAATATTATGAAGGGTAAGCGCACAAAACGCCTGAGGCCCCAATCCCCAATCCCTTTTGCCATCCCAAGAAACTCATCTTCCCCGGAGGGTGGCGTTGGCGACCGTGGAGGTGGTGATGGCGGCGAAAATAACAACGATTGCATCAATAGTACCAACTTGTCCCCCACCACATCAGCTGAAATATTCCAAGACAGCACCACATCAGAAGAGGAGGACATGGCCAACTGCCTAATTCTTTTGGCGCAAGGCCAATCCCGGGCGGCTTCTTCCTCCCCCGATCACCACCACCAACCCCACAACGATCATATTACTACAAGTAGTCGAAGATTCTTGGAAGCAACAATTGCCCCGGCGGGCAAGGTGGCGGGGGCGGCTGGGTATTATGTGTATGAATGCAAGACTTGTAACAGAACGTTCCCTTCTTTCCAAGCATTAGGGGGTCACAGGGCGAGTCACAAGAAGCCGAAGGCGAATATAGGAGACGATCACAAAAACAAACACGTTGGAATTGGGCTATTGCCGCCGTCGGATGAAGATCAAGACACGCAATTGTTTAAGAACAACATTTTCCACAACAACAACATCAAGACATCTTCATCTCCACTTTCTCTCCATTTGAGCAACAGGGGTTTGGTTTTGAGCTCCAACAAGTCCTCTTCTAAAATCCACGAGTGCTCAATTTGCAGCGCGGAATTCACGTCCGGACAGGCCTTGGGCGGCCACATGAGGCGCCACAGGGGGCCGACTGGAGCCACCAACACATCCTTGTCGTTGACGCCTCCGCCAGTCTCAGCGGCCTTTGAATCTCATCAACAGCAACAACAGCAGCAACCACAGCCGCCCATGAAGAAGCAGAAAAGCATGTTGAATTTGGATTTGGATCTCAACCTTCCAGCACCTTCAGAAGATGATCACCACAGAGAAACCAAGTTTGTGTTTGCTTCAAAGCAGCAGCAACAAGAACAGCAGCAGCAAGAAAGGTTAAGAACACAAATTTTGGTGGATTGTCATTAC
>Malba_019373
ATGAACAACACTCCCGACCTTGATTTCCGATTCCCCATACCTCCACCAACCCACCAGGACGCCGTCGTTCCCGCCGCCCCCGCCACCGCCTACGCCACTTCTTCTTCTTCCGCTTGTTTCACTGCAAACGATAGAACCCACCAAAATCCCAGGAAGAAACGCTCCAAGCTGATCAGGCTCGACAACCCGACTGCTCCGAACAAGGTTTCGAGGCCAAAATATGCAAAAAAGCCCGACCCGTCTGCCCCGAAGATCACGAAACCCTGCACTGAGTGCGGCAAGACCTTCTGGTCATGGAAGGCTTTGTTCGGGCACATGCGGTGCCACCCTGAGCGCCAGTGGCGGGGCATTGAACCGCCGCCGAATCTGCGGCGGCCCGCCTCGTCCAACATACCGCTGAGCGAGTTGGGATTGGCAATGGGTGAAGAGGACCACGAGGCGGCCTCGAGTTTGCTAATGCTTTCCAGTGGGATTACTTCTGGGACAAGTAATGAGATCATCATTAGTACTGCCGCTACTCAGAGTGTGAGTAATACTAGTAATCTCCAAGGTGCACTAGAGGTGTTTGATGGTTGTAATAGTAACAACAGCGGTAGGTTTGAGTGCTCGAGTTGTAAGAAAGTGTTTGGATCCCACCAGGCGTTGGGGGGCCACAGGGCAAGCCACAAGAATGTGAAGGGCTGTTTTGCAATTATGAGAAGCGATGGGGAGGTTGATCAGGATCATCATCACCATAATGGAGATGGTGGTGATGATGGTGATGGTGATGGTGATGAGGATGTGATGGATGAGAATCACATGGACTTGGGATCATCATTAGGGCACAAGTGCAGTGTTTGCGGGAGGGTCTTTTCAAGCGGGCAGGCATTGGGAGGGCACATGAGGTGTCACTGGGACAAAGGGGATGAGACCCAATTAGGATTCGGTTTTGAGCTAGGGTTGCGGTTCAACCTGCAGCATCCGTGTGAAACTTCAAATGGATTATTCTTAGGTCAAAATTCTGGTGGTGGTGGGGGGTTGGACTTGAATTTGCCTGCTGCTGCTGCTGCTGCTTCTGCTTCTCACACTACTGAAGATGATCATCAGCACTACTCGTCTTCTGGACTCACTTTGGATTTAAGGTTGGGTCTT
>Malba_020806
ATGGAAGCAGCAGGTGGTGATCATCATCATCAAGAGGATGTCATGATCTTGGGGTGCAAGGAACAACACAGCAACAACATTAATATTATGAAGGGTAAGCGCACAAAACGCTTGAGGCCCCAATCCCCAATCCCCTTTGCCATCCCAACAAACTCATCGTCCCCTGAGGGTGGCACCAGCCTTGGAGGGGGTGATGGCGGCGAAAACAACAACGATTGCATCAATAGTACCAACTTGTCCCCCACCACATCAGCTGAATTATTCCAAGACAGCACATCAGAAGAGGAGGACATGGCAAACTGCCTAATTCTTTTGGCGCAAGGCCAATCCCGGGCGGCTTCTTCCTCCCCCAATCACCACCACCAACCCCCCAACGATCATATTACTACAACTAGTCGAAAATTCTTGGAAGCAACAACTGTCACCGCAGGCAAGGCGGCAGGGGCGGCAGGGTATTACGTGTATGAATGCAAGACTTGTAACAGAACGTTCCCTTCTTTCCAAGCATTAGGGGGTCACAGGGCGAGTCACAAGAAGCTGAAGGCAAATATCGGAGACGATCACAAAAACAAACATCTTGGAATTGGGCTGTTGCCCCCGTCGGATGAAGATCAAGACACGCAATCGTTAAAGGACAACATTTTCCACAGAAACAACATCAACACATCTTCATCTCCACTTTCTCTCCATTTGAGCAATAGGGGTTTGGTTTTGAGCTCCAACAAGTCCTCTCCTAAAATCCACGAGTGCTCGATTTGCGGAGCGGAATTCACGTCCGGGCAGGCCTTGGGAGGCCACATGAGGCGCCACAGGGCGCCGATTGGAGCCACCAACACAACCTTGTCGTTGACGCCTCCGCCAGTCTCAGCCGCCTTTGAATCCCATCAGCAACAACATAAACATCAACAGCAGCAGCCACAGCTGCCCATGAAGAAGCAGAAAAGCATGTTGAATTTGGATTTGGATCTCAACCTTCCAGCACCTTCAGAGGATGATCACCACAAAGAAACCAAGTTTGTGTTTGCATCAAACCAGCAGCAGCAACAACAACAAGAACAAAAGCAGCAAGAAAGGTTAAGAACACAAATTTTGGTGGATTGTCATTAC
>Malba_021417
ATGGCCAACTGTTTGATGCTACTTTCCCGTGGCATCAACAACAACGCTAATCAATATGACTCCTTCTCTGTCTCCCCTAACCGGGTTTTCGAGTGCACGACCTGCAATCGCCAGTTCCCTTCGTTCCAAGCGCTTGGAGGTCACCGTGCCAGTCACAAGAAGCCCAGGTTAACCGGATCATCAGGAGAAGGAAACAGCAATAGTTCTGATCAGAGTCTGTCACAAGGTTCACCACCAAAACCTAAGACGCATGAGTGCAACATATGTGGCCTAGAGTTTCCTATAGGGCAGGCCTTGGGGGGTCACATGAGGAGGCACAGGGCAGCCTTGAGCGGTAGCAATACTGCTAGCAATGTTCATGAGCGATATTCAAGTTCGAATAGTCTAAATCCTCAGCCTGCGCAAGTATTTCAAGTTTTGAAGAAGACGAATAGCGGTAGGAGAGCTATGTGTTTGGATCTGAACTTAACGCCATTAGAGAATGACTTGGAGACTCTTCAGCTAGGGAAAGCAGCTCCACTTGTTGGGTTTTTG
>Malba_029996
ATGAAGAGAAGCAGGCAAGACGAGACCTTAGACTTGGTCAATTGCCTAATGCTTTTGTCCAGGGAACCCGATTCCTCCCCACTCAAACACGAGAACACGAACAAAGACCGAGTTTTCGTATGCAAGACGTGTAATCGGGAGTTTCCCTCGTTCCAGGCCCTCGGAGGCCACAGAGCGAGTCACAAGAAGCCGAAGCTGATGCCCGGTGGGGCTGCCGACCTTTTACATTTGGCACAGTCAACGGGGTCGCCGGTTAAGCCCAAGACGCACGAGTGCCCAATTTGCGGGCTTGAGTTTGCGATTGGGCAGGCGCTTGGAGGACACATGAGGAGACATAGGGAAGTCATGCAAGCTGCGGCTGTTCGGACTCAGGCGTCACCGCCGATGCCGGTTTTGAAGAAGTCGAATAGCAGCAAAAGGGTGTCATGCTTGAATCTGGACTTGAATTTGGATCTACATTTGGCACCACCGGGTTATCACCAATATGATTTGACGAAGCTGCAGTTGATTTCT
>Malba_029997
ATGAAGAGAAGCAGGCAAGACGAGACCTTAGACTTGGTCAATTGCCTAATGCTTTTGTCCAGGGAACCCGATTCCTCCCCAATCAAACACGAGAACACGAACAAAGACCGAGTTTTCGTATGCAAGACGTGTAATCGGGAGTTTCCCTCGTTCCAGGCCCTCGGAGGCCACAGAGCGAGTCACAAGAAGCCGAAGCTGATGCCCGGTGGGGCTGCCGACCTTTTACATTTGGCACAGTCAACGGGGTCGCCGGTTAAGCCCAAGACGCACGAGTGCCCGATTTGCGGGCTTGAGTTTGCGATTGGGCAGGCGCTTGGAGGACACATGAGGAGACATAGGGAAGTCATGCAAGCTGCGGCTGTTCGGACTCAGGCGTCACCGCCGATGCCGGTTTTGAAGAAGTCGAATAGCAGCAAAAGGGTGTCGTGCTTGAATCTGGACTTGAATTTGGATTTACATTTGGCACCACCGGGTTATCACCAATATGATTTGACGAAGCTGCAGTTGATTTCT
>Malba_034374
ATGAAGAGAGATATGAGAGGAGAAGAATCAGGGTTTGGATTAAAGGGTTTGGACATGGCAAAGTGTCTAATGCTACTATCATGTGGCATGGAGACCAAGTTCAAAACATGTTCAAACGATGTGTTCGAGTGCAAAACTTGCAACCGGAAGTTCACGTCGTTCCAAGCTCTCGGCGGTCACAAAGCGAGCCACAAGAGGTCGAGAATATTGATGAATCGTGATGATGAAGACCGTAAAGATGAACGTGAAAAAGGAAGCGACAAGTCCATGGTTATGAACAAGAAGGCTAAAACTCACAAGTGCTCGATATGTGGATTGGAGTTTGGCATGGGACAAGCCTTGGGCGGTCATATGAGAAGGCACAGAGCTTCTAATACGGACATGGCCGGTTTTTCTTACGCTCCTTCAGCTGTCACTTCGAAGATTCCAGTACTAACAAGGTCGAGTAGTAAGAGGGTCATGAGCTTGGAGATGGATTTGAACTTGACACCATTGGAAAATGACTTAAAATTGTTGTTCGGGAGGATGGCGCCAAAAGTTGATGCTTTTGTATCA
>Malba_037214
ATGAAGAGAAGCAGGCAAGACGAGACCTTAGACATGGTCAATTGTCTAATGCTTTTATCCAAGGTAGGGGAACCCGATTCCTCCCCCATCAAATACGAAAACTCGAAAAATGACCGAGTTTTCGTGTGCAAGACGTGTGATCGGGAGTTCTCGTCGTTCCAAGCCCTCGGAGGCCACAGAGCGAGTCACAAGAAGCCGAAGCTAATGCCCGGTGGGGCTGTTGACCTTTTACATCTGGCGGAGTTCCCGGGGTCGCCGGTGAAGCCCAAGAAGCATGAGTGCCCGATCTGCGGGCTTGAGTTCACGGTCGGACAGGCGCTTGGGGGACACATGAGGAGACATAGGGACGTCATCCAAGCTGCGGCTGTTCGAGCTCAGCCGTCGCCGCCGATGCCTGTTTTGAAGAAGTCGAATAGTAGCAAAAGGGTGTCGTGTTTGAATTTGGAGTTGAATTTGGATCTGCATTTGGCACCACCGGGTCATCACCAATACGATTTGACGAAGCTGCAGATGATTTCT
>Malba_044151
ATGAACATGAAGAGAAGCATCGCAGATGTGGGAGAGCTTGATCACGGCCTAACCATGGCCAACTGTTTGATGCTACTGTCCCGTGGCATCAACAACAACGATACTCAATATGACTCCTTCTCCGTCTCCCATAGCCGGGTTTTCGAGTGCAAGACCTGTAACCGCCAGTTCCCTTCGTTCCAAGCGCTCGGAGGTCATCGTGCCAGCCACAAGAAGCCCAGGTTAACGGGGCCATCAGGAGATGGAAACAGCAATAGTTCTGATCAGAGCCTGTCATGTTGGTATTCAAACCATCTTCATCAT
>Malsi_03g008680
ATGAAGAGAAGCAGGCAAGACGAGACCTTAGACATGGTCAATTGTCTAATGCTTTTATCCAAGGTAGGGGAACCCGATTCCTCCCCCATCAAATACGAAAACTCGAAAAATGACCGAGTTTTCGTGTGCAAGACGTGTGATCGGGAGTTCCCGTCGTTCCAAGCCCTCGGAGGCCACAGGGCGAGTCACAAGAAGCCGAAGCTAATGCCCGGTGGGGCTGTTGACCTTTTACATTTGGCGGAGTTCCCGGGGTCGCCGGTGAAGCCCAAGAAGCATGAGTGCCCGATCTGCGGGCTTGAGTTCACGGTCGGACAGGCGCTTGGGGGACACATGAGGAGACATAGGGACGTCATCCAAGCTGCGGCTGTTCGAGCTCAGCCGTCGCCGCCGATGCCTGTTTTGAAGAAGTCAAATAGTAGCAAAAGGGTGTCGTGTTTGAATATGGAGTTGAATTTGGATCTGCATTTGGCACCACCGGGTCATCACCAATACGATTTGACGAAGCTGCAGATGATTTCT
>Malsi_07g015660
ATGAAGAGAAGCATCGCAGATGTGGAAGAGCTTGATCACGGCCTAACCATGGCCAACTGTTTGATGCTACTGTCCCGTGGCATCAACAACAACGATACTCAACATGACTCCTTCTCCGCCTCCCCTAGTGATAGAAAATTTATGATTGTATTTTCTTTTGTCAATAAGATTACAACAGATGCCTTAATACCTAGCCGGGTTTTCGAGTGCAAGACCTGTAACCGCCAGTTCCCTTCGTTCCAAGTGCTTGGAGGTCATCGTGCCAGCCACAAGAAGCCCAGGTTAACCGGGCCATCAGGAGATGGAAACAGCAATAGTTCTGATCAGAGCCCGTCAAAGGGGGTCACCACCAAAGCCCAAGACGCACGAGTGCAACATATGTGGCCTAGAGGCAGGCGTTGGGGGGGTCACATGAGGAGGCACGGGGCAGCCTTGAGAAGTAGTAATACTAATAGCAATATTCATGATCGATTATTCGAGTTCGATGAGTCTGAATCCTCAGCCTGCGCAAGTATTTCAAGTTTTGAAGAAGACGAA
>Malsi_11g009070
ATGAAGAGAAGCAGGCAAGACGAGACCTTAGACTTGGTCAATTGCCTAATGCTTTTGTCCAGGGAACCCGATTCCTCCCCAATCAAACACGAGAACACGAACAAAGACCGAGTTTTCGTATGCAAGACGTGTAATCGGGAGTTTCCCTCGTTCCAGGCCCTCGGAGGCCACAGAGCGAGTCACAAGAAGCCGAAGCTGATGCCCGGTGGGGCTGCCGACCTTTTACATTTGGCACAGTCAACGGGGTCGCCGGTTAAGCCCAAGACGCACGAGTGCCCGATTTGCGGGCTTGAGTTTGCGATTGGGCAGGCGCTTGGAGGACACATGAGGAGACATAGGGAGGTCATGCAAGCTGCGGCTGTTCGGACTCAGGCGTCACCGCCGATGCCGGTTTTGAAGAAGTCGAATAGCAGCAAAAGGGTGTCGTGCTTGAATCTGGACTTGAATTTGGATTTACATTTGGCACCACCGGGTTATCACCAATATGATTTGACGAAGCTGCAGTTGATTTCT
>Malsi_11g009080
ATGAAGAGAAGCAGGCAAGACGAGACCTTAGACTTGGTCAATTGCCTAATGATTTTGTCCAGGGAACCCGATTCCTCCCCAATCAAACACGAGAACATGAACAAAGACCGAGTTTTCGTATGCAAGACGTGTAATCGGGAGTTTCCCTCGTTCCAGGCCCTCGGAGGCCATAGAGCGAGTCACAAGAAGCCGAAGCTGATGCCCGGTGGGGCTGCCGACCTTTTACATTTGGCACAATCACCGGGGTCGCCGGTTAAGCCCAAGACGCACGAGTGCCCGATTTGCGGGCTTGAGTTTGCGATTGGGCAGGCGCTTGGGGGACACATGAGGAGACATAGGGAAGTCATGCAAGCTGCGGCTGTTCGGACTCAGGCGTCACCGCCGATGCCGGTTTTGAAGAAGTCGAATAGCAGCAAAAGGGTGTCGTGCTTGAATCTGGACTTGAATTTGGATCTACATTTGGCACCACCGGTTCGCATTCGAACCTCACCTCGACTCGACTCGACTCAGCTTTCTCTGTCCACGCGCTGTGATGTAGATTTCTATACCACTTATATGCTATACGCTGATGAGGAC
>Malsy_01g012340
ATGAGAGAGCTTGATCACGGCCTAACCATGGCCAACTGTTTGATGCTACTTTCCCGTGGCATCAACTACAACGCTAATCAATATGACTCCTTCTCTGTCTCCCCTAACCGGGTTTTCGAGTGCAAGACCTGCAATCGCCAGTTTCCTTCGTTCCAAGCGCTTGGAGGTCACCGTGCCAGTCACAAGAAGCCCAGGTTAACCGGATCATCAGGAGAAGGAAACAGCAATAGTTCTGATCAGAGTCTGTCACAAGGTTCACCACCAAAACCTAAGACGCATGAGTGCAACATATGTGGCCTAGAGTTTCCTATAGGGCAGGCCTTGGGGGGTCACATGAGGAGGCACAGGGCAGCCTTGAGCGGTAGCAATACTACTAGCAATGTTCATGAGCGATATTCAAGTTCGAATAGTCTAAATCCTCAGCCTGCGCAAGCATCCCTCTCCAACATGGGGAGCGAAGGAAGCCACAATACACAGAATGACACCCCTCTTGCACCTAGTGCGAAGCAACGAAAGAAAGAAGGAAAGATGGTTGCTCTTCAAGCTAAAATCAATGAGCTAGAAGCTCAAAACAACAAGATAACAATGAAGAATGAGGTCCTC
>Malsy_03g009060
ATGAAGAGAAGCAGGCAAGACGAGACCTTAGACATGGTCAATTGTCTAATGCTTTTATCCAAGGTAGGGGAACCCGATTCCTCCCCCATCAAATACGAAAACTCGAAAAATGACCGAGTTTTCGTGTGCAAGACGTGTGATCGGGAGTTCCCGTCGTTCCAAGCCCTCGGAGGCCACAGGGCGAGTCACAAGAAGCCGAAGCTAATGCCCGGTGGGGCTGTTGACCTTTTACATTTGGCGGAGTTCCCGGGGTCGCCGGTGAAGCCCAAGAAGCATGAGTGCCCGATCTGCGGGCTTGAGTTCACGGTCGGACAGGCGCTTGGGGGACACATGAGGAGACATAGGGACGTCATCCAAGCTGCGGCTGTTCGAGCTCAGCCGTCGCCGCCGATGCCTGTTTTGAAGAAGTCAAATAGTAGCAAAAGGGTGTCGTGTTTGAATATGGAGTTGAATTTGGATCTGCATTTGGCACCACCGGGTCATCAACAATACGATTTGACGAAGCTGCAGATGATTTCT
>Malsy_04g009130
ATGGCTTCCCCTAATGAGCCGACGGTTTTGGACAAGGAACAGGTGAGTGCCCTTTTCTTCATTGTTCTAAAGTTTCTACCTTTGGAGTTTGAATATGATTTCAAGTATACCCAAGATTGGAAATTCATGATTTTTGGTATGGCCGAGAAGGAGATGGAATACAGGGTTGAGTTGTTCAACAATTCGAGATCGATGATGATGATGATGGAAGCTGCAGATCACCAAGATCAGGATGAAGCTGCTTTGGGTTCTAAGGATCAGGCTCAGATGATGATCATCAAGGGAAAACGCACAAAACGGCAACATTTGGCTTCCCCGCTTTCTGCCATAGCTACAACAGCTTCAAGCTCATCAAGTGCAGGCCATGATCATGATCATCTTCAACATCAAGGCCTTGTAGGTCCCAGACCAAGAGATAGTACTGATGTTGTTGGTCCCACAGCCTCACCAGCCACCTCAGCTGATCAATTCACAGAGATCAGTACGGAGGAAAAGGAGGACATGGCGAACTGTTTGATTCTTTTGGCGCAAGGCAATTCCATCCCCAAACCCCAAAACCGTAATTTGGTTACCAACAATAAGGCGGCTTCAGCTGCAGCTTCGGCCGGGTTATATTTGTATCAGTGCAAGACATGTGACCGGTGCTTCCCATCGTTTCAAGCGCTTGGTGGACATAGAGCCAGTCACAAGAAACCTGGGGGTCATATGAGGAGGCATAGAACATTCATAAACACAGCTGCAACAACAACAGCAGTAGCAGCCATGAGTAGTCCTCCTCAGTCTCAATCGGGATCAAAGAGACCACGAAATGTTTTGCAGTTGGATCTTAATCTTCCTGCGCCAGAAGAAGAGTGCCTGCATGAAACCAGTAAGTTTCCCTTTGGCCCCAAGATGGAACAAGTCATCGTCTTCGCTGCCTCTCCTTTGGTGGGTTGCCATTAC
>Malsy_07g015020
ATGGAAGCAGCAGGTGGTGATCATCATCATCAAGAGGATGTCATGATCTTGGGGTGCAAGGAACAACACAGCAACAACATTAATATTATGAAGGGTAAGCGCACAAAACGCTTGAGGCCCCAATCCCCAATCCCCTTTGCCATCCCAACAAACTCATCGTCCCCTGAGGGTGGCACCAGCCGTGGAGGGGGTGATGGCGGCGAAAACAACAACGATTGCATCAATAGTACCAACTTGTCCCCCACCACATCAGCTGAATTATTCCAAGACAGCACATCAGAAGAGGAGGACATGGCAAACTGCCTAATTCTTTTGGCGCAAGGCCAATCCCGGGCGGCTTCTTCCTCCCCCAATCACCACCACCAACCCCCCAACGATCATATTACTACAACTAGTCGAAAATTCTTGGAAGCAACAACTGTCACCGCAGGCAAGGCGGCAGGGGCGGCAGGGTATTACGTGTATGAATGCAAGACTTGTAACAGAACGTTCCCTTCTTTCCAAGCATTAGGGGGTCACAGGGCGAGTCACAAGAAGCTGAAGGCAAATATCGGAGACGATCACAAAAACAAACATCTTGGAATTGGGCTGTTGCCCCCGTCGGATGAAGATCAAGACACGCAATCGTTAAAGGACAACATTTTCCACAGAAACAACATCAACACATCTTCATCTCCACTTTCTCTCCATTTGAGCAATAGGGGTTTGGTTTTGAGCTCCAACAAGTCCTCTCCTAAAATCCACGAGTGCTCGATTTGCGGAGCGGAATTCACGTCCGGGCAGGCCTTGGGAGGCCACATGAGGCGCCACAGGGCGCCGATTGGAGCCACCAACACAACCTTGTCGTTGACGCCTCCGCCAGTCTCAGCCGCCTTTGAATCCCATCAGCAACAACATAAACATCAACAGCAGCAGCCACAGCTGCCCATGAAGAAGCAGAAAAGCATGTTGAATTTGGATTTGGATCTCAACCTTCCAGCACCTTCAGAGGATGATCACCACAAAGAAACCAAGTTTGTGTTTGCATCAAACCAGCAGCAGCAACAACAACAAGAACAGCAGCAGCAAGAAAGGTCCACCTCTTGT
>Malsy_07g016700
ATGAACATGAAGAGAAGCATCGCAGATGTGGGAGAGCTTGATCACGGCCTAACCATGGCCAACTGTTTGATGCTACGTACTTGCAAGACCTGTAACCGCCAGTTCCCTTCGTTCCAAGCACTTGGAGGTCATCGTGCCAGCCACAAGAAGCCCAGGTTAACCGGGCCATCAGGAGATGGAAACAGCAATAGTTTTGATCAGAGCCCGTCACAGGGGTCACCACCAAAGCCCAAGACGCACGAGTGCAACATATGTGGCCTAGAGTTTGCTATAGGGCAGGCGTTGGGGGGTCACATGAGGAGGCACGGGGCAGCCTTGAGAAGTAGTAATACTACTAGCAGTATTCATGATCGATTGATGAGTTCGATGAGTCTGAATCCTCAGCCTGCGCAAGTATTTCAAGTTTTGAAGAACACGAATAGCGGTAGGAGAGCTGTGTTTGGATCTGAACTTGACGCCATTAGAGAA
>Malsy_07g017220
ATGAACATGAAGAGAAGCATCGCAGATGTGAGAGAGCTTGATCACGGCCTAACCATGGCCAACTGTTTGATGCTACTGTCCCGTGGCATCAACAACAACGATTATCAATATGACTCCTTCTCCGTCTCCCCTAGCCGGGTTTTCGAGTGCAAGACCTGTAACCGCCAGTTCCCTTCGTTCCAAGCGCTCGGAGGTCATCGAGCCAGCCACAAGAAGCCCAGGTTAACCGGACCATCAGGAGATGGAAACAGCAAGAGTTCTGACCAGAGCCTGTCACAGGGGTCACCACCAAAGACCAAGACACACGAGTGCAACATATGTGGCCTAGAGTTTGCTATAGGGCAGGCGTTGGGTGGTCACATGAGGAGGCACAGGGCAGCCTTGAGCAGTAGTAATACTACTAGCAATATTCATGATCGATATTCGAGTTCGATGAGTCTGAATCCTCAGCCTGCGCAAGTATTTCAAGTTTTGAAGAAGACGAATAGCGGTAGGAGAGCTATGTGTTTGGATCTGAACTTGACGCCATTAGAGAATGACTTGGAGATTCTTCAGCTAGGGAAAGCAGCTCCACTTGTTGGGTTTGTTCGGAAGCTTGCTATTGGCATGGAATCTTGCACTAGCATTAGCATTGGAATCTTACAC
>Malsy_11g009520
ATGAAGAGAAGCAGGCAAGACGAGACCTTAGACTTGGTCAATTGCCTAATGCTTTTGTCCAGGGAACCCGATTCCTCCCCAATCAAACACGAGAACACGAACAAAGACCGAGTTTTCGTATGCAAGACGTGTAATCGGGAGTTTCCCTCGTTCCAGGCCCTCGGAGGCCACAGAGCAAGTCACAAGAAGCCGAAGCTGATGCCCGGTGGGGCTGCCGACCTTTTACATTTGGCACAGTCAACGGGGTCGCCGGTTAAGCCCAAGACGCACGAGTGCCCGATTTGCGGGCTTGAGTTTGCGATTGGGCAGGCGCTTGGAGGACACATGAGGAGACATAGGGAGGTCATGCAAGCTGCGGCTGTTCGGACTCAGGCGTCACCGCCGATGCCGGTTTTGAAGAAGTCGAATAGCAGCAAAAGGGTGTCGTGCTTGAATCTGGACTTGAATTTGGATTTACATTTGGCACCACCGGGTTATCACCAATATGATTTGACGAAGCTGCAGTTGATTTCT
>Malsy_11g009530
ATGCGAAGCCTCCCCGCCCAGTTCCCAACAACCCATCGGTCGCGTTGGCATTTCTGTCTGACCTGCTTCAGTGGGAGATCAGTGGCTTCAAGGAGCAGCCAGAAGGGACAATTTTTAGATTTTCAAGCGAGGCGGAGTAGGGTCTGGGCGAGTGGTAACCAGTTCCTGTTTATGAAGAGGACCGGGTTGCAGCAGTCGAAAGGTGTTGATGCTGAGGCTAAGAGATATCTGGAACAGATAAGGACTGCTAGGAGAGGGGTTGGTGTTTGCTTGAAGAGGAGGAAGGCTGGGGAGGTGATGGGCGATGTGGTGCACACAATTATGGCCCCAATTGAGAGGGCTAAGTTTTTGTCCAGAAGAGCAACCTGGCCATTCTTGGCAGCGGACGGACGACAAGGGGATGGTCGATTGCATCGCCCAGACGATCAGGGAAGAAGGCATCATGTCTCTTTGGAGAGGCAATGGCAGCAGCGTCCTTCGCTACTACCCTTCCGTCGCTCTCAATTTTTCCCTCAAGCCATGAAGAGAAGCAGGCAAGACGAGACCTTAGACTTGGTCAATTGCCTAATGCTTTTGTCCAGGGAACCCGATTCCTCCCCAATCAAACACGAGAACACGAACAAAGACCGAGTTTTCGTATGCAAGACGTGTAATCGGGAGTTTCCCTCGTTCCAGGCCCTCGGAGGCCATAGAGCGAGTCACAAGAAGCCGAAGCTGATGCCCGGTGGGGCTGCCGACCTTTTACATTTGGCACAGTCACCGGGGTCGCCGGTTAAGCCCAAGACGCACGAGTGCCCGATTTGCGGGCTTGAGTTTGCGATTGGGCAAGCGCTTGGGGGACACATGAGGAGACATAGGGAAGTCATGCAAGCTGCGGCTGTTCGGACTCAGGCGTCACCGCCGATGCCGGTTTTGAAGAAGTCGAATAGCAGCAAAAGGGTGTCGTGCTTGAATCTGGACTTGAATTTGGATCTACATTTGGCACCACCGGGTTATCACCAATATGATTTGACGAAGCTGCAGTTGATTTCT
>Malsy_11g012060
ATGGAGGGCCAAGAAGAATTAGTCGTGACTAATGAGCAAGCGTCACAGATGATCACAATCAAAGGCAAGCGTACCAAGCGCCAGAGGCCTCAGTCCCCGAATGGGGTAGTCACCGCAGCGGTGACCTCTAGCTCATCGAGTGCCTGTGGCGATGGTACCATTGGAGGAGGAGATCACGAGTACAACTATTATGGAAATTCATTTACATCTCCCACAACTTCTAGTGAGATTTATGAGAGCACGGAAGAAGAAGAGGACATGGCAAATTGCCTAATCCTCTTGGCTCAGGGTGATCATGCACTTGGTGGCCACAGAGCAAGTCACAAAAAACCGAAGTCCATGAGCAGCACGGAGGAGATAATAAAAAAATCGCCACCACCAGCGGCTGCGCCACCAACCCACCATTCCATCACAGCAACAACTTTTGAGAAATTTGAAGATCAAAGCAAGCAGTTCATCAAATATAAGAGCAGCCCATCTCCTGCAATTCCAATCCAAATGGGTAACAAGCCTAAGATTCATGAGTGTTCAATCTGTGGGTCTGAATTCACATCTGGTCAGGCACTTGGTGGCCACATGAGAAGGCACAGAACAGCAGCTGCGGCAACCAATAGTAACTCTACCAGTGGTGGACCTGGTGGTGCTACTGCTACACATGTGGCTGTGAGTAATAGTAGCAATGAAATGATTGGCACAAGTACCAAACTGCAGAGAAATGTTCTCCCACTGGATCTAAACCTTCCTGCACCAGAAGATCATGATCATCATCACCATCACCATCATAGTGAGTCTAAGTTTCAGTTTGTGCCTACCCAACAGACTACCCTTGTCTTCAACGCCCCTGCTCTGGTGGATTGTCAGTAT
>Malsy_12g010130
ATGATGATGATGGAAGCTGCAGATCATCAAGATCAGGAGGAAGCTGTTTTAGGTTATAAGGATCAGGCTCAGATGATGATCATCAAGGGAAAACGCACAAAACGGCAACGTTTGACTTCCCCACTTTCTGCCATAGCCACAACAGCTTCAAGCTCATCAAGTGCAGGCCATGATCATGATCATCTTCAAGACCAAGGCCTTTTGGGTCCCAGACAAAGGATTAGTACTGATGTTGGTCCCACAGCCTCACCAGCCACCTCATCTGATCAATTCACAGAGATCAGTACGGAGGAAGAGGAGGACATGGCAAACTGTTTGATTCTTCTGGCGCAAGGCAATTCTACCCCAAAACCCCAAAACCCTAATTTGGTTAACAACAATAAGGCGGCTTCAGCAGCAGCTTCGGCCGGGTTATATTTGTATCAGTGCAAGACGTGTGACCGGTGCTTCCCGTCGTTTCAAGCGCTTGGTGGACATAGAGCCAGTCACAGGAAACCGGGTAAGCAGGCTAACATTCACAGCACAATTCAAGACAATAAGAAAGCGTTGTCATTCTTGGAAGAAGTGGAGGAATTTGATCAGTTTAACAACACCAGCACCACGTTGTCATTACAAATTTCGAATAGGGCTTTCAGGGCATTGAACAGTGATACTACTAGTCCTTGTTATTACAAAAACAAAGCCAATAAGGTTCATGAGTGTTCGGTGTGTGGTGCGGAGTTCGCATCTGGTCAAGCTCTAGGGGGTCATATGAGAAGGCATAGAACATTAAGCAGCACAGCAGCAACAACAGCAGCAGCAGAAGCCATGAATAGTCATCCTCAGTCGCAATCGGGATCAAAGAGACCACGAAATGTTTTGCAGTTGGATCTTAATCTTCCTGCGCCGGAAGAAGAGCACCAGCAGGAAACCAATAAGTTTCCCTTTGGAGCCAAGAAGGAACAAGTCATCGTCTTCTCTGCCTCTCCTTTGGTGGGTTGCCAATAC
>Maldo_GDDH_01G1099800
ATGGAAGCAGCAGGTGGTGATCGTCATCATCAAGAGGAAGTCATGATTTTGGGGTGCAAGGAACAACATAACAACAATATTAATATTATGAAGGGTAAGCGCACAAAACGCCTGAGGCCCCAATCCCCAATCCCTTTTGCCATCCCAAGAAACTCATCTTCCCCGGAGGGTGGCGTTGGCGACCGTGGAGGTGGTGATGGCGGCGAAAATAACAACGATTGCATCAATAGTACCAACTTGTCCCCCACCACATCAGCTGAAATATTCCAAGACAGCACCACATCAGAAGAGGAGGACATGGCAAACTGCCTAATTCTTTTGGCGCAAGGCCAATCCCGGGCGGCTTCTTCCTCCCCCGATCACCACCACCAACCCCACAACGATCATATTACTACAAGTAGTCGAAGATTCTTGGAAGCAACAACTGCCCCGGCGGGCAAGGTGGCGGGGGCGGCTGGGTATTATGTGTATGAATGCAAGACTTGTAACAGAACGTTCCCTTCTTTCCAAGCATTAGGGGGTCACAGGGCGAGTCACAAGAAGCCGAAGGCGAATATAGGAGACGATCACAAAAACAAACACGTTGGAATTGGGCTATTGCCGCCGTCGGATGAAGATCAAGACACGCAATTGTTTAAGAACAACATTTTCCACAACAACAACATCAAGACATCTTCATCTCCACTTTCTCTCCATTTGAGCAACAGGGGTTTGGTTTTGAGCTCCAACAAGTCCTCTTCTAAAATCCACGAGTGCTCAATTTGCAGCGCGGAATTCACATCCGGACAGGCCTTGGGCGGCCACATGAGGCGCCACAGGGGGCCGACTGGAGCCACCAACACAACCTTGTCGTTGACGCCTCCGCCAGTCTCAGCGGCCTTTGAATCTCATCAACAGCAACAACAGCAGCAACCACAGCTGCCCATGAAGAAGCAGAAAAGCATGTTGAATTTGGATTTGGATCTCAACCTTCCAGCACCTTCAGAAGATGATCACCACAGAGAAACCAAGTTTGTGTTTGCTTCAAAGCAGCAGCAACAAGAACAGCAGCAGCAAGAAAGGTTAAGAACACAAATTTTGGTGGATTGTCATTAC
>Maldo_GDDH_01G1123300
ATGAACATGAAGAGAAGCATCACAGATATGAGAGAGCTTGATCACGGCCTTACCATGGCCAACTGTTTGATGCTACTTTCCCGTGGCATCAACTACAACGCTAATCAATATGACTCCTTCTCTGTCTCCCCTAACCGGGTTTTCGAGTGCAAGACCTGCAATCGCCAGTTCCCTTCGTTCCAAGCGCTTGGAGGTCACCGTGCCAGTCACAAGAAGCCCAGGTTAACCGGATCATCAGGAGAAGGAAACAGCAATAGTTCTGATCAGAGTCTGTCACAAGGTTCACCACCAAAACCTAAGACGCATGAGTGCAACATATGTGGCCTAGAGTTTCCTATAGGGCAGGCCTTGGGGGGTCACATGAGGAGGCACAGGGCAGCCTTGAGCGGTAGCAATACTACTAGCAATGTTCATGAGCGATATTCAAGTTCGAATAGTCTAAATCCTCAGCCTGCGCAAGTATTTCAAGTTTTGAAGAAGACGAATAGCGGTAGGAGAGCTATGTGTTTGGATCTGAACTTAACGCCATTAGAGAATGACTTGGAGACTCTTCAGCTAGGGAAAGCAGCTCCACTTGTTGGGTTTTTG
>Maldo_GDDH_03G1099300
ATGAAGAGAAGCAGGCAAGACGAGACCTTAGACATGGTCAATTGTCTAATGCTTTTATCCAAGGTAGGGGAACCCGATTCCTCCCCCATCAAATACGAAAACTCGAAAAATGACCGAGTTTTCGTGTGCAAGACGTGTGATCGGGAGTTCCCGTCGTTCCAAGCCCTCGGAGGCCACAGGGCGAGTCACAAGAAGCCGAAGCTAATGCCCGGTGGGGCTGTTGACCTTTTACATTTGGCGGAGTTCCCGGGGTCGCCGGTGAAGCCCAAGAAGCATGAGTGCCCGATCTGCGGGCTTGAGTTCACGGTCGGACAGGCGCTTGGGGGACACATGAGGAGACATAGGGACGTCATCCAAGCTGCGGCTGTTCGAGCTCAGCCGTCGCCGCCGATGCCTGTTTTGAAGAAGTCAAATAGTAGCAAAAGGGTGTCGTGTTTGAATATGGAGTTGAATTTGGATCTGCATTTGGCACCACCGGGTCATCACCAATACGATTTGACGAAGCTGCAGATGATTTCT
>Maldo_GDDH_03G1128800
TCTGGGTTTTTGTTTGTGAGCATGGAAGGCCAAGAAGAACTAGTCGTGACCAATGATCAAGCGTCACAGATGATCATGATCAAGGGCAAGCGTACCAAGCGACAGAGGCCTCAGTCCCCAAACGGGTTGGTCACCGCGGCAGTCACCTCTAGCTCATCCAGCGCCTGTGGCGCTGGTACTATTGGAGGAGGAGATCACGATTACAATTATTATGGAAATTCATTCACATCTCCCACAACTTCTGGTGAGATTTATGAGAGCACGGAAGAAGAAGAGGACATGGCAAATTGCCTAATCCTCTTGGCTCAGGGTTATCATGTTAATCCAAAGCAGACCATTGAAGAAAGATTAGCACAAAATACTAACATGGGCAAGGCTGGTTTTTTTGTCTATGAGTGCAAAACATGCAACAGAACTTTCCCTTCATTTCAAGCACTGGGTGGCCACAGAGCAAGTCACAAGAAACCGAAGTCCATGAGTAGCACGGAGGAGATGATAAAAAAATCACCACCAGCGGCGGCTCCACCAACCCACCATTTCATCACAGCCACAACTTTTGAGGAATTTGAAGATCAAAGCAAGCAGTTAATCAAATATAAGAGCAGCCCACCTCCTGCAATTCCAATCCAAGTAGGTAATAAGCCTAAGATTCATGAGTGTTCGATCTGCCGGTCTGAGTTCACATCTGGTCAAGCACTTGGGGGCCACATGAGAAGGCACAGAACAGCATCTGCAGCAACCAATAGTAACACTATTAGTGGTAGTGCTACTGCTACACATGTGGCTGTGAATAATAGTAGCAATAATATGATTGGCTCAAGTACCAAACTGCAGAGAAATGTTCTCCCACTGGATCTAAACCTTCCTGCACCAGAAGATCATGATCATCACCACCATCACCATCATCGTGAGTCTAAGTTTCAGTTTGTGCCTACCCAACAAACTACCCTTGTCTTCAACGCCCCTGCTTTGGTGGATTGTCATTAT
>Maldo_GDDH_04G1089100
ATGATGATGATGATGGAAGCTGCAGATCACCAAGATCAGGATGAAGCTGCTTTGGGTTCTAAGGATCAGGCTCAGATGATGATCATCAAGGGAAAACGCACAAAACGGCAACGTTTGGCTTCCCCGCTTTCTGCCATAGCTACAACAGCTTCAAGCTCATCAAGTGCAGGCCATGATCATGATCATCTTCAACATCAAGGCCTTGTAGGTCCCAGACCAAGAGATAGTACTGATGTTGTTGGTCCCACAGCCTCACCAGCCACCTCAGCTGATCAATTCACAGAGATCAGTACGGAGGAAAAGGAGGACATGGCGAACTGTTTGATTCTTTTGGCGCAAGGCAATTCCATCCCCAAACCCCAAAACCGTAATTTGGTTACCAACAATAAGGCGGCTTCAGCTGCAGCTTCGGCCGGGTTATATTTGTATCAGTGCAAGACATGTGACCGGTGCTTCCCATCGTTTCAAGCGCTTGGTGGACATAGAGCCAGTCACAAGAAACCTGGTAAGCAGATTAATATTAACAGCACAACGCAAGAAAATAAGAAAGCGTTGTTGTTTGTGGAAGAAGCGGAGGAATTTGATCGGTTTAACAACACAAGCACCATGTTGTCATTACAAATTTCAAATACGGCTTTCAGGGCATTGAGCAGTGCTACTAGTCCTTGTTACAACAACAACAACAAAGCCAATAAGGTTCATGAGTGTTCAGTGTGTGGCGCGGAGTTCACATCTGGTCAAGCTTTAGGGGGTCATATGAGGAGGCATAGAACATTCATAAACACAGCTGCAACAACAACAGCAGTAGCAGCCATGAGTAGTCCTCCTCAGTCTCAATCGGGATCAAAGAGACCACGAAATGTTTTGCAGTTGGATCTTAATCTTCCTGCGCCAGAAGAAGAGTGCCTGCATGAAACCAGTAAGTTTCCCTTTGGCCCCAAGATGGAACAAGTCATCGTCTTCTCTGCCTCTCCTTTGGTGGGTTGCCATTAC
>Maldo_GDDH_04G1119600
ATGAAGAGAGATATGAGAGGAGAAGAATCAGGGTTTGGATTAAAGGGTTTGGACATGGCAAAGTGTCTTATGCTACTATCATGTGGCATGGAGACCAAGTTCAAAACATGTTCAAACGATGTGTTCGAGTGCAAAACTTGCAACCGGAAGTTCACGTCGTTCCAAGCTCTCGGCGGTCACAAAGCGAGCCACAAGAGGTCGAGAATATTGATGAGTCGTGATGATGAAGACTGTAAAGATGAACGTGAAAAAGGAAGCGACAAGTCCATGGTTATGAACAAGAAGGCTAAAACTCACAAGTGCTCGATATGTGGATTGGAGTTTGGCATGGGACAAGCCTTGGGCGGTCATATGAGGAGGCACAGAGCTTCTAATATGGACATGGCCGGTTTTTCTTACGCTCCTTCAGCTGTCACTTCGAAGATTCCAGTACTAACAAGGTCGAGTAGTAAGAGGGTCATGAGCTTGGAGATGGATTTGAACTTGACACCGTTGGAGAATGACTTAAAATTGTTGTTCGGGAAGATGGCACCAAAAGTTGATGCTTTTGTATCA
>Maldo_GDDH_05G1134500
ATGAACAACTCTCCCGACATCGATTTCCGATTCCCCATATCCCCTCCAACCCACCAAGACGCCGTCGTTCCCGCCGCTCTCGCCACCACCACTGCCTACTTGGCTTCATCTTCTTCCACTTGTTTCACTGCAGACGATAAAACCCACCACAATCGCAGGAAGAAACGCTCCAAGCTGATCAGGCTCGACAACCAGGCTGCTCCGAACAAGGTTTTGAGGCCCAAGTATGCGACAAAACCCGACCCATCTGCCCCAAAGATCACGAAACCCTGCACTGAGTGCGGCAAGACGTTCTGGTCATGGAAGGCTTTGTTCGGGCACATGCGGTGCCACCCCGAGCGCCAGTGGAGGGGCATTGACCCACCGCCAAATCTGCGGGTGCCCGCTTCACCCAACATCACGTTGAGCAAGTTGGGATTGGCCATGGGTGAAGAGGACCACGAGGCCGCCTCGAGTTTGCTAATGCTTTCCAGTGGGATTATTTCTGGGACAAGTAATGAGATCATCGTTACTACCGCCGCTACTCAGAGTGTGAGTAATAATAGTAATCTCCAAGGTATACAGGAGGTGTTTGATGGTGGTAATAGTAACAATAGTGGTAGGTTTGAGTGCTCGAGTTGTAAGAAAGTGTTTGCGTCCCACCAGGCGTTGGGGGGCCACAGGGCAAGCCACAAGAATGTGAAGGGCTGTTTTGCAATTACAAGGAGTGATGGAGAGGTTGATCAGGATCATCATCACCACAATGAAGATGGTGATGGTGATGGTGATGGTGATGATGATGTGATGGATGAGGATCACATGGAGTTGGTGGGATCATCAGCAGGGCACAAGTGCACTGTTTGTTGGAGGGTATTTTCAAGTGGGCAGGCATTGGGAGGGCACATGAGGTGTCACTGGGAAAAGGGGGAGGAGACCCAATTAGAGTTAGGGTTAGGGTTCAACCTGCAGCAGCCTTATGGAACTTCAAAGGAATTGTTATTAGGTCAAAATTCTGGTGGTAGTGGTGGTGGGCTGGACTTGAATTTGCCTGCTGCTGCTGCTTCTACTTCTCACACTGCAGATGATCAGTACTGCTCCTCTTCTTACTCTTTTTCTGGACTCACTTTGGATTTAAGGTTGGGTCTT
>Maldo_GDDH_07G1166800
ATGGAAGCAGCAGGTGGTGATCATCATCATCAAGAGGATGTCATGATCTTGGGGTGCAAGGAACAACACAGCAACAACATTAATATTATGAAGGGTAAGCGCACAAAACGCTTGAGGCCCCAATCCCCAATCCCCTTTGCCATCCCAACAAACTCATCGTCCCCTGAGGGTGGCACCAGCCGTGGAGGGGGTGATGGCGGCGAAAACAACAACGATTGCATCAATAGTACCAACTTGTCCCCCACCACATCAGCTGAATTATTCCAAGACAGCACATCAGAAGAGGAGGACATGGCAAACTGCCTAATTCTTTTGGCGCAAGGCCAATCCCGGGCGGCTTCTTCCTCCCCCAATCACCACCACCAACCCCCCAACGATCATATTACTACAACTAGTCGAAAATTCTTGGAAGCAACAACTGTCACCGCAGGCAAGGCGGCAGGGGCGGCAGGGTATTACGTGTATGAATGCAAGACTTGTAACAGAACGTTCCCTTCTTTCCAAGCATTAGGGGGTCACAGGGCGAGTCACAAGAAGCTGAAGGCAAATATCGGAGACGATCACAAAAACAAACATCTTGGAATTGGGCTGTTGCCCCCGTCGGATGAAGATCAAGACACGCAATCGTTAAAGGACAACATTTTCCACAGAAACAACATCAACACATCTTCATCTCCACTTTCTCTCCATTTGAGCAATAGGGGTTTGGTTTTGAGCTCCAACAAGTCCTCTCCTAAAATCCACGAGTGCTCGATTTGCGGAGCGGAATTCACGTCCGGGCAGGCCTTGGGAGGCCACATGAGGCGCCACAGGGCGCCGATTGGAGCCACCAACACAACCTTGTCGTTGACGCCTCCGCCAGTCTCAGCCGCCTTTGAATCCCATCAGCAACAACATAAACATCAACAGCAGCAGCCACAGCTGCCCATGAAGAAGCAGAAAAGCATGTTGAATTTGGATTTGGATCTCAACCTTCCAGCACCTTCAGAGGATGATCACCACAAAGAAACCAAGTTTGTGTTTGCATCAAACCAGCAGCAGCAACAACAACAAGAACAGCAGCAGCAAGAAAGGTTAAGAACACAAATTTTGGTGGATTGTCATTAC
>Maldo_GDDH_07G1192900
ATGAACATGAAGAGAAGCATCGCAGATGTGAGAGAGCTTGATCACGGCCTAACCATGGCCAACTGTTTGATGCTACTGTCCCGTGGCATCAACAACAACGATTATCAATATGACTCCTCCGTCTCCCCTAGCCGGGTTTTCGAGTGCAAGACCTGTAACCGCCAGTTCCCTTCGTTCCAAGCGCTCGGAGGTCATCGAGCCAGCCACAAGAAGCCCAGGTTAACCGGACCATCAGGAGATGGAAACAGCAATAGTTCTGACCAGAGCCTGTCACAGGGGTCACCACCAAAGACCAAGACACACGAGTGCAACATATGTGGCCTAGAGTTTGCTATAGGGCAGGCGTTGGGTGGTCACATGAGGAGGCACAGGGCAGCCTTGAGCAGTAGTAATACTACTAGCAATATTCATGATCGATATTCGAGTTCGATGAGTCTGAATCCTCAGCCTGCGCAAGTATTTCAAGTTTTGAAGAAGACGAATAGCGGTAGGAGAGCTATGTGTTTGGATCTGAACTTGACGCCATTAGAGAATGACTTGGAGATTCTTCAGCTAGGGAAAGCAGCTCCACTTGTTGGGTTTTTC
>Maldo_GDDH_10G1139600
ATGAACAACACTCCCGACCTTGATTTCCGATTCCCCATATCTCCACCAACCCACCAGGACGCCGTCGTTCCCGCCGCCCCCGCCACCGCCACCGCCGCTTCTTCTTCTTCCACTTGTTTCACTGCAAGCGATAGAACCCACCAAAATCCCAGGAAGAAACGCTCCAAGCTGATCAGGCTCGACAACCCGACTGCTCCGAACAAGGTTTCGAGGCCAAAGTATGCAAAAAAGCCCGACCCGTCTGCCCCGAAGATCACGAAACCCTGCACTGAGTGCGGCAAGACGTTCTGGTCATGGAAGGCTTTGTTCGGGCACATGCGGTGCCACCCTGAGCGCCAGTGGCGGGGCATTGAACCGCCGCCAAATCTGCGGCGGCCCGTCTCGTCCAACATACCGCTGAGCGAGTTGGGATTGGCAATGGGTGAAGAGGACCACGAGGCGGCCTCGAGTTTGCTAATGCTTTCCAGTGGGATTACTTCTGGGACAAGTAATGAGATCATCATTAGTACTGCCGCTACTCAGAGTGTGAGTAATACTAATCTCCAAGGTGCACTAGAGGTGTTTGATGGTTGTAATAGTAACAACAGTGGTAGGTTTGAGTGCTCGAGTTGTAAGAAAGTGTTTGGATCCCACCAGGCGTTGGGGGGCCACAGGGCAAGCCACAAGAATGTGAAGGGCTGTTTTGCAATTACGAGAAGCGATGGGGAGGTTGATCAGGATCATCATCACCATAATGGAGATGGTGGTGGTGATGATGGTGATGGTGATGGTGATGAGGATGTGATGGATGAGAATCACATGGACTTGGGATCATCATTAGGGCACAAGTGCAGTGTTTGCGGGAGGGTCTTTTCAAGTGGGCAGGCATTGGGAGGGCACATGAGATGTCACTGGGACAAAGGGGATGAGACCCAATTAGGGTTCGGGTTTGAGCTAGGGTTGGGGTTCAACCTGCAGCATCCGTGTGAAACTTCAAAAGGATTATTCTTAGGTCAAAATTCTGGTGCTGGTGGGGGGTTGGACTTGAATTTGCCTGCTGCTGCTGCTGCTTCTGCTTCTCACACTACTGAAGATGATCATCAGCACTACTCTTCTTCTGGACTCACTTTGGATTTAAGGTTGGGTATT
>Maldo_GDDH_11G1113200
ATGAAGAGAAGCAGGCAAGACGAGACCTTAGACTTGGTCAATTGCCTAATGCTTTTGTCCAGGGAACCCGATTCCTCCCCAATCAAACACGAGAACACGAACAAAGACCGAGTTTTCGTATGCAAGACGTGTAATCGGGAGTTTCCCTCGTTCCAGGCCCTCGGAGGCCACAGAGCAAGTCACAAGAAGCCGAAGCTGATGCCCGGTGGGGCTGCCGACCTTTTACATTTGGCACAGTCAACGGGGTCGCCGGTTAAGCCCAAGACGCACGAGTGCCCGATTTGCGGGCTTGAGTTTGCGATTGGGCAGGCGCTTGGAGGACACATGAGGAGACATAGGGAGGTCATGCAAGCTGCGGCTGTTCGGACTCAGGCGTCACCGCCGATGCCGGTTTTGAAGAAGTCGAATAGCAGCAAAAGGGTGTCGTGCTTGAATCTGGACTTGAATTTGGATTTACATTTGGCACCACCGGGTTATCACCAATATGATTTGACGAAGCTGCAGTTGATTTCT
>Maldo_GDDH_11G1113500
ATGAAGAGAAGCAGGGAAGACGAGACCTTAGACTTGGTCAATTGCCTAATGCTTTTGTCCAGGGAACCCGATTCCTCCCCAATCAAACACGAGAACACGAACAAAGACCGAGTTTTCGTATGCAAGACGTGTAATCGGGAGTTTCCCTCGTTCCAGGCCCTCGGAGGCCATAGAGCGAGTCACAAGAAGCCGAAGCTGATGCCCGGTGGGGCTGCCGACCTTTTACATTTGGCACAGTCACCGGGGTCGCCGGTTAAGCCCAAGACGCACGAGTGCCCGATTTGCGGGCTTGAGTTTGCGATTGGGCAAGCGCTTGGGGGACACATGAGGAGACATAGGGAAGTCATGCAAGCTGCGGCTGTTCGGACTCAGGCGTCACCGCCGATGCCGGTTTTGAAGAAGTCGAATAGCAGCAAAAGGGTGTCGTGCTTGAATCTGGACTTGAATTTGGATCTACATTTGGCACCACCGGGTTATCACCAATATGATTTGACGAAGCTGCAGTTGATTTCT
>Maldo_GDDH_11G1148500
CTCTCCTCTCCCTCTCACTCCCTCTTAGCCCTTCCTTTTCTTAGTTCTCATCAAACCTCTTTCACGGTTTCCTCTCTCACCTCTAATTTTCTTTCTCTAAGCTCTCTCTTTGGTCAAAACCAAATTCTGGGGTTTTTGTCTGTGAGCATGGAGGGCCAAGAAGAATTAGTCGTGACTAATGAGCAAGCGTCACAGATGATCACAATCAAAGGCAAGCGTACCAAGCGCCAGAGGCCTCAGTCCCCGAATGGGGTAGTCACCGCGGTGGTGACCTCTAGCTCATCGAGTGCCTGTGGCGATGGTACCATTGGAGGAGGAGATCACGAGTACAACTATTATGGAAATTCATTTACATCTCCCACAACTTCTAGTGGGATTTATGAGAGCACGGAAGAAGAAGAGGACATGGCAAATTGCCTAATCATGGGCAAGGCTGGTTTTTTTGTCTATGAGTGCAAAACATGCAACAGAACTTTCCCTTCATTTCAAGCACTTGGTGGCCACAGAGCAAGTCACAAAAAACCGAAGTCCATGAGCAGCACGGAGGAGATAATAAAAAAATCGCCACCACCAGCGGCTGCGCCACCAACCCACCATTCCATCACAGCAACAACTTTTGAGAAATTTGAAGATCAAAGCAAGCAGTTCATCAAATATAAGAGCAGCCCATCTCCTGCAATTCCAATCCAAATGGGTAACAAGCCTAAGATTCATGAGTGTTCAATCTGTGGGTCTGAATTCACATCTGGTCAGGCACTTGGTGGCCACATGAGAAGGCACAGAACAGCAGCTGCGGCAACCAATAGGAACTCTACTAGTGGTGGACCTGGTGGTGCTACTGCTACACATGTGGCTGTGAGTAATAGTAGCAATGAAATGATTGGCACAAGTACCAAACTGCAGAGAAATGTTCTCCCACTGGATCTAAACCTTCCTGCACCAGAAGATCATGATCATCATCACCATCACCATCATAGTGAGTCTAAGTTTCAGTTTGTGCCTACCCAACAGACTACCCTTGTCTTCAACGCCCCTGCTCTGGTGGATTGTCAGTAT
>Maldo_GDDH_12G1107100
ATGATGATGATGGAAGCTGCAGATCATCAAGATCAGGAGGAAGCTGTTTTAGGTTATAAGGATCAGGCTCAGATGATGATCATCAAGGGAAAACGCACAAAACGGCAACGTTTGACTTCCCCACTTTCTGCCATAGCCACAACAGCTTCAAGCTCATCAAGTGCAGGCCATGATCATGATCATCTTCAAGACCAAGGCCTTTTGGGTCCCAGACAAAGGATTAGTACTGATGTTGGTCCCACAGCCTCACCAGCCACCTCATCTGATCAATTCACAGAGATCAGTACGGAGGAAGAGGAGGACATGGCAAACTGTTTGATTCTTCTGGCGCAAGGCAATTCTACCCCAAAACCCCAAAACCCTAATTTGGTTAACAACAATAAGGCGGCTTCAGCAGCAGCTTCGGCCGGGTTATATTTGTATCAGTGCAAGACGTGTGACCGGTGCTTCCCGTCGTTTCAAGCGCTTGGTGGACATAGAGCCAGTCACAGGAAACCGGGTAAGCAGGCTAACATTCACAGCACAATTCAAGACAATAAGAAAGCGTTGTCATTCTTGGAAGAAGTGGAGGAATTTGATCAGTTTAACAACACCAGCACCACGTTGTCATTACAAATTTCGAATAGGGCTTTCAGGGCATTGAACAGTGATACTACTAGTCCTTGTTATTACAAAAACAAAGCCAATAAGGTTCATGAGTGTTCGGTGTGTGGTGCGGAGTTCGCATCTGGTCAAGCTCTAGGGGGTCATATGAGAAGGCATAGAACATTAAGCAGCACAGCAGCAACAACAGCAGCAGCAGAAGCCATGAATAGTCATCCTCAGTCGCAATCGGGATCAAAGAGACCACGAAATGTTTTGCAGTTGGATCTTAATCTTCCTGCGCCGGAAGAAGAGCACCAGCAGGAAACCAATAAGTTTCCCTTTGGAGCCAAGAAGGAACAAGTCATCGTCTTCTCTGCCTCTCCTTTGGTGGGTTGCCAATAC
>Maldo_GDDH_12G1136900
ATGAAGAGAGATATGAGAGCAGAGGAATTAGGGTTTGGAATTAAGGGTTTAGACATGGCAAAGTGTCTAATGCTACTATCATGTGGCATGCAGACCAAAACATGTTCGTCTTCAAACGATGTGTTCGAGTGCAAAACTTGCAACCGGAAGTTTGCGTCGTTCCAAGCTCTCGGCGGCCACAGAGCGAGCCACAAGAGGCCGAGAACATCGACAAGTCATGATGATGAAGACCGTAAAAATGAACCTGACAAGAAGGCTAAAACACACGAGTGCTTGATATGTGGATCAAAGTTCGGCATGGGACAAGCCTTGGGTGGTCATATGAGGAGGCACAAAGCTTCTAATATGAACATGGCCAGTTTTCCTCACGCTCCTTCAGTTGTTTCGTCGAAGATTCCAGTCTTAACAAGGTCAAATAGTAAAAGAGTTATGAGCTTGGAGATGGATTTGAACTTGACACCGTTGGAGAATGACTTGAAGTTATTGTTTGGGAAGATGGCACCAAATGTTGATGCTTTTGCATCA
>Maldo_Gala_03g008650
ATGAAGAGAAGCAGGCAAGACGAGACCTTAGACATGGTCAATTGTCTAATGCTTTTATCCAAGGTAGGGGAACCCGATTCCTCCCCCATCAAATACGAAAACTCGAAAAATGACCGAGTTTTCGTGTGCAAGACGTGTGATCGGGAGTTCTCGTCGTTCCAAGCCCTCGGAGGCCACAGAGCGAGTCACAAGAAGCCGAAGCTAATGCCCGGTGGGGCTGTTGACCTTTTACATCTGGCGGAGTTCCCGGGGTCGCCGGTGAAGCCCAAGAAGCATGAGTGCCCGATCTGCGGGCTTGAGTTCACGGTCGGACAGGCGCTTGGGGGACACATGAGGAGACATAGGGACGTCATCCAAGCTGCGGCTGTTCGAGCTCAGCCGTCGCCGCCGATGCCTGTTTTGAAGAAGTCAAATAGTAGCAAAAGGGTGTCGTGTTTGAATATGGAGTTGAATTTGGATCTGCATTTGGCACCACCGGGTCATCACCAATACGATTTGACGAAGCTGCAGATGATTTCT
>Maldo_Gala_07g016360
ATGAAGAGAAGCATCGCAGATGTGGAAGAGCTTGATCACGGCCTAACCATGGCCAACTGTTTGATGCTACTCCACAAGAAGCCCAGGTTAACCGGGCCATCAGGAGATGGAAACAGCAATAGTTCTGATCAGAGCCCGTCAAAGGGGGTCACCACCAAAGCCCAAGACGCACGAGTGCAACATATGTGGCCTAGAGGCAGGCGTTGGGGGGGTCACATGAGGAGGCACGGGGCAGCCTTGAGAAGTAGTAATACTAATAGCAATATTCATGATCGATTATTCGAGTTCGATGAGTCTGAATCCTCAGCCTGCGCAAGTATTTCAAGTTTTGAAGAAGACGAA
>Maldo_Gala_11g010600
ATGAAGAGAAGCAGGCAAGACGAGACCTTAGACTTGGTCAATTGCCTAATGCTTTTGTCCAGGGAACCCGATTCCTCCCCAATCAAACACGAGAACACGAACAAAGACCGAGTTTTCGTATGCAAGACGTGTAATCGGGAGTTTCCCTCGTTCCAGGCCCTCGGAGGCCACAGAGCAAGTCACAAGAAGCCGAAGCTGATGCCCGGTGGGGCTGCCGACCTTTTACATTTGGCACAGTCAACGGGGTCGCCGGTTAAGCCCAAGACGCACGAGTGCCCGATTTGCGGGCTTGAGTTTGCGATTGGGCAGGCGCTTGGAGGACACATGAGGAGACATAGGGAGGTCATGCAAGCTGCGGCTGTTCGGACTCAGGCGTCACCGCCGATGCCGGTTTTGAAGAAGTCGAATAGCAGCAAAAGGGTGTCGTGCTTGAATCTGGACTTGAATTTGGATTTACATTTGGCACCACCGGGTTATCACCAATATGATTTGACGAAGCTGCAGTTGATTTCT
>Maldo_Gala_11g010610
ATGAAGAGAAGCAGGGAAGACGAGACCTTAGACTTGGTCAATTGCCTAATGCTTTTGTCCAGGGAACCCGATTCCTCCCCAATCAAACACGAGAACACGAACAAAGACCGAGTTTTCGTATGCAAGACGTGTAATCGGGAGTTTCCCTCGTTCCAGGCCCTCGGAGGCCATAGAGCGAGTCACAAGAAGCCGAAGCTGATGCCCGGTGGGGCTGCCGACCTTTTACATTTGGCACAGTCACCGGGGTCGCCGGTTAAGCCCAAGACGCACGAGTGCCCGATTTGCGGGCTTGAGTTTGCGATTGGGCAAGCGCTTGGGGGACACATGAGGAGACATAGGGAAGTCATGCAAGCTGCGGCTGTTCGGACTCAGGCGTCACCGCCGATGCCGGTTTTGAAGAAGTCGAATAGCAGCAAAAGGGTGTCGTGCTTGAATCTGGACTTGAATTTGGATCTACATTTGGCACCACCGGGTTATCACCAATATGATTTGACGAAGCTGCAGGCAGACGAT
>Pyrco_DAP_Chr11v0.1_27318.1
ATGAAGAGAAGCAGGCAAGACGAGACCTTAGACTTGGTCAATTGCCTAATGCTTTTGTCCAGGGAACCCGATTCCTCCCCAATCAAACACGAGAACACGAAAAAAGACCGAGTTTTCGTATGCAAGACGTGTAATCGGGAGTTTCCCTCGTTCCAGGCCCTCGGAGGCCACAGAGCGAGTCACAAGAAGCCGAAGCTGATGCCCGGTGGGGCTGCCAACCTTTTACATTTGGCACAGTCGCCGGGGTCGCCGGTTAAGCCCAAGACGCATGAGTGCCCGATTTGCGGGCTTGAGTTTGCGATTGGGCAGGCGCTTGGGGGACACATGAGGAGACATAGGGACGTCATTCAAGCTGCGGCTGTTCGGACTCAGACGTCACCGCCGATGCCGGTTTTGAAGAAGTCGAATAGCAGCAAAAGGGTGTCATGCTTGAATCTGGACTTGAATTTGGATTTACATTTGGCACCACCGGGTTATCACCAATATGATTTGACGAAGCTGCAGTTGATTTCT
>Pyrco_DAP_Chr11v0.1_27671.1
ATGGAAGGCCAAGAAGAATTAGTCGTGACCAATGATCAAGCGTCACAGATGATCATGATCAAGGGCAGGCGTACCAAGCGACAGAGGCCTCAGTCCCCAAACGGGGTGGTCACCGTGGCAGTCACCTCTAGCTCATCCAGCGCCTGTGGCGCTGGTACTATTGGAGGAGGAGATCACGATTACAATTATTGTGGAAATTCATTCACATCTCCCACAACTTCTGGTGAGATTTATGAGAGCACGGAAGAAGAAGAGGACATGGCAAATTGCCTAATCCTCTTGGCTCAGGGTGATCATGTTCATCCAAAGCAGACCATTGAAGAAAGATTAGCACAAAATACTAACATGGGCAAGGCTCATTTTTTTGTCTATGAGTGCAAAACATGCAACAGAACTTTCCCTTCATTTCAAGCACTTGGTGGCCACAGAGCAAGTCACAAGAAACCGAAGTCAATGAGTAGCACGGAGGAGATGATAAAAAAATCACCACCAGCGGCGGCTCCACCAACCCACCATTTCATCACAGCTACAACTTTTGAGGAATTTGAAGATCAAAGCAAGCAGTTAATCAAATATAAGAGCAGCCCACCTCCAGCAATTCCAATCCAAGTAGGTAATAAGCCTAAGATTCATGAGTGTTCGATCTGCGGGTCTGAGTTCACATCTGGTCAAGCACTTGGTGGCCACATGAGAAGGCACAGAACTGCATCTGCAGCAACCAATAGTAACACTACTAGTGGTAGTGCTACTGCTACACATGTGGCTGTGAATAATAGTAGCAATAATATGATTGGCACAAGTACCAAACTGCAGAGAAATGTTCTCCCACTGGATCTAAACCTTCCTGCACCAGAAGATCATGATCATCACCACCATCACCATCATCGTGAGTCTAAGTTTCAGTTTGTGCCTACCCAACAAGCTACCCTTGTCTTCAACGCCCCTGCTTTGGTGGATTGTCATTAT
>Pyrco_DAP_Chr11v0.1_27672.1
ATGGAAGGCCAAGAAGAATTAGTCGTGACCAATGATCAAGCGTCACAGATGATCATGATCAAGGGCAGGCGTACCAAGCGACAGAGGCCTCAGTCCCCAAACGGGGTGGTCACCGTGGCAGTCACCTCTAGCTCATCCAGCGCCTGTGGCGCTGGTACTATTGGAGGAGGAGATCACGATTACAATTATTGTGGAAATTCATTCACATCTCCCACAACTTCTGGTGAGATTTATGAGAGCACGGAAGAAGAAGAGGACATGGCAAATTGCCTAATCCTCTTGGCTCAGGGTGATCATGTTAATCCAAAGCAGACCATTGAAGAAAGATTAGCACAAAATACTAACATGGGCAAGGCTGGTTTTTTTGTCTATGAGTGCAAAACATGCAACAGAACTTTCCCTTCATTTCAAGCACTTGGTGGCCACAGAGCAAGTCACAAGAAACCGAAGTCAATGAGTAGCACGGAGGAGATGATAAAAAAATCACCACCAGCGGCGGCTCCACCAACCCACCATTTCATCACAGCTACAACTTTTGAGGAATTTGAAGATCAAAGCAAGCAGTTAATCAAATATAAGAGCAGCCCACCTCCTGCAATTCCAATCCAAGTAGGTAATAAGCCTAAGATTCATGAGTGTTCGATCTGCGGGTCTGAGTTCACATCCGGTCAAGCACTTGGTGGCCACATGAGAAGGCACAGAACTGCATCTGCAGCAACCAATAATAACACTGCTAGTGGTAGTGCTACTGCTACACATGTGGCTGTGAATAATAGTAGCAATAATATGATTGGCACAAGTACCAAACTGCAGAGAAATGTTCTCCCACTGGATCTAAACCTTCCTGCACCAGAAGATCATGATCATCACCACCATCACCATCATCGTGAGTCTAAGTTTCAGTTTGTGCCTACCCAACAAGCTACCCTTGTCTTCAACGCCCCTGCTTTGGTGGATTGTCATTAT
>Pyrco_DAP_Chr3v0.1_06295.1
ATGAAGAGAAGCGGGCAAGACGAGACCTTAGACATGGTCAATTGTCTAATGCTTTTATCCAAGGTAGGGGAACCCGATTCCTCCCCCATCAAATACGAAAACTCGAAAAAGGACCGAGTTTTCGTGTGCAAGACGTGTGATCGGGAGTTCCCGTCGTTCCAAGCCCTCGGAGGCCACAGAGCGAGTCACAAGAAGCCGAAGCTAATGCCCGGTGGGGCTGTTGACCTTTTACATTTGGCGGAGTTCCCGGGGTTGCCGGTGAAGCCCAAGAAGCATGAGTGCCCGGTCTGCGGGCTTGAGTTCACGGTCGGACAGGCGCTTGGGGGACACATGAGGAGACATAGGGACGTTATCCAAGCTGCGGCTGCTCGAGCTCAGCCGTCGCCGCCGATGCCTGTTTTGAAGAAGTCGAACAGCAGCAAAAGGGTGTCGTGTTTGAATTTGGAGTTGAATTTGGATCTGCATTTGGCACCACCGGGTCATCACCAATACGATTTGACGAAGCTGCAGATGATTTCT
>Pyrco_DAP_Chr4v0.1_09089.1
ATGATGAGAGATATGAGAGGAGAAGAATTAGGGTTTGGATTAAAGGGTTTGGACATGGCAAAGTGTCTAATGCTACCATCATTTGGCATGGAGACCAAGTTCAAAACATGTTCAAACGATGTGTTCGAGTGCAAAACTTGCAACCGTACGTTCACGTCGTTCCAAGCTCTCGGCGGTCACAGGGCGAGCCACAAGAGGCCGAGAACATCGATGAGTCGTGATGATGAAGACCGTAAAGATGAACGTGAAAAGGGAAACGACAAGTTCATGGTTATGAACAAGAAGGCTAAAACTCACGAGTGCTCGATATGTGGATTGGAGTTTGGCATGGGACAAGCCTTGGGTGGTCATATGAGGAGGCACAGAGCTTCTAATATGGACATGGCTAGTTTTTCTTATGCTCCTTCAGCTATCACTTCGAAGATTCCAGTATTGACAAGGTCGAGTAGTAAGAGGGTCATGAGCTTGGAGATGGATTTGAACTTGACACCGTTGGAGAATGACTTAAAATTGTTGTTCGGGAAGATGGCACCAAAAGTTGATGCTTTTGTATCA
>Pyrco_DAP_Chr4v0.1_09101.1
ATGCATGGCAGGGTCTTGTGTTCCCATTTAATCCTTAGGAAGTTCAGAAAGAATTATGATTACATGATGAGAGATATGAGAGGAGAAGAATTAGGGTTTGGATTAAAGGGTTTGGACATGGCAAAGTGTCTAATGCTACCATCATTTGGCATGGAGACCAAGTTCAAAACATGTTCAAACGATGTGTTCGAGTGCAAAACTTGCAACCGTACGTTCACGTCGTTCCAAGCTCTCGGCGGTCACAGGGCGAGCCACAAGAGGCCGAGAACATCGATGAGTCGTGATGATGAAGACCGTAAAGATGAACGTGAAAAGGGAAACGACAAGTCCATGGTTATGAACAAGAAGGCTAAAACTCACGAGTGCTCGATATGTGGATTGGAGTTTGGCATGGGACAAGCCTTGGGTGGTCATATGAGGAGGCACAGAGCTTCTAATATGGACATGGCTAGTTTTTCTTATGCTCCTTCAGCTGTCACTTCGAAGATTCCAGTACTGACAAGGTCGAGTAGTAAGAGGGTCATGAGCTTGGAGATGGATTTGAACTTGACACCGTTGGAGAATGACTTAAAATTGTTGTTCGGGAAGATGGCACCAAAAGTTGATGCTTTTGTATCA
>Pyrco_DAP_Chr7v0.1_17709.1
ATGAACATGAAGAGAAGCATCGCAGATGTGAGAGAGCTTGATCACGGCCTAACCGTGGCCAACTGTTTGATGCTACTGTCCCGTGGCATCAACAACAACGATAATCAATATGACTCCTTCTCCGTCTCCCCTAGCCGGGTTTTCGAGTGCAAGACCTGTAACCGCCAGTTCCCTTCGTTCCAAGCGCTCGGAGGTCATCGAGCCAGCCACAAGAAGCCCAGGTTAACCGGACCATCAGGAGATGGAAACAGCAATAGTTCTGACCAGAGCCTGTCACAGGGGTCATCACCAAAGCCCAAGACACACGAGTGCAACATATGTGGCCTAGAGTTTGCTATAGGGCAGGCGTTGGGTGGTCACATGAGGAGGCACAGGGCAGCCTTGAGCAGTAGTAATACTACTAGCAATATTCATGATCGATATTCGAGTTCGATGAGTCTGAATCCTCAGCCTGCGCAAGTATTTCAAGTTTTGAAGAAGACGAATAGCGGTAGGAGAGCTATGTGTTTGGATCTGAACTTGACGCCATTAGAGAATGACTTGGAGATTCTTCAGCTAGGGAAAGCAGCTCCACTTGTTGGGTTTTTC
>Pyrco_DAP_Chr7v0.1_17760.1
ATGAACATGAAGAGAAGCATCGCAGATGTGAGAGAGCTTGATCACGGCCTAACCGTGGCCAACTGTTTGATGCTACTGTCCCGTGGCATCAACAACAACGATAATCAATATGACTCCTTCTCCGTCTCCCCTAGCCGGGTTTTCGAGTGCAAGACCTGTAACCGCCAGTTCCCTTCGTTCCAAGCGCTCGGAGGTCATCGAGCCAGCCACAAGAAGCCCAGGTTAACCGGACCATCAGGAGATGGAAACAGCAATAGTTCTGACCAGAGCCTGTCACAGGGGTCATCACCAAAGCCCAAGACACACGAGTGCAACATATGTGGCCTAGAGTTTGCCATAGGGCAGGCGTTGGGTGGTCACATGAGGAGGCACAGGGCAGCCTTGAGCAGTAGTAATACTACTAGCAATATTCATGATCGATATTCGAGTTCGATGAGTCTGAATCCTCAGCCTGCGCAAGTATTTCAAGTTTTGAAGAAGACGAATAGCGGTAGGAGAGCTATGTGTTTGGATCTGAACTTGACGCCATTAGAGAATGACTTGGAGATTCTTCAGCTAGGGAAAGCAGCTCCACTTGTTGGGTTTTTC
>Pyrco_BP1_000632.1
ATGGAAGGCCAAGAAGAATTAGTCGTGACCAATGATCAAGCGTCACAGATGATCATGATCAAGGGCAGGCGTACCAAGCGACAGAGGCCTCAGTCCCCAAACGGGGTGGTCACCGTGGCAGTCACCTCTAGCTCATCCAGCGCCTGTGGCGCTGGTACTATTGGAGGAGGAGATCACGATTACAATTATTGTGGAAATTCATTCACATCTCCCACAACTTCTGGTGAGATTTATGAGAGCACGGAAGAAGAAGAGGACATGGCAAATTGCCTAATCCTCTTGGCTCAGGGTGATCATGTTAATCCAAAGCAGACCATTGAAGAAAGATTAGCACAAAATACTAACATGGGCAAGGCTGGTTTTTTTGTCTATGAGTGCAAAACATGCAACAGAACTTTCCCTTCATTTCAAGCACTTGGTGGCCACAGAGCAAGTCACAAGAAACCGAAGTCAATGAGTAGCACGGAGGAGATGATAAAAAAATCACCACCAGCGGCGGCTCCACCAACCCACCATTTCATCACAGCTACAACTTTTGAGGAATTTGAAGATCAAAGCAAGCAGTTAATCAAATATAAGAGCAGCCCACCTCCTGCAATTCCAATCCAAGTAGGTAATAAGCCTAAGATTCATGAGTGTTCGATCTGCGGGTCTGAGTTCACATCCGGTCAAGCACTTGGTGGCCACATGAGAAGGCACAGAACTGCATCTGCAGCAACCAATAATAACACTGCTAGTGGTAGTGCTACTGCTACACATGTGGCTGTGAATAATAGTAGCAATAATATGATTGGCACAAGTACCAAACTGCAGAGAAATGTTCTCCCACTGGATCTAAACCTTCCTGCACCAGAAGATCATGATCATCACCACCATCACCATCATCGTGAGTCTAAGTTTCAGTTTGTGCCTACCCAACAAGCTACCCTTGTCTTCAACGCCCCTGCTTTGGTGGATTGTCATTAT
>Pyrco_BP1_000943.1
ATGAACAACTCCCCCGACATCGATTTCCGATTCCCCATATCCCCTCCAACCCACCAAGACGCCGTCGTTCCGGCCGCCCCCGCCACCACCATTGCCTACGCGGTTTCTTCTTCTTCCACTTGTTTCACTGCAGAAGATAAAACCCACCACAATCCCAGGAAGAAACGCTCCAAGCTGATCAGGCTCGACAACCAGGCTGCTCCGAACAAGGTTTTGAGGCCTAAGCATGCGAAAAAACCAGACCCATCTGCCCCAAAGATCACGAAACCCTGCACTGAGTGCGGCAAGACGTTCTGGTCATGGAAGGCTTTGTTCGGTCACATGCGGTGCCACCCCGAGCGCCAGTGGAGGGGTATTGACCCACCACCGAATCTGCGGCTGCCCGCTTCACCCAACATCACGTTGAGCGAGTTGGGATTGGCCATGGGTGAAGAGGACCACGAGGCCGCCTCGAGTTTGCTAATGCTTTCCAGTGGGATTACTTCTGGGACAAGTAATGAGATCATCGTTACTACCACCGCTACTCAGAGTGTGAGTAATACTAGTAATCTCCAAGGTATACAGGAGGTGTTTGATGGTGGTAATAGTAACAATAGTGGTAGGTTTGAGTGCTCGAGTTGTAAGAAAGTGTTTGCGTCCCACCAGGCGTTGGGGGGCCACAGGGCAAGCCACAAGAATGTGAAGGGCTGTTTTGCAATTACAAGGAGTGATGGAGAGGTTGATCAGGATCATCATCACCACAATGAACATGGTGATGGTGATGGTGATGATGATGTGATGGATGAGGATCACATGGAGTTGGTGGGATCATCAGCAGGGCACAAGTGCAGTGTTTGTTGGAGGGTATTTTCAAGTGGGCAGGCATTGGGAGGGCACATGAGGTGTCACTGGGAAAAAGGGGAGGAGACCCAGTTAGAGTTAGGGTTAGGGTTCAACCTGCAGCAGCCTTATGGAACTTCAAGGGAATTATTATTAGGTCAAAATTCTTCTGGTGGTAGTGGTGGGCTGGTCTTGAATTTGCCTTCTGCTGCTGCTTCTACTTCTCACACTGCAGATGATCAGTACTACTCCTCTTCGTACTCTTCTTCTGGACTCACTTTGGATTTAAGGTTGGGTCTT
>Pyrco_BP1_001299.1
ATGGAGGGCCAAGAAGCATTAGTCGTGACTAATGAGCAAGCGTCACAGATGATCATGATCAAAGGCAAGCGTACCAAGCGCCAGAGGCCTCAGTCCCCGAATGGGGTAGTCACCGCGGCGGTGACCTCTAGCTCATCGAGTGCCTGTGGAGTTGCTACCATTGGAGGAGGAGATCACGAGTACAACTATTATGGAAGTTCATTTACATCTCCCACAACTTCTAGTGAGATTTATGAGAGCACGGAAGAAGAAGAGGACATGGCAAATTGCCTAATCCTCTTGGCTCAGGGTTGTCATGGTAATCCAAAGCAGATCATTGAAGAAAGATTAGCACAAAATATTAACATGGGCAAGGCTGGTTTTTTGGTCTATGAGTGCAAAACATGCAACAGAACTTTCCCTTCATTTCAAGCACTTGGTGGCCATAGAGCAAGTCACAAAAAACCGAAGTCCATGAGCAGCACGGAGGAGATAATAAAAAAATTGCCACCACCAGCGGCTGCGCCACCAACCCTCCATTCCATCACAGCAACAACTTTTGAGAAATTTGAAGATCAAAGCAAGCAGTTCATCAAATATAAGAGCAGCCCATCTCCTGCAATTCCAATCCAAATAGGTAACAAGCCTAAGATTCATGAGTGTTCAATCTGTGGGTCTGAGTTCACATCTGGTCAGGCACTTGGTGGCCACATGAGAAGGCACAGAACAGCATCTGCGGCAACCAATAGTAACTCTACTAGTGGTGGACCTGGTGGTGCTACTGCTACACATGTGGCTGTGAGTAATAGTAGCAATGATATGATTGGCACAAGTACCAAACTGCAGAGAAATGTTCTCCCACTGGATCTAAACCTTCCTGCACCAGAAGATCATGATCATCATCACCATCACCATCATCGTGAGTCTAAGTTTCAGTTTGTGCCTACCCAACAAACTACCCTTGTCTTCAACGCCCCTGCTTTGGTGGATTGTCAGTAT
>Pyrco_BP1_004431.1
ATGAAGAGAAGCGGGCAAGACGAGACCTTAGACATGGTCAATTGTCTAATGCTTTTATCCAAGGTAGGGGAACCCGATTCCTCCCCCATCAAATACGAAAACTCGAAAAAGGACCGAGTTTTCGTGTGCAAGACGTGTGATCGGGAGTTCCCGTCGTTCCAAGCCCTCGGAGGCCACAGAGCGAGTCACAAGAAGCCGAAGCTAATGCCCGGTGGGGCTGTTGACCTTTTACATTTGGCGGAGTTCCCGGGGTTGCCGGTGAAGCCCAAGAAGCATGAGTGCCCGGTCTGCGGGCTTGAGTTCACGGTCGGACAGGCGCTTGGGGGACACATGAGGAGACATAGGGACGTTATCCAAGCTGCGGCTGCTCGAGCTCAGCCGTCGCCGCCGATGCCTGTTTTGAAGAAGTCGAACAGCAGCAAAAGGGTGTCGTGTTTGAATTTGGAGTTGAATTTGGATCTGCATTTGGCACCACCGGGTCATCACCAATACGATTTGACGAAGCTGCAGATGATTTCT
>Pyrco_BP1_005728.1
ATGATGATGATGGAAGCTGCAGATCATCAAGATCAGGAGGAAGCTGTTTTGGGTTATAAGGATCAGGCTCAGATGATGATCATCAAGGGAAAACGCACAAAAAGGCAACGTTTGACTTCCCCACTTTCTGCCATAGCCACGACAGCTTCAAGCTCATCAAGTGCAGGCCATGATCATGATCATCTTCAAGACCAAGGCCTTGTGGGTCCCAGACAAAGGATTGGTACTGATGTTGGTCCCACAGCCTCACCAGCCACCTCATCTGATCAATTCACAGAGATCAGTACGGAGGAAGAGGAGGACATGGCAAACTGTTTGATTCTTCTGGCGCAAGGCAATTCTACCCCAAAACCCCAAAACCCTAATTCGGTTAACAACAATAAGGCGGCTTCAGCAGCAGCTTCGGCCGGGTTATATTTGTATCAGTGCAAGACGTGTGACCGGTGCTTCCCGTCGTTTCAAGCGCTTGGTGGACATAGAGCCAGTCACAAGAAACCCGGTAAGCAGGCTAACATTCACAGCACAATTCAAGACAATAAGAAAGCGTTGTCATTCGTGGAAGAAGTGGAGGAATTTGATCTGTTTAACAACACCAGCACCACGTTGTCATTACAAATTTCGAATAGGGCTTTCAGGGCATTGAACAGTGATACTACTAGTCCTTGTTATAACAAAAACAAAGCCAATAAGGTTCATGAGTGTTCGGTGTGTGGCGCGGAGTTCGCATCTGGTCAAGCTCTAGGGGGTCATATGAGAAGGCATAGAACATTAATCAGCACAGCAGCAGCAACAGCAGCAGCGGAAGCCATGAGTAGTCATCCTCAGTCCCAATCGGAATCAAAGAGACCACGAAATGTTTTGCAGTTGGATCTTAATCTTCCTGCGCCGGAAGAAGAGCACCTGCAGGAAACCAATAAGTTTCCCTTTGGAGCCAAGAAGGAACAAGTCATCGTCTTCTCTGCCTCTCCTTTGGTGGGTTGCCAATAC
>Pyrco_BP1_007685.1
ATGAAGAGAAGCATCGCAGATGTGAGAGAGCTTGATCACGGCCTAACCGTGGCCAACTGTTTGATGCTACTGTCCCGTGGCATCAACAACAACGATAATCAATATGACTCCTTCTCCGTCTCCCCTAGCCGGGTTTTCGAGTGCAAGACCTGTAACCGCCAGTTCCCTTCGTTCCAAGCGCTCGGAGGTCATCGAGCCAGCCACAAGAAGCCCAGGTTAACCGGACCATCAGGAGATGGAAACAGCAATAGTTCTGACCAGAGCCTGTCACAGGGGTCATCACCAAAGCCCAAGACACACGAGTGCAACATATGTGGCCTAGAGTTTGCTATAGGGCAGGCGTTGGGTGGTCACATGAGGAGGCACAGGGCAGCCTTGAGCAGTAGTAATACTACTAGCAATATTCATGATCGATATTCGAGTTCGATGAGTCTGAATCCTCAGCCTGCGCAAGTATTTCAAGTTTTGAAGAAGACGAATAGCGGTAGGAGAGCTATGTGTTTGGATCTGAACTTGACGCCATTAGAGAATGACTTGGAGATTCTTCAGCTAGGGAAAGCAGCTCCACTTGTTGGGTTTTTC
>Pyrco_BP1_011599.1
ATGGAAGCAGAAGCAGCAGGTGGTGATCATAATCAAGAGGAAGTCAGGATCTTGGGGTGCAAGGAACAACACAACAACAATATTAATATTATGAAGGGTAAGCGCACAAAACGCCTGAGGCCCCAATCCCCAATCCCTTTTGCCATCCCAAGAAACTCATCTTCCCCCGAGGGTGGCGTCGGCGGCCATCGAGGTGGTGATGGCGGCGAAAATAACAATGATTGCATCAATAGTACCAACTTGTCCCCCACCACATCAGCTGAATTATTCCAAGACAGCACCACATCAGAAGAGGAGGAAATGGCAAACTGCCTAATTCTTTTGGCGCAAGGCCAATCCCGGGCGGCTTCTTCCTCCCCCGATCACCACCACCAACCCCACAAGCATATTACTACCAGTAGTCGAAGATTCCTGGAAGCAACAACTACCCCCGCGGGAAAGGTGGCGGGGGCGGCAGGGTATTATGTGTATGAATGCAAGACTTGTAACAGAACGTTCCCTTCTTTCCAAGCATTAGGGGGTCACAGGGCGAGCCACAAAAAGCCGAAGGCGACTATAGGAGACGATCACAAAAACAAACACTTTGGAATTGGGTTATTGCCGCCGTCGGATGAAGATCAAGATACGCAATTGTTTAAGAACAACAGTTTCGACAACAAGAACATCCTGACATCTTCATCTCCACTTTCTCTCCATTTGAGCAATAGGGGTTTGGTTTTGAGCTCCAACAAGTCCTCTTCTAAAATCCACGAGTGCTCAATTTGCAGCGCGGAATTCACGTCCGGACAGGCCTTGGGCGGCCACATGAGGCGCCACAGGGCGCCGACTGGAGCCACCAACACAACCTTGTCGTTGACGTCTCCGCCAGTCTCAGCGGCCTTTGAATCTCATCAACAGCGACAACAGCAGCAGCCACGGCTGCCCATGAAGAAGCAAAAAAGTATGTTGAATTTGGATTTGGATCTCAACCTTCCAGCACCTTCAGAAGATGATCGCCACAGAGAAACCAAGTTTGTGTTTGCATCAAAGCAGCAGCAACAAGAACAGCAGCAGCAAGAAAGGTTAAGAACACAAATTTTGGTGGATTGTCATTAC
>Pyrco_BP1_014092.1
ATGAAGAGAGGTATGACAAGAGAGGAATTAGGGTTTGGAATTAAGGGTTTGGACATGGCAAAGTGTCTAATGCTATTATCATGCGGCATGCAGACCAAAACATGTTCGTCTTCAAACGATGTGTTCGAGTGCAAGACTTGCAATCGGAAGTTCGCGTCATTCCAAGCTCTCGGCGGCCATAGAGCAAGCCACAAGAGGCCGAGAAGATCAACGAGTCATGATGATGAAGACTGTAAAAATGAACCTGAAAAAAGAAGCGATAAGTTGGGGGTGACAAACAAAAAGGCTAAAACACACGAGTGCTCGATATGTGGATCAAAGTTCGGCATGGGACAAGCCTTGGGTGGTCATATGAGGAGGCACAAAGCTTCTAATATGAACACGGTCAGTTTTCCTCATGCTCCTTCAGTTGTTTCGTCGAAGATTCCAGTCTTAACAAGGTCGAATAGTAAAAGAGTTATGAGCTTGGAGATGGATTTGAACTTGACACCATTGGAGAATGACTTGAAGTTATTGTTTGGGAAGATGGCACCAAAAGTTGATGCTTTTGCATCA
>Pyrco_BP1_021309.1
ATGGCAAAGTGTCTAATGCTACCATCATTTGGCATGGAGACCAAGTTCAAAACATGTTCAAACGATGTGTTCGAGTGCAAAACTTGCAACCGTACGTTCACGTCGTTCCAAGCTCTCGGCGGTCACAGGGCGAGCCACAAGAGGCCGAGAACATCGATGAGTCGTGATGATGAAGACCGTAAAGATGAACGTGAAAAGGGAAACGACAAGTTCATGGTTATGAACAAGAAGGCTAAAACTCACGAGTGCTCGATATGTGGATTGGAGTTTGGCATGGGACAAGCCTTGGGTGGTCATATGAGGAGGCACAGAGCTTCTAATATGGACATGGCTAGTTTTTCTTATGCTCCTTCAGCTATCACTTCGAAGATTCCAGTATTGACAAGGTCGAGTAGTAAGAGGGTCATGAGCTTGGAGATGGATTTGAACTTGACACCGTTGGAGAATGACTTAAAATTGTTGTTCGGGAAGATGGCACCAAAAGTTGATGCTTTTGTATCA
>Pyrco_BP1_021377.1
ATGAACAACACTCCCGACCTTGATTTCCGATTTCCCATATCTCCACCAACCCACCAGGACGCCGTCGTTCCCGCCGCCCCCGCCACCGCCTACGCCGCTTCTTCTTCTTTCACTTGTTTCACTGCAAACGATAGAACCCACCAAAATCCCAGGAAGAAACGCTCCAAGCTGATCAGGCTCGACAACCCGACTGCTCTGAACAAGGTTTCGAGGCCAAAGTATGCAAAAAAGCCCGACCCGTCTGCCCCGAAGATCACGAAACCCTGCACTGAGTGCGGCAAGACGTTCTGGTCATGGAAGGCTTTGTTCGGGCACATGCGGTGCCACCCTGAACGCCAGTGGCGGGGCATTGAACCGCCACCGAATCTGCGGCGGCCCGCATTGTCCAACATACCGCTGAGCGAGTTGGGATTGGCAATGGGTGAAGAGGACCACGAGGCCGCCTCGAGTTTGCTAATGCTTTCCAGTGGGATTACTTCTGGGACAAGTAATGAGAACATCATTAGTACTGCCGCTACTCAGAGTGTGAGTAATACTAGTAATCTCCAAGGTGCACTAGAGGTGTTTGATGGTTGTAATAGTAACAACAGTGGTAGGTTTGAGTGCTCGAGTTGTAAGAAAGTGTTTGGATCCCACCAGGCGTTAGGGGGCCACAGGGCAAGCCACAAGAATGTGAAGGGCTGTTTTGCAATTACGAGAAGCGATGGGGAGGTTGATCAGGATCATCATCACCATAATGGAGATGGTGGTGATGATGATGGTGATGGTGATGAGGATGCGATGGATGAGGATCACATGGACTTGGGATCATCATTAGGGCACAAGTGCAGTGTTTGCTGGAGGGTCTTTTCAAGTGGGCAGGCATTGGGAGGGCACATGAGGTGTCACTGGGACAAAGGGGATGAGACGCAATTAGGGTTAGGGTTTGAGCTAGGGTTCGGGTTCAACCTGCAGCATCCGTGTGAAACTTCAAAAGGATTATTATTAGGTCAAAATTCTGGTGGTGGTGGTGCGGGGTTGGACTTGAATTTGTCTGCTGCTGCTGCTTCTGTTTCTCACACTACTGAAGATGATCATCAGCACTACTCTTCTTCTGGACTCACTTTGGATTTAAGGTTGGGTCTT
>Pyrco_BP1_023936.1
ATGATGATGATGATGGAAGCTGCAGATCACCAAGATCAGGATGAAGCTGTTTTGGGTTATAAGGATCAGGCTCAGATGATGATCATCAAGGGAAAACGCACAAAACGGCAACGTTTGGCTTCCCCGCTTTCTGCCATAGCTACAACAGCTTCAAGCTCATCAAGTGTAGGCTATGATCATGATCATCTTCAACATGAAGGCCTTGTAGGTCCCAGACCAAGAGATAGTACTGATGTTGTTGGTCCCACAGCCTCACCTGCCAGCTCAGCTGATCAATTCACAGAGATCAGTACGGAGGAAGAGGAGGACATGGCGAACTGTTTGATTCTTTTGGCGCAAGGCAATTCCATCCCCAAAGCCCAAAACCCTAGTTTGGTTAACAACAATAAGGCGGCTTCAGCTGCAGCTTCGACCGGGTTATGTTTGTATCAGTGCAAGACATGTGACCGGTGCTTCCCATCATTTCAAGCGCTTGGTGGACATAGAGCCAGTCACAAGAAACCTGGTAAGCAGGTTAATATTAACAGCACAACGCAAGAAAATAAGAAAGCGTTGTCGTTTGTGGAAGAAGCGGAGGAATTTGATCGGTTTAACAACACAAGCACCATGTTGTCATTACAAATTTCGAATACGGCTTTCAGGGCATTGAGCAGTGCTACTAGTCCTTGTTATAACAACAACAACAACAAAGCCAATAAGGTTCATGAGTGTTCGGTGTGTGGCGCGGAGTTCACATCTGGTCAAGCTTTAGGGGGTCATATGAGGAGGCATAGAACATTCATAAACACAGCTGCAACAACAACAGCAGTAGCAACCATGAGTAGTCCTCCTCAGTCTCAATCGGGATCAAAGAGACCACGAAATGTTTTGCAGTTGGATCTTAATCTTCCTGCGCCAGAAGAAGAGCGCCTGCAGGAAACCAATAAGTTTCCCTTTGGCCCCAAGAAGGAACAAGTCATCATCTTCTCTGCCTGTCCTTTGGTGGGTTGCCATTAC
>Pyrco_BP1_023942.1
ATGAAGAGAAGCAGGCAAGACGAGACCTTAGACTTGGTCAATTGCCTAATGCTTTTGTCCAGGGAACCCGATTCCTCCCCAATCAAACACGAGAACACGAAAAAAGACCGAGTTTTCGTATGCAAGACGTGTAATCGGGAGTTTCCCTCGTTCCAGGCCCTCGGAGGCCACAGAGCGAGTCACAAGAAGCCGAAGCTGATGCCCGGTGGGGCTGCCAACCTTTTACATTTGGCACAGTCGCCGGGGTCGCTGGTTAAGCCCAAGACGCATGAGTGCCCGATTTGCGGGCTTGAGTTTGCGATTGGGCAGGCGCTTGGGGGACACATGAGGAGACATAGGGACGTCATTCAAGCTGCGGCTGTTCGGACTCAGACGTCACCGCCGATGCCGGTTTTGAAGAAGTCGAATAGCAGCAAAAGGGTGTCGTGCTTGAATCTGGACTTGAATTTGGATTTACATTTGGCACCACCGGGTTATCACCAATATGATTTGACGAAGCTGCAGTTGATTTCT
>Pyrco_BP1_028452.1
ATGGAAGCAGCAGGTGGTGATCATCATCATCAAGAGGATGTCATGATCTTGGGGTGCAAGGAACAACACAGCAACAACATTAATATTATGAAGGGTAAGCGCACAAAACGCTTGAGGCCCCAATCCCCAATCCCTTTTGCCATCCCAACAAACTCATCGTCCCCCGAGGGTGGCACCGGCCGTGGAGGGGGTGATGGCGGCGAAAACAACAACGATTGCATCAATAGTACCAACTTGTCCCCCACCACATCAGCTGAATTATTCCAAGACAGCACATCAGAAGAGGAGGACATGGCAAATTGCCTAATTCTTTTGGCGCAAGGCCAATCCCGGGCGGCTTCTTCCTCCCCCAATCACCACCACCAACCCCCCAACGATCATATTACTACAACTAGTCGAAAATTCTTGGAATCAACAACTGTCACCGCAGGCAAGGCGGCAGGGGCGGCAGGGTATTACGTGTATGAATGCAAGACTTGTAACAGAACGTTCCCTTCTTTCCAAGCATTAGGGGGTCACAGGGCCAGTCACAAGAAGCTGAAGGTGAATATCGGAGACGATCCCAAAAACAAGCATTTTGGAATTGGGCTGTTGCCCCCGTCGGATGAAGATCAAGACACGCAATCGTTAAAGAACAACATTTTCCACAGAAACAACATCAACACATCTTCATCTCCACTTTCTCTCCATTTGAGCAATAGGGGTTTGGTTTTGAGCTCCAACAAGTCCTCTCCTAAAATCCACGAGTGCTCGATTTGCGGAGCGGAATTCATGTCCGGGCAGGCCTTGGGAGGCCACATGAGGCGCCACAGGGCGCCGATTGGAGCCACCAACACAACCTTGTCGTTGACGCCTCCGCCAGTCTCAGCCGCCTTTGAATCCCATCAGCAACAACATAAACATCAACAGCAGCAGCCACAGCTGCCCATGAAGAAGCAGAAAAACATGTTGAATTTGGATTTGGATCTCAACCTTCCAGCACCTTCAGAGGATGATCACCACAAAGAAACCAAGTTTGTGTTTGCATCAAACCAGCAGCAGCAGCAGCAGCAACAACAAGAACAACAGCAGCAAGAAAGGTTAAGAACACAAATTTTGGTGGATTGTCATTAC
>Pyrco_BP1_042775.1
ATGGCCAACTGTTTGATGCTACTTTCCCGTGGCATCAACAACAACGCTAATCAATATGACTCCTTCTCTGTCTCCCCTAACCGGGTTTTCGAGTGCAAGACCTGCAATCGCCAGTTCCCTTCGTTCCAAGCGCTTGGAGGTCACCGTGCCAGTCACAAGAAGCCCAGGTTAACCGGATCATCAGGAGAAGGAAACAGCAATAGTTCTGATCCGAGTCTGTCACAAGGTTCACCACCAAAACCTAAGACGCATGAGTGCAACATATGTGGCCTAGAGTTTCCTGTAGGGCAGGCCTTGGGGGGTCACATGAGGAGGCACAGGGCAGCCTTGAGCAGTTGTAATACTACTAGCAATGTTCATGAGCGATATTCAAGTTCGAATAGTCTGAATCCTCAGCCTGCGCAAGTATTTCAAGTTTTGAAGAAGACGAACAGCGGTAGGAGAGCTATGTGTTTGGATCTGAACTTAACGCCATTAGAGAATGACTTGGAGACTCTTCAGCTAGGGAAAGCAGCTCCACTTGTTGGGTTTTTG
>Pyrco_BP_DH_01g15010
ATGAACATGAAGAGAAGCATCACAGATATGAGAGAGCTTGATCACAGCCTAACCATGGCCAACTGTTTGATGCTACTTTCCCGTGGCATCAACAACAACGCTAATCAATATGACTCCTTCTCTGTCTCCCCTAACCGGGTTTTCGAGTGCAAGACCTGCAATCGCCAGTTCCCTTCGTTCCAAGCGCTTGGAGGTCACCGTGCCAGTCACAAGAAGCCCAGGTTAACCGGATCATCAGGAGAAGGAAACAGCAATAGTTCTGATCCGAGTCTGTCACAAGGTTCACCACCAAAACCTAAGACGCATGAGTGCAACATATGTGGCCTAGAGTTTCCTGTAGGGCAGGCCTTGGGGGGTCACATGAGGAGGCACAGGGCAGCCTTGAGCAGTTGTAATACTACTAGCAATGTTCATGAGCGATATTCAAGTTCGAATAGTCTGAATCCTCAGCCTGCGCAAGTATTTCAAGTTTTGAAGAAGACGAACAGCGGTAGGAGAGCTATGTGTTTGGATCTGAACTTAACGCCATTAGAGAATGACTTGGAGACTCTTCAGCTAGGGAAAGCAGCTCCACTTGTTGGGTTTTTG
>Pyrco_BP_DH_04g10910
ATGATGAGAGATATGAGAGGAGAAGAATTAGGGTTTGGATTAAAGGGTTTGGACATGGCAAAGTGTCTAATGCTACCATCATTTGGCATGGAGACCAAGTTCAAAACATGTTCAAACGATGTGTTCGAGTGCAAAACTTGCAACCGTACGTTCACGTCGTTCCAAGCTCTCGGCGGTCACAGGGCGAGCCACAAGAGGCCGAGAACATCGATGAGTCGTGATGATGAAGACCGTAAAGATGAACGTGAAAAGGGAAACGACAAGTTCATGGTTATGAACAAGAAGGCTAAAACTCACGAGTGCTCGATATGTGGATTGGAGTTTGGCATGGGACAAGCCTTGGGTGGTCATATGAGGAGGCACAGAGCTTCTAATATGGACATGGCCAGTTTTTCTTATGCTCCTTCAGCTGTCACTTCAAAGATTCCAGTACTGACAAGGTCGAGTAGTAAGAGGGTCATGAGCTTGGAGATGGATTTGAACTTGACACCGTTGGAGAATGACTTAAAATTGTTGTTCGGGAAGATGGCACCAAAAGTTGATGCTTTTGTATCA
>Pyrco_BP_DH_07g16190
ATGGAAGCAGCAGGTGGTGATCATCATCATCAAGAGGATGTCATGATCTTGGGGTGCAAGGAACAACACAGCAACAACATTAATATTATGAAGGGTAAGCGCACAAAACGCTTGAGGCCCCAATCCCCAATCCCTTTTGCCATCCCAACAAACTCATCGTCCCCCGAGGGTGGCACCGGCCGTGGAGGGGGTGATGGCGGCGAAAACAACAACGATTGCATCAATAGTACCAACTTGTCCCCCACCACATCAGCTGAATTATTCCAAGACAGCACATCAGAAGAGGAGGACATGGCAAATTGCCTAATTCTTTTGGCGCAAGGCCAATCCCGGGCGGCTTCTTCCTCCCCCAATCACCACCACCAACCCCCCAACGATCATATTACTACAACTAGTCGAAAATTCTTGGAATCAACAACTGTCACCGCAGGCAAGGCGGCAGGGGCGGCAGGGTATTACGTGTATGAATGCAAGACTTGTAACAGAACGTTCCCTTCTTTCCAAGCATTAGGGGGTCACAGGGCCAGTCACAAGAAGCTGAAGGTGAATATCGGAGACGATCCCAAAAACAAGCATTTTGGAATTGGGCTGTTGCCCCCGTCGGATGAAGATCAAGACACGCAATCCTTAAAGAACAACATTTTCCACAGAAACAACATCAACACATCTTCATCTCCACTTTCTCTCCATTTGAGCAATAGGGGTTTGGTTTTGAGCTCCAACAAGTCCTCTCCTAAAATCCACGAGTGCTCGATTTGCGGAGCGGAATTCATGTCCGGGCAGGCCTTGGGAGGCCACATGAGGCGCCACAGGGCGCCGATTGGAGCCACCAACACAACCTTGTCGTTGACGCCTCCGCCAGTCTCAGCCGCCTTTGAATCCCATCAGCAACAACATAAACATCAACAGCAGCAGCCACAGCTGCCCATGAAGAAGCAGAAAAACATGTTGAATTTGGATTTGGATCTCAACCTTCCAGCACCTTCAGAGGATGATCACCACAAAGAAACCAAGTTTGTGTTTGCATCAAACCAGCAGCAGCAGCAGCAGCAACAACAAGAACAACAGCAGCAAGAAAGGTTAAGAACACAAATTTTGGTGGATTGTCATTAC
>Pyrco_BP_DH_07g18240
ATGAACATGAAGAGAAGCATCGCAGATGTGAGAGAGCTTGATCACGGCCTAACCGTGGCCAACTGTTTGATGCTACTGTCCCGTGGCATCAACAACAACGATAATCAATATGACTCCTTCTCCGTCTCCCCTAGCCGGGTTTTCGAGTGCAAGACCTGTAACCGCCAGTTCCCTTCGTTCCAAGCGCTCGGAGGTCATCGAGCCAGCCACAAGAAGCCCAGGTTAACCGGACCATCAGGAGATGGAAACAGCAATAGTTCTGACCAGAGCCTGTCACAGGGGTCATCACCAAAGCCCAAGACACACGAGTGCAACATATGTGGCCTAGAGTTTGCTATAGGGCAGGCGTTGGGTGGTCACATGAGGAGGCACAGGGCAGCCTTGAGCAGTAGTAATACTACTAGCAATATTCATGATCGATATTCGAGTTCGATGAGTCTGAATCCTCAGCCTGCGCAAGTATTTCAAGTTTTGAAGAAGACGAATAGCGGTAGGAGAGCTATGTGTTTGGATCTGAACTTGACGCCATTAGAGAATGACTTGGAGATTCTTCAGCTAGGGAAAGCAGCTCCACTTGTTGGGTTTTTC
>Pyrco_BP_DH_11g09560
ATGCCTCCCTCCTATAAATACGTCCCCTCTACCTTCCCAACTCTCATTCCATCCACTTCGAGCATCAGCAAGAACAACCTTAAAAGTTTCGAAAACACACACACAAATCTCATCCACTTCCAAATCTTTCCTTTCCAGCTTACTTCTTCGCTTCGCTCCTGCGAGCTGAACCCTAAACCCGAAACCTTAAACCCGTCAGCCATGAAGAGAAGCAGGCAAGACGAGACCTTAGACTTGGTCAATTGCCTAATGCTTTTGTCCAGGGAACCCGATTCCTCCCCAATCAAACACGAGAACACGAAAAAAGACCGAGTTTTCGTATGCAAGACGTGTAATCGGGAGTTTCCCTCGTTCCAGGCCCTCGGAGGCCACAGAGCGAGTCACAAGAAGCCGAAGCTGATGCCCGGTGGGGCTGCCAACCTTTTACATTTGGCACAGTCGCCGGGGTCGCTGGTTAAGCCCAAGACGCATGAGTGCCCGATTTGCGGGCTTGAGTTTGCGATTGGGCAGGCGCTTGGGGGACACATGAGGAGACATAGGGACGTCATTCAAGCTGCGGCTGTTCGGACTCAGACGTCACCGCCGATGCCGGTTTTGAAGAAGTCGAATAGCAGCAAAAGGGTGTCGTGCTTGAATCTGGACTTGAATTTGGATTTACATTTGGCACCACCGGGTTATCACCAATATGATTTGACGAAGCTGCAGTTGATTTCT
>Pyrco_BP_DH_11g12160
ATGGTTAACTGTGACACTCACTCCTCTTTCCTTGCTTCCCTTCATTGCTCTCTCTCCCCTCCCTCTCACTCCCTCTTAGCCCTTCCTTTTCTTTGTTCACATCAAACCTCTTTCACGGTTTCCTCTCTCTCCTCTAATTTCTTTCTCTTTGGTCAAAACCAAATTCTGGGGTTTTTGTCTGTGAGCATGGAGGGCCAAGAAGCATTAGTCGTGACTAATGAGCAAGCGTCACAGATGATCATGATCAAAGGCAAGCGTACCAAGCGCCAGAGGCCTCAGTCCCCGAATGGGGTAGTCACCGCGGCGGTGACCTCTAGCTCATCGAGTGCCTGTGGAGTTGCTACCATTGGAGGAGGAGATCACGAGTACAACTATTATGGAAGTTCATTTACATCTCCCACAACTTCTAGTGAGATTTATGAGAGCACGGAAGAAGAAGAGGACATGGCAAATTGCCTAATCCTCTTGGCTCAGGGTGATCATGGTAATCCAAAGCAGATCATTGAAGAAAGATTAGCACAAAATATTAACATGGGCAAGGCTGGTTTTTTGGTCTATGAGTGCAAAACATGCAACAGAACTTTCCCTTCATTTCAAGCACTTGGTGGCCATAGAGCAAGTCACAAAAAACCGAAGTCCATGAGCAGCACGGAGGAGATAATAAAAAAATTGCCACCACCAGCGGCTGCGCCACCAACCCTCCATTCCATCACAGCAACAACTTTTGAGAAATTTGAAGATCAAAGCAAGCAGTTTATCAAATATAAGAGCAGCCCATCTCCTGCAATTCCAATCCAAATAGGTAACAAGCCTAAGATTCATGAGTGTTCAATCTGTGGGTCTGAGTTCACATCTGGTCAGGCACTTGGTGGCCACATGAGAAGGCACAGAACAGCATCTGCGGCAACCAATAGTAACTCTACTAGTGGTGGACCTGGTGGTGCTACTGCTACACATGTGGCTGTGAGTAATAGTAGCAATGATATGATTGGCACAAGTACCAAACTGCAGAGAAATGTTCTCACACTGGATCGATCCATTCCTGCACCAGAAGATCATGATCATCATCACCATCACCATCATCGTGAGTCTAAGTTTCAGTTTGTGCCTACCCAACAAACTACCCTTGTCTTCAACGCCCCTGCTTTGGTGGATTGTCAGTAT
>Pyrco_BP_DH_12g10740
ATGGCAAACTGTTTGATTCTTCTGGCGCAAGGCAATTCTACCCCAAAACCCCAAAACCCTAATTTGGTTAACAACAATAAGGCGGCTTCAGCAGCAGCTTCGGCCGGGTTATATTTGTATCAGTGCAAGACGTGTGACCGGTGCTTCCCGTCGTTTCAAGCGCTTGGTGGACATAGAGCCAGTCACAAGAAACCCGGTAAGCAGGCTAACATTCACAGCACAATTCAAGACAATAAGAAAGCGTTGTCATTCGTGGAAGAAGTGGAGGAATTTGATCTGTTTAACAACACCAGCACCACGTTGTCATTACAAATTTCGAATAGGGCTTTCAGGGCATTGAACAGTGATACTACTAGTCCTTGTTATAACAAAAACAAAGCCAATAAGGTTCATGAGTGTTCGGTGTGTGGCGCGGAGTTCGCATCTGGTCAAGCTCTAGGGGGTCATATGAGAAGGCATAGAACATTAATCAGCACAGCAGCAACAACAGCAGCAGCGGAAGCCATGAGTAGTCATCCTCAGTCCCAATCGGAATCAAAGAGACCACGAAATGTTTTGCAGTTGGATCTTAATCTTCCTGCGCCGGAAGAAGAGCACCTGCAGGAAACCAATAAGTTTCCCTTTGGAGCCAAGAAGGAACAAGTCATCGTCTTCTCTGCCTCTCCTTTGGTGGGTTGCCAATAC
>Pyrco_BP_DH_12g13140
ATGAAGAGAGGTATGACAAGAGAGGAATTAGGGTTTGGAATTAAGGGTTTGGACATGGCAAAGTGTCTAATGCTATTATCATGCGGCATGCAGACCAAAACATGTTCGTCTTCAAACGATGTGTTCGAGTGCAAGACTTGCAATCGGAAGTTCGCGTCATTCCAAGCTCTCGGCGGCCATAGAGCAAGCCACAAGAGGCCGAGAAGATCAACGAGTCATGATGATGAAGACTGTAAAAATGAACCTGAAAAAAGAAGCGATAAGTTGGGGGTGACAAACAAAAAGGCTAAAACACACGAGTGCTTGATATGTGGATCAAAGTTCGGCATGGGACAAGCCTTGGGTGGTCATATGAGGAGGCACAAAGCTTCTAATATGAACACGGTCAGTTTTCCTCATGCTCCTTCAGTTGTTTCGTCGAAGATTCCAGTCTTAACAAGGTCGAATAGTAAAAGAGTTATGAGCTTGGAGATGGATTTGAACTTGACACCATTGGAGAATGACTTGAAGTTATTGTTTGGGAAGATGGCACCAAAAGTTGATGCTTTTGCATCA
>Pruav_sc0000412.1_g630.1.mk
ATGAACAACTCTCCCGACCTGGATTTCCGATTCCCCACAACCCACCAAGACCTCGTCGTTTCCACCACCGCCACCCCCTCCACTGCTTTCGCTGCTGCTTCTTCTTCTTCCACTTATTTTGTTGGAGACGATAAAACCCACCAAAATCCCAGGAAAAAACGCTCGAAACTGATCAGACTCGACAACCCAGTTGCTCCAAGTAGGATTTCAAGGCCCAAGTATGCCAAAAAACCAGACCCATCTGCCCCAAAGATCACAAAGCCCTGTAGTGAGTGTGGGAAGAAGTTTTGGTCATGGAAGGCTCTGTTTGGGCACATGCGTTGCCACCCTGAGCGGCAGTGGCGCGGCATTGACCCCCCACCCAACTTACGACGACCCGTTTCCCCGAACGCTCCTTTGATTGAGTTGGAATGGGCAATGGGGGAAGCAGACCACGAGGCGGCTTCGAGTTTGATAATGCTTGCTAGTGGGTGCACTAATGGGACAAGTAATGAGATCACTACTCAGAGTATTAGTACAAGTACTTTTCAGGGTGCTCAAGAGGTGTTTGATGGTGCTTTGGGAGGGCACATGAGGTGTCATTGGGACAAAGGGGATGAGCCATCATCATCATCCATGATGATGACCCAATTAGGGCTAAGTCAGCAACAGCAGCAGCAGCCTAGTGGGATTTCAAAGGAAGGCCATTCTGGTGGATTGGATTTGAATTTGCCTGCAGCTTCTCATATTGAAGATGCTCAATCCTCTTCTTCAGGCCTCACTTTGGATTTAAGGTTGGGTCTT
>Pruav_sc0000467.1_g910.1.mk
ATGGAAGGCCAAGAAGAATTGGTTTTGAGCAGTGATCAAGCATCCCAGATGATCATGATCAAAGGCAAGCGCACCAAGCGCCCGAGGCCTCTGTCCCCGAACGGCGTCGTGGCTGCGGGGACGTCTAGCTCATCAAGCGCCTGTGGTGGTGGTGGTGCTATGGGAGGAGATCATGAGTATAATTATTATGGTAATTCGTTTACATCGCCCACAACTTCTGGTGAGATCTCTGAGAGTACTGAGGAAGAAGAGGACATGGCCAATTGCCTAATTCTCTTGGCTCAAGGAGATCATGTAACTGTTAACCCAAAGCAGATCTTTGAGCAAAGACTAGCACAAACCAGTAACATGGGCAAGGCTGGTTTCTTTTTCTATGAGTGCAAAACATGTAACAGAAGCTTCCCTTCATTTCAAGCACTTGGTGGCCACAGAGCAAGTCACAAGAAGCCCAAGGCCGTGAGCACAGAGGAGAAAAAACCAGCACCAGCCCATTTCATCCCAGCCTCCACTTTTGAGGAATTTGAAGATCAAAGCAAGCAGTTCATCAAATATAAGAGCAGCCCACCTCCTGCAATTCCAAGCCAAATAGGAAGCAAGCCCAAAATTCATGAGTGTTCAATTTGTGGTTCTGAGTTCACATCTGGGCAAGCTCTTGGTGGGCACATGAGAAGGCATAGAACAGCAGCAGCAGCAGCCAACAACAGTACTAATCATGTGAATGTGGGAAGTGAAGCATATGAAAGAGATTGCGTGGGAATTGAGATGTCCAAATACACACTTAGAGAGAGGGAGAGGAGA
>Pruav_sc0000554.1_g1550.1.mk
ATGACCATGAAGAGGAGCATCACAGAAATGAGAGAGCTTGACCGCAGCCTAACCATGGCCAACTGCTTGATGCTACTCTCCCGTGGCAGCCACGACCACCACCATTACGACAACTTCTCCGTCTCCCCCACCCGGGTTTTCGAGTGCAAGACGTGCAACCGCCAGTTCCCTTCCTTCCAGGCCCTCGGCGGCCACAGGGCCAGCCACAAGAAGCCGAGACTAATGGGGCCAGGAGATGGAAATAGTAGCAACGGCTCAGATCAGAGCCAGTCACAAGGATCACCACCAAAACCTAAAACCCACGAGTGCAACATATGCGGGCTGGAATTTGCTATAGGGCAGGCCTTGGGGGGTCACATGAGGAGGCACAGATCAGCCTTGAGCAATAATAATAATAATAATAATAGTCAGTATTCTGATTCTAACTCAAACTCTCTGAGCCTGAGCCCTCAGCCTGCGCCAATGTTTCAAGTTTTGAAGAAGACAAATAGCGGTAGGAGGGTTATGTGTTTGGATCTCAACTTGACGCCATTAGAGAATGACTTGAAGATTCTTCAGATAGGGAAAGCAGCTCCACTTGTTGGGTTTTCC
>Pruav_sc0000780.1_g050.1.mk
ATGAAGAGAATGAGAGAAGATGAAGTAGGGTTAGGGATGAAGGGTTTGGACATGGAAAAGTTCCTCATGCTACTCTCATGTGGCATGGAGACCAAGTTTAGAAATTGTTCATCTCCAAACGATGTGTTTGAGTGCAAAACTTGCAACCGAAAATTCCCATCGTTCCAAGCTCTTGGTGGCCACAGAGCAAGCCACAAGAGGCCGAGAACATCAATGGATCATGATCAACAAAGTGAGACAAGAAAAGGAAGCAATTTGATGGCAACGAAGAACAAGCCGAAAGCGCACCAGTGCCCCATTTGTGGCCTAGAGTTTGGCATGGGACAGGCTCTGGGTGGCCATATGAGGAGGCACAGAGCTTCCAACATGAACCTGGGATTTTCTTCTAAAGTTCCTGATGAGGTTGTTGTCGCTTCGAAGATTCCGGTGCTGAAAAGGTCGAGTAGCAAGAGGATTATGTGCTTGGAGATGGACTTGAACTTGACGCCACTGGAGAATGACTTGAAGTTATTGTTTGGGAAGATGGCTCCAAAAGTTGATGCTTTTGTTTCA
>Pruav_sc0000862.1_g200.1.mk
ATGAAGCGAGGCCGAGAAGATCAAGATGACCAAACTCTAGATTTGGTCAATTGTTTGATGCTACTATCCAAAATAGACCAACCCGATTCCTCCCCCACCAAAGCCGAAGATTTAAAACGAGGCCGAGTGTTTATATGCAAGACATGTAATCGGGAATTCCCCTCGTTCCAGGCCCTTGGGGGCCACAGAGCGAGTCACAAGAAGCCGAAGCTGACGCCCGGCGGGGCAGTCGACCTCCTACAGCTGGCGCAATCTCCGGAGTCCGCCGCAAAGCCCAAGACGCACGAGTGCCACATATGCGGGCTCGAGTTTGCGGTTGGACAGGCGCTCGGGGGACACATGAGGAGACATAGAGAAGAAATTCAAGCTAATGCGGTTCGAGCTCGGTCGTCGCCGGCCACGCCGGTTTTGAAGAAGTCGAATAGTAGTAAAAGGGTGTCGAGCTTCAACTTGGACTTGAATTTGGATTTGAGATTGGGCCTGCCTGCTTATCATAGCCAATACGATTTGGCGACGAAGCTGCAGTTGATTTCT
>Pruav_sc0000909.1_g100.1.mk
ATGGCTTTCCCAAGCGACATTCACAACCAAATAGGCAGCATCAACAATACAAATGGTCTCATCCACACACAAATGGTCTACAGATCCAATTACTCCACAACTATTATTACCACTACTTATGGTTTGAATGGCTTACCTGCAGTGAGATCAGGCTTCCAAAATATGCATCTACTTCATTCCCCATCATCGTCCTCGTCATCTCCTGCATATTGGGGCGGAGTGGTCTTCCCAGATAGACCCGTGATACCAATGATAAGATCATATCAACCGCGTCCACCAGGCCTTATCTTGAGCAACCCACACATGATGATCAGGGAAACTCATGTTCCAGTTCAACCAACCCAAACCGGTCCAACATTTCCAGAACACACCCTTAATCTCAACTTTATGAGATTTCAACCGCCTAGAGTTGCACTTGCACCCCATTTCCCCTTAAATAACATTTCAAGCACTTCAACTTTGTCTGGATTCCATGGCCGCACTGGAGTCATGAGGAACCAACAAAGTTCATCACAAACCTATCATTATGGAGATATTAGTCCTAACCCCATCATGTATACGGCAACTAGATTTAGACCACCTCCATCGGCATCCATCATAAGCGACAACCAAATTTCACTGCCAACCCTAGTAAGAGCCACTAGATTTCCCACTTCATCCCAATCGCAGTTTGTCCCAAATCATGAGCCTTCTACTTCCTCTTCCATCATTAAAGAAGAACCCCGAGACGATCACCAACAAACTCATGTTGCGAGGGAAAGCACTGCTACGACTGTTGCTGCTGCTTCTATTGCTATTGCAACGACGTCGTCTCGGCCCCGGCGGCCCAAACCCATGGGTGAGTATACGTGCTTCGAGTGTGGTAAGTCGTTTGCAAGCGGCAGTGCCTTGGGGGGACATATGAGCTCCCATGCAAAGAAAAGGAATCTGGAAGCTGCAACAAGTGGAAAAAGATTCAAGCCCGGGGATTCATTCTTTGACTACGTGCATCATAGTTCAGGGTTTGAGAATGGCTCATCTTCTCGCACTGCAACCAATCCCCCTACCATGAGTATCAATGGTCCAAGTGGGCCAAGTACTAACGAAGGTACCAAAGGAATTGAAGAACCTTCGGGGAAACGAGAAGAAAAAAGGTCGAAGAATGGAGATGAAGAGGGACCTACTTCTAGGCAA
>Pruav_sc0001169.1_g130.1.mk
ATGCACAAATTCTGCGGCACTCACAGGCTTGCAAACCAATTTTCTTCCTCTACAGAAAGGAATCGTTGGAAAAAAGTAATGGGTTTGCTTCAAAGCCAACCGAATCTCACTCCAACAGCTTCAAGCTCATCTAGTGCAGGTCATGATCATCAACATCAAGTCCTTGTTGGTCCCACAGAAACCTCACCAGCCACCTCAGCTGATCAATTCACAGAGATCAGTACAGAAGAAGAGGAGGACATGGCAAACTGTTTGATTCTTTTGGCTCAAGGAAATTCAACCCCCAAAACCCAACACCCCATATTGGTTCACAACAATAAGGCTTCAGCTTCAGCTGGGTTATATGTTTACCAGTGCAAGACATGTGACCGGTGCTTCTCGTCGTTCCAAGCTCTCGGTGGACACAGAGCCAGTCACAAGAAACCCAACAAGGCTAACATGAACATCACACAGGACAACAAGAAAGCCTTGTCGTTCGTGGAAGAAGCGGAGGAGTATGATCGGTTTAACAACACAAGCACCACCCTTTCGTTACAAATATCGAATCGGGATTACAGGGCATCGAGCAGTGCTGCTACTCCTGTTATTAACAGCAAAGCCAATAAGGTTCATGAGTGTTCAGTTTGTGGTGCTGAGTTCACATCTGGTCAAGCTCTAGGGGGTCATATGAGGAGGCACAGAACATTTATGAACACAACAACAACAGCAACAGCAGCAGCTATGAGTTCTCCGCAGCCACAATCAGGATCAAAGAGACCAAGAAGTATTTTGCAGTTGGATCTTAATCTTCCTGCACCAGAAGAAGAATGCCTCGAAACCAAGTTTCCCTTTGGCCCCAAGAAGGAACAAGTCATTGTCTTCTCTACCTCTCCTTTGGTGGGTTGCCATTAC
>Pruav_sc0001183.1_g320.1.mk
ATGGAAGCAGCAGGTGGTGGTGATCATCATCATCTTCATCAAGAGGAAGTCATCATGGGGTGCAAGGAACAACAACATAACAACATTATTATCAAGGGTAAGCGCACAAAGCGCTTGAGGCCCCAATCTCCAATTCCTTTTGCCATCCCAACAACCTCATCATCCCCGGAAGATGGCGGTGGAGGTGATGGAGGCGGCGAGAACGATTACATCAATAGTGCCACCAACTTGTCTCCCACCACATCTGCTGAATTCCAAGATAGCACCACAGAGGAAGAGGAGGACATGGCAAACTGCCTAATTCTGTTGGCACAAGGCCAATCTCGGGCTGCTTCTTCTTCCCCCAATCACCACCACCACCAACCCCATAACGATCACAACACTACAAGTCGAAGCATTCTCCACAACAACAACAATACATCTTCTTCCCCACTTTCTCTGCATTTGAGCAACAGAGGGTTGGTTTTGAGTAGCAACAAGTATTCTTCTAAGGTTCATGAGTGTTCAATTTGTGGGGCAGAATTCACATCTGGACAAGCCTTGGGAGGCCACATGAGGCGCCACAGAGCGCCAGCTGCAGCCAACACAACCTTGGCATTGACAGCTCCCTCAGTCTCTGCCTTTGAACCTCAGCAACATCAAAATCAACATCAACAACAACAACCCGCTAAGAAACAGAGAAGCATGTTGTCTTTGGATTTGGATCTCAACCTTCCAGCACCAGAAGATGATCACCATAGAGAATCTAAATTTGTGTTTGCAACATCAAAGCAGCAGCAGCAGCAGCAGCAACAGCAGCAACAACAGCAGCAGCAGCAACAGCAGCAGCAGCAGCAGCAGCAACCAGAAAGGTTAAGAACACAAATTCTGGTGGATTGTCATTAC
>Pyrusco10g017190.1
ATGAACAACACTCCCGACCTTGATTTCCGATTTCCCATATCTCCACCAACCCACCAGGACGCCGTCGTTCCCGCCCCCGCCACCGCCTACGCCGCTTCTTCTTCTTTCACTTGTTTCACTGCAAACGAAAGAACCCACCAAAATCCCAGGAAGAAACGCTCCAAGCTGATCAGGCTCGACAACCCGACTGCTCTGAACAAGGTTTCGAGGCCAAAGTATGCAAAAAAGCCCGACCCGTCTGCCCCGAAGATCACGAAACCCTGCACTGAGTGCGGCAAGACGTTCTGGTCATGGAAGGCTTTGTTCGGGCACATGCGGTGCCACCCTGAACGCCAGTGGCGGGGCATTGAACCGCCACCGAATCTGCGGCGGCCTGCGTTGTCCAACATACCGCTGAGCGAGTTGGGATTGGCAATGGGTGAAGAGGACCACGAGGCGGCCTCGAGTTTGCTAATGCTTTCCAGTGGGATTACTTCTGGGACAAGTAATGAGATCATCATTAGTACTGCCGCTACTCAGAGTGTGAGTAATACTAGTAATCTCCAAGGTGCACTAGAGGTGTTTGATGGTTGTAATAGTAACAACAGTGGTAGGTTTGAGTGCTCGAGTTGTAAGAAAGTGTTTGGATCCCACCAGGCGTTAGGGGGCCACAGGGCAAGCCACAAGAATGTGAAGGGCTGTTTTGCAATTACGAGAAGCGATGGGGAGGTTGATCAGGATCATCATCACCATAATGGAGATGGTGGTGATGATGATGGTGATGGTGATGAGGATGTGATGGATGAGGATCACATGGACTTGGGATCATCATTAGGGCACAAGTGCAGTGTTTGCTGGAGGGTCTTTTCAAGTGGGCAGGCATTGGGAGGGCACATGAGGTGTCACTGGGACAAAGGGGATGAGACGCAATTAGGGTTAGGGTTTGAGCTAGGGTTCGGGTTCAACCTGCAGCATCCGTGTGAAACTTCAAAAGGATTATTATTAGGTCAAAATTCTGGTGGTGGTGCGGGGTTGGACTTGAATTTGTCTGCTGCTGCTGCTTCTGCTTCTCACACTACTGAAGATGATCATCAGCACTACTCTTCTTCTGGACTCACTTTGGATTTAAGGTTGGGTCTT
>Pyrusco11g016130.1
ATGGAGGGCCAAGAAGAATTAGTCGTGACTAATGAGCAAGCGTCACAGATGAGCATGATCAAAGGCAAGCGTACCAAGCGCCAGAGGCCTCAGTCCCCGAATGGGGTAGTCACCGCGGCGGTGACCTCTAGCTCATCGAGTGCCTGTGGCGTTGCTACCATTGGAGGAGGAGATCACGAGTACAACTATTATGGAAGTTCATTTACATCTCCCACAACTTCTAGTGAGATTTATGAGAGCACGGAAGAAGAAGAGGACATGGCAAATTGCCTAATCCTCTTGGCTCAGGGTGATCATGGTAATCCAAAGCAGATCATTGAAGAAAGATTAGCACAAAATATTAACATGGGCAAGGCTGGTTTTTTGGTCTATGAGTGCAAAACATGCAACAGAACTTTCCCTTCATTTCAAGCACTTGGTGGCCATAGAGCAAGTCACAAAAAACCGAAGTCCATGAGCAGCACGGAGGAGATAATAAAAAAATTGCCACCACCAGCGGCTGCGCCACCAACCCTCCATTCCATCACAGCAACAACTTTTGAGAAATTTGAAGATCAAAGCAAGCAGTTCATCAAATATAAGAGCAGCCCATCTCCTGCAATTCCAATCCAAATAGGTAACAAGCCTAAGATTCATGAGTGTTCAATCTGTGGGTCTGAGTTCACATCTGGTCAGGCACTTGGTGGCCACATGAGAAGGCACAGAACAGCATCTGCGGCTACCAATAGTAACTCTACTAGTGGTGGACCTGGTGGTGCTACTGCTACACATGTGGCTGTGAGTAATAGTAGCAATGATATGATTGGCACAAGTACCAAACTGCAGAGAAATGTTCTCCCACTGGATCTAAACCTTCCTGCACCAGAAGATCATGATCATCATCACCATCACCATCATCGTGAGTCTAAGTTTCAGTTTGTGCCTACCCAACAAACTACCCTTGTCTTCAACGCCCCTGCTTTGGTGGATTGTCAGTAT
>Pyrusco11g018270.1
ATGCCTCCCTCCTATAAATACGTCCCCTCTAGCTTCCCAACTCTCATTCCATCCACTTCGAGCATCAGCAAGAACAACCTTAAAAGTTTCGAAAACACACACACAAATCTCATCCACTTCCAAATCTTTCCTTTCCAGCTTACTTCTTCGCTTCGCTCCTGCGAGCTGAACCCTAAACCCGAAACCTTAAACCCGTCAGCCATGAAGAGAAGCAGGCAAGACGAGACCTTAGACTTGGTCAATTGCCTAATGCTTTTGTCCAGGGAACCCGATTCCTCCCCAATCAAACACGAGAACACGAAAAAAGACCGAGTTTTCGTATGCAAGACGTGTAATCGGGAGTTTCCCTCGTTCCAGGCCCTCGGAGGCCACAGAGCGAGTCACAAGAAGCCGAAGCTGATGCCCGGTGGGGCTGCCAACCTTTTACATTTGGCACAGTCGCCGGGGTCGCTGGTTAAGCCCAAGACGCATGAGTGCCCGATTTGCGGGCTTGAGTTTGCGATTGGGCAGGCGCTTGGGGGACACATGAGGAGACATAGGGACGTCATTCAAGCTGCGGCTGTTCGGACTCAGGCGTCACCGGCGATGCCGGTTTTGAAGAAGTCGAATAGCAGCAAAAGGGTGTCGTGCTTGAATCTGGACTTGAATTTGGATCTACATTTGGCACCACCGGGTTATCACCAATATGATTTGACGAAGCTGCAGTTGATTTCT
>Pyrusco12g009440.1
ATGAAGAGAGATATGACAAGAGAGGAATTAGGGTTTGGAATTAAGGGTTTGGACATGGCAAAGTGTCTAATGCTATTATCATGCGGCATGCAGACCAAAACATGTTCGTCTTCAAACGATGTGTTCGAGTGCAAGACTTGCAACCGAAAGTTCGCGTCGTTCCAAGCTCTCGGCGGCCATAGAGCGAGCCACAAGAGGCCGAGAACATCGACGAGTCATGATGATGAAGACCGTAAAAATGAACCTGAAAAAGGAAGCGATAAGTTGGTGGTGACAAACAAGAAGGCTAAAACACACGAGTGCTCGATATGTGGATCAAAGTTCGGCATGGGACAAGCCTTGGGTGGTCATATGAGGAGGCACAAAGCTTCTAATATGAACATGGTCAGTTTTCCTCATGCTCCTTCAGTTGTTTCGTCGAAGATTCCAGTCTTAACAAGGTCGAATAGTAAAAGGGTCATGAGCTTGGAGATGGATTTGAACTTGACACCATTGGAGAATGACTTGAAGTTATTGTTTGGGAAGATGGCACCAAAAGTTGATGCTTTTGCATCA
>Pyrusco12g011690.1
ATGATGATGATGGAAGCTGCAGATCATCAAGATCAGGAGGAAGCTTTTTTGGGTTATAAGGATCAGGCTCAGATGATGATCATCAAGGGAAAACGCACAAAAAGGCAACGTTTGACTTCCCCACTTTCTGCCATAGCCACAACAGCTTCAAGCTCATCAAGTGCAGGCCATGATCATGATCATCTTCAAGACCAAGGCCTTGTGGGTCCCAGACAAAGGATTAGTACTGACGTTGGTCCCACAGCCTCACCAGCCACCTCATCTGATCAATTCACAGAGATCAGTACGGAGGAAGAGGAGGACATGGCAAACTGTTTGATTCTTCTGGCGCAAGGCAATTCTACCCCAAAACCCCAAAACCCTAATTTGGTTAACAACAATAAGGCGGCTTCAGCAGCAGCTTCGGCCGGGTTATATTTGTATCAGTGCAAGACGTGTGACCGGTGCTTCCCGTCGTTTCAAGCGCTTGGTGGACATAGAGCCAGTCACAAGAAACCTGGTAAGCAGGCTAACATTCACAGCACAATTCAAGACAATAAGAAAGCGTTGTCATTCGTGGAAGAAGTGGAGGAATTTGATCGGTTTAACAACACCAGCACCACGTTGTCACTACAAATTTCGAATAGGGCTTTCAGGGCATTGAACAGTGATACTACTAGTCCTTGTTATAACAAAAACAAAGCCAATAAGGTTCATGAGTGTTCGGTGTGTGGTGCGGAGTTCGCATCTGGTCAAGCTCTAGGGGGTCATATGAGAAGGCATAGAACATTAATCAGCACAGCAGCAACAACAGCAGCAGCGGAAGCCACGAGTAGTCATCCTCAGTCCCAATCGGAATCAAAGAGACCACAAAATATTTTGCAGTTGGATCTTAATCTTCCTGCGCCGGAAGAAGAGCACCTGCAGGAAACCAATAAGTTTCCCTTTGGAGCCAAGAAGGAACAAGTCATCGTCTTCTCTGCCTCTCCTTTGGTGGGTTGCCAATAC
>Pyrusco1g008920.1
ATGGAAGCAGAAGCAGCAGGTGGTGATCATCATCAAGAGGAAGTCATGATCTTGGGGTGCAAGGAACAACACAACAACAATATTAATATTATGAAGGGTAAGCGCACAAAACGCCTGAGGCCCCAATCCCCAATCCCTTTTGCCATCCCAAGAAACTCATCTTCCCCCGAGGGTGGCGTCGGCGGCCGTCGAGGTGGTGATGGCGGCGAAAATAACAATGATTGCATCAATAGTACCAACTTGTCCCCCACCACATCAGCTGAATTATTCCAAGACAGCACCACATCAGAAGAGGAGGAAATGGCAAACTGCCTAATTCTTTTGGCGCAAGGCCAATCCCGGGCGGCTTCTTCCTCCCCCGATCACCACCACCAACCCCACAAGCATATTGCTACCAGTAGTCGAAGATTCCTGGAAGCAACAACTACCCCCGCGGGAAAGGTGGCGGGGGCGGCAGGGTATTATGTGTATGAATGCAAGACTTGTAACAGAACGTTCCCTTCTTTCCAAGCATTAGGGGGTCACAGGGCGAGCCACAAAAAGCCGAAGGCGAATATAGGAGACGATCACAAAAACAAACACTTTGGAATTGGGTTATTGCCGCCGTCGGATGAAGATCAAGATACGCAATTGTTTAAGAACAACAGTTTCGACAACAAGAACATCATGACATCTTCATCTCCACTTTCTCTCCATTTGAGCAATAGGGGTTTGGTTTTGAGCTCCAACAAGTCCTCTTCTAAAATCCACGAGTGCTCAATTTGCAGCGCGGAATTCACGTCCGGACAGGCCTTGGGCGGCCACATGAGGCGCCACAGGGCGCCGACTGGAGCCACCAACACAACCTTGTCGTTGACGTCTCCGCCAGTCTCAGCGGCCTTTGAATCTCATCAACAGCGACAACAGCAGCAGCCACGGCTGCCCATGAAGAAGCAAAAAAGTATGTTGAATTTGGATTTGGATCTCAACCTTCCAGCACCTTCAGAAGATGATCACCACAGAGAAACCAAGTTTGTGTTTGCATCAAAGCAGCAGCAACAAGAACAGCAGCAGCAAGAAAGGTTAAGAACACAAATTTTGGTGGATTGTCATTAC
>Pyrusco1g011300.1
ATGAAGAGAAGCATCACAGATATGAGAGAGCTTGATCACAGCCTAACCATGGCCAACTGTTTGATGCTACTTTCCCGTGGCATCAACAACAACGCTAATCAATATGACTCCTTCTCTGTCTCCCCTAACCGGGTTTTCGAGTGCAAGACCTGCAATCGCCAGTTCCCTTCGTTCCAAGCGCTTGGAGGTCACCGTGCCAGTCACAAGAAGCCCAGGTTAACCGGATCATCAGGAGAAGGAAACAGCAATAGTTCTGATCAGAGTCTGTCACAAGGTTCACCACCAAAACCTAAGACGCATGAGTGCAACATATGTGGCCTAGAGTTTCCTGTAGGGCAGGCCTTGGGGGGTCACATGAGGAGGCACAGGGCAGCCTTGAGCGGTTGTAATACTATTAGCAATGTTCATGAGCGATATTCAAGTTCGAATAGTCTGAATCCTCAGCCTGCGCAAGTATTTCAAGTTTTGAAGAAGACGAATAGCGGTAGGAGAGCTATGTGTTTGGATCTGAACTTAACGCCATTGGAGAATGACTTGGAGACTCTTCAGCTAGGGAAAGCAGCTCCGCTTGTTGGGTTTTTG
>Pyrusco3g000640.1
ATGGAAGGCCAAGAAGAATTAGTCGTGACCAATGATCAAGCGTCACAGATGATCATGATCAAGGGCAGGCGTACCAAGCGACAGAGGCCTCAGTCCCCAAACGGGGTGGTCACCGTGGCAGTCACCTCTAGCTCATCCAGCGCCTGTGGCGCTGGTACTATTGGAGGAGGAGATCACGATTACAATTATTGTGGAAATTCATTCACATCTCCCACAACTTCTGGTGAGATTTATGAGAGCACGGAAGAAGAAGAGGACATGGCAAATTGCCTAATCCTCTTGGCTCAGGGTGATCATGTTAATCCAAAGCAGACCATTGAAGAAAGATTAGCACAAAATACTAACATGGGCAAGGCTGGTTTTTTTGTCTATGAGTGCAAAACATGCAACAGAACTTTCCCTTCATTTCAAGCACTTGGTGGCCACAGAGCAAGTCACAAGAAACCGAAGTCAATGAGTAGCACGGAGGAGATGATAAAAAAATCACCACCAGCGGCGGCTCCACCAACCCACCATTTCATCACAGCTACAACTTTTGAGGAATTTGAAGATCAAAGCAAGCAGTTAATCAAATATAAGAGCAGCCCACCTCCTGCAATTCCAATCCAAGTAGGTAATAAGCCTAAGATTCATGAGTGTTCGATCTGCGGGTCTGAGTTCACATCCGGTCAAGCACTTGGTGGCCACATGAGAAGGCACAGAACTGCATCTGCAGCAACCAATAATAACACTGCTAGTGGTAGTGCTACTGCTACACATGTGGCTGTGAATAATAGTAGCAATAATATGATTGGCACAAGTACCAAACTGCAGAGAAATGTTCTCCCACTGGATCTAAACCTTCCTGCACCAGAAGATCATGATCATCACCACCATCACCATCATCGTGAGTCTAAGTTTCAGTTTGTGCCTACCCAACAAGCTACCCTTGTCTTCAACGCCCCTGCTTTGGTGGATTGTCATTAT
>Pyrusco4g009650.1
ATGATGAGAGATATGAGAGGAGAAGAATTAGGGTTTGGATTAAAGGGTTTGGACATGGCAAAGTGTCTAATGCTACCATCATTTGGCATGGAGACCAAGTTCAAAACATGTTCAAACGATGTGTTCGAGTGCAAAACTTGCAACCGTACGTTCACGTCGTTCCAAGCTCTCGGCGGTCACAGGGCGAGCCACAAGAGGCCGAGAACATCGATGAGTCGTGATGATGAAGACCGTAAAGATGAACGTGAAAAGGGAAACGACAAGTTCATGGTTATGAACAAGAAGGCTAAAACTCACGAGTGCTCGATATGTGGATTGGAGTTTGGCATGGGACAAGCCTTGGGTGGTCATATGAGGAGGCACAGAGCTTCTAATATGGACATGGCTAGTTTTTCTTATGCTCCTTCAGCTATCACTTCGAAGATTCCAGTATTGACAAGGTCGAGTAGTAAGAGGGTCATGAGCTTGGAGATGGATTTGAACTTGACACCGTTGGAGAATGACTTAAAATTGTTGTTCGGGAAGATGGCACCAAAAGTTGATGCTTTTGTATCA
>Pyrusco4g011750.1
ATGATGATGATGATGGAAGCTGCAGATCACCAAGATCAGGATGAAGCTGTTTTGGGTTATAAGGATCAGGCTCAGATGATGATCATCAAGGGAAAACGCACAAAACGGCAACGTTTGGCTTCCCCGCTTTCTGCCATAGCTACAACAGCTTCAAGCTCATCAAGTGTAGGCTATGATCATGATCATCTTCAACATGAAGGCCTTGTAGGTCCCAGACCAAGAGAAAGTACTGATGTTGTTGGTCCTACAGCCTCACCTGCCAGCTCAGCTGATCAATTCACAGAGATCAGTACGGAGGAAGAGGAGGACATGGCGAACTGTTTGATTCTTTTGGCGCAAGGCAATTCCATCCCCAAACCCCAAAACCCTAGTTTGGTTAACAACAATAAGGCGGCTTCAGCTGCAGCTTCGACCGGATTATGTTTGTATCAGTGCAAGACATGTGACCGGTGCTTCCCATCATTTCAAGCGCTTGGTGGACATAGAGCCAGTCACAAGAAACCTGGTAAGCAGGTTAATATTAACAACACAACGCAAGAAAATAAGAAAGCGTTGTCGTTTGTGGAAGAAGCGGAGGAATTTGATCGGTTTAACAACACAAGCACCATGTTGTCATTACAAATTTCGAATACGGCTTTCAGGGCATTGAGCAGTGCTACTAGTCCTTGTTATAACAACAACAACAACAAAGCCAATAAGGTTCATGAGTGTTCGGTGTGTGGCGCGGAGTTCACATCTGGTCAAGCTTTAGGGGGTCATATGAGGAGGCATAGAACATTCATAAACACAGCTGCAACAACAACAGCAGTAGCAACCATGAGTAGTCCTCCTCAGTCTCAATCGGGATCAAAGAGACCACGAAATGTTTTGCAGTTGGATCTTAATCTTCCTGCGCCAGAAGAAGAGCGCCTGCAGGAAACCAATAAGTTTCCCTTTGGCCCCAAGAAGGAACAAGTCATCATCTTC
>Pyrusco5g014030.1
ATGAACAACTCCCCCGACATCGATTTCCGATTCCCCATATCCCCTCCAACCCACCAAGACGCCGTCGTTCCGGCCGCCCCCGCCACCACCATTGCCTACGCGGTTTCTTCTTCTTCCACTTGTTTCACTGCAGAAGATAAAACCCACCACAATCCCAGGAAGAAACGCTCCAAGCTGATCAGGCTCGACAACCAGGCTGCTCCGAACAAGGTTTTGAGGCCTAAGCATGCGAAAAAACCAGACCCATCTGCCCCAAAGATCACGAAACCCTGCACTGAGTGCGGCAAGACGTTCTGGTCATGGAAGGCTTTGTTCGGGCACATGCGGTGCCACCCCGAGCGCCAGTGGAGGGGCATTGACCCACCACCGAATCTGCGGCTGCCCGCTTCACCCAACATCACGTTGAGCGAGTTGGGATTGGCCATGGGTGAAGAGGACCACGAGGCCGCCTCGAGTTTGCTAATGCTTTCCAGTGGGATTACTTCTGGGACAAGTAATGAGATCATCGTTACTACCACCGCTACTCAGAGTGTGAGTAATACTAGTAATCTCCAAGGTATACAGGAGGTGTTTGATGGTGGTAATAGTAACAATAGTGGTAGGTTTGAGTGCTCGAGTTGTAAGAAAGTGTTTGCGTCCCACCAGGCGTTGGGGGGCCACAGGGCAAGCCACAAGAATGTGAAGGGCTGTTTTGCAATTACAAGGAGTGATGGAGAGGTTGATCAGGATCATCATCACCACAATGAACATGGTGATGGTGATGGTGATGGTGATGATGATGTGATGGATGAGGATCACATGGAGTTGGTGGGATCATCAGCAGGGCACAAGTGCAGTGTTTGTTGGAGGGTATTTTCAAGTGGGCAGGCATTGGGAGGGCACATGAGGTGTCACTGGGAAAAAGGGGAGGAGAACCAGTTACAGTTAGGGTTAGGGTTCAACCTGCAGCAGCCTTATGGAACTTCAAGGGAATTATTATTAGGTCAAAATTCTGCTGGTGGTAGTGGTGGGCTGGACTTGAATTTGCCTTCTGCTGCTGCTTCTACTTCTCACACTGCAGATGATCAGTACTACTCCTCTTCGTACTCTTCTTCTGGACTCACTTTGGATTTAAGGTTGGGTCTT
>Pyrusco7g013100.1
ATGGAAGCAGCAGGTGGTGATCATCATCATCAAGAGGATGTCATGATCTTGGGGTGCAAGGAACAACACAGCAACAACATTAATATTATGAAGGGTAAGCGCACAAAACGCTTGAGGCCCCAATCCCCAATCCCTTTTGCCATCCCAACAAACTCATCGTCCCCCGAGGGTGGGGCCGGCCGTGGAGGGGGTGATGGCGGCGAAAACAACGACGATTGCATCAATAGTACCAACTTGTCCCCCACCACATCAGCTGAATTATTCCAAGACAGCACATCAGAAGAGGAGGACATGGCAAATTGCCTAATTCTTTTGGCGCAAGGCCAATCCCGGGCGGCTTCTTCCTCCCCCAATCACCACCACCAACCCCCCAACGATCATATTACTACAACTAGTCGAAAATTCTTGGAATCAACAACTGTCACCGCAGGCAAGGCGGCAGGGGCGGCAGGGTATTACGTGTATGAATGTAAGACTTGTAACAGAACGTTCCCTTCTTTCCAAGCATTAGGGGGTCACAGGGCCAGTCACAAGAAGCTGAAGGTGAATATCGGAGACGATCCCAAAAACAAGCATTTTGGAATTGGGCTGTTGCCCCCGTCGGATGAAGATCAAGACACGCAATCGTTAAAGAACAACATTTTCCACAGAAACAACATCAACACATCTTCATCTCCACTTTCTCTCCATTTGAGCAATAGGGGTTTGGTTTTGAGCTCCAACAAGTCCTCTCCTAAAATCCACGAGTGCTCGATTTGCGGAGCGGAATTCATGTCCGGGCAGGCCTTGGGAGGCCACATGAGGCGCCACAGGGCGCCGATTGGACCCACCAACACAACCTTGTCGTTGACGCCTCCGCCAGTCTCAGCCGCCTTTGAATCCCATCAGCAACAACATAAACATCAACAGCAGCAGCCACAGCTGCCCATGAGGAAGCAGAAAAACATGTTGAATTTGGATTTGGATCTCAACCTTCCAGCACCTTCAGAGGATGATCACCACAAAGAAACCAAGTTTGTGTTTGCATCAAACCAGCAGCCGCAGCAACAACAACAAGAACAACAGCAGCAAGAAAGGTTAAGAACACAAATTTTGGTGGATTGTCATTAC
>Pyrusco7g014670.1
ATGCAAGCAGCCCACAGAAGCATCGCAGATGTGAGAGAGCTTGATCACGGCCTAACCCTGGCCAACTGTTTGATGCTACTGTCCCGTGGCATCAACAACAACGATAATCAATATGACTCCTTCTCCGTCTCCCCTAGCCGGGTTTTCGAGTGCAAGACCTGTAACCGCCAGTTCCCTTCGTTCCAAGCGCTCGGAGGTCATCGAGCCAGCCACAAGAAGCCCAGGTTAACTGGACCATCAGGAGATGGAAACAGCAATAGTTCTGACCAGAGCCTGTCACAGGGGTCATCACCAAAGCCCAGGACACACGAGTGCAACATATGTGGCCTAGAGTTTGCTATAGGGCAGGCGTTGGGTGGTCACATGAGGAGGCACAGGGCAGCCTTGAGCAGTAGTAATACTACTAGCAATATTCATGATCGATATTCGAGTTCGATGAGTCTGAATCCTCAGCCTGCGCAAGTATTTCAAGTTTTGAAGAAGACGAATAGCGGTAGGAGAGCTATGTGTTTGGATCTGAACTTGACGCCATTAGAGAATGACTTGGAGATTCTTCAGCTAGGGAAAGCAGCTCCACTTGTTGGGTTTTTC
>Pyrbe_001035
ATGGAAGCAGCAGGCGGTGATCATCATCATGAAGAGGAAGTCATGATCTTGGGGTGCAAGGAACAACACTACAATAATATTAATATTATGAAGGGTAAGCGCACAAAACGCCTGAGGCCCCAATCCCCAATCCCCTTTGCCATCCCAAGAAACTCATCTTCCCCCGAGGGTGGCATCGGCGGCCTTGGAGGTGGTGATGGCGGCGAAAATAATAACGATTGCATCAATAGTACCAACTTGTCCCCCACCACATCAGCTGAATTATTCCAAGACAGCACCACATCAGAAGAGGAGGACATGGCAAACTGCCTAATTCTTTTGGCGCAAGGCCAATCCCGGGCGGCTTCTTCCTCCCCCGATCACCACCACCAACCCCATAAGCATATGACTACAAGTAGTCGAAGATTCTTGGAAGCAACAACTACCCCCGCGGGAAAGGTGGCGGGGGCGGCAGGGTATTATGTATATGAATGCAAGACTTGTAACAGAACGTTCCCTTCTTTCCAAGCATTAGGGGGTCACAGGGCGAGTCACAAAAAGCCGAAGGCGAATATAGGAGACGATCACAAAAACAAACACTTTGGAATTGGGTTATTGCCACCGTCGGATGAAGATCAAGATACGCAATTGTTTAAGAACAACAGTTTCGACAACAACAAGAACATCATGACATCTTCATCTCCACTTTCTCTCCATTTGAGCAATAGGGGTTTGGTTTCGAGCTCCAACAAGTCCTCTTCTAAAATCCACGAGTGCTCAATTTGCAGCGCGGAATTCACGTCCGGACAGGCCTTGGGCGGCCACATGAGGCGCCACAGGGCGCCGACTGGAGCCACCAACACAACCTTGTCGTTGACGTCTCCGCCAGTCTCAGTGGCCTTTGAATCTCATCAACAGCAACAACAGCAGCAGCCACGGCTGCCCATGAAGAAGCAAAAAAGTATGTTGAATTTGGATTTGGATCTCAACCTTCCAGCACCTTCAGAAGATGATCACCACAGAGAAACCAAGTTTGTGTTTGCATCAAAGCAGCAGCAACAAGAACAGCAGCAGCAAGAAAGGTTAAGAACACAAATTTTGGTGGATTGTCATTAC
>Pyrbe_001272
ATGAAGAGAAGCATCACAGATATGAGAGAGCTTGATCACAGCCTAACCATGGCCAACTGTTTGATGCTACTTTCCCGTGGCATCAACAACAACGCTAATCAATATGACTCCTTCTCTGTCTCCCCTAACCGGGTTTTCGAGTGCAAGACCTGCAATCGCCAGTTCCCTTCGTTCCAAGCGCTTGGAGGTCACCGTGCCAGTCACAAGAAGCCCAGGTTAACCGGATCATCAGGAGAAGGAAACAGCAATAGTTCTGATCAGAGTCTGTCACAAGGTTCACCACCAAAACCTAAGACGCATGAGTGCAACATATGTGGCCTAGAGTTTCCTGTAGGGCAGGCCTTGGGGGGTCACATGAGGAGGCACAGGGCAGCCTTGAGCGGTTGTAATACTATTAGCAATGTTCATGAGCGATATTCAAGTTCGAATAGTCTGAATCCTCAGCCTGCGCAAGTATTTCAAGTTTTGAAGAAGACGAATAGCGGTAGGAGAGCTATGTGTTTGGATCTGAACTTAACGCCATTGGAGAATGACTTGGAGACTCTTCAGCTAGGGAAAGCAGCTCCGCTTGTTGGGTTTTTG
>Pyrbe_007213
ATGAAGAGAAGCAGGCAAGACGAGACCTTAGACTTGGTCAATTGCCTAATGCTTTTGTCCAGGGAACCCGACTCCTCCCCAATCAAACACGAGAACATGAAAAAAGACCGAGTTTTCGTATGCAAGACGTGTAATCGGGAGTTTCCCTCGTTCCAGGCCCTCGGAGGCCACAGAGCGAGTCACAAGAAGCCGAAGCTGATGCCCGGTGGGGCTCCTAACCTTTTACATTTGGCACAGTCGCCGGGGTCACTGGTTAAGCCCAAGACGCATGAGTGCCCGATTTGCGGGCTTGAGTTTGCGATTGGGCAGGCGCTTGGGGGACACATGAGGAGACATAGGGACGTCATTCAAGCTGCGGCTGTTCGGACTCAGGCGTCACCGGCGATGCCGGTTTTGAAGAAGTCGAATAGCAGCAAAAGGGTGTCGTGCTTGAATCTGGACTTGAATTTGGATCTACATTTGGCACCACCGGGTTATCACCAATATGATTTGACGAAGCTGCAGTTGATTTCT
>Pyrbe_007586
ATGGAGGGCCAAGAAGAATTAGTCGTGACTAATGAGCAAGCGTCACAGATGATCATGATCAAAGGCAAGCGTACCAAGCGCCAGAGGCCTCAGTCCCCGAATGGGGTAGTCACCGCGGCGGTGACCTCTAGCTCATCGAGTGCCTGTGGCGTTGCTACCATTGGAGGAGGAGATCACGAGTACAACTATTATGGAAGTTCATTTACATCTCCCACAACTTCTAGTGAGATTTATGAGAGCACAGAAGAAGAAGAGGACATGGCAAATTGCCTAATCCTCTTGGCTCAGGGTGATCATGGTAATCCAAAGCAGATCATTGAAGAAAGATTAGCACAAAATATTAACATGGGCAAGGCTGGTTTTTTGGTCTATGAGTGCAAAACATGCAACAGAACTTTCCCTTCATTTCAAGCACTTGGTGGCCATAGAGCAAGTCACAAAAAACCGAAGTCCATGAGCAGCACGGAGGAGATAATAAAAAAATTGCCACCACCAGCGGCTGCGCCACCAACCCACCATTCCATCACAGCAACAACTTTTGAGAAATTTGAAGTTCAAAGCAAGCAGTTCATCAAATATAAGAGCAGCCCATCTCCTGCAATTCCAATCCAAATAGGTAACAAGCCTAAGATTCATGAGTGTTCAATCTGTGGGTCTGAGTTCACATCTGGTCAGGCACTCGGCGGCCACATGAGAAGGCACAGAACAGCATCTGCGGCAACCAATAGTAACTCTACTAGTGGTGGACCTGGTGGTGCTACTGCTACACATGTGGCTGTGAGTAATAGTAGCAATGATATGATTGGCACAAGTACCAAACTGCAGAGAAATGTTCTCCCACTGGATCTAAACCTTCCTGCACCAGAAGATCATGATCATCAATACCATCACCATCATCGTGAGTCTAAGTTTCAGTTTGTGCCTACCCAACAAACTACCCTTGTCTTCAACGCCCCTGCTTTGGTGGATTGTCAGTAT
>Pyrbe_011235
ATGATGATGATGGAAGCTGCAGATCATCAAGATCAGGAGGAAACTGTTTTGGGTTATAAGGATCAGGCTCAGATGATGATCATCAAGGGAAAACGCACAAAAAGGCAACGTTTGACTTCCCCACTTTCTGCCATAGCCACAACAGCTTCAAGCTCATCAAGTGCAGGCCATGATCATGATCATCTTCAAGACCAAGGCCTTGTGGGTCCCAGACAAAGGATTAGTACTGATGTTGGTCCCACAGCCTCACCAGCCACCTCATCTGATCAATTCACAGAGATCAGTACGGAGGAAGAGGAGGACATGGCAAACTGTTTGATTCTTCTGGCGCAAGGCAATTCTACCCCAAAACCCCAAAACCCTAATTTGGTTAACAACAATAAGGGGGCTTCAGCAGCAGCTTCGGCCGGGTTATATTTGTATCAGTGCAAGACGTGTGACCGGTGCTTCCCGTCGTTTCAAGCGCTTGGTGGACATAGAGCCAGTCACAAGAAACCCGGTAAGCAGGCTAACATTCACAGCACAATTCAAGACAATAAGAAAGCGTTGTCATTTGTGGAAGAAGTGGAGGAATTTGATCGGTTTAACAACACCAGCACCACGTTGTCATTACAAATTTCGAATAGGGCTTTCAGGGCATTGAACAGTGATACTACTAGTCCTTGTTATAACAAAAACAAAGCCAATAAAGTTCATGAGTGTTCGGTGTGTGGCGCGGAGTTCGCATCTGGTCAAGCTCTAGGGGGTCATATGAGAAGGCATAGAACATTAATCAGCACAGCAGCAACAACAGCAGCAGCGGAAGCCATGAGTAGTCATCCTCAGTCCCAATCAGAATCAAAGAGACCACGAAATGTTTTGCAGTTGGATCTTAATCTTCCTGCGCCGGAAGAAGAGCACCTGCAGGAAACCAATAAGTTTCCCTTTGGAGCCAAGAAGGAACAAGTCATCGTTTTCTCTGCCTCTCCTTTGGTGGGTTGCCAATAC
>Pyrbe_011538
ATGATGATGAAGACCGTGATAAATGAACCTGAAAAAGGAAGCGATAAGTTGATGGTGACAAACAAGAAGGCTAAAACACATGAGTGCTCGATATGTGGATCAAAGTTCGGCATGGGACAAGCCTTGGGTGGTCATATGAGGAGGCACAAAGCTTCTAATATGAACATGGTCAGTTTTCCTCATGCTCCTTCAGTTGTTTCGTCGAAGATTCCAGTCTTAACAAGGTCGAATAGTAAAAGAGTTATGAGCTTGGAGATGGATTTGAACTTGACACCATTGGAGAATGACTTGAAGTTATTGTTTGGGAAGATGGCACCAAAAGTTGATGCTTTTGCATCA
>Pyrbe_035045
ATGAAGAGAAGCGGGCAAGACGAGACGTTAGACATGGTCAATTGTCTAATGCTTTTATCCAAGGTAGGGGAACCCGATTCCTCCCCCATCAAATACGAAAACTCGAAAAAGGACCGAGTTTTCGTGTGCAAGACGTGTGATCGGGAGTTCCCGTCGTTCCAAGCCCTCGGAGGCCACAGAGCGAGTCACAAGAAGCCGAAGCTAATGCCCGGTGGGGCTGTTGACCTTTTACATTTGGCGGAGTTCCCGGGGTCGCCGGTGAAGCCCAAGAAGCATGAGTGCCCGATCTGCGGGCTTGAGTTCACGGTCGGACAGGCGCTTGGGGGACACATGAGGAGACATAGGGACGTCATCCAAGCTGCGGCTGCTCGAGCTCAGCCGTCGCCGCCGATGCCTGTTTTGAAGAAGTCGAATAGTAGCAAAAGGGTGTCGTGTTTGAATTTGGAGTTGAATTTGGATCTGCATTTGGCACCACCGGGTCATCACCAATACGATTTGACGAAGCTGCAGATGATTTCT
>Pyrbe_035393
ATGGAAGGCCAAGAAGAATTAGTCGTGACCAATGATCAAGCGTCACAGATGATCATGATCAAGGGCAGGCGTACCAAGCGACAGAGGCCTCAGTCCCCAAACGGGGTGGTCACCGTGGCAGTCACCTCTAGCTCATCCAGCGCCTGTGGCGCTGGTACTATTGGAGGAGGAGATCACGATTACAATTATTGTGGAAATTCATTCACATCTCCCACAACTTCTGGTGAGATTTATGAGAGCACGGAAGAAGAAGAGGACATGGCCAATTGCCTAATCCTCTTGGCTCAGGGTGATCATGTTAATCCAAAGCAGACCATTGAAGAAAGACTAGCACAAAATACTAACATGGGCAAGGCTGGTTTTTTTGTCTATGAGTGCAAAACATGCAACAGAACTTTCCCTTCATTTCAAGCACTTGGTGGCCACAGAGCAAGTCACAAGAAACCGAAGTCAATGAGTAGCACGGAGGAGATGATAAAAAAATCACCACCAGCGGCGGCTCCACCAACCCACCATTTCATCACAGCTACAACTTTTGAGGAATTTGAAGATCAAAGCAAGCAGTTAATCAAATATAAGAGCAGCCCACCTCCTGCAATTCCAATCCAAGTAGGTAATAAGCCTAAGATTCATGAGTGTTCGATCTGCGGGTCTGAGTTCACATCTGGTCAAGCACTTGGTGGCCACATGAGAAGGCACAGAACTGCATCTGCAGCAACCAATAGTAACACTACTAGTGGTAGTGCTACTGCTACACATGTGGCTGTGAATAATAGTAGCAATAATATGATTGGCACAAGTACCAAACTGCAGAGAAATGTTCTCCCACTGGATCTAAACCTTCCTGCACCAGAAGATCATGATCATCACCACCATCACCATCATCATGAGTCTAAGTTTCAGTTTGTGCCTACCCAACAAGCTACCCTTGTCTTCAACGCCCCTGCTTTGGTGGATTGTCATTAT
>Pyrbe_038734
ATGATGATGATGATGGAAGCTGCAGATCACCAAGATCAGGATGAAGCTGTTTTGGGTTATAAGGATCAGGCTCAGATGATGATCATCAAGGGAAAACGCACAAAACGGCAACGTTTGGCTTCCCCGCTTTCTGCCATAGCTACAACAGCTTCAAGCTCATCAAGTGTAGGCTATGATCATGATCATCTTCAACATGAAGGCCTTGTAGGTCCCAGACCAAGAGATAGTACTGATGTTGTTGGTCCCACAGCCTCACCAGCCACCTCAGCTGATCAATTCACGGAGATCAGTACGGAGGAAGAGGAGGACATGGCGAACTGTTTGATTCTTTTGGCGCAAGGCAATTCCATCCCCAAACCCCAAAACCCTAGTTTGGTTAACAACAATAAGGCGGCTTCAGCTGCAGCTTCGACCGGGTTGTGTTTGTATCAGTGCAAGACATGTGACCGGTGCTTCCCATCATTTCAAGCGCTTGGTGGACATAGAGCCAGTCACAAGAAACCTGGTAAGCAGGTTAATATTAACAGCACAACGCAAGAAAATAAGAAAGCGTTGTCGTTTGTGGAAGAAGCGGAGGAATTTGATCGGGCATTGAGCAGTGCTACTAGTCCTTGTTATAACAACAACAACAACAACAAAGCCAATAAGGTTCATGAGTGTTCGGTGTGTGGCGCGGAGTTCACATCTGGTCAAGCTCTAGGGGGTCATATGAGGAGGCATAGAACATTCATAAACACAGCTGCAACAACAACAGCAGTAGCAACCATGAGTAGTCCTCCTCATTCTCAATCGGGATCAAAGAGACCACGAAATGTTTTGCAGTTGGATCTTAATCTTCCTGCGCCAGAAGAAGAGCGCCTGCAGGAAACCAATAAGTTTCCCCTTGGCCCCAAGAAGGAACAAGTCATCATCTTCTCTGCCTGTCCTTTGGTGGGTTGCCATTAC
>Pyrbe_038737
ATGATGATGATGATGGAAGCTGCAGATCACCAAGATCAGGATGAAGCTGTTTTGGGTTATAAGGATCAGGCTCAGATGATGATCATCAAGGGAAAACGCACAAAACGGCAACGTTTGGCTTCCCCGCTTTCTGCCATAGCTACAACAGCTTCAAGCTCATCAAGTGTAGGCTATGATCATGATCATCTTCAACATGAAGGCCTTGTAGGTCCCAGACCAAGAGATAGTACTGATGTTGTTGGTCCCACAGCCTCACCAGCCACCTCAGCTGATCAATTCACGGAGATCAGTACGGAGGAAGAGGAGGACATGGCGAACTGTTTGATTCTTTTGGCGCAAGGCAATTCCATCCCCAAACCCCAAAACCCTAGTTTGGTTAACAACAATAAGGCGGCTTCAGCTGCAGCTTCGACCGGGTTGTGTTTGTATCAGTGCAAGACATGTGACCGGTGCTTCCCATCATTTCAAGCGCTTGGTGGACATAGAGCCAGTCACAAGAAACCTGGTAAGCAGGTTAATATTAACAGCACAACGCAAGAAAATAAGAAAGCGTTGTCGTTTGTGGAAGAAGCGGAGGAATTTGATCGGTTTAACAACACAAGCACCATGTTGTCATTACAAATTTCGAATACGGCTTTCAGGGCATTGAGCAGTGCTACTAGTCCTTGTTATAACAACAACAACAACAACAAAGCCAATAAGGTTCATGAGTGTTCGGTGTGTGGCGCGGAGTTCACATCTGGTCAAGCTCTAGGGGGTCATATGAGGAGGCATAGAACATTCATAAACACAGCTGCAACAACAACAGCAGTAGCAACCATGAGTAGTCCTCCTCATTCTCAATCGGGATCAAAGAGACCACGAAATGTTTTGCAGTTGGATCTTAATCTTCCTGCGCCAGAAGAAGAGCGCCTGCAGGAAACCAATAAGTTTCCCCTTGGCCCCAAGAAGGAACAAGTCATCATCTTCTCTGCCTGTCCTTTGGTGGGTTGCCATTAC
>Pyrbe_039146
ATGTGTTCGAGTGCAAAACTTGCAACCGTAAGTTCACGTCAGTTCCAAGCTCTCGGCGGTCACAGGGCGAGCCACAAGAGGCCGAGAACATCGATGAGTCGTGATGATGAAGATCGTAAAGATGAACGTGAAAAGGGAAACGACAAGTCCATAACTATGAACAAGAAGGCTAAAACTCACGAGTGCTCGATATGTGGATTGGAGTTTGGCATGGGACAAGCCTTGGGTGGTCATATGAGGAAGCACAGAGCTTCTAATATGGACATGGCCGGTTTTTCTTATGCTCCTTCAGCTGTCACTTCGAAGATTCCAGTACTGACAAGGTTGAGTAGTAAGAGGGTCATGAGCTTGGAGATGGATTTGAACTTGACACCGTTGGAGAATGACTTAAAATTGTTGTTCGGGAAGATGGCACCAAAAGTTGATGCTTTTGTATCA
>Pyrbe_042208
ATGAACAACTCCCCCGACATCGATTTCCGATTCCCCATATCCCCTCCAACCCACCAAGACGCCGTCGTTCCGGCCGCCCCCGCCACCACCATTGCCTACGCGGTTTCTTCTTCTTCCACTTGTTTCACTGCAGAAGATAAAACCCACCACAATCCCAGGAAGAAACGCTCCAAGCTGATCAGGCTCGACAACCAGGCTGCTCCGAACAAGGTTTTGAGGCCTAAGCATGCGAAAAAACCAGACCCATCTGCCCCAAAGATCACGAAACCCTGCACTGAGTGCGGCAAGACGTTCTGGTCATGGAAGGCTTTGTTCGGGCACATGCGGTGCCACCCCGAGCGCCAGTGGAGGGGCATTGACCCACCACCGAATCTGCGGCTGCCCGCTTCACCCAACATCACGTTGAGCGAGTTGGGATTGGCCATGGGTGAAGAGGACCACGAGGCCGCCTCGAGTTTGCTAATGCTTTCCAGTGGGATTACTTCTGGGACAAGTAATGAGATCATCGTTACTACCACCGCTACTCAGAGTGTGAGTAATACTAGTAATCTCCAAGGTATACAGGAGGTGTTTGATGGTGGTAATAGTAACAATAGTGGTAGGTTTGAGTGCTCGAGTTGTAAGAAAGTGTTTGCGTCCCACCAGGCGTTGGGGGGCCACAGGGCAAGCCACAAGAATGTGAAGGGCTGTTTTGCAATTACAAGGAGTGATGGAGAGGTTGATCAGGATCATCATCACCACAATGAACATGGTGATGGTGATGGTGATGATGATGTGATGGATGAGGATCACATGGAGTTGGTGGGATCATCAGCAGGGCACAAGTGCAGTGTTTGTTGGAGGGTATTTTCAAGTGGGCAGGCATTGGGAGGGCACATGAGGTGTCACTGGGAAAAAGGGGAGGAGAACCAGTTAGAGTTAGGGTTAGGGTTCAACCTGCAGCAGCCTTATGGAACTTCAAGGGAATTATTATTAGGTCAAAATTCTGCTGGTGGTAGTGGTGGGCTGGACTTGAATTTGCCTTCTGCTGCTGCTTCTACTTCTCACACTGCAGATGATCAGTACTACTCCTCTTCGTACTCTTCTTCTGGACTCACTTTGGATTTAAGGTTGGGTCTT
>Pyrbe_049227
ATGGAAGCAGCAGGTGGTGATCATCATCATCAAGAGGATGTCATGATCTTGGGGTGCAAGGAACAACACAGCAACAACATTAATATTATGAAGGGGGGTGATGGCGGCGAAAACAACAACGATTGCGTCAATAGTACCAACTTGTCCCCCACCACATCAGCTGAATTATTCCAAGACAGCACATCAGAAGAGGAGGACATGGCAAATTGCCTAATTCTTTTGGCGCAAGGCCAATCCCGGGCGGCTTCTTCCTCCCCCAATCACCATCACCAACCCCCCAACGATCATATTACTACAACTAGTCGAAAATTCTTGGAATCAACAACTGTCACCGCAGGCAAGGTGGCAGGGGCGGCAGGGTATTACGTGTATGAATGCAAGACTTGTAACAGAACGTTCCCTTCTTTCCAAGCATTAGGGGGTCACAGGGCCAGTCACAAGAAGCTGAAGGTGAATATCGGAGACGATCCCAAAAACAAGCATTTTGGAATTGGGCTGTTGCCCCCGTCGGATGAAGATCAAGACACGCAATCGTTAAAGAACAACATTTTCCACAGAAACAACATCAACACATCTTCATCTCCACTTTCTCTCCATTTGAGCAATAGGGGTTTGGTTTTGAGCTCCAACAAGTCCTCTCCTAAAATCCACGAGTGCTCGATTTGCGGAGCGGAATTCATGTCCGGGCAGGCCTTGGGAGGCCACATGAGGCGCCACAGGGCGCCGATTGGAGCCACCAACACAACCTTGTCGTTGACGCCTCCGCCAGTCTCAGCCGCCTTTGAATCCCATCAGCAACAACATAAACATCAACAGCAGCAGCCACAGCTGCCCATGAAGAAGCAGAAAAACATGTTGAATTTGGATTTGGATCTCAACCTTCCAGCACCTTCAGAGGATGATCACCACAAAGAAACCAAGTTTGTGTTTGCATCAAACCAGCAGCAGCAGCAGCAGCAACAACAAGAACAACAGCAGCAAGAAAGGTTAAGAACACAAATTTTGGTGGATTGTCATTAC
>Pyrbe_049468
ATGAAGAGAAGCATCGCAGATGTGAGAGAGCTTGATCACGGCCTAACCATGGCCAACTGTTTGATGCTACTGTCCCGTGGCATCAACAACAACGATAATCAATATGACTCCTTCTCCGTCTCCCCTAGCCGGGTTTTCGAGTGCAAGACCTGTAACCGCCAGTTCCCTTCGTTCCAAGCGCTCGGAGGTCATCGAGCCAGCCACAAGAAGCCCAGGTTAACTGGACCATCAGGAGATGGAAACAGCAATAGTTCTGACCAGAGCCTGTCACAGGGGTCATCACCAAAGCCCAGGACACACGAGTGCAACATATGTGGCCTAGAGTTTGCTATAGGGCAGGCGTTGGGTGGTCACATGAGGAGGCACAGGGCAGCCTTGAGCAGTAGTAATACTACTAGCAATATTCATGATCGATATTCGAGTTCGATGAGTCTGAATCCTCAGCCTGCGCAAGTATTTCAAGTTTTTAAGAAGACGAATAGCGGTAGGAGAGCTATGTGTTTGGATCTGAACTTGACGCCATTAGAGAATGACTTGGAGATTCTTCAGCTAGGGAAAGCAGCTCCACTTGTTGGGTTTTTC
>Pyrpy_N_01g0990.1
ATGGAAGCAGCAGGTGGTGATCATCATCATGAAGAGGAAGTCATGATCTTGGGGTGCAAGGAACAACACTACAATAATATTAATATTATGAAGGGTAAGCGCACAAAACGCCTGAGGCCCCAATCCCCAATGCCCTTTGCCATCCCAAGAAACTCATCTTCCCCCGAGGGTGGCATCGGCGGCCTTGGAGGTGGTGATGGCGGCGAAAATAATAACGATTGCATCAATAGTACCAACTTGTCCCCCACCACATCAGCTGAATTATTCCAAGACAGCACCACATCAGAAGAGGAGGACATGGCAAACTGCCTAATTCTTTTGGCGCAAGGCCAATCCCGGGCGGCTTCTTCCTCCCCCGATCACCACCACCAACCCCATAAGCATATGACTACAAGTAGTCGAAGATTCTTGGAAGCAACAACTACCCCCGCGGGAAAGGTGGCGGGGGCGGCAGGGTATTATGTATATGAATGCAAGACTTGTAACAGAACGTTCCCTTCTTTCCAAGCATTAGGGGGTCACAGGGCGAGTCACAAAAAGCCGAAGGCGAATATAGGAGACGATCACAAAAACAAACACTTTGGAATTGGGTTATTGCCACCGTCGGATGAAGATCAAGATACGCAATTGTTTAAGAACAACAGTTTCGACAACAACAAGAACATCATGACATCTTCATCTCCACTTTCTCTCCATTTGAGCAATAGGGGTTTGGTTTTGAGCTCCAACAAGTCCTCTTCTAAAATCCACGAGTGCTCAATTTGCAGCGCGGAATTCACGTCCGGACAGGCCTTGGGCGGCCACATGAGGCGCCACAGGGCGCCGACTGGAGCCACCAACACAACCTTGTCGTTGACGTCTCCGCCAGTCTCAGTGGCCTTTGAATCTCATCAACAGCAACAACAGCAGCAGCCACGGCTGCCCATGAAGAAGCAAAAAAGTATGTTGAATTTGGATTTGGATCTCAACCTTCCAGCACCTTCAGAAGATGATCACCACAGAGAAACCAAGTTTGTGTTTGCATCAAAGCAGCAGCAACAAGAACAGCAGCAGCAAGAAAGGTTAAGAACACAAATTTTGGTGGACTGTCATTAC
>Pyrpy_N_01g1212.1
ATGCTACTTTCCCGTGGCATCAACAACAACGCTAATCAATATGACTCCTTCTCTGTCTCCCCTAACCGGGTTTTCGAGTGCAAGACCTGCAATCGCCAGTTCCCTTCGTTCCAAGCGCTTGGAGGTCACCGTGCCAGTCACAAGAAGCCCAGGTTAACCGGATCATCAGGAGAAGGAAACAGCAATAGTTCTGATCAGAAACCTAAGACGCATGAGTGCAACATATGTGGCCTAGAGTTTCCTGTGGGGCAGGCCTTGGGGGGTCACATGAGGAGGCACAGGGCAGCCTTGAGCGGTTGTAATACTACTAGCAATGTTCATGAGCGATATTCAAAAGTATTTCAAGTTTTGAAGAAGACGAACAGCGGTAGGAGAGCTATGTGTTTGGATCTGAACTTAACGCCATTAGAGAATGACTTGGAGACTCTTCAGCTAGGGAAAGCAGCTCCACTTGTTGGGTTTTTG
>Pyrpy_N_03g0942.1
ATGAAGAGAAGCGGGCAAGACGAGACCTTAGACATGGTCAATTGTCTAATGCTTTTATCCAAGGTAGGGGAACCCGATTCCTCCCCCATCAAATACGAAAACTCGAAAAAGGACCGAGTTTTCGTGTGCAAGACGTGTGATCGGGAGTTCCCGTCGTTCCAAGCCCTCGGAGGCCACAGAGCGAGTCACAAGAAGCCGAAGCTAATGCCCGGTGGGGCTGTTGACCTTTTACATTTGGCGGAGTTCCCGGGGTCGCCGGTGAAGCCCAAGAAGCATGAGTGCCCGATCTGCGGGCTTGAGTTCACGGTCGGACAGGCGCTTGGGGGACACATGAGGAGACATAGGGACGTCATCCAAGCTGCGGCTGCTCGAGCTCAGCCGTCGCCGCCGATGCCTGTTTTGAAGAAGTCGAATAGCAGCAAAAGGGTGTCGTGTTTGAATTTGGAGTTGAATTTGGATCTGCATTTGGCACCACCGGGTCATCACCAATACGATTTGACGAAGCTGCAGATGATTTCT
>Pyrpy_N_03g1194.1
ATGGAAGGCCAAGAAGAATTACTCGTGACCAATGATCAAGCGTCACAGATGATCATGATCAAGGGCAGGCGTACCAAGCGACAGAGGCCTCAGTCCCCAAACGGGGTGGTCACCGTGGCAGTCACCTCTAGCTCATCCAGCGCCTGTGGCGCTGGTACTATTGGAGGAGGAGATCACGATTACAATTATTGTGGAAATTCATTCACATCTCCCACAACTTCTGGTGAGATTTATGAGAGCACGGAAGAAGAAGAGGACATGGCAAATTGCCTAATCCTCTTGGCTCAGGGTGATCATGTTAATCCAAAGCAGACCATTGAAGAAAGACTAGCACAAAATACTAACATGGGCAAGGCTGGTTTTTTTGTCTATGAGTGCAAAACATGCAACAGAACTTTCCCTTCATTTCAAGCACTTGGTGGCCACAGAGCAAGTCACAAGAAACCGAAGTCAATGAGTAGCACGGAGGAGATGATAAAAAAATCACCACCAGCGGTGGCTCCACCAACCCACCATTTCATCACAGCTACAACTTTTGAGGAATTTGAAGATCAAAGCAAGCAGTTAATCAAATATAAGAGCAGCCCACCTCCTGCAATTCCAATCCAAGTAGGTAATAAGCCTAAGATTCATGAGTGTTCGATCTGCGGGTCTGAGTTCACATCTGGTCAAGCACTTGGTGGCCACATGAGAAGGCACAGAACTGCATCTGCAGCAACCAATAGTAACACTACTAGTGGTAGTGCTACTGCTACACATGTGGCTGTGAATAATAGTAGCAATAATATGATTGGCACAAGTACCAAACTGCAGAGAAATGTTCTCCCACTGGATCTAAACCTTCCTGCACCAGAAGATCATGATCATCACCACCATCACCATCATCGTGAGTCTAAGTTTCAGTTTGTGCCTACCCAACAAGCTACCCTTGTCTTCAACGCCCCTGCTTTGGTGGATTGTCATTAT
>Pyrpy_N_04g0814.1
ATGATGATGATGATGGAAGCTGCAGATCACCAAGATCAGGATGAAGCTGTTTTGGGTTATAAGGATCAGGCTCAGATGATGATCATCAAGGGAAAACGCACAAAACGGCAACGTTTGGCTTCCCCGCTTTCTGCCATAGCTACAACAGCTTCAAGCTCATCAAGTGTAGGCTATGATCATGATCATCTTCAACATGAAGGCCTTGTAGGTCCCAGACCAAGAGATAGTACTGATGTTGTTGGTCCTACAGCCTCACCAGCCAGCTCAGCTGATCAATTCACAGAGATCAGTACGGAGGAAGAGGAGGACATGGCGAACTGTTTGATTCTTTTGGCGCAAGGCAATTCCATCCCCAAACCCCAAAACCCTAGTTTGGTTAACAACAATAAGGCGGCTTCAGCTGCAGCTTCGACGGGGTTATGTTTGTATCAGTGCAAGACATGTGACCGGTGCTTCCCATCATTTCAAGCGCTTGGTGGACATAGAGCCAGTCACAAGAAACCTGGTAAGCAGGTTAATATTAACAGCACAACGCAAGAAAATAAGAAAGCGTTGTCGTTTGTGGAAGAAGCGGAGGAATTTGATCGGTTTAACAACACAAGCACCATGTTGTCATTACAAATTTCGAATACGGCTTTCAGGGCATTGAGCAGTGCTACTAGTCCTTGTTATAACAACAACAACAACAAAGCCAATAAGGTTCATGAGTGTTCGGTGTGTGGCGCGGAGTTCATATCTGGTCAAGCTTTAGGGGGTCATATGAGGAGGCATAGAACATTCATAAACACAGCTGCAACAACAGCAGTAGCAACCATGAGTAGTCCTCCTCAGTCTCAATCGGGATCAAAGAGACCACGAAATGTTTTGCAGTTGGATCTTAATCTTCCTGCGCCAGAAGAAGAGCGCCTGCAGGAAACCAATAAGTTTCCCTTTGGCCCCAAGAAGGAACAAGTCATCATCTTCTCTGCCTGTCCTTTGGTGGGTTGCCATTAC
>Pyrpy_N_04g0987.1
ATGAAGAGAGATATGAGAGGAGAAGAATTAGGGTTTGGATTAAAGGGTTTGGACATGGCAAAGTGTCTAATGCTACCATCATTTGGCATGGAGACCAAGTTCAAAACATGTTCAAACGATGTGTTCGAGTGCAAAACTTGCAACCGTAAGTTCACGTCGTTCCAAGCTCTCGGCGGTCACAGGGCGAGCCACAAGAGGCCGAGAACATTGATGAGTCGTGATGATGAAGACCGTAAAGATGAACGTGAAAAGAAGGCTAAAACTCACGAGTGCTCGATATGTGGATTGGAGTTTGGCATGGGACAAGCCTTGGGTGGTCATATGAGGAAGCACAGAGCTTCTAATATGGACATGGCCAGTTTTTCTTATGCTCCTTCAGCTGTCACTTCGAAGATTCCAGTACTGACAAGGTCGAGTAGTAAGAGGGTCATGAGCTTGGAGATGGATTTGAACTTGACACCGTTGGAGAATGACTTAAAATTGTTGTTCGGGAAGATGGCACCAAAAGTTGATGCTTTTGTATCA
>Pyrpy_N_05g1168.1
ATGAACAACTCCCCCGACATCGATTTCCGATTCCCCATATCCCCTCCAACCCACCAAGACACCGTCGTTCCGGCCGCCCCCGCCACCACCATTGCCTACGCGGTTTCTTCTTCTTCCACTTGTTTCACTGCAGAAGATAAAACCCACCACAATCCCAGGAAGAAACGCTCCAAGCTGATCAGGCTCGACAACCAGACTGCTCCGAACAAGGTTTTGAGGCCTAAGCATGCGAAAAAACCCGACCCATCTGCCCCAAAGATCACGAAACCCTGCACTGAGTGCGGCAAGACGTTCTGGTCATGGAAGGCTTTGTTCGGGCACATGCGGTGCCACCCCGAGCGCCAGTGGAGGGGCATTGACCCACCACCGAATCTGCGGCTGCCCGCTTCACCCAACATCACGTTGAGCGAGTTGGGATTGGCCATGGGTGAAGAGGACCACGAGGCCGCCTCGAGTTTGCTAATGCTTTCCAGTGGGATTACTTCTGGGACAAGTAATGAGATCATCGTTACTACCACCGCTACTCAGAGTGTGAGTAATACTAGTAATCTCCAAGGTATACAGGAGGTGTTTGATGGTGGTAATAGTAACAATAGTGGTAGGTTTGAGTGCTCGAGTTGTAAGAAAGTGTTTGCGTCCCACCAGGCGTTGGGGGGCCACAGGGCAAGCCACAAGAATGTGAAGGGCTGTTTTGCAATTACAAGAAGTGATGGAGAGGTTGATCAGGATCATCATCACCACAATGAACATGGTGATGGTGATGGTGATGATGATGTGATGGATGAGGATCACATGGAGTTGGTGGGATCATCAGCAGGGCACAAGTGCAGTGTTTGTTGGAGGGTATTTTCAAGTGGGCAGGCATTGGGAGGGCACATGAGGTGTCACTGGGAAAAAGGGGAGGAGACCCAGTTAGAGTTAGGGTTAGGGTTCAACCTGCAGCAGCCTTATGGAACTTCAAGGGAATTATTATTAGGTCAAAATTCTGCTGGTGGTAGTGGTGGGCTGGACTTGAATTTGCCTTCTGCTGCTGCTTCTACTTCTCACACTGCAGATGATCAGTACTACTCCTCTTCGTACTCTTCTTCTGGACTCACTTTGGATTTAAGGTTGGGTCTT
>Pyrpy_N_07g1864.1
ATGGAAGCAGCAGGTGGTGATCATCATCATCAAGAGGATGTCATGATCTTGGGGTGCAAGGAACAACACAGCAACAACATTAATATTATGAAGGGTAAGCGCACAAAACGCTTGAGGCCCCAATCCCCAATCCCTTTTGCCATCCCAACAAACTCATCGTCCCCCGAGGGTGGCACCGGCCGTGGAGGGGGTGATGGCGGCGAAAACAACAACGATTGCAACAATAGTACCAACTTGTCCCCCACCACATCAGCTGAATTATTCCAAGACAGCACATCAGAAGAGGAGGACATGGCAAATTGCCTAATTCTTTTGGCGCAAGGCCAATCCCGGGCGGCTTCTTCCTCCCCCAATCACCATCACCAACCCCCCAACGATCATATTACTACAAGTAGTCGAAAATTCTTGGAATCAACAACTGTCACCGCAGGCAAGGTGGCAGGGGCGGCAGGGTATTACGTGTATGAATGCAAGACTTGTAACAGAACGTTCCCTTCTTTCCAAGCATTAGGGGGTCACAGGGCCAGTCACAAGAAGCTGAAGGTGAATATCGGAGACGATCCCAAAAACAAGCATTTTGGAATTGGGTTGTTGCCCCCGTCGGATGAAGATCAAGACACGCAATCGTTAAAGAACAACATTTTCCACAGAAACAACATCAACACATCTTCATCTCCACTTTCTCTCCATTTGAGCAATAGGGGTTTGGTTTTGAGCTCCAACAAGTCCTCTCCTAAAATCCACGAGTGCTCGATTTGCGGAGCGGAATTCATGTCCGGGCAGGCCTTGGGAGGCCACATGAGGCGCCACAGGGCGCCGATTGGAGCCACCAACACAACCTTGTCGTTGACGCCTCCGCCAGTCTCAGCCGCCTTTGAATCCCATCAGCAACAACATAAACATCAACAGCAGCAGCCACAGCTGCCCATGAAGAAGCAGAAAAACATGTTGAATTTGGATTTGGATCTCAACCTTCCAGCACCTTCAGAGGATGATCACCACAAAGAAACCAAGTTTGTGTTTGCATCAAACCAGCAGCAGCAGCAGCAACAACAAGAACAACAGCAGCAAGAAAGGTTAAGAACACAAATTTTGGTGGATTGTCATTAC
>Pyrpy_N_07g2075.1
ATGCTACTGTCCCGTGGCATCAACAACAACGATAATCAATATGACTCCTTCTCCGTCTCCCCTAGCCGGGTTTTCGAGTGCAAGACCTGTAACCGCCAGTTCCCTTCGTTCCAAGCGCTCGGAGGTCATCGAGCCAGCCACAAGAAGCCCAGAAACAGCAATAGTTCTGACCAAAGCCTGTCACAGGGGTCATCACCAAAGCCCAAGACACACGAGTGCAACATATGTGGCCTAGAGTTTGCTATAGGGCAGGCGTTGGGTGGTCACATGAGGAGGCACAGGGCAGCCTTGAGCAGTAGTAATACTACTAGCAATATTCATGATCGATATTCGAGTTCGGTATTTCAAGTTTTGAAGAAGACGAATAGCGGTAGGAGAGCTATGTGTTTGGATCTGAACTTGACGCCATTAGAGAATGACTTGGAGATTCTTCAGCTAGGGAAAGCAGCTCCACTTGTTGGGTTTTTC
>Pyrpy_N_10g0416.1
ATGAACAACACTCCCGACCTTGATTTCCGATTTCCCATATCTCCACCAACCCACCAGGACGCCGTCGTTCCCGCCCCCGCCACCGCCTACGCCGCTTCTTCTTCTTTCACTTGTTTCACTGCAAACGAAAGAACCCACCAAAATCCCAGGAAGAAACGCTCCAAGCTGATCAGGCTCGACAACCCGACTGCTCTGAACAAGGTTTCGAGGCCAAAGTATGCAAAAAAGCCCGACCCGTCTGCCCCGAAGATCACGAAACCCTGCACTGAGTGCGGCAAGACGTTCTGGTCATGGAAGGCTTTGTTCGGGCACATGCGGTGCCACCCTGAACGCCAGTGGCGGGGCATTGAACCGCCACCGAATCTGCGGCGGCCTGCGTTGTCCAACATACCGCTGAGCGAGTTGGGATTGGCAATGGGTGAAGAGGACCACGAGGCGGCCTCGAGTTTGCTAATGCTTTCCAGTGGGATTACTTCTGGGACAAGTAATGAGATCATCATTAGTACTGCCGCTACTCAGAGTGTGAGTAATACTAGTAATCTCCAAGGTGCACTAGAGGTGTTTGATGGTTGTAATAGTAACAACAGTGGTAGGTTTGAGTGCTCGAGTTGTAAGAAAGTGTTTGGATCCCACCAGGCGTTAGGGGGCCACAGGGCAAGCCACAAGAATGTGAAGGGCTGTTTTGCAATTACGAGAAGCGATGGGGAGGTTGATCAGGATCATCATCACCATAATGGAGATGGTGGTGATGATGATGGTGATGGTGATGAGGATGTGATGGATGAGGATCACATGGACTTGGGATCATCATTAGGGCACAAGTGCAGTGTTTGCTGGAGGGTCTTTTCAAGTGGGCAGGCATTGGGAGGGCACATGAGGTGTCACTGGGACAAAGGGGATGAGACGCAATTAGGGTTAGGGTTTGAGCTAGGGTTCGGGTTCAACCTGCAGCATCCGTGTGAAACTTCAAAAGGATTATTATTAGGTCAAAATTCTGGTGGTGGTGCGGGGTTGGACTTGAATTTGTCTGCTGCTGCTGCTTCTGCTTCTCACACTACTGAAGATGATCATCAGCACTACTCTTCTTCTGGACTCACTTTGGATTTAAGGTTGGGTCTT
>Pyrpy_N_11g0883.1
ATGCCTCCCTCCTATAAATACGTCCCCTCTAGCTTCCCAAGTCTCATTCCATCCACTTCGAGCATCAGCAAGAACAACCTTAAAAGTTTCGAAAACACACACACAAATCTCATCCACTTCCAAATCTTTCCTTTCCAGCTTACTTCTTCGCTTCGCTCGTGCGAGCTGAACCCTAAACCCGAAACCTTAAACCCGTCAGCCATGAAGAGAAGCAGGCAAGACGAGACCTTAGACTTGGTCAATTGCCTAATGCTTTTGTCCAGGGAACCCGATTCCTCCCCAATCAAACACGAGAACACGAAAAAAGACCGAGTTTTCGTATGCAAGACGTGTAATCGGGAGTTTCCCTCGTTCCAGGCCCTCGGAGGCCACAGAGCGAGTCACAAGAAGCCGAAGCTGATGCCCGGTGGGGCTGCCAACCTTTTACATTTGGCACAGTCGCCGGGGTCGCTGGTTAAGCCCAAGACGCATGAGTGCCCGATTTGCGGGCTTGAGTTTGCGATTGGGCAGGCGCTTGGGGGACACATGAGGAGACATAGGGACGTCATTCAAGCTGCGGCTATTCGGACTCAGGCGTCACCGGCGATGCCGGTTTTGAAGAAGTCGAATAGCAGCAAAAGGGTGTCGTGCTTGAATCTGGACTTGAATTTGGATCTACATTTGGCACCACCGGGTTATCACCAATATGATATAACGAAGCTGCAGTTGATTTCT
>Pyrpy_N_11g1150.1
ATGGAGGGCCAAGAAGAATTAGTCGTGACTAATGAGCAAGCGTCACAGATGAGCATGATCAAAGGCAAGCGTACCAAGCGCCAGAGGCCTCAGTCCCCGAATGGGGTAGTCACCGCGGCGGTGACCTCTAGCTCATCGAGTGCCTGTGGCGTTGCTACCATTGGAGGAGGAGATCACGAGTACAACTATTATGGAAGTTCATTTACATCTCCCACAACTTCTAGTGAGATTTATGAGAGCACGGAAGAAGAAGAGGACATGGCAAATTGCCTAATCCTCTTGGCTCAGGGTGATCATGGTAATCCAAAGCAGATCATTGAAGAAAGATTAGCACAAAATATTAACATGGGCAAGGCTGGTTTTTTGGTCTATGAGTGCAAAACATGCAACAGAACTTTCCCTTCATTTCAAGCACTTGGTGGCCATAGAGCAAGTCACAAAAAACCGAAGTCCATGAGCAGCACGGAGGAGATAATAAAAAAATTGCCACCACCAGCGGCTGCGCCACCAACCCTCCATTCCATCACAGCAACAACTTTTGAGAAATTTGAAGATCAAAGCAAGCAGTTCATCAAATATAAGAGCAGCCCATCTCCTGCAATTCCAATCCAAATAGGTAACAAGCCTAAGATTCATGAGTGTTCAATCTGTGGGTCTGAGTTCACATCTGGTCAGGCACTTGGTGGCCACATGAGAAGGCACAGAACAGCATCTGCGGCTACCAATAGTAACTCTACTAGTGGTGGACCTGGTGGTGCTACTGCTACACATGTGGCTGTGAGTAATAGTAGCAATGATATGATTGGCACAAGTACCAAACTGCAGAGAAATGTTCTCCCACTGGATCTAAACCTTCCTGCACCAGAAGATCATGATCATCATCACCATCACCATCATCGTGAGTCTAAGTTTCAGTTTGTGCCTACCCAACAAACTACCCTTGTCTTCAACGCCCCTGCTTTGGTGGATTGTCAGTAT
>Pyrpy_N_12g0527.1
ATGATGATGATGGAAGCTGCAGATCATCAAGATCAGGAGGAAGCTGTTTTGGGTTATAAGGATCAGGCTCAGATGATGATCATCAAGGGAAAACGCACAAAAAGGCAACGTTTGACTTCCCCACTTTCTGCCATAGCCACAACAGCTTCAAGCTCATCAAGTGCAGGCCATGATCATGATCATCTTCAAGACCAAGGCCTTGTGGGTCCCAGACAAAGGATTAGTACTGATGTTGGTCCCACAGCCTCACCAGCCACCTCATCTGATCAATTCACAGAGATCAGTACGGAGGAAGAGGAGGACATGGCAAACTGTTTGATTCTTCTGGCGCAAGGCAATTCTACCCCAAAACCCCAAAACCCTAATTTGGTTAACAACAATAAGGCGGCTTCAGCAGCAGCTTCGGCCGGGTTATATTTGTATCAGTGCAAGACGTGTGACCGGTGCTTCCCGTCGTTTCAAGCGCTTGGTGGACATAGAGCCAGTCACAAGAAACCTGGTAAGCAGGCTAACATTCACAGCACAATTCAAGACAATAAGAAAGCGTTGTCATTCGTGGAAGAAGTGGAGGAATTTGATCGGTTTAACAACACCAGCACCACGTTATCATTAGAAATTTCGAATAGGGCTTTCAGGGCATTGAACAGTGATACTACTAGTCCTTGTTATAACAAAAACAAGGCCAACAAGGTTCATGAGTGTTCGGTGTGTGGCGCGGAGTTTGCATCTGGTCAAGCTCTAGGGGGTCATATGAGAAGGCATAGAACATTAATCAGCACAGCAGCAACAACAGCAGCAGCGGAAGCCATGAGTAGTCATCCTCAGTCCCAATCAGAATCAAAGAGACCACGAAATGTTTTGCAGTTGGATCTTAATCTTCCTGCGCCGGAAGAAGAGCACCTGCAGGAAACCATTAAGTTTCCCTTTGGAGCCAAGAAGGAACAAGTCATCGTTTTCTCTGCCTCTCCTTTGGTGGGTTGCCAATAC
>Pyrpy_N_12g0737.1
ATGAAGAGAGATATGACAAGAGAGGAATTAGGGTTTCGAATTAAGGGTTTGGACATGGCAAAGTGTCTAATGCTATTATCATGCGGCATGCAGACCAAAACATGTTCGTCTTCAAACGATGTGTTCGAGTGCAAGACTTGCAACCGGAAGTTCGCATCGTTCCAAGCTCTCGGCGGCCATAGAGCGAGCCACAAGAGGCCGAGAACATCGACGAGTCATGATGATGAAGACCGTAAAAATGAACCTGAAAAAAAGGCTAAAACACACGAGTGCTCGATATGTGGATCAAAGTTCGGCATGGGACAAGCCTTGGGTGGTCATATGAGGAGGCACAAAGCTTCTAATATGAACATGGTCAGTTTTCCTCATGCTCCTTCAGTTGTTTCGTCGAAGATTCCAGTCTTAACAAGGTCGAATAGTAAAAGGGTCATGAGCTTGGAGATGGATTTGAACTTGACACCATTGGAGAATGACTTGAAGTTATTGTTTGGGAAGATGGCACCAAAAGTTGATGCTTTTGCATCA
>Rosch_v2.0_Chr1g0362171
ATGTCTCAACAGGTAGAGGAGGAGAGGGAACAGCCAAACATGGAAGAAGCCGATCATCAAGAGGAAGAAGTCATCATAGGCTGCAACGAACAACACAACAACAACAACACCGCCACCACCACCACCAACAACAACATTATCATCAAGGGCAAGCGCACAAAGCGCCTTAGGCCTCAATCCCCCATCCCTTTCGCCATCCCCACGAACTCGTCCACCGCGGATGGCGGTGGCCAAGGTGGCGGTGGTGGTGAGTGTAACAACACCACCAACTCGTCTCCCACCACCTCCACGGAGTTCCAGGATAGCACCGAGGAAGAGGAGGACATGGCGAATTGTTTGATCCTCTTGGCACAAGGCCAATCCCGGGGTCCTTCTTCGTCCCCCAAGCTGCCCCAAGCCCATAACGATCACAACGCAACCACAACAACAAGTCGGAGATTCCTGGAAGCAACACCCCTCGCCGCTGCTGTGGGGCCAGCCAAGATGGAGGGGCCGGCTGCCGCAGCTGGCGGGTATTATGTGTATGAATGCAAGACATGTAACCGGACTTTCCCTTCTTTCCAAGCATTGGGTGGTCACCGGGCGAGTCACAAGAAGCCAAAAGCAGCGATAAATGTGGATGACAAGAAGCAGTTTGGAATTGGGCTGTTACCATCGGATGAAGAAGACACACAATTATTCAAGAACATGAACATGAACAACAACACGGCCTCCTCATCCCCACTTTCTCTTCATTTGAGTAACAGGGGGTTGGTCTTGAGTACCAACAACAACAAGTCTAAGGTACATGAGTGCTCCATTTGCGGGGCGGAGTTCACCTCCGGTCAGGCCTTGGGAGGCCACATGAGGCGCCACCGGGCGCCCGTTGGAGGACCAGCTACCCTGGCGTTGACAGCTCCTCCTCCAACAGTTCCTTTAGCCTTGGAAGCTCCGCAACCACAACAAAACCAACACCAACAACAGCCCTTAAAGAAGCAAAGAAGCATGTTGTCTTTGGATTTGGATCTCAACCTTCCAGCACCCGAAGACGATCATCATCATCGAGATCAATCCAAATTTCTGTTTGCACCCAAACAACAGCAGCAGCAACAACCGCAGCAGCCTCCGCAGCAACAGCAACAAGAAAGGTTAAGAATTTTGGTGGATTGTCATTAC
>Rosch_v2.0_Chr1g0366121
ATGAAGAGAAGCATCACAGAGCTCGATCACAGCGTAACCATGGCGAATTGCTTGATGCTGCTCTCTCGAGGCAACGACTACGACTCGTTGATCTCCACCTCATCATCTTCCTCCCCCAGCCGCGTCTTCGAGTGCAAGACTTGTAATCGTCAGTTCCCTTCGTTCCAGGCGCTTGGAGGACACAGAGCGAGTCACAAGAAGCCGAGGCTAGCCGGAGGAGACGGGTCGAGTTCCGACAGCCAGTCGTCTTCGCCGAGCAAACCCAAGACTCACGAGTGCAACATATGCGGGTTGGAGTTTGCTATAGGTCAGGCCTTGGGGGGTCACATGAGGAGGCACAGAGCAGCCGTGACTGATAATAACAATCATCACCAGAAAAATAACGGAGTACAATCGAATTCTATGATGGGTTTGAATTCTAATCTGGGCCAAGTAGTTGTCCCGGTTTTGAAGAAGACGAATAGCAGCAGGAGAATTTTGTGTTTGGATCTCAACTTGACGCCCTTTGAGAATGACATGGAGATTCTTGGAATAGGGAAAAAAACTCCTCCTCTTGTTGAGTTTATTTTC
>Rosch_v2.0_Chr3g0467501
ATGGGCAGTGATCAAGATCCGAAAATTGAGACCGAATCGGGGAAAGGCAAGACGAAAAAGAAAAAGCACGAGTGCTCCATATGCGGGCTGGAGTTTAGTTCGGGACAAGCGTTGGGAGGTCATATGAGAAGGCATAGAATGACGAATGCTGGGTGCAGTTCTCCAGTTCCTGCAGCTGCCGCAGTTGCTGGTGCCTCGAAGATTCCGGGGCTAATGAGGTCGAATAGTAAGAGTGTGATGTTTTTGGACATGGATCTCAACCTGACGCCTTTAGAGAATGACTTAAAGTTGTTGTTTGGGAATTGGGAATATGGCATGGCACCAAATGCTGATACTTCGATTTCT
>Rosch_v2.0_Chr3g0467521
ATGAAGTCATTTGTATATCTTCATTCTGCATATTATTTATTTGCTCCATCTGCTTATATAGCCATGAAGAGAACTAGAGAAGAGGTTGTTGGTGTAGACATGGATAAAGTTCTTATGCTACTATCATGTAGGTTAGAAACCAAGTTCAAAAGATATTCATCTACCCCAAATGATGTGTTCGAGTGCAAAACTTGCAATCGTCAATTCCCATCGTTCCAAGCTCTTGGTGGCCACAGAGCAAGCCACAAAAAGCCAAGAACGTTAATGGGCAGTGATCAAGACCCGAAAAGTGAGAACAAAATGGCACAAAGCAAGCCGAAAAAGCACGAGTGCTCCATATGTGGGCGTGAGTTTAGTTCGGGACAAGCTTTGGGGGGTCATATGAGAAGGCATAGAACGGTGAATGCTCGGTTTTCTGCTACCATTCCTGCTGGTGCGTCGGTTGATGGTGCTTCAAAGATGAAGATTCCGATGCTAATGAGATCGAATAGTAAGAGGTTGATGTGTTTGGACATGGACCTGAACTTGACGCCTCTAGAGAATGAATTGAAGCTGTTGTTTGGGAATATGGCACCAAAAATTGATACTTTGATTTCA
>Rosch_v2.0_Chr3g0467531
ATGAAGACAATGAAAAATCAAGAGGTTATGGGTTTAGACATGGCGAAATGTCTGATGCTCCTCTCTTGTAGATTAGAGACCAAGTTCAAAAAGTGTTCATCGTCGCCAAACGATGTGTACGAGTGCAAAACCTGCAACCGCCAATTCTCATCGTTCCAAGCTCTTGGTGGCCACAGAGCGAGTCACAAGAAGCCGAGAACGTTACCGGGCAGCGATCAGGACTCGAAAAGTGAGACCAAATTGGCGCAAAGCAAGCCGAAAAAGCACGAGTGCTCCATATGCGGGATGGAGTTCAGTTTGGGGCAAGCTTTGGGTGGTCATATGCGAAGGCACAGAATGATGAACGCCGGGTTTTCTTCTTCGGTTCCTTCTGCGGCTGTTGTTGCTTCGAAGATTCCTGTGCTGATGAGGTCGAATAGTAAGAGGGTGATGTGTTTGGAATTGGACTTGAACTTGACGCCTTTGGAAAATGACCTGAAGGTCTTGTTTGGAAACATGGCTCCAAAAGTTTTT
>Rosch_v2.0_Chr3g0467541
ATGAAGACAATGAAAAATCAAGAGGTTATGGGTTTAGACATGGCGAAATGTCTGATGCTCCTCTCTTGTAGATTAGAGACCAAGTTCAAAAAGTGTTCATCGTCGCCAAACGATGTGTACGAGTGCAAAACCTGCAACCGCCAATTCTCATCGTTCCAAGCTCTTGGTGGCCACAGAGCGAGTCACAAGAAGCCGAGAACGTTACCGGGCAGCGATCAGGACTCGAAAAGTGAGACCAAATTGGCGCAAAGCAAGCCGAAAAAGCACGAGTGCTCCATATGCGGGATGGAGTTCAGTTTGGGGCAAGCTTTGGGTGGTCATATGCGAAGGCACAGAATGATGAACGCCGGGTTTTCTTCTTCGGTTCCTTCTGCGGCTGTTGTTGCTTCGAAGATTCCTGTGCTGATGAGGTCGAATAGTAAGAGGGTGATGTGTTTGGAATTGGACTTGAACTTGACGCCTTTGGAAAATGACCTGAAGGTCTTGTTTGGAAACATGGCTCCAAAAGTTTTT
>Rosch_v2.0_Chr3g0470831
ATGATGATGATGATGATGGAGGCTGCAAACCTTGAGGAGGATCAGAACCAGATGATGATCATCAAAGGAAAGCGCACCAAGCGTCCGAGGCTGTCATCTCCGATTGTGTTAACAACGACAGCTTCAAGCTCATCTAGTCCAGGGGGTGGTGATGATGTTGAAGATCATCATCATCAATTGGGTATGATTAGTACTCCAATTAGAGTTAGTGATCAAGATGATGAGACAACCGCCTCGCCTGCCACCTCAGCTGAATTCACAGAGATGAGTACTACAGAAGAAGAAGAAGACATGGCAAACTGTTTGATACTTTTGGCTCAGTCGGGTCAGACACAAATCCGAAAAGTTCAAGAACAGCAACAACCTATTAAGGCTGTTGCTGCTGCTGATACAGCTCCTGGGTTATATGTGTATGAGTGCAAGACATGTAACAGGTGCTTTTCTTCGTTCCAAGCACTTGGTGGGCATAGAGCAAGTCACAAGAAACCCAAGGCTAGTAATGTCATCAACACAACACAAGCACAGCCGAAGAAAGAGTTGTCGTGTATGGAAGATCAAGATGAGTATGATCGTCGTTTTAACAACAACACAACAAGCACAACGCTTTCGTTACAAATATCGAACAGGGGTTTTGGCAATAGCAAAGGCAACAAGGTTCATGAGTGTTCAGTGTGTGGGGCTGAGTTCAGCTCTGGTCAAGCTCTTGGGGGTCATATGAGGAGGCACAGAACTTCCATGAACTCTACAACAACAGCACAAACATTGAGTAGTCCGCAACCTCAAGCACCTAACAAGAGGCCAAGAAGTGTTTTAGAGTTAGATCTTAACCTTCCTGCACCAGAAGAAGAGCGGCTCGAAATGACCAAATTGCCATTTTCCAGCTCCAAGAAGGAACAAGTCATTGTCTTCTCTGCCTCTCCTTTGGTGGGATGCCATTAC
>Rosch_v2.0_Chr5g0056681
ATGGAAGGGCAAGAAGAGCTGGTTTTGAGTGATCATCAGCAAACCCAGATGATCATCAAGGGCAAGAGGACCAAGCGCCAGAGGCCCATGTCTCCTTTCGGTCTGGCAGTGACTTCGAGCTCGTCGAGCGCTTGTGGCGGCGCTCATGGTGGAGAAGAGTATGGGAACTCCTTCACTTCAGCCAGTTATGACAGCACTGAGGAGGAAGAGGACATGGCCAACTGCCTGATTCTGTTGGCTCAGGGTTGCCATGTGATTCCCAAGCAAGAGACTAGCAGTACTCTTCATGAAGCTACCGCTGTTTCTAGTCATGTGGGCAAAGCTGGGTTTTATGTCTATGAGTGCAAGACCTGCAACCGGACCTTCCCTTCTTTTCAAGCACTCGGTGGCCACCGAGCCAGTCACAAAAAGCCAAAGTCCTCCACCGCGGCGATGGCCGATCAGGAGAAGAAACCGGCATCGACCCATTTCACCTCTGCATCCATGGATCAAGAAGTTGAAGATTCTAAGCAATTTATCAAGAAGAGTAGTCCTCCTCCAACCCATCCTACAGTTCCTATTCAGATAAAGGGGTTTCAGAGCAACAACAACAAGGCTAAGATTCATGAGTGTTCGATATGCGGGTCGGAGTTCACATCGGGTCAAGCTCTTGGTGGGCATATGAGACGGCACAGAGCAGCAGTAGCCAACAACAACACTACTACTAGTACTACTCAGGTGGTGGGTATTGGTGCAGCCATTGATAACAGTATGAGGAGCAAGCAGGAGAGAACTATTCTAGCACTGGATCTAAATCTTCCAGCACCAGAAGACCATGATCATCACCACCACCATCACCAACAGCATCAGATTCATCACCAGCGTGACTCGAAGTTCCAATTTGTGCCGACCCAACAGACTAGTCTTGTCTTCAACGCTCCTGCTTTGGTGGATTGTCATTAT
>Rosch_v2.0_Chr5g0062941
ATGAAGAGAGGCAGAGAAGATGATCAGACCCTGGATTTGGTTAGTTGCTTGATGCTGTTATCCAAAGTCGGCCAAAGTGATTCATCCCCAATTAAAAAACAGAAGACCTTGGATCGTGCCTTTGTTTGCAAGACGTGTAACCGCGAGTTCTCCTCGTTCCAAGCCCTCGGAGGTCACAGAGCGAGTCACAACAAACCAAAACTAATGGCCGGAAATGGTGCCTCCGACCTCTTACAGTTAGCACAGTCATCACCGAGCTCCCCGGCCAAGCCCAAGACCCACGAGTGTCCCATCTGCGGGCTTGAATTCGCGATCGGGCAAGCGCTTGGGGGTCACATGAGGAGACACAGGGATGTCATGACTTCCGCTGCTGCGGATCGGGTTCGGACGGCAGCGGTGCCGGTGCCGGTGTTGAAAAAATCGACTAGTAGTAAATGGGTGTCATGCTTGGATCTGGATTTGAATTTGGCACCACCGGGATATCAACGTCATTACGATTTGACGAAGCTGCAGTTGATTTCT
>Rosch_v2.0_Chr5g0062951
ATGAAAAGAGACAGAGAAGATGAGCAGACCCTGGATTTGGTTAGTTGCTTGATGCTGTTATCCAAAGTCGGCCAAAATGATTCATCCCCAGTCAAAAAACAAAAGACCTCGGACCGCGCCTTTGTCTGCAAGACTTGTAATCGCGAGTTCTCATCGTTCCAAGCCCTCGGAGGCCACAGAGCGAGCCACAACAAGCCGAAACTAATGGCAGGCGGAGCTATAGACCTTTTACAGCTTCCTCAGTCGACGCCGAGCTCGCCGGCCAAGCCCAAGACGCACGAGTGCCCCATCTGCGGGCTTGAATTCGCAATTGGGCAAGCGCTTGGAGGACACATGAGGAGACATAGGGATGTTATAAATTCTGCTTCTGCAGATCGAGATCGGGCAGCAGCCATGCCGGTGTTGAAGAAATCCAATAGCAGCAAAAGGGTGTCGTGCTTGAATCTGGATTTGAATTTGGCACCACCGGGATACCAACGTCATTACGATTTGACGAAGCTGCAGTTGATTGCT
>Rosch_v2.0_Chr5g0062991
ATGAAAAGAGGCAGAGAAGATGAGCAGACCATGGACTTGGTTGGTTGCTTGATGCTGCTATCCAAAGTTGGCCAAAATGATTCGTCCCCAATCAAAAAACAAAAGACCTCTGACCGTGCCTTTGTTTGCAAGACATGTAATCGCGAGTTCTCATCGTTCCAAGCCCTCGGAGGCCACAGAGCGAGCCATAACAAGCCGAAACTAATGGCCGGCGGAGCCACAGACCTTTCACAGCTTGCTCAGTTGGCGCCTATCTCACCGGCAAAGCCCAAGACCCACGAGTGCCCTGTCTGTGGGCTTGAATTCGCAATCGGGCAAGCGCTTGGAGGACACATGAGGAGACATAGGGACGTTATGAATTCTGCTTCTGCCGATCGAGTTCGGGCAGCAGCCGTGCCCGTGTTGAAGAAATCCAATAGTAGCAAAAGGGTGTCGTGCTTCAATCTGGATTTGAATTTGGCACCACCCGGATATCAACATCACTACGATTTAACGAAGTTGCAGTTGATCTTT
>Rosch_v2.0_Chr5g0063011
ATGAAGAGAGGCAGAGAAGATGATCAGCAGACCCTGGATTTGGTCAATTGTTTGATGCTACTATCCAAAGTAGACCAAAATGACTCCTCCTCAATCAAAAAACAAAAGATCTCGGACCGTGTCTTTGTTTGTAAGACGTGTAATCGGGAGTTCTCGTCGTTCCAAGCCCTCGGAGGCCATAGAGCAAGCCACAAGAAACCGAGCGGTGCAGACCAGTTACAGCTTGCACAGCCCAGCTCGCCGGCAAAGCCCAAGAAGCACGAGTGTCCGATCTGCAGGATGGAATTCGCAGTTGGTCAAGCGCTTGGGGGACACATGAGGAGACATAGAGATGTTATGAGTTCTGCTGCGGAAAGGATTCGGGCGGCAGCTGTGCCGGTATTGAAGAAATCAAATAGTAGTAAAAGGGTATCGTGCTTGAATCTGGATTTGAATTTGGCACCGCCGGGATATCCGCATCTTTATGATTTGACAGAGTTGCAGTTAACTTCT
>Rosch_v2.0_Chr5g0063021
ATGAAGAGAGCAAGAGAAGATGAGCATCAAACCCAGGATTTGGTCAATTGCTTGATGCTACTATCCAAAGTAGATCGGAACCATTCCTCCTCAATCCGAGAACAAAACTCCTCGGGCCGCGTCTTTGCTTGCAAGACGTGTAACCGGGAGTTCTCATCGTTCCAGGCCCTCGGAGGCCACAGAGCGAGCCACAAGAAGCCGAAACTAGACGGTGGTGCCGCGGATCTCTTACAGCTGGCCCAGCCTTCTTTGCCGGTGAAGCCCAAGGCGCACGAGTGCCCGATCTGCGGGATGGAATTCCCAATCGGGCAGGCGCTTGGGGGACACATGAGGAGACATAGAGACGTTATGAGTTCTGCGGCGGAGCGGATTAGGGCGGCGGCGGTGCCGGTGTTGAAGAAATCGAATAGTAGTAAAAGGGTGTCGTGCCTGAATCTGGACTTGAATTTGGCGCCGCCCGGTTATCATTTGATATCT
>Rosch_v2.0_Chr6g0280711
ATGCACAATCCCGACCTCGATTTCCGACACCCCACTCCACCACCACCACCAACACCGCCACCATTACCAACTCAACCCCACCACTACCCAAACGTCGTCGTTTCCGTCCCTACCGCCGTCCCTTTCGCTTCTTCATCTTCTACTTCCTTCAACTTCCCCGAGAGCAAAAATGCCCCACAACCCCACCAGCAAAACCCTCGAAAGAAGCGCTCCAAACTGATGAGGCCCGACGCCGACAACCCTGCCAAGCGGCCCAAGTCCGCCAAGAAACCCGACCCGGCCGCTCCCAAGATCACCACGCCGTGCAGCGAGTGCGGCAGGAAGTTCTGGTCATGGAAGGCTCTCTTCGGCCACATGCGCTGCCACCCTGAACGCCACTGGCGCGGAATCCAACCTCCGCCGGATTTCCAACCAGCCGGTTCGCCGCCGAACCCGGTCCTTCCCGACTTGGAGCTCTCAATGAGTGAAGACGACCACGACGCCGCCTCTAGCTTGTTGATTCTTGCCAGCGGCACCGACCAAACTCAACTCCCTGGTACTAGTTCACAAGGCCTTCGAGAAAACGACTCCGGCGGCTGTCGTTTCGAGTGTTCCAGTTGCAAGAAAGTGTTCGGGTCCCACCAGGCCTTGGGAGGACATAGGGCGAGCCACAAGAACGTGAAGGGTTGTTTCGCGATTACAAAGAGTGATGTGGAGGTGGATGAGGAGCTTCATCATCATCCTCATCATCATCTTCAGCATGGTAATGTAGTAATGGCCAGTCGTAGCTGTGGCGTCGATGATAGTAATGTTGATGATGTGATGGAGGAGAATAACAAGATGGTTATGGCGGTGGAGTCGGGGCACCAGTGTAGCATTTGCTGGAGGGTGTTTTCGAGTGGGCAAGCTTTGGGCGGGCACAAGAGGTGTCATTGGGAGAAAGGGGAAGAGGCGTCAGTGGTGATGACACAACTTGGGATCAGCAACAACACTAATTCTGGTGGGCTGGACTTGAACTTGCCTGCTGCTGCTGCTCCTGCTCCTGCTCCTGCCACTGAAGATGATCAGTCGTCTTCGTATACGTCGCCAGGCTTGGCTTTGGATTTGAGGGTGTGC
>Rubch_LG02.2299
ATGAACAACCACAACTACAATCCCGGCCCCGATTTCCGATTCCCCACTTCACCACCACCACCACCACCACCACCCACATCAACAACTCTAACCCACTACCAAGACGCCGCCACAGCTTTCGCTTCCTCTTCTTCTACTTGTTTCAACATCACCGAGAGCAAAGACCACCACCACCGAAAGAAGCGCTCCAAACTGATGAGGCAAGACAACGACAGCCCCACGAAGAGGCCCAAGTGCGTGAAGAAACCCGATCCGTCTGCCCCGAAGATCACGACTCCGTGCAGCGAGTGCGGCCGAAAATTCTGGTCCTGGAAGGCGCTGTTTGGGCACATGCGGTGCCACCCGGAGCGGCAGTGGCGAGGAATCGACCCGCCACCCGATTTAAGACGAACCGTTTCGCCGAACCGGGTGGTGACCGAGTTGGAGCTCTCAATGAGCGAAGAGGACCACGAGGCCGCCTCTAGTTTGTTAATTTTGGCCAGTGGGAGTGACCAAACTCAGGTTGCCGGTACTAGTTGGCAAGGTGTTGGAGAAAATGACGGCGGCGGTCGTTTCGAGTGTTCGAGTTGCAAGAAAGTGTTTGGCTCGCACCAGGCCTTGGGCGGCCACAGGGCGAGCCACAAGAATGTGAAGGGCTGTTTCGCAATTACGAAGACTGATGTTGAGGTTGATCAAGACCACCATCAAACTGGTGCAGCTGGTCATTATGGGTATGGTGGTGTCGATGAACATAATGTTGATGATGTTATGGAGGACAATAAGATGGTTATGGTGTTGGAATCAGCGCACCAGTGTAGCATTTGCTGGAGGGTGTTTTCCAGTGGTCAAGCTTTGGGTGGGCACAAGAGGTGTCATTGGGAGAAAGGGGAAGAGGCATCGGTGGTGATGACCCAATTGGGGCTCAGCAACAACACTAATTCTGCTGGCCTGGACTTGAATTTGCCTGCTTCTGCTGCTACTGCTGCTGCCAATACTGTTGAAGATGATCAGTCCTCTTCTTATTCATCTGCAGGCATGGCTTTGGATTTAAGGTTGGGTCTT
>Rubch_LG02.3895
ATGGATATTAAAGACCAAGAAACCCAGTCGTTTCAGCCACTCGCCGTCGATCAACAACAACAACCCACTAAGATTCGAAACCCTCCTGAGGTTTTAGTACAAGACCGAGACCGGGGAGTTGCCCAACCGAGTCACGTCTGTGATATTTGCCACAATGGATTTTACTCCGGCCAAGCCTTGGGAGGTCACAAGAGTATGCACTTCCGCGAGGCCGAGGCAATGGCTGCTATGACGACGAGTACTAGCGACACAGTTAGTTGTGTCGTTTGCGGGAGGAACTTCCCCTCCAAGAAATCGCTGTTTGGGCACATGAGGACACACAAGGGTAATCAATCCCCTCAACAAGACTATAACAGGAGTAGCTCTTCTTCAACTGTGTCAGATATGCCTGCGACTGATGATGATTGTGATCATGAGGTTTATTCTTGGGCCTATTCGGGTTCGGGTTTTGATATGTCCAAGACCCTACCTGCTGCTTGGCCTCCCACCGGAAAGAGGAGCAGGGCAAGCATTGGTTCCTCATCCTCTGATTCTGATGAAACTGTTGATAATTCGAGTCCGAAATTGGTTGATTCTGGCTTGGATTCGGGTCCGAAAGAGCAGCTAAGTGGTCTTGTGATGTTAGCTGAGGTGTGTGAGGAGATGGCCAATGCCAGAAATTTCATTACCAAAAGGAAGACAAGATGGTCTGGTGCTGATCATTATGGTTACAATTCTAATGAAATTGATTGTGATTTTAGATGCAAGCTTTGCAATAAAACATTCCCAAGTTACCAAGCTTTGGGAGGACACATGTCAAGCCATAACAAGCTCAAGATCGTCTCTATGGATCATGGTCATGGCTCGGAAGGCAACAGTGAACCTCACCAAGTTGTTAATGTATACAGATGCAGTGTTTGCAGTAGAAGCTTCTCAAGTTACCAAGCTTTGGGAGGGCACATGACAAGCCATTGCAAGGAGGTCAAGAACAATGATAACTACTCTGCAGATCATGTTGACAATAAGCCTGATCAGCCTCAGCCTCATCAAGTTGACGTGCACAGATGCTATGTTTGCAACAAAGCATTCACTAGTTACCATGCTTTGGGAGGACATATGTCAAGCCATGCCAAGATCAAGAACAACAACGATAGCGATCGAGATCAATCAAATTCTGCGGATATGTCAGCAGTTGCGGAAGATAACAATGAACGACGTCAGCAATTTTATGAAACTGTGCCTCACCAATGCAAAACCTGCAACAGGACTTTTCCAACAGGTCAGGCCTTGGGGGGTCATATGAGGCTTCACTGGAATGGCCCGACTGAAGCTCAAGCTCAACGGATTCCCGGGAGTAGTGGTCCTAGAGTTCTCGGTTTTAACCTCAATGAGATACCAACTATGGAGGATGAAGAGGGCATATATGCGCCGAACGTCCTCTTGCAATTAAAC
>Rubch_LG03.3979
ATGGAAGGGCAAGAAGAGCTGGTTGTGAGCAGCGACTATCATCAAACCCAGATGATCATCAAGGGCAAGAGGACCAAGCGCCAGAGGCCCATGTCTCCTTTTGGTCTCGCAGGGACTTCGAGCTCGTCGAGCGCTTGCGGCGGCACTCAGGGAGGAGGAGAGGAGTATGGGAATTCCTTCACATCAGCCAGTTACGAGAGCACCGAGGAGGAAGAGGACATGGCCAACTGCCTGATTCTCTTGGCTCAAGGTTGCGATGTGGTTCCGAAGCAGACTAGTAGTACTGCTGAAGCCACCGCAATTTCTACTCATGTGGGCAGAGCTGGGTTTTATGTTTATGAGTGCAAGACCTGCAACCGGACCTTCCCTTCTTTTCAAGCACTCGGTGGGCACCGAGCCAGTCACAAAAAGCCCAAGTCCGCGGCGGCCGTGGCTGATCAGGACAAGAAATCGGCACCGACCCATTTCATCTCTGCATCCATGGATCAAGAACAAGAAGATTCAAAGCAATTTGTCAAGAAGAGTAGCCCACCTCCTTCTGCTCATACAGTTCCTATTCAGATGAAGGGGTTCCAGAGCAACAACAAGGCCAAGATTCATGAGTGTTCGATATGCGGGTCGGAGTTCACATCAGGTCAAGCACTTGGTGGGCATATGAGACGGCACAGAGCAGCAGTAGCCAGCAACAACAGTACTACTACTAGTGCTCAGGTTGTGGGTATGAGTGCAGCCATTGATAACAGTACCACAAGGAGCAAGCAGGAGAGAAATATTCTGCACTGGATC
>Rubch_LG03.4365
ATGAAGAGAGGCAGAGAAGATGAGCAGGCCATGGATTTGGTCAGTTGCTTGATGCTACTGTCCAAAGTTGGCCAAACTGATTCGTCCTCGATCAAAAAACAAAAGACTGCAGATGGTGTCTTTGTTTGCAAGACCTGTGATCGCGAGTTCTCGTCGTTCCAAGCCCTCGGAGGCCACAGAGCGAGTCACAAGAAGCCGAAACCAATGGCCGGAAATGGTGCCTCCGACCTCTTACAGCTGGCACAATCGTCACCTAGCTCGCCGGCCAAGCCCAAGACCCACGAGTGCCCGATCTGCGGGATTGAATTCTCAATCGGGCAAGCGCTTGGGGGTCACATGAGGAGACACAGGGACGTTATGAATTCTGCCTCGGCGGATCGGATAAGGGCCGCAGCCCTGCCGGTGTTGAAGAAATCGAATAGCAGTAAACGGGTGTCGTGCTTGAATCTGGATTTGAATTTGGCACCACCCGGATATCACCAGTTGGCCGGTTGCAGT
>Rubch_LG03.4366
ATGAAGAGAGGCAGAGAAGATGATGATCAGACCCTGGATTTGGTCAATTGCTTGATGCTACTATCCAATGTCTCCTCCTCAATCAAAAAACAAAATACCTCGGACCGTGTCTTCGTTTGCAAGACGTGTAATCGGGAGTTCTCGTCGTTCCAAGCCCTCGGAGGCCACAGAGCCAGCCATAACAAGCCGAAACTAATGGCCGGTGGCGCAGACCTTTCACAGGCTTTGCCGAGCTCGCCGGCCAAGCCCAAGAAGCACGAGTGTCCAATCTGCGGGCTAGAGTTTGCAGTAGGGCAAGCGCTTGGAGGACACATGAGGAGACATAGGGATGTTATGAATTCTGCTGCTGCCGTGCCGGTGTTGAAGAAATCGAATAGCAGTAAAAAGGTGTCGTGCTTGAATCTAGATTTGAATTTGGCACCGCCGGGATATCAACATCTTTATGATTTGACGAAGTTGCAGTTGATATCT
>Rubch_LG03.4367
ATGGCTATGAAGAGAGGCACAGTAGATGATGATCAGACCCTGGATTTGGTCAATTGCTTGATGCTACTACCCAATCATGTCTCCTCCTCAATCAAAAAACAAAAGACCTCGGACTGTGTCTTCGTTTGTAAGACGTGTAATCGGGAGTTCTCGTCGTTCCAAGCCCTCGGAGGCCACAGAGCGAGCCATAGCAAGCCGAAACTAATGGCCGGCGGCGCAGACCTTTTACAGCTTGCACAGGCTTTGCCGAGCTCGCCGGCCAAGCCCAAGAAGCACGAGTGTCCAATCTGCGGGCTAGAGTTCGCAGTTGGGCAAGCGCTCGGAGGTCACATGAGGAGACATAGGGATGTTATGAATTCTGCTGCTGCAGATCGGGTTCGGGCGGCAGCCGTGCCTGTGTTGAAGAAGTCGTATAGTAGTAAAAGGGTGTCGTGCTTGAATCTGGATTTGAATTTGGCGCCGCCGGGATATCAACATCATTGCGATTTGACGAAGTTGCAGTTGATTTCT
>Rubch_LG03.4369
ATGAAGAGAGACAGAGAAGATGAGCATCAGACCCAGAATTTGATCAATTGCTCGATGCTAATATCCAAAGTAGTTCCAAACGACTCGGCCTCGATCAGGAAACAAAGCTCCTCCGGCCGTGTCTTTGTTTGCAAGACGTGTAATCGGGAGTTCTCGTCGTTCCAGGCCCTCGGAGGCCACAGAGCGGGCCACAAGAAGCCGAAACTAATGCCGGCAGGTGGCGCGGCGGATCTCTTGCAGCTGGCGCAGCCTCCTACTGCGCCGCCGAAGACCAAGACGCACGAGTGCCCCATCTGCGGGATGGAATTCGCAGTCGGGCAGGCGCTTGGGGGTCACATGAGGAGACATAGAGACGTAATGAGTTTTGCTGCGGAAAGGATTGGGGAGGCGGCCGTGCCGTTGTTGAAGAAATCGAATAGTAGTAAGAGGGTGTCGTGCTTGAATCTGGAGTTGAATTTGGCGCCGCCCGGTCATCAGCATATGATTTCT
>Rubch_LG06.4042
ATGATGATGATGATGATGGAAGCTGCAAATCATGAAGAGGATCAGACACAGATGATGATAATCAAAGGAAAGCGCACGAAGCGTCAGAGGCTGTCATCTCCGATTGTGTTAACAACAACAGCTTCAAGCTCATCTAGTCCAGGTGATGGTGATGATATGGAAGATCATCATCATCATCAATTGGGCATGATCAGTACTCCAATTAGAGTTAGTCAAGATGACGACACAACCGCCTCGCCAGCCACCTCAGCTGAATTCACAGAGATGAGCACCACAGAAGAAGAAGACATGGCAAACTGTTTGATACTTTTGGCTCAGTCGGGTCAAACCCAAATCCGAAAAGTTGAACAACAACAACATCAACGACAGCCCATTAAGGCTGTTGCTGCTGCTGATACTGCTCCTGGGTTATATGTGTATGAGTGCAAGACATGTAACAGGTGCTTTTCATCGTTTCAAGCACTTGGGGGGCATAGAGCAAGTCACAAGAAACCCAAGGCCAATAATGTCATCGACACAACACAAGCGCAGCCCAAGAAAGCGTTGTCGTTTATGGAAGATCATCAAGATGAATTTGATCATCATCATCAGCGGTTTAACAACACAACAAGCACAACGCTTTCGTTACAAATATCAAATAGGGGTTTTGGGAATAGCAAAGGAAACAAGGTTCATGAGTGTTCTGTGTGTGGGGCTGAGTTCACCTCTGGTCAAGCTCTTGGGGGTCATATGAGGAGGCACAGAACTTTCATGAACTCTACAACAACACCAGCAACAACAACAGCAACAAGCATGAATAGACATCAATCTCAAGGATCCAATAAGAGACCCAGAAGTGTTTTGCAGTTGGATCTTAATCTTCCTGCACCAGAAGAAGAGCGGCTCGAAATGACCAAATTGCCATTTGCCAGCTCCAAGAAGGAACAAGTCATTGTCTTCTCTGCGTCTCCTATGGTGGGTTGCCATTAC
>Rubch_LG06.4275
ATGAAAACAATGAGAGATCAAGGGGTTATGGGTTTAGACATGGCGAAATGTCTAATGCTACTCTCTTGTAGGTTAGACACCAAGTTCAAAAAATGCTCATCGTCGCCAAACGATGTGTTCGAATGCAAAACCTGCAAACGCCAATTCCCATCGTTCCAAGCTCTTGGCGGTCACAGAGCAAGCCACAAGAGGCCAAGAACATTAACTGGTAGCGATCAAGACCCGAAGAGTGAGACTAAATTGGTCCAAAGCAAGCCGAAAAAGCATGAGTGCTCCATATGTGGGCTGGAGTTTAGTTTGGGGCAAGCTTTGGGAGGTCATATGAGAAGGCACAGAATGATGAACGCTAGGTTTTCTTCTTCTTATCCAGTTCCTTCTGCTGCGGTTGCTGTTGCTTCGAAGATTCCGGTACTGATGAGGTCGAATAGTAAGAGGGTCATGTGTTTGGACATGGACTTGAACTTGACGCCTTTGGAGAATGACTTGAAGGTGTTGTTTGGGAATATGGCACCAAAAGTTGATACTTTGATTTCT
>Rubch_LG06.4276
ATGAAGAGAACGAGAGAAGAGGTTGTTGGGGTAGACATGGCAAAAGTTCTTATGCTACTGTCATGTAGTTTAGAGAAATGCTCATCTTCCCCAAACGATGTTTTTGAGTGCAAAACATGCAACCGCCGATTCCCATCGTTCCAAGCTCTTGGTGGGCACAGAGCAAGCCACAAGAGGCAAAGAACGTTAATGGATAGTGATCAAGACCAGAAAAATGAGACCAAATTGGGGCAAAGCAAGCCGAAAAAGCACAAGTGCTCCATATGTGGGCTGGAGTTTAGTTTGGGACAAGCTTTGGGGGGTCATATGAGAAAGCATAGAATGTTGAATGTTGGGTTTTCTTCTTCAGTTGCTACAGCTGCGACAGTTGCTGGTGCTTCGAAGATTCCGGTGCTGATGAGGTCGAATAGTAAGAGGGTCAAGTGTTTGGACATGGATCTCAACTTGACGCCATTAGAGAATGACCTGAGGTTGTTGTTTGGGAATATGGCACCAAAAATTATACTT
>Rubch_LG06.4277
ATGAAGAGAACGAGAGAAGAGGTTGTTGGTGTAGACATGGCAAAAATTCTTATGCTACTATCATGTACGTTAGAGACCAACTTCAAAAAATGTCCATCTTCCCCAAATGATGTGTTTGAGTGCAAAACCTGCAAACGCCAATTCCCGTCGTTCCAACCTCTTGGTGGCCACAGAGCAAGCCACAAGAGGCCAAGAACATTAACGGATAGCGATCAAGACCCGAAGAGTGAGATCAAAATGGCTCAAATCAAGCCGGAAAAGCACGAGTGCTCCATATGCGGGCTGGTGTTTAGTTCGGGACAAGCGTTGGGGGGTCATATGAGAAGGCATAGAATGATGAATTCTGGGTTTAGTTCCTCAGTTCCTGTAACTGCGGCAGTTGCTGGTGCTTCGAAGATTCCAGTGCTGATGAGGTCGAATAGTAAGAGAGTCATGTGTTTGGACATGGATCTCAACTTGACGCCATTAGAGAATGACCTGAAGTTGTTGTTTGGGAATATGGCACCAAAAGTTGATACGTTAATTTCT
>Rubch_LG07.1118
ATGAAGAGAAGCACGACAGAGCTCGATCACAGTCTAACCATGGCGAATTGCTTGATGCTCCTCTCTCGCGGCAACGAGTACGACTCGTTGATCTCCACTTCATCGTCGTCCTCCCCTAGCCGGGTCTTCGAGTGCAAGACCTGTAACCGGCAGTTCCCTTCGTTCCAGGCACTCGGGGGTCACAGAGCCAGTCACAAGAAGCCGCGGCTAGCCGGAGGAGACGGGTCGAGTTCTGACCAGAGCCAGTCGTCGTCGCCGAGCAAACCCAAGACTCACGAGTGCAACATATGCGGGTTGGAGTTTGCTATAGGTCAGGCCTTGGGGGGCCACATGAGGAGGCACAGAGCAGCCGTGACTGAAAGTAACAATCTTCACCGGAATCATAACGGACAATCGAATTCTGTGATGGGATTGAGTAGTTCAAATCTGGGACAAGTAGTTGTCCCGGTGTTGAAGAAGACGAATAGCAGTAGGAGAGTTTTGTGTTTGGATCTCAACTTGACGCCTTTTGAGAATGATATGGAGATTCTTGGAATAGGGAAAACAACTCCTCCTCTGGTTGATTTTATTTTC
>Rubch_LG07.4192
ATGGAAGAAGAATTAGCAGATCATCAACATCATGATCATCAAGAGGAAGAAGTCATCATAGGCTGCAAGGAACAACACAGCATCAGCAACAATATAATTATCAAGGGGAAGCGCACAAAGCGCCTTAGGCCTCAATCCCCCATCCCGTTTGCCATCCCCACCAGCTCGTCCACCGCGGATGGCGGTGGAGGTGGTGAGTGTAACAATACCATCAACTCGTCCCCTACTACCTCCGCCGAGCTCCAAGATAGCACGGAGGAAGAGGAGGACATGGCCAATTGTTTGATCCTTTTGGCACAAGGCCAATCCCGGAGTCCTTTCTCCTCCCCCAGGCGGCTGCACCAATCCCCTAATGATCACAACAAAACCATGACAAGTCGGAGATTCTTGGAAGCAACACCCATCTCCGCAGCCGTGGGGCCCGCCAAGGTGGCGGGGGCAGGGGCGGCAACTGGCGGGTATTATGTGTATGAATGCAAGACGTGTAACCGGACTTTCCCTTCGTTCCAAGCATTGGGTGGCCACCGGGCAAGTCATAAGAAGCCAAAAGCGGCGATCAATGTGGATGACAAGAAACACTTTGGAATTGGGCTGTTGCCATCGGATGAAGAAGATACACAATTATTCAAGAACATGAATGTCAACACCACCAACACCAACACCTCCTCCTCATCCCCACTTTCTCTTCATTTGAGTAATCGGGGGTTGGTTTTGAGTACCAACAACAACAAGTCCAAGGTTCATGAGTGCTCGATATGCGGTGCGGAGTTCACCTCCGGCCAGGCCTTGGGAGGCCACATGAGGCGCCATCGGGCGCCCGTTGGAGGACCATCTGCCAACACAATTTTGTCTTTGACGGCTCCTCCTCCAAAAGTGCCTTTAGCCTTGGAAGCTCAGCAACCACAACACCACCACCACCACCATAACCAACAACAAACCACTAAGAAACAGAGAAGCATGTTGTCTTTGGATTTGGATCTCAACCTTCCAGCACCGGAAGACGATCATCATCATCGAGATCAATCCAAATTTGCGATTGCATCCAAACAGCAACAGCCGCAGCAACAACAGCAACAAGAAAGGTTAAGAATTTTGGTGGATTGTCATTAC
>Ruboc_02_G12689
ATGAACAACCACAACTACAATCCCGGCCTCGATTTCCGATTCCCCACTTCACCACCACCACCACCACCCACATCAACAACTGAAACCCACTACCAAGACGCCGCCACAACTTTCGCTTCCTCTTCTTCTACTTGTTTCAACATCACCGAGAGCAAAGACCACCACCAGCAGCAAAACCCTCGAAAGAAGCGCTCGAAACTGATGAGGCAAGACAACGACAACCCGACCAAGAAGCCCAAGTGCGTGAAGAAACCCGACCCGTCTGCCCCGAAGATCACGACGCCGTGCAGCGAGTGCGGCCGAAAATTCTGGTCCTGGAAGGCGCTGTTTGGGCACATGCGGTGCCACCCCGAGCGGCAGTGGAGAGGAATCGACCCGCCACCCGATTTACGACGAAACGTTTCGCCGAACAGGGTGGTAACCGAGTTGGAGTTCTCAATGAGCGAAGAGGACCACGAGGCCGCCTCTAGTTTGTTAATTTTGGCCAGTGGGAGTGACCAAACTCAGGTTGCCGGTACTAGTTGGCAAGGTGTTGGAGAAAATGACGGCGGCGGTCGCTTCGAGTGTTCGAGTTGCAAGAAAGTGTTTGGCTCGCACCAGGCCTTGGGCGGCCACAGGGCGAGCCACAAGAATGTGAAGGGCTGTTTCGCAATTACGAAGACTGATGTTGAGGTTGATCAAGACCACCATCAAAATGGTGCAGCTGGTCATGGGTATGGTGGCGTTGATGAACATAATGTCGATGATGTTATGGAGGAGAATAAGATGGTTGTGGTGTTGGAATCAGCGCACCAGTGTAGCATTTGCTGGAGGGTGTTTTCCAGTGGTCAAGCTTTGGGTGGGCACAAGAGGAACGAGCAACAAGCTGCTGGAGATGTCAAAGCTTCCCCTTTCTTTAAGTTGACGTTGCCATACATGAGAGATCTGAGAACACATGAGCACACA
>Ruboc_03_G02039
ATGAAGAGAGGCAGAGAAGATGAGTATCAGACTCAGGATTTGGTCAATTGCTTGATGCTACTATCCAAAGTAGATCCAAACGACTCATCCTCGATCAGGAAACAAAGCTCCTCCGGCCACGTCTTTGTTTGCAAGACGTGTAATCGGGAGTTTTCGTCGTTCCAGGCCCTTGGAGGCCACAGAGCGAGCCACAAAAAGGCGAAACTAATGCCGGCCGGTGGCGCCGCGGATCTCTTTCAGCTGGCGCAGCCTCCTAATGAGCCCGTGAAGCCCAAGACGCACGAGTGCCCGATCTGCGGGATGGAATTCGCAGTCGGGCAGGCGCTTGGGGGTCACATGAGGAGACATAGAGACGTCATGAGTTCTGCTGCGGAACGGATTCGGGAGGCGGCCGTGCCGGTTAAT
>Ruboc_03_G02046
ATGGCTATGAAGAGAGGCAGAGAAGATGATGATCAGACCCTGGATTTGGTCAATTGCTTGATGCTACTATCCAATAATGTCTCCTTCTCCATCAAAAAACAAAAGACCTCGGACCGTGTCTTTGTTTGCAAGACGTGTAATCGGGAGTTCTCGTCGTTCCAAGCCCTCGGAGGCCACAGAGCGAGCCATAACAAGCCGAAACTAATGGCCGGCGGTGCAGACCTTTTACAGCTTGCACAGGCTTTGCCGAGCTCGCCGGCCAAGCCCAAGAAGCACGAGTGTCCAATCTGCGGGCTAGAGTTCGCAGTTGGGCAAGCGCTTGGAGGACACATGAGGAGACATAGGGATGTTATGAATTCTGCTGCTGCGGATTGGGTACGGGCGGCAGCCGTGCCGGTGTTGAAGAAGTCTAATAGTAGTAAAAGGGTGTCGTGCTTGAATCTGGATTTGAATTTGGCGCCGCCGGGATATCATTGCGATTTGACGAAGTTATCTCGCTCAGATCATTTGTTTAGTGTCGGGCTCGAATTGAGAATCCGAGAGGGCTCTGCTAAGAGGAGGCAGTGGCATGGCCGGAGT
>Ruboc_03_G02048
ATACCTATGAAGAGAGGCAGAGCAGATGAGCAGACCTTGGATTTGGTCAGTTGCTTGATGCTACTATCCAAAGTTGGCCAAAATGATTCGTCCTCGATCAAAAAACCAAAGACTGCAGATGGTGTCTTTGTTTGCAAGACCTGTGATCGCGAGTTCTCGTCGTTCCAAGCCCTCGGAGGCCACAGAGCGAGTCACAAGAAGCTGAAACCAATGGCCGGAAATGGTGCCTCCGACCTCTTACAGCTGGCGCAATCGTCGCCTAGCTCGCCGGGCAAGCCCAAGACCCACGAGTGCCCGATCTGCGGGATTGAATTCTCAATCGGGCAAGCGCTTGGGGGTCACATGAGGAGACACAGGGACGTTATGAATTCTGCCGCTGCGGATCGGATTCGGGCGGCAGCCGTGCCGGTGTTGAAGAAATCGAATAGCAGTAAACGGGTGTCGTGCTTGAATCTGGATTTGAATTTGGCACCACCCGGATATCACGATTTGACCAAGTTGCACTTAATATTAGCTATGAAGAGAAGCAGAGAAGATGATATTCAGACCCTTGATTTGGTCAATTGCTTGATGCTACTATCCAATAATGTCTCCTCCTCAATCAAAAAACAAAAGACCTCGGACCGTGTCTTTGTTTGCAAGACGTGTAATCGGGAGTTCTCGTCGTTCCAAGCCCTCGGAGGCCACAGAGCGAGCCATAACAAGCCGAAACTAATGGCCGGCGGTGCAGACCTTTTACAGCTTGCACAGGCTTTGCCGAGCTTGCCGGCCAAGCCCAAGAAGCACGAGTGTCCAATCTGCGGGCTGGAGTTCGCAGTTGGGCAAGCGCTTGGAGGACACATGAGGAGACATAGGGATGATATGAATTCTGCTGCTGCCGTGCCGGTGTTGAAGAAATCGAATAGCAGTAAAAGGATGTCGTGCTTGAATCTGGATTTGAATTTGGCCCCGCCGGGATATCAACATCTTTATGATTTGACGAAGCTGCAGTTGATATCT
>Ruboc_06_G06172
ATGAGAGATCAAGGGGTTATGGGTTTAGACATGGCGAAATGTCTAATGCTACTCTCTTGTAGGTTAGAGACCAAGTTCAAAAAATGCTCATCGTCGCCAAACGATGTGTTCGAATGCAAAACCTGCAAACGCCAATTCCCATCGTTCCAAGCTCTTGGCGGTCACAGAGCAAGCCACAAGAGGCCAAGAACATTAACTGGTAGCGATCAAGACCCGAAAAGTGAGACTAAATTGGTGCAAAGCAAGCCGAAAAAGCACGAGTGCTCCATATGTGGGCTGGAGTTTAGTTTGGGGCAAGCTTTGGGAGGTCATATGAGAAAGCACAGAATGATGAACGCTGGGTTTTCTTCTTCTTATCCAGTTCCTTCTGCTGCGGTTGCTGTTGCTTCGAAGATTCCGGTACTGATGAGGTCGAATAGTAAGAGGGTCATGTGTTTGGACATGGACTTGAACTTAACGCCTTTGGAGAATGACTTGAAAGTGTTGTTTGGGAATATGGCACCAAAAAGAACGAGAGAAGAGGTTGTTGGGGTAGACATGGCAAAAGTTCTTATGCTACTATCATGTAGTTTAGAGAAATGCTCATCTTCCCCAAACGATGTTTTTGAGTGCAAAACATGCAACCGCCAATTCCCATCGTTCCAAGCTCTTGGTGGGCACAGAGCAAGCCACAAGAGGCAAAGAACGCTAATGGATATTGATCAAGACCCGAAAAATGAGACCAAATTGGGGCAAAGCAAGCCGAAAAAGCACGAGTGCTCCATATGTGGGCGGGAGTTTAGTTCGGGACAAGCTTTGGGGGGTCATATGAGAAAGCATAGAATGTTGAATGTTGGGTTTTCTTCTTCAGTTGCTGCAGCTGCGACAGTTGCTGGTGCTTCGAAGATTCCGGTGCTGATGAGGTCGAATAGTAAGAGGGTCATGTTAGAGACCAACTTCAAAAAATGTTCATCTTCCCCAAATGATGTGTTTGGGTGCAAAACCTGCAAACGCCAATTCCCGTCATTCCAAGCTCTTGGTGGCCACAGAGCAAGCCACAAGAGGCCAAGAACATTAACGGGTAGTGATCAAGACCCGAAAAGTGAGATCAAAATGGCGCAAAGCAAGCCGAAAAAGCACGAGTGCTCCATATGCGGGCGGGAGTTTAGTTTGGGACAAGCGTTGGGGGGTCATATGAGAAAGCATAGAATGTTGAATGTTGGGTTTTCTTCTTCAGTTGCTGCAGCTGCGACAGTTGCTGGTGCTTCGAAGATTCCGGTGCTGATGAGGTCGAATAGTAAGAGGGTCATGTGTTTGGACATGGATCTCAACTTGACGCCATTAGAGAATGACCTGAAGTTGTTGTTTGGGAATATGGCACCAAAAGTTGATACAGGAAGACCT
>Ruboc_06_G21222
ATGGAAGGGCAAGAAGAGCTGGTTGTGAGCAGTGACTATCATCAAACCCAGATGATCATCAAGGGCAAGAGGACCAAGCGCCAGAGGCCCATGTCTCCTTTTGGTCTCGCAGGGACTTCGAGCTCATCGAGCGCTTGCGGCGGCACTCAGGGAGGAGGAGAGGAGTATGGGAATTCCTTCACATCAGCCAGTTACGAGAGCACGGAGGAGGAAGAGGACATGGCCAACTGCCTGATTCTCTTGGCTCAAGGTTGCGATGTGGTTCCGAAGCAGACTAGTAGTACTGTTGAAGCCTCCGCAATTTCTACTCATGTGGGCAGAGCTGGGTTTTATGTCTATGAGTGCAAGACCTGCAACCGGACCTTCCCTTCTTTTCAAGCACTCGGTGGGCACCGAGCCAGTCACAAAAAGCCCAAGTCCGCGGCGGCCGTGGCTGATCAGGACAAGAAATCGGCACCGACCCATTTCATCTCTGCATCCATGGATCAAGAACAAGAAGATTCAAAGCAATTCGTCAAGAAGAGTAGCCCTCCTCCTTCTGCTCATACAGTTCCTATTCAGATGAAGGGGTTCCAGAGCAACAACAACAAGGCCAAGATTCATGAGTGTTCGATATGCGGGTCGGAGTTCACATCAGGTCAAGCACTTGGTGGGCATATGAGACGGCACAGAGCAGCAGTAGCCAGCAACATCACTACTACTACTAGTGCTCAGGTTGTGGGTATGAGTGCAGCCATTGATAACAGTACTAAAAGGAGCAAGCAGGAGAGAAATATTCTTGCACTGGATCTAAACCTTCCAGCACCAGAAGACCATGATTATCATCATCATCACCATCACCAACAGCATCAGATTCATCAGCTTCACCACCAGCGTGACTCGAAGTTCCAATTTGTGCCGACCCAACAAACCAATCTTGTCTTCAACGCCCCTGCTTTGGTGGATTGTCATTAT
>Ruboc_06_G23170
ATGGAAGCTGCAAATCATGAAGAGGATCAGACACAGATGATGATAATCAAAGGAAAGCGCACGAAGCGTCAGAGGCTGTCATCTCCGATTGTGTTAACAACAACAGCTTCAAGCTCATCTAGTCCAGGTGGTGGTGATGATGTTGAAGATCATCATCATCATCAATTGGGCATGATCAGTACTCCAATTAGAGTTGGTCAAGATGATGACACAACCGCCTCGCCAGCCACCTCAGCTGAATTCACAGAGATGAGCACTACAGAAGAAGAAGAAGACATGGCAAACTGTTTGATACTTTTGGCTCAGTCGGGTCAAACCCAAATCCGAAAAGTTGAACAACAACAACAGCCAATTAAGGCTGTTGCTGCTGCTGATACTGCTCCTGGGTTATATGTGTATGAGTGCAAGACATGTAACAGGTGCTTTTCATCTTTTCAAGCACTTGGGGGGCATAGAGCAAGTCACAAGAAACCCAAGGCCAATAATGTCATCGACACAACACAAGCGCAGCCCAAGAAAGCGTTGTCGTTTATGGAAGATCATCAAGATGAATTTGATCATCATCATCAGCAGTTTAACAACACAACAAGCACAACGCTTTCGTTACAAATATCAAATAGGGGTTTTGGGAATAGCAAAGGCAACAAGGTTCATGAGTGTTCAGTGTGTGGGGCTGAGTTCACCTCTGGTCAAGCTCTTGGGGGTCATATGAGGAGGCACAGAACTTTCATGAACTCTACAACAACACCAGCAACAACAACAACAACAAGCATGAGTAGACATCAATCTCAAGGATCCAATAAGAGACCCAGAAGTGTTTTGCAGTTGGATCTTAATCTTCCTGCACCGGAAGAAGAGCGGCTCGAAATGACCAAATTGCCATTTGCCAGCTCCAAGAAGGAACAAGTCATTGTCTTCTCTGCCTCTCCTTTGGTGGGTTGCCATTAC
>Ruboc_07_G16596
ATGGAAGAAGCATTAGCAGATCATCAACATCATGATCATCAAGAGGAAGAAGTCATCATAGGCTGCAAGGAACAACACAGCATCAGCAACAATATAATTATCAAGGGCAAGCGCACAAAGCGCCTTAGGCCTCAATCCCCCATCCCTTTTGCCATCCACACCAACTCGTCCACCGCGGATGGCGGTGGAGGTGGTGAGTGTAACAATACCACCAACTCGTCCCCTACCACCTCCGCCGAGCTCCAAGATAGCACGGAGGAAGAGGAGGACATGGCCAATTGTTTGATCCTTTTGGCACAAGGTCAATCCCGGAGTCCTTTCTCCTCCAACAGGCTGCTGCACCAATCCCCTAATGATCACAACACAACCATGACAAGTCGGAGATTCTTGGAAGCAGCACCCATCTCCGCTGCCATGGGGCCCGCCAAGGTGGCGGGGGCAGGGGCGGCAACTGGCGGGTATTATGTGTATGAATGCAAGACGTGTAACCGGACTTTCCCTTCGTTCCAAGCATTGGGTGGCCACCGGGCAAGTCATAAGAAGCCAAAAGCGGCGATCAATGTGGATGACAAGAAACACTTTGGAATTGGGCTGTTGCCATCGGATGAAGAAGATACACAATTATTCAAGAACATGAATATCAACACCCCCAACACTAACACCTCCTCCTCATCCCCACTTACTCTTCATTTGAGTAATCGGGGGTTGGTCTTGAGTACCAACAACAACAAGTCCAAGGTTCATGAGTGCTCGATTTGCGGCGCGGAGTTCACCTCCGGTCAGGCCTTGGGAGGCCACATGAGGCGCCATCGGGCGCCCGTTGGAGGTCCAGCTGCCAACACAACCTTGTCTTTGACGGCTCCTCCTCCAACAGTGCCTTTAGCCTTGGAAGCTCAGCAACCACAACACCACCACCACCATAACCAACAACAACCCATTAAGAAACAGAGAAGCATGTTGTCTTTGGATTTGGATCTCAACCTTCCAGCACCCGAAGATGATCATCATCATCGAGATCAATCCAAATTTGTGTTTGCATCCAAACAGCAACAGCAGCAACAACCACAGCAGCCGCAGCAACAACAGCAACAAGAAAGTGGGAGAAATGTGGTAAACACTTGGAGC
>Ruboc_07_G20632
ATGAAGAGAAGCATGACAGAGCTCGATCACAGTGTAACCATGGCGAATTGCTTGATGTTCCTCTCTCGCGGCAACGAGTACGACTCGTTGATCTCCACTTCATCGTCGTCCTCCCCTAGCCGGGTCTTCGAGTGCAAGACCTGTAACCGTCAGTTCCCTTCGTTCCAGGCACTCGGGGGTCACAGAGCGAGTCACAAGAAGCCACGGCTAGCCGGAGGAGACGGGTCGAGTTCAGACCAGAGCCAGTCGTCGTCACCGAGCAAACCCAAGACTCACGAGTGCAACATATGCGGGTTGGAGTTTGCTATAGGTCAGGCCTTGGGGGGTCACATGAGGAGGCACAGAGCAGCCGTGACTGATAGTAACAATCATCACCGGAATCATAACGGACAATCGAATTCTATGATGGGATTGAGTAGTTCTAATCTGGGACAAGTAGTTGTCCCGGTTTTGAAGAAGACGAATAGCAGTAGGAGAGTTTTGTGTTTGGATCTCAACTTGACGCCTTTTGAGAATGATATGGAGATTCTTGGAATAGGGAAAACAAATCCTCCTCTTGTTGAATTTATTTTC
