# Supplementary material for: Transcriptomics of long‐term, low oxygen storage coupled with ethylene signaling interference suggests neofunctionalization of hypoxia response pathways in apple ( Malus domestica )
Source: Plant Direct. 2024 Dec 20;8(12):e70025. doi: 10.1002/pld3.70025 (PMC11660084; doi:10.1002/pld3.70025)
Supplement: Supplementary file 2 — Data S2: Homologs of all 606 hypoxia response genes identified in this study across 42 representative species of land plants). [file PLD3-8-e70025-s004.gz › 01-integratedGeneFamilies_dir/7158.faa]

>gnl_Ambtr_v1.0_evm_27.model.AmTr_v1.0_scaffold00149.67
MASAKEKVSNMVSSAKEHADIYKAKAEEKAEKARARNKEEKEIADEREKAKVAEAKMQHHGAKAEHKAEKEHAKHSHSLHVPEAGIRTHAHGLGLHHEVDTCDTVYPTAGAPPPSKYL
>gnl_Aquco_v3.1_Aqcoe3G229700.1
MHTAKEKVKNMASAAKEKTAVSKAHVEEKAEKATARGKGERQLAEEHRKIKEAGAKMELHGAKAEHKAEKLNAKHNPLHHTTGTHNPITGTHGNHTTTTTTGVHNPLTGTHGHHGHHV
>gnl_Aquco_v3.1_Aqcoe3G229800.1
METVKEKVSNAAAVAKEKAKLYEAKVQEKAETATAKTREEKELAHERRKAKEAEAKMELHQTKAEIIAERLNAKHAHMMQGHEAVNTGSQGQQHMTTAPPVTSSTALPVTSSTAPPVTSSTTEAPFAPLANPPENY
>gnl_Arath_TAIR10_AT2G35300.1
MQSAKEKISDMASTAKEKLNIGGAKAQGHAEKTMARTKKEKKLAQEREKSKEAQAKADLHQSKAEHAADAQVHGHHLPGHSTYPTRATGANYPPGQI
>gnl_Arath_TAIR10_AT1G32560.1
MQSAKQKISDMASTAKEKMVICQAKADEKAERAMARTKEEKEIAHQRRKAKEAEANMDMHMAKAAHAEDKLMAKQSHYHVTDHGPHVPQQAPVPAPAPVMGHGYGHNPTGVTSVPPQTYHPTYPPTGHHNHHHY
>gnl_Betvu_v1.2_Bv5_106150_qehe.t1
MQSAKEKVSNMASAAKEKIQIAKAKVEQEAEQATARTKEEKVIAKEARKVKEAEAKADLHASKARHAAETLESKQAGHHYHIPGTGIVSGTGHHVPGTGHQTHAHHVPGTGHQTHGGATGPGILPESTTTTTTHNYQGYPPPYNKHL
>gnl_Carpa_v0.4_evm.model.supercontig_18.65
MASSTKEHIKICMAKTEEKLEKATATTEEQKHIARERRKAKEAQAKMELHQAKAEHAAQKLRAKQGSLAGHKHYAPTPVAASHPAGFGTSNPAYGVTSTGQQPVVSAEPMVSTPPGPVAQGQQPVGTATAVPTYPTTYPLGGQPRGNQYV
>gnl_Eucgr_v2.0_Eucgr.E00290.1
MQSAGEKLKNVASSAKEHIDIAKAKLEEKVEKATARTPEEKEMAHQRRKAKEAEAKMELHQAKAAHAAEKLAAKHPTLPGHVHGPADHHTTTQPVVGAPGHQTRHRPVGTVDPISGTTVPTYPLGGHPPHSGHTHKYM
>gnl_Manes_v6.1_Manes.15G168900.1
MHTAKAKISNIASAAREHMTICRAKVEEKVEKATARTHEEKEMAKERRKAKEAQAKMELHQAKAKHAAEKSTAKRTHHHVPGVGADHHLHQPRPTVGGYPNQPVGATVPAYPVGGHPPVYN
>gnl_Manes_v6.1_Manes.15G168800.1
MRTAMAKISNMASAAREHMSICRAKVEKATARTHDEKKIAKERRKAKEARAKMELHQAKARHAAEKSSAK
>gnl_Medtr_Mt4.0v1_Medtr4g098480.1
MQSSMEKLKNKASAAKEQADIYKAKIDEKAEKRMARTKEEKVIAHERAKAKEHKAKMELHEAKARHAAEKLHTKKPHYYGHHGPVEGVQQPQPQVVGTKNEPVGVHQPEAVVGNQYQENEPVRVPQPQPQVVETNQYQGNQPLGSIPKPGTVAPTYPLGGGNLPQNNRM
>gnl_Mimgu_v2.0_Migut.E01386.1
MHSAKQRAADAAAVAKEHAEIFKAQAEEKAEKAVARTKEEREIAHEIRKAKEAEAKMKMHESKAQHAEEKLLGKHHVVGGGLHGHHEPVGAAFPPTGVATPAYPLGGGPTHWTTPK
>gnl_Musac_v1_GSMUA_Achr4T19200_001
MHAAKEKVKDMASATKEKVKEYSGKAEGKAEAATARTPEEREAADERAKAREKAAKAEYHEEKAEHQEESAAHRGGTGRVPLTSQHHHRPVGADPTYPGTGTGHPAGEKYL
>gnl_Nelnu_v1.0_NNU_015683-RA
MQAAKEKLSNMASAAKERACIYKAKAEEKVEKAAARTKEEKEIARERRKAKEAQAKMELHQEKAKHKEERLNAEPHTHHHVENVPVPAASVYDNQHVHRPILGTAAPSTGINKTTALTYPLAKDPPAANGNYI
>gnl_Nelnu_v1.0_NNU_019141-RA
MQAAKEKISDMASSAKEHVNIAKAKAEEKVEKATAKTTEEKEMAHEREEAKKAEAKAELHKEKAEHRTERMNVHAADTRGHHRQNPIGIGIDPVDKHV
>gnl_Nelnu_v1.0_NNU_019142-RA
MQAAKEKLSNLGSAAREKFSTCSAQAEEKAKEATATTKEEKEIAHEQRKAKEAQAKMELHQAKSENKAERLKAQGFGHHVPVKKATARTEGEREMAHERRKAKEARAKTELHQAKAEHKAERLNAHGFGGHHAPVVGAQGQGGQHHP
>gnl_Orysa_v7.0_LOC_Os04g49980.1
MQTAKVKVQDMVSGAKEKVKEGTAKAHGKAGQATAATHGEKEMAKQEEKAGKAQAKADEHQERAEHRANATTGRHGTRVPLTAGGNRHHHAPVGGPAVDPAYPAAGTGTGTGTYAASDKSYI
>gnl_Orysa_v7.0_LOC_Os06g02040.1
MQAVKEKVKDKVSAVKAKGKVSKAKADEKKEVATARSHAERELAHERAKARVAAAKMELHQDKALHREEAIQHRLHKHGAGTTAGVRPTAAAPAPHLPPASYY
>gnl_Phavu_v2.1_Phvul.003G230300.1
MQSSKEKLKNMASAAKEQVDVYKAKIDEKAEKATARTEEERVIAHERARANEAKAKMELHEAKGRHAAEKLEHPLVGTHQTHYHAPGAVPMPGATYPSHPLGGNLPRNKHI
>gnl_Poptr_v3.0_Potri.001G143700.1
MQAAKEKISNLASVAKERMTICKAKVEEQAELTTARTAEEKELARERRKVKGAQAKMELHQAKAKHAAEKLSSKHHHHHQPPVVGTQPVVGTHANQPVGTGGTMPGTTAPAYPLGGHPPGHGHI
>gnl_Prupe_v2.1_Prupe.5G039400.1
MQSAKEKLSNKACAAKEHANIYKAKAEEKVEKATARTEEQREIASEVRKAKEAKAKMELHEAKAEHAAEKLTASAKKSHVIHGQSDPAVGDRASSPWS
>gnl_Prupe_v2.1_Prupe.5G039300.1
MASSAKEHVNIYKAEVEEKDEGGEKDGQSAEKEARAKMELHKAKARHAEKKLSSRQPHVHGVGGGRHHHQLLSAGTRHMHGHQHLGTAGYPMAGTH
>gnl_Selmo_v1.0_438380
MQGVRNATAAVQEKTGNAMAKAGEKMDSAKASGTEKAEKVTAHNKAEKHEAKERKHMKEAEAAGHLHEKQAENIAKAEEKKHGIGHHDTGLGHTTGTHNPLSTGTGHTGTGTHTGTHTGTHNPLSGATGHTGTGTHTGTHNPLSAATGHTGTGTHTGTGHTGTGAHVPGTHTVMFPIELAGRPSAGHRRSKDSGKSAVVHELARLSITQVDADLEKAPCSEYVYYLDGIDGTDLSFYGGTIEVG
>gnl_Solly_v2.4_Solyc06g061110.1.1
MHSVKEKVSNAAAAGKEHVDILKAKAEEKAEKAVARTREEKRIAEEVRKAKEAEAKMELHQAKARHAAETLQSKQSHLIGRHGHGHHHHAVGGQQNPVVGSTVPTTGTVAPTYPLGGYPPTSHGHI
>gnl_Sorbi_v3.1_Sobic.010G007800.1
MQAVKEKVKDAMSTAKAKAREQEAKAEEKAGKATASSSAEKELVHQRAKAKVAAAKMDLHQEKAIHKEEAIAQKLHHGRRHHQHHYGGYGAAATTTAATTAVPPAPAATTAAAVPPPPTTTAAGPLHHHHAPAANRHYY
>gnl_Sorbi_v3.1_Sobic.006G196700.1
MQTAKVKAKDMASEAKEKAKEATAKMQGKTGEATAATHGEKEMAKEAARAKKDQASADKHQEKAEHRVDAAATTGRHGAGAGAAVDRAYPSAGTTYPASGKYI
>gnl_Stras_v2.0_SGA_v2.0_scaffold144T35830
MHSTKQKVSDAAAVAKEHVDILKAKAQEKAEKGMARSKEEKEVAHEVRKAKEAEAKMKMHETKAQNAQDKLYGEHHGLYGKHHHQPVGSAFPATGGVAPAYPPTDPTLK
>gnl_Theca_v1.1_Thecc1EG015736t1
MQSVKEKISNMAGSAKEHMNIGKAKVEEDQMEKAAARTAEEKRLATESKKAKEARAKMELQQDKVRHAKERLRSKQPQYLHGYGYDHAPPVSGTHGHQTVGSAAPVGGTNVPTYPLVGHPQPHGHKMG
>gnl_Utrgi_v4.1_Scf00138.g10209.t1
MHSAKQKAKDAAAVAAEHVEIAKAKAEEKAQKAVARSKTDKEIAEEMRKAREAEAKMKMHDAKARHAEEKLTGNRHHVTAAPTHPGATAPPQGSTASAPYK
>gnl_Vitvi_Genoscope.12X_GSVIVT01013196001
MQSYKEKISNMASVAKEHITICKARAQEKAEKAMARTKEEKEIAKERRKAKEAQAKMQLHAEKAEHAARKLNAKHSHLHSTHTHQGYNQPAAGATAPMYPQPQPVVGATTAPTYPPSTICEVE
>FraveV4A2_5g21820.t1
MQSGKEKMSNMASAAKEKAEVYKSKAEEKVEKMTTSTEEEKRIAEEKRGAKEAEAKMKLHESKAEHAAGKLATAGPATGAPIGTGVPAYPLGGYSTRKLP
>FraveV4A2_5g21830.t1
MQVAKEKLSNLASSAKEHINIYKAKVVEKLERARARTKEEKKMAKERRKVKEASEKMELHKAKARHAEKKLGAKLTHGHGIFNYHHPPPAPLHHHQHQHGQQHLGTTNMIPASNPHV
>Maldo_HF_37223
MAVVKATAKTDEEREIASEIRRAREAKAKMEFHEAKTKHSAEKSTASAENKSHLLHGQDDQHVARVGDGHGNDHQPHDAGPLTKTTVPAYPLGGYRTHKFPLK
>Malba_006341
MQSAKEKLSNMASAAKEHVDTYKAKAQEKVVKASQIRREGNSEPDKKSERSKSKDGDDQPVARVGDGHGNDHQPHDAGPLPKTTVPAYPLGGYRTHKFPLK
>Malsi_06g003110
MQSAKEKLSNMASAAKEHVDIYKAKAQEKVVKATAKTDEEREIASQIRRAKEAKAKMEFHEAKTKHSAEKSTASAENKSHLLHGQDDQPVARVGDGHGNDHQPHDAGPLPKTTVPAYPLGGYRTHKFPLK
>Malsy_06g003220
MQSAKEKLSNMASAAKEHVDIYKAKAQEKVVKATAKTDEEREIASQIRRAKEAKAKMEFHEAKTKHSAEKSTASAENKSHLLHGQDDQPVARVGDGHGNDHQPHDAGPLPKTTVPAYPLGGYRTHKFPLK
>Maldo_GDDH_06G1032700
MQSAKEKLSNMASAAKEHVDIYKAKAQEKVVKATAKTDEEREIASQIRRAKEAKAKMEFHEAKTKHSAEKSTASAENKSHLLHGQDDQPVARVGDGHGNDHQPHDAGPLPKTTVPQFRHTHLEVIAPTSFP
>Maldo_Gala_06g003250
MAVVKATAKTDEEREIASEIRRAREAKAKMEFHEAKTKHSAEKSTASAENKSHLLHGQDDQHVARVGDGHGNDHQPHDAGPLTKTTVPAYPLGGYRTHKFPLK
>Pyrco_DAP_Chr6v0.1_13856.1
MQSAKEKLSNMASAAKEHVDIYKAKAQEKVVKATAKTDEEREIASQIRRAKEAKAKMEFLEAKTKHSAEKSTASAENKSPTLHGQDDQPAVGVGDHRDGHGNDHQPHDRAPLPKTTVPAYPLGGYRTHKFPLK
>Pyrco_BP1_020366.1
MQYAKEKLSNMASSAKEHVNIYKAKVEEKKVKTQIQAAAARTKEQKKMAKERRKVKEARAKMELRKAKARHAEKKLISSKQSHAHHGHQPLVATRHNNHMHMAHHQHQPMTATH
>Pruav_sc0001428.1_g100.1.br
MELHEAKAEHAAEKLTASAKKSHVMSSMDRMILRLVTVMIMMGLVFVRPRFQRIPLEVTAPTSSPCNNNAWLCGKKDQSVRVGVAFVSCFLLNMSSCLLFC
>Pyrusco6g002740.1
MQSAKEKLSNMASAAKEHVDIYKAKAQEKVVKATAKTDEEREIASQIRRAKEAKAKMEFLEAKTKHSAEKSTASAENKSPTLHGQDDQPVVGVGDLAMAMAMITNPTMRLLCLKPRFRHTHLEVIAPTSFP
>Pyrbe_027432
MAKERRKVKEARAKMELRRAKARHAEKKLISSKQSHAHHGHQPLVATRHNTHMHMAHHQHQPMTATHLYHVICPPDTKRSKERPDEDDKWEMREKEEREDKEGNRDRIEIES
>Pyrpy_N_06g0299.1
MQSAKEKLSNMASAAKEHVDIYKAKAQEKVVKATAKTDEEREIASQIRRAKEAKAKMEFLEAKTKHSAEKSTASAENKSPTLHGQDDQPVVGVGDHRDGHGNDHQPHDAAPLPKTTVPAYPLGGYRTHKFPLK
>Rosch_v2.0_Chr7g0209341
MQSAKEKISNLASAAKEKVETHKAKTEEKVEKMTARTEEEKRIAEEKRRAKEAEAKMKLHESKAKHEADKLTTGAPATDGGAPMGRTAVPSYPPGGYSTRKLP
>Rubch_LG05.1937
MQPAKEKISNLASAAKERSETYKAKVEEKAQKMTARTEEEKKIAEEQRKAKEAESKMKLHEAKAKHAAEKLAGAHATGAGAPGRTTLPAYPQGGYSERKLP
>Rubch_LG05.1938
MQVAKEKLSNLASSAKEHVNIYRAKVEEKWERVRTRTKEEKKMAKERRKLKEARAKMELHKAKDRHAEKKLGAKQSHGHGHGIFNYHQPPKKLHDHQHQLGYQHQHLGTTNMIPTTTPQV
>Ruboc_05_G07384
MQPAKEKISNLASAAKERSETYKAKVEEKAEKMTARTEEEKKIAEENRKAKEAEAKMKLHEAKAKHAAEKLTGAHATGAGAGAPGRTTLPAYPQGGYSTRKLP
