# Supplementary material for: Transcriptomics of long‐term, low oxygen storage coupled with ethylene signaling interference suggests neofunctionalization of hypoxia response pathways in apple ( Malus domestica )
Source: Plant Direct. 2024 Dec 20;8(12):e70025. doi: 10.1002/pld3.70025 (PMC11660084; doi:10.1002/pld3.70025)
Supplement: Supplementary file 2 — Data S2: Homologs of all 606 hypoxia response genes identified in this study across 42 representative species of land plants). [file PLD3-8-e70025-s004.gz › 01-integratedGeneFamilies_dir/1267.faa]

>gnl_Ambtr_v1.0_evm_27.model.AmTr_v1.0_scaffold00048.158
MSGKISLLLWRQLAAAGPQATRSFSSLAVRTLSGGVLHNATGVPGCAFNGGGGEPVRVPGLWTRVVPARAGSTVPGVVGEEAEVTVSAGSNGKDEKAVASYWGVPPEKITKDDGTEWKWHCFRPWETYRADLSIDLEKHHAPTTFLDKVAFWTVKAMRLPTDIFFQRRYGCRAMMLETVAAVPGMVGGMLLHCKSLRRFEQSGGWIKALLEEAENERMHLMTFMEVAQPKWYERALVITVQGVFFNAYFLMYLISPKLAHRVVGYLEEEAIHSYTEFLKELDNGNIKNVPAPAIALDYWRLPKGSTLRDVVMVVRADEAHHRDVNHFASDIHYQGRELRETPAPLDYH
>gnl_Ambtr_v1.0_evm_27.model.AmTr_v1.0_scaffold00038.119
MKSFKLGRALVHGFINYSHPKTLTFHNGHLSNGHIAQNSSASIDYFFFKSTFIRFLSTEASQSEIPNPNSLKKSVSGAEKQEIDRPKETGVVVSSYWGVMNQKIIKKDGTLWPWNCFKPWDAYTPDLSIDLSKHHVPKSFADKVAFRTVKLLRIPTDIFFQRRYGCRAMMLETVAAVPGMVGGLLLHLKSLRKFEHSGGWIKALLEEAENERMHLMTMVEVVKPKWYERLLVLIVQGIFFNAYFILYVLSPKLAHRIVGYLEEEAIHSYTEFLKDLDNGSIPNMAAPAIAIDYWMLPENATLKDVVTVIRADEAHHRDVNHFASDIQFQGKELKEAPAPLGYH
>gnl_Aquco_v3.1_Aqcoe4G100000.1
MNRLLSARSLIRKGLLLQTQTRNFTISSSSSSAITRPLVSETILLEHSRYSFLSSSSSSRYFSSVADQKKESKEENKSTHEVLNDTKEEKAVVSSYWGVSRPSLTKEDGTEWPWNCFMPWETYKADLSIDLNKHHVPKTFLDKFAYRTVKLLRIPTDMFFQRRYGCHAMMLETVAAVPGMVGGMLLHLRSLRRFQQSGGWIKALLEEAENERMHLMTMLELVKPNWYERALVLTVQGVFFNAFFVLYIISPKLAHRIVGYLEEEAVHSYTEYLEAIETGEIENVPAPAIAIDYWRLPKDATLKDVVIVIRADEAHHRDVNHFASDIHFQGKELREAPAPLGYH
>gnl_Aquco_v3.1_Aqcoe5G221100.1
MNRLLSARSLIRKGLLLQTQTRNFTISSSSAITRPLVSETILLENSRYSFLSSSSSRYFSSVADQKKESKEENKSTHEVLNDAKEGKSVVSSYWGVSRPSLTKEDGTEWPWNCFMPWETYRADLSIDLNKHHVPKTFLDKFAYRTVKLLRIPTDIFFQRRYGCRAMMLETVAAVPGMVGGMLLHLRSLRRFQQSGGWIKALLEEAENERMHLMTMVELVKPNWYERALVLTVQGVFFNAFFVLYIISPKLAHRIVGYLEEEAVHSYTEYLKDIETGAIENVPAPAIAIDYWRLPKDATLKDVVMVIRADEAHHRDVNHFASDIHFQGKELREAPAPLGYH
>gnl_Aquco_v3.1_Aqcoe5G168600.1
MNRLITANSSYRGASKLWKCFMPWETYRADLSINLNKHHVPKTFLDKFAYRTVKLLRIPTGVFFQVPLSNPIFSSRINTHQFSSDAGNNLPEGKKVEEVMPDATGHEDKKNSRWSLWRTVWTGVTEWCNPLVC
>gnl_Aquco_v3.1_Aqcoe5G325700.1
MMNGSGKVMARRLVKQLGPRLFSKSTITSGVGVGGLVESRTGGSVVEWMQRPVAGVRYASSLALDKGDKVVKKQTTTGDAEKKESPETAITSYWGVGPSKITKEDGTEWKWHCFRPWETYQADTSIDLKKHHAPTTFLDKLAYWTVKSLRLPTDMFFQKRYGCRAMMLETVAAVPGMVGGMLLHCKSLRRFEHSGGWIKALLEEAENERMHLMTFMEVANPRWYERALVFTVQGVFLNAYFLAYMVSPKFAHRVVGYLEEEAIHSYTEFLKELDMGNIKNVPAPAIAMDYWRLPPGSTLRDVVMVVRADEAHHRDVNHFASDIHYQGRELKESPAPIGYH
>gnl_Aquco_v3.1_Aqcoe3G183400.1
MMMMNGSSKVMARRLVKQLSPRLFSTTSTILTVINEPATTINVGCGGLFESRTGGSMAEWMRMPGGVGVGVRYASTLALNKDDKVVKKQTTNGDAEKIETTETAIASYWGVGPSKITKEDGTEWKWHCFRPWETYQADTSIDLKKHHAPTTFLDKIAYWTVKSLRFPTDLFFQKRYGCRAMMLETVAAVPGMVGGMLLHCKSLRRFEHSGGWIKALLEEAENERMHLMTFMEVSNPRWYERALVITVQGVFFNAYFLAYMVSPKFAHRVVGYLEEEAIHSYTEFLKELDKGNIENVPAPAIAMDYWRLPPGSTLRDVVTVVRADEAHHRDVNHFASDIHYQGRELKEAPAPIGYH
>gnl_Arath_TAIR10_AT1G32350.1
MSYRSIYRTLRPVLSSSVQSSGLGIGGFRGHLISHLPNVRLLSSDTSSPVSGNNQPENPIRTADGKVISTYWGIPPTKITKPDGSAWKWNCFQPWDSYKPDVSIDVTKHHKPSNFTDKFAYWTVQTLKIPVQLFFQRKHMCHAMLLETVAAVPGMVGGMLLHLKSLRRFEHSGGWIKALLEEAENERMHLMTFIELSQPKWYERAIVFTVQGVFFNAYFLAYVISPKLAHRITGYLEEEAVNSYTEFLKDIDAGKFENSPAPAIAIDYWRLPKDATLRDVVYVIRADEAHHRDINHYASDIQFKGHELKEAPAPIGYH
>gnl_Arath_TAIR10_AT3G22370.1
MMITRGGAKAAKSLLVAAGPRLFSTVRTVSSHEALSASHILKPGVTSAWIWTRAPTIGGMRFASTITLGEKTPMKEEDANQKKTENESTGGDAAGGNNKGDKGIASYWGVEPNKITKEDGSEWKWNCFRPWETYKADITIDLKKHHVPTTFLDRIAYWTVKSLRWPTDLFFQRRYGCRAMMLETVAAVPGMVGGMLLHCKSLRRFEQSGGWIKALLEEAENERMHLMTFMEVAKPKWYERALVITVQGVFFNAYFLGYLISPKFAHRMVGYLEEEAIHSYTEFLKELDKGNIENVPAPAIAIDYWRLPADATLRDVVMVVRADEAHHRDVNHFASDIHYQGRELKEAPAPIGYH
>gnl_Arath_TAIR10_AT3G27620.1
MITTLLRRSLLDASKQATSINGILFHQLAPAKYFRVPAVGGLRDFSKMTFEKKKTSEEEEGSGDGVKVNDQGNKGEQLIVSYWGVKPMKITKEDGTEWKWSCFRPWETYKADLTIDLKKHHVPSTLPDKIAYWMVKSLRWPTDLFFQRRYGCRAIMLETVAAVPGMVGGMLMHFKSLRRFEQSGGWIKALLEEAENERMHLMTFMEVAKPKWYERALVISVQGVFFNAYLIGYIISPKFAHRMVGYLEEEAIHSYTEFLKELDNGNIENVPAPAIAVDYWRLEADATLRDVVMVVRADEAHHRDVNHYASDIHYQGHELKEAPAPIGYH
>gnl_Arath_TAIR10_AT3G22360.1
MMMSRRYGAKLMETAVTHSHLLNPRVPLVTENIRVPAMGVVRVFSKMTFEKKKTTEEKGSSGGKADQGNKGEQLIVSYWGVKPMKITKEDGTEWKWSCFRPWETYKSDLTIDLKKHHVPSTLPDKLAYWTVKSLRWPTDLFFQRRYGCRAMMLETVAAVPGMVGGMLVHCKSLRRFEQSGGWIKALLEEAENERMHLMTFMEVAKPNWYERALVIAVQGIFFNAYFLGYLISPKFAHRMVGYLEEEAIHSYTEFLKELDNGNIENVPAPAIAIDYWRLEADATLRDVVMVVRADEAHHRDVNHYASDIHYQGRELKEAPAPIGYH
>gnl_Arath_TAIR10_AT5G64210.1
MSQLITKAALRVLLVCGRGNCNMFVSSVSSTSVMKSPYEITAPMRIHDWCGGFGDFKIGSKHVQGNFNLRWMGMSSASAMEKKDENLTVKKGQNGGGSVAVPSYWGIETAKMKITRKDGSDWPWNCFMPWETYQANLSIDLKKHHVPKNIADKVAYRIVKLLRIPTDIFFQRRYGCRAMMLETVAAVPGMVGGMLLHLKSIRKFEHSGGWIKALLEEAENERMHLMTMMELVKPKWYERLLVMLVQGIFFNSFFVCYVISPRLAHRVVGYLEEEAIHSYTEFLKDIDNGKIENVAAPAIAIDYWRLPKDATLKDVVTVIRADEAHHRDVNHFASDIRNQGKELREAAAPIGYH
>gnl_Betvu_v1.2_Bv5_108110_ocra.t1
MMTRAATRAARSAVTSMVGPRYFSTTTLLRTNETAAFKLLDHVNGGSSHVRGVAAGFIRFPVRHMSTAALNDTTEEKVAAKEEKKPETGSAGDSGGADGKGLASYWGVQPKKIIKEDGTEWKWSCFMPWETYSADMSIDLNKHHAPTTILDKIAYWTVKSLRWPTDVFFQRRYGCRAMMLETVAAVPGMVGGMLLHCKSLRKFEQSGGWIKALLEEAENERMHLMTFMEVVNPRWYERALVFAVQGVFFNAYFVAYIVSPKLAHRIVGYLEEEAIHSYTEFLKEIDNGNIKNVPAPAIAIDYWRLSPDSTLRDVVMVVRADEAHHRDVNHFASDIHYQGRELKEAPAPVGYH
>gnl_Betvu_v1.2_Bv9_215010_ppgz.t1
MNRLVANSSLLKLSLSSVNGGRRILAGNGVITPEFHTWRFGVTELRRNMTSSSPKSEEKAVEEREKKELKKMKDGLPMVSSYWAVSRPEVMKEDGSKWNWNCFMPWETYEADLSIDLSKHHVPKTFVDKVAFRTVKLLRIPTDIFFKRRYGCRAMMLETVAAVPGMVGGLLLHLRSLRRFEQSGGWIKALLEEAENERMHLMTLVELVQPKWYERLLVLVVQGVFFNCYFVLYLLSPKLAHRVVGYLEEEAIYSYTEYLKDIDSGAIENVPAPAIAIDYWRLPKDANLKDVITVIRADEAHHRDVNHFASDVHFQGKKLKEAPAPIGYH
>gnl_Carpa_v0.4_evm.model.supercontig_42.47
MNRFVARSVIRALMVNSRSCGGSNRMLYAATTATVRPWEISDVGRGGDFGAFNWRRMMSSQESSAVEEVKKEKSAVEQAKKDSSGDKMMLSSYWGISRPKITRKDGTEWPWNCFMPWEAYGTDISIDLTKHHVPKTFLDKVAYRTVKLLRIPTDIFFQRRYGCRAMMLETVAAVPGMVGGMLLHLKSLRKFQQSGGWIKALLEEAENERMHLMTMVELVQPKWYERLLVLAVQGVFFNAFFVLYILSPKLAHRIVGYLEEEAIHSYTEYLKDIDSGAIKNVPAPAIAIDYWRLPKDATLKDVITVIRADEAHHRDVNHFASDIHYQGKELREAPAPLGYH
>gnl_Carpa_v0.4_evm.model.supercontig_8.29
MSRGGTRLVSSMLAALSHDILTSPGGNLHRSGNFVGSISIIRGSTIGGVRNRSTLAIGEKKEETQKPPVTAAAGDLKKEKRMVSYWGVEPNKVTKEDGTEWKWSCFRPWETYKADISIDLKKHHEASTFTDKMAYWSVKILRWPTDMFFQRRYGCRAMMLETVAAVPGMVGGMLLHCKSLRKFEHSGGWIKALLEEAENERMHLMTFMEVAKPKWYERALVFAVQGVFFNAYFLGYLVSPKFAHRMVGYLEEEAIHSYTEFLKEIDNGNIENVPAPAIAIDYWRLPSGSTLRDVVMVVRADEAHHRDVNHFASDIHCQGLELRESPAPLGYH
>gnl_Elagu_v2.0_p5_sc00346.V1.gene94
MMSSRMTGSALLRQLGPRLFSVSSAAPTRAAAAVEPSYTLLLTGSASPATAKSPVAALFRLFPARMASTTAAKPAVGGEEESEPSKPAAESSDASPSERKAIASYWDINPNKIVKEDGTEWKWSCFMPWETHKADVTIDVKKHHVPTTFLDKVAYWTVKALRFPTDVFFQQMVWRQEGDDHVRVSNLPLRMSLPLFLLLHHRSR
>gnl_Elagu_v2.0_p5_sc07586.V1.gene2
MAGSALLRQLGPRLCSAAGEPSYTLFLTGYAASATAKSPAAALVRLFPARMASTTAATPAVGGAEEESKSATPKEASTAHPSERKAIASYWGIDSNKLVKEDGTEWKWSCFRPWETYKADLSIDLKKHHVPTTFLDKVAYWTVKSLRVPTDIFFQVCYKLSPLFRNIDFLFAKKWGLSSVAQVFGCA
>gnl_Eucgr_v2.0_Eucgr.E01213.1
MMIGRHHGGKLLAGASLAALSRRTLATASVVAARGFAGEAAQGAKYLYSGPARGGAAASAWLRAPAIGMRRESTLALGEKEARPQQQQQQQQQTAEEEKRAAAGGKAIASYWGVEPSKVTRGDGTEWRWTCFRPTETYKADLSIDLKKHHAPLTFLDKLAFWTVKSMRYPTDIFFQRRYGCRAMMLETVAAVPGMVGGLLLHCKSLRRFEHSGGWIKALLEEAENERMHLMTFMEVSQPRWYERALVFAVQGVFFNAYFLGYLISPKFAHRVVGYLEEEAIHSYTEFLKELDNGSIENVPAPAIAIDYWQLPEGSTLRDVVLVVRADEAHHRDVNHFASDIHYQGRELKEAHAPLGYH
>gnl_Eucgr_v2.0_Eucgr.E01210.1
MLETVAAVPGMVGGLLLHCKSLKQFEHSGGWIKALLEEAENERMHLMTFMEVSQPRWYERALVFAVQGVFFNAYFLGYLISPKFAHRVVGYLEEEAIHSYTEFLKELGNGNIENVPAPAIAI
>gnl_Eucgr_v2.0_Eucgr.E01214.1
MNTGAATKMSGLLLRHLGQRVLSTSACRGLMLEATANLRHAGPVGGVRYKSSLATDAANDEKGANTKAITSYWGIAPARITREDGSAWKWNCFRPWEAYTADVSIDVEKHHKPNNLMDKFAYWTVQTLKIPVGLFFQRRHMCHAMLLETVAAVPGMVGGMLLHCKSLRRFEHSGGWIKALLEEAENERMHLMTFCEIADPAWYERALVFAVQGVFFNAYFLAYVASPKLAHRIVGYLEEEAVISYTEFLKDLDNGSFENRPAPAIAIDYWRLPKDSTLRDVIVVIRADEAHHRDLNHYASDIQCQGHELKVAPAPIGYH
>gnl_Eucgr_v2.0_Eucgr.I02663.1
MSQGVLRSLARSFVNGGNRGGGGGRYVLGTFEAEFGRRPGGVSCGVIFARRMLSSSATEPAPIDKEKKQSASAEEEEEKKKNGGGAVVPSSYWGISRPKITREDGTEWPWNCFMPWETYRADLSIDLEKHHMPKTFSDKFAYRTVKLLRVPTDIFFQRRYGCRAMMLETVAAVPGMVGGMLLHLRSLRKFEHSGGWVKALLEEAENERMHLMTMVELVKPKWYERLLVLSVQGVFFNAYFVLYLLSPKLAHRVVGYLEEEAIHSYTEYLKDINSGAIENVPAPAIAIDYWRLPKDATLKDVITVIRADEAHHRDVNHFASDIHFQGRKLKDSPAPLGYH
>gnl_Manes_v6.1_Manes.06G012700.1
MMNNLVIRSVVRGLLVNGSRGGRYISTATAATTAGVLKPTEVLTEFRSRNGASVGVLYWRRMMSTSAETAVAEKETTEKSVGKQGEKEVASLKTSDGSVISSYWGISRPKILREDGTEWPWNCFMPWETYRANTSIDLSKHHVPKTFLDKVAYRTVKLLRLPTDIFFQRRYGCRAMMLETVAAVPGMVAGMLLHLRSLRRFQQSGGWIKALLEEAENERMHLMTMVELVQPRWYERFLVLAVQGVFFNAYFVLYLLSPKLAHRITGYLEEEAIHSYTEFLKDIKNGQIENVPAPAIAIDYWRLPNDATLEDVITVIRADEAHHRDVNHFASDIHYQGKELREAPAPLGYH
>gnl_Medtr_Mt4.0v1_Medtr5g026620.1
MMMRHGGAMNTAMMFAKKGLLGGEVGVPNKWGYLVRSTPLVRKTSTFTANLSDQKDNKNVDKTPPSSQGGAGDNKDEKGITSYWGVQPSKITKPDGTEWKWNCFRPWETYKADVTIDLTKHHKPTTFLDKMAYWTVKSLRWPTDIFFQRRYGCRAMMLETVAAVPGMVGGMLLHCKSLRRFEQSGGWIKALLEEAENERMHLMTFMEVAKPKWYERALVITVQGVFFNAYFLGYLLSPKFAHRMVGYLEEEAIHSYTEFLKELDKGNIENVPAPAIAIDYWQLPQNSTLRDVVEVVRADEAHHRDVNHFASDIHYQGRELREAAAPIGYH
>gnl_Medtr_Mt4.0v1_Medtr5g070870.1
MRNILLRSTARALFRNGGNYHRSFSTAVIVQPRHHQHGGGACGNLYWQRMSTLPEKKDQQTEESKKDANHNAVVSSYWGISRPKVLKEDGTEWPWNCFMPWESYSSDVSIDVTKHHVPKTFGDKFAFRSVKFLRVLSDLYFKERYGCHAMMLETIAAVPGMVGGMLLHLKSLRKFQHAGGWIKALLEEAENERMHLMTMVELVKPSWHERLLVITAQGVFFNGFFVFYILSPKIAHRFVGYLEEEAVISYTQYLNAIESGKVENVPAPAIAIDYWRLPNDATLKDVVTVIRADEAHHRDVNHFASDIHHQGKELKEAPAPVGYH
>gnl_Medtr_Mt4.0v1_Medtr5g070680.1
MKNSLLRSTARALFHSSRNYHCSFSTAVIVQPRHQNGGGTRGSFYWQKMSTLPEKKDQHSEENKNSNDSNTVVSSYWGITRPKVKREDGTEWPWNCFMPWESYSSDVSIDVTKHHVPKTFGDKFAFRSVKFLRVLSDLYFKERYGCHAMMLETIAAVPPMVGGMLLHLKSLRKFQHTGGWIKALLEEAENERMHLMTMVELVKPSWHERLLVITAQGVFFNAFFVFYILSPKTAHRFVGYLEEEAVISYTQHLNAIESGKVENVPAPAIAIDYWRLPKDATLKDVITVIRADEAHHRDVNHFASDIHHQGKELKEAPAPIGYH
>gnl_Medtr_Mt4.0v1_Medtr4g094222.1
MKHSALCYVARRALIGGRNSNRQSSAVVRSFAAAEIGQKHLYADGGNGGLFYWKRMMSSQAAPSKPSAEETEAKSTEKNEKKKEESSGTKNNVVASSYWGISRPKIMREDGTEWPWNCFMPWETYQSNVSIDLNKHHVPKNFLDKVAYRTVKLLRIPTDVFFKRRYGCRAMMLETVAAVPGMVGGMLLHLKSLRKFQHSGGWVKALLEEAENERMHLMTMVELVKPKWYERFLVLAVQGVFFNAFFVLYILSPKVAHRVVGYLEEEAIHSYTEYLKDIDSGAIENVPAPAIAIDYWRLPKDAKLKDVITVIRADEAHHRDVNHFASDIHFHGKELRDAPAPLGYH
>gnl_Mimgu_v2.0_Migut.E01358.1
MSRRGTMQMTKLLVGQTRQRLFSTATSKNVSSGTKFAPNVSGQRFTNHGILGSAPIFEGRYWSTVASEVSREGKTVQPPKVEYSGEDDHQGGGKTVAISSYWGVAPRKISKEDGSPWRWNSFRPWETYTADTSIDVKKHHKADTFMDKFAYWTVQTLKYPTYLFFQRRHICHAMLLETVAAVPGMVGGMLLHAKSLRRFEHSGGWIKALLEEAENERMHLMTFLELSQPQWYERALVFAVQGVFFNAYFVAYVVSPKLAHRIVGYLEEEAVNSYTEFLIDLEKGLVENQPAPAIAIDYWRLPPDATLKDVVTVIRADEAHHRDLNHFASDIQCQGHELKEYPAPIGYH
>gnl_Mimgu_v2.0_Migut.N01067.1
MNHSAARSLMKSLIGGGNYGRHVTSGLRAVAPFDASAAAAGYQSQGLSMVLIRWGRMMSTAPESSSPTSVVVGKDEKRDGAVATEKGGGGGAVVVSSYWGVSRPKITREDGTEWPWNCFMPWETYQADVSIDLSKHHVPKTFADKVAYRTVKLLRMPTDLFFKRRYGCRAMMLETVAAVPGMVGGMLLHLRSLRKFQQSGGWIKALLEEAENERMHLMTMVELVQPKWYERFLVLTVQGVFFNAFFTLYLLSPKLAHRVVGYLEEEAIHSYTEYLKDIDDGKIENVRAPAIAIDYWRLPKDATLKDVITVIRADEAHHRDVNHFASDIHFQGKELRDAPAPVGYH
>gnl_Mimgu_v2.0_Migut.J01127.1
MMSRSATRMARSMLGHVGPRYFSTTVVRGGAATEAARIGAAATIFRGHPRKVDVQPWMMRFSSVVGNRNASTLALGEKHQDQDDEMAESGGSSGGAAAGGGGGNDNNKEIMSYWGVEPAKITREDGSEWRWNCFRPWETYKADVSIDLDKHHVPTTFLDKMAYWTVKALRFPTDVFFQRRYGCRAMMLETVAAVPGMVGGMLLHCKSLRRFEHSGGWIKALLEEAENERMHLMTFMEVSQPRWYERALVFTVQGVFFNAYFLTYLISPKMAHRVVGYLEEEAIHSYTEFLKELDKGNIENVPAPAIAIDYWRLPPNSTLRDVVVVVRADEAHHRDVNHFASDIHYQGRELNEAPAPIGYH
>gnl_Musac_v1_GSMUA_Achr1T27800_001
MSSRIAGSTLLRHLGPRLFFSAAAARAPTAGEPACSLLLSGSASLAPARSPAAEGEAKPPAASREATAVPPSERKAVASYWGIQPSKIIKEDGTPWRWSCFMPWETYKADTSIDLKKHHVPATLLDKLAYWMVKALRVPTDIFFQRRYGCRAMMLETVAAVPGMVGGMFLHLRSLRRFEQSGGWIRALLEEAENERMHLMTFMEVAQPRWYERALVIAVQGVFFNAYFLGYLVSPKFAHRVTGYLEEEAIHSYTEFLRDLEAGEIDNVPAPAIAIDYWRLPADATLKDVVMVVRADEAHHRDVNHFASDIHYRGMELKDIPAPLGYH
>gnl_Musac_v1_GSMUA_Achr1T27810_001
MSSRMAGSTLLRHLGPRLFFSAAAGEPACSLLLSGSASLAPARSPAAAKPSAASREPTAVPPSERKAVASYWGIQPSKIIKEDGTPWRWSCFMPWETYKADTSIDLKKHHVPATLLDKLAYWMVKALRVPTDIFFQRRYGCRAMMLETVAAVPGMVGGMLLHLRSLRRFEQSGGWIRSLLEEAENERMHLMTFMEVAQPRWYERALVIAVQGVFFNAYFLGYLVSPRFAHRVTGYLEEEAIHSYTEFLRDLEAGEIDNVPAPAIAIDYWRLPADATLKDVVMVVRADEAHHRDDIHYRGMELKDIPAPLGYH
>gnl_Musac_v1_GSMUA_Achr6T01300_001
MMVSSRMAGSTLLRHLGPRLFSGASAPVPLHQRLFPVRMAGTTATPAVGGDRGQDEAKPSAAAKDATASYWGVQPSKITNVDGTPWRWSCFMPWETYKADVSIDLKKHHVPATLLDKIAYWMVKALRVPTDIFFQRRYGCRAMMLETVAAVPGMVGGMLLHLRSLRRFEQSGGWIRALLEEAENERMHLMTFMEVAQPRWYERAIVLAVQGVFFNAYFLGYLVSPKFAHRVTGYLEEEAIHSYTEYLRDLEAGKIDNVPAPSIAIDYWRLPADATLKDVVVVVRADEAHHRDVNHFASDIHYQGLELKDSPAPLGYH
>gnl_Musac_v1_GSMUA_Achr6T01170_001
MNRRVAAAAALRQLGPRLFSTAAISRSAAGGTWEPTLGVSPLALSRFLSTAASIGGEGADERAGAIASASTKREEKALASYWGVAPPRLFKKDGTEWRWTCFKPWDTYSSNVSIDLHKHHVPTTWGDKCARWLVKSLRVPTDIFFQRRYGCRAMMLETVAAVPGMVGGMLLHLRSLRHFEHSGGWIRALLEEAENERMHLMTFMEVSQPRWYERALVFAVQGVFFNAYFAAYLLSPKLAHRMVGYLEEEAIHSYTEFLKDLEAGKIENVPAPAIAIDYWRLPADATLKDVVTVVRADEAHHRDVNHFASDIHYEGHALRELPAPVGYH
>gnl_Musac_v1_GSMUA_Achr5T03810_001
MMMSSRNSGSTVLRHLGFRLFSSAVATRVTASEPAHSLVLSRPFVPSAPARPPASEREAKSSAPAAPTSGSKAVASYWGIRGSQITKDDGTPWRWSCFMPWETYEADLSIDLKKHHVPRTLLDKIAYWTVKSLRFPTDIFFQRRYGCRAMMLETVAAVPGMVGGMLLHLRSLRRFEPSGGWIRVLLEEAENERMHLMTFMEVAQPRWYERALVFAVQGVFFNAYFVAYLLSPKLAHRMVGYLEEEAIHSYTEYLKDLEAGKIENVPAPAIAMDYWRLPADATLKDVVMVVRADEAHHRDVNHFASDIHYQGMQLKDTPAPLGYH
>gnl_Nelnu_v1.0_NNU_006938-RA
MMNSKLAALLLKQLGSATVRTVIMEPLNGITTESSCFLHASGSVVPGRRTWIRFSGLGVRNGSTSALNNKEKEEKGVRTSSTVGGANRPEDKMIVSYWGMPPANLTKQDGSEWKWNSFRPWETYKADLSIDLKKHHSPVTFMDKLAYWTVKALRYPTDIFFQNRYGCRAMMLETVAAVPGMVGGMLLHLKSLRRFEHSGGWIKTLLEEAENERMHLMTFMEVSQPKWYERALVVAVQGVFFNTYFLGYLISPRFAHRVVGYLEEEAIHSYTEFLKELDKGNIQNVPAPAIAVDYWQLPPDSTLRDVVMVVRADEAHHRDVNHFASDIHDQGYELKESPAPLGYH
>gnl_Nelnu_v1.0_NNU_006937-RA
MMKGSKMVGPLLMQLAPRLFSTATTSRLVTSEPLLTGTTSFLYAAPARTSVASIRLPVLGVRNGSTGALGGDEQTRNGLQTDSTGGTSGSPSDKPKPIVSYWGLVPSKVTKEDGTVWRWNSFRPWETYQADLSIDLKKHHEPNKFLDKMAYWTVKTLRYPTDLFFQRRYGCRAMMLETVAAVPGMVAGMLLHCKSLRRFEHSGGWIKALLEEAENERMHLMTFMEVSQPKWYERALVFTVQGIFFNAYFLAYLISPKLAHRAVGYLEEEAIHSYTEFLKELDKGNIENVPAPAIAIDYWHLPPDSTLRDVVLAVRADEAHHRDVNHFASDIHFQGQELREIPAPLGFH
>gnl_Nelnu_v1.0_NNU_021411-RA
RHSKSSEDAITENFHRNVTTFFLFLKLLSCLFLIFIFIFTGFFPSRFSTFQSESEMMRSSKAAAPLFMQLGFRLFSTTTVRTVINEPANGILTGFLHGGASGVPVRTSVAWVRFPVLGVRNESTLAFKEEEQEKNVESVSAGGLAKHPEEKAVVSYWGVPPSKMMKEDGTEWRWNCFRPWETYKADLSIDLKKHHAPVTFLDKLAYWTVKVLRYPTDVFFQRRYGCRAMMLETVAAVPGMVGGMLLHLKSLRRFEHSGGWIKALMEEAENERMHLMTFMEVSQPNWYERALVLTVQGVFFHAYFLGYLISPKFAHRVVGYLEEEAIHSYTEFLKELDKGNIDNVPAPAIAIDYWQLPPDSTLRDVVMVVRADEAHHRDVNHFASDIHYQGHELRESPAPIGYH
>gnl_Nelnu_v1.0_NNU_021407-RA
MTMKSSKLVGPLLKQLGPRFFSSVTTGAMINEPVRGILLIRTATFHRAGTLPVPGVRNGSTVALGNTEVQEKELPNSSLNGDGQDKKGFVSYWGILPAQVTNEDGTVWRWNSFRPWETYQANLSIDLKKHHEPNTFLDKVAYWTIKALRVPTDIFFQRRYGCRAMMLETVAAVPGMVAGMLLHCKSLRRFEHSGGWIKALLEEAENERMHLMTFMEVSRPRWYERALVFAVQGVFFNVYFLVYLISPKLAHRAVGYLEEEAIHSYTEFLKELDKGTIENVPAPAIAIDYWRLPADSTLRDVVLSVRADEAHHRDVNHFASDIHYQGHELREAPAPLGYH
>gnl_Nelnu_v1.0_NNU_021412-RA
MALTNRKTRSYSTSLIQITNTISKSLATETLRHYSDSIASLHSFLILPSSILRNSKMAIRSLLQLKHLGARVFSTAAKEPAKGLLMGTGRGRATSFLRAGDLGVPAAWTNMVCLRFPALGIRNGSTLALGEEEQKTGVQTGSTGFPADGSGNKAIFSYWNITPARVTKDDGTSWKWSCFRPIDSYNANLSIDLKKHHQPRSFVDKLAYRTIKALRYPTDLFFQKRYGCRAMMLETVAAIPGVAAGILLHLRSLRRFEHSGGWIKALLEEAENERMHLMTFMEVSQPKWYERALVFSVQGIFFNAYLLTYLISPKLAHRAVGYLEEEAIHSYTEFLNELDKGTIENVPAPAIAIDYWRLPPNSTLRDVVVAVRADEAHHRDVNHFASDIHNQGYELRETAAPLGYH
>gnl_Nelnu_v1.0_NNU_001890-RA
MTNYLVRSLVLSLLHGKNCNRLVSPLTTVRPAETFCVKHQNYLFLGISQLRRTLSTSSSSAETGLAEKDPKENSDADGAERQMGVSQENGVVVSSYWGISRPKITREDGTVWPWNCFRPWESYSADLSIDLSKHHVPKTFLDKVAYRTVKFLRIPTDMFFQRRYGCHAMMLETVAAVPGMVGGMLXHLKSLRKFQQTGGWIKALLEEAENERMHLMTMVELVKPKWYERLLVLTVQGVFFNSFFILYVLSPKLAHRFVGYLEEEAVHSYTEYLEAIESGEVENVTAPPIAIDYWRLPKDATLKDVVTVIRADEAHHRDVNHFAS
>gnl_Nelnu_v1.0_NNU_000507-RA
MMLETVAAVLGMVGGMLLHYKSLRRFEHSGGWIKALLEEAENERMHTFMEVSQPKWYERTEQGRRRQQTPLNSDLSHFSSLPLCRIHNTTL
>gnl_Orysa_v7.0_LOC_Os04g51160.1
MSSRMAGATLLRHLGPRLFAAEPVYSGLAASARGVMPAAARIFPARMASTSSAGADVKEGAAEKLPEPAATAAAAATDPQNKKAVVSYWGIQPPKLVKEDGTEWKWLSFRPWDTYTSDTSIDVTKHHEPKGLPDKLAYWTVRSLAVPRDLFFQRRHASHALLLETVAGVPGMVGGMLLHLRSLRRFEQSGGWIRALLEEAENERMHLMTFLEVMQPRWWERALVLAAQGVFFNAYFVGYLVSPKFAHRFVGYLEEEAVSSYTEYLKDLEAGKIENTPAPAIAIDYWRLPADATLKDVVTVIRADEAHHRDLNHFASDIQQQGMKLKDTPAPIGYH
>gnl_Orysa_v7.0_LOC_Os04g51150.1
MSSRMAGSAILRHVGGVRLFTASATSPAAAAAAAARPFLAGGEAVPGVWGLRLMSTSSVASTEAAAKAEAKKADAEKEVVVNSYWGIEQSKKLVREDGTEWKWSCFRPWETYTADTSIDLTKHHVPKTLLDKIAYWTVKSLRFPTDIFFQRRYGCRAMMLETVAAVPGMVGGMLLHLRSLRRFEQSGGWIRTLLEEAENERMHLMTFMEVANPKWYERALVITVQGVFFNAYFLGYLLSPKFAHRVVGYLEEEAIHSYTEFLKDLEAGKIDNVPAPAIAIDYWRLPANATLKDVVTVVRADEAHHRDVNHFASDIHYQGMELKQTPAPIGYH
>gnl_Orysa_v7.0_LOC_Os02g47200.1
MGSRAAGSVLLRHLCPRVSSSTSAAAHAHAQRPPLAGAGGGGVALWARLLSTSAAAAKEETAASKENTGSTAAAKAEATKAAKEGPASATASPVASSYWGIEASKLASKDGVEWKWSCFRPWETYSPDTTIDLKKHHEPKVLLDKVAYWTVKALRVPTDIFFQRRYGCRAMMLETVAAVPGMVGGMLLHLRSLRRFEHSGGWIRALLEEAENERMHLMTFMEVAKPRWYERALVLAVQGVFFNAYFLGYLLSPKLAHRVVGYLEEEAIHSYTEYLKDIEAGKIENVPAPPIAIDYWRLPAGATLKDVVVVVRADEAHHRDVNHFASDVHFQGMDLKDIPAPLDYH
>gnl_Phavu_v2.1_Phvul.002G127100.1
MTMMMMSRGGTKRVANTAVSVAKGLSCEVGGLKAFYGGGVRSESTMALSEKEKKVGLSSDGGNKEQKEIVSYWGVEPSKITKLDGTEWKWNCFRPWETYKADVSIDLKKHHPPTTFLDKMAFWTVKTLRYPTDVFFQRQYGCRAMMLETVAAVPGMVGGMLLHFKSLRRFEQSGGWIKALLEEAENERMHLMTFMEVAKPKWYERALVITVQGVFFNAYFLGYMISPKFAHRMVGYLEEEAIHSYTEFLKELDKGNIQNVPAPAIAIDYWQLPPDATLRDVVMVVRADEAHHRDVNHFASDIHYQGRELRETAAPIGYH
>gnl_Phavu_v2.1_Phvul.002G209100.1
MKFIAFSYTVRRALLNGRNCNHLGSTAVMACAAPETRLLCAGAANGGLFYWRRSMASPAEAKLPEKDKEKEKAEKSVVESSYWGISRPRIMREDGTEWPWNCFMPWETYQSNLSIDLTKHHVPKNFPDKVAYRTVKLLRIPTDLFFQRRYGCRAMMLETVAAVPGMVGGMLLHLRSLRKFQQSGGWIKALMEEAENERMHLMTMVELVKPKWYERLLVLAVQGVFFNAFFALYILSPKVAHRIVGYLEEEAIHSYTEYLKDIERGAIENVPAPAIAIDYWRLPKDAKLKDVITVIRADEAHHRDVNHFASDIHFQGKELREAPAPLGYH
>gnl_Phavu_v2.1_Phvul.002G209200.1
MLSRSTMKHTLVKSAAQALIGGGRSYYRHLPTAKILEPTHQHGGGAFGSFYLRRMSTLPDTKDHNSEENKNEVKENNTNAVTSSYWGISRPKVHREDGTEWPWNCFMPWDTYHSDVSIDVTKHHTPKSLTDKVAFKSVKFLRVLSDLYFKERYGCHAMMLETIAAVPGMVGGMLLHLKSLRKFQHSGGWIKALLEEAENERMHLMTMVELVNPKWHERLLIFAAQGVFFNGFFVFYLLSPKAAHRFVGYLEEEAVISYTQHLEAIESGKVENVPAPAIAIDYWRLPKDATLKDVVTVIRADEAHHRDVNHFASDIHHQGKELRDAPAPVGYH
>gnl_Phypa_v3.3_Pp3c2_12680V3.1
MLGRVGSVFVREARRQLASRHGIERAYHVSSSTLAPMFFVRPTVMEMPTRSMQHLVSWSRPVHSDLPRAYSPFAHHMSTAAAEPAEEEDATPAKDRKLATVKSGSEEKFVKATDISSYWGVVPKVQHKEDGTPWKWTCFTPHETYYPDVTIDLEKTHARKTYTDSIAYWLVKSLRVPSDMFFKKRYDVRAMMLETVAAVPGMVGGMLLHCKSLRKFQNSGGWIKALLEEAENERMHLMTFMEVAQPKWWERALVFAVQGVFFNAYFLLYLVSPKIAHRITGYLEEEAVYSYTQFLKMIDEGHFQNGPAPSIAIDYWRLPKDATIRDVVMVVRADEAHHRDVNHFAADILDRGKELRESPAPVGYH
>gnl_Pinta_v2.0_PITA_000049418-RA
MASSRLSSKVVRNLIASRQGLVPNGAQSVFILGRILFSGHGTGTARFHGSASLGTGGDADYYLSSQGRDVFTGVLKRAELNSGSYWNLSPFVSTRSASTVAGKVTVDDQIETAGGAVKVMEAEKITGKEDEAAIDNPPEHEMEXXXXXXXXGDADYYLSSQGRDVFTGVLKRAELNSGSYWNLSPFVSTRSASTVAGKVTVDDQIETAGGAVKVMEAEKITGKEDEAAIDNPPEHEMEKLKEKGLVYSRYWGVSPSKVSRKDGSSWPWNSFRVSHFFSFCRIERNIVYYILCSFCRGVVVLAMSITPPWETYTPDLSIDLKKHHVPTTFLDKFAFWTVKSLRFPTDLFFQRRYGCRVMMLETVAAVPGMVGGMVLHCKSLRKFQHSGGWIKALLEEAENERMHLMTFMEVAKPKWYERALVFTVQGIFFNAYFLMYILSPKLAHRITGYLEEEAIHSYTEFLKELDKGNIPNVPAPAIAIDYWRLPKDSTLRDVVVVVRADEAHHRDVNHFASDIHYQGKELSEAAAPIGYH
>gnl_Pinta_v2.0_PITA_000049419-RA
MASSRLSSKVVRNLIASRQGLVPNGAQSVFILGRILFSGHGTGTARFHGSASLGTGEDADYYLSSQGRDVFTGVLKRAELNSGSYWNLSPFYFHLGLNLKRISINTPCPVQRRYGCRAMMLETVAAVPGMVGGMLLHCKSLRKFQHSGGWIKALLEEAENERMHLMTFMEVAKPRWYERALVFTVQGIFFNAYFLMYILSPKLAHRVTGYLEEEAIHSYTEFLKELDKGNIPNVSLLDILPLKKSMEAIFQSVAAMEDRSIL
>gnl_Pinta_v2.0_PITA_000015906-RA
MASSRISSMVVRNLIASPQGLVPNEAQSVFILGRILFSGHGTGTARSYGSASLGTSGDADYYLSSQGRDVFTGVLKRAELNSGSYWNLSPFVSTRSASTVAGKLGVDDQIETAGGAVKVMEAEKITGKEDEVAIDNPPEHEMEKLKEKGLSYSRYWGVSPSKVFRKDGSSWPWNSFRPWETYTPDLSIDLKKHHVPTTFLDKFAFWTVKSLRFPTDLFFQRRYGCRAMMLETVAAVPGMVAGMLLHCKSLRKFQHSGGWIKALLEEAENERMHLMTFMEVAKPRWYERALVFTVQGIFFNAYFLTYILSPKLAHRITGYLEEEAIHSYTEFLKELDKGNIPNVPAPAIAIDYWRLPKDSTLRDVVVVVRADEAHHRDVNHFASVRLYIFARKCAFLLSCSGGMLLNCQSLRKFQHSGGWIKSLLEEAENERMHLMTCMEVEKPKWYERALVFTMQGVFFIAHTHIHTYSQSNLPECNSILDFRTFHVTQSITRHCFQVLVQSV
>gnl_Poptr_v3.0_Potri.003G103900.1
MSQSTATKVSRLLLGQLGPRFLSNTTTFSRPATAGMSSTRFASYGVRGWSASAPPVMPGEEEKPKAAANSFTTEDGKAIVSYWGVTPPKITKEDGTAWKWNCFRPWESYKPDISIDVKKHHKPGTTMDKFAYWTVQVLKYPTYLFFQRRHMCHAMLLETVAAVPGMVGGMLLHCKSLRRFEQSGGWIKALLEEAENERMHLMTFVEIAKPQWYERALVFAVQGAFFNAYFLAYLASPKLAHRIVGYLEEEAVNSYSEFLEDLDNGNFENVPAPAIAIDYWRLPPNSTLRDVVFVIRADEAHHRDLNHYASDIQCQGQELKYTPAPIGYH
>gnl_Poptr_v3.0_Potri.015G019800.1
MMMASRGGGVKLASSMMLVSRSFSTAISRGIIAKEAVTAKAVGFHGDVVRKNIGEFWVRGSVFGVRHGSTMSFGEKDQQKVEMKQTQPVAEGGDKEEKKEIASYWGVPPSRVTKEDGAEWKWNCFRPWETYSADLSIDLKKHHVPATVLDKMAFWIVKALRLPTDLFFQVWRYGCRAMMLETVAAVPGMVGGMLLHCKSLRRFEHSGGWIKTLLDEAENERMHLMTFMEVAKPRWYERALVITVQGVFLNAYFLGYIISPKFAHRMVGYLEEEAIHSYTEFLKELDKGNIENVPAPAIAVDYWRLPPNATLRDVVLVVRADEAHHRDVNHFASDIHYQGRELKEAPAPIGYH
>gnl_Poptr_v3.0_Potri.012G001500.1
MMMASREGASKLVSSMMLVSRSFSTATARGIVAKEAVPAKAVGFNGDVVRRNIGEFWVRGSVFGLRHGSTASYSGKDQQQEEVKHSQPVAEGGDKAEEKNAIVSYWGVPPSRVTKEDGTEWKWNCFRPWETYSADLSINLTKHHAPVTFLDKMAYWTVKSLRWPTDLFFQRRYGCRAMMLETVAAVPGMVGGMLLHCKSLRRFEHSGGWIKALLEEAENERMHLMTFMEVANPRWYERALVITVQGVFFNAYFLGYLISPKFAHRMVGYLEEEAIHSYTEFLKELDKGNIKNVPAPAIAIDYWRLPPNSTLRDVVEVVRADEAHHRDVNHFASVRIRLKLSNFIMIFQLRPFLLCID
>gnl_Poptr_v3.0_Potri.012G001600.1
MLMMAGRGGAAKLASSMMLVARCFSTATARGMLVKEAVHAKAMGFHGDVVRGNVGEFLVRGSVFGLRHGSTASFSEKDQQQNVQPVAEGGGGDKEEKKETVSYWGVPPSRVTKEDGTEWKWNSFRPWETYSADLSINLTKHHAPVTLLDRMAYWTVKSLRWPTDLFFQRRYGCRAMMLETVAAVPGMVGGMLLHCRSLRRFEHSGGWIKALLEEAENERMHLMTFMEVSNPRWYERALVFTVQGVFFNAYFLGYLISPKFAHRMVGYLEEEAIHSYTEFLKELDKGNIKNVPAPAIAIDYWRLPPNSTLRDVVVAVRADEAHHRDVNHFASDIHYQGRELKEAPAPIGYH
>gnl_Prupe_v2.1_Prupe.5G018700.1
MSMMLVSRRHLAKSMVGVAGGTIRLFSSATTTACSGTGAAAAAAAAAKQSTRMGVPTWTKSGAVYWVQMDCGARSAGTVALGGKDDYEEEKKQHAADHGSKPSVDNGSGNKDEKGIASYWGVGPTKLTKEDGTQWKWTCFRPWETYKADVSIDLNKHHVPTTFLDKMAYWTVKSLRWPTDLFFQRRYGCRAMMLETVAAVPGMVGGMLLHCKSLRRFEHSGGWIKALLEEAENERMHLMTFMEVAKPKWYERALVVTVQGVFFNAYLLGYLLSPKFAHRMVGYLEEEAIHSYTEFLKELDKGNIENVPAPAIAIDYWQLPPNSTLRDVVTVVRADEAHHRDVNHFASDIHYHGRQLKESPAPIGYH
>gnl_Prupe_v2.1_Prupe.1G061400.1
MNRIAVRSVVGGLRSGQNCNSYISTAVPVRPLDGAEFLHSLKGDLSGGFYWTRMMSTVPQSAKTVEEWRESKSSVSDDAKKGSDRVVVSDYWGIYRPKITREDVSEWTWNCFMPWDTYKPDLSIDLSKHHVPKTFMDRFAYRTVKVLRMPTDIFFKRRYGCRAMMLETVAAVPGIVGGMVLHLRSLRKFQQSGGWVKALLEEAENERMHLMTMVELVQPMWYERLLVLVVQGVFFNAFFVLYLLSPKLAHRIVGYLEEEAIHSYTEYLKDIDSGKIENVQAPAIAIDYWRLPKDATLRNVITVIRADEAHHRDVNHYASDIQFQGKELREAPAPSDYH
>gnl_Prupe_v2.1_Prupe.1G061900.1
MNRVVLKSVIGGLANGQNFNRYISTAVAVRPLESSEFLRRRSDSVLGAFQWRTRMMMSTGSTGETTPFAEKEQKKESSNDNRSVVISSYWGIQRPKIKREDGTEWPWNCFKPWETYEADLSIDLSKHHVPKTFLDKTAFRTVKSLRVLSDLYFQKRHGCHAMMLETVAAVPGMVGGMMLHLKSLRKFEHSGGWIKALLEEAENERMHLMTVVELVKPAWHERLLVLAVQGVFFNAFFVLYALSPKVAHRVVGYLEEEAVHSYTEYLKDIENGKIENVKAPAIAIDYWRLPKDATLHDVITVIRADEAHHRDVNHFASDIHFQGKELREAPAPLGYH
>gnl_Prupe_v2.1_Prupe.1G061800.1
MNRIAVRSVVGGLLGGRNCNRYISTAVAVRPLDGAEFLNRRNGDVLGFYWRRMMSTVPQSAETASLGEKEQKESQSSVSDDAKKGSDSVVVSNYWGIQRPKITREDGSEWPWNCFMPWETYKSDLSIDLSKHHVPKTFLDRVAYRTVKLLRIPTDVFFQRRYGCRAMMLETVAAVPGMVGGMLLHLRSLRKFQQSGGWIKALLEEAENERMHLMTMVELVKPVWYERLLVLAVQGVFFNAFFVLYVLSPKLAHRVVGYLEEEAIHSYTEYLKDIDSGKIENVPAPAIAIDYWRLPKDSTLKDVITVIRADEAHHRDVNHFASVSIKHLFHYHAFHWFFTILSLL
>gnl_Selmo_v1.0_175925
MVLTWRAFQPSENRIIEAEASIDVNKHRNPENFSDQFARLAVMALRSPTDLLFRQRYICRAAMLETISGVPGMVGGMVLHCKSLRRVEHSGGWIKALMEEAENERMHLMTFMELSKPSWQERALVFTAQGMFMNAYFLLYVVSPRFAHRMAGYIREETIQSYTQLINDIDDGKVPNASAPDLAIDYWRLPIDATLRDVVMVIRADEIHHREINHFAADVYMQGHTLKEAPADMVTMTTSFGELLSNHSVLISVPFTARSHASTT
>gnl_Selmo_v1.0_80767
MKKGVTGIFYAISEQQERSILLRHYSVAPALLRYFSSKGSASSTGETHTPPPSVKPSNSGSAGGDGTAKPVLSHYWGIVTKRPVREDGKAWPWNSFRPTDAYTPDVSIDLKKHHTPLSFVDKFAYWTSYKLGLVLFLQRRYGCRAMMLETVAAVPGMVGGMLLHCRSLRRFEHSGGWIKALLEEAENERMHLMTFMEVVQPKWYERALVFAVQGVFFNAYMVCYIAFPRLAHRIVGYLEEEAIHSYTEYIKEIDKGNIPNTPAPAIAIDYWRLPKDAKIRDVVQVVRADEAHHRDVNHFAADIHLKGKQLREAPAPLGYH
>gnl_Selmo_v1.0_421378
MKGKAAARLLVRAIELRSGLTPSSSSRHFSSGSRSFFLDKLARPVPHQISRCGSSRFSSSAAAHVVNSQNSPTDHENHKNDDQQFSNYWGIITKKTLREDGTPWPWNCFKPSDSYVSDTSIDVKKHHIPDAVVDKVALKTVKFLRALSDLFFQERHGCHAVLLETVAAVPGMVGGMLLHCKSLRKFEHSGGWIKALLEEAENERMHLMTFMEVFQPKWYERALVLAVQGVFFNGYFALYLIFPRLAHRFVGYLEEEAVASYTEFLAALDKGSMPNTPAPAIAIDYWRLPSDATLRDVVFVVRADEAHHRDVNHFAADAHLQGKELKDSPAPIGYH
>gnl_Selmo_v1.0_232012
MQSARGGILRLVVRRISTPSAAAPLASSKIAAVLPGRGQPPEKKDEKKDVVISDYWGILPKKLVDEQGKPWPWNSFRPTEAYAPDLTIDLKKHHNPVSVVDKLAYWTVKTLRIPTDIFFQRRYGCRAMMLETVAGVPGMVGGMLLHCKSLRRFEHSGGWIKALLEEAENERMHLMTFMEVVQPKWYERALVFTVQGVFFNAYFLCYVLFPRLAHRIVGYLEEEAIHSYTEYLKEIDKGTIPNAPAPAIAIDYWRLPKDAKMRDVVEVVRADEAHHRDVNHFAADIHKAGKELRSAAAPLSYH
>gnl_Selmo_v1.0_180978
MQSARGGILRLVVRRISTPSAAAPLASSKIAAVLPGRVFQLFDLGGGARDYGSVAAAVKSEEAEADLQFQEQPPEKKDEKKDVVVSDYWGILPKKLVDEQGKPWPWNSFRPTEAYAPDLTIDLKKHHNPVSVVDKLAYWTVKTLRIPTDIFFQRRYGCRAMMLETVAGVPGMVGGMLLHCKSLRRFEHSGGWIKALLEEAENERMHLMTFMEVVQPKWYERALVFTVQGVFFNAYFLCYVLFPRLAHRIVGYLEEEAIHSYTQYLKEIDKGTIPNVPAPAIAIDYWRLPKDAKMRDVVEVVRADEAHHRDVNHFAADIHKAGKELRSAAAPLSYH
>gnl_Solly_v2.4_Solyc01g105220.2.1
MNQLLVRLVMRRLVSGGTRNGCISSSSAAVMFREVHKPSSESVVMMSSQRLRFSGRWWRMMCSTTSKNSTKSSDVRKEDEKLSGDSVEKMEGEDEVALSSYWGVSRPKITKEDGSVWPWNSFMPWETYQADLSIDLSKHHVPKTFLDKVAYWTVKLLRIPTDLFFKKKYGCRAMMLETVAGVPGMVGGMLLHLRSLRKFEHSGGWIKALLEEAENERMHLMTMVELVQPKWYERLLVIAVQGVFFNFYSVLYLLSPKLAHRVVGYLEEEAIHSYTLYLNDIDRGEIENVPAPAIAIDYWRLPKDATLKDVITVIRADEAHHRDVNHFASDIHYQGKKLQEAAAPIGYH
>gnl_Solly_v2.4_Solyc08g075540.2.1
MMTRGATRMTRVVMGHMGPRYFSTTVLRNNPGTGVVGGVAAGLLHGFPANPSEKVAVTWVRHFSAMGSRSASTAALNDKQQEKESSDKKVENTATATAAVNGGVGKSVVSYWGVPPSKATKPDGTEWKWNCFRPWETYEADMSIDLTKHHAPVTFLDKFAYWTVKILRFPTDVFFQRRYGCRAMMLETVAAVPGMVGGMLLHCKSLRRFEQSGGWIKALLEEAENERMHLMTFMEVAKPNVYERALVFAVQGVFFNAYFAAYLISPKLAHRIVGYLEEEAVHSYTEFLKELDNGNIENVPAPAIAIDYWRLPKDATLRDVVLVVRADEAHHRDVNHYASDIHYQGQQLKDSPAPLGYH
>gnl_Solly_v2.4_Solyc08g005550.2.1
MIIRGALRLARSMMSHIGPRYYSTIRPVAGNEAKNGVITRASFNFLHENSIKGFEKIMMTRVRYFSTTNSCNTSIINLSDKEKNEQTSQEKIDQNGDAEFKVTVLTSGGNNNNINNVSYWGIQPPKVTKEDGTPWKWNCFMPWETYKADLSIDMKKHHEPITLLDKLAYWTVKALRVPTDLFFQKRYGCRAMMLETVAAVPGMVGGMLLHCKSLRRFEHSGGWIKALLEEAENERMHLMTFMEVSKPKWYERGLVLMVQGIFFNVYFMTYILSPKLAHRIVGYLEEEAIHSYTQFLKELDEGNIENVAAPAIAIDYWRLTQDATLKDVVMVVRADEAHHRDVNHFASDIYYHGQELKDCPAPLGYH
>gnl_Solly_v2.4_Solyc08g075550.2.1
MNRNAAMKISGLLMRQLRGEFLPRGGMVQIRHWSNMNTSSKTKEEQKTHNQPSHTDATNAAGDKAKKIVSYWGVDPPKISKEDGTPWKWNSFRPWETYSADISIDVEKHHMPTNFMDKFAYWTVQSLKYPTYLFFQRRHMCHAMLLETVAAVPGMVGGMLLHCKSLRRFEHSGGWIKALLEEAENERMHLMTFIELSNPKWYERALVFAVQGVFVNAYFIAYLASPKLAHRIVGYLEEEAVNSYTEFLIDIEKGLFENSPAPAIAIDYWRLPADATLKDVVTVIRADEAHHRDLNHFASDIQCQGHELKGYPAPIGYH
>gnl_Sorbi_v3.1_Sobic.004G270500.1
MSTRAAGSVLLRHLGPRVFGSVSSSPAAAPPRPLLALAGGGEWRGAAVWVRLLSTSAAEAKEEAAASKGNAGSTAAAKAEAVEAAKEGDGKKDKVVSSYWGVAPSKLMSKDGVEWRWSCFRPWEAYKPDTSIDLTRHHEPKVLLDKIAYWTVKLLRVPTDIFFQRRYGCRAMMLETVAAVPGMVGGMLLHLRSLRRFEHSGGWIRALLEEAENERMHLMTFMEVAKPKWYERALVLAVQGVFFNAYFLGYLISPKFAHRVVGYLEEEAIHSYTEYLKDLEAGKIENVPAPAIAIDYWQLPADATLKDVVVVVRSDEAHHRDVNHFASDIHFQGMQLKETPAPIEYH
>gnl_Sorbi_v3.1_Sobic.006G202500.1
MMSSRAGSILLRHAGSRLFTAAAVSPAAASRPLLAGGSNNGVQAVMLRLMSTSSPAAASEAKDEAAKASKEGGDKKAVVINSYWGIEQNNKLVRDDGTEWKWTCFRPWETYTADTSIDLTRHHEPKTLMDKIAYWTVKSLRFPTDIFFQRRYGCRAMMLETVAAVPGMVGGMLLHLRSLRRFEQSGGWIRALLEEAENERMHLMTFMEVAKPRWYERALVITVQGVFFNAYFLGYLLSPKFAHRVVGYLEEEAIHSYTEYLKDLEAGKIENVPAPSIAIDYWRLPANATLKDVVTVVRADEAHHRDVNHFASDIHCQGMQLKQSPAPIGYH
>gnl_Sorbi_v3.1_Sobic.006G202600.1
MSSRMAGAAVLRHLGPRLFAAEPLTVPAAARILPARMSSTAAAPEQRQKPEAPAPEGQDKIKAVVSYWGIQPRKLVKEDGTEWRWFCFRPWDTYRADTSIDMKKHHEPKALPDKLAYWLVKSLIVPKQLFFQRRHASHALLLETVAAVPGMVGGMLLHLGSLRRFEHSGGWIRALLEEAENERMHLMTFLEVAQPKWWERALVLAAQGVFFNAYFVAYLASPKFAHRFVGYLEEEAVHSYTEYLKDLEAGVIENTPAPAIAIDYWRLPADAKLKDVVTVVRADEAHHRDVNHFASDIHYQGMKLKDTPAPLGYH
>gnl_Sorbi_v3.1_Sobic.006G203000.1
MSSRMAGAAVLRHLGPRLFAAEQAAVSGLTARGVMPAAARLLPARMASTAAEAAREDAGAKQHGGTGKQEEAAGGGQSKKAIVSYWGIEAPKLVKEDGTEWKWTSFRPWDAYTSDTSIDVKKHHAPTTLPDKAAYLIVKSLRVPMDLFFQRRHASHALLLETVAAVPGMVGGMLLHLRSLRRFEHSGGWIRALLEEAENERMHLMTFLEVTQPKWWERALVLATQGVFFNAYFVGYLLSPKFAHRVVGYLEEEAVYSYTEYLKDLEAGIIENTPAPAIAIDYWRLPADAKLKDVVTVVRADEAHHRDVNHFASDIHYQGMKLRDTPAPLGYH
>gnl_Spipo_v2_Spipo20G0025000
CRFLSSHGRDATARKHSDEDGPPAPSGGGRASESGKEERVSSYWGVMRPTVTKEDGTAWPWNCFMPWDTYSADLSIDLSKHHVPKTFTDKFAYRTVKILRIPTDIFFQKRYGCRAMMLETVAAVPGMVGGMLLHLKSLRRFQHSGGWIKALLEEAENERMHLMTMVEIVQPKWYERALVLTVQGVFFNLYFLLYLLSPKLAHRIVGYLEEEAIHSYTEFLKEIDRGTIKNIPAPAIARDYWRLPEAATLRDVVVVVRADEAHHRDVNHFAAIVHILISMGRDQPRHAAIF
>gnl_Spipo_v2_Spipo5G0073900
MGSPVAGGVLLRQLGKGFFVASAVAPGRVMGTGFGPARTAAAWAWRPARFGSSLPAAGEEGEKVEAGRGQPGEEEGKEKVASYWGVSPPKLTKPDGTAWRWRSFMPWETYQSDTSIDLEKHHVPSTWGDKLALWTVKALRAPTDIFFQRRYGCRAMMLETVAAVPGMVGGMLLHCKSLRRFEHSGGWIRALLEEAENERMHLMTFMEVSQPRWYERALVFAVQGVFFNAYFLAYLASPKLAHRVVGYLEEEAIHSYTEFLKELDKGTIENVPAPAIAVDYWRLPPGATLRDVVLSVRADEAHHRDVNHFASDIHRQGHELRETPAPLGYH
>gnl_Spipo_v2_Spipo11G0008300
MVCRVAGAGLVRQVGWALFASGPAAARAAAEPAYAAVLGTGAAGPTPVHTAVWLLRFQTARHASTLSSPAALGGEEEEAKKTAAAGKSDQKALASYWGVPPSKFTKEDGSTWRWACFRPWEAYEPDLSIDLKKHHAPTTFLDRMAFWTVKSLRWPTDLFFQRRYGCRAMMLETVAAVPGMVGGLLLHLKSLRRFEHSGGWIKALLEEAENERMHLMTFMEVSQPRWYERALVLAVQGVFFNAYFLGYLLSPKFAHRMVGYLEEEAIHSYTEFLKEIDKGTIPNVPAPAIALDYWRLPPGSTLRDVVLVVRADEAHHRDVNHFASDIHYQGHELKEAPAPLGYH
>gnl_Stras_v2.0_SGA_v2.0_scaffold111T31355
MSRRAVMQMSRVIIVQSPQQKFSTDIFKTASNITTNGTFRNSIPKFASNEFLGVRYWSSTSRKVASHEERAQEPKPNSDEENTASQGSNRAVVSSYWGVAPPNIAGEDGSPWRWNCFRPWETYKADTSIDVKKHHEANTFMDKFAYWTVQTLKYPTYLFFQRRHICHAMLLETVAAVPGMVGGMLLHLRSLRKFEHSGGWIKALLEEAENERMHLMTFLEVSRPKWYERALVFAVQGVFFNAYFLAYLASPKLAHRIVGYLEEEAVNSYTEFLVDLEKGLVENGPAPAIAIDYWRLAPNSTLKDVVTVIRADEAHHRDLNHFASDIQCQGHELKEYPAPLGYH
>gnl_Stras_v2.0_SGA_v2.0_scaffold45T17313
MNPLLARSVMKRVIAGGSCRRHFSSSSAVVIRAPKLFGALIGEHPRGSRMALIGWRRMMSTEAEHSSTSAVVEKEDKSNVAVAEKGGLVVSSYWGISKPKITREDGTEWPWNCFMPWETYRADVSIDLNKHHVPKTLIDKVAYRTVKLLRIPTDLFFRRRYGCRAMMLETVAAVPGMVGGMLLHLRSLRKFQQSGGWIKALLEEAENERMHLMTMAELVQPRWYERLLVLTVQGVFFNAFFVLYLMSPKLAHRVVGYLEEEAIHSYTEYLKDIDSGAIENVPAPAIAIDYWRLPKDAKLKDVITVIRADEAHHRDVNHFASDIHFQGKELREAPAPLGYH
>gnl_Stras_v2.0_SGA_v2.0_scaffold145T36037
MNHFMARSVVRRLIAGSTRRRDFSSSLPAGIRALAPFGASAGAEPRGSSTVLVGWRRMMSSETEHSSTSAVVEKEDKSNSVAAGKAEKGDVAVSSYWGISRPKITKEDGTEWPWNCFMPWETYRADVSIDLNKHHVPKTFIDKVAYRTVKLLRIPTDLFFQRRYGCRAMMLETVAAVPGMVGGMLLHLRSLRKFQQSGGWIKALLEEAENERMHLMTMVELVQPRWHERLLVLTVQGVFFNAFFVLYLLSPKLAHRIVGYLEEEAIHSYTEYLKDIDSGAIENVPAPSIAVDYWRLPKDAKLKDVITVIRADEAHHRDVNHFASDIQFQGKELREAPAPLGYH
>gnl_Stras_v2.0_SGA_v2.0_scaffold62T21550
MLGDKVATGCKKCSVTLLLESDYRNWKRLQAPGQRDSALSNAPLAIDANSAKGKIGKYVATHSPPSPPSYESKKMMSRSATRVARSVLGQMASPSYRCYSTSVARGGAASDATVLTGSRGPARVLVTWMRSRNAFSTMALGEEKDDSGKTGSAAAAGGGGDGRKKAIASYWGVEPAKVTKEDGSEWRWNSFRPWETYKADLSIDLEKHHAPVTFLDKMAYWTVKALRFPTDVFFQRRYGCRAMMLETVAAVPGMVGGMLLHCKSLRRFEHSGGWIKALLEEAENERMHLMTFMEVSKPRWYERALVFAVQGVFFNAYFAAYLASPKLAHRIVGYLEEEAIHSYTEFIKELDKGTIENVPAPAIAVDYWRLPPGSTLRDVVMVVRADEAHHRDVNHFASDIHYQGHELNKSPAPIGYH
>gnl_Theca_v1.1_Thecc1EG016745t1
MREFSTFKKQISIAQSLYKLKPLLKPCKNNLSCHQNKNPTNYDRYPFVFDPKLLRMMMSRGGTRLASSMLAFVGPRYFSTASARTLSNEGMSGWIRAPAVGVRCRSTLALGDKEQEEKQAVGGGPAKDEKGIVSYWGLEPTKVTKEDGSAWKWTCFRPWEAYKADLSIDLKKHHAPVTVMDKMAYWTVKALRWPTDLFFQRRYGCRAMMLETVAAVPGMVGGMLLHCKSLRGFEHSGGWIKALLEEAENERMHLMTFMEVAKPRWYDRALVLAVQGVFFNAYFLGYIISPKFAHRMVGYLEEEAIHSYTEFLKELDNGNIENVPAPAIAIDYWRLAPDSTLRDVVMVVRADEAHHRDVNHFASDIHYQGRQLREAPAPLGYH
>gnl_Theca_v1.1_Thecc1EG007483t1
MNRFLVRSVMQGLINGRSYSGSSISNGHMYRAAIVGRDVWLSGQQNGMPFGGFEWRRMMNSAPAWTEKVPLEKEEKKENPATGEKKGTEMMVSSYWGISRPKITKEDGTDWPWNCFMPWETYKADLSIDLKKHHVPKNFVDKFAYRTVKILRIPADLFFQRRYGCRAMMLETVAAVPGMVGGMLLHLRSLRKFQHSGGWIKALLEEAENERMHLMTMVELVKPKWYERLLVLTVQGVFFNAFFVLYVLSPKLAHRIVGYLEEEAIHSYTEYLKDIESGAIENVPAPAIAIDYWRLPKDANLKDVITVIRADEAHHRDVNHFASDIHFQGKELREAPAPLGYH
>gnl_Utrgi_v4.1_Scf00194.g12113.t1
MIATKMAALALRRRCFSTVTATHVAAVRCAAASFSADAGTLGGRVASASVRAPILGLRHSSSLTVDEKKEVDSGVKGTVGTGNAKLEVTSYWGIEPSKIAKQDGAEWKWTCFRPWETYKANVSIDLNKHHPPVKFMDKVAYWTVKAMRFPTDIVFQKRYGCRAMMLETVAAVPGMVAGMLLHCKSLRRFEHSGGWIKALLEEAENERMHLMTFMEVSQPRWYERALVFAVQGVFFNAYFLAYLVSPKLSHRIVGYLEEEAVHSYTEFLKELDKGTIENVPAPAIAIDYWQLPPNSTLRDVVMVVRADEAHHRDVNHYASDIHCLGRELKDMAAPLGYH
>gnl_Utrgi_v4.1_Scf00013.g2056.t1
MLLPPYSKRFRRVAALFWMMNHFVTKTVMRSLMVGGSAANFSRLPPVAAHLMVPLEDSAASRIVVTGWKRLMNTQAEASATPELAEKNVKTSDAPDQNVEKGNAVVSSYWGISRPKITREDGTEWPWNCFMPWDTYEANISIDLQKHHVPKTFLDKVAYRTVKLLRVPTDLFFQRRYGCRAMMLETVAAVPGMVGGMLLHLKSLRRFQQSGGWIKALLEEAENERMHLMTMVELVQPAWYERWLVLAVQGVFFNAFFGMYLASPKLAHRIVGYLEEEAIHSYTEYLKDIDSGKIENVAAPAIAIDYWRLPRNATLKDVITVIRADEAHHRDVNHFASDIHFQGKELRDAPAPLGYH
>gnl_Utrgi_v4.1_Scf00054.g5759.t1
MATKMAVMALGRRYFSTAMATGGVVNHVAGIRCASAPFSGKFGERVAFAWARAPILGVRRSSALAMDEKEATDGGENETVGAGNRKLEVTSYWGVEPSKVAKADGTEWKWTCFRPLDTYKANLTIDLHKHHAPVKFMDKVAYWTVKTLRYPTDIFFQKRYGCRAMMLETVAAVPGMVAGMILHCKSLRRFEHSGGWIKALLEEAENERMHLMTFMEVSHPRWYERALVFTVQGVFFNAYLLAYLLSPKLSHRIVGYLEEEAVHSYTEFLKELDKGTIENVPAPAIAIDYWQLPPGSTLRDVVMVVRADEAHHRDVNHFASDIHCLGRELKDIAAPLGYH
>gnl_Vitvi_Genoscope.12X_GSVIVT01022812001
MNHSAMAKVSGLLLRKVSPQASRFSRPAYMGWMTVHPMPAREQSTLASGDAKEEKPIQVPKTGSENGEQKAIVSYWGVPPANLTKEDGSPWKWHCFRPWETYKADISIDVEKHHKPVKFMDKFAYWTVQALKIPTHMFFQRKHMCHAMLLETVAAVPGMVGGMLLHCQSPRRFEQSGGWIKALLEEAENERMHLMTFIELAKPQWYERAIVFAVQGVFFNAYFLTYLASPKVAHRITGYLEEEAVRSYTEFLKDLDNGSFENVPAPAIAIDYWRLPAESTLRDVVEVIRADEAHHRDVNHYASDIQCQGHQFKDVPAPLGYH
>gnl_Vitvi_Genoscope.12X_GSVIVT01022814001
MMMSRSAMKLLSTATVRTIHGGGEFRRGFFALGARNLSSTVSAVREKPQTEPGSRSAAGHSSFEGGDKSVVSYWGVAPVKLTKEDGTEWKWSCFKPSEAYKADVSIDLGKHHVPRVWTEKVAYWGVKMLRLPTDIFFKRRFEMRAMMLETVAAVPGMVGGMLLHCKSLRRFEHSGGWIRVLLEEAENERMHLMTFMEVAKPRWYERALVFAVQGIFWNFYFVAYVISPKVAHRAVGYLEEEAIHSYNEFIKELDSGNIPNVPAPAIAIDYWRLAPDSTLRDVVMVVRADEAHHRDVNHYASDIHYQGLQLKEFPAPLGYH
>gnl_Vitvi_Genoscope.12X_GSVIVT01038745001
MSTETALAEKNQKEKSVEEVEKQSKVVFSSYWGIQRPKITREDGSPWPWNCFMMAFPQKEIKEKSVSKTEKNGEVDVSSYCGISRPKIVRKDGTEWPWNSFVPWETYHADTAIDLSKHHVPKTFVDKVAYRTVKLLRIPTDIFFQRRYGCRAMMLETVAAVPGMVGGMLLHLRSLRKFEHSGGWVKALLEEAENERMHLMTMVELVRPKWYERLLVLTVQGVFFNAFFVLYVLSPKAAHRVVGYLEEEAIHSYTEFLKDIDSGAIENVPAPAIAIDYWRLPKDATLKDVITVIRADEAHHRDVNHFASDIHFQGKKLNEAPAPIGYH
>FraveV4A2_4g05920.t1
MNRIAARSVAGALRHGRNFNRHISTATVVSTTPKFDAADYLHRQSATAFGSWRMMSTVTPSIQTPPPSAEKEKDKKESSGSGSDAKKDVVISNYWGIARPKLTREDGTEWPWNCFMPWETYEADLSIDLSKHHVPKTFLDKVAYRTVKLLRVPTDIFFQRRYGCRAMMLETVAAVPGMVGGMLLHLRSLRKFQQSGGWIKALLEEAENERMHLMTMVELVKPAWYERLLVLTVQGVFFNAFFGLYMISPKVAHRVVGYLEEEAIHSYTEYLKDIDSGKIENVPAPAIAIDYWRLPKDAKLKDVITVIRADEAHHRDVNHFASDIHHQGKELRDAPAPIGYH
>FraveV4A2_4g05930.t1
MNRVALRSVIGGLRSGRSWNQYISPAAARNVESAEFQWRKMMSTGSASAEKEEKESEVKKVEDSTVVSNYWGIMRPKITREDGTEWPWNCFKPWDTYRADTSIDLSKHHVPKNFQDRVAFRAVKFLRVLSDLYFKERHGCHAMMLETVAGVPGMVGGMVLHLRSLRRFEHSGGWIKALLEEAENERMHLMTVGELVKPVWHERLLVLAAQGVFFNAFFVFYLLSPKIAHRFTGYLEEEAVISYTDYLKAIEDGKIENVPAPAIAIDYWRLPKDARLLDVITVIRADEAHHRDVNHFASLSVFQMQDIQFQGKELREAPAPIGYH
>FraveV4A2_5g24160.t1
MMAMTRTQACRYMVKSAAHVASARLFSTAARAATTNAPAAKQLSSVIIPLKDMAARARWNNSSIIYPVQKVRSASTLALGHQEKQHEEADRSNSTVLVAGQGGGKKDDEENGITSYWGVAPNKITKEDGTEWKWNCFRPWETYKADTSIDLQKHHLPTTFMDKVAYWTVKSLRWPTDLFFQRRYGCRAMMLETVAAVPGMVGGMLLHCKSLRRFEHSGGWIKALLEEAENERMHLMTFMEVAKPRWYERALVFAVQGVFFNAYFLGYMISPKFAHRMVGYLEEEAIHSYTEFLKELDKGNIENVPAPAIAIDYWQLPPNSTLRDVVTVVRADEAHHRDVNHFASDIHYNGRELKESPAPIGYH
>Maldo_HF_02094
MNRVVLRSVVGGLVNGRSCNRYISTAVAVARPLESSEFLSRQNGGVLGAVQWRSRMLMSTSSSSGQATSLAEKEQKEEKESTNGNNSVDVSSYWGIQGPKIRREDGTEWPWNCFKPWETYEADLSIDLSKHHVPKTFLDRVAFRTVKSLRVLSDLYFQQRHGCHAMMLETVAAVPGMVGGMLLHLKSLRKFEHSGGWIKALLEEAENERMHLMTVVELVKPAWHERLLVLAVQGVFFNAFFGLYLASPKLAHRVVGYLEEEAVFSYTEYLKDIENGKIENVKAPEIAIDYWRLPKGATLHDVITVIRADEAHHRDVNHFASDIHFQGKQLRDAPAPLGYH
>Maldo_HF_16442
MASRRHAANSMAGTVRLFTTATAANKPLMAAAVHLLPLNYLHSGCGGALVRSASTSAANVDVAAEGHNTTAPSAAGHGGGKDDEKTITSYWGVGPTKVTKQDGTEWKWTCFRPWETYKADVSIDLKKHHVPTTLLDRMAYRTVKSLRWPTDLFFQRRYGCRAMMLETVAAVPGMVGGMLLHCKSLRRFEHSGGWIKALLEEAENERMHLMTFMEVANPKWYERALVFAVQGVFFNAYFVGYMVSPKFAHRMVGYLEEEAIHSYTEFLKELDKGNIENVPAPAIAIDYWQLPPDSTLRDVVAVVRADEAHHRDVNHFASDIHYNGRELRESPAPIGYH
>Maldo_HF_19550
MNRIAVRSLVGGLRGARNYNRYISTAVAARPLDSAEFLNHRSGDGFSGFYWMRMMSSAPQPVAPPVGATSAEKEQKESGGSVADGGKKGSDSNVVVSNYWGIQRPKITREDGTEWPWNCFMPWETYRADLSIDLGKHHVPKTFLDRFAFRTVKLLRIPTDIFFQRRYGCRAMMLETVAAVPGMVGGMLLHLRSLRKFQHSGGWIKALLEEAENERMHLMTMVELVKPVWYERLLVLAVQGVFFNAFFVLYMISPKLAHRIVGYLEEEAIHSYTEYLKDIDSGKIENVQAPAIAIDYWRLPKDAKLKDVITVIRADEAHHRDVNHFASDIHYEGKELREAPAPLGYH
>Malba_005824
MNRIAVRSLVGGLRGARNYNRYISTAVAARPLDGAEFLNRRSGDGFSGFYWMRMMSSAPQPVAPPVGTTSAEKEQKESGSSVADGSKKGSDSNVVVSNYWGIQRPKITREDGTEWPWNCFMPWETYRADLSIDLGKHHVPKTFLDRFAFRTVKLLRIPTDIFFQRRYGCRAMMLETVAAVPGMVDLRLPLKRVMIINDQEDYSMLLSYEKLFEVCFYYGRRRVECHKCQAPEDKDGWLLVDRVFEDEPLVMPSGAEISEETRQGLHGGVMLVFPQPTLGEEAPSKDEEELELRDQVRDREEIASEWWTLRAVSEILGVSCEICKRALLKIILSF
>Malba_019995
MNRVVLRSVVGGLVNGRSCNRYISTAVTVARPLESSEFLSRQNGGVLGAVQWRSRMLMSTSSSSGQATSLAEKEQKEEKESTNGNNSVDVSSYWGIQGPKIRREDGTEWPWNCFKPWETYEADLSIDLSKHHVPKTFLDRVAFRTVKSLRVLSDLYFQQRHGCHAMMLETVAAVPGMVGGMLLHLKSLRKFEHSGGWIKALLEEAENERMHLMTVVELVKPAWHERLLVLAVQGVFFNAFFGLYLASPKLAHRVVGYLEEEAVFSYTEYLKDIENGKIENVKAPEIAIDYWRLPKGATLHDVITVIRADEAHHRDVNHFASDIHFQGKQLRDAPAPLGYH
>Malba_029861
MASRRQAANSMAGTVRLFTTATAANKSLMGAAVHLLPLNYLHSGCGGALVRSASTSAATVDVAAEGHNTTAPSAAGHGGGKDDEKTITSYWGVGPTKVTKQDGTEWKWTCFRPWETYKADVSIDLKKHHVPTTLLDRMAYRTVKSLRWPTDLFFQRRYGCRAMMLETVAAVPGMVGGLLLHCKSLRRFEHSGGWIKALLEEAENERMHLMTFMEVANPKWYERALVFAVQGVFFNAYFVGYMVSPKFAHRMVGYLEEEAIHSYTEFLKELDKGNIENVPAPAIAIDYWQLPPDSTLRDVVAVVRADEAHHRDVNHFASDIHYNGRELRESPAPIGYH
>Malba_042582
MASRRHAANSMAGTVRLFTTATAANKSLMGAAVHLLPLNYLHSGCGGALVRSASTSAATVDVAAEGHNTTAPSAAGHGGGKDDEKTITSYWGVGPTKVTKQDGTEWKWTCFRPWETYKADVSIDLKKHHVPTTLLDRMAYRTVKSLRWPTDLFFQRRYGCRAMMLETVAAVPGMVGGLLLHCKSLRRFEHSGGWIKALLEEAENERMHLMTFMEVANPKWYERALVFAVQGVFFNAYFVGYMVSPKFAHRMVGYIEEEAIHSYTEFLKELDKGNIENVPAPAIAIDYWQLPPDSTLRDVVAVVRADEAHHRDVNHFASVIRINLFKSIRLFLLDYFQLL
>Malsi_13g019830
MNRVVLRSVVGGLVNGRSCNRYISTAVAVARPLESSEFLSRQNGGVLGAVQWRSRMLMSTSSSSGQATSLAEKEQKEEKESTNGNNSVDVSSYWGIQGPKIRREDGTEWPWNCFKPWETYEADLSIDLSKHHVPKTFLDRVAFRTVKSLRVLSDLYFQQRHGCHAMMLETVAAVPGMVGGMLLHLKSLRKFEHSGGWIKALLEEAENERMHLMTVVELVKPAWHERLLVLAVQGVFFNAFFGLYLASPKLAHRVVGYLEEEAVFSYTEYLKDIENGKIENVKAPEIAIDYWRLPKGATLHDVITVIRADEAHHRDVNHFASDIHFQGKQLRDAPAPLGYH
>Malsi_16g020820
MNRIAVRSLVGGLRGARNYNRYISTAVAARPLDSAEFLNRRSGDGFSGFYWMRMMSSAPQPVAPPVGATSAEKEQKESGGSVADGGKKGSDSNVVVSNYWGIQRPKITREDGTEWPWNCFMPWETYRADLSIDLGKHHVPKTFLDRFAFRTVKLLRIPTDIFFQRRYGCRAMMLETVAAVPGMVGGMLLHLRSLRKFQHSGGWIKALLEEAENERMHLMTMVELVKPVWYERLLVLAVQGVFFNAFFVLYMISPKLAHRIVGYLEEEAIHSYTEYLKDIDSGKIENVQAPAIAIDYWRLPKDAKLKDVITVIRADEAHHRDVNHFASDIHYEGKELREAPAPLGYH
>Malsi_16g025300
MMMASRRHAANSMAGTVRLFTTATAANKPLMAAAVHLLPLNYLHSGCGGALVRSASTSAANVDVAAEGHNTTAPSAAGHGGGKDDEKTITSYWGVGPTKVTKQDGTEWKWTCFRPWETYKADVSIDLKKHHVPTTLLDRMAYRTVKSLRWPTDLFFQRRYGCRAMMLETVAAVPGMVGGMLLHCKSLRRFEHSGGWIKALLEEAENERMHLMTFMEVANPKWYERALVFAVQGVFFNAYFVGYMVSPKFAHRMVGYLEEEAIHSYTEFLKELDKGNIENVPAPAIAIDYWQLPPDSTLRDVVAVVRADEAHHRDVNHFASDIHYNGRELRESPAPIGYH
>Malsy_13g019200
MNRVVLRSVVGGLVNGRSCNRYISTAVTVARPLESSEFLSRQNGGVLGAVQWRSRMLMSTSSSSGQATSLAEKEQKEENESTNGNNSVDVSSYWGIQGPKIRREDGTEWPWNCFKPWETYEADLSIDLSKHHVPKTFLDRVAFRTVKSLRVLSDLYFQQRHGCHAMMLETVAAVPGMVGGMLLHLKSLRKFEHSGGWIKALLEEAENERMHLMTVVELVKPAWHERLLVLAVQGVFFNAFFGLYLASPKLAHRVVGYLEEEAVFSYTEYLKDIENGKIENVKAPEIAIDYWRLPKGATLHDVITVIRADEAHHRDVNHFASVSSKLNHISISIRFIRFRNLTAFLLAGYSFSGKTIERRTSSPWISLSSSGGHGGGGEGADGGFRACDSGVYDARD
>Malsy_16g019070
MNRIAVRSLVCGLRGARNYNRYISTAVTARPLDGAEFLNRRSGDGFSGFYWMRMMSSAPQPVAPPVGTTSAEKEQKESGGSVADGGKKGSDSNVVVSNYWGIQRPKITREDGTEWPWNCFMPWETYRADLSIDLGKHHVPKTFLDRFAFRTVKLLRIPTDIFFQRRYGCRAMMLETVAAVPGMVGGMLLHLRSLRKFQHSGGWIKALLEEAENERMHLMTMVELVKPVWYERLLVLTVQGVFFNAFFVLYMISPKLAHRIVGYLEEEAIHSYTEYLKDIDSGKIENVQAPAIAIDYWRLPKDAKLKDVITVIRADEAHHRDVNHFASDIHFEGKELREAPAPLGYH
>Malsy_16g023860
MMMASRRHAANSMAGTVRLFTTATAANKPLMAAAVHLLPLNYLHSSCGGALVRSASTSAATVDVAAEGHNTTAPSAAGHGGGKDDEKTITSYWGVGPTKVTKQDGTEWKWTCFRPWETYKADVSIDLKKHHVPTTLLDRMAYRTVKSLRWPTDLFFQRRYGCRAMMLETVAAVPGMVGGMLLHCKSLRRFEHSGGWIKALLEEAENERMHLMTFMEVANPKWYERALVFAVQGVFFNAYFVGYMVSPKFAHRMVGYLEEEAIHSYTEFLKELDKGNIENVPAPAIAIDYWQLPPDSTLRDVVAVVRADEAHHRDVNHFASDIHYNGRELRESPAPIGYH
>Maldo_GDDH_00G1148200
KSSHAYLTKLQTIKQTNASYIFSLCLHNMMMASRRHAANSMAGTVRLFTTATAANKPLMAAAVHLLPLNYLHSGCGGALVRSASTSAANVDVAAEGHNTTAPSAAGHGGGKDDEKTITSYWGVGPTKVTKQDGTEWKWTCFRPWETYKADVSIDLKKHHVPTTLLDRMAYRTVKSLRWPTDLFFQRRYGCRAMMLETVAAVPGMVGGMLLHCKSLRRFEHSGGWIKALLEEAENERMHLMTFMEVANPKWYERALVFAVQGVFFNAYFVGYMVSPKFAHRMVGYLEEEAIHSYTEFLKELDKGNIENVPAPAIAIDYWQLPPDSTLRDVVAVVRADEAHHRDVNHFASDIHYNGRELRESPAPIGYH
>Maldo_GDDH_13G1231500
MNRVVLRSVVGGLVNGRSCNRYISTAVAVDRPLESSEFLSRQNGGVLGAVQWRSRMLMSTSSSSGQATSLAEKEQKEENESTNGNNSVDVSSYWGIQGPKIRREDGTEWPWNCFKPWETYEADLSIDLSKHHVPKTFLDRVAFRTVKSLRVLSDLYFQQRHGCHAMMLETVAAVPGMVGGMLLHLKSLRKFEHSGGWIKALLEEAENERMHLMTVVELVKPAWHERLLVLAVQGVFFNAFFGLYLASPKLAHRVVGYLEEEAVFSYTEYLKDIENGKIENVKAPEIAIDYWRLPKGATLHDVITVIRADEAHHRDVNHFASDIHFQGKQLRDAPAPLGYH
>Maldo_GDDH_16G1236400
MNRIAVRSLVGGLRGARNYNRYISTAVAARPLDSAEFLNRRSGDGFSGFYWMRMMSSAPQPVAPPVGATSAEKEQKESGGSVADGGKKGSDSNVVVSNYWGIQRPKITREDGTEWPWNCFMPWETYRADLSIDLGKHHVPKTFLDRFAFRTVKLLRIPTDIFFQRRYGCRAMMLETVAAVPGMVGGMLLHLRSLRKFQHSGGWIKALLEEAENERMHLMTMVELVKPVWYERLLVLAVQGVFFNAFFVLYMISPKLAHRIVGYLEEEAIHSYTEYLKDIDSGKIENVQAPAIAIDYWRLPKDAKLKDVITVIRADEAHHRDVNHFASDIHYEGKELREAPAPLGYH
>Maldo_Gala_13g019580
MNRVVLRSVVGGLVNGRSCNRYISTAVTVARPLESSEFLSRQNGGVLGAVQWRSRMLMSTSSSSGQATSLAEKEQKEENESTNGNNSVDVSSYWGIQGPKIRREDGTEWPWNCFKPWETYEADLSIDLSKHHVPKTFLDRVAFRTVKSLRVLSDLYFQQRHGCHAMMLETVAAVPGMVGGMLLHLKSLRKFEHSGGWIKALLEEAENERMHLMTVVELVKPAWHERLLVLAVQGVFFNAFFGLYLASPKLAHRVVGYLEEEAVFSYTEYLKDIENGKIENVKAPEIAIDYWRLPKGATLHDVITVIRADEAHHRDVNHFASDIHFQGKQLRDAPAPLGYH
>Maldo_Gala_16g020300
MNRIAVRSLVGGLRGARNYNRYISTAVAARPLDSAEFLNHRSGDGFSGFYWMRMMSSAPQPVAPPVGATSAEKEQKESGGSVADGGKKGSDSNVVVSNYWGIQRPKITREDGTEWPWNCFMPWETYRADLSIDLGKHHVPKTFLDRFAFRTVKLLRIPTDIFFQRRYGCRAMMLETVAAVPGMVGGMLLHLRSLRKFQHSGGWIKALLEEAENERMHLMTMVELVKPVWYERLLVLAVQGVFFNAFFVLYMISPKLAHRIVGYLEEEAIHSYTEYLKDIDSGKIENVQAPAIAIDYWRLPKDAKLKDVITVIRADEAHHRDVNHFASDIHYEGKELREAPAPLGYH
>Maldo_Gala_16g025010
MASRRHAANSMAGTVRLFTTATAANKPLMAAAVHLLPLNYLHSGCGGALVRSASTSAANVDVAAEGHNTTAPSAAGHGGGKDDEKTITSYWGVGPTKVTKQDGTEWKWTCFRPWETYKADVSIDLKKHHVPTTLLDRMAYRTVKSLRWPTDLFFQRRYGCRAMMLETVAAVPGMVGGMLLHCKSLRRFEHSGGWIKALLEEAENERMHLMTFMEVANPKWYERALVFAVQGVFFNAYFVGYMVSPKFAHRMVGYLEEEAIHSYTEFLKELDKGNIENVPAPAIAIDYWQLPPDSTLRDVVAVVRADEAHHRDVNHFASDIHYNGRELRESPAPIGYH
>Maldo_Gala_16g025700
MASRRHAANSMAGTVRLFTTATAANKPLMAAAVHLLPLNYLHSGCGGALVRSASTSAANVDVAAEGHNTTAPSAAGHGGGKDDEKTITSYWGVGPTKVTKQDGTEWKWTCFRPWETYKADVSIDLKKHHVPTTLLDRMAYRTVKSLRWPTDLFFQRRYGCRAMMLETVAAVPGMVGGMLLHCKSLRRFEHSGGWIKALLEEAENERMHLMTFMEVANPKWYERALVFAVQGVFFNAYFVGYMVSPKFAHRMVGYLEEEAIHSYTEFLKELDKGNIENVPAPAIAIDYWQLPPDSTLRDVVAVVRADEAHHRDVNHFASDIHYNGRELRESPAPIGYH
>Pyrco_DAP_Chr13v0.1_33697.1
MNRVVLRSVVGGLVNGRSCNRYMSTAVAVARPLESSEFLSRQNGGVLGAVQWRSRMLMSTSSSSGQATSLAEKEQEEKESTNGNNSVEVSSYWGIQGPKIRREDGTEWPWNCFKPWETYEADLSIDLSKHHVPKTFLDRVALRTVKSLRVLSDLYFQQRHGCHAMMLETVAAVPGMVGGMLLHLKSLRKFEHSGGWIKALLEEAENERMHLMTVVELVKPAWHERLLVLAVQGVFFNAFFGLYLASPKLAHRFVGYLEEEAVFSYTEYLKDIENGKIENVKAPEIAIDYWRLPKDATLHDVITVIRADEAHHRDVNHFASDIHFQGKQLREAPAPLGYH
>Pyrco_DAP_Chr13v0.1_33717.1
MNRVVLRSVVGGLVNGRSCNRYMSTAVAVARPLESSEFLSRQNGGVLGAVQWRSRMLMSTSSSSGQATSLAEKEQEEKESTNGNNSVEVSSYWGIQGPKIRREDGTEWPWNCFKPWETYEADLSIDLSKHHVPKTFLDRVALRTVKSLRVLSDLYFQQRHGCHAMMLETVAAVPGMVGGMLLHLKSLRKFEHSGGWIKALLEEAENERMHLMTVVELVKPAWHERLLVLAVQGVFFNAFFGLYLASPKLAHRFVGYLEEEAVFSYTEYLKDIENGKIENVKAPEIAIDYWRLPKDATLHDVITVIRADEAHHRDVNHFASDIHFQGKQLREAPAPLGYH
>Pyrco_DAP_Chr16v0.1_42169.1
MNRIAVRSLVGGLRGARNYNRYISTAVAARPLDGVEFLNRRSGDGFSGFYWMRMMSSAPQTVAPPVGTTSAEKEQKESGSSVGDGGKKGSDSNVVVSNYWGIQRPKIAREDGTEWPWNCFMPWETYRADLSIDLGKHHVPKTFLDRFALRTVKLLRIPTDIFFQRRYGCRAMMLETVAAVPGMVGGMLLHLRSLRKFQQSGGWIKALLEEAENERMHLMTMVELVKPVWYERLLVLVVQGVFFNAFFGLYMISPKLAHRIVGYLEEEAIHSYTEYLKDIDSGKIENVQAPAIAIDYWRLPKDAKLKDVITVIRADEAHHRDVNHFASDIHYEGKELREAPAPLGYH
>Pyrco_DAP_Chr16v0.1_42570.1
MMMASRRHAANSMAGTVRLFTTASATNKSLMAAAGHLLPLNYLHSGCGGVLVRSASTSAATVDVAAEGHNTTAPSTAGHGGGKDDEKGITSYWGVGPTKVTKQDGTEWKWTCFRPWEAYKADVSIDLKKHHVPTTLLDRMAYWTVKSLRWPTDLFFQVYMGEKIAIESVSNNIMLGIQYQRRYGCRAMMLETVAAVPGMVGGMLLHCKSLRRFEHSGGWIKALLEEAENERMHLMTFMEVANPKWYERALVFAVQGVFFNAYFVGYMASPKFAHRMVGYLEEEAIHSYTEFLKELDKGNIENVPAPAIAIDYWQLPPDSTLRDVVTVVRADEAHHRDVNHFASDIHYKGQQLRESPAPIGYH
>Pyrco_BP1_001096.1
MMMASRRHAANSMAGTVRLFTTASATNKSLMAAAGHLLPLNYLHSGCGGVLVRSASTSAATVDVAAEGHNTTAPSTAGHGGGKDDEKGITSYWGVGPTKVTKQDGTEWKWTCFRPWEAYKADVSIDLKKHHVPTTLLDRMAYWTVKSLRWPTDLFFQRRYGCRAMMLETVAAVPGMVGGMLLHCKSLRRFEHSGGWIKALLEEAENERMHLMTFMEVANPKWYERALVFAVQGVFFNAYFVGYMASPKFAHRMVGYLEEEAIHSYTEFLKELDKGNIENVPAPAIAIDYWQLPPDSTLRDVVTVVRADEAHHRDVNHFASDIHYKGQQLRESPAPIGYH
>Pyrco_BP1_011170.1
MNRVVLRSVVGGLVNGRSCNRYMSTAVAVARPLESSEFLSRQNGGVLGAVQWRSRMLMSTSSSSGQATSLAEKEQEEKESTNGNNSVDVSSYWGIQGPKIRREDGTEWPWNCFKPWETYEADLSIDLSKHHVPKTFLDRVALRTVKSLRVLSDLYFQQRHGCHAMMLETVAAVPGMVGGMLLHLKSLRKFEHSGGWIKALLEEAENERMHLMTVVELVKPAWHERLLVLAVQGVFFNAFFGLYLASPKLAHRFVGYLEEEAVFSYTEYLKDIENGKIENVKAPEIAIDYWRLPKDATLHDVITVIRADEAHHRDVNHFASDIHFQGKQLREAPAPLGYH
>Pyrco_BP1_016816.1
MNRIAVRSLVGGLRGARNYNRYISTAVAARPLDGVEFLNRRSGDGFSGFYWMRMMSSAPQTVAPPVGTTSAEKEQKESGSSVGDGGKKGSDSNVVVSNYWGIQRPKIAREDGTEWPWNCFMPWETYRADLSIDLGKHHVPKTFLDRFALRTVKLLRIPTDIFFQRRYGCRAMMLETVAAVPGMVGGMLLHLRSLRKFQQSGGWIKALLEEAENERMHLMTMVELVKPVWYERLLVLIVQGVFFNAFFGLYMISPKLAHRIVGYLEEEAIHSYTEYLKDIDSGKIENVQAPAIAIDYWRLPKDAKLKDVITVIRADEAHHRDVNHFASDIHYEGKELREAPAPLGYH
>Pyrco_BP_DH_16g19830
MNRIAVRSLVGGLRGARNYNRYISTAVAARPLDGVEFLNRRSGDGFSGFYWMRMMSSAPQTVAPPVGTTSAEKEQKESGSSVGDGGKKGSDSNVVVSNYWGIQRPKIAREDGTEWPWNCFMPWETYRADLSIDLGKHHVPKTFLDRFALRTVKLLRIPTDIFFQRRYGCRAMMLETVAAVPGMVGGMLLHLRSLRKFQQSGGWIKALLEEAENERMHLMTMVELVKPVWYERLLVLVVQGVFFNAFFGLYMISPKLAHRIVGYLEEEAIHSYTEYLKDIDSGKIENVQAPAIAIDYWRLPKDAKLKDVITVIRADEAHHRDVNHFASDIHYEGKELREAPAPLGYH
>Pyrco_BP_DH_16g25550
MMMASRRHAANSMAGTVRLFTTASATNKSLMAAAGHLLPLNYLHSGCGGVLVRSASTSAATVDVAAEGHNTTAPSTAGHGGGKDDEKGITSYWGVGPTKVTKQDGTEWKWTCFRPWEAYKADVSIDLKKHHVPTTLLDRMAYWTVKSLRWPTDLFFQRRYGCRAMMLETVAAVPGMVGGMLLHCKSLRRFEHSGGWIKALLEEAENERMHLMTFMEVANPKWYERALVFAVQGVFFNAYFVGYMASPKFAHRMVGYLEEEAIHSYTEFLKELDKGNIENVPAPAIAIDYWQLPPDSTLRDVVTVVRADEAHHRDVNHFASVIGINLFKSIRLFLLD
>Pruav_sc0000207.1_g1310.1.mk
MNRIAVRSVVGGLRSGQNCNSYISTAVPLRPLDGAEFLHSLKGDVSGGFYWTRMMSTVPQSAKTVEERRKSKSSVSDDAKKGSDSVVVSDYWGIYRPKITREDASEWTWNCFMPWDTYKPDLSIDLSKHHVPKTFMDRFAYRTVKVLRMPTDIFFKRRYGCRAMMLETVAAVPGIVGGMLLHLRSLRKFQQSGGWVKALLEEAENERMHLMTMVELVQPMWYERLLVLVVQGVFFNAFFVLYWLSPKLAHRIVGYLEEEAIHSYTEYLKDIDSGKIENVQAPAIAIDYWRLPKDATLRDVITVIRADEAHHRDVNHYASDIQFQGKELREAPAPFDYH
>Pruav_sc0000207.1_g1330.1.mk
MNRIAVRSVVGGLLGGRNCNRYISTAVPVRPLDGAEFLNHRNGDVLGGFYWRRMMSTVPQSAETASLGEKEQKESQSSVSDDAKKGSDSVVVSNYWGIQRPKITREDGSEWPWNCFMPWETYKPDLSIDLSKHHVPKTFLDRVAYRTVKLLRIPTDVFFQRRYGCRAMMLETVAAVPGMVGGMLLHLRSLRKFQQSGGWIKALLEEAENERMHLMTMVELVKPAWYERLLVLAVQGVFFNAFFVLYVLSPKLAHRVVGYLEEEAIHSYTEYLKDIDSGKIENVRAPAIAIDYWRLPKDSTLKDVITVIRADEAHHRDVNHFASVRYSFSGQGIERGTSSRWLPLEGILYANCWKCYMSI
>Pruav_sc0000207.1_g1340.1.mk
MNRVVLKSVIGGVANGRNFNRYISTAVAVRPLESSEFLRRRSDGVLGAFQWRTRMMMSTGSTGETTPLAEKEQKKESSNDNGSVVVSSYWGIQRPKIKREDGTEWPWNCFKPWETYEADLSIDLSKHHVPKTFLDKTAFRTVKSLRVLSDLYFQKRHGCHAMMLETVAAVPGMVGGMMLHLKSLRKFEHSGGWIKALLEEAENERMHLMTVVELVKPAWHERLLVLAVQGVFFNAFFVLYALSPKLAHRVVGYLEEEAVQSYTDYLKDIENGNIENVKAPAIAIDYWRLPKDATLHDVITVIRADEAHHRDVNHFASDIHFQGKELREAPAPLGYH
>Pruav_sc0001267.1_g090.1.mk
MSMMLVSRRHVAKSMVGIAEGTIRLFSSATTTACSGTGAAAAAAAKQSTRMGVPTWTKSGAVYWVQMDCGARSAGTVALGGKDDYEEEKKQHAADHGSKPSVDNGSGNKDEKGIASYWGVGPTKLTKEDGTEWKWTCFRPWETYKADVSIDLNKHHVPTTFLDKMAYWTVKSLRWPTDLFFQRRYGCRAMMLETVAAVPGMVGGMLLHCKSLRRFEHSGGWIKALLEEAENERMHLMTFMEVAKPKWYERALVVTVQGVFFNAYLLGYLLSPKFAHRMVGYLEEEAIHSYTEFLKELDKGNIENVPAPAIAIDYWQLPPNSTLRDVVTVVRADEAHHRDVNHFASDIHYHGRQLKESPAPIGYH
>Pyrusco0g010560.1
MNRIAVRSLVGGLRGARNYNRYISTAVAARPLDGAEFLNRRSGDGFSGFYWMRMMSSAPQTVAPPVGTTSAEKEQKESGSSVGDGGKKGSDSNVVVSNYWGIQRPKIAREDGTEWPWNCFMPWETYRADLSIDLGKHHVPKTFLDRFALRTVKLLRIPTDIFFQRRYGCRAMMLETVAAVPGMVGGMLLHLRSLRKFQQSGGWIKALLEEAENERMHLMTMVELVKPVWYERLLVLIVQGVFFNAFFGLYMISPKLAHRIVGYLEEEAIHSYTEYLKDIDSGKIENVQAPAIAIDYWRLPKDAKLKDVITVIRADEAHHRDVNHFASDIHYEGKELREAPAPLGYH
>Pyrusco13g009000.1
MNRVVLRSVVGGLVNGRSCNRYMSTAVAVARPLESSEFLSRQNGGVLGAVQWRSRMLMSTSSSSGQATSLAEKEQEEKESTNGNNSVDVSSYWGIQGPKIRREDGTEWPWNCFKPWETYEADLSIDLSKHHVPKTFLDRVAFRTVKSLRVLSDLYFQQRHGCHAMMLETVAAVPGMVGGMLLHLKSLRKFEHSGGWIKALLEEAENERMHLMTVVELVKPAWHERLLVLAVQGVFFNAFFGLYLASPKLAHRFVGYLEEEAVFSYTEYLKDIENGKIENVKAPEIAIDYWRLPKDATLHDVITVIRADEAHHRDVNHFASDIHFQGKQLREAPAPLGYH
>Pyrusco16g022730.1
MMMASRRHAANSMAGTVRLFTTASATNKSLMAAAGHLLPLNYLHSGCGGALVRSASTSAATVDVAAEGHNTTAPSTAGHGGGKDDEKGITSYWGVGPTKVTKQDGTEWKWTCFRPWEAYKADVSIDLKKHHVPTTLLDRMAYWTVKSLRWPTDLFFQRRYGCRAMMLETVAAVPGMVGGMLLHCKSLRRFEHSGGWIKALLEEAENERMHLMTFMEVANPKWYERALVFAVQGVFFNAYFVGYMASPKFAHRMVGYLEEEAIHSYTEFLKELDKGNIENVPAPAIAIDYWQLPPDSTLRDVVTVVRADEAHHRDVNHFASDIHYKGQQLRESPAPIGYH
>Pyrbe_015249
MNRVVLRSVVGGLVNGRSCNRYISTAVEVARPLESSEFLSRQNGGVLGAVQWRSRMLMSTSSSSGQATSLAEKEQEEKESTNGNNSVDVSSYWGIQGPKIRREDGTEWPWNCFKPWETYEADLSIDLSKHHVPKTFLDRVAFRTVKSLRVLSDLYFQQRHGCHAMMLETVAAVPGMVGGMLLHLKSLRKFEHSGGWIKALLEEAENERMHLMTVVELVKPAWHERLLVLAVQGVFFNAFFGLYLASPKLAHRFVGYLEEEAVFSYTEYLKDIENGKIENVKAPEIAIDYWRLPKDATLHDVITVIRADEAHHRDVNHFASDIHFQGKQLREAPAPLGYH
>Pyrbe_026797
MNRIAVRSLVGGLRGARNYNRYISTAVAARPLDGAEFLNRRSGDGFSGFYWMRMMSSAPQPVAPPVGTTSAEKEQKESGSSVGDGGKKGSNSNVVVSNYWGIQRPKIAREDGTEWPWNCFMPWETYRADLSIDLGKHHVPKTFLDRFALRTVKLLRIPTDIFFQRRYGCRAMMLETVAAVPGMVGGMLLHLRSLRKFQHSGGWIKALLEEAENERMHLMTMVELVKPVWYERLLVLVVQGVFFNAFFGLYMISPKLAHRIVGYLEEEAIHSYTEYLKDIDSGKIENVQAPAIAIDYWRLPKDAKLKDVITVIRADEAHHRDVNHFASDIHYEGKELREAPAPLGYH
>Pyrbe_027591
MASRRHAANSMAGTVRLFTTATAANKTLMAAAGHLLPRNYLHSGCGGALVRSASTSAATVDVAAQGHNTTAPSAAGHGGGKDDEKGITSYWGVGPTKVTKQDGTEWKWTCFRPWETYKADVSIDLKKHHVPTTLLDRMAYWTVKSLRWPTDLFFQRRYGCRAMMLETVAAVPGMVGGMLLHCKSLRRFEHSGGWIKALLEEAENERMHLMTFMEVANPKWYERALVFAVQGVFFNAYFVGYMASPKFAHRMVGYLEEEAIHSYTEFLKELDKGNIENVPAPAIAIDYWQLPPDSTLRDVVTVVRADEAHHRDVNHFASDIHYKGQQLRESPAPIGYH
>Pyrpy_N_13g2217.1
MNRVVLRSVVGGLVNGRSCNRYISTAVAVARPLESSEFLSRQNGGVLGAVQWRSRMLMSTSSSSGQATSLAEKEQEEKESTNGNNSVDVSSYWGIQGRKIRREDGTEWPWNCFKPWETYEADLSIDLCKHHVPKTFLDRVALRTVKSLRVLSDLYFQQRHGCHAMMLETVAAVPGMVGGMLLHLKSLRKFEHSGGWIKALLEEAENERMHLMTVVELVKPAWHERLLVLAVQGVFFNAFFGLYLASPKLAHRFVGYLEEEAVFSYTEYLKDIENGKIENVKAPEIAIDYWRLPKDATLHDVITVIRADEAHHRDVNHFASDIHFQGKQLREAPAPLGYH
>Pyrpy_N_16g1676.1
MNRIAVRSLVGGLRGARNYNRYISTAVAARPLDGAEFLNRRSGDGFSGFYWMRMMSSAPQPVAPPVGTTSAEKEQKESGSSVGDGGKKGSDSNVVVSNYWGIQRPKIAREDGTEWPWNCFMPWETYRADLSIDLGKHHLPKTFLDRFALRTVKLLRIPTDIFFQRRYGCRAMMLETVAAVPGMVGGMLLHLRSLRKFQHSGGWIKALLEEAENERMHLMTMVELVKPVWYERLLVLVVQGVFFNAFFGLYMISPKLAHRIVGYLEEEAIHSYTEYLKDIDSGKIENVQAPAIAIDYWRLPKDAKLKDVITVIRADEAHHRDVNHFASDIHYEGKELREAPAPLGYH
>Pyrpy_N_16g2185.1
MMMASRRHAANSMAGTVRLFTTATAANKTLMAAAGHLLPRNYLHSGCGGALVRSASTSAATVDVAAQGHNTTAPSAAGHGGGKDDEKGITSYWGVGPTKVTKQDGTEWKWTCFRPWETYKADVSIDLKKHHVPTTLLDRMAYWTVKSLRWPTDLFFQRRYGCRAMMLETVAAVPGMVGGMLLHCKSLRRFEHSGGWIKALLEEAENERMHLMTFMEVANPKWYERALVFAVQGVFFNAYFVGYMASPKFAHRMVGYLEEEAIHSYTEFLKELDKGNIENVPAPAIAIDYWQLPPDSTLRDVVTVVRADEAHHRDVNHFASDIHYKGQQLRESPAPIGYH
>Pyrpy_N_16g2187.1
MMMASRRHAANSMAGTVRLFTTATAANKTLMAAAGHLLPRNYLHSGCGGALVRSASTSAATVDVAAQGHNTTAPSAAGHGGGKDDEKGITSYWGVGPTKVTKQDGTEWKWTCFRPWETYKADVSIDLKKHHVPTTLLDRMAYWTVKSLRWPTDLFFQRRYGCRAMMLETVAAVPGMVGGMLLHCKSLRRFEHSGGWIKALLEEAENERMHLMTFMEVANPKWYERALVFAVQGVFFNAYFVGYMASPKFAHRMVGYLEEEAIHSYTEFLKELDKGNIENVPAPAIAIDYWQLPPDSTLRDVVTVVRADEAHHRDVNHFASDIHYKGQQLRESPAPIGYH
>Rosch_v2.0_Chr4g0397091
MNRIAARSVAGALRHGRNFNRHISTTPVAARTLDTADYLNRQNATAFGSFYSSRMMSSVTPSFQTPPPPAEKDQKESSASDAKKDAVVSHYWGIKRPEIKREDGSEWPWNCFMPWETYQADLSIDLSKHHVPKTFLDKVAYRTVKLLRIPTDIFFQRRYGCRAMMLETVAAVPGMVGGMLLHLRSLRKFQQSGGWIKALLEEAENERMHLMTMVELVKPAWYERLLVLTVQGVFFNAFFVLYMISPKLAHRVVGYLEEEAIHSYTEYLKDIDGGKIENVPAPAIAIDYWRLPKDATLKDVITVIRADEAHHRDVNHFASDIHYQGKELREAPAPVGYH
>Rosch_v2.0_Chr4g0397111
MNRVALRSVIGGLRSGGGWNRYISTAAVARNVETAEFLKPQNDGVLGAFQWRRMMSTGSVSAQTSEEKDQKESGAKKVDDSMVVSNYWGITTPKITREDGTEWPWNCFRPWESYQADTSIDLSKHHVPKTFQDKIAFRTVKFLRVLSDLYFKERHGCHAMMLETIAAVPGMVGGMVLHLRSLRKFEHSGGWIKALLEEAENERMHLMTVVELVKPVWHERLLVLAAQGVFFNAFFVLYLLSPKVAHRVTGYLEEEAVTSYTEYLKAIENGKIENVPAPAIAIDYWRLPKDSTLHDVITVIRADEAHHRDVNHFASDIQFQGKELREAPAPIGYH
>Rosch_v2.0_Chr7g0213861
MVLNGNGIASEYPWETYKADTTIDLQKHHVPTTLIDKMAYWTVKSLRWPTDLFFQTVAAVPGMVGGMLLHCKLLRRFEHSGGWIKALLEEAENERMHLMTFMEVAKPWWYERALVFAVQGVFFNAYFLGYMISPKFAHRMVGYLEEEAIHSYTEFLKELDKGNIENVPAPAIAIDYWQLPSNSTLRDVVTVVRADEAHHRDVNHFASDIHYNGRELKESPAPIGYH
>Rosch_v2.0_Chr7g0213931
MMTMTGTQACRHMAKSATHVASARLFSTAARAATTNAPAAKQLSSIIIPLKDAAAGAWWNNGSIIYPFQRVRSGSTLALGRQEKQQEEADHSNSAVSVAGHGGGNKDNEEKAITSYWGVGPNKITKEDGTEWKWNCFRPWETYKADTSIDLQKHHVPTTLLDKMAYWTVKSLRWPTDLFFQRRYGCRAMMLETVAAVPGMVGGMLLHCKSLRRFEHSGGWIKALLEEAENERMHLMTFMEVAKPRMVGYLEEEAIHSYTEFLKELDKGNIENVPAPAIAIDYWQLPSNSTLRDVVTVVRADEAHHRDVNHFASDIHYNGRELKESPAPIGYH
>Rubch_LG04.3725
MNRVALRSVIGGLHNGGRYISPAVASRNDGVLGAFPWRRRMSTSAQTTTSEEEQKKKVNDSVVVSNYWGITRPTITREDGTEWPWNSFKPWETYQADTSIDLSKHHVPKTFQDKVAFRTVKFLRVLSDLYFQERHGCHAMMLETVAAVPGMVGGMALHLKSLRKFEHSGGWIKALLEEAENERMHLMTVVELVKPAWHERLLVLAAQGVFFNAFFVLYMLSPKVAHRAVGYLEEEAVFSYTEYLKAIENGKIENVQAPAIAIDYWRLPKDATLHDVITVIRADEAHHRDVNHFASDIQVQGKELREAPAPIGHH
>Rubch_LG04.3726
MNRIAARSVVGALRHGRNFNRYISTAPVATRPLDAADYVNRQNGTAFGSFYSRRMMSSVTPSIQTPPPAEKDQKESSAADAKKGSDGVVVSNYWGISRPKITREDGTAWPWNCFMPWETYQADLSIDLSKHHVPKTFLDKFAFRTVKLLRVPTDIFFQRRYGCRAMMLETVAAVPGMVGGMLLHLRSLRKFEHSGGWIKALLEEAENERMHLMTMVELVKPAWYERLLVLTVQGVFFNAFFVLYMISPKLAHRIVGYLEEEAIHSYTEYLKDIDSGKIENVPAPAIAIDYWRLPKDATLKDVITVIRADEAHHRDVNHFASDIHFQGKELREAPAPVGYH
>Rubch_LG05.2224
MMAVSGTKSCRHVAKSVARVAGARLFSGAASTATANVPAAKQLPSACLLPLKDAAAAGAWCKNGGFACSVQRGYSGVRSGSTLALGDQEKLQQRPEADHNDSGVTLAGHGGSNKDDDEKAIQSYWGVGPSKITKEDGTEWKWSCFRPWETYKADVSIDLQKHHVPTTFMDKMAYWTVKSLRWPTDLFFQRRYGCRAMMLETVAAVPGMVGGMLLHCKSLRRFEHSGGWIKALLEEAENERMHLMTFMEVAKPRWYERALVVTVQGVFFNAYFLGYMISPKFAHRMVGYLEEEAIHSYTEFLKELDKGNIENVPAPAIAIDYWQLPPNSTLRDVVTVVRADEAHHRDVNHFASDIHYNGRELKESPAPVGYH
>Ruboc_04_G26317
MNRVALRSVIGGLRNGGSYISTTAVASRNDGVLGAFPWRRMMSTSAQTTTTSEEEKKKVNDSLVVSNYWGITRPKITREDGTEWPWNCFKPWETYQADTSIDLNKHHVPKTFQDKVAFRTVKFLRVLSDLYFQERHGCHAMMLETVAAVPGMVGGMVLHLKSLRKFEHSGGWIKALLEEAENERMHLMTVVELVKPAWHERLVVLAAQGVFFNAFFVLYVLSPKVAHRAVGYLEEEAVFSYTEYLKAIENGKIENVPAPAIAIDYWRLPKDATLHDVITVIRADEAHHRDVNHFASDIQVQGKELREAPAPIGLYNEDEFILIVSQCLCEASLSVPNA
>Ruboc_04_G26320
MNRIAARSVVGALRHGRNFNRYISTAPVATRPLDAADYLNRQNSTAFGSFYSRRMMSSVTPSIQTPPPAEKDQKESSAADAKKGNDGVVVSNYWGISRPKIKREDGTEWPWNCFMPWETYQADLSIDLSKHHVPKTFLDKFAFRTVKLLRIPTDIFFQRRYGCRAMMLETVAAVPGMVGGMLLHLRSLRKFEQSGGWIKALLEEAENERMHLMTMVELVKPAWYERLLVLTVQGVFFNAFFVLYMISPKLAHRIVGYLEEEAIHSYTEYLKDIDSGKIENVPAPAIAIDYWRLPKDAKLKDVITVIRADEAHHRDVNHFASDIHFQGKELREAPAPDVISRKENMSEDEPSLT
>Ruboc_05_G26153
MMAVSGTKSCRHVAKSVARVAGARLFSGAARTAAANAPAAKQLSSACLLPLKDAAAAGKNGGFVYSVQRGYSGVRSGSTLALGDQEKLQQRQEADHNDSGVTLAGHGGSNKDDDEKAVASYWGVGPSKITKEDGTEWKWSCFRPWETYKADISIDLQKHHVPTTFLDKMAYWTVKSLRWPTDLFFQKRYGCRAMMLETVAAVPGMVGGMLLHCKSLRRFEHSGGWIKALLEEAENERMHLMTFMEVAKPKWYERALVFTVQGVFFNAYFLGYMISPKFAHRMVGYLEEEAIHSYTEFLKELDKGNIENVPAPAIAIDYWQLPPNSTLRDVVTVVRADEAHHRDVNHFASDIHYNGRELKESPAPIGYH
