# Supplementary material for: Transcriptomics of long‐term, low oxygen storage coupled with ethylene signaling interference suggests neofunctionalization of hypoxia response pathways in apple ( Malus domestica )
Source: Plant Direct. 2024 Dec 20;8(12):e70025. doi: 10.1002/pld3.70025 (PMC11660084; doi:10.1002/pld3.70025)
Supplement: Supplementary file 2 — Data S2: Homologs of all 606 hypoxia response genes identified in this study across 42 representative species of land plants). [file PLD3-8-e70025-s004.gz › 01-integratedGeneFamilies_dir/149.fna]

>gnl_Ambtr_v1.0_evm_27.model.AmTr_v1.0_scaffold00030.110
ATGGAAGTTAACGGTGGATCATCTAAGGAGATGCCTGGCTTCCTTACGAGAGTATGGCAAGGCATTATAAGCATTTTTGCAATGGTGAAATCGTGTTTTAGAGGGTTTTTTGAGAGGGTTTGGAAACTTGGGAAAGATGATCCAAGAAGGGTGGTGCACTCACTAAAAGTGGGCTTAGCTCTTACCCTTGTCTCACTCTTCTACTTCATGCGCCCTCTCTATGATGGGGTCGGGGGAATGGCGATATGGGCCGTCATGACTGTTGTCGTAGTTTTCGAATATAGCGTAGGTGCAACTTTAAGCAAGGGCTTGAATCGAGGGTTCGCAACGCTTCTAGCAGGATCTCTAGCCGTTGGTGTACATGAATTGGCCAGCCTCTCAGGCGACAAATCTGAGCCCATTATCCTCGGAATATCAGTCTTTTTACAAGCAACGGTTTTTACATTTCTACGATTTTTCCCGACGATCAAAACAAGGTATGATTATGGAGCGATGATATTCATACTCACATTCAGCCTGGTATCAGTGTCGGGGTATCGAGTGGACAAATTATTGGAGATGGCACATCAACGGTTGTCCACCATCCTCATAGGTAGTGCACTATGTGTGCTCGTGAGCATGCTTGTTTGCCCTGTTTGGGCTGGAGAAGATCTTCACAACCTTATAGCCAAGAACTTGGACAAGCTTGCTGCTTCTGTTGAAGGGGTTGTTGCAGAGAACTTCAAGGAAGGAGAGGGCGAAGAGGAGGGTGAGATTAATGAGGAGAATCCTTCGGTATTGGGATACAAATGCGTGCTTAATTCCAAACCCACAGAGGAAGCACTGGCTAATTTCGCTAGATGGGAGCCAGCCCATGGTCCCTTCGGTTTTAGGCATCCATGGAAACAATACCTCAAGATTGGGATGGCCGCTCGTTATTGTGCCTACTCTCTTGAAGCGCTCAACGCATGCACCAACTCTGATTCCCAGGCAGCCCAGGAATTAACGCAACATCTGAAAGCCGTATGCACCAAAGTGGGCCACGTTTCCTCCGATCTCCTCCTCGACCTCTCATCAACGGTCAAGAAAATGACAACATCTTCGCACACCGATTTACTCGTCGCGCAATTAAACATCGCCGTTCAAGAGCTCCAACTCGCACTGAAGATCCTCTCTAATCCGTTGCCGGTCCACGTGTCGATCCCGGATATCGTGCTAATCGCCACCGTCGCATCATTGACGGTGGAGATCTCCGCACGTGTGGAGGACGTAGCAGAGGCAGTTGAGGAATTGTCCAGAATCGCCCATTTTAAGACGGAAACCGCAGAGGAAAACAAGCAAAAGGCAGCCACTATAAAGGCGCTTGCTGACTCGGATGGGCCCCATGTGGCCATCCACGTGGACTCGTTA
>gnl_Ambtr_v1.0_evm_27.model.AmTr_v1.0_scaffold00069.26
ATGGTGGTTCTTAACAAAGAGGTATCAAATCAACTGGAGTGGCGAGTTACCATTGGAGATGGTTCGTCTATGCAACTAAGGTCGGACCCCAGGTGCTTTCAGACGGCTTGGGAGTGGGTTTTCGAGGTGGTTTTGGGATGGAAAATGGAAGTTGAGGAGCTTATTCAAAGGATTTGTAAGATTGGGAAGGAGGATCCAAGGAAGGTGGCTCATTGTTTCAAGGTGGGGCTGGCTCTTACTTTAGTGTCCTTATTCTACTACATGAGGCCCTTGTATGAGGGAGTCGGAGGCAACGCGATGTGGGCTGTGATGACAGTCGTTGTGGTGTTCGAATCCTCCGTTGGTGCGACTTTGGGCAAAGGTTTAAACAGGGCATTGGGAACGATTCTAGCAGGTGCGTTGGGCATCGGAGTGCACTATGTTGCTGAGAAGTCAGGCCCCACTATTGAGCCTATCATCCTCGGACTATCCGTATTTCTAATAGCTTCAGCCGCAACCTTTTCTAGATTCATACCAAAAGTGAAACAACGCTATGACTACGGGGTGATGATATTCATACTCACCTTTAGCCTGGTCTCGGAGTCGGGGTATAGGGTGGAGAAGCTGTTCGATATGGCACACGAGAGGCTCTCAACTGTAGCCATCGGGTCATGTGCATGTGTGCTGATAAGCATGCTCATCTGCCCCACATGGGCCGGCCAAGACCTCCATAAGCTCATCGCCAAAAACTTACAAAAGCTTGCAGCATCACTGGATGGATATGTAGCTGAGTACTTTGAGGAGAAGGACGTGGAGGGCATAAGCATCATTGACAAGGCTACATTAAAAGGCTATAAATGTGTTCTTAACTCGAAGGCAACAGAGGAATCTCTGGCAAACTTTGCCACATGGGAGCCAGCACATGGCAATTTCGGCTTTCGCCACCCATGGAAACAATATCTCAAGATTGGGACAACATCACGCTTCAGTGCTTATTGCATTGAGGCACTCAGTGCCTGCACCAGCTCAGAAGTCCAGATACCAGTAACCAATGTCTCACCTCTCATAGAGGTGCTCCCTCTTGTGACAATGGCCTCTCTTCTCATAGAGATAGCATCCAGGATCGAGACTGTAGTCACAGCAGTGGAGGAGCTAGCCATCCTTGCTGATTTCAAACCTTGTTTGGATGAGAAGCCTCAGCAGAAGCAGGCAGCTGTGAAGACTCCAACCCCGCCTGAGCAGCATGACCAAGATGACGTAAGGAAAACCCTTCAAATGGTG
>gnl_Ambtr_v1.0_evm_27.model.AmTr_v1.0_scaffold00002.69
ATGATGCCTAAAATGGGATCAATTAGATACAACTTCATGGAGAGGAGCACACAGAGGCTCCTTTCTCAGAAGGAGGGGTATGATTCTGATTCAGAGGGGTGGGACTGGAAAAGGTGTGGGTGTTTCCCTCGAATTGGTGACAGGTTAAGGAAGATTTGGAATGGTATTGGTGAGAATGCTATCTATGGTTGGCAATTTGGCAAGTCGGATCCACGAAAACTAATATTTGCTGCAAAAGTGGGCATGGCACTTTCCATCGTTTCTCTGCTTATATTCTTGAAGGAACCATTCATGGATATATCTGTCTATTCGATTTGGGCAATCTTCACTGTTGTAGTTGTATTCGAGTTTAGCATAGGAGCAACCCTTAGCAAGGGGTTTAATCGTGGCTTGGGAACGGTAACGGCGGGAGGGTTGGCCCTTGGCTTTGCAGAACTATCCACACTTGCTGGAAAGTGGGAGGAGGGGATCCTTATTATAAGCATATTTGTTGCAGGTTTTGCAGCATCCTTTATAAAACTCTTTCCAAAGATGAAGCCTTATGAATATGGGTTCCGTGTATTCTTGATTACCTTCTGTTTCATTATGGTGTCTGGTTATCGAACAGGGACATTCATTCAAACAGCAATCACGCGCTTTGTACTCATAGTAATTGGTGCCAGTGTGACTTTGGCTGTCAATATCTGTATATATCCCATTTGGGCCGGCGAGGACCTTCATAACCTTGTAGTAAAAAATTTCACGGGTGTTGCTAAGTCTTTAGAAGGTTGTGTTGAAGGGTACCTTAAGTGTGTTGAATATGATAGGATTTCTTCAAAAATTCTTACATACCAAGCCTCTGATGACCCTGTTTATAGTGGCTATAGGTCAGCTGTGGAATCCACAAGTCAAGAGGATACTCTGATGGGATTTGCTGTCTGGGAGCCACCCCATGGACCTTATAAGATGCTGAAGTATCCATGGAAGAGTTATGTGATGGTCAGTGGTGCTCTAAGGCATTGTGCATTCACAGTGATGGCATTGCATGGCTGTTTACTGGCTGAGATACAGGCACCCCCAGAGAGGAGGCTTGTTTTTAGTAATGAGATGCAAAGGGTGGGATCTGAGGGTGCCAAAGTTCTACGTGAGCTCGGAAGGAAGGTTAAGGCAATGGAGAGACTAGGCCAAGAGGACATCCTTTCAGAAGTTCATCAGGCAGCCGAAGAACTCCAAAAGAAGATTGATAAGCGCTCTTACCTTCTCGTCAACTCCGAGTGTTGGGAGATTGCACCCCAGCGTAATGATGTCCAAGAAACAGGCATAGTAGAAAGTGATCAAATTGAAAATCTCCACTACCTTGGAATAAAGTCTCGTAGCGAAACTGTTCTTGATCTCAGGCCTCTACACTTGTCCAAGAGCTGGGACCCACGACTCCCTAGTCCTATTCCTAGCCCTAATCCTAATGCTAACCTGAGTGCGAATGCTAAGCCCCATGTTGGGCCCAACAGAGAGGTGTTCCAAAAGCAGATATCATGGCCTTCGCGAAACTCTTTCAGCTTTGATGGGACCGAGGACACTGAAGAGGAGAGGACTTATGAGAGTGCTAGTGCCTTGTCTTTAGCTACTTTCGCTTCTCTCTTGATAGAATTTGTCGCTAGGCTTCAAAACTTGGTGGATTCATTTGAAGAGTTAAGTGAGAAAGCCAGGTTTAAGGAGCCTGTTGAAACTCCCGAGGCCCATCCTGGGTTTTGGGAGAGGTTAACTGGGTGCTTTCGATCAAAGAGA
>gnl_Ambtr_v1.0_evm_27.model.AmTr_v1.0_scaffold00002.70
ATGGAGAACAGCAAACATGGCCTTCTCTCTGTAAAACATGAGGAGCTCTGGTCCGATTCGGATAGTTTTGAAGCCAAAAACTGTGAGTTTTTCAGGCGAGTTGGTCGCGGTTTTAGAGAGAGAATTGATGGGGTATGTGATAACGCTTCTTATGCTTGGGAATTTGCAAAGGCAGATCCAAGAAGAGTGATTTTTGGAGCTAAGATGGGTTTGGCTTTGGCCACTGTTTGTTTGATTGGTTTCTTTGATGTGCCATTAATGGATCTCTCGAGCTTTGTGACTTGGGGTATCTTCGCAGTCGTTGCTGTTTTCGAGTTCAGCATAGGAGCAACATTGAGCAGAGGTTTCACCTTGTGCTTAGGAACTGTATTAGCTGGAATTCTGGCTCTCGGCCTTTCGGAGCTTGCAGCACTCATGGGAGATTGGGAAGAAGTACTAGTTGCTTTCATTTTCCTCATAGGCTCATCAGTCACCTTCATGAAGATATCTCCAAAGTTTAAATCCTATGATCTGGGCTTTAGACTGTTCTTGCTCACGTTTATCTCGGTAATGGTCTCTGCTTATCGAAAGAGGACATTTTTAGAAACAGCAGCTCAAAGATATACAGTGATAGTATTTGGGCTCTCTGCTTGCTTTATTGTTAACCTCTTCATCTATCCAATTTGGGCTGGAGAGGACCTTCACAAGCTCGTAGTCAAGAGCTTTAATGGAGTCGCTACCTCTTTAGAAGGCTGCGTTGATGGGTACCTTCAAGGACTGGAAAGAGAGAGGATCGGTTCGAAATATCTTGATGATCCTGTTTATAGTGGGTTCAGATCAGCTGTGGAATCGACGAGCAGAGAGGATACTCTGATTGGATTTGCTCTGTGGGAGCCACCCCATGGCCCTTACAAGATGATGAAATATCCATGGAAGAGCTATGCTAGAGTAAGCGGAGCTTTAAAGCACTGTGCTTTCACTTTAATGGCGTTACACGGCTGCTCAGTTGCAGAGATTCAGGCACCATTAGAGAGGAGACGTGCATTCAGCCAAGAGATGAAGAGGGTTAGCACAGAGGGTGCTAAAGTTCTTCGTGAGCTTGGAAACAAGATTAAGTCCATGGAGAAACTGGGCCATGAGGATATCCTCCTAGAAGTGCACCAAGCAGCTGATGATCTCCAAAAGAAAATCGACAAGCAATCGTATCTCCTCGTCAACTCTGAGAGATGGGAGATAGGGACACGCCAAGAAAACTATGAAATTGGAATGGACACTGAATACATGGAGAATATTATTGGAGTGAAGTCTAAAAGTGAGGCAGTGCTTGGCTTAGGAGAACTGGTGTTGTCCAAGAGTTGGGACCTGAGATATTCTGCAGGTGCTGTTAACCATGGGTCTCATGTGGGAACCAAGGGCAAAGTTCTCCATAAGAAGGTATCTTGGCCTTCAAGACATGCATCGTGTTTCGATGTATTCGATGTAACCAGCAATCTGCAAGAAGAGAGAATTTATGAGAGTGCTAGTGGCTTGTCTTTGGCTACTTTTGCTTCTCTGTTGATAGAATTTGTGGCCAGGCTTCAAAACTTGGTGGATTCATTTGTGGAGTTGAGTGAGATGGCGATGTTCAAGGAGCCTTATGAAATCATC
>gnl_Ambtr_v1.0_evm_27.model.AmTr_v1.0_scaffold00125.30
ATGAATGGGAAGAAAGGGCGCATAGAGATAGATGTGTTTGCCGCAAATATCAGACCTCCTGAGTGCGGCAAGAGTTCCGGCAGCGGTGGCCGGAATTTAGCAAAGAGGGTGTGGGAATTTTGCAAAGATGATCCGGGCAGGGTGACATTCTCTTTCAAAGTGGGGCTTGCGGTTCTACTTGTGTCGTTGCTCATACTTTTCCGGGCATCTTATGAGGTGTTTGGGACCAACATAGTGTGGGCCATACTTACGGTTGCCATCATGTTCGAATACACTGTTGGTGCTACATTCAACAGAGGGTTCAACCGAGCGCTGGGCAGCCTACTCGCCGGAATCCTCGCCATCGCCGTGGGTCAGGTTGCGATACGTACAGGGCACATTGCTGAACCAGTCATAATAGGCTTCACAATCTTCATCATCGGTGCCCTCACCTCTTTCATCAAGCAATGGCCTTCTCTTACCCCTTATGAGCACGGTTTCAGAGTCATTCTCTTCACCTACTGCCTCATCATAATCTCTGGATATCGAATGGGGCACCCCATCGGAACCGCTTTGAATCGATTGTATGCTATAGCGATCGGGGGAGCCGTCACTTTGGTGGTAAATGTTAGCATTTTCCCCATATGGGCTGGTGAACAGCTTCACAAAGAGCTTGTCAAGAGCTTCGAAACAGTCGCCGATTCGCTACAAGAATGTGTGGGGAGGTATTTGGATGAGGATGGACAGGAGAATTCGGAGTTTTCGAAGAAGGTGATGGATGAGTTTCCTGATGAGCCTGCTTTCAAGCGGTGTCGATTGACACTCAACTCATCCGCAAAGCTCGACTCTCTGGCAAATTCGGCCAAATGGGAGCCACCACATGGAAATTTCAGGCACTTTTTCTATCCGTGGTCGGAATATGTGAAAGTTGGCGCCGTTCTCCGCCACTGTGCCTATGAAGTGATGGCCCTCCATGGCTGCCTCCACTCTGAGATTCAGGCACCCCATAACCTTCGCAGCGCATTTGAGCCGGAAATCAGGGAAGCAGGCAACGATGCAGCTGAGCTAGTAAGAAGCCTAGGCAAGGACATAAGCAACATGACGCGTAGCCAACCCGCCTCTCTCCTTAAGAAGGTCCACAACTCCACTGAACGACTGCAACGCAGTATCTACATGCACTCCTACCTCCTCACCTCACCTTCTGAGCCTCTGAATGCCGACACGAAACCCTCATTGAAGCCTCAACTTTCATCCTCCAACTCCGATCTCTCAAAGAGGTTGGCCGAGTACGAAGGCATGAAGAAGTTTAGTGAGTCTGAAGGTACAACTGAGTCGTACCATGAGACCATGAAGAAGCAACAGAGGAGGTTGCATTCGTGGCCCTCATGCGACATTGGTGGGTTTGAGGAGGAGGCTGTCGGAGTCGACCTTCCGACAAAGTTGACTGCGCTCGAGAGCACAACTGCCCTCTCACTGGCCACCTTCGCATCGTTGCTCATTGAGTTCGTGGCTAGGCTCGATCACTTGGTGGAGGCTGTGGATGAGCTTGCAAACCTTGCAAGGTTTGCA
>gnl_Ambtr_v1.0_evm_27.model.AmTr_v1.0_scaffold00149.49
ATGGCCGGAAAAACATTTTCCGGCGAGTTTCCAGCTACGGAATCGAAGGCACCGATATGGGTTTCGAGGATCCGAAAAATGCCGAAAATATTAGCAAAGAACGTATGGAAGGTTGGGAAAGAAGACCCAAGAAGGGTGGTGCACTCTCTCAAAGTTGGCTTAACTCTAACTTTAGTTTCTTTCTTGTATCTCATGGAGCCTTTGTTTGAAGGCATAGGGGCGAATTCCATTTGGGCAGTCATGACTGTGGTTGTAGTGCTCGAGTTCACAGCTGGTGCAACATTATGCAAAGGATTAAACAGGGGATTAGGGACGCTTATCGCGGGTTCGTTGGCGTTCTTCATCGAATTCATTGCAGAGAAATCGGGAACGGTCGGCCGAGCTGTTTTTATCGGCATTGCAGTGTTTCTTATAGGCGCAGCGGCTACCTATATCAGATTTGTTCCTTACATAAAGAAGAACTATGACTATGGCGTCGTAATTTTCTTGCTTACCTTCAATTTAATTACAGTTTCGAGCTTTCGAGTGCATAACATATTACAAATGGCGCACCAACGCTTCTATACGATCGCCATAGGTTGTGGCCTCTGTCTTCTGATGAGCCTCCTCGTCTTCCCCATTTGGTCTGGCCAAGACCTCCATGATTCTACTGTTTCGAAGCTCGAAGGCCTCGCGAAATCACTTGAAGCTTGCGTGAACAAGTACTTCGAGGACCCGGACCAAGAAATTATCAGCACAGAGTCCTCAGAAGATCCCATATACAATGGTTATCGAGCCATTCTGGAGTCAAAATCCTCAGATGAATCTTTGGCATTGTTTGCGAGCTGGGAACCTCGACATTCTCGACGTTGTCATCCATATCCAGGGCAACAGTATGTTAAGCTTGGAGCTGTCCTCAGACACCTTGGATACACAACAGTGGCCTTGCATGGTTGTGTTCAATCAGAAATTCAGACACCACGCTCAGTGTGCATACTGTTCAAAGAGCCATGCAAGCGGCTTGCCGGAGAGGTGTCGAAAGTGCTAAATGCGCTGGGCGACAGCATAAGAAATAAGCGCATGTGTTCGTCGCAACTTCTCTCGGACAAGTTACACGATGCTTTACAGGACCTCAACACTGCCTTGAAATCGCAACCCCGCCTCTTCGTTGGCTCCAACCATGGCTCAGGCCATGGCCACTCTGATCGCAAATCTCCACGGTTTTCATCTTTTGTTGACCAACTAACCCCAAAACATGCCAATGCCTCATCCCCTGTAAACCGGATTCCGATCAAGGACATGGGAATATCATCCCCTGCAGTCAAGGTTCCACTCAAAGATGCAGGAAATTCACCTCACGCCAACCAAATATCAGCAAAAGATGCCGGAAATTCACCTCATGCCAACCAAATGTCAGCCAAAGACACCGGAAATTCACCTCACGCCAGCAAAATTTCATCCAGAGATGAAGAAAATTCACCTCATGCTGGCCAAATTCCGACTAGAGAGTCCGGAGTCTCATTACCCTCAGTGAAAACTGACACCTCTGCATTGCTCGAATGGAAAGGCAAGAGGCTCACTTCTTGGAATAGGGATAGGGAAAAGTCAGCAAGTCCAAGAGTTCTAAGGCCAACACTCAGTAAAATCATGCTTACAACCCTTGAGTTTTCGGAGGCCCTGCCTCTCGCTGCATTCGTATCATTGCTTGTGGAAACAGTTGCAAGGCTCGAATGTGTGGTCGAGGAGGCGGAGGAGCTCGGAAGGCTCGCCGGATTTCAAGAGATCGATGAGGCACCGGTCAGTGAGGTTTTAATAGAGTGTGAGAAGCCAAAAGAGAAGAACGATAAGAAACTGCTAAGTCACACGGTGAGCGTTGCCATAGAT
>gnl_Aquco_v3.1_Aqcoe7G004700.1
ATGGTTAACAACAAGGCAGTGTCCGGTGGATTGGAGTGGAGAGTAAGGGTGGCTGATGGTTCCTCATCTGCAGTATTGGTACCAGAGTCTGGAATATTCCAAAGAATTTGGCAGGGAATAGTAGGTCTGGTTTTGGGGATCATAAGGAAAGTGCGAAATTTTTTCGTCAAAGCTTGGGATGTTGGAGTAGATGATCCTAGAAAGGTAATGCATTGTCTCAAAGTAGGGGTGGCTCTTACTGTGGTGTCACTCTTTTACTATATGAGACCTTTGTACGAAGGTGTTGGAGGGACTGCCATGTGGGCAGTTCTAACTGTTGTCGTTATCTTCGAATACACTGTTGGTGCAACACTCTGTAAGAGCCTGAACAGAGCAACCGGGACATTTCTTGCTGGAGCTCTGGCAGTTGGTGTTCATTGGGTTGCAAGTCAGTCTGGAGAGAGATTTGAGCCAATAATTATCAGATCATCAGTATTCATATTAGCTACATCGGCAACCTTCTCAAGATTTATTCCAGTAGTGAAAGCGCGGTTTGATTATGGTGCCATGATCTTTATTCTAACCTTCAGCCTAGTTGCAATATCGGGTTACCGTGTAGATAATTTGTTTGACTTGGCTCAAGAGCGATTATCAACTATTGTAATAGGAGGCTCCATGTGCCTTCTCATTAGCATGCTCATTTGCCCGATTTGGGCAGGCCAGGATCTTCATTTTCTAGTGGCTCGCAACATGGAAAAACTTGCTACTTCATTGGATGGGTGTGTAGGTGAATACTTCAAGGACAGCGAGGATGCACTGGAAATTGATGAAGAGTCCCGGAAAAACTTTCAAGGATACAAGTGTGTGTTGAATTCAAAGGCTTCAGAAGAGGCTCTGGCCAATTTTGCAAGATGGGAACCTGGCCATGGGCGCTTCAGCTTTCGTCATCCATGGAAACAATACCTGAAGATTGGAGCCTCTCTTCGCAGTTGTGCTTATTGCATTGAGGCTCTCAATGGTTGCATCAACTCTGAAATTCTGGCACCTGAATTTATAAAAGAGCATCTCAGTGGCGTATCTATGCAATTGACTTCTCATTCGTCAACTGTATTGAAAGAGCTGGCTCACATCACAAAAACTATGAGGAGAACTTCCACTTTAGATTTTGCAATTGAGGATATGAAAAATGCTGTACAAGATCTTCACGATGCCTTAAAGTCGATCCCATCACAATTAATCACATCACAACTACAAGTAGACGAAGAAGCATTGCTGCAGGAGAAGAAAACAACTGATCCAATCACACAGCCGACTTCTATACCTCTCATTGAGGTTCTACCACTTATTACTGCAGCTTCATTAATGGTTGAAATTACAACAAGAATTGAACATGTTGTTGTTGTGGTAAATGAATTAGCAAGCTTAGCTAAATTCAAACCTGTCAAAGACAACAAAGCAAAACAAAGCAAGCTTACAAACAACAATAGGCCTGATCAAGGACAACAAGATACCATGAAGACTCTTCAAATGGTC
>gnl_Aquco_v3.1_Aqcoe7G019200.1
ATGAATGGGAACGAGAAGGGTAGCATTGAAATCAACATACCAGAACCCAAAAAATTTAAGCAGACGGGTAACAAATCCAACAACAAAATCTTCTCTTATAAAGAATGGATTCAGAATGTATGGGATTTCTGCAAAGCAGACATCAACAGAGTAATATTCTCACTAAAGGTGGGGTTCGCTGTTCTCCTTGTGTCGTTGCTCATACTATTCCGAACACCTTATGATGTATTCGGAACCAATATCATCTGGTCTATCCTCACTGTTGCCATCATGTTTGAATATACTGTTGGAGCAACATTCAACCGAGGATTCAATCGTGCCGTTGGAAGTTTGCTTGCTGGAATATTTGCAGTGGCTGTTGCTCAAGCAGCTTTATCCTCTGGTCATGTCGTAGAACCTACAATTATTGGTGCCAGCATTTTCTTAATTGGAGCTTTAACGTCGTTTATGAAACTGTGGCCTTCACTTGTTCCATATGAATATGGATTCAGAGTCATACTGTTCACCTACTGTTTAATCATAGTATCAGGTTATCGAATGGGGAGCCCGATAAAAACTGCAATGGACCGGTTGTATTCGATTGCAATTGGAGCTTTTGTGACTGTTTTAGTTAATGTGCTTATATTCCCTATATGGGCTGGAGAGCAACTGCACAATGAGCTAGTGAAAAACTTCAACGCGGTGGCTGATGCTCTAGAAGAATGCATCAGAAAGTACTTAGAAGATGATGGGTCTGATCACCCAGAATTCTCCACGACTGTCATGGACGAGTTCCCTGATGAACCAGCATATAGAAGGTGCCAAACAACACTAAACTCGTCGTCAAAACTTGAAACCCTGGCAATTTCAGCAAAGTGGGAGCCACCACATGGCAGGTTTTGGCATTTCTCCTATCCATGGTCAGAATATGTTAAAGTCGGGGCTGTTCTCCGATACTGTGCCTACGAGGTCATGGCCCTTCATGGTGTCCTACACTCTGAGATACAGGCACCATACAACCTCCGAATCGCTTTCCAATCAGAGATTCTGGATGCTAGCAATGATGCCGCAGAACTAGTGAGGACCTTGGGTAAAGACATAAGCAACATGATTCATACACCAAAATCTACGTCCTTGAAAAACGTACATATATCAACAGAGCGCCTTCAACGAGCCATAGATATGCACTCCTATCTCCTTACATCAAGCCATGACAACTTCAGCAATTCTACTAAACCACTTACCAAACTTTCTCATACTCTCTCATCTACCCTATCTGACCTCTCTTACAGCTTGAGCAAAGGAGGCAGCGGAAATTTTGAATCATCAACAAATCCACCACCTCAGGACACAACTTCTGTACCAACTCAAGCCGAGTCTTACCATGAAGCAATGAAGAAGCAACAGAGGAGGCTTCATTCATGGCCATCAAGAGAAGTGGAAGTGTTTGACATGGGTGGCCCTGAAATGGACAACCTCCCAAGGATGAGAGCACTGGAGAGCACTGCAACATTGTCTCTTGCAACGTTCACCTCATTGCTGATTGAGTTTGTAGCTCGTCTTGACCACCTGGTGGATTCAGTCAATGAGCTTGCTGAGATGGCGAAGTTCAAGCATGAGGGTCAGGGTGTA
>gnl_Aquco_v3.1_Aqcoe1G079200.1
ATGGAAATAGAGCATGAAAGTAGTCATCATCAGATAGTTGGATTTTTTGCTTGTATGTGGTGGTGGATTATGGGATTGTTTAAAAAGTTTAAGGGAAAAGTGATTGGTGTTACTATCATGACGAAAAAGCTTGGACAAGATGATCCAAGAAGGATAATTCATTCTGTGAAGATGGGATTAGCTCTATCTTTGATTTCTCTTGTCTATTACTTTAGACCTATCTATGATAGTTTTGGAGTCTCAACAATGTGGGCTGTTTTAACTGTGGTGGTGGTCTTTGAATTCACAGTAGGGGCAACCTTAGGTAAAGGATTCAATAGAGGAATGGCAACACTTCTAGCTGGTGCACTAGGAGTTGGGGCACATCAGTTGGCAAGTTTGGCTGGTGAACAAGGAGAACCCATAATCATTGGCTTCTTTGTTTTCCTACTAGCAACTGCAGCATCGTTCTCTCGATTCTTTCCTGAGATTAAAGCAAGATATGATTACGGGGTGTTAATATTTATTTTGACATTTAGCCTTGTGTCAGTATCAGGCTATCGAGTCGATAAAATCATACAACTTGCACACCAGAGGTTATCGACAATCTTGCTAGGTAGTCTTACATGTGTGTTTATCTCCATTTTTGTTTACCCTGTATGGGCTGGTGAAGAACTTCACAATCAGATTGCAATCAACATGGAAAAGATTGCAGACTTCTTAGAAGGATTTGGAGGAGAGTATTTTGAAACTGAATTGAGTAATGGAGAATCTGCTTTGGATCCTAAAGATGAGAAGTTATTTCTAGAAAGATATAAAAGCGTTCTGAATTCAAAGACAGCTGAAGAAAATTTGGCAAATTTTGCCCGATGGGAACCATGCCACGGCCGTTTCAAATTTCGGCATCCATGGAAACAATATTTGAAGACTGGGGGATTAATTCGACAATGTGCATACCGTGTTGAAGCTCTAAATAGCTACATAAACTCTGAGATCCAACTACCATCAGAGTTCAAAAAGAAGATTCAAGAAACATGCATCAAGATGAGCTCTGAATCGGCCAAGGCCTTGTCAGAATTAGCCTCTGCAATCCGAACAATGACGCAGCCTTGCACTGCTGATGTTCATATTGCAAACTCAAGAATTGCTGCCAACAGCCTCAAAACTGCCCTTAAAACTGCTTTACCAATGGATTCTGATCTCTTGCAGATTATTTCAGCAGTTACAGTAACTTCCCTACTGGTCGAGATTGTATCATGCACAGAGAATATAGCTGAATCAGTTCATGAACTAGCTCGACTAGCAAAGTTCAAACATCCTCAGGAGCAAATTGTTGTGAGAGAAAATTCGAGAATAGTTCATCGGGTGACCATAAAACCATTATCAGACATGAACTGCCCACAAGTGGTTATTACAATAAATGAATCGTCTCCAACTCTGGTTGAAAATACATTTCTTTCTAAACCTCTGGAGAAACCAGTCCAT
>gnl_Aquco_v3.1_Aqcoe1G079100.1
ATGGAGATTAATACTTCAGAAAATCATGAGAACAAAACTGGTCTTTTTTCTCGAGGGTGGTCAGGGATTAAAGATTTGCCTAAGAGATTAAAGGACACAGTAGTTGGGATAGTCAGTAAGACCATGAAACTAGGAAAAGATGACCCAAGGAGAATTGTTCACTCTTTCAAGGTGGGACTGGCGTTATCCTTGGTCTGTATATTCTACTACTTTAGACCTGTCTATGATAGTTATGGGGACTCAGCTATATGGGCTGTGTTAACTGTTGTGGTTGTCTTCGAGTTCTCTGTTGGAGCAACACTGGGAAAATGTATAAATAGAGGATTTGCTACATTACTAGCTGGTGCTCTAGGAATTGGAGCTCATGAGTTAGCAACTCTGGCTGGAGAGGAAGGAGAACCTATAATCCTCAGCATCCTTGTTTTTTTACTAGCAACTGCAGCAACGTTTTCAAGATTCTTTCCAAGAATTAAGGCCAGATATGATTATGGCGTGATGATATTCATATTAACTTTTAGCTTAGTGTCTGTATCTGGTTATCGAGTTGACCAGATCATAGAGGTAGCCCATCAGAGACTTTCTACGGTCGCTATTGGTGGTCTGATATGCGTAGTTGTCTCTATTATGGTTTGCCCTGTTTGGGCTGGTGAAGATCTTCACAAGCTGGTTGCACTCAATATAGAAAAGATTGCAGACTTCTTAGAAGGTTTTGGAGGTGAATATTTTGCAAAAGAAGGGAATGGAGAAAGTACTGTCGCTTCTAAGAATGACAAGTCCTTCCTTAAAGGATATAAAAGTGCTCTGAATTCAAAGACATTGGAAGAATCATTGGCCAATTTTGCTCAATGGGAACCATTTCATGGTCACTTCTTGTTCCATCATCCATGGAATCAATATCTGAAGATCGGAGCATTAACTCGACAATGTGCATATCAAGTTGAAGCTCTTAACATCTACATCAACTCTGATATCCAAGTACCAGAAGAGTTCAAGAAGAAAATTCAAGAAGCCTGCACCAAGATGAGCTTAGAAACTGGCTTGGCTTTGAGGGAATTAGCCTCAGGAATCAGATCTATGACGCAAGAGAATGCCACCAGCATCCATGTAGCTAACTCAAAAAGTGCTGCAGAGAATCTAAAAACCAACCTGACGACAACTGCGTTGTCAGCATATACTGACCTCACACGTATTATACCAGCAGCTGCAGTTTCTTGTCTATTAGTAGAAATTGTTTCATGCACAGAAGAGCTTGTGGAGTCTGTTCATGAGCTTGCACGTCTAGCAAAATTCAAAGGTGTGGATCCTACAGTATCACCAGAGAGGCCGCAGCAAACCCAATTACTTCATCGAGGGACTGTAAATCCATTTTGTGACTCCAGTGGTCCACATGTTATGATTAGTGTGTGTGAACTACCATCAACAGTTCTGCCAGAACATGTAAATACTCAGAATACCCTTACGGGCCAACACATGCAAGTG
>gnl_Aquco_v3.1_Aqcoe3G043000.1
ATGGAGGCGAGAGCCGGCTCATTCAGGCAGAGTTTTATGGAGAAAAAGCAGAGGTTACTATCTGAAGGATATTCAAATGGCCGCATGGAGAGTATAAATGGTGGAACAAAGCGCCATTATTGTCCTTCACTTGGAGATATGGTTATAAAACCATGGAAAGTATTGCAGGAGATGATAACTTCTGCATGGCAATATGCCTGCTCTGAGCCTCGAAATGTTATTTTCTCAGCCAAGGTGGGATTGGCCCTTGTTATTATAACAGTGCTTATGTTCATGAATATACCAAACAAGGCTATCGATAGGTATGCTATTTGGGCCATAATGACTGTCATCCTTGTCTTTGAGTTCAGCATAGGTGCTACCCTTAACAAAGGATTTAATCGTGGTCTGGGGACATTATTTGCTGGAGGACTTGCAATGGGTGTCGCGGAGCTATCTCTAATGACAGAAAAGTTGGAATTAGCTTTTATTATTAGTAGTATCTTTATTGCAGGATTTTGTTCAACCTTTATGAAACTGCATCCGAAGATGAAACATTATGAATATGGTTTTCGAGTATTCTTGTTGACATATTGCATCGTTTTGGTATCTGGGTACAAAAAGGAGGAGTTTCTTAAAACAGCAGTAAATCGATTCTTGCTCATTTCAATGGGAGCAGCTGTTGGTTTGCTTGTAAATATATGCATTTATCCCATTTGGGCAGGTGAAGATTTGCATCGCTCAGTGGTGAAAAATTTCTATTCTGTCGCCAATGCCTTGGAAGGATGTGTTGATGAATATCTACAATATTGTGAATATGATCGGATCCCTTCAAAGGTTCCTGGTAATCAAGGTCTACTCTACGAGGGCTGCATGTCAGCTGTAAGATCTACAAGCAAAGAGGCTACACTGGAAGGCTTTGCTCTCTGGGAACCACCCCATGGTCGATATAAGAAGTTTAACTATCCGTGGAAGAACTATGTGAAATTAAGTGGAGCTTTGAGACATTGTGCGTTCATGGTCATGGCGTTACGTGGATGTATAGACTCAGAAATACAGGCACCACCTGAACGCCGACAGGTCTTTAGCAGTGAGTTGCAGAGGGTCAGCAGTGAAGGTGCGAAAGTATTGCATGAACTAGCTGAGAAAGCTAAGAAAATGGAAAAGCTGAAAGATGGAGATGGCATTCTCTTGGAAGTATGCAAGGCGGCAGAGGAGTTGCAAAAAAAGATTGATAGCAAATCATACCTTCTAATTAATTCAGATAGTTGGGTGATCAAGAAGCCAGAGGACCTGGACAATGCTGGGAATCATTATGATATTCGGGAGAATGAAAATAAAATTTTAAGGATCAAGTCCTTTAGTGAAACTTGCCTCAACTTGAGATCAGTTTCATTATCGAAAAGCTCGAAAGAAATAAGCACCAAGAAAATTGTTGAATGTTTGCCAGGGGAAGGTATATTGTCAGAATCTACATCCAATGAGCAAATATTATGGTCTTCATATGGCTCTCCATTAACTTTTGAGGACGTGCACAATGACGAAGTGTCAAAAACTTATGAAAGTGCTAGTGCTTTGTCCTTGGCGACGTTTACTTCACTCTTAATTGAGTTTGTTTTCAGACTTCAGAATCTTGTAGAAATATTCCAAGAGCTCAGCGAAGTAGCCTGCTTTAAGGAAACATTGTTGACC
>gnl_Aquco_v3.1_Aqcoe3G236200.1
ATGGTTGACAATCAATCTGAGGCAGTAGGGCCACCAGACTTGGAGAAGAATACTTTGAAGGAATCAGAAATATCTGAAAAGAAAGTTGATAAGTTTGGAAAGAAAATGAAGAAGATGATGGTAGTAATCAAAGATGAAATTTTAAATACAGGGAAAGAAGACCCAAGAAGAATGGTGCACTCTTTGAAAGTTGGATTGGCACTCACACTTGCATCTTTGCTTTTTTTGTTGAATCCTGTCTTCCATGATATTGGCTCGAATTCTGTTTGGGCTCTTCAGACTGTCATTGTTGTTCTTGAATTCACTGCAGGTGCAACTTTGTGCAAAGGAGTGAATAGAGGTATTGGAACATTGAGTGCAATTTCTTTGGCATTTATTGTGCAGATAATCACTCACCACTCTGGTAGACTCGGTTCCCCTGTTTGTATGGGCATTTCTATCTTTGTTATCGGAGCATCTACTACTTATGCACGATTCATCTCGTCCCTCAAGAACTACGACCATGGGGTGACTGTGTTTCTTCTGACGTTTAATTCATTAGTAGCTTCTGGTTACCATGACCGGACCGTGTGGAAATCAATGTTTCAGCGCATCTATACCATTGGCATAGGCTGTGTTATTTGCCTCATTGTAAGCGTGTTTATCCTTCCGTACTGGTCTGGTGAAGATCTTCAGAATTCCATAATCAAAAAATTTGAAGTGTTAGCAGAACTGGTACAAGCCGAAATAGAGAAATATTTTCAAGAAAATAAGGACAAAGAAGAGGATAACAAATCTTCCGACGACTCTTCTATAGAGAAAAAGTACCAAGAGATTTTAGAGTGTTCCTCTAAAGATGAATCATTGGCAACTTATGCAAGTTGGGAGCCTCGGCATTCAAGATATTGTTACCCTTGGCAGCAGTATATGCAGCTAGAGAGCGTCATTCAGCATTTTGGTCACAATGTATTTGCTATACATGGCTGCTTAGAATCTCAAATTCAGGCTCCTCCGTCGGTAAGAGCTCTATTTAGAGAACCATGCCAGCATGTTGCTGAGGAAGTCATAAAAGTTCTTGGAGAACTTGCTATAGCAATTAGAACTCATCACCACTGTTCGCCACACATCTCTGACCACCTTCATGAAGCACTGCAAGAACTCAACTCTTCTATTAAATCCCAACCTAGATTATTCCTCACCTCGAAGCCTATACTAGAAGCTGAAGTTTACAAGCCCATAGAGTTGCAAGGGTGGCAAAGGAAAAGACAAGCAGTAGAACAGTCAAAAGATGGAAAAAGTAAGATTATCAATCCAACAAAGAGTAAGACCGCAATCACGTGTTTAGAATTCTCTGAAGCATTGCCGTTTGCTGCGTTTGCTTCACTATTAGTAGAGACGGCAGCAAGGCTTGACCTCCTGATTGAAGAAGTAGAGGAGTTGGGAAGGGCAGCCCATTATGAAGAGTTCCATGAAGACACAGATATCAAAATTCTTATTACTTCTGAGAATGCAGATTCCAAAAATAATCAAGCAAGTATTTTTAAGCATGCGCAGGGTGCAAAGCAGCTAGACATCATGCACTACTACTGTTTAACGAAACATTTGCTGCTG
>gnl_Aquco_v3.1_Aqcoe3G400700.1
ATGGTGCCTAAAATGGGTTCTTTTAGGTATACTTTTGCAGAGAGAAGTAAAGAGAGACTTCTTTCTCAGAAAGGAGGTCCTTATTCAGATTTTGGATTTGGTAGTATGGAAAATTTGGATGAAAAAGGTGGATGTTTTTGTTCAATGGGAGAATCTATTAAGCACTCTTGGATAAATTTCCGAGATTTTGCAATTAAGGCATGGCAATTGGGTCGAGCTGATCCTCGGAAGATCATATTCTCTGCTAAAATGGGATTGGCACTGGTACTAATATCACTGCTTATATTCTTTAAAGAACCCTTCGTTGATCTCAGCCGATACTCAGTTTGGGCTATCCTTACTGTTGTCGTTGTCTTCGAATTCAGCATCGGAGCGACCCTTAGCAAAGGATTTAATCGTGGTTTGGGAACATTATCGGCTGGAGGTCTAGCTCTGGGCATAGCACAGCTCTGCGTAATGGCTGGTGAATGGGAAGAAGTTTTAATTGTCATCAGTATATTTATCGTAGGATTTTGTGCCACTTTTGTGAAGCTATATCCCACGATGAAGCCGTATGAATATGGGTTTCGGGTGTTCTTGTTGACATATTGCTTCATAATGGTTTCTGGGTATAGGACAAGAGAATTCGTCCATACTGCAGTGACTCGATTTTTGCTTATTGCAATCGGTGCAGCTGTCTGTTTGGGAGTGAATATATGCATTTTCCCAATCTGGGCAGGGGAGGATCTGCATAACTTGGTGGCAAAAAATTTCCTGGGCGTCGCTATATCCTTGGAAGGTTGCGTCAATGGGTACCTGCAGTGTATAGAATATGAAAGAGTTCCTTCAAAAATTCTGACATACCAAGCTTCTGATGACCCAGTGTATAATGGCTACAGATCAGCTGTAGAATCTACAAGTCAAGAAGATGCTTTAGTAGGTTTTGCTATCTGGGAGCCACCCCATGGTCCTTATAGGAAATTTAGATATCCTTGGAGGAATTATGTCAAAGTGAGTGGGTCATTGAGGCACTGTGCATTCATGGTCATGGCTTTGCATGGCTGTATACTTTCAGAAATTCAGGCCCCTGCGGAACGGAGACAGGTATTTCGTACTGAGTTGCAGCGGGTAGGTACAGAAGGTGCTAAAGTGTTACGTGAACTTGGCGACAAAGTAAAGAAGATGGAAAAATTGAACTCTGGAGACATCCTTTTCGAAGTGCATGAGGCAGCTGAAGAGTTGCAGAAGAAAATAGATCGAAGATCATACCTTCTTGTCAACGCCGAGTGCTGGGAGATTGGAACACGTCCAAAAGTACTTGAAAATCCCGAGGACCTTATAAACTTAAAAGAGAGTGAAACAAAAGTGATGGGGATGAAATCACAGAGTGAGACTGTGCTTGATCTCAGCTCAGCAAACTTTTCGAGAAGCTGGGACGTTCGAACTCCTATAACAGAGGTTCACTCTCCCCTACCAGACCATGCCTCTCCCGAATCCAATCTTAAGAAGCAGATATCATGGCCTTCACGTCTTGCTGTCGATAATGCAGTGCCGGTAGAAGTAGAATCGAAAACATATGAAAGTGCAAGTGCCTTGTCTTTGGCGACCTTTTCTTCACTTTTGATTGAATTTGTTGCGAGGCTTCAAAATCTTGTTGATGCTTTTGAAGAACTTGGCGAGGTGGCTAATTTTAAGGAACCACCTCTTGCTGACATAACACAAGAAGAAGAGGAAGCTGGCATGTGGTACAAGTTGATGAAGTGCTTGCCTTTTGGAAAC
>gnl_Arath_TAIR10_AT2G17470.1
ATGGGTCCATTTCATCAGCAAAGCAGAGAGAGGCTTCTCTCGCAGAATGAATACTCAGATATGTGTTTCCGCAAGATCACAAACCTGTGCGAGTTGGGACATTCCGATCGTCGAAGGATCTTCTTCGCGGTGAAGATGGGAATGGCTCTTGCCCTCTGCTCCGTTGTTATTTTCCTCAAAGAGCCGTTGCATGATGCTAGTAAATACTCTGTATGGGGCATCCTTACTGTCGTCGTGGTTTTCGAGTATTCCGTTGGAGCAACTTTGGTCAAAGGATTCAACAGAGCGATAGGCACAGTATCTGCTGGAGGGCTCGCTCTTGGCATCGCGAGGCTCTCTGTTTTATCAAGAGATTTCGAGCAAACCATCATCATAACCTGCATTTTCCTAGCAGGTTTCATTGCTAGTTATTCAAAACTCCACCCGGCCATGAAGCCATATGAATACGCATTCAGGGTGTTCTTGTTGACATTCTGTATTGTTCTGGTTTCGGGGAACAATACCGGAGACTTCTTCAGCACGGCGTATTACAGGTTTTTGTTTATTGTTGTTGGTGCAACCACATGTTTGGTTGTGAATATATTCATATTTCCAATATGGGCCGGGGAGGATCTCCATAAACTGGTGGCCAATAATTTCAAGAGTGTGGCAAATTCCCTAGAAGGATGTGTAAATGGCTACTTGCAATGTGTGGAATATGAGAGAGTACCCTCGAAGATTCTCACGTACCAAACATCTGATGATCCATTATACAGTGGGTACAGGTCCGCTATTCAATCTACAAATCAGGAAGAATCTCTGCTCGATTTTGCCATATGGGAGCCTCCACATGGACCTTACAGAACGTTTAACCATCCCTGGAAAAACTATGTCAAACTTAGTGGTGCAGTAAGGCATTGTGCTTTCACCGTCATGGCGATACATGGTTGCATACTTTCAGAGATACAGGCAGCTCCAGAGAAACGACAGGCATTTCGTCATGAGCTTCAAAGAGTTGGCAATGAAGGCGCAAAAGTTCTGCGTTTGATTGGAGAAAAAGTGGAGAAAATGGAGAATCTAGGCCCGGGAGAGATTCTAAATGACGTTCAACGTGCAGCAGAGGAGCTACAGATGAAAATAGACAGTAAATCCTACCTTCTTGTGAACTCAGAAAGCTGGGCAGCTACTAAAGAGAAAGCTGAAGCAGAAGAATATGAAGAAGAAGCTCACGAGACCAAAGTGATCAAATCCTTAAGTCAGATTTGGGATACCAACAGTAGCAGCAACAATCAGAATCCAGCTAGTGGTAATGATGAATCTCAGATATGGGAATCAACAGAGAGTATGATGTTAAGAAACCGTGAGACATGGCCAAGTGTGTCCTTCATTGGTGGTTCTGTGGTAAATGAGACAGTATATAAAGTATACGAAAGCGCGAGTTCTTTGTCTTTAGCTACGTTTGCTTCCCTTCTCATCGAGTTTGTTGCAAGGCTGGAGAACCTTGTAAACGCTTTTGAGGAGCTAAGCACAAAAGCAGATTTCAGAGACCCGGTTCCTCTTAACGTAGTGGATCAAGAAGGATTATGGACAACACTCATGAGACTTAGGAGACTTAGGAGATATTTTGGCAGAAGT
>gnl_Arath_TAIR10_AT2G27240.1
ATGGAAAAAGTGAGAGAGATTGTGAGAGAAGGGAGAAGAGTGGCAAAAGAAGACCCGAGGAGAGTAGTTCACTCGTTCAAAGTGGGTCTGGTTCTTGCCTTAGTCTCTTCCTTCTACTATTACCAACCTCTCTACGACAGCTTCGGTGTTAATGCAATGTGGGCTGTTATGACGGTTGTTGTCGTCTTCGAGTTCTCTGTTGGGGCCACGCTTGGTAAAGGACTTAACAGAGTGGCGGCAACACTATTTGCGGGGGGACTTGGAATCGGAGCTCATCACCTGGCCAGCATGTCTGGTCCGACAGGAGAACCCATTCTTCTCGCAGTCTTTGTCTTTGTACAAGCTGCGTTGTCGACGTTTGTGAGGTTCTTCCCGCGGGTGAAGGCTAGATACGATTACAGTCTGCTGATATTCATACTCACCTTTGCGTTGATATCAGTGTCGGGGTTCAGAGAAGAGCAGGTTGTAAAGCTGACCCATAAGAGAATTTCCACAGTGATCATAGGAGGACTAAGTTGCGTCATTATCTCCATCTTTGTCTGCCCTGTTTGGGCCGGCCAAGATCTTCATTCACTCATAGCCTCTAACTTTGAGAAACTCTCATTTTTCTTGTTAGGTAACTCCTTTCATTATGTTTCTTCTGATTTGAACAGTATAACTCTTTTAAGAAAGATTAAAAGTTGGAGATTGGCAGATTTTGGGGACAAGTATTGTGAAGTGGTAGAAAATGATGGCGCCAAAGAGGTTGACAAACGAAAAAAGGATTTTGACAACTATAAAAGTGTTCTCAACTCAAAAAGCAATGAAGAATCTTTGGCTAATTTTGCAAAATGGGAACCTGGTCACGGCCAATTCAGATTCCGGCATCCTTGGAAACAATACCTAGCTGTCGGTGAATTAATCCGACAATGTGCTTACCGAATTCATGCCCTGAATTCATATCTTAATGCAGATAATCAGGTTTCAGTTGATATTAAAAAGAAACTAGGAGAACCATTGAGAAGAATGAGTTTGGAGTCCGGCAAAGCGATGAAAGAAATGTCAATTTCGTTAAAGAAAATGACTAAACCATCTTCTTCTGATCTTCATGTCCAAAACGCAAAATCTGCCTGTAAATCACTCACCAACTTACTTAATTCAGGCATCTTGAAAGAAGTTGAGCCTCTAGAATTGGTCTCCCTTCTGACCGCGATCTCCTTGCTCATCGATATTATAAACCTAACAGAGAAAATCTTGGAATCCCTACATGAACTAGCAACCGCTGCAAAATTTAAGAACAAGATTGAACATCCTTTGTTTTCCGAGAAACCAAAAGCCAAAAGCTTTGTTAGTGTCCGATCGATCAAATGTCATGATGATCATGTGGTCATAATTATTGAAGATGATGGTAATAATGATGACACATCAAAAAATGATAATGGCTCGAAGGAGGTTTCGATCCATGAGAAACATGAAGACGATGATACGCATGTAGACGCAAGATGTGTTTCATGTGGTCACACAAGCGTTTGTGTGAAA
>gnl_Arath_TAIR10_AT4G17970.1
ATGTCCAATAAGGTTCACGTAGGGAGCCTTGAGATGGAGGAAGGTTTGAGCAAGACGAAGTGGATGGTTCTCGAACCTTCTGAAAAGATTAAGAAGATTCCGAAAAGGCTTTGGAATGTCGGAAAAGAAGATCCGAGGAGAGTGATACATGCCCTTAAAGTAGGTCTTTCCTTGACACTCGTTTCTTTGCTATATCTCATGGAGCCTCTCTTCAAAGGCATTGGAAGCAATGCTATTTGGGCAGTCATGACTGTCGTCGTCGTCCTCGAGTTCTCTGCCGGTGCAACGTTGTGCAAAGGGCTTAATAGAGGATTAGGGACACTAATTGCGGGATCTTTGGCATTTTTCATTGAGTTTGTAGCTAATGATTCCGGCAAAGTCCTTCGAGCTATCTTCATTGGCACTGCTGTTTTTATCATTGGAGCGGCTGCTACTTATATAAGATTTATACCATACATAAAGAAGAATTACGATTACGGTGTTGTGATATTTCTCTTGACGTTCAATCTTATAACGGTGTCAAGCTATCGAGTAGATAGTGTGATAAACATAGCACACGATAGATTCTACACTATAGCCGTTGGTTGCGGAATCTGTCTTTTCATGAGCCTTCTTGTTTTTCCTATTTGGTCTGGTGAAGATCTACACAAGACCACCGTTGGTAAACTCCAAGGCCTCTCTCGCTCTATAGAAGCATGTGTGGATGAGTACTTTGAGGAGAAAGAGAAAGAAAAAACAGATTCAAAAGACAGAATCTACGAAGGGTATCAAGCTGTTTTGGATTCTAAATCTACTGACGAAACACTTGCATTATATGCAAATTGGGAACCAAGACACACTCTACGTTGTCATAGATTTCCATGTCAACAATATGTTAAAGTTGGAGCTGTTCTTCGTCAATTTGGTTACACTGTTGTTGCTCTTCACGGTTGCTTACAAACTGAGATTCAAACTCCAAGATCCGTTCGCGCGCTTTTTAAAGATCCTTGTGTAAGATTAGCCGGAGAAGTATGCAAAGCTTTGACGGAACTCGCAGATAGCATCTCAAACCACCGTCATTGTTCACCGGAGATTCTATCCGATCATCTCCACGTGGCACTTCAAGATCTTAATTCCGCTATCAAGTCTCAGCCTAAACTCTTCCTTGGCTCTAACCTCCATCGTCACAATAATAAACACCAAAACGGTAGCATTTCCAATAACAAACACCATCAGCGCAACAGTAGTAACAGTGGAAAAGATCTAAACGGCGACGTTTCTCTTCAAAATACCGAAACCGGTACACGTAAAATTACAGAAACCGGTTCACGTCAAGGCCAAAACGGAGCCGTTTCACTTTCAAGCTTTAGGACTGACACGTCAGCTTTAATGGAGTACCGGAGATCGTTCAAGAACAGTAACTCAGAGATGTCGGCGGCGGGAGAGAGGAGGATGTTACGGCCACAGCTGAGCAAAATCGCGGTGATGACGAGTCTCGAATTCTCGGAGGCATTACCGTTCGCGGCGTTTGCGTCGTTGCTAGTGGAAATGGTGGCGAGGCTCGATAATGTAATCGAAGAAGTTGAGGAATTGGGAAGGATCGCAAGTTTTAAGGAGTATGATAACAAGCGAGATCAGACGGCTGACGATGTCCGATGCGAAAACCCGGCGAATGTTACGATCAGTGTCGGTGCCGCGGAA
>gnl_Arath_TAIR10_AT4G00910.1
ATGGCAACACAAGAAGCAGGGAAGCTAGAGTGGAGGATAAGTGTAGACAATGGGACAACAGAGAGATTGGTTCCTAGATCGGGACTAAGTAAAAGGATCTTTCTTTGGCTAAAGGATTTGGTAATGAAGGTGATCATGGAGCGGGTAGCTAAGTTTATGAGGAAAGCTTGGAGGATTGGGGCAGATGATCCGGCCAAAGTGGTACATTGTCTTAAAGTAGGACTTGCACTTTCATTAGTCTCAATCTTTTATTACATGAGACCTTTGTATGATGGTGTTGGAGGAAATGCTATGTGGGCTATCATGACTGTTGTGGTCGTCTTCGAGTCCAATGTTGGAGCAACATTCTGCAAATGTGTAAACAGAGTTGTGGCAACTATATTAGCTGGATCACTAGGCATTGCTGTTCATTGGGTCGCCACACAATCAGGAAAAGCTGAGGTTTTTGTGATTGGATGCTCTGTTTTTCTCTTTGCCTTCGCAGCTACTTACTCGCGGTTTGTGCCGTCATTCAAAGCCAGATTCGACTATGGAGCAATGATCTTTATCCTCACATTTAGCCTTGTCTCAGTAGGCGGTTACCGAGTAGATAAGCTTGTTGAATTGGCTCAGCAAAGAGTATCAACTATTGCAATAGGAACATCTATTTGCATTATCATTACTGTCTTCTTCTGTCCGATTTGGGCAGGATCTCAGCTTCACCGTCTTATTGAACGTAACCTCGAAAAACTTGCTGATTCGTTAGACGGCTGTGTAGCAGAGTACTTTAAGGAGAACGAAGTCTCAACGAATCGAAATGAAGATGAAAACACTAACATGAAATTGCAAGGATTCAAATGTGTACTCAACTCTAAGGGAACAGAGGAAGCCATGCCGCTTATTCGGTTTTCGGGTTTTTCTTTCTCTCAGGCGAATCTAGCGAGATGGGAACCTGCACATGGAAGCTTTAACTTTCGGCATCCATGGAAGCTATACGTAAAGATAGGGGCTGCTATGCGCAGATGTGCTTATTGCCTTGAGAATCTCAGTATCTGCATCAACTATGAAACAGAGGCACCAGACCAGGTCAAGAACCATTTCGGGGAGGCATGTATGAAACTGAGCTCAGCTTCTTCAAAAATCCTAAGAGAATTAGCGGATATGATGAAGAACACGAGAAAATCATCGAAGATGGATTTCCTGGTGTTTGATATGAACTCTGCAGTACAAGAGCTTCAAGAAACTTTAAAAAATGTTCCAATTGAAACCAATAAGCCTGAAGAAGTTCCATCTGAAGAGGAGAACAAAGTAGACAGCGAAGAGAGAACCACGTCCATGAGCCTACATGAAGTCCTTCCAGTTGCCACTTTGGTTTCGTTGTTAATCGAAAACGCAGCTAGAATTCAAACAGCCGTTGAAGCAGTCGATGAACTGGCAAATCTTGCAGATTTCGAACAAGATTCGAAAAAGAAAACCGGAGACAACAACACTAAACAACCACCACTAAGTTCC
>gnl_Arath_TAIR10_AT1G68600.1
ATGGGAGGTAAAATGGGATCAGTACCGGAGCAAAACACAGAGAAGCTTCTCTGGCAGTCAAGCGACGTCGCTGATAGCCGTGACTCCAAGTTCCGGTGTTGCTCGTGGAGGGCTCTCTACGAGGCTCCGGCGAAGTTGTACGCGCTGGGACATTCTGATCGTAGGAAACTTTACTTCTCCATCAAGATGGGAATTGCTTTGGCACTCTGTTCTTTCGTCATCTTTCTCAAAGAGCCGCTTCAAGATGCTAGTAAATTCGCAGTTTGGGCGATTCTCACCGTCGTTCTCATTTTCGAGTATTACGTCGGAGCAACTTTGGTTAAAGGATTCAATAGAGCATTAGGCACAATGTTAGCTGGAGGACTTGCTCTCGGCGTCGCGCAGCTCTCTGTTTTAGCAGGAGAGTTTGAAGAAGTCATCATCGTAATCTGCATATTCCTTGCAGGTTTTGGTGCTAGTTATTTGAAACTATACGCGTCCATGAAACCATACGAATACGCATTCAGAGTGTTCAAGTTGACATATTGTATCGTTCTTGTTTCCGGGAACAACTCAAGAGACTTCTTAAGCACTGCTTATTACAGGATTTTGCTTATTGGTCTTGGTGCAACCATTTGTTTGCTTGTGAATGTATTTTTATTTCCGATATGGGCCGGAGAAGATCTCCATAAACTGGTGGCTAAAAACTTCAAGAATGTTGCAAATTCCCTAGAAGGATGTGTTAATGGTTACTTGCAATGTGTCGAATACGAGAGAATACCGTCGAAGATACTCACGTACCAAGCTTCAGATGATCCATTATACAGCGGGTACAGATCCGCTGTTCAATCTACAAGCCAAGAAGATTCTTTGCTTGATTTCGCTATATGGGAGCCTCCACATGGACCTTACAAAACGTTTAACCATCCTTGGAAAAACTATGTCAAACTTAGTGGTGCAGTGAGGCATTGCGCGTTCACAGTCATGGCAATGCATGGATGCATTCTTTCAGAAATACAGGCATCTCCAGAGAAAAGACATGTTTTCAGTAACGAGCTTCGGAGAGTTGGTAATGAAGGAGCAAAAGTATTACGTTTGTTTGGAGAAAAAGTAGAGAAAATGGAGAAGCTAAGCCTAAGCCTAGGAGAGATTCTGAAAGACGTTCAACGTGCAGCTGAGGCACTACAAATGAAAATAGATAGTAAATCATATCTTCTTGTCAACTCAGAAAGCTGGGCAGCTATTAAAGAGCAAGCTGAAGCGGAAGAAGCTCGAGAAAACGACCAAGAAGCCAAAGACGACGAGACCAAAGTGATCAAATCCTTAAGCCAGATTTGGGATACTAACAACAACAACAACCATCAGAGTAATGATCAATCTCAGCATTGGATGTCAACAGAGAGTATGATGTTAAAGAACCGAGAGATGTGGCCAAGTATGTCCTTCATTGATGGTACTGTGGTGAATGAGATAGAATGTAAAGTATACGAAAGTGCGAGTTCGTTGTCTCTGGCTACGTTCGCTTCCCTTCTGATTGAGTTTGTTGCAAGGCTGCAAAACATTGTCAATGCTTTTGAGGAGCTTAGCACAAAAGCTGGTTTCAAAGATGCTGTTGATCAGATTCCTAAGGTT
>gnl_Arath_TAIR10_AT1G25480.1
ATGGCTGACCAAACTAGAGAAGCCTTTCTCTCTCGAAAAGCTTGCTCAGATTTCGGATTCAATGATTCAAACATCATCGATGACCGTCGTTCCAAGTTCCGGTGTTTCCGATTTTGCTCCGACGGGATCACTGCTTCCTGGAAAGCTTTATACGACATCGGTGCTAAATTATACGAGATGGGTCGTTCCGATCGTCGGAAAGTTTACTTCTCCGTTAAGATGGGGATGGCTCTCGCACTCTGTTCTTTCGTCATCTACCTTAAAGAACCACTCCGTGACGCTAGCAAGTATGCTGTTTGGGCGATCCTTACTGTTGTCGTCGTCTTTGAGTATAGTATAGGAGCAACATTGGTCAAAGGATTTAATAGAGCTATAGGAACACTCTCTGCTGGAGGACTTGCTCTTGGCATAGCTAGACTCTCTGTTTCAGCTGGAGAATTTGAAGAACTCATTATCATTATCAGTATTTTCATTGCAGGTTTTTCTGCAAGTTATTTGAAACTATACCCGGCGATGAAGTCGTATGAATATGCATTCAGGGTGTTTTTGTTGACATACTGTATTGTTCTTGTGTCTGGAAACAACTCTAGAGATTTTTTTAGCACTGCTTATTATAGGTTTTTGCTTATCCTGGTTGGTGCTGGTATCTGTTTGGGTGTGAACATATTTATACTTCCCATTTGGGCTGGAGAAGACCTCCATAAACTAGTTGTTAAGAATTTCAAAAGTGTGGCCAATTCACTTGAAGGATGTGTTAATGGGTACTTGCAATGTGTTGAATACGAGAGGATTCCTTCGAAGATTCTCACTTACCAAGCTTCGGATGATCCATTATACAGTGGATACAGGTCTGTAGTCCAATCTACGAGCCAAGAAGATTCTCTGCTTGATTTTGCAGTATGGGAGCCTCCACATGGACCATATAAGACTTTCCACCATCCATGGGCAAACTACGTCAAACTTAGTGGCGCAGTAAGGCACTGCGCTTTCATGGTCATGGCAATGCATGGCTGCATTCTTTCGGAAATTCAGGCAGCTCCAGAAAAAAGGCAGGCTTTTCGTCAAGAACTTCAAAGAGTTGGAAACGAAGGAGCCAAAGTCTTGAGGTTGTTTGGAGAAAAGGTGGAGAAAATGGAGAAGCTAAGCCCAGGGAACGTTCTCAAGGATGTTCAAAGAGCAGCAGAGGAACTACAGATGAAAATAGACAGTAACTCCTTCCTACTTGTCAACTCAGAAAGCTGGGCTGCTATGAAAGAGAAAGCCGAAGCTGAAGAAGCGCAACAAAACTATCACGAAGCCAAAGACGACGAGTCTAAAGTGATTCAATCCCTCAGCCAGATATGGGACAATAACAACAACCCTCATCATCAGAATCAACACGCTGGTAATGATTCTCAGCTATGGATATCAACAGAGAGTATGATGCTTAGGAACCGCGAAAACTGGCCAAGCGTCTCTTTCATAGGCGGTTCTATGATCAATGAGATAGAATCCAAAGTATATGAAAGTGCGAGTTCTTTGTCGCTAGCTACATTTGCGTCTCTTTTGATCGAGTTTGTTGCAAGGCTCCAAAATATTGTTAACGCGTATGAGGAACTAAGCACTAAAGCCGATTTCAAAGAACAAGTTAGCGAGACACGGATA
>gnl_Arath_TAIR10_AT1G08440.1
ATGGAGAAAGTGAGAGAGATTGTGAGAGAAGGGAGGAGAGTAGGTAAAGAAGATCCGAGAAGAGTAGTGCATGCTTTCAAAGTGGGACTTGCTCTTGCTTTGGTCTCTTCCTTCTATTATTATCAACCTCTCTACGACAACTTCGGTGTCAATGCAATGTGGGCTGTCATGACCGTCGTTGTTGTTTTTGAATTCTCTGTAGGGGCCACACTTGGGAAAGGACTAAATAGAGCAGTGGCAACATTGGTAGCAGGAGGACTAGGGATTGGAGCTCATCACCTAGCAAGTTTGTCGGGTCCAACAGTAGAACCCATTCTTCTTGCCATCTTTGTCTTTGTCCTAGCTGCATTGTCGACGTTCGTGAGGTTCTTCCCGCGGGTGAAGGCAAGATATGATTATGGGGTATTGATATTCATATTGACGTTCGCACTGATATCAGTTTCGGGGTTTAGAGAGGACGAGATATTGGATTTGGCGCATAAGAGACTATCGACAGTGATAATGGGAGGAGTTAGTTGCGTGCTTATCTCTATCTTTGTCTGCCCTGTTTGGGCAGGACAAGACCTTCATTCTCTCCTTGCCTCCAACTTTGACACTCTCTCCCACTTCCTTCAAGAATTTGGGGACGAATATTTTGAAGCGACAGAGGATGGGGACATCAAAGAAGTGGAGAAGAGGAGAAGGAATCTTGAGAGATATAAAAGTGTTCTCAACTCAAAAAGCAATGAAGAAGCTTTGGCTAATTTTGCAAAATGGGAACCGCGTCATGGCCAATTTAGATTTCGGCATCCATGGAGACAATATCTTGCCGTGGGTGCATTACTCCGGCAATCTGCTTACCGAATTGATGCCTTGAATTCAAACATCAACTCAGATATGCAGATCCCAATGGACATTAAAAAGAAAATAGAGGAACCATTAAGAAGAATGAGCTCGGAGTCGGGGAAGTCAATGAAAGAAGTGTCCATTTCATTAAAGAACATGACAATATCATCTTCTTTTGATATCCATGTAGTAAACTCACAATCTGCATGCAAGACTCTTTCCACTTTACTTAAATCAGGCATCTTAAACGATGTTGAGCCTCTACAAATGATCTCATTAATGACGACAGTTTCTCTGCTCATTGACATTGTAAACTTAACCGAAAAGATCTCAGAATCCGTACATGAGCTTGCATCCGCAGCAAAATTTAAGAACAAGAAGAAGCCGTCTAAGTCGAATTCGGGAAGCATTGGTCAAGCCATGCCAAATAAATCTCATGATGATGATGATCATGTTGTTACAATTTTAGGTGACGTTGACACATCAAACAATGTTGATCAATCGCAATCGCATGGAGAGATCTCAGTGGACTCATGTCATCATGTCACCATAAAGATTAACGATGATGATTCGATCCATGACAAAAATGAAGATGGTGATATACATGTACATACAAATCGTGTATCATGTGATCACACTAATGCTAGTGATCTTTTAGATAGTGGCGTTAAAAAGAAT
>gnl_Arath_TAIR10_AT1G18420.1
ATGGCGGCACCAAAGCTGGAATCTTTCAGGCGGGGTAGCATGTTCGACGGATCTTTCAGGCGAGGTAGTATGTTCGATGGTTCGTTTCGACAAAGCATGAGAGATAGGCTTATCCTACAGAGCAGAGGCTATTCCAATGTCAACGACGATGACAAAACTTCCGTCCGTTGCTGCTCCTACAGCTACTTCTCTGACAAGATCACGGGGGTTGTGAAGAAATTAAAGGATGTTTTGGTTACGGCATGGGAGATGGGAACAGCTGACCCGAGGAAGATGATATTCTCGGCGAAGATGGGTTTGGCTCTGACACTTACCTCTATCCTCATCTTCTTTAAGATCCCAGGATTAGAGCTCAGCGGCCACTATCTCTGGGCAATTCTTACAGTAGTTGTTATCTTCGAGTTCAGTATAGGAGCCACCTTTAGCAAAGGATGTAACCGGGGACTAGGAACATTGTCCGCAGGAGGACTGGCGCTTGGCATGTCTTGGATATCGGAGATGACTGGAAATTGGGCAGATGTTTTTAATGCTGCTAGCATCTTTGTAGTAGCCTTTTTTGCGACTTATGCAAAGCTATATCCAACGATGAAGCCTTACGAGTACGGATTCCGGGTGTTCTTGCTGACCTATTGCTACGTAATAGTGTCAGGATACAAAACAGGGGAATTCATGGAAACAGCTGTTTCAAGGTTCCTTCTGATAGCTCTTGGTGCCAGTGTTGGCCTCATAGTGAATACTTGCATTTATCCCATATGGGCTGGGGAAGATCTCCATAACTTGGTCGCCAAGAACTTTGTGAACGTAGCGACTTCTCTGGAAGGTTGTGTGAACGGATATCTTGAGTGCGTAGCATATGATACAATCCCATCTAGGATTCTGGTCTATGAAGCTGTCGCGGAAGATCCAGTGTACAGTGGTTACAGATCAGCCGTTCAATCTACAAGCCAAGAAGACACCCTGATGAGTTTTGCATCATGGGAGCCACCACACGGACCGTACAAATCCTTTAGATACCCATGGGCACTGTATGTGAAAGTAGGTGGTGCATTGAGGCATTGTGCTATCATGGTCATGGCGTTACATGGCTGCATTCTCTCAGAGATCCAGGCTGCAGAGGATAGAAGACGAGAATTTCGTAATGAGCTTCAAAGAGTGGGAATCGAAGGAGCAAAAGTACTAAGATACATTGGGGAAAGCCTGAAGAAGATGGAGAAGCTAAACCCTATAGAAGACATACTCTACGAGATTCACCAAGCAGCAGAAGAACTACAGAGCAAAATCGACAAGAAATCATACCTTCTCGTGAACGCCAAGAATTGGGAAATCGGGAACCGGCCTAGGGTTAGGGATTTGACTGATGAACAAAAAATCTCGAATCTCGACTCTGATCTAAGTCGGATCTTGGCTCATAAATCTCAGAGTGAAGCCACTCTTCGTCCACCGAAGAATTGGGATGATGTTACAACTGCAGCTAACTTGAGTTCGGCGACGATGCTTCCTTACCTGCAATCAAGGACGATGATACATAAACAGCCGTCGTGGCCTAGCCGGATCTCTATTACGCCGGGAAGTATGTTACAGCCACCACTGGGAGAGCCGGGAAAAATGTACGAGAGCGCGAGTAATCTTTCTCTAGCTACGTTCGCTTCGCTACTGATCGAATTCGTCGCGAGGCTTGAGAATCTCGTGAATGCGTACGATGAGCTCAGTGTCAAAGCTAATTTCAAAGAAGCTGTCTCTGAG
>gnl_Arath_TAIR10_AT1G08430.1
ATGGAGAAAGTGAGAGAGATAGTGAGAGAAGGGATTAGAGTAGGGAATGAAGACCCGAGAAGAATTATTCATGCTTTCAAAGTGGGACTTGCTCTTGTTTTGGTCTCTTCCTTCTATTATTACCAACCTTTCGGTCCTTTCACCGATTACTTCGGTATCAATGCAATGTGGGCTGTCATGACCGTCGTTGTTGTCTTTGAATTCTCCGTAGGGGCTACACTTGGGAAAGGACTAAATAGAGGAGTGGCAACATTAGTAGCAGGAGGACTAGGAATTGGAGCTCATCAACTAGCAAGATTGTCGGGTGCAACAGTGGAACCTATTCTTTTGGTCATGTTGGTCTTTGTGCAAGCTGCGTTGTCGACGTTCGTAAGGTTTTTCCCATGGGTAAAGACAAAGTTCGATTATGGGATATTGATATTCATATTGACGTTCGCGCTGATATCGTTGTCGGGGTTTAGAGACGAAGAGATAATGGATTTGGCAGAAAGCAGACTATCGACAGTGGTGATTGGAGGAGTCAGTTGCATCCTTATCTCTATCTTTGTCTGTCCTGTTTGGGCTGGACAAGATCTACATTCTCTCCTTGCCTCTAACTTTGACACTCTCTCCCACTTCCTTCAAGATTTTGGGGACGAATATTTTGAAGCGAGAGAGAAGGGGGACTACAAAGTAGTGGAGAAGAGGAAAAAGAATCTTGAGAGATATAAAAGTGTTCTTGACTCCAAAAGCGATGAAGAAGCTTTGGCTAATTACGCAGAATGGGAACCGCCTCATGGACAATTTAGGTTTAGGCATCCATGGAAACAATATGTTGCCGTTGGTGCATTACTCCGGCAGTGTGCCTACAGGATTGATGCCTTGAATTCATACATCAACTCAGATTTTCAGATCCCAGTGGACATAAAAAAGAAATTAGAAACACCATTAAGAAGAATGAGCTCGGAATCGGGAAACTCAATGAAAGAAATGTCCATTTCACTAAAACAAATGATAAAATCATCTTCTTCTGATATCCATGTCTCAAACTCACAAGCTGCATGCAAATCTCTTTCTACTTTACTTAAATCAGGCATCTTGAACGATGTTGAGCCTCTTCAAATGATCTCATTGATGACGACTGTCTCCATGCTCATAGATATTGTTAACTTAACCGAAAAGATCTCGGAATCTGTACACGAGCTTGCATCCGCTGCAAGATTTAAGAACAAGATGAGGCCGACCGTGCTATACGAGAAGTCGGATTCCGGAAGCATTGGTCGTGCCATGCCAATAGATTCTCATGAAGATCATCATGTTGTCACAGTTTTACATGACGTTGATAATGATAGATCAAACAATGTTGATGATTCACGTGGAGGGAGTTCACAGGACTCATGTCATCATGTTGCCATAAAGATTGTTGATGATAACTCAAACCATGAAAAACATGAAGATGGTGAAATACATGTACATACATTAAGTAATGGGCATCTTCAG
>gnl_Arath_TAIR10_AT3G11680.1
ATGGATTTGAATGCTCAAGAGAAGAAAGCAGGGTTCTTTCAAAGGCTTCAGGATTTCCCTAGCAAGCTCAAAGACGATGTCACCAAACGCGTAAAGAATGTGCAAAAGTTTGCGAAAGATGATCCAAGACGGATCATCCACTCCATGAAAGTGGGGGTTGCTCTCACATTAGTGTCATTGTTGTACTATGTGCGACCACTCTACATCAGCTTTGGGGTCACGGGTATGTGGGCGATACTTACCGTAGTCGTGGTCTTCGAATTCACTGTTGGTGGAACACTTTCCAAAGGTTTAAACAGAGGGTTTGCAACATTAATAGCAGGAGCCTTAGGGGTTGGGGCAGTACACCTTGCTCGTTTCTTTGGGCATCAAGGAGAGCCCATAGTTCTTGGGATCTTAGTGTTCTCACTAGGCGCAGCTGCAACATTTTCGCGGTTTTTCCCACGGATTAAACAGAGATATGACTATGGTGCTCTGATATTCATACTCACATTTAGTTTCGTTGCGATTTCGGGTTACCGTACAGATGAAATATTGATTATGGCATATCAAAGACTATCGACTATTCTTATCGGTGGCACGATCTGCATCCTTGTGTCGATTTTCATTTGTCCTGTATGGGCTGGCGAAGATCTTCACAAGATGATTGCTAACAACATTAACAAACTTGCTAAGTACCTAGAAGGATTCGAGGGTGAATATTTTCAACCGGAGAAGATTTCAAAGGAGACAAGCTCGTGTGTTCGAGAATACAAAAGCATTCTAACATCAAAAAGCACTGAAGATAGTTTGGCGAATCTTGCAAGATGGGAACCAGGGCATGGACGTTTCAGGTTACGGCACCCGTGGAAAAAGTACTTGAAAATTGCAGGACTCGTTCGCCAATGTGCCGTCCATTTAGAAATCCTCAATGGCTACGTTCTTTCAAACGATAAGGCACCACAAGAATTCGAAAGTAAGATTCAAGAGCCAATCACGACTATGAGCAGAGAAGTTGGTGAAGCCCTAAAAGCCATAGCCAAATCTATTAAAACAATGAGGAACGATAGTGCTTGTGTGAACGCACACATTGACAACTCCAAAAAGGCCATTAAAAACTTAAAGATTGCACTCAAATCTTCTTATCCAGAGACATATAAAGATCTTTTGGAGATCATTCCCGGAGTCACAATGGCATCAATCCTGATCGAGGTCGTGAATTGCGTCGAGAAGATCTACGAGGCTGTGGAAGAATTCTCTGGTCTTGCACATTTCAAAGAGACTTTGGATTCAAAACTATCAGCGGAGATAGGACAACATCAATTACTCCACAGGGGATGTGTAAAGCCGGTTCTAGATGGCGACAACGAGAAAGAAGACAATAGCTCATGTCATGTTCTTATCACTGTCCATGATGAAGGATATCTACCGACGGCCACCGCGAAGAACGTTTTGGGAGCAGAGAAGACTAGAGTAGATATTGTG
>gnl_Arath_TAIR10_AT3G18440.1
ATGGCGGCGAAGCAAGGTTCCTTCAGGCATGGAATACTCGAGAAACGGGAGAGGCTTCTCTCCAATAATGGTTTCTCCGATTTCAGATTCACCGACATCGAATCTAACGATCTACTCGAAAACGAAAACTGTGGACGAAGAACACGGTTATGTTGCTGTTGTTCGTGTGGTAATCTATCTGAGAAAATATCTGGAGTCTACGACGATGCTAAAGATGTAGCGAGGAAAGCTTGGGAGATGGGAGTATCTGATCCGAGAAAGATCGTCTTCTCCGCTAAGATTGGTCTTGCTCTGACGATTGTTGCGCTTTTGATTTTTTATCAGGAACCTAATCCGGATCTTAGTCGATACTCTGTTTGGGCTATTCTTACTGTCGTCGTCGTCTTCGAATTCACCATCGGAGCAACTCTAAGCAAAGGGTTTAATAGAGCGCTTGGGACATTATCAGCTGGAGGTCTTGCTCTTGGAATGGCTGAGCTTTCCACTTTATTCGGTGACTGGGAAGAGATCTTCTGCACTCTTAGTATCTTCTGCATTGGGTTTCTTGCAACTTTCATGAAACTATACCCGTCGATGAAAGCTTATGAATACGGGTTCCGGGTTTTCTTGCTTACGTATTGCTACATTCTGATTTCTGGGTTCAGAACTGGGCAGTTTATAGAAGTGGCTATCTCTCGGTTTCTGCTTATAGCTCTTGGTGCTGGTGTTAGTTTAGGTGTTAATATGTTTATCTATCCTATATGGGCTGGAGAGGATCTTCATAACCTTGTCGTGAAGAATTTTATGAATGTTGCGACTTCCCTTGAAGGTTGTGTGAATGGATATCTCCGCTGTCTTGAATACGAGAGAATCCCATCCAAAATCCTCACGTACCAAGCTTCAGAGGATCCTGTTTACAAGGGTTATAGATCAGCTGTTGAGTCAACCAGCCAAGAAGAGTCTCTGATGAGTTTCGCAATATGGGAGCCACCACATGGACCATACAAGTCATTTAACTACCCATGGAAGAACTATGTCAAGCTCAGCGGCGCTCTCAAGCATTGTGCATTCACTGTCATGGCATTGCACGGCTGCATTCTCTCAGAAATCCAGGCACCAGAGGAACGGAGACAAGTTTTTCGGCAAGAACTTCAGAGAGTGGGCGTAGAAGGAGCTAAATTGTTAAGAGAGCTCGGTGAAAAGGTGAAGAAGATGGAGAAGCTAGGACCAGTCGACCTTCTCTTTGAAGTACACCTAGCTGCTGAAGAATTACAGCACAAGATCGACAAGAAATCTTACCTTCTTGTCAATTCCGAATGCTGGGAGATCGGAAACCGAGCCACCAAGGAATCAGAGCCTCAAGAACTGCTCTCCCTCGAAGATTCAGATCCACCAGAAAACCACGCGCCTCCAATCTACGCCTTCAAATCCCTAAGCGAGGCAGTTCTAGAGATACCACCAAGCTGGGGCGAGAAGAATCACCGTGAAGCGTTGAACCATAGACCTACTTTCTCAAAACAGGTGTCATGGCCTGCACGGCTTGTACTTCCGCCGCATCTGGAGACGACTAACGGAGCTTCACCGTTGGTGGAGACAACAAAGACTTATGAAAGCGCGAGTGCATTGTCTCTCGCGACGTTCGCGTCTCTCCTCATTGAGTTCGTTGCTCGGTTGCAGAACGTGGTCGACGCGTTCAAGGAGTTAAGCCAGAAAGCGAATTTCAAGGAGCCGGAGATTGTTACAACGGGGACTGATGTTGAATTCTCTGGTGAAAGAGTTGGACTTGGCCAGAAGATTCGTAGGTGTTTTGGGATG
>gnl_Arath_TAIR10_AT5G46610.1
ATGTCGGACAGGGTCCATGAAAGGAGCATGGGAATGGAGGAAGAAGGCTCTACTAAAAACATGAAGACAAAGGTTCTTGAACTTCCAACAAAGATCAAGAAGATTCTAAAGAATATATGGAAAGTTGGAAAAGATGATCCAAGGAGAGTGAAACATGCTTTGAAAGTAGGAGTTTCGTTAACACTTGTGTCTTTATTGTATCTCATGGAGCCTCTCTTCAAAGGCATTGGAAACAGTGCTATTTGGGCAGTCATGACCGTTGTTGTCGTCCTAGAGTTCTCTGCCGGTGCAACGTTGTGCAAAGGGCTTAATAGAGGATTAGGGACACTAATTGCTGGATCTTTGGCATTTTTCATAGAATTTGTGGCTAATGATTCCGGCAAGATTTTCCGAGCTATTTTCATTGGCGCCGCAGTTTTTATCATTGGAGCGTTGATAACATATCTGAGATTTATTCCATACATTAAAAAGAACTACGATTACGGCATGCTTATATTTCTCTTGACGTTCAATCTAATAACAGTATCGAGTTATAGAGTTGATACCGTGATTAAAATTGCACATGAGAGATTCTATACTATAGCCATGGGTGTTGGTATTTGTCTGCTCATGAGCCTTTTGGTTTTTCCTATTTGGTCTGGTGAGGACCTTCACAAATCCACCGTCGCTAAGCTTCAAGGCCTCTCCTATTCCATCGAAGCATGTGTGAATGAGTACTTTGAAGAGGAGGAGAAAGACGAAGAAACATCAGATTTGTCAGAAGACACGATCTATAACGGATATAAGACTGTTTTGGATTCCAAATCCGCCGATGAAGCACTTGCAATGTATGCAAGTTGGGAGCCAAGACACACACGACATTGTCATAGATTTCCATGGAAACATTATGTTAAAGTTGGATCTGTTCTTCGTCAGTTTGGTTACACTGTTGTTGCTCTTCATGGTTGCTTAAAAACCGAAATTCAGACTCCGAGGCCTCTCCGTGGACTCTTCAAGGATCCTTGCGTACGACTAGCTGGAGAAATCTGCAAGGTTTTATCGGAACTTGCCGCAAGCATTAGAAACCGACGTCACTGTTCCCCGGAGATTCTCTCCGACAGTCTCCAAGTGGCATTACAAGATCTCAACACAGCCATTAAATCACAACCTAAACTCTTCCTCGGCTCTAGCCAAAACGGCAACGTGTCTCAAGGAAATAGCGGTAGACATAACCCCAACGTTGCAGTTTCACAACACATTAATAAAGACACAAACGAGGCCGCTTCGTATCAAAACACTGGAACGCCACGTGGTGAACGCATGTCACGTTTTGGACCAAACGTTTCGTTTTCTAGATTGAGGGCTGATACGTTAGAACGAAGATCGGCGGCAGCGACTAACGAAAGAAAGATTCTGAGGCAACAATTGAGCAGGATTGTGGTGTTGACGAGTCTTGAATTCTCGGAGGCGTTACCATTTGCGGCTTTTGCGTCACTACTAGTGGAAATGGTTGCTAGGCTTGACAATGTGATTGAGGAAGTGGAGGAGCTAGGAACGATCGCCTGCTTTAAGGATTATGATAACAACGTTGATCAGAAGGATGTGGAGGTTCGAGTCGAGAAGCCGGCAGACCTAGTGGTTGGCGTGGAG
>gnl_Arath_TAIR10_AT5G46600.1
ATGGGGTACAAGGTCGAAGCACGGAGCATGGAGATTTCCATGGAAGATGAAGATTCTAGAAAGAAGAGAAAGAAGGGTCTAAATCTTCCGAAGAAGATGAAGAAGATTCTAAGGAATCTATGGAATGTGGGAAAGGAAGATCCGAGGAGAGTGATACATGCTTTGAAAGTAGGAGTTGCCTTAACGCTTGTGTCTTTATTGTATCTCATGGAACCTTTTTTCGAAGGTGTTGGAAAAAATGCTCTTTGGGCAGTCATGACCGTCGTTGTGGTTCTTGAGTTCTCTGCCGGTGCAACATTACGCAAGGGATTAAATAGAGGATTAGGGACACTAATAGCAGGATCTTTGGCATTCTTTATTGAGTGGGTTGCTATTCATTCCGGTAAAATTCTCGGAGGTATCTTCATTGGCACTTCTGTTTTCACCATCGGATCGATGATAACATACATGAGATTTATTCCGTACATAAAGAAAAACTACGATTACGGCATGCTTGTATTTCTTTTGACGTTTAATCTAATCACAGTATCAAGTTATAGAGTGGATACTGTGATTAAGATCGCGCATGAGAGATTATATACCATTGGTATGGGTATTGGCATTTGCCTCTTCATGAGCCTTCTGTTTTTCCCGATCTGGTCTGGTGATGACCTTCACAAATCAACTATTACTAAGCTCCAAGGCCTCTCTCGATGTATTGAAGCATGTGTGAGTGAGTATTTTGAGGAGAAGCTGAAAGACAACGAAACATCAGATTCTGAATCTGATGATGAAGACCTAATCTACAACGGGTATAATACTGTTTTGGATTCTAAATCCGCCGACGAAGCGCTCGCAATGTATGCAAAGTGGGAGCCAAGACACACAAGGCGTTGCAACAAATTTCCATCCCAACAATATATCAAAGTTGGATCCGTTCTTCGCAAGTTTGGTTACACTGTTGTTGCTCTTCACGGTTGCTTACAAACCGAGATTCAGACTCCAAGGTCTATCCGTGTCCTCTTCAAAGATCCTTGTGTTAGACTAGCCGGAGAAATCTGCAAAGTTTTATCAGAACTCTCCGAAAGCATTCAAAACCGACGTCATTGCTCGTCGGAGATTCTCTCCGACAGTCTCGAAGCGGCATTAAAAGATCTCAACTCCACAATCAAGTCACAACCTAAGCTCTTCTTAGGCTCTAACCTTCATAGTAACATCACTAACAAGCACCTAAACGGCCACGTTTCATATTACAACGAAACTAACTCAAACGGCACCGTTTCATATCACAACGATAATAACACAAACGGCTGCGTTTTGGGAGAAACTATAGAAGAGAACGACACCGTATCACCACTTCCGTTAAACAGCGTTGTTTCACTCTCTAGCTTAAGATCGGTGAAGAAATCGGCGGCGACCGGAGAGAAGAGGAGATTGAGGAAACAATTGAGCAAAATCGCGGTTATGAAAAGTTTGGAGTTTTCGGAAGCGTTACCATTTGCTGCGTTTGCGTCACTTCTTGTGGAAATGGTTGCGAGGCTTGATACTGTGATTGATGAGGTTGAGGAATTGGGAACAATCGCCTGCTTTAAGGAGTACGATAAGACTGTGGAGGTGCGAATTGAGAACCGGTTAATC
>gnl_Betvu_v1.2_Bv1_002690_jitd.t1
ATGGCAGCCGGAGAAGGAAAGTCCGGAAGTTTAGAATGGAAGATCAATGTTTCTAACGGGACAACGAAGGTTCTAGAGCCCGAAAGAGGGTTAGCAGGACGAGTGTGGCAGAAAGTACAGAGTTTGATCATTATGAAAGCATGGAAATTTCTGATGGACTGTTGGAATATAGGTGTGGCTGAGCCAACAAGATTTACTCATTGTCTGAAAGTTGGACTTTCTCTTACAGTTGTGTCATTGCTCTATTATATGAGACCTTTATATGATGGTATTGGAAAAAATGCAATGTGGGCAATTATGACAGTTGTGGTGGTATCTGAATATACAGTAGGATCAACTATATACAAAAGTATCAACAGAGCTGTTGCAACAACTATTGCAGGATCATTAGGCGTTGGGGTTCATTGGGTAGCAAGTCACTGTGATAGAGTATACCAGCCTATTATCCTTGGAGTTTCTGTGTTCATTTTTGCTTCGGTAGCCACGTTCACTCGTTTCATCCCAACGGTGAAGGCTCGATTTGATTATGGTGCCATGATTTTCATCCTCACGTTCAGCCTAGTCTCGATCTCAGGCTACCGGGTAGATGAGTTGGTCATGCTGGCTCAGCAAAGGGTAAGCACAATTGCGATTGGAATATCCCTGTGCATCCTCGTAAGCATGCTGTTCTGGCCTGTTTGGGCAGGAGATAAACTTCACAATCAAACCATTAGCAACCTTGAAAAACTTGCCATTTCCTTGGAAGGTTATATAGCTGAGTACTTCAGCACTGAGGAAGCTGCACAGATTCCACAGGAAGTTTTGAACAAAAAGCTGCAAGGATACAAGTGTGTGCTGAACTCAAAGACAACTGAAGAGTCTATGGCAAACCTTGCTATATGGGAGCCAGCGCATGGACGTTTCTACTTCGGCTATCCATGGAAGCAATACCTAAATATTGGTGCCGCAACACGGAGCTGTGCTTATTGCATTGATAATTTAAACAGCTGCATAGACTCCAAAATGCAGGCACCTGAATTATTGAAGAAGCATATCAATGACAAATGCACAAGATTAAGTTTTTACTGTTCAGAGGTGTTAAGAGAATTAGCCACAGCAATAAAGACAAGGAAAAGATCATACAATATTGATTTGTCAGTTGACAAAATGATCTTTGAAGTAGAAGAGTTCCAAAATGCTCTAAAATCGCTTCCTTGTGAGTTTGTTCTTCCATTGTCAACACCTGAAAACTCTATTGACAAAAATGGTGAGAAGATAGAGAACCCAAATCAAGCAACCCTGTTGGAGGTTTTGCCATTAGGTATGCTGGCAACGTTATTGATCGAAATTGTAGCCAGAGTTGAAGAGGTTGTTCAAGAAGTTGATAAACTCGCAGACATGGCCGAGTTCAAGATACAGAAAGAAAAAAAATTGCAAGACATTCAACCAAGTGAGAACAATCAAACAAAAAACCAAGGTCAAGAAACAATGAAGGCCATTGAAGAGGTC
>gnl_Betvu_v1.2_Bv3_055110_rukx.t1
ATGGGATTTACCACTAGTGAAGATGATAAGATAACTTTTGTAGCGCGTGCATGGAGTTGGATTCATCACTTGTCGAAGAAGTTAATAGCAAAATTTGTTGGGATCGCGACAATGGCGAAAAAATTGGCTAAAGATGATCCTAGAAGGGTTGTTCATTCCGCCAAAGTTGGACTAGCTATAACTTTGGTGTCTTTGTTCTACTATTTTCAACCACTATATGATAGTTTTGGTGTTTCGGCTATGTGGGCTGTTATGACTGTAGTGGTTGTCTTTGAATTTACTGTTGGAGCAACATTAGGAAAAGGATTAAATAGAGCATTGGCAACGTTACTAGCGGGTGCATTAGGAGTTGGGGCGCATCACTTGGCTAATCATTGTGGCAAGATTGGTGAACCTATCCTAATTGGATTATTTGTCTACATATTTGCTGCAGCATCGACATTTATGAGATTTTTCCCAAAAATAAAGGCGCGATATGATTATGGGTTCTTGATTTTCATATTGACGTTCAGCTTCATATCCATATCAGGGTATCGAGCAGATGAAATCATAGATTTGGCACACAAGAGATTGTCAACTATCGTAATTGGTGGATCAGTTAGTTTGCTTACTAATACACTCATTTTTCCGGTATGGGCTGGTGAAGAATTGCATAATTCAGTTGCCACTAATATGGAAAAACTTGGTCATTTCTTGGAAGGATTTGGGGCTGTATATTTGAAAACATCAGAAGGTGAAGCAAATACTAAGGATGGGAATAAATCTTCATTTCAAGGCTATAAAAGTGTTCTAAATTCCAAGAATATGGAAGAAATCATGGCAAATTTTGCAAGATGGGAGCCAAGACATGGACAATTTAGATACCATCATCCATGGAACCAGTACATTAAGTTAGGAAGTCTTATCAGGCAATGTGCCTACAGGATTGATGCTCTTGATGCTTATTTTAAGCCTGACATTCAGAAACCAACAGAAATACTCCAAGAAGAAATCAGGGAAGCATGCACCAAGATAAGTTTGGAATCAAGCAAAACATTGAAAAAGTTAGGATCATGCTTAAAAGCTATGACACACCCTTCTTGTTCAGTTAATGCTCACATTGTAAGCTCAAAAGCAGCTGTGAAAATCCTCAAGACTTTCCTCAAATCAAGCTCATTGTATAACCAACACTCTGAGTTACTACAAATCATTCCAATTGCAACATTAGCTTCTCTCCTCATCGATATAGTCGATTGCACTGAGAAAATTGCAGAATTTACTTATGATCTTGCAACCCTTGCGCGCTTTCAAGTTGCTAAGGAGTCTAATAATCTCGAGGAAAAACCAATAAGATCCAATATTAATCAACTTGATCAAGGTGTAAATCAAGTTTCTCAAGTTGATTGTCCTCAAATTGTGATTTCAGTTGCTGAATTAACTTTGATGACTTCAAAGTCAGTTGATCAAGGGAATACTATGGTGGCAAATTCAGATGGGCAACATAGTTTAGAAGAT
>gnl_Betvu_v1.2_Bv5_098460_cpcs.t1
ATGGAAAATGGTGGAAATAATGGGATTTTCATAAGGGCAATGAAGAAACTTGAAAACATATTAGTGAAGTTAAAAGAGAAGTGTTTAGGGATAGTTATAAATATAAAGAAGATAGCAAAAGATGATCCAAGGAGGATGATTCATTCTCTAAAAATGGCATTAGCTCTAACTTTAGTAAGCATGTTTTACTATGTTCGACCTCTATATGATGGCTTTGGTGTTTCAGGGATGTGGGCAGTCTTAACTGTCGTCGTCGTTTTCGAGTTCAGTGTAGGTGCAACTATAAGCAAAGGTCTGAATAGAGGCTTTGCAACCTTAACAGCTGGTGCACTAGGTGTTGGGGCTCAACACTTAGCTCTTCTCTTTGGGAACAAAGGAGAACCAATTGTCCTTGGCTTGTTGGTGTTCTTATTAGCTGCAATGTCGACATTCACACGATTTGTGCCGAGCATCAAGAAAAGATATGATTATGGCGTACTCATTTTCATATTAACGTTCAGTTTAGTAGCTGTCTCAGGATATAGAGTTGAAGTGATCATAGAATTGGCTTATCAAAGATTGTCGACCATTTTAGTTGGAGGTGCAACATGTTTGATAGTATCTATATTTATTTGCCCTGTTTGGGCTGGTGAAGATCTTCACAATCTCATTGCTGGCAACATTGAAAAACTTGCTAAATTCTTGGAAGGGTTTGAAGAGGATTATTTTACTATTCCTGACAATGACATGATCATCACAAACTCCAAGATAGATGGCAAATCCTACCTCCACAGTCATAAGAGTGTCCTTGCTTCCAAAAATAATGAAGAAAATTTGGCACCATTGGGATTTCGTAGACAAATTAAAGATTCATGCTCTAAGATGAGCATTGAAACAAGCAAAGCATTAAGGGAAATGGCTTCATCCATTGAAAAAAAGGCTAACCCTAAGCAAGTAGACATTCATGTAGAAAACTCAAAGCAAGCTGCAAAAGAACTTGAAGATATTCTCAAAACTATGTTATATGGACCAGAAAATATCATAGCACTTGTCCCTGATGCTACTGTCGCATCAATACTCGTTAATATTACCAATTGTGTGGAGAAAATAGCAGAAGCTGTCCATGAACTTGCTAAGCTAGCTCATTTCAAGGAAGAAGTGGAGGCTACTGTCTCACCGGAGACCTCGAAACCGACGGCGAAACTTCACCGAGGCATTGTGAATCCAATGTACGATGATGGTGATCGTAATGAGGCCAAATGTGTAGATGTGATCATATGTGATCAGAAGCCTCAAAAGCTTGGGAGTTGTAAAGAAGGAGATATAGGGGTTGCTAACAAGTGCTCAAATGTAAATAATACTGTTAGTGTTAATAGCCCTTCACTTATAATAACATGCACG
>gnl_Betvu_v1.2_Bv5_106500_pdus.t1
ATGGAGCTTACAAACATGGAAGCTAAAGCAAGGGATCCAGTTTCGAGGCAGGCGAACGAGTGGAGCTCCGGGAAGGGTAAGATGGGGGTCTATAAAGAGAGGATGATGAAGCTTGGAGGTTTAATATGGAGCACATTTTGGAAAGTGGGTAGGGAGGACCCTAGGCGGCTCATCCATGCATTTAAAGTGGGGTTGTCATTGACATTGGTTTCGTTGTTGTATCTCTTGGAGCCTTTGTTCAATGGCGTTGGACAAAATGCTATTTGGGCAGTCATGACTGTTGTAGTTGTGCTCGAGTTTACTGCAGGGGCAACATTATGTAAGGGATTGAACAGAGGACTTGGGACAGTCTTGGCAGGATCACTGGCATTTTTTATTGAGTTTGTTGCCAATAGATCTAATCATGTCTTTCGCGCCATTTTCATCGGATTTGCCGTATTTTTGATTGGAGCATCAGCTACATATATAAGATTCTTCCCATACATAAAGAAGAATTATGATTACGGAGTGGTGATATTCTTGCTAACCTTCAACTTGATCACGGTGTCTAGTTATCGTGTCGATGATGTCCTGCATATAGCGCAACAACGACTCTATACCATTGTCATGGGATGTGGGATATGCCTCTTGATGAGTCTTTTCATTTTTCCAAATTGGTCAGGGGAAGATCTACATAATTCTACTGTTTCCAAACTTGATGGCCTTGCTAGGTCTATTGAAGCATGTGTGAACCAATACTTTTGTGACTCCAATTCAGAAGATTTAGAAGACAATTTATCTGACGGCCCCATTTATAAAGAAATTTTAGATTCAAAATCTGCAGATGAGGTCCTGGCCTTATATGCAAGCTGGGAGCCTCGTTTGCCAAGACACTGCTTCAGATTCCCATGGAAGCAGTATGTTAAGGTAGGAACAGTTCTTCGCCATTTCGGTTACACCATTGTTGCTCTGCATGGCTGTTTGCAGACTGAAATTCAGACTCCAAAAGCAGTTCGTGCATTATTCAAGGACCCCTGCATCCGGCTAGCAGCAGAAGTCTCAAAAGTTCTTACCGAACTTTCAAACAGCATAAAAAACAGGCGTCATTGCTCCCCATCAATCCTCTCAAACCACCTCCATGAAGCATTACAAGACCTTGACACCGCCTTAAAATCTCAACCTCGGCTCTTTCTTAATCCCACCCTTGATAGCCAGAATCCTACTCCACCTAATTTATTTCCCTTAACAAAGCTCCCAACAAATGTCGCCATATCAAGTTTTAAGACCGACTCTTGTGCCCTACTCGAGTGGAAGAGTAAGCGAGATCAGAAAATTGCTAGTGCTACTGAGTCCTTAACACCTAAGGAGAAAGACATTGTAGGAGATAGAAGAATGTTGAGACCTACATTGAGCAAGATTGCCATCACAAGCTTAGAGTTTGCTGAGGCACTCCCATTTGCAGCATTTGCATCGTTGCTAGTAGAGACGGTTGCTAGATTGGATCATGTCATCGACGAGGTAGAAGAGCTTGGGAGGATAGCTCATTTTAAAGAGTTTAGGCCTGGGGATGATATTGTTGTTAAGTGTAGTGATGATGATAAGCCTGTTGGCAATGGATTGCTTAATCACCTGTCTTCCCATGGTTTTGAC
>gnl_Betvu_v1.2_Bv5_110840_fsfm.t1
ATGGCGGGTAAATTAGGATCATTCAGATACAGTTTTGCAGAGAGGAGAGAGAGAGAAAGATTACTCCAGTCAAAAGGTCATGGGTACTCTTCTTCATTGGGTTTACCCTTTTTAGAGGACCCACTTGAACAACACCAAAATATCAATCATCATCAGAAAAACTGCTTGATTAAAACTTTTGTAAATTGGTGGAATGGGTTTGCAGAATTCACAAAAAAAGCTGTTGATATGGGAAAATCAGATCCTAGAAAGATTGTATTTTCTGCAAAAATGGGACTTGCTTTGACACTTTTATCATTTCTTATCTTTTTGAAGAAGCCTTTTGAAGATCTTGGCCGTTACTCTGTTTGGGCTATTCTCACTGTTGTTGTTGTCTTTGAGTTTAGCATTGGAGCAACTCTTAGCAAAGGATTCAACCGTGGATTGGGGACATTATCTGCTGGAGGACTTGCTTTGGGAATGGCAATGTTGTCAACTTTTGCTGGTGACTGGGAAGAACTTGTAATTATCATTAGTATTTTTATCATAGGATTTGTTGCCACATTTTTGAAGCTATATCCTACAATGAAGCCTTTTGAGTATGGATTCAGAGTATTTTTGCTGACATATTGCTTTATCATGGTATCTGGGTATAGAACAAGAGAATTTGTCGAAACAGCTGTTACTAGATTCATACTTATCGCACTGGGTGCTGCTGTTGCCTTGTTGATAAATACTTGCATTTACCCAATATGGGCTGGGGAGGATCTGCACAACTTGGTGGTGAAGAACTTCACAAATGTTGCAGTTTCTTTGGAAGGTGTTGTGAATGGGTATCTAAGCTGTGTTGAATATATTCGGGTCCCTTCAAAAATTCTTACTTTTCAAGCTTCTGATGACCCACTTTATAGTGGTTATAGATCGGCTGTAGATTCAGCAAGTCAGGAGGATACTTTGGTAGGTTTTGCTATCTGGGAACCACCTCATGGTCCTTACAAAATGCTTAGATATCCATGGAAAACCTATACCAAAGTCAGCGGCGCTTTGAGGCATTGTGCGTTCATGGTTATGGCCATGCATGGCTGTATTCTTTCTGAGATTCAGGCACCTGCTGAAAAAAGACAGGTTTTTCGCATTGAGCTTCAAAGAGTAGGTAATGAAGGTGCTAAAGTGTTGCGTGAGCTGGGAAATAGAATCAAAAGAATGGAGAAGTTAGGTCCAGAAGAAGATATACTTTATGAAGTAGACGAGGCAGTAGAAGCATTACAAAAGAAGATTGACAGAAGGTCTTATATTCTTGTCAACTCAGAGTTTTGGGAAGTTGGGAATCCTCAGAATGACCCTGCACAAACTCGAGATCTGCTGATAGCGGATCATGAAAATGCAATATCAGAAGTGAAGTCAGTCAGTGACTTTGAAGCACTACATAGATTGGCGAACCTTGATGGTGAAAACCTTGGAACCCAGAGGAAGCAGTCATCTTTGCCTGCTCCATTGTTATCCATTGGTGACGACAAGGATCCAAATAAAGATGAATCAAAGACTTATGAGAGTGCAAGTGCTTTATCTTTAGCAACTTTTGCTTCGCTTCTTATTGAATTTGTAGCAAGGCTCCAAAATCTTGTTGAATCATTTAAAGAACTAAGTGAGGAAGCGAATTTTAAAGAACCTGTTCACTATCAAAGACCAGAAGTACGGGTGGCTGGTACT
>gnl_Betvu_v1.2_Bv6_142230_psiy.t1
ATGGCAGCAAAATTCGGATCACTGAGGCAAAGTTTCATCGAGAGGAGCAAGGAGAAATTCCTCTCGCGAAAAGGGTACTCCGAATTAGGGTTTTCGGCTTCCGATGGTGAAACGGAGCTCAATGATGGGGTTAAATGTGGCTGTTTTGGATCAACTTGTAATCGAGCTAAAGTTGGGTGTTATAGATGGATTTGTGATGGGATTTTGGGGCTTTTTAATGGGTTTAGAGATTTTGGGGTTAATTTATATGAAATGGGAAGATCAGACCCTCGGAAAGTCTTCTTTTCTGCCAAAATGGGATTATGTTTATCTCTGGTTTCTCTGCTTATCTTCTTTACGGGGCCTCTTAAGGATATTAGCCAGTATGCAATTTGGGCTATTTTAACAGTTGTCGTTTGTTTCGAATATAGTGTAGGAGCATCTCTCAGTAAGGGTTTTAACCGTGCTATTGGAACTCTGTCTGCTGGAGGACTGGCTCTAGGGATAGCAGAAGTAGCAATTCATGCTGGAGAGTTCAAAGAACTGTTCATTGTAGCAATTCTTTTTATTGGAGGATTTTCTGTCTCATATGTCAAATTATACCCCAAGGTGAAACCTTACGAGTATGGGTTCAGAGTATTCTTATTGACTTATTGCGTAGTATTGGTGACTGGAAATAAAACAGCAAACTTTTTCCGGACAGCATTTTATCGGTTATTGCTTATTGCAATTGGGGCTGCCGTTGCTTCAATTGTCAACATTTGTATTTACCCTATCTGGGCTGGTGAGGATCTTCACAAGCTGGTTGTGAAAAATTTCAAAGGTGTTGCTACTTCGTTGGAAGGCTGTGTTGATGGATACTTGCAATGTGTAGCATACGAGAAAATCCCTTCAAAAATATTAACATATCAAGCTTATGATGATCCCCTATATGGTGGCTATAGAGCAGCTCTTCAGTCTACAAGCCAAGAAGAATCTTTGTTGGACTTTGCGACATGGGAGCCACCGCATGGCCCTTACAGATCATTTAATTACCCTTGGCAAAACTATGTTAAAGTTAGTGGCGCTCTGAGGCATTGCGCTTTCATGGTCATGGCAATGCATGGATGCATTCTTTCAGAAATACAGGCTTCAGCAGAGAAGAGACAGGTTTTCACAAATGAACTTCGCAGGGTTGGTACTGCGGGGGCTAAAGTATTACGTGATATTGGGAGCAAAGTTGAAAAAATGGAGAAATTAAGTGAAGGAGATATACTAGCAGAAGTTCATACCGCAGCAGAGCAGCTGCAAACGAAGATAGATGAGAAGTCTTATCTGCTGGTAAATTTTGAAAATTGGGAAGAAGGAAAACGGCCCAAGGAATTTGAAGATCCCGAACATGTTGCCCAAATGAAGGATTGTGGAGGCAGTCAGCTTGTGATAAATTCCCTGAGTGTCCTTAGCATTGAACCTGAGCATATGCAATCTGCCATGAGTTCAAGGATTTCTATGGCCGGTGCTGGACCTTCAATGCAAGGGATGTTTTCCACTGACAGCATGGCTGGTAGGAGTCAATGGCCTTCACGTCTTTCACTTTTTCCGGACTTCACCATTAATGAAAAGGAAGCACAAACATATGAAAGTGCAAGTTCCTTGTCATTAGCAACTTTTGCTTCTCTTTTGGTGGAGTTTGTTGCAAGGCTTGGAAATTTGGTGGATGCCTTTGAGGAGCTCAGTGAGAATGCACATTTCAAAGACCCAACCGAAATTCCTGCAGAGAATCAGAGCACTGGTTTATGGAAGAAGTTGATTATGTGCTTT
>gnl_Betvu_v1.2_Bv7_171070_ynza.t1
ATGGGTTGGTTTAGCCGAGCATGCCAATATGTAACGTCTTTGTTTAAGAGATTAAAGGATAATATTGTCAACTTTGCCCTTGAGGCCAAAAAATTAGGAAAAGATGATCCTAGAAGGATTTTCCATGCCTTAAAAGTTGGCTTTGCAATCACAGTTGTTTCCTTGTTTTATTATTTCCAACCTCTCTATGATGGTTTTGGTGTTTCCGCTATGTGGGCTGTTATAACTGTCGTAGTTGTTTTCGAGTTTACCGTAGGCGCAACGTTAGGGAAGGGTTTAAATAGGATGATCTCGACATGTGTAGCAGGGTTTCTAGGGGTGTTAGCTCATTACTTGGCGGATCTATCAGGGGATATAGGGGAGCCCATTTTACTTGCTCTCTTTGCCTTTATAGTAGCTGTGATATTCACATTCATGAGGTTTTTTCCAAAGTTGAAGGCAAGATATGACTATGGACTTATGATCTTCATCTTAACATTTTCTTTGGTGGCCGTATCTGGGTATCGAGATGATGAGGTGATAAAAATAGCGCAACAAAGATTGTCGACGATCATCATAGGAAGTTGCATCGCCATGCTTATTTGCATACTCCTTTCCCCTGTTTGGATGGGAACTGAATTGCATAATCTCATTGCTTCTAATATTGAAAAGCTTGGCAACTTCTTAGAAGGATTTGGAACTGAATACTTGGAAACAAACGGTGAAAAGGCAAAGGAAGAGAAGTCTTTCCTTCAACAATACAAAAGTGTTCTGGGTACAAAAAGCACTGAAGAGACCATGGCAAACTTAGCTTCATGGGAGCCTAGCCATGGTAAGATCAAGTTTCGTCATCCATGGAAACAATACCTGAAGATTGGAGCCTTAACTAGACATTGCGCCTACAGAGTTGATGCTCTCAAAAATTGTCTTTATTCCGACATTCAAAAAGTAACACCAGAATCTCAAGAGAAGATGAAAAAAGCATGCAAAAGATTGAGCAGCGAATTAGGCAAAGTATTGAAAGAAGTAGGTACAGGGATGAAGAAGATGAAGAAGACATTAACAGTAAAAGAACACTTAACCCATACAAAATCAGCAGCTCAAGAGTTAAAATCCTTGCTTGAAGACAGAAGTTTATGGGAAAGTTTAAATCTCTTAGATGCTTTACCAGCATTAACAGTTGCTTCAATACTTATTGATATTGTAGATTGTGTAGAAAATATATTAGAGGCAGTACATGAGTTGGCCTCCATGGCAGATTTTAAGACCATGGATAGTGTAGTAGTCCCAGAAAAAGAACTCTCCGAGATTATTGTTGTTGGAGATGTCACTGATGATAAGAATAATGTCGCAGAAAAAGGGACTTCATCAGCAGAATCTGAAAGAAAGAGTTCCCCA
>gnl_Betvu_v1.2_Bv7_171110_ethm.t1
ATGGAGTCTCCAAATCAAGAAAAACCAAGCTTGTTTAACAGCATGTTCAAGGCTAAATATGATAAGATTACAACTGATGTTAGTCATATTAGCCAAATAACAAAGGAGCTCGCACAAGATGATCCAAGAAGAGTTGTTCACTCTATCAAAGTTGCATTTGCCATAACCGTAGTCTCCCTCTTCTACTACTTCGATCCACTTTATGAGGGCTTCGGGGTTGGTGCTATGTGGGCTGTTCTTACCGTCGTCGTCGTTTTCGAGTTCTCTGTTGGTGCAACGCTAGGAAAAGGGGTGAATAGAGTGTTGGCAACTATTTTAGGGGGGATGTTAGCAGTTGGTGCTCATAGATTATCAAGTCTTCCAGGAAAGAAATTGGAGCCTTTTTGCCTTGGAGTATGTGTCTTCATAACAGCTGGAGTGACAACATTTTTGCGATTTTTCCCGAAAATGAAGGCAAGATTTGATTATGGAGTATTAATATTCATATTAACATTTAGTTTAATATGTGTATCGGGGTATCGAGATGATGAAGTTATAGACATGGCACATAAAAGAATTACGACTATTTTGATAGGAAGCTCTACATCTGTGATTGTATGTGTTGTTATATGTCCTGTTTGGGCTGGCACTGATCTTCACAAACTTGTTGCCACCAATCTTCTTACGCTTGCCCTCTTCTTTCAAGAATTTGGAGTTGAATATTTCAAAACTTCATCTGATGAAATCGCAAACGACAACAATGAAGCCTTACTAGATGGACTAAAAAATGTTCTCGACTCCAAAAACAACTTAGATTCTCTGCTGAATCTTGCAAAATGGGAGCCACGCCATGGACGATTCAAAGGCAGCCATCCATGGACACAGTACCAGAAAATCGGTGAGTTGGCTCGGCATTGCGCTTGCCGAGCAGAAGCTCTCCATGGCTTCATATATCCTCACCTTCAAATACCAAAAGAAGTGAAGTCTAAATTCCGAGAAACACGCTGTAAGATGAGCTCAGAATCCGGCATAGCGTTGAAGGAGCTATCATTAGCAATGAAGAAAATGACCAAACCTTCCAAGGCAAAACCCCACCTTATTAATGCCAAACAAGCTGCTCAAAATCTTAATCTTTTGTTAAAATCAAACATATGGAAAAACCTTAATCTTTCAGAAGTAACATCAGTTGCTACTGTCGCCACTCTGTTAGTAGATATAGTAACTTGCATTCAAGAGATTGCTGATGCTGTTGAAGAGCTTGCATCTCTTGCTAAATTTAAGGATTTTAAGGATGTTAAGGTTGCACCACAGATTGAAAAAGCCAAGTTGGGTAATCAAGGATCGATTAAACGGGCGTTCCTTTGC
>gnl_Carpa_v0.4_evm.model.supercontig_1.193
ATGGGATCCCTTGAGGCAAGAAGTACAAACGAAAAGCTGCTTATAAGCAGTTCAAGAGAAGAGAACAATAATGGCGCAGATGAAACGAGCAGTGGTTTTATGAAGGTGACAAGAGAAGCATTGAACAAGTGTTTAGATGATTTGAAAGATTTTACGAGAAAAGCATGGGAAATGGGTCGGTCCGATCCTCGAAAAGTTATATTTGCAGCAAAAATGGGACTAGCACTATCAGCTATTTCCTTGCTCATATTCTGGAAAGGCTTGAACCAAGATGTTGCTCAGTACTCCATATGGGCAATACTCACTGTCATTGTCATGTTCGAATTCACCATAGGAGCAACCTTAATCAAAGGATTTAATCGTGGATTGGGAACACTCTGTGCCGGAATACTTGCATTTGGTTTCGCTGAGCTCTCTGTTTTGGCTGGCCAGCTCGAGGAAGTTGCAATTGTCATAAGTATCTTTATTGCAGGGTTTTGTGGATCTTATCTGAAACTTTACCCGACAATGAAGCCATATGAATATGGATTCAGAGTGTTCATATTGACGTATTGCATACTTATGGTAGCTGGGAACAGAACCAGGGAATATAGCGAGGCAGTTGTAACAAGACTGGTACTGATTGGACTGGGTGCTAGTGTTTGTTTTGTGGTAAACATATGCATTTACCCTATCTGGGCAGGCGAGGCTCTGCACGATTTGGTGGTTAAAAACTTCAAAGACGTTTCCAATTCATTGCAAGGTTGTGTAAATGGGTATCTGAAATGTGATTCATACGAGAGAATCCCATCAATGATTCTCCCATATCAAGCTTCTGATGAACCTCTTTACAATGGGTATCGCTGGGTTGTGGAATCTACAGGCAAAGAGGAGACACTGTTGGGGTTTGCTATTTGGGAACCTCCTCATGGGCGCTATAGAATCTCTAACTATCCATGGAAAAACTTTGTCAAACTAAGCGATGCTCTAAAGCACTGCGCCTTCACGGTGATGGCTCTACATGGGTGCATTCTTTCAGAAATACAGGCTCCTGCAGGGAAAAGACGGGTGTTCGCCGGTGAGCTCCAGAAGGTTGGAACAGAAGGTGCGAAAGTTCTGAGCGAGCTGGGAAACAAACTAGAAAAAATGGAAAAATTAAACCCAGCTGGTGACATACTCAAATCTGTGCATGAGGCAGCCGAGAAGTTACAGAAGAAGATAGACCAAAAATCATATCTTCTGGTAAATTCAGAGAGCTGGGAAATTGGAAGACGACCTAAACTGGAAGAGCCAGAAAAATTTGCAGGCACAAACAACAATGAGAACATTGAATTGGGTGTGAAGTCTTTAAGCGAAACTGTGCTTGACCTGAGGTCAATTCCTGGTGCGATAGAAGCTTCGTGGCCCTTGCAGGTGAGTAGGTTAATTGATGAGTCGGAGGAGGAAGATGAATCCAAAACCTACGAAAGTGCGAGTGGGTTGTCATTGGCCACATTTGCTTCGCTTCTGATTGAATTTGTTGCTAGGCTCCAGAGTGTTGTTGACTTATTTGAAGAACTGAGCGAGAAAGCGGACTTTGCAGAACCTGATTTTGACAAACAGGTTACTAGGTCGAGGTTTGATGGTCTCTGGGCTGGGCTCTCTAAATTTTTCAGCCTCAAAACT
>gnl_Carpa_v0.4_evm.model.supercontig_1.194
ATGGTTGCGAAAAGCGAGATATCTGGGCAGAGCTTTAAAGAGATAAGCAAGGAAAGACTACTACCAAGAAAAGAGTACTCGGAATTTAACCTCAATAGCTCAGCTAGCAATGGAGTTGGGACGAAATACACGTGTTTTCAGTCATGCTCTGATAGAATCATCAGATTTTGTAATGTTTTGCCTGATGTCGCCATCAAGTTCTTTGAAATGGGTCGTTCAGATCCTCGAAAAGTGTTTTTCGCCATGAAGATGGGGTTCTCACTGACAATTGCATCGCTCGTTATATTCCTGAAAGAACCTCTAAAAGAAGTCAACCAGTATGCGATTTGGGCGATTCTCACTGTTGTCGTCGTTTTCGAGTTCAGCGTAGGTGCCACACTTAACAAAGGATTCAATCGAGCCCTGGGAACATTTTCTGCCGGAGGACTTGCTCTGGGCATTGCCGAGCTCTCTATCTTGGCAGGAGAGTATGAAGAAGTATTTATTATCGTCAGTATTTTCATAGCAGGATTCTGCACAAGTTATGCAAAGCTTTACCCCACCATGAAATCCTACGAGTATGGATTTCGGGTATTCCTGTTGACATACTGTATTGTTTTGGTGTCTGGAAGTACGAGCAGAAAGTTCTTCTTGACAGCATTTTATCGATTATTGCTGATTGCTGTTGGGGCTGGCATATGTTTGGTTGTAAATATATGTATATACCCCATCTGGGCAGGGGAAGATTTACACAAGTTGGTGGTTAAAAATTTCAAGGGCGTGGCTCAATCTTTGGAAGGATGCGTTAATGGGTATCTGCAATGTGTCGAATATGAGAGGATCCCTTCAAAAATTCTTACATACCAAGCTTCAGATGACCCACTATACAGTGGGTACAGATCAGCTGTACAATCTACAAGCCAAGAAGAGACTCTGCTAGACTTTGCCATATGGGAGCCACCTCATGGCCCCTATAAGTCATTTAATTATCCATGGAGATGCTATGTCAAGGTTAGTGGTGCATTGAGGCATTGTGCATTTATGGTGATGGCTATGCATGGATGCATACTTTCAGAGATTCAGGCGCCCCCAGAAAAGAGACAAGTTTTTAGCAATGAACTTCAAAGAGTTGGCAATGAAGGAGCTAAAGTATTGCATGAGCTTGGTGACAAAGTTGAAAGAATGGAGAAATTAAGGCCCGTAGACATACTTGAAGAAGTACATGAGGCAACAGAATTGTTGCAAATGAAGATAGATCGAAACTCTTACCTTCTTGTCAACTCAGAAAGTTGGGCAGCTATTACACAACCTAAAGAATTTCAAGAATCTGATATCGCTCCTGAAATCAAAAACGACGAAAATAAACCTGATACGTCTATTGACATTAAAGAAGATGGAAGTAAAACGACTCAATCTATTAGTGAAATATTGAGTGCTCAGAATACTATTTCAGGCATGGAACCTCCCATTACAGATTTATTTTCCTCAGACAGCACGCTCAGAAAGTCAAGGTCCTGGCTGCATCTACCTTTTAACGGGGGTTTCATACTCGATGAACAGGAATCAAAGGTATATGAAAGTGCAAGCTCTTTGTCTCTTGCAACGTTTGCATCACTCTTGATTGAGTTTGTTGCTAGGCTTCAGAATCTTGTGGAAGCATTTGAAGAGCTTAGTGAGAAAGCAAATTTCAAGGACCCTGTTGATCCACTAGAGATCAAGAATGTGGTAGGAGTTTGGACCAGATTTAAAAGATGTTTTCAGTTGAAATTTTTTCTTCTCTGGACAACTTTGTCGAAGATCCTCAATTCTTCAGATTCGCAAAAA
>gnl_Carpa_v0.4_evm.model.supercontig_103.5
ATGGAAGGATCAGCTTCACATGGTCTAGGACAATGGGTTGAAAAAGTGGTGGAGAGGACGAAGAAGATAGGAAGAGATGATCCCAGAAGAATTATTCATGCCTTTAAAGTTGGTTTAGCTCTCACTCTCGTCTCCCTCTTTTACTACTTTAAGCCGCTCTATGATGGATTTGGTGTTAACGCAATGTGGGCTGTCTTGACCGTTGTCGTCGTCTTCGAATTCTCTGTTGGAGCAACATTGGGGAAAGGGTTTAACAGAATGATGGCAACACTTTTAGCCGGCGGTTTGGGTGCTGGAGCTCATCGTTTAGCGACACTTACAGGAAGATCAGGAGAACCTGTATTAATTGCAATCTTCGTCTTCATTATAGCTGCAATAGTGACATTCGCAAGATTTTATCCAGCAATGAAGGCGAGATACGATTACGGGCTGCTGATTTTTATATTGACGTTCAGCTTGGTGAGTGTATCAGGTTACCGTGATTCTCAGGTGCTGAAAATGGCGAAGGAGAGGTTGATGACAATAATGGTGGGTAGCTGTACAACTATCCTTGTCTGTGTGTGTATTTGCCCCGTCTGGATCGGCCAGGATCTTCACAATTTGATCGCTGACAACATGGAAAAACTCGGAAACTTCTTAGAAGGATTCGGAGGAGAATACTTCCAAGAATCAGAAAATGACGAATCAAACAACGATAAGTCATTTCTTCAAGACTACAGAAGTATTCTTACTTGTAAAAACAGTGAAGAAACAATGGCTAACTTAGCAAAATGGGAACCTTGCCATGGTCGGTTCAGGTTTCGTCATCCCTGGAAACAGTACCTTAAAATTGGGTCTTTAAGTCGTGAATGTGCATACAAAATTGAAGCACTTAACTGCTATCTTAACTCTAACACTACAGTCCAGACATCTAACATAGAAATGAAGAGAAGAGTTCAAGAATCATGCACAAAGATCGGCAAAGGAACTGGGAAAGCCTTGAAGGAATTAGGCTCGACGACAAGAAAGATGAGACGATCAAGATCAGCCGATCTGTATATTATAAGCTCGAAAACGGCAGGGGAAGAATTGAAGGTTCAACTGAGAATGACAAAACTGGAAAATGCTGATATATTAGAGATGGTAACAGTGGCTGCAGTTGCTTCACTTCTCTTTGATGTTGTAGAATGTACCCAGAAAGTTGCAGAAGCTGTCTACGATTTAGCCGACTTGGCTGGGTTCAAGAACACGGATGCTGCAGTGTCTCCAGAATCAAATTTGGTGCAGGTGCAGCCAGGATCACAACATGTTATAACAATCTCAGAA
>gnl_Carpa_v0.4_evm.model.supercontig_103.7
ATGGAAATGGAGTCTGCAAACCAAGAAAAACAAGGTGGAGTTCTGGGTCATGGGAGATTGCGGGTGAGGACCTTGACTGACAAGTTGAAGTCCAAGGTGGTTGAGTTTTGTAGTAATGTGAAGAAGCTTGGTGAAGATGATCCAAGAAGAGTACTTCACTCCCTCAAAGTTGGACTTGCTCTAACCTTGGTCTCATTGATTTACTATTATCAACCTATTTATCATAACTTCGGTGTATCTGCAATGTGGGCTGTCATGACTGTCGTCGTCGTCTTCGAATTCTCCGTTGGAGCAACCCTGGGAAAAGGGTTGAATAGAGGAGTAGCAACCTTGCTAGCAGCTTCTTTGGGAGTTGGAGCTCATCATCTAGCCAGCCTATCCGGACAGATAGGTGAACCTATACTAATTGGCTTATTTGTGTTCCTACAAGCTGCGGTGTCAACATTTATAAGATTCTTTCCCAACATCAAAGCGAGATACGATTACGGATTGCTGATATTCATCTTGACATTCTCATTCGTATCGGTTTCGGGTTTTCGACAAGATGAAATACTAGAACTAGCTCACAAGAGGCTCTCCACCGTCATCATCGGAGGAGCTACGTGTGTGATCATATCTATTTTCATTTGCCCCGTGTGGGCTGGTCAAGACCTCCATAATTTGCTCGCCACCAACTTGGATAAAGTTGGTGACTTCTTAGAAGGATTTGTAGATGAATACTGTAAAACATCATCTGAGAGTACCAAAGAAGATGAAAAGACTTCTTTTCGAGGATACGAAAAGGTTCTCAACTCGAAAGCTACCGAAGAATCCTTAGCTAATTTTGCAAGATGGGAACCGGGTCACGGGCGGTTCAAGTTTCGACATCCATGGAAACAATACCTACAAATCGGAGCTCTAACACGACAATGTGCCTACAGAATCGAGGCTCTAAATGGAAATCTCAACACCCATATTCAAGTGTCCGCAGACAGTAGAAGCAAAGTCCAAGAGGCAATTAAAACAATGAGCAGGGAATCAGGCAAAGCACTAAAAGAATTGGCATCATCAGTCAAAACAATGACAAAACCTTCTTCTGCAGATTCCCACATCGAAAAATCAAAATCTGCTGCCAAAAACATGAACTCTCTTCTCAATTCAGATCTAATTTGGCAAGACACGAAAGTTGATCAACTCCAAGAACTGATTCAAATAGCCACAGTTGCTTCGATACTCATCGATATCGTCAACTGGGTTGACAAAATCTCCGACTCCGTTCATCAACTCTCCATTTCGGCTAATTTTCAAAATCTCGAACCGACAGTCTCACCAGAAAAATCCCAAAAACCTGCAGCGAAATCTCCTACGACTCACCCTGATCCCCACGTTGTGATTACAGTAGCTGAAGATGGCGGCGAACCAAACAATAGCATTCAGACTAACAAGATAGTTAATCATGACGAGTTAAAAGTTCCCGAGTCATCAAGAAATGAAAACAGTTCTTGTGTAAATAGATGCGAC
>gnl_Carpa_v0.4_evm.model.supercontig_104.28
ATGGAGAATATTGGTCATCAACAGCAAGCCGCCGGGGCTTTTGAACGAGCTTGGAGCCGGGTTAAGGCATTTCCCGGCGGTTTAAATATCCGAATTATGGCAAATGCAAAGGCTGTGAAAAAGCTGGCGCAAGATGATCCGAGAAGAGTCACTCATTCCCTGAAAGTAGGACTTGCTCTTACACTAGTGTCTTTGTTATACTACACTCGGCCTCTTTATGATGGGTTTGGAGTTTCGGGGATGTGGGCTGTTTTAACCGTCGCTGTTATTTTCGAATTCACTGTAGGTGGTACCCTAAACAAAGGTCTTAACAGAGGTCTCGCAACATTTCTAGCTGGTGCTCTGGGCGTTGGAGCTGAACACTTAGCAAGTCTCTTTGGAAAGACCGGAGAGCCCATTGTTCTTGGAACCCTTGTCTTTCTTCTAGCTGCAGCATCGACATTTTCAAGATTTTTCCCGAGAATCAAGCAAAGATACGACTATGGGGTGTTGATATTCATACTGACATTCAGTCTGGTGGCGGTTTCGGGTTGTCGGGTCGACGAAATCATAGTGCTGGCGCACGAGAGGCTGTCAACAATTTTAATTGGAGGAGCAACCTGCATGGTCGTCTGCATTTTTGTTTGTCCAGTTTGGGCTGGTGAAGATCTTCACAAGTTGATCGCTTCAAATTTAGACAAGGTTGGCAGTTACCTAGAAGGATTTGGAGGTGAATATTTTGAAATAGTGATATTACCAGAGGAGAAAGGGAGTTGCAGTGATGTATCAAAGGATGACAAGTCGTTTCTTGAAGGATATAAAAGTGTTTTGGGTTCAAAAAGTTTAGAAGAAACATTCGCTAATCTTGCAAGATGGGAACCTGGACATGGACGATTCAGACTCCGTCACCCATGGAAACAATACTTGAAGATTGGAGCTCTTACTCGCAAATGTGCTTACCATATTGAAGCTCTTAATGGCTATCTCGGCTCTGATACCAAAGGATCAACAGAATTCCTTGGTAAAGTCCAAGGACCATGCACAACCATGAGCAAAGAATCCAGCAAAGCCTTGAAAGCTTTATCCTCAGCAATCAAAACAATGACAAACCCTTCACCCGCCAACCTTCATGTGGAGAACTCAAGAACTGCCATTAAAGACCTCAAGATTGCTCTTAGTGACGCCTTGGTCGAGACCAACGACCTTCTAGAAGTTGTGCCAGGAGCCACAGTCGCTTCAATCCTAATTGAGATCGTTAAATGTGTCGAAAAAATTTCAGAGTCAGTTCACGAACTTTCTAACCTAGCACATTTTAAAGACATTGAAGCTACAATGGTGACGACGATGAACATGTTATCATTACGATACAAGACCATCACGATTCACCAGAGCTTG
>gnl_Carpa_v0.4_evm.model.supercontig_119.23
ATGGAGACAGGCGGCGTTGTTGTCGATAGTAAGGTAGAAAAATGGAAGAAAATTTTGAGTGAGAGGATGAGAAGTTGGAGTGGTCTTTTGTGGAGACAAGTCTGGAAGGCTGGTAGAGAAGATCCGAGAAGAGTGATTCATTCGTTGAAAGTTGGCTTCTCTCTGACACTTGTCTCTTTGTTGTACCTGATTGAGCCTTTGTTCAAAGGTGTTGGACAAAGTGCTATCTGGGCTGTCATGACTGTCGTTGTTGTTCTTGAGTTCACCGCAGGAGCAACATTATGCAAAGGGCTTAACAGGGGACTGGGGACGGTGTTAGCCGGATCCTTGGCTTTTTTAATTGAGTATATTGCCAATGAGTCCGGGAAAGTTTTCAGAGCTGTTTTCATTGGAGCTGCTGTTTTCTTCATAGGAGGTGCAGCAACATACATAAGATTCTTCCCCTACATAAAGAAGAACTATGACTATGGAGTAGTGATATTCCTTTTGACCTTCAATCTGATAACTGTGTCCAGCTACCGTGTCAACAATGTACTCAAGATTGCACATGATCGCTTCTATACCATTGCCATTGGTTGCGCCGTCTGCCTTTTCATGTCTCTTTTGATTTTCCCAATTTGGTCTGGAGAAGATCTCCACAATTACACTGTTGCCAAGCTTGAAGGCCTTGCTAAATCCATTGAAGTATGTGTGAATGATTACTTCAGCGATAATCAAAAGGAGGTACCAGAGGACACATCAACTGAAGATCCCATCTACAAAGGTTACAAGGCGGTTTTGGACTCAAAATCTACTGATGAAACCTTAGCGTTGCATGCGAGTTGGGAGCCTAGGCACTCTAGACATTGTTACCGATTTCCATGGCAGCAATATGTGAAATTGGGAGCTGTTCTTCGCCAATTTGGTTACACTGTAGTTGCGCTGCATGGATGTTTACAAACTGAAATTCAGACTCCACCATCTGTTCGATCTCTTTTCAAAGATCCATGCATTCGATTAGCTGGCGAAGTAACCAAGGTACTAATGAAACTGGCAACAAGCATAAGAAACCGCCAACATTGCTCACCAGAGATACTCTCCGATCATCTCCACGAGGCATTACAGGATCTAAACACTGCTGTAAAATCCCAACCAAAGCTGTTTCTGGGATCCAAAACCAATCAGTCGGCGACCAACAAGCGAGCTGGCTTGGCAGCAGTAGCACAGACTTTGTCAGATCAAACACGCAAAAGGGGTCAACAAGGAGTATCACTCTCAAGCGTTAAAACGGACAGTTCGGCATTGCTAGAATGGAAATCCAACAAACGGGCATCGGAGCAAGCAGAGCGGAAGACGCTGAGGCCACAGCTGAGCAAGATGGCCCTGACGAGCTTTGAGTTCTCGGAGGCGCTCCCTTTAGCTGCTTTTGCTTCTTTGCTGGTGGAGATGGTGGCGAGGCTTGACAATGTGATTGAAGAAGTGGAGGAGCTTGGAAGGATAGCTGGTTTCAAAGACTACAATCCTGATGATGACACGAATATTGTTATAACTTCACAAACATCTCCACTCAAAACACATTTGCCTTCTAACGGATCAGTTGAT
>gnl_Carpa_v0.4_evm.model.supercontig_13.6
ATGGCTGTCAGAATGGGTTCTTTCAGGCATAGCCTGTTAGAGAAGCGAGAAAGGTTGCTCTCTGTAAAGGGCTACTCAGAACTAAGATTTGCAGATATCGATTCAAGCGAAGAAGACGACCCGGTTCGTTGCTGCTCGTATCGTTTCATTTCTGATAAGATTACGAGCTTCTTAAGGAACGTGCAAGATGTCGCCACTAACGCATGGCATATGGGTATTTCTGATCCGAGAAAGATTATGTTTTCCGCTAAAATGGGTTTGGCTTTGGTGCTCGTTTCGTTGGTGATCTTCTGGAAAGAATCTCCGAAAGAGATGAGCCGGTACTCTGTTTGGGCTATTCTTACCGTCGTTGTCGTTTTTGAGTTCAGCATTGGAGCAACTCTCAGCAAAGGATTTAACCGTGGGCTGGGAACATTTTCAGCCGGAGGACTTGCCCTGTGCATGGCAGAGTTGTCAACATTGGCTGGAAAATATGAAGAAGCTGTGATTATCTTTAATATCTTCATCATAGGATTTTCTGCAACTTATGTCAAACTGTACCCGACAATGAAGCCCTACGAATATGGATTTCGAGTGTTCTTGCTGACGTATTGTTACATAACAGTATCTGGCTACAGGACTGGGGAATTTATCCATATAGCCATATCAAGGTTCCTGCTTATTGTACTGGGTGCTGGTATATGTTTGGGTGTTAACATATTCATTTATCCCATATGGGCTGGAGAGGATCTGCATAACTTGGTCGCAAAAAATTTCATGAGTGTGGCAACTTCTTTAGAAGGTTGTGTTGATGGTTACCTAAAGTGTGTTGAGTACGAGAGGATCCCATCCAAAATTCTAACATACCAAGCATCTGATGATCTTGTCTACAATGGTTACAGATCAGCTGTAGAATCCACTAGCCAAGAGGATGCTCTGATGGGTTTTGCAATTTGGGAACCACCTCATGGTCCTTACAGATCTTTCAGATATCCGTGGAAGAATTATGTCAAAGTTAGTGGTGCACTGAGGCATTGTGCATTCATGGTCATGGCATTACACGGATGCATTCTTTCTGAGATACAGGCTCCAGAAGATAAAAGACAGGTTTTTCGTGATGAGCTGCAAAGGGTAGGAGCTGAAGGTGCTAAAGTGTTACGTGAACTTGGGAATAAAGTTAAGAAGATGGAGAAATTAGGCCCAGTAGACATACTCTATGAGGTGCATGAAGCAGCCGAGGAGTTGCAAAGCAAGGTTGATCGGAAATCATACCTACTTGTCAATTCAGAGTGCTGGGAAATTGGAAACCGTCCAGAACCCCAAGGCTTCATGGACTTGGATGATAACAGAGAAAAAGTGCTCGAACACAAGTCCCGTAGTGAAGCTATACTAGATCTCAGAACAGTTGTTATACCAAAGAGTTGGGATAATAATAACCTTGGTGCTGGTCTAAAATCAACCTTCCCTACAGAAACATCTACTCAAGAAAAATTCAAGAAACAGATATCATGGCCAGCACGAGTTTCTTTCAATGCTGATGCATTGCCACAATTAGAAGAATCCAAGACATATGAAAGTGCAAGTGCATTGTCTCTAGCAACTTTTACATCACTTCTGATTGAATTTGTGGCGAGGCTGCAAAATCTTGTTGATTCATTTGAAGAGTTGAGCGAGAGAGCAAATTTTAAGGAACCTCCCGAGCTACCAGCAGCAGCACAAGGACCGATTGGGTTTTGGACTAGATTGCATAGGTTTTTTAAGTCT
>gnl_Carpa_v0.4_evm.model.supercontig_175.5
ATGAAGGGTCTGATTTCATGGTTTGGTTTCAAAGTATGGAGATTTTTGGAGAGGGCATGGGAAATAGGCGTAGATGACCCCAGAAAAGTGATACATTGCCTTAAACTAGGACTGGCTCTTACCCTTATCTCCTTCTTATACTTCATGAGACCTTTGTATGAAGGTTTTGGAAAAAATGCAATGTGGGCAATAATGACAGTTGTGGTAGTTTATGAGCAAACTGTTGGTGCAACTCTATATAAAAGTTTGAATAGAATGATTGGAACTTCTGTTGCTGGATTTCTTGCTGTTGGTGTTCACTGGGTTGCTACTCAATCAGGCCAAAAATATGAGCCTTTCATTGTTGGCATCTTTGTTTTCATCTTAGGTTCTGCTGCAACCTTTTCCAGGTTTATTCCAATAGTGAAAGCACGATTCGATTATGGAGCTCTCATCTTCATCCTCACATTCAGCTTGGTCACAATATCAGGTTACAGGGTTGATGAATTGCTGAAAATGGCTCAACAAAGGGTATCCACCATTATTATTGGAACTTCCTTGTGCACTATTGTGATCATGCTAGTATGCCCTGTCTGGGCAGGTGAAGAGCTACATAATTTGATCATTCTGAACATGAATAAACTAGCCAATTCCTTAGATGGTTGTGTAACCCTGTTTTTCAACAATGTTGATCAAAATAATGAAGAATCCCAGACAAAATTGCTTGGCTATAAGTCTGTCCTAAGCTCAAAGGGAAATGAAGAATCTATGGCAAATTTCGCTAGATGGGAGCCGGCTCATGGTCAGTTCAACTTTCGTCACCCGTGGGAACAATACCTCAAAATTGGAGCAGCAATTAGAAGGTGTGCTTATTGTATAGAAGCTCTCAATACTTGCTTGACCTCAGACAATCATAAGGCCTCTCAAGTTATAAAGAAACAAGTAAAAGGTAGCTGCTTGAGATTGAGTTCCATCTTTTCAAGTGCAGTAAAAGAGTTAGGCAAAAGTATTCAGTCTATGCGAAAACCATCCACTGTAAACTTGTTTGGAGAAATGAATAATGCAGTACAAGAGCTTCAAAACGACTTGAAATCTATTTCTGATTCACTCAATTTAAGTCCGCCCTCAAATCCACAATCTCTTCCTACACTGATGGAGATCATTCCACTAGTAACTTTTGTTGCTTTGCTGATTGAAATTGCATCGCGGGTTGAGGTCATTTCTAACGCGGTTGAAGAGCTAGGCAATGTAGCTGAATTCAAGGATGCGGAATCTCCAAAGAAGTCGAAACAAAATCAGAATAAC
>gnl_Carpa_v0.4_evm.model.supercontig_321.1
ATGAATGGGAAAAAGGGAAGTCAGGTTGAGATAAGGGTGATGAATAATGAATCTGGTGGCAAAGGTGGGGAGAAGAAGATGAGGCAAAATGGTGAAAGTTCAATCCAATTATGGATATGGAGAGTCTGGGAATTTGCGAAAGAGGATAGTAATAGGTTAAAATTCTCGTTCAAAGTGGGGCTGGCTGTTTTATTAGTCTCTTTGCTTATACTATTCCGAGCACCTTATCAAGTCTTTGGTACCAATATCATTTGGTCTATCCTGACCGTTGCCATCATGTTTGAATATACAGTTGGTTCGACCTTTAACCGAGGGTTCAATCGAGCAGTTGGGAGCTTGCTTGCAGGAATCTTGGCAATTGCAATTGCTCAGTTTGCTCTTCGAACTGGTCCTGTTGCTGAGCCTATTATTATTGGCATTAGCATCTTCCTAGTTGGTGCGATAACATCATTCATGAAATTATGGCCATCGCTTGTGCCGTATGAGTATGGATTCAGGGTAATACTCTTCACCTACTGTTTGATCATAGTATCTGGATATCGAATGGGCAATCCAATCAGAACCGCCATGGACAGGCTTTACTCAATTGCCATTGGAGGCATTGTAGCTGTCCTTGTTAATGTCTTTGTTTTCCCTATTTGGTCTGGCGAGCAATTACACAAGCAACTTGTCGATAGCTTTACCTCTCTGGCTGATTCTCTTCAAGAGTGTGTGAACAAGTACTTAGAAGAGAAAGAGTTAAGTGATACAGAGTTCTCCAAGACTATTATGGATGAATTCTTGGATGAGCCTGCTTACAAGAAATGTCGAACGACTTTGAACTCTGCAACCAAGTTCGAGTCTTTGGCTCAATCTGCAAAATGGGAAACACCACATGGTCGCTTTTGCCATTTCTTTTATCCGTGGTCAGAGTATGTCAAGGTTGGAGCAGTTCTACGATATTGTGCCTATGAAGTCATGGCACTTCATGGTGTGCTACACTCAGAGATTCAGGCACCCTACCTTCTCCGAATCACATTCCAGTCAGAGATCCTAGAAGTCACAAGCCAGGCTACAGAGCTTGTAAGGAGTTTAGGGAAAGACATTAATGACATGAAGCAAGGTCTCAATACTTCTCTGCTCAAAAGGGTTCACAGCTCAACTGAACGACTCCAACGTGCCATAGACATGCATTTTTATCTCCTCATCCCTCATTGTGAGCTTCCTGACGATTCCTCCAAGCTGCTTCCAAAACTTTGTAATGAACCATCACTCACTGACAATGACGTCTCAACTCAACTAGCAGAGCTAGAAAGCAATAGCCTGGACAAAAACTTGAATCCACCCAACCAAAATACACAATCAGGAACACTTCTTGTAGGCCAAATGGAGAGTTACCACGAGACACTGAGAAAGCAGTCGAGAAGGCTTTACTCTTGGCCATCTAGAGAAGTAGATGCTTTTGAAGAGGGAGGGATTAGCATGGATTTGTTGTCGAGGATGAAGACACTCGAGAGCACTGCAGCATTATCACTTGCCACCTTTACTTCGTTGCTTATTGAGTTTGTTGCCAGGCTTGATCACTTGGTTGAAGCAGTTGATGAGCTATCCAAGTTGGCCAAGTTCAAGCAAGAGACTTTA
>gnl_Carpa_v0.4_evm.model.supercontig_96.62
ATGGCGATGGCTGAGGGAAAGCTAGAATGGAGGATAAACGTAAGTGACGGAAGAACTGAGAGTTTAGAGCCGGAATCTGGACCAGTTCGCAGACTTTGGTTGCGTTTAAAATGTGTTATTTTCAGAGAATTGATTCTGAAGATATGGAGATTCTTGGAGAAGGCTTGGAGCATAGCAGTTGCTGAGCCCAAGAAGGTTATTCATGGTGTCAAAGTCGGGCTGGCACTTTCCATTGTCTCTCTTCTTTACTATATGAGACCTCTTTATGAAGGCGTTGGTGGAAATGCCATGTGGGCAGTAATGACCGTTGTGGTAGTTTTTGAATCCACTGTCGGAGCAACACTCTGTAAATGTATAAATAGAGCAACAGGAACATTTCTAGCTGGATCACTAGGTGTTGGTGTTAATTGGGTTGCAAATCAATCCGGAGATCAATTAGAACCCGTAGTTCTTGGGGCTTTCGTTTTTTTCTTTGCTTCAGCAGCAACTTTCTCTCGGTTTGTGCCATCAGTAAAAGCTCGGTTCGATTATGGTGCCATGATCTTCATTCTTACGTTCAGCTTAGTCTCTGTTTCAGGCTACCGGGTAGAGAAACTACTAGCTCTTGCTCACCAAAGAGTATCCACAATAGCTATTGGGGCATCTATCTGTATTTTTATAAGCATGCTGTTCTGTCCCATTTGGGCAGGTGAGGAGCTTCATCTTCTCATCCAACGTAACCTGGGCAAGCTTGCTGATTCCTTGGACGGTTGTATGGCTGAGTATTTCAGAGACAACGAAAGTTCGACAGTCAATGGAGAAGACGCCAGCAAGAAAATGCAAGGATACAAATGTGTTCTTAACTCAAAGGCAACAGAAGAATCTATGGCCAATTTTGCGAGATGGGAACCAGCACATGGGCGCTTCAACTTTCGACATCCATGGAAACAATACCTCAAGGTTGGGGCTTCAATGCGCAGCTGCGCTTACTGCATTGAAACTCTCAACAGCTGTATCAATTCAGAAATTCAGGCGCCTGAACACCTAAAGAAGCTTATGAAGAGGGCCTGCATGAATCTGACCTCCGTTTCTTCAAGTATCCTAAAAGAACTGGCAATTACATTGAAGACAATGAGAAAACCATCAAAGATAGATTTCTTTGTTTCAGAGATGAACTTTGCCGTACAAGAACTCCAAGATACATTGAAGTCTATCCCGAACCATCTTAATGCAAACTCATTGACGACAACACCAGAAACTGATTCTCAAGAAACCAAAGTAGAAGCTGTGATAAAAATTATCAATGTTCCACCTCTCATGGAGATTCTTCCTCTGACTACTATGGCGTCTCTGTTGCTTGAAAACGCATCAAGAATCCAAGGGGTTGCCAGTATGATTGATGAACTGGCGACTCTTGCAGAATTCAGGCCTGCATCTAACAAGAAGCAGAAACAAAATGAACTCTGCACTAACAGACCTGTTCAAGAAAACCGAGTC
>gnl_Elagu_v2.0_p5_sc00001.V1.gene1439
ATGCCACATTCCGAGCTGATGTATCCATCCCTGATTGGCCTGGGAGGTGAGGGGCCCCCAGGGGGGGGGTTTTGGCACACCAATGTGGCTGATAGGGACAAGAAACCGTGGCTTCAAATGGCTATAAGAAGCCAAAGGAAAAATTTTTGCACTCTGGCATGTGGGGTGTTTCCACATAACGGAATGAAAGGAAAGAGTGGGAGTGTCGGAATTGACATCCACTTGGCGTCGAATGCTGTCCTACCCGAGTTTGTGAAGGAATGCGGTGATGACGAGAGCTTGCCACCTTGGAAATGGATATGGGACGTGTGGAAGTTTGCCCAGGAGGACACCAACCGGGTGACCTTCTCCCTAAAAGTGGGGCTGGCTTGTCTCCTGGTGTCACTTCTCATACTCTTCCGAGCTCCATACCAAGTGTTCGGCGCCAACATCATCTGGTCCATTCTCACCGTTGCCATCATGTTTGAATACACTGTCGGAGCTTTTACGTCCTTTATGAAGCTATGGCCTTCGCTAGTGCCGTACGAGTATGGCTTCAGGGTCATCCTCTTCACCTACTGTTTGATTATTGTCTCGGGCTATCGGATGGGAAACCCAATCAGGATTGCCATGGATCGCCTCTACTCGATCGCGATCGGCGGGCTCGTCGCCGTCCTCGTCAATGTCCTCATCTTCCCTATATGGGCTGGCGAGCAACTGCACAAGGAGCTCGTCAAAACCTTCAACTCCGTCGCCGACTCCCTCGAAGAGTGCGTGAAGAAGTATCTAAGTGATGACGGCTCCAACCGACCCGAGTTCACAAAGACTGTGAAGGATGAATTCTCGGATGAACCAGCATTCCGGAGGTGCAAGGCTACATTGAACTCATCGGCTAAATTTGATTCCTTGGCAAACTCAGCCAAATGGGAGCCACCGCACGGGAGATTCAGGCATTTCTTCTACCCATGGGCAGAGTACGTAAAGGTGGGCGCAGTGCTTCGGCACTGCGCTTATGAGGTCATGGCGTTGCATGGCTGCCTGCATTCAGAAATTCAGGCACCCTACAATCTTAGATGTGCATTCCAGTCAGAGATCCTTGATGCAACCAACCAGGCGGCAGAGTTATTGCGCAGCCTGGGGAAAGATGTAAGCAAGATGACGCGCAACCTCCAAACAACTCTACTAAAGCATCTTCATAAGTCGACAGAACGCCTCCAACGCTCCATAGACATGCATTCCTATCTTCTTATTACCTCAAATCCCGATTACTATGATTGCCCAGCAAAACCAGCTGCTAAACCCTTGAAAACTCTCTCTTTCAACCCAAAGGACTTCTCTGATGGCTTAACAGAGCCAGAGACTACCAAAGTAGAGCCCAATGCACCATTAACAATGGCTGTCCAAGCTGAGTCTTACCATGAGACTATGAAGAAGCAACAGAGGAGGCTGCATTCATGGCCTTCAAGAGAGGTTGATGATTTTGAAGAAGATGGAGGTATTGATGCTGAACTTATTCCAAGGATGCGTGCACTTGAAAGCACCACAGCTTTGTCGCTTGCTACATTCACCTCACTTCTCATTGAGTTTGTGGCTCGACTTGATCACTTGGTTGAAGCGGTTGACAAGCTTGCCAAGATGGCCAAATTCAAGCAAGAGTGTACAAGC
>gnl_Elagu_v2.0_p5_sc00002.V1.gene355
ATGATGAGCATTGGTCAGGCAACATTTGCAAGCTGGGAGCCTAGGAGGCACTCAAGGCACTGTTACAGGTACCCATGGCAACAATATGTGAAGCTTGGTGCTGTTCTTAGACATTTCGGGTATACAGCTGTAGCTCTTCATGGATGTTTGGAATCTGAAATTCAGACTCCACGATCAGTAAGATCTCTATTTCGACACCCATGCATGCAAGTAGCTGGTGAAGTGTCCAAGGTTCTTGCAGAACTTGCTAGCAGCATAAGGAACCGCAGACATTGCTCTCCTGATGTGCTCTCCAAACATCTTCATGAGGCTTTGCAAGACCTTAATTCTGCCATTAAATCCCAACCACGCCTGTTCCTAGGCTCCAATAATGCCTCTGCAAACACCAACATGCTAGTGGACTGCAGACCTGATAAGTTTGCATCATCTGAGGTTGCCTTACCATCAGTCAAAACTGATATCTCATCAATATTAGAAAGGCGGAGCAAAAGGGTAGCAGACAAGTCAACAGAGTCAGCTGAGAGGAAGGTCTTGAGGCCAACATTGAGTCAGATAATGATCACCAGCCTTGAGTTCTCAGAGGCGCTCCCATTTGCAGCATTTGCTTCATTGCTAGTGGAGATGGTAGCAAGGCTAGAGCTTGTTATTGAGGAGGTGGAAGAATTGGGAAGGGCTGCAAATTTCAAGGAGTTCTCTGGGGAAGATGACATTGCAATTGAGCTGAGCTGCAAAGATAAGTGTAATGAGAGCGATAGAGATATGCAGATGCATGTAGCATCCCAATCAGCAGAGTCA
>gnl_Elagu_v2.0_p5_sc00004.V1.gene1156
ATGCTCGGAGGGGGGGAGGACCTACTAGATGGACGGCGCCTCCGTCGCGAGGCCCTCGATGGTCGGCGAGCCGACACCAACGGCCTGAGGGCGGTCGAGCGGGCGGCGGAGGCCCTCTGTGGCTGCGCCCCCTTCTTCTTTTCCGAAACAGACAGTCTGAAAGCCAGTAGTGGTGGATTTGTGAAAGATGTCATGATTTTTGAGGATGATTTAGTGGCCCCACGTGAAAGCAGGGAAGTTTTTAGCAGTGAGCTGCAGAGAGTAGGCATTGAAGGTGCTAAAGTGTTACACGAGCTAGGAAACAGAGTCAAGAAAATGATGAAATTGAATCCCGGGAACATCCTCCTTGAAGTCCATGAGGCTGCTGACAAGCTGCAGAAGAAGATAGACCAGAAATCGTATCTTCTGGTGAATTCAGAAAGCTGGGAATTGGGAAGGCAGCCTGAAATAATTAAGGATGCCTTAGATTGTGTCAACATGTTGGAAGGTAAAAAGAAATACCTCCAAACCAAATCTCACAGCGAGACGGTGCTTAATCTTCAACCAGTCCAATTATCAAGTAGTTGGGATGCTCATAACTCAATCAACAATGCAGTTGACTCCCCAGGAGCAACAGAGTTCAAACATCAGGTATCATGGCCTGCAAGGGGGTCATTTATTTCTGATGCAATACCTAATGAGGAAGAGTTAAAAACATATGAAAGTGCTAGTGCATTGTCATTGGCTACATTTGCTTCACTTCTGATTGAGTTTGTCGCAAGACTTCAGAATCTTGTGGATGCATTTGTAGAGCTGAGCGAGAAAGCTAACTTTAAGGAGGCCATAGATGAACCTGCAGCAGAGATGACTGGTTTCGGCACCAGTATATACAAGTTTGTTGGATTAAAGGAT
>gnl_Elagu_v2.0_p5_sc00004.V1.gene1157
ATGAAGCCTTATGAATATGGGTTCCGGTGTTTCTTGCTCACATTCTGTGTCGTGATAACGTCGGGATATCGGACAGGGGAATTTATTACAACGGCTGTGAGTCGACTTGTACTTATTGCGCTTGGTGCTGCTGTTAGTTTGGGAATTAATATTTGCATCTACCCAATCTGGGCAGGAGAGGATCTGCATCACTTGGTAGCAAAGAATTTCATGAGCGTAGCAAAGTCTTTGGAAGGCTGTGTCAATAGATACATTCAGTGCATTGAATATGAGAGGATTCCTTCAAAAATTCTTACATATCAAGCTTCTGATGATCCTTTATACAGTGGGTATAGGTCAGCTGTTGAATCAACAAGCCAAGAGGATTCTCTTTTAGGCTTTGCTATGTGGGAGCCACCCCATGGTCCTTATAAGATGTTGAGATATCCCTGGAAAAACTATGTTAAAGTTGGTGGTGCGCTAAGGCACTGTGCCTTCACGGTTATGGCATTGCATGGCTGCATACTTTCAGAAATTCAGAATTTCTTCCCCGAGATCTGGGAT
>gnl_Elagu_v2.0_p5_sc00004.V1.gene1158
ATGGCCCCTCAACTGGGTTCATGTAGGTCCAACTCGGAGAAGCGGAGCAAGGAGAGGCTGCTCTCCTCGTGTCACGAGGAGGGGGAGTGGGGGTTCGCCCTCGACTTCGATGAGGAGGAGGAGAGAGGATGCCTTCGGCGGATCGGCGACGGGATCGCCGGGATGTGGGGCAAGGCGTGGGAGCTGGTGGTGAGGCTGTGGAATTTCGGGCGTTCGGATCCGAGGAAGGTCATTTTCGGCGCAAAGGTGGGTCTCGCGCTCACTCTGACCTCGTTCATCATCTTCCTCAAGGAGCCTTCCATTGACCTCACCAAGAACTCCGTCTGGGCCATCCTCACCGTCGTCGTCGTCTTCGAATTCAGCATAGGTTCGACGCTTAGCAAAGGGCTTAATCGGGCTGTAGGAACAGTAACTGCTGGAGGGCTTGCTCTAGGGGTTGCAGAGTTATCCAAATTGACGGGAGATTTTGAGGAGCTGGTCATTAGTATCTGCATCTTTGTTGCTGGTGAGATCTGTACT
>gnl_Elagu_v2.0_p5_sc00016.V1.gene712
ATGGCGAACGATAAAGAAGCCTTGGATGGTTTGGAATGGCGGGTGACGGTCCCCAGTGGATCGTCGGTGAAAATGGAGTGGGAGTCTAGCGTGATCGGTAGGGCATGGACATGGTTCGCTGGTGCTGTTTTGATGGTGAAGTCCAAGGTGTTTGGGTTCGGGAAGAATGCTTGGAAGATGGGAGTCGATGACCCGAGGAAGGTCATCCATGGCATCAAGGTGGGGATCGCACTATCTCTAGTGTCGGTCTTCTACTATGCCAGACCCTTGTACGATGGAGTTGGAGGAAATGCCATGTGGGCCGTTATGACAGTTGCAGTTGTATTCGAATACACTGTAGGTGCGGCTGCAACCTTTTCCCGGTTCATACCCACCGTAAAAGCCCGGTTTGATTATGGTGTCACGATATTCATCCTCACCTTCAGCTTGGTCGCAGTCTCTGGCTACCGTGTGGATGAACTGCTCGATTTGTTACAGCAGCGTGTGTCCACCATCGCCATCGGAATCTCCATTTGCCTGCTCGTATGCATTCTGATCTGCCCTGTTTGGGCCAGCGAAGAGCTTCACCTCCTCATCACCAAGAATATGGAAAAGCTTGCAGAATCCCTGGAGGCATGCGTTGAAGAATACTTCATGAAGGATGGAGCCGGCGATGGAAAGAATTCATGCTCCCAAAAGTCACAGGGTTACAGATGTGTTCTAAATTCCAAGGCATCCGAAGATTCACAGGCTAATCTTGCAAGATGGGAGCCTGCTCATGGCCGTTTCGGCTTTCGCCATCCATGGAGTCCATACCTCAAGGTTGGCGCTGCGATGAGGTACTGCGCTTACTGTATAGAAGCCCTCAACGGTTGCATCAATTCGGAGATTCAGGCGCCCGAGTCCACAAAGAAGCATCTAAAGAAGTTTGCA
>gnl_Elagu_v2.0_p5_sc00024.V1.gene361
ATGGCCAGTGGCAAAGAAGTAGCACAGGGTTTACAATGGAGAGTGATGGTTCCTTGTGGCACATCACTGAAGTTGGAGATGGAGTCCGGGTCTATTGATCAAGAAGGGCTATGGCTGTATCATTTGGTATTAGCTGCAAAATTAAAGGTCTCAGGGTTCATGAAGAAGGCCTGGAAGATTGGAGCTGATGATCCAAGAAAGGTTGTCCATGGCATCAAAGTAGGGCTTGCACTCGCTTTGGTGTCTGTCTTCTACTATACCAGGCCATTGTACGATGGAGTTGGAGGAACTGCTATGTGGGCTATCATGACCGTAGTGGTAGTCTTCGAATTCACAGTCGGTGGTAGCTTGTACAAAGGACTCAATCGAGCCATTGCCACTCTGAGTGCTGGTGCTCTTGCGGTTGGAATTCATTGGCTTGCAACATCTGCAGCAACCTTCTCTCGATTCATCCCAACTGTCAAAGTCCAGTTCGATTATGGCATCACAATATTTATCCTCACATTCAGCTTGGTTGCACTCTCTGGCTACCGTGTGGATGAACTGTTTGACTTGGCCAAGCGACGGCTCACCACCATTGCAATTGGAGTCTCCATCTGCCTTCTGGTCTGCATTCTGATTTGCCCGGTATGGGCTGGCGAGGATCTTCACCTCCTTATCACCCGTAACATGGAAAAACTTGCTGATTCCTTAGTTGGTACATTCTAT
>gnl_Elagu_v2.0_p5_sc00043.V1.gene108
ATGGAAGTGGGTCAAGCAAGCACTGATGAGGCTGGCCTCTTACCATGGTGGTCAAGTCTTAAATTGTCATTGAACAAGTTCATGGCCAAGGTAGTTGGATTGGCAAAGAAGGTGAAGAAGATCGGAGAAGACGATCCCCGACGAGTGGTTCATTCTTTCAAAGTAGGTCTGGCACTCTCTCTAGTCTCCCTCTACTACTACATCTCACCCCTATTCAACAGCTTCGGAACATCGGCCATTTGGGCTGTGCTAACCGTTGTGGTGGTCATGGAATATACTGCCGCTGCAGCAGCAACATTCTCGCGATTCATACCGGAGATCAAAGCAAGTTATGACTATGGGGTGACCATATTTATACTGACATTTAGCCTGGTGGCAGTGTCGAGTGATCGAACAGTAGATGCGTATGAGCTTCTTCAATTAGCTTATCAGAGGTTCTCCACCATTGCCATTGGGGTAGCCGTCTGCCTCTTGACCTCCACCTTTATTTGCCCTGTGTGGGCTGGTGAAGATCTGCACAAGCTGGTGGCTTCCAACTTGGAAAAGCTGGCAAGTTTCTTAGAAGGATTGGGGGAAGAGTACTTTGGGGAGAAGGTTGGAGGAGAGACAATGGAGAGCAAATGCTTCCTCCGAGCTTACAACAGTGTGCTCAATTCCAAGTCCAACATGGAGTCTCTGGCAAATTTGGCGAGATGGGAGCCAAGACACGGCCATTTTGGGTTCCTTCATCCTTGGAAACAGTATCTGAAGGTTGGGGCTCTTAGTCGCCAGTGTGCTTATTCCATGGAGGCTCTCATGTCCCACATCACCAGCAATGAAAGGACCCAGGAGCCTGGAGATTTAGAAATTAGAAAAATGATCACATCTACCTGCAAGGAGATGAGTATTGAGTGCAGCAAAGCATTGAAAGATCTGGCGGCTACCATTCGAACAATGACAACACCTGCTGTCTGTCGCCATAATATTGCCATTGCTGCAGCCACCACCAAATTGAAAGTTTTGCTATCTGAGGAGAGCATCCCCTCAAAGATGCTAGAAACAGCTATCATGGCATCCTTGCTCTCACAAGTGGTCCAATGTATTCCACAAATTGCTGCCTCTGTGGAGGAACTTGCTCAACTTGCCAAGTTCAAGGAATGCAAAACCCTTCATAAAGCAACTGTGAAGCCCTCAACTGAAGAAGAAAGCCCTGGTGTTGTCATTAATGTAATGGAA
>gnl_Elagu_v2.0_p5_sc00059.V1.gene573
ATGAATGGTAGGAATGGTAGCATCAAGATCGACGTAACCTTGTCCCCGAATGCTGTGCTACCTGGATTTCTCAAGAAATCTTGTGTCACCAAAAGCTTCTTCCTGAGAAAATGGGTTCGAGATGTGTGGGAGTTTGCCAAGGAGGACACCAACAGGGTAATATTTGCACTGAAGGTGGGCCTCGCCATGCTTCTTGTGTCGCTGCTGGTCCTCATACAAGCGCCTTTCAAGGTATTCGGCACCAACATCATCTGGGCTATCCTCACTGTTGGTATTATGTTCGAATATACTGTCGGAGCTATAACGTCCTTCATGAAGCTGTGGCCATCTCTTGCTCCCTATGAGTATGGCTTCAGAGTCACCCTCTTCACCTACTGCCTCATCATAGCCTCCGGTTACCGCATGGGCAACCCAATGAGGACTGCCATGGAACGACTCTATTCAATTGCAATCGGAGGGCTCCTCGCCATCCTTGTGAATGTCCTCATCTGTCCGATGTGGGCTGGTGAGCAGCTTCACAAGGAGCTCGTCAACGGCTTCAATTCTGTCGCCGAGTCGCTCGAAGAATGTGTAAAGAAGTATTTAAGAGATGATGGATCGGACCACCCAGAGTTCTCGAAGACAGTTATTGATGAATTCCCTGATGAACCTGCCTATAAGAACTGTCGAGAAACATTGAATGCGGCAGCAAGATTAGATTCTTTGGCAAGCTCGGCAAAATGGGAGCCACCACATGGAAGGTTTCGGCACTTCTCTTACCCATGGCCCGAGTACATCAAAGTAGCTGCAGTGCTCCGGCACTGCGCCTATGAGGTGATGGCGCTGCATGGCTGCCTGCATTCAGAGATACAGGCACCATACAATCTTAGAATCACATTCCAGTCAGAGATCCATGATGCCGCAAGCCAAGCAGCAGAGCTGCTTCGCAGCTTGGGAAATAACATAAGCAACATGAAGAGCAGCCTTCACACAAGCCTACTAAAACGTCTTCATAGCTCTACTGGTCGTTTGCAGAGCTCCATCGACCTGCACTCCTATCTCTTAACATCAACACATAGTTTTTATGATTGCACTGCCAAACCAACTGATAAACTTCCCAACACTTTATCTTTAACCCTTAAAGACTGCTCTGGCCCCTTTCCCAAACAAAGCAGCGATGCTGAACCCAATCCAAATCCTGCAGTGCCTATACAAGCTGAGTCATATCATGAGGCTATGAGGAAGCAACAAAGGAGGCTTTATTCATGGCCTTCAAGAGAAGTGGATGACTTCGAAGAAGATGGAGGCGTTGACACTGACATGATTCCACATATGCGGACTCTGGAAAGTACTGCAGCTCTGTCCCTTGCTACTTTCACGTCACTGCTCATTGAGTTCGTAGCTCGACTTGATCACTTGGTTGATGCAGTTGATGCTCTTGCTAAGATGGCGAAGTTTAAACAGGAGTCTGCAAGC
>gnl_Elagu_v2.0_p5_sc00182.V1.gene75
ATGGAAGTTGGGACTGGAAGCGGTGAGAAGATTGGATTCTCTCCATGGTGGCCGTTCCTCAGCTCATTGGTGGAGAGGCTAATGGCAAGGGTGACTGGATTTCTGAACAAGTTGAAGAAGATTGCCAATGATGATCCGAGACGAATATCTCATTCTTGTAAAGTAGGATTGGCACTCACACTGGTCTCCATCTTCTACTATGTCACACCACTCTTCGATGGCTTCGGAGTTTCGGCCATATGGGCCGTGCTCACCGTCGTGGTGGTCATGGAATTTACAGTAGCGGCATCAGCGACCTTCTCACGATTCATACCAGAGATCAAAGCAAGATACGACTATGGGGTGACGATTTTTATACTGACATTTAGCCTCGTGGCGGTTTCGAGCTACCGGGCCGATGAGTTGATCCAGTTAGCTCACCAGAGGCTCTCTACAATTGTCATTGGGGTGGTCACTTGCCTCTTCACAACCATCTTCGTTATCCCTGTGTGGGCTGGAGAAGACCTTCACAAGCTGGCTGCTGGCAACTTGGACAAGCTTGCGAGCTTCTTGGAAGGATTGGGATCCGAGTGCCTTGGGGAGAAGATGGGCGGTGAGAGTTTGGAGGGCAAATCCTTCCTGCAAGTTCACAAGAGCGTTCTCAACTCAAAGCCAACCGAGGACTCTTTGTGTAATTTTGCAAGATGGGAACCGGGTCATGGCCGTTTCAGATTTAGGCACCCATGGAGACAGTACCTCAAGATCGGAGCTTCAAGCCGCCGCTGTGCTTCTTACATGGAGGCTCTCACCACCTACATCACCACCACTCCTAAAACCGAGTCAAACAAGGAGCCGGAGCTCCGGTTAAAGATCCGAACCGCTTGCGTGGAGATGAGCTCCGAATCCGCTAAAGCGCTCAGAGTGCTCTCCTCGGCGATTCGAAACATGACGGCGCCGACGTCCGCCCAATCCCACGTGGCAGCCGCGGTCGCAGCGAGCGGCGAATTAGGAGCCGCGCTATCGAAGGACGCGGATCTCGCGGATGTCCTACACGTGGCGACCATCGCGACGCTCCTCGCCGAGCTAGTGGTACGGACGCAGGAGATCGCCGGCTCGGTGGAGGAGTTGGCCCGGCTCGCCCGTTTCAGAAGCCTCGAACCGGTTACCAAGGCCTCCGTTAAACCGGTGGCGGATGGAGAAAGCCCTCCTCACGTGGCTATTGATGTTAGGGAA
>gnl_Eucgr_v2.0_Eucgr.E00035.1
ATGGAAAAACAAGTGTTGGGAGGGCTACAATGGAGGATCAATGTTCCCAACGGAATGTCAAAGGAACTAGATCCCGAATGTAGTTGTTATTGCAAACCCTGGTTGGCATTGAAGAGCTTGGTCGGAGGGCTCGTGGCCAGGGTCCTGAGATTTCTGGACAAGGCGTGGGCATTAGGAGTTGCGGAGCCTAAGAAAGTCATTCATGGCTTCAAAGTTGGGATTGCTCTGTCCCTGGTTTCGCTGTTCTACTACGTGAGGCCCTTGTACGACGTTTTTGGAGGAAATGCTATGTGGGCTGTCATGACTGTGGTGGTGGTCTTTGAATACACTGTTGGAGCTACGCTATCCAAGAGCATAAATAGAGGCACGGGCACGTTTCTTGCTGGGTCACTTGGCATAGGCGTACACTGGGTAGCAAGTCAGTCAGGAGAAAAATTCGAGCCCATTATTCTTGGAATATCTGTTTTCCTACTAGCTTCCGCAGCAACATTTTCTCGGTTCATCCCATCGGTAAAAGCACGGTTTGATTACGGTGCCATGATCTTCATACTCACCTTCAGCTTAGTTTCAGTATCCGGTTATCGCGTTGACAAACTGATTGGAATGGCGCAGCAGAGATTATCAACAATAGCTATTGGCACATCCTTATGCATTTTCATCAGTATGTGTATCTCTCCCATTTGGGCTGGTGATGAGCTTCACCGGCTCATCCATAGGAACATGGAGAAGCTTGCTGAATCTCTCGAAGCGAGTGTTGCAAACTACTTCAGGGACAATCAGAGTGGGTATCCAAGCCAAGAAGATAATTCCAAGAAAACACAAGCATATAAATGTGTGCTAAACTCAAAGGCCACTGAGGAATCTATGGCAAATTTTGCGAGATGGGAACCTGCACACGGCCCTTTCAATTTCCGGCATCCCTGGAAAGAGTACCTCAAGATAGGAGCTCTCTTGCGCGAATGTGCTTGCTGCATTGAGACTCTCAGTGGTTGTCTTAACTCTGAAAAGCAGGGAATGGAGCATTTAAAGGGATATCTCAAACACGCCAGCATGGCAGTGTGCTCTCATTCATGTAATGTCTTGAGAGAACTTTCAAAGTCAGTGAAAACAACGACCAAATCATCCAAGTTATATTTATCAGTTGGAGAGATGAAATTCGCACTACAAGAACTGCAAAATGCCCTGAAATCTCTTCCTACTCAACTCATTCTTGAGCAGGTGCTTGCCAGCCAAGCTAATGAGAATAAGTCGACCACTAAAAAAGAATGTGCACCGCCTGTCATGGAGGTAATTCCTCTGGCAACATTAGTGTCATTGTTGACGGAAATTGTGGCAAGAATTGAAGAAATTGTTGATGGAGTGATAAAGTTGGCGGAGTTGGCAGAGTTCAAGGCTTTCAATGAGGAGAAAATAGCACAAAATCAGTCCACTAGCAACAACCAAAGGTCAGATAACCTGAGCTGTGAAACAGAACCA
>gnl_Eucgr_v2.0_Eucgr.E00295.1
ATGGCAGCGGCAACAGACCAGGGCGCTTCAGATGTAGAGATCACTAATGAGCAGAGGTTTCCTGGAAAATCTGCTGAGAAAATCAAGAGGCTGCCAGGGAAAATCTGGGGAATGATGTGGAAAGTGGGAAAGGAAGATCCCAGGAGGGTCATCCATTCTTTGAAAGTCGGGTTGTCTTTGACATTGGTCTCGTTGTTGTATTTGATGAAGCCGTTGTATAAAGGGATTGGCCAAAATGCCATTTGGGCCGTGATGACCGTAGTCGTGGTGCTAGAATTCACTGCAGGTGCAACTTTGTGCAAGGGACTTAATAGAGGATTGGGCACTCTTTTGGCAGGGTCCTTGGTATTTCTAATTGAGTATGTTACAACGAATTCTGGTCACATGCTTCGAGCCATTTTCATTGGAGCCACAGTTTTTCTGATTGGAGCTATGGCTACCTACATGAGGTTCTTTCCGTACATAAAGAAGAACTACGACTATGGTGTCGTGATATTTCTCCTTACTTTTAATTTGATCACATACTCGAGCTACGACATTCATAATGTGTTGAAGATAGCCCAGGAGCGCCTTTACACCATTGCCATTGGGTGCGCCATCTGCCTTTTCATGACTCTGATGATATTTCCTAACTGGTCGGGGGAAGAACTCCATAATTCTACAGTATCCAAGCTAGAAGGCCTGGCAAGATCCATCGAAGCATGTGTTAACGAATATTTCAGTGAGGCGAAGTTGACAGAAGAGGTGAATGAACCATTGGAGGATCACATATACAAGGGTTACAAGGCCGTCTTGGACTCTAAGACTAGTGATGAAACTTTGGCACTACATGCTAGTTGGGAACCAAGGCGTAAAAGACGCTGTTATATCTCCCCGTGGCGGCAATATGTTAAATTGGGAGCCATTTTGCGCCACTTTGGTTACACAGTCGTCGCACTACATGGATGTTTGAGAACAGAAATTCAGACTCCACTTGCAGTCCGTGCACTCTTCAAGGACCCATGCATTAGACTTGCCAAGGAGGTGCAAAAGGTCCTGATGGAATTGGCTGATAGCGTGAGGTACCGCCGCCAGTGCTCGCCCGAGATACTGTCCGATCATCTTCACGAGGCCCTGCAAGACCTAAACACCGCGATCAAATCCCAACCTAGGCTCTTCCTAGGTTCGAATAATAATCAAACATCAAACATGCTTGCCGTGGCAGCTGCACAGGCCAGCCAAAAGAACCAAAAGGCCTCCAAAGTCTCGTTGCCCAGTGTAAAGACGGACAGCTCTGCCTTACTGGAGTGGAGGACCAAAAGGACTTCCGAGCAATCGAGGGAGAATGAGAGGAAAGTCCTGAGGCCACAGTTGAGCAAGATCGCCATCACAAGCTTGGAGTTCTCGGAGGCACTCCCCTTTGCAGCTTTCGCCGCCCTGCTGGTCGAGACAGTTGCAAGGCTCGACCTAGTGATCGAAGAAGTAGAGGAATTGGGACAGGTTGCATGCTTTAAAGAGTTTAGACCCGAAGATCAGATCTCCATCGCTTGCGAGCGCCCACCTGTGGGTGTTTGTCACAATAATTTGCCTTCCCATGGAGCAGAA
>gnl_Eucgr_v2.0_Eucgr.E00296.1
ATGATGTGGGAGGTGGGCAAAGAAGATCCAAGAAGGGTGATCCACTCGATCAAAGTTGGTTTGGCTTTGTCATTGGCTTCAATGCTGTGTCTGTTGGAGTCACTGTCTCAAGGGATTGGCCAAAATGCAATCTGGGCTGTCATGACTGTTGTTGTTGTCCTTGAGTTCACTGCAGGGGCCACACTACGTAAAGGGCTGAACAGGGGCGTTGGGACGCTGTTAGCGGGACTGTTCGCGCTCTTTGTTGAGTGTCTCACGGCAGATCGGCCTACACCCAGAGCAGTGGTCATGGCATGGACAGTTTTTGTCATTGGAGCTGCAGTTACCTACATGAGGTTCCTTCCCACTATAAAGAAGAATTATGACTATGGGGTCATGATATTCATTTTGACCTTCAGTTTGATACTAGTGTCCAACTACCGTATTGATGATACAACGAGGATGGCGCGAGACCGCTTCTACACTATCGTAATCGGTTGTGGAATATGTCTTTTCTTGAGTCTGCTCATCTTTCCAACTTGGTCAGGTGATGACCTCCATAAATCCACAATAGCCAAGCTTGAAGGACTAGCACAATCTGTAGAAGACAAAAGAAATCCAAGACGAATTGTTGAAGGATTCCATCGACGAAAACTGCATCAAAGTATTGGATTCCAAGCGTTAAATGCAAGTTGGGAGCCGAGATACCGATGGAAGTGTTACAAATCTCCTTGGCAGCAGTATATGAAGTTCGGAGCTGCTCTACGCCGTTTTGGTTACACAGTTATGGCTTTACACGGTTGTTTGCACACCGAAATCAAGGACCAGTGCACCCGTTTAGCTGGAGAGGTATCAGAAGTGTTGGTGGAACTTGCTAACAGCATGAGGAATCGCTGCCATTTTTCTCCGGAAATTCTCTCCTGTCATCTCCATATAGCTTTGCAGGACCTCAACACCGCACTACAGTCCGAGCCGCTGATTCTCTCAGACTCGATGAACAGAAAGGACTCCGGATTCTCTCTTACGGCAAGCTTGGAAGCCAATTCTTCTCCTGTGCACGAATCAGCAACCGCAAGACCTCCTGAACAAGTGCATGGCATTCAGAAGGTGTTAAGGCCACAGAGGAGTAAACTTGTTATAGCTAGCCTCGAGTTCTCCGAGACGCTTCCTTTCGCTGCATTTGCTTCTTTGCTAGTAGAGGCCGTGGCTAGGCTTGATCATGTTATTGAGGAAGCTGAACAGCTGGGGAGGATGGCTCGGTTTAAGGAGTATAGAGCGGGTGACGATGTTGCTGTGACACTTGAAAGAACGAAATCGGACTTCGTAGAGAATCATTTCCCTCCATCGGAAGCAGAG
>gnl_Eucgr_v2.0_Eucgr.E00300.1
ATGGGCAAGGATTGGGGTGTTACATTATGGAAGACGGGCAAAGAAGATCCAAGAAGAGTGATCCACTCCATCAAAGTTGGTTTTGCCATGACGTTGGCTTCTTCGCTGTGCCTGTTGCAAAAGGAGGAGCCACCGTTTCGAGGGATCGGCCAAAATACCATGTGGGCTCTCATAACTGTTGTTATTCTTCTTGAATTCACGGCAGGAGCAACGCTACGTAAAGGGCTGAACAGGATTGTCGGAACGGTGTTAGGGATACTGTTGGTGCTCCTTGTTGAGCATCTTAGTGCACATCGGCCTATACCCAGAGCAGTGTTCATGGGATGGACAGTTTTTGTCTTTGGAGCTGCAGCTACCTACGTGAGGTTCATTCCCACTATAAAGAAATATGATTACGGAGTCCTGGTATTCATTTTGACCTTCGGTATGATACTAGTGGCCAACTACCAGGTCGACAATACAACCAGCATGGTGCGAGACCGCTTCTACACTATCGCAATTGGTTGTGGAATATGTCTTTTCTTGAGTCTGCTCATCCTTCCAACCTGGTCAGGTGATGACCTCCATAAATCCACAATAACCAAGCTTGAAGGACTAGCAAAATCTGTTGAAGCCTGTGTTGGGGACTACTTTGGCGATGCTCAGAGGAAAGAAATCCAAGACGAATTGCCAAAGGATTCCATCGATCAGAACTGCATCAAAGTGTTGGATTCCAAGAACACTGATGAAACTATGGCATTATATGCAAGTTGGGAGCCAAGATACCAAGAGAACTGTTACAAATCTCCATGGCAGCAGTATGTGAAGTTCGGGGATGCTCTTCGCCGATTTGGTTACACGATTATGGCTTTACATGGTTGTTTGCACACTGAAATCCAGACTCCACCATCTGTACGTGATCTCTTCAAGGAACAGTGTACCCGTTTAGCTGAAGAGGTATCAAAAGTGTTGGTGGAACTTGCTAATAGCATGAGGAATCGCCGCCATTTTTCTCTGGAAATAATCTCCAGTCATCTCCATCTAGCTTTGCAGGACCTCAACACCGCACTACGGTCCCAAACACAGATTCTCTCAGACTCGATGAACAGAAAGGACTCCAGAGTCTCTGTTACAACAAGCTTCGAAGCCAATTCTTCTCCATTGCGTGAATCAAAAACCGCAGGACCTCCTGAACAAAGGAGTAAACATGTTATAGCTAGCCTTGAGTTCTCCGAGGCACTTCCTTTCGCTGCATTTGCTTCCTTGCTATTAGAGGCCGTGGCTAGGCTTGATCATGTTATTGAGGAAGCCAAAGAACTGGGGAGGATAGCTCGGTTCAAGGAATATAAAGCGGGTGATGACAATGTTGTGACACTTGAAAAAACAAAATCGGACTTCGTTGAGAAATATTTCCCTCCATCTGGAACAGAA
>gnl_Eucgr_v2.0_Eucgr.J00566.1
ATGGAGAGCTTGGAAATGGGTGCTGCGACAAGCCAAGAGAGATCTGGAGCCCTCGGTCGCGCATGGAGGCGGTTGATGGGCTTGCGCAAGAGCTCAATGGCGAAATCGGCTGAGCTGGCCAAGAGGGCAGTGAAGCTCGGGCAAGATGACCCTAGACGAGTCACTCATTCACTTAAAGTCGGGTTAGCACTTTCCTTAGTGTCGCTGTTCTATTACCTCCAGCCGCTCTACGAAGGCTTCGGTGTCAACGCAATGTGGGCCGTCATGACCGTGGTCGTCATCTTCGAATTCCACGTCGGGGCCACTTTTAGTAGAGGGTTGAATAGACTACTAGCTACAGTGCTTGGCGGTGCAATTGGTCTTGGTGCTCATCACTTAGCAAGTCTCTCGGGAAAAACCGGCCAGCCCATAATGCTTAGTTTCTTCGTCTTTCTTCAAGCCGCTGGTATTACGTTTATGAGGTTCTTCCCGCGAATCAAGGCAAAGTACGACTACGGGATGCTGATACTCATACTGACGTTCGCGCTGGTGTCGGTGTCGGGCTTCCGGGAAGACAAGATATTTGAGTTTGCACACAAGCGGCTCTCCACCGTCGTCATTGGCAGCTCTGCCTGCCTGATCGTCTCCGTCATTGTGTGTCCCGTCTGGGCTGGCGAAGACCTCCATCGCCTCATCGCTCTCAACGTGGAAAAGCTTGCCAACTTCTTGGAAGGATTTGGGGATGAATATTTGAGAAAATTAGAAGACAGTGACTTGAATCAAGACAAGTCACTTTTTCGAGAGTACAAAAGTGTTCTCGAAACGAAAAGCAAAGAAGAATCTCTGGCGATTTTTGCGAGTTGGGAACCAAGTCATGGTCGGTTCGGCTATCGTCATCCATGGAAGCAATACCTAAAGATTGGAGCTTTGATTCGTCAATGTGCCTATAGAATTGAAGCCATTGATAGCTACCTCACAATTAAATTCCACGCGCCACCGCAAGTTCAAACCAGACTCGAGGAGCTCTGTGCAGAGATGGGCATGGAAGCCGCAAGAGCTTCGAAGCAACTCTCATCTTCCCTCAAGACAATGACCACGCCATCCTCTGCGACTCCCCACCTTGAGAAGGCCCGAACCGCTGCAAAAGCCCTCAAGTCGCTGCTCAAGACGACCTCCTGGAATCATGCGACCGACATCCTCGCCGTCGTCCACGCCATCTGT
>gnl_Eucgr_v2.0_Eucgr.J00562.1
ATGGAGAGCTTGGAAATGGGTGTTGCCCCAAGCCAGGAGAGAGCCGGAGTCCCTGCTCACGCATGGTGGCGGGTGACGGGCTTGCCCAGGAGCTTGATGGTGAAAGCGGCAGAGCTGGCCAAGAAGACGATGAAGCTCGAGAAAGAACAGACGAGACGAATCACTCATTCACTCAAAGTAGGGTTTGCGCTGTCCTTAGTGTCGTTGATCTATTACTACCAGCCGCTCTACAACAGCTTCGGCGTCGCCGGAATATGGGCCGTCATGACTGTGGTGGTTGTCTTCGAATTCCACGTCGGGGCCACTCTAAGTAAAGGGTTGAATAGAGGACTTGCTACATTGGTTGCCGGTGCACTTGGTGTTGGCGCTCATCACTTGGCAGGTCTCTCAGGAAAAACCGGCGAGCCCATAATGCTTGGTTTCTTCGTCTTTCTTCAAGCCACCGGTTCGACGTTCATGAGGTCCTTTCCGCGAATCAAGGCGAAGTACGACTACGGGATGCTGATATTCATACTGACCTTCGCGCTGGTGTCGGTGTCGGGCTTCCGGGAGGACGAGATACTGGAGTTCGCGAACAAGCGGCTCGCCACCGTCATCATCGGCGGCTTCGCCTGCCTGATCACCTCCGTCATCGTGTGTCCCGTCTGGGCCGGCGAAGACCTCCACGTCCTCATTGCTCGCAACATGGAAAAGCTTGCCAACTTCTTGGAAGGATTTGAGAATGGATACTTGAGAGAATCGGAAAACAGTGACTCCGATACGAGCAAGTCACTTTTGCAAGGATACAAAAGTGTTCTCGGAACGAAGAGTAAAGAAGAATCTCTGGCAAATTTTGCAAGTTGGGAACCATGTCACGGCCGGTTCGGCTTTCGTCATCCGTGGAAGCAATACCTAAAGATTGGAGATTTGATTCGTCAATGTGCCTATAGGATTGAAGCCCTTGATAGCTACCTCACCACTAAATTCCAAGCCCCACCACAAGTTCAAACTAGACTCAAAGAGCTCTGCGCAGAGATGAGCAAGGAAGCCGCAAGAGCTCTGAAGGAACTCGCATCTTCCCACAAGACGATGACCGTGCCGTCCTCCGCGACTCCCCACCTTGAGAAGTCCCAAACCTCCGCGACAGCCCTCAAGTCGCTGCTCAACACGACCGGACTCCTCACCGCTGTCCACGCCACCACTGTCACCTCACTCCTCCTCAACATCATCGACTGCACGGACGAGATTGCCAAGTCTGTGAACGAGCTCGCCTCCCTCGCCAGCTTCAAGAAGCATGTCAAGTGCAATGAAGTCGTGCTGACTGCGAGTACGCTCGAGGTGAACGTCTCGCCAGAAAACGGGACTCCTCCAGTGAGACCGAATCCAGCGCGGGTGGTG
>gnl_Eucgr_v2.0_Eucgr.J00563.1
ATGGTGAAAGCGGCAGAGCTGGCCAAGAAGAAGATGAAGCTCGGGAAAGATGACAAGAGACGAATCACTCATTCACTCAAAGTAGGGTTTGCGCTTTCCTTAGTGTCGTTGATCTATTACTGCCAGCCGCTCTACAACAGCTTCGGCGTCTCCGCAATGTGGGCCGTCATGACTGTGGTGGTTGTCTTTGAATTACACGTCGGGGCCACTCTAAGTAAAGGGTTGAATAGAGGACTTGCTACATTTTTTGCCGGTGCACTTGGTGTTGGCGCTCATCACTTGGCAAGTCTCTCAGGAAAAACCGGCGAGCCCATAATGCTTGGTTTCTTCGTCTTTCTTCAAGCCACCAGTTCGACGTTCATTAGGTTCTTCCCGCGAGTCAAGGCGAAGTACGACTACGGGATGCTGATATTCATACTGACCTTCGCGCTGGTGTCAGTGTCGGGCTTCCGGGAGGACGAGATACTGGTGTTTGCGCACAAGCGGCTCTCCACCATTGTCATCGGTGGCTCCGCCTGCCTGATCATCTCCGTCATCGTGTGTCCTGTCTGGGCCGGCGAAGACCTCCACCTCCTCATTGCTCTCAACATGGAAAAGCTTGCCAACTTCTTGGAAGGATTTGGGAATGGATACTTGAGAGAATCAGAAGATAGTGACTCCAATAAGAACAAGTCACTTTTGCAAGGATACAAAAGTGTTCTTGGAACGAAGAGCAACGAAGAATCTTTGGCAAATTTTGCAAGTTGGGAACCACGTCACGGCTGGTTTGGCTTTCGTCATCCATGGAAGCAATACCTAAAGATTGGAGCTTTGATTCGTCAATGTGCCTATAGAATTGAAACCCTTGATAGCTACCTCACCACTAAATTCCATGCCCCACCACAAGTTCAAACCAGACTCGAGGAGCTCTGCCTAGAGATGAGCAGGGAAGCCGCAAGAGCTCTGAAGCAACTCGCATCTTCCCACAAGACGATGACCGTGCCGTCCTCCGCGACTCCCCACCTTGAGAAGTCCCGAACCGCCGCAACAGCCCTCAAGTCGGTACTCAAGACGACCTCCTGGAAGGATGAGAACGACCACCTTACCGTCATCCACGCCGCCACCGTTACCTCGCTCCTCCTCGATGTCATCGACTGCACAGACAAGATTGCCGAGTCCGTCAACGAGCTCGCCTCCCTCGCCCGCTTCAAGACTGCAGAGAAGGTGGAAAAGCATGTCAAGTGTGGTGAGGTTGTGCTGACTGAGAGTCTGCTCGAGGCAACCGTCTCGCCAGAAAATGGGACTCCTCCGGTGAGACCGGATCCAGCGCTGGTGATG
>gnl_Eucgr_v2.0_Eucgr.J00561.1
ATGGAGATGGCAATTTTTTACGACAATGAGAAGGCAGGGCCTTTCATGAGGGGATGCATATCTGTCAAGGCTTTGCCTAAGAAAATATGTGTAAAAATGATTTCCATCACAATGAGAGCGAAGGAACTAGGGCAAGATCATCCCAGAAAGATCATTCATTACTTAAAAGTGCGATTGGCTCTGACACTTGTTTCCTTATTCTACTACTTTCGACTGCTCTACAATGGTTTTGGTGTCAATGCAATTTGGACAGTATTAACGGTTGTGGTCATGTTCAAGTTCTCTATTGGTAGAGCAAGATCGGGGAAAGGATTGAACAGGATGTTAGCAACAAGTGTAACTGCTACTCTAGGAATTGGAACTCACAAAGTCGCAATTCTTTCAGGAACAACCATGGAGCCAATACTGCTAGCTTTCTTTGTCTTCATATTAGATTTCAGTTTCACCGCCATTCTCGTGTGCATCTTCATTTGCCCAGTTTGGAGTGGTGAGCAGCTTCAAGAGATCGCTCCAAACATGGATAAACTTGGGTTTTTCCTAGAAGGTTTTGATAAGTACTTCGGACTATCAAATGATGCGCGATCCAAGGAAGACGGCAGATCTTCTTTTGAGTCATGTCGAACTCTATTGACGTCCAAAGACAAGGAAGAGATGCTGGTTAATTTAGTAAGATGGGAGCCTTGTCATGGTCAATTCTGGTTTCATTATCCTTGGAAGCATCATTTGAAAATCGGTACTCTAATTCATCAGTGCGCCTACAAGATTGAAGTTCTCAATAGCTATCTTCACTCCTATACCCGGATAATGACTCGACCATCAACGTCACCCGGTGTCTATCTAGCTAACGCTGAGGCAGCTTCCAAAGAACTCAAGTTGTTGCTCGAAGCGGGCTGGTGGGAAGGTGCAGATCTCCTAGATATAATACTAGCTACTACTGTCGTTTTGCTGCTTATCGACATTGCAGAATGCCAGCTGAAGATCTCTGAGGCCGTCAACGAACTGGCCTTCTTGGCGCATTTTAAGTGCGCAGAGCCTGGAGCTTTGCGGTCAATAGAGCGTCGACATATGACTCACCAAGGAAGCATCCAGCTGCTCTCTGACCATGGGGATGAAACTCTTCAGCCACTTCTTGATGAGGATATGACTCACCGTATGATCACCATTGAAGGGCAGCCACAGAGTTCGAGCAAAAATGAGAATGCATCGCGACCACCGGGCGAAAATGGA
>gnl_Eucgr_v2.0_Eucgr.J00567.1
ATGGGTGTTGCGACAAGCCAAGAGAGAGTCGGAGCCCTCGCTAGCGCAGGGAGGCAGTTGATGGGCTTTTCCAAGAAAGTGACGGCAAAAGTGGTGGAGGTGGCCAAGAAGGTGATGAAGCTCGGGCAAGATGACCCGAGGCGAGTCGTTCATTCACTTAAAGTAGGATTTGCACTTTCCTTAGTGTCGCTGATCTATTACCTCCAGCCGCTCTACAACAGCTTCGGCATCAACGCAATGTGGGCGGTCATGACTGTGGTGGTCGTCTTCGAATTCTACGTTGGGGCCACTCTAGGTAAAGGGTTGAATAGAGGATTAGCGACGTTGCTTGCCGGTGCACTTGGTGTTGGTGCTACTCACTTGGCGAGTCTCACAGGAAAAACCGGCGAGCCCATAATGCTTGGTTTCTTCGTCTTTCTTCAAGCCGCCGGCACGACGTTCGTGAGGTTCTTCCCCCGAATCAAGGCGAAATACGACTACGGGATGCTGATATTCATACTAACGTTCGCGTTGGTGTCGGTGTCAGGTTTTCGGGAAGACAAGATAGTGGAGTTTGCGCACAAGCGGCTCTCCACCGTCGTCATCGGTGGCAGCGCTTGCCTCATCATCTCGATCATCGTGTGTCCCGTCTGGGCCGGCGAAGACCTCCACCTGCTCATCGCTTCCAACATGGAAAAGCTTGCCAACTTCTTGGAAGGATTTGAGGTTGAATATTTGGGAGAATCAGAAGATGGTGACTCGAATCGAGACAAGTCGCTTTTTCAAGAATACAAAAGTGTTCTTGGAACGAAAAGCAAAGAAGAATCTTTGGCAAATTTTGCAAGTTGGGAACCATGTCACGGCCCGTTTGGCTTTCGTCATCCGTGGAAGCAATACCTAAAAGTTGGAGCTTCGATTCGTCAGTGCGCCTATAGGATTGAAGCCCTTGAGGGCTACCTCACCACTAAATTCCAAGCGCCACCACAAGTTCAAACCAGACTCAAGGAGTTCTGCGCAGAGATGGCCATGGAAGCCGCCGAAGCTTTGAGGCAACTCTCATCTTCCCTCAAGACGATGGCTACGCCGTCCTCCGCGATTCCCCACCTTGAGAAGTCCCGAACTGCCGCGAAAGCCCTCAAGTCGCTGCTCAAGACAACCTCCTGGAAGGATGCGACCGACCTCCTCGCCGTCGTCCACGCCACCACCGTCACCTCGCTCCTCATTGACATCACTGACTGCACGGACAAGATTGCAGAGTCTGTCAACGAGCTTGCCTCCCTTACCGGCTTCAAGACTGCAGAGAAGGCGAAGAAGCATCTCAAGTGCGATGAAGTCGTGCTGACTGTAACTGCACCTGAGATATGTAGGCATCGTATGTACGAACGACAACGTACA
>gnl_Eucgr_v2.0_Eucgr.H01529.1
ATGACGAGGTCTTCTGTGGTGTTCCCGATAGGAAAGGGAGGAGAAGGGGCCGCTCGGAGGACCCTCGGGAATCGTCTCTCGGCCGTCGCGGCTTTCCTGAGAAGAGTGAACGGCGAACATGACAATAGAAGAGTAGTCCATGGTATCAAGGTCGGGATCGCGCTCGTTTTGGCCTCGCTTGTCTCCTTTGTAGGTCCGCTCTACAAGATATTCAAGGAAGATGCCGCGTGGGCTGTCATGACCGTCGTGGTCATGTTCGAGTTCTATGCAGGCGCAACATTGAGCAAGGGATTGAACCGTGCGGTGGGGACTTTATCGGGTGGCATGTTGGGGTACCTGTCGGGGGTCTTAGCTAAACTTATTCACACCCAGGTCGGGAACGACATTGGCGTTGGCATCGCGATATTCATGTTCGGTGCTGCGGCTACATATGCTCGGTCAATTCCTTGCATAAAGAGGAAGTACGACTACGGTGGCATGATCTTCATCCTCAGCTTTAGTCTGGTGGCCGTGTCCGGTGTCCAATCCAAACACTACAAGGACATCTTGACAATCGCCGTTCACCGCCTCGGGACGGTCATGATAGGGTTTGCGGCCTCCCTTGTCACGAGCTTGTTCATCTTCCCTATCTGGGCTGGCGCTGAACTTCACACATCTATGGCCCCAAAATTCGAGCTCCTTGCTTGTTCGATGGAAGATGTAAGACGGTTGATCAAGGAACCTTGCGAACTGGTTGCGTCATCCCTCACAACGACTCTCCGGGAGCTTGGGGAGAGCATCATGAATATGAGAAGGTGCCAATCGAATGTGCGAGCCGTGCAAAAGCTCAGGACGTCATGGCTTGTACTGAGGCTCTACACGTCTCCCGCCAAGCTCGAGAATGTCTGCGACTCAAGCCAGGATCTCACTGTCTCGTCCTTCGTGTTCTTACTCACAGAGATGGTGGAGAAGCTGGAATGGCTGGTGAAGGAGGTGGAAGATCTCGGTGACCTCGCTAAATTCAAGATTAATGATATA
>gnl_Eucgr_v2.0_Eucgr.D01793.1
ATGAAAGGGAAGAAGGGTAGTATCGAAATCAACATTCCTTCGGCTACTAAAAGTAATAACCACCTGGTAAGCGGGAAGGAGTTCGGGAATGATGATGGGTTCTCATGCAAAGCATGGTTGTGGAGGGTCTGGGAATTTTGCAAGGAAGATAGCAACAGAGTGATATTTGCTCTCAAAGTTGGGCTAGCTGTTCTGCTAGTGTCCTTGCTGATATTGTTCCGTGCGCCCTATGAAATTTTCGGCACCAACATTATTTGGTCGATCCTCACCGTTGCCATCATGTTTGAATATACAGTTGGTGCTACTTTCAACCGAGGATTCAACCGGGCGCTCGGCAGCTTGCTTGCAGGGATCCTGGCCATTCTGGTTACTCAGCTCGCTTTATGCACTGGCCGGATTGCTGAACCTTTTATAATTGGCATTAGCATTTTCTTCGTTGGAACTGTTACATCGTTCATGAAACTGTGGCCCTCGCTCGTTCCGTATGAGTATGGATTCAGGGTCATACTCTTCACCTTCTGCTTGATAATAGTATCCGGTTATAGAATGGGAACCCCGATAAAGACGGCGATGGATAGGCTCTACTCAATTGCGATTGGAGGGTTCGTGGCTGTCATAGTGAATGTGCTTGTTCATCCTATCTGGGCCGGAGAGCAGCTGCACAGGGAACTGGTCAAGAGCTTCGACTCGGTTGCTGACTCGCTAGAAGAGTGCGTGAAGAAATATTTGGAAGACGACGATACAGTCCATCCAGAGTTTTCCAAGACAATCATGGACGAATTTCCTGATGAGCCTGCTTACCGGAAATGCCGTGCAACATTGAACTCCTCGGCGAAGCTTGATTCTTTGGCGGTTTCAGCGAAATGGGAGCCACCTCATGGAAGATTCCGACACTTCTTCTACCCGTGGTCAGAGTATGTAAAAGTTGGGGCAGTCTTGAGATACTGCGCTTACGAGGTCATGGCTCTTCATGGTGTCCTGCACTCAGAGATTCAGGCTCCACACAAACTTCGGATTGCCTTCCGCTCGGAGATTCATGATGTTTCGAGTCAAGCAGCCGAGCTGGTGAGGATCTTGGGGAAGGACATTAGTAGCATGAGGCGAACGCTCAAGACCTCTCGGCTTAAAAGAGTTCACTTCTCCACCGAGAAGCTGCAAGGCGCCATAGACCTGCATTCTTATCTCCTCACAGCCCACATTGGCACGCCCGAAAACTCATCCATCAGCAGGCCGCTCAATCCAAAGCCCGACGAAAACTCTGGCGAGCAAAACTCGGGGCCTATTGTGCAGCCCGAGACATACCACGAGATGATGAGGAAGCAGTCGAGGAGGCTTTATTCATGGCCATCAAGGGAAGTTGATGCGTTTGAAGAAGAGGGGGCATTGAACATGGATTTTCTGCCAATAATGAATAAACTCGAGAGCACCGCTTCGCTTTCCCTCGCAACGTTCACTTCGCTGCTCATCGAGTTCGTGGTTAGGTTGGATCATTTGGTCGAAGCAGTCGAAGAGCTCTCTAAGTTGGCCAAGTTCAAGTCCGAGGCCCTG
>gnl_Eucgr_v2.0_Eucgr.D01695.1
ATGGCGGATGGAACGTCGGAGACATTGGCTCCTCGCGAAGGGCCAGTCAGGAAGGCTTGGAACTGTCTAGTCCGCCTGCTTTCGCAGTTCGTCTTGAAAATTTGGAGATTTCTTCAGAAAGCGTGGAGCTTGGGAGCCAACGACCCGAGGAAAGTGGTTCACTGTCTGAAGGTTGGGACGGCGCTCAGCGTGGTGTCGCTCTTCTTCTACATGAGGCCCTTGTATGAAAGCGTTGGCAAGAATGCCATGTGGGCGGTTATGACCGTCGTGGTAGTTTTCGAGCATACCGTTGGCGCAACAATAAGCAAATCTTTTAATAGAGTCTGCGGGACCATTCTCGCTGGATTCCTTGGTCTCGGAGTCAACTGGGTGGCCGACCAATCAGGAGAGAAGTTTGAGCCCTGGATCGCCGGGTCTTCCCTATTTTTACTCGCTTCTGCGGCCACCTTCTCGAGGTTCATTCCATCGGTGAAAGCCCGGTTTGATTATGGAGCCATGATATTCATCCTCACCTTCAGTTTGGTCTCGGTGTCAGGTTACCGGGTGGAAGAGCTGTTTGCCTTAGCCCACGAGAGATTATCCACGATCGTCATTGGGACTTCCCTGTGTATCATCGTAAGCATGCTCGTCTGCCCAATCTGGGCTGGCACCGAGCTGCATAATCTGATCGTCCGGAACATGGACAAACTCTCCTGCTCTTTAGAGGGTTGTGTCATCGAATACTTTGATGGTAGTGCAGAAGGTGGCAAGAGTGAACCTATTAAGAACTTACAAGGCTACAAATGTGTGTTAACTTCAAAAGCAATGGAAGAAACCATGGCCAACTTTGCTAGATGGGAGCCAGCGCATGGCCATTTCAACTTCCGGCACCCATGGCAACAGTACCTCAAAGTCGGGGCATCGCTGCGTAGTTGTGCATATTGTGTCGAGGCTCTCTATGGCTGCATCTGTTCAGAAACTCAGGCCCCAGAGTCGATAAAGAGCCATCTTGCGAGTACATGCTTGAGAGTGAGCTCCCAATCTTCCAATGTCGTAAAAGAACTAGCGAAAGTGATCAAGGCAACGAGTAAATCATCAACGATAGATTCTGTAGTAGGAGAAATGGATGATGCTGTTAAAGACCTCCAGAGTTGCTTAGCAGATCTTCCTAAGTTGCTTCTTCCATTACCAACACCTGAAGTCAGTGGCCTTGAGAAAGCAGAGAGATCAGCGGCTTCATTGGCTACAACGCCACTGTTGGACATGGTCCCGCTAGTGACTTCAGCATCTTTACTCATCGAAATTGCCGGAAGAATCAAAGGAGTTGTGGAAGACGTTGACGAATTAGCAGACCTGGCTGAATTCGAGCCCGCAGACCAGGAGAATTCGAAACACAATCAGCCCACGAACAAAATTGCTATGCAGAAACAGAATGAGGAGGGAACACAGAAGGCCCTTGAGAGGGTA
>gnl_Eucgr_v2.0_Eucgr.B00717.1
ATGGGGTCGCTGAAAGAGCGGCTGATCTCGACCAGGGGCTACTCGGAGCTGGGTCTCTCCTACATAGGGACGACCAACGACCGGAGCGGCTCCTGCTGCTCGTACCGCCGCGCCCGCGAGGCGGTCGCGAGGTGGTGGAAGAACTTGGAGCGGGTGGCCTCCAAGGCGTATAACATGGGCAAGTCCGATCCGAGGAAGATCGTGTTCTCGGCGAAGATGGGGCTGGCTCTGACGCTCGTCTCGCTGTTGATATTCTGGAAAGCGCCCTTCAACTTCAAGGATACGAGCCGATACTCTGTTTGGGCGCTTCTCACGGTCATCACCGTGTTCGAGTTCAGCATAGGTGCTACTCTTAGCAAGGGATTAAACCGGGGAATAGGGACATTATCTGCAGGAGGGCTTGCTCTAGGCATGGCAGAGTTGTCTCAGATGGCTGGAGATTGGGAAGAACTTGTTATTATCCTCAGTATATTCTTTATAGGATCTATTGCAACTTATGCAAAACTGTACCCAACAATGAAGCCTTACGAATACGGGTTTAGAGTTTTCTTGCTGACATATTCTCTTGTAATGGTATCCGGATATAGGACAAGGGAATTTATCCATACAGCTGTTTCCCGCTTCTTCCTCATTGCACTAGGTGCTGGTGTTGGCCTGGCAGTAAATGTTTGCATTTTTCCCATCTGGGCTGGCGAGGACTTGCATAAGTTAGTGGTTAAGAACTTCATGGGGGTTGCAACATCTTTGGAAGGTTGTGTTAATGGGTACCTCAATTGTATTGAATATGAAAGGGTTCCCTCGAAAATTCTTACTTATCAGGCCTCTGATGATCCACTCTATAATGGTTATAGAGCAGCTGTAGAATCCACCAGCAAAGAAGATGCTCTGTTGGGTTTTGCCATCTGGGAGCCACCTCATGGTCCATACAGAGCATTTAGGTATCCCTGGAAGAACTATGTTAAAGTAAGCGGTGCACTGAGGCATTGTGCATTCATGGTCATGGCGTTGCATGGATGCATACTTGCTGAAATCCAGGCGCCAGCTGAGAAAAGAGAGGTCTTTCGCAATGAGCTGCAGCGGGTGGGTACCGCAGGTGCTAAGGTACTACGCGAACTTGGGAATAAGGTAAAGAAGATGGAAAAATTAGGGCCTGTAGAAATACTCTCTGAAGTGCACGAGGCTGCAGAAGAGTTGCAGAACAAAGTTGACCGGAGGTCGTACCTTTTAGTCAACTCAGAGAACTGGGAAATTGGAAACCGAGCAAAAGACTGGGCAGAGCCTCAAGATCTTCTTAACTTTGATGATGACGAGAATAAGGTTTTACAGCATAAGTCACATAGTGAAACTGTACTAGATCTCAGGCTGTTTTCTGCAACAAGAAGTCTGGACTCCGCGAAGCCAAACACGGGGTTGAAAGCCCCAGTTCCGGTAGTTATTCCCGCAGATGGTGCGATGATGAAACAGATATCATGGCCTGCCGGAATCTCGCTGAGAACTGATTCTGTTGTTGAAGAATCAAAAACATATGAAAGCGCAAGTGCTTTGTCTCTAGCAACTTTCACGTCGCTCCTCATTGAGTTTGTTGCAAGGTTACAATATCTTGTGGAAGCTTTTGAAGAATTAAGTGAAAAGGCAAATTTCAAGGAACCGGTTGAGCCATCCGCAGTAGCAGAGCCTGTAGGGATATTTGGCAGATTGCGGAGATGTATCAAGTGT
>gnl_Eucgr_v2.0_Eucgr.I00408.1
ATGGCTGCGAAGGTCGGGTCCTTCAGGCACAGCTTCTTGGAGAGGAGCAAAGAGAGGCTCCTCTCCAGAAAAGAATACTCTGACTTCGGCATGACCGACGCGGATGGGAGTGATTACGGCGTCAAATGCAGGTGCTTTAGGTCGATTTCGGATTGGGTTGTGAACTGCTGGAATGGGTTGCAGGATGTCGTGGTTAAGCTGTATGAGATGGGCCGTTCCGATCCTCGGAAGTTCGTCTTCGCCGTGAAGATGGGCTTGTCTTTGGCCCTCGTTTCGCTGGTTATCTTCTTTAAAGAGCCGCTCGCGGATGTTAGCCAGTACTCCATCTGGGCGATTCTTACTGTCGTTGTGGTTTTTGAGTTCAGCGTTGGCGCAACTCTGAACAAGGGATTTAATCGGGCTATTGGGACATTATCAGCTGGAAGTATTTCTCTCGGCATTGCAGAGTTATCGGCCAAGACTGGTGATTTGCAGGAGTCTATTCTTGTATTCAGTATCTTTATAGCAGGATTTTGTGCCAGTTATGCTAAGCTTTACCCGACCATGAAGCCATACGAATATGGGTTTCGGGTGTTCTTGTTGACTTACTGCATTGTCATGGTATCTGGGACTTCTTCAACATTTTTCGAAACAGCTTTTTACCGGCTAATGCTCATTGCTGTTGGAGCTTTCATATGTTTGGTCGTTAATACATGTATCTACCCAATCTGGGCTGGGGAGGACCTGCACAAATTGGTTGTCAAGAATTTCAAGGGTGTGGCTACTTCCTTGGAAGGGTGTGTTACTGGATATTTGGAATGTGTGGAATATACGAGAGTTCCTTCGAAAATACTGACATACCAAGCTTCTGATGACCCCCTTTACAATGGTTACCGAACAGCTGTACAATCTGTTGGTCAAGAGGAATCACTGTTAGATTTTGCGAGATGGGAGCCACCTCATGGCCCGTACAAGTCATTTAAATACCCTTGGAGAAACTATGTGGAAGTAAGTGGAGCTCTGAGGCATTGCGCTTTCATGGTGATGGCAATGCATGGCTGCATTCTCTCCGAAATACAGGCTCCGGCAGAAAAGAGAAAGGTTTTCAGTGATGAGCTTCAAAGGGTTGGCACTGAAGGAGCTAAGGTATTACGAGAGCTTGGAAGCAAGGTTGAACGGATGGAGAAATTAAGCCCTGAAGACATACTCTTACCAGTGCATGAAGCAGCCGAACAACTGCAGATGAAGATAGATGAGAAGTCGTACCTCCTAGTTAATTCACAGAGCTGGGAATCCACATTGCCACCCAAGGAACTCGAAGATTTGGAGAACTTCCAAGATTCTAAAGATGCTGAAAATAGACAGACAGTGATACATTCGTTGAGTGATATTTGTTGGGAACCACAGCTCTCGAATGTGGCTGTCAATTCACCACTTCCTGAGTTTGTGTCCTCAGACAGTACGATCAAGAGGGCGTCGTGGCCACGTCTCTCGTTTAATGCAAATCCTTCGCCTAATGAACTGGAGTCGAAAGTATATGAGAGTGCTAGCTCCTTATCTCTAGCGACATTCGCTTCACTTCTCATTGAGTTTGCTGCAAGGCTTCAAAATCTCGTGGATGAATTCAAAGAGCTTAGTGAGAAGGCAAATTTCAGCGATCCAGAGCAGCAGCTGGTGCCCAATGAAGACGTCGGCTTCTGGAGTAGGCTTCTGAGGCATTTCAGGTCCAGAAAC
>gnl_Eucgr_v2.0_Eucgr.L01785.1
ATGGGTGCTGCGACAAGCCAAGAGAGATCTGGAGCCCTCGCTCGCGCATGGAGGCGGTTGATGGGCTTGCGCAAGAGCTCAATGGCGAAAGCGGCTGAGCTGGCCAAGAAGGCAGTGAAGCTCGGGCAAGATGACCCGAGACGAGTCACTCATTCACTTAAAGTCGGGTTAGCACTTTCCTTAGTGTCGCTGTTCTATTACCTCCAGCCGCTCTACGAAGGCTTCGGCGTCAACGCAATGTGGGCCGTCATGACCGTGGTGCTCATCTTCGAATTCCACGTCGGGGCCACTTTTAGTAGAGGGTTGAATAGACTACTAGCTACAGTGATTGGCGGTGCAATTGGTCTTGGTGCTCATCACTTAGCAAGTCTCTCGGGAAAAACCGGCCAGCCCATAATGCTTAGTTTCTTCGTCTTTCTTCAAGCCGCTGGTATTACGTTTATGAGGTTCTTCCCGCGAATCAAGGCAAAGTACGACTACGGGATGATGATACTCATACTGACGTTCGCGCTGGTGTCGGTGTCGGGCTTCCGGGAAGACAAGATATTTGAGTTTGCACACAAGCGGCTCTCCACCGTCGTCATTGGCAGCTCTGCCTGCCTGATCGTCTCCGTCATTGTGTGTCCCGTTTGGGCTGGCGAAGACCTCCACCGCCTCATCGTTCTCAACGTGGAAAAGCTTGCCAACTTCTTGGAAGGATTTGGGGATGAATATTTGAGAAAATTAGAAGATAGTGACTTGAATCAAGACAAGTCACTTTTTCGAGAATACAAAAGTGTTCTCGAAACGAAAAGCGAAGAAGAATCTCTGGCAATTTTTTCGAGTTGGGAACCACGTCATGGTCGGTTCGGCTTTCGTCATCCATGGAAGCAATACCTAAAGATTGGAGCATTGATTCGTCAATGTGCCTATAGAATTGAAGCCCTTGATAGCTACCTCACAACTAAATTCCACGCGCCACCGCAAGTTCAAACCAGACTCGAGGAGCTCTGTGCAGAGATGGGCATAGAAGCCGCAAGAGCTTCGAAGCAACTTTCATCTTCCCTCAAGACAATGACCACGCCATCCTCTGCGACTCCCCACCTCGAGAAGGCCCGAAACGCTGCAAAAGCCCTCAAGTCGCTGCTCAAGACGACCTCCTGGAATCATGCGACCGACCTCCTCGCCGTCGTCCACGCCATCACCGTCACGTCGCTCCTCATTGACGTCATCGATTGCACGGATAAGATTGCCGAGTCTGTCAACGAGCTCGCGTCCCTTGCCGGCTTCAAGACTGTGGAAAAGCATCTC
>gnl_Eucgr_v2.0_Eucgr.K02622.1
ATGGACATTGAGGCCATAGCTCAGGAGAGACGACCGAGGTCGCTAGCTCAAGGGTTGAGTTCGCTCCGGACATGCCTTGTGAAGTGTAAGGACAAGGCGGTCGACCTCGGGAGGAGCATCAAGAAGCTCGGACAAGACGACCCGAGAAGAGTGCTCCACTCGCTCAAAGTGGGGTTGGCTCTCACGCTTGTCTCCCTCATATACTACGTGAGGCCCTTCTACGACAGCTATGGGATTTCTGGAATGTGGGCTGTGCTCACAGTCACTGTCGTCTTCGAATTCACCGTCGGTGCTACCCTGAGCAAAGGTCTGAATAGAGGCTTTGCAACATTCTCAGCTGGTGCTCTAGGTGTTGGGGCACAACATTTAGCATGTCTTTTCGGAGAGGAAGGGGAGCCCATTGTCCTTGGGGTCCTCGTTTTCCTACTAGCTGGAGCAGCTACATTCACCAGATTCTTTCCCCGGATAAAGGCGAGGTACGACTATGGCATCCTGATATTCATCCTCACATTCAGCATGGTGACCGTCTCGGGCTATCGAGTGGAGAAGCTGCTCGAGCTAGCTCATCAGAGGCTCTCGACCATCATAATTGGAGGAGCAACCTGCATAATCGTGTCCATTTTCCTTTGCCCGGTCTGGGCCGGCGAAGATCTTCACAAGCTCACTATCCTGCACCTGGAAAAGCTCGCCATTTTCCTTGAAGGATTTGGAAGTGAATATTTCCAATCGGTGAATGAAGATAAACCTGTGATCTCCACAGAGGAGAAGACATTCCTTCTGGGGTATAAGAGCATTCTTACATCCAAGAACATGGAAGAATCATTGGCGAATTTTGCAAGATGGGAACCACGACATGGGCGCTTCCAGTTCCACCACCCATGGAAGCAGTATTTGAAGATTGGAGCACTCGTCCGTCAATGTGCTTACCGAATTGAAGCTCTCAATGGCTACCTCAACTCTGACCTCCAAGCGCCTCCGACATTTAAGAAGAGAATTCAGGAACCATGCTTGAAGATAACTTCGGAATCAAGCAAGGCGTTGACGATGCTTGCCTCGGCCATTAAACTCATGACTGACCCTTCCCTGGCAAGTCTCCACCTGCACAACTCCGAAATTGCCGTCGATAACCTCAAGATTCTGCTTAAAACCACGTCGTTGGAGGACACAGAGCTGCTTTCGATTGTCCCTGCCGCTACCGTTGCTTCCATATTGATTCAAGTGGTGAAGTGTGTCGAGGAAATCTACCAAGCCGTCAACGAGCTTTCCGACTTAGCGAATTTCAAGAGCGCGGTGAAACCAAAGGTGGGTTGTGAAACCCGTCGTCAATATTGGTGGCAACAAGGGCGATGTCGTAGTCACGGTGCT
>gnl_Manes_v6.1_Manes.04G059800.1
ATGGCATCTCCAGATGCTGAGAATGGGTGCTGGAATAAGTTTAGGGCATTGCCCCATAACATATGGAACAAGGTGGTTGAGAAAGCAAACAAAGCAAAGAAAATGGGAAAAGATGATCCTAAAAAGATTATTCATTCCCTTAAAGTAGGACTTGCAATTACTTTGGTTTCATTGTTCTTCTACTTCAAACCCACTTATGATGGTTTCGGCGTCTCTGCTATGTGGGCTGTTTTAACTGTTATTGTGGTTTTCGAGTACTCTGTAGGAGCAACACTCGGAAGAGGGTTGAATAGGATGTTGGCTACATTGGTAGGAAGTGCTCTAGGTTTTGGAGCTCACTGGCTAGCAACTCATTCTGGAAAGACTGGAGAGCCCATTCTGATTGCTATTTTTGTGTTTATATTTGCTGGAATAGTTACATTTATAAGATTTTTGCCAGAGATGAAGGCAAGATACGATTACGGACTGCTGATACTAATGTTGACATTCTGCTTGATATCTGTGTCTGGCTATAGAGATGATGAGGTGATACACATGGCTCACAAGAGAGTCACAACTATTATTATTGGAAGCATTACTTCTGTGGTTATTTGCATTTTAATATGCCCTGTTTGGATCGGAGAAGATCTTCATAAGTTGGTTGCTGGAAACTTGGAGAAGCTTGGAAACTTCTTAGAAGGATTTGGAAGTGAATGCTTTAGAACATCTGAAGGTGGACAAGCTAATAATGCCAACAAGTCATTTCTTCAAGGATATAAAAGTATTCTCTCTTCAAAAAGCAGTGAAGAAACCATGGCTAATTTAGCAAGGTGGGAACCATGTCATGGTCGATTCAGGTTCCGTCATCCTTGGAAACAGTACCTGAAAATTGGAACCCTAGCTCGTATATGCGCCTACAAAGTTGAAGCTCTTAACTGCCACCTTCACTCCGAGACCCAAACACCAATGGAAATGCGAATCAAAATCCAAGACATGTGCACAAAGATCAGCTCAGAATCTGGCAAGGCATTGAAGGAATTAGCAACAACAGTTAAAACAATGACAAAATCTTCACTGGTGGAAACCCACATTGCCAACTCAAAACAAGCTGCAGAAGCCCTCAAGTCTTTGCTAAAAACTGGCTTGTGGGAGGATGCATTGATTCTAGAGATTATTCCAGCTGCTACTGTAGCATCTCTGTTGATAGATATTATCACATGCACAGAAAAGATCGCTGAGTCTGTTCAGGAACTGGCCTTGCTTGCTCATTTCAAGAGCCCGAACACACATCAACCTCAACATTTACTTCACCGAGGAACAATACAGCCAGTTTCTGATGGATCGAATCACGTTGTTGTGATTGATATGCAAGGTTCAGAG
>gnl_Manes_v6.1_Manes.04G060000.1
ATGGAAGCTGGTTCTGCAACTGCAAGTAGATGGGCATGGTTTAAGGCTTTTCCTGGAAGGTTGAAGAATAAGGTTACTGATTTTTGCAGGAGCTGGAAGAAGCTTGGGAAAGATGATCCCAGAAGAGTGACCCATTCTCTCAAAGTAGGACTTGCAATTGCTTTGGTTTCAATATTCTACTACTATCAGCCACTGTATGAAAATTTTGGTGTCTCTGCAATGTGGGCTGTAATGACTGTAGTTGTTGTGTTCGAATTCTCTGTGGGGGCCACTCTTGGGAAAGGATTGAATAGGGGAATGGCAACACTGGTGGCTGGCGCTCTAGGTGTTGGAGCTCATCATCTGGCTAAACTATCTGGAAGTACTGGGGAGCCAATACTACTTGGGTTCTTTGTCTTTCTACAAGCTGCAATAACGACATTTATGCGGTTCTTCCCAAAAATAAAAGCAAGATATGACTATGGGTTTTTAATATTCATCTTGACATTCTCATTGGTCTCAGTATCTAGTTTTCGTGAGGATGAAATATTAGAGTTGGCTCACAGGAGACTATCAACAATCATAATAGGTGCCTCTGCTTGTGTAATCATTTCCACTGTGGTTTTCCCTGTTTGGGCTGGTGAAGATCTTCACAACCTTATAGCTCTCAACTTGGAAAAGCTCGGCAACTTCTTACAAGGATTTGGAGATGAGTACTTCAAAGAATCGAAAGAAGATGAAACTTCTTCCAATAAAGATCACAAACCATTTCTGCAAGACTACAAAATTGTTCTCAATTCAAAAAATACTGAAGAAACCTTGGCTAATTTTGCTAGATGGGAACCAGGCCATGGCAAATTCCAGTTTCGCCATCCTTGGAAACAATACCTGAAAGTTGGAACTTTGACCCGCCAATGTGCATACCGAATTGATGCACTGTATGGCTATCTAAACGCTGACGTTAAGGCATCATTAGAAGTCAGAAGCAAAATCCAAGAAACATGTACAAAAATTAGCACGGAATCTGGGAAAGCACTACAGGAATTGTCGATTGCAGTAAAAGAAATGAGACAACCATCTTCAGCTGATACGCACATAGAAAATGCAAAAGCTGCTGCAAAAAACCTCAACTCTTTACTCAAATCAGGCCCATGGGAAGACATTAACCTTTTACAAGTGATTCCAGTGGTAACAGTAGCTTCATTGCTGATTGATCTGGTTAACTGCACAGAAAAACTTGCTGATTCCATATTTGAACTTGCTTCTAAAGCACATTTTAATAAACCAGACCATACTGTGTCACCAGAAAAACTATCTGCAACTGTAAAATCGTCTCCCAATGTAGATTGCCGCCACGTTGTGATCAATATTGATCAGACACCAACTCCAGAAATTCTGGAAGAGGAGAATTCTTCAGCAGCAAACACTTGTATAGTTAAAAGTGTGCGAGCG
>gnl_Manes_v6.1_Manes.08G033800.1
ATGGAGATTGAGTCAGCAACTCAAGAAAAGGCTGGGCCTTTTACAAGTGCATGGAGTTGGCTTAAGGCCTTGCCTGGTAAATTCAAGGCCAAGGTGATCAAAGTTGCAAAAAGCATAAGCAAGCTTGGAAAAGATGACCCAAGAAGAATCATTCACTCAATCAAAGTGGGACTTGCTCTTACTTTGGTGTCCTTATTGTATTATTCTAGGACTCTCTATGATGGTTTTGGGGTTGCTGGAATGTGGGCTGTGCTAACTGTGGTAGTAGTCTTTGAATTCACTGTAGGTGGGACATTGAGCAAGAGTTTGAATAGAGGTTTTGCAACATTCCTAGCTGGTGCATTAGGGGTTGGAGCTCAACGCTTGGCAAGTCTCTTTGGAGATAAAGGAGAACCCATAGTTCTTGGATTTCTTGTTTTTCTTTTAGGTGCAGCATCTACATTCACTCGATTCTTCCCAAGAATCAAGGCAAGATATGACTATGGAGTCTTGATATTCATATTAACGTTCAGTTTGGTTTCGGTCTCCGGTGTTCGAGTAGCAGAGCTCTTAGAAATGGCTCATCAAAGGTTATCAACAATAATAATAGGCGGAGGAGCCTGCATAGTTGTTTCTATGTGTATCTATCCAGTCTGGGCTGGTGAAGATCTTCATAACTTGGTTGTTTCCAACATAGAAAAGCTTGCAAGCTACCTTGAAGGTTTTGGAGATGAATATTTTCACTACACATCAGATGATGAAGAGAAGGATAGGGTCTCCAGTAAAGACAAGTCATTTCTTCAAGGATATAGAAGTGTCCTCAATTCAAAATCCACTGAAGATTCCATGGCAAATCTTGCAAGATGGGAGCCTAGACATGGCCGTTTCGGCTTTCGGCATCCATGGAAGCAATACTTGAAGATTGGAGCCATCTCAAGGCAATGTGCTTACCATATTGAAGCTCTCAATAGCCACATCAAGTCTAATATCCAAGCATCAGAGGAATTCAAGAGTAAAATTGAAGAACCATGCACAAAAATTAGTGAAGAATCAGGCAAAGCACTAAGATCACTGGCCTCAGCAATCAAAACAATGAAAGATCCTTCCCCTGCAAATATCCATGTAGAGCACTCCAAAGCTGCCATTAATGAACTCAAACTTGTTGTAAAAGCTAGCTCACTAGACCAAGCAGATCTCCTAGCAATCGTGCCAGCTGCAACAGTTGCATCAACGTTAATTGAGATCGTAAAATGTGTAGATAAATTATCTGAAGCAGTTCATGAACTTGCTAACCTAGCACATTTCAAGCCTGTGGAAGCTACCGTGTCGCCGGAGAAACCTCAGTTGCTTCACCGAGGAACTGTAAATCCTGTTCTTGATGGAGATAATAGTTCTGATCATATTGTGATTATAATAGATGAAAACTCGACAGTTTCCCGAGAAAATGACAAGCCTCAAGCAACAAAACCTAGCCAGCAACATCCTGGAGTG
>gnl_Manes_v6.1_Manes.02G004700.1
ATGGCTCAGGAGAAGAAGGCAAGTGGAGTAGAGTGGAGGATAAATGTGGAAGATGGATCATCGAAGATTTTGGTCCAGGAGGCAGGACTTGCCGCTAGAGCCTGGCTTGGTCTAAAAGGTTTGGTCTTGAAAGTTGGGAAATTTTTGCAGAAAGCATATGATGTTGGGGCTAATGATCCAAGAAAAGCGGTTCATGGTCTAAAAGTAGGGATGGCGCTCACCGTTGTCTCACTGTTTTACTATATGAGGCCTTTATATGAAGGGGTTGGAGGAAATGCTATGTGGGCTATTATGACAGTTGTGGTAGTCTTTGAAAACACTGTGGGTGCAACAATATCTAAGAGTTTGAATAGAGTGTTTGGAACTTGTCTTGCTGCATTGCTTGCCTTCAGTGTCCATTGGGTGGCTTGTAAAGCAGGAGAGAAATTTGAGCCTTGGATAGTTGGAGCCTCAGTTTTCTTACTAGCTTCTGCAACAACCTTCTCTAGATTTATTCCCTCCGTGAAGCAGCTGTTCGATTATGGTGCAATGATCTTTATCCTCACTTTCAGCCTGGTTGCTTTCTCGGGTTATCGTGTCGACGAATTGTTTGAATTGGCTCATCAAAGACTAGCTACCATCATTATCGGCACTTCCTTGTGCATTCTTGTGAGCATGCTCATTTGGCCCATTTGGGCTGGTCAGGAGCTATTTGCTTTAATCAATGGCAATATGGACAAACTTGCCAATTCCTTAGAGGGTTATGTAGCCGAGTATTTCAATCCTGATGATAGTAACAAAAACTTGCTTGCTTACAAATGTATTTTGAACTCAAAAGCAAGCGAAGAATCTATGGCCAATTTTGCCAGATGGGAGCCGGCTCATGGTTGCTTCAGTTTTAAGCATCCTTGGAAACAGTACCCAAAAATTGGTGCAGCCATGCGCAGCTGTGCTTACTGTATTGAGGCACTCGGAAGCTGCATTGATTCAGAAAATCAAGCCCCTGAATTCATAAAGAAGCATCTAAGTACTGCTTGCCTGAGAGTGAGCTCGACTTCCTCCAGTGTTATAAGAGAGCTAGCAGAAATTATCAAGTCGATGAAAAGATCATCCAATGTAGATTTTTTTATTGAAGAAATGAACATTGCAGTAGAAGAGCTCCAAGAAGCCTTAAAATCACTTTCTAAGCTTCCCAATCCGCCTGAAAGCAAGAATACAGAGACAGCCGCCTCTGTGGCAATTGAGACGGTCCCTCTAGTGGAAGTTATGCCAGCGGTAACTTTTGCTTCTTTAATGATAGAAATTTCTGCAAGGATCAAAGGCATTGTTAAGGCAGTGAAAGAATTAGCAAAGGTAGCTGAATTCAAGGTCGCAGTTGAAAACAAGTGCAAAGAAAATCAACCCAACAACGGACTGGTAGTGCAAGGTCTGAGAAAAGACGAAGAGGCAATGAAGGTTCTTCAAAGAGTC
>gnl_Manes_v6.1_Manes.02G015000.1
ATGAATGGCACGAAGAGTCATTCTGAGATCAACATTCCACAAGGGGCTACCAAAGCCAAGCAGCAAGAAACAGGAAAGCATGCTGGAATTGGAGGATTCTCCTGTAAGGCTTGGATGTGGAAGGTGTGGGAATTTGCCAGAGAAGATAGCAACAGAGTGACATTCTCGTTCAAAGTGGGGCTTTCTGTTCTTCTTGTGTCTTTGCTTATACTATGCCAAGCACCTTATGCTATATTTGGCACCAATATCATCTGGTCCATCCTCACAGTGGTTGTCATGTTTGAATGTACAGTTGGTGCAACTTTCAATCGAGGATTCAACCGAGCACTTGGGAGCTTGCTTGCAGGGATTTTGGCTATTGCAGTTGCTCAGTTAGCTCTATGTAGTGGCAGGATTGCAGAGCCTACTATAATTGGAATTAGCATTTTCCTCATTCATACTGAAGAAAAGTTACATCTAAATGCAGGGACCATCACATCTTTTGTGAGATTATGGCCATCCCTTGTGCCGTATGAGTATGGATTCAGGGTCATACTCTTTACATACTGCTTGATCATAATCTCTGGTTATCGAATGGGGAATCCAATTAGGACTGCAATGGATCGGCTATACTCTATTGCCATTGGAGGGTTTGTAGGAGTCCTAGTGAATGTGTTAGCTTTTCCTATATGGTCTGGAGAGCAATTGCACAATGAGCTAGTCAGCAGCTGTAACTCGGTCGCTGACTCTCTTGAAGAATGTGTGAAGAAATACTTAGACGATGATGGGTTAAATCATCCAGAATTCTCCAAGACAATAATGGATGAGTTTCCAGATGAGCCTGCTTACAGGAAATGTAAAGCTACCCTAAATTCCTCTATGAAACTTGAATCCTTGGCTAATTCAGCAAAATGGGAGCCACCACATGGCAGATTTCAACACATCTTCTATCCATGGTCAGAGTACGTTAAGGTTGGAGCAGTTCTACGATACTGCGGTTATGAGGTTATGGCACTTCATGGAGTCCTACACTCTGAGATTCAGGCACCTCACAACCTCCGAGTTGCATTCCAGTCAGAAATTCAGGATGCAGCAACCCAGGCTGCAGAACTGGTGAGGAACTTGGGCAAAGATATTAGTAACATGAAGTGGAGCCTCAAAACCTCACTATTAAAGAAGGTTCACATCTCAACTGAGCGACTACAACATGCCACAGACATGCACTCTTATCTCTTCATATCTAACTCTGAGGCTATTAACAACTCTTACAAACCATTTCTCAAGCCGTCTCATACACATTCAACTACCCTGCATGATATCTCAAATCAATTGCCCGAGCTTGAAGGCAATTGCTTAGTAAAGAACTCAGAAGCACTGAACCAATCTGCATCTTCAGAGACTATCCCACCAGGACAACTGGTGGAGTCTTACCATGAAATGATGAGAAGGCAATCAAGGAGGCTGCATTCATGGCCATCAAGGGAAGTGGATGCTTTTGAAGAAGAGGGAGGGCCCAGAATGAGGACATTAGAGAGCACCGCAGCACAGTCACTTGACACATTCGCTTCCTTGCTTATTGAGTTTGTTGCTCGGCTTGATCGCTTGGTTGAAGCAGTTGATGAGCTTTCAAAGATGGCCAAATTCAAGCATGAGAATTCA
>gnl_Manes_v6.1_Manes.05G138200.1
ATGGCTGCGAAATTGGGTTCCTTCAGATACACTTTTGCAGAGAAGAGGGAGAGGTTGCTTTCTACGAAGGGTTACTCCGAGCTTGGCTTTCCCAATATTTATGAGGAAGAATATGCACCCAGAAATTGCTGTAGCTATCGCTTCTGTTGCGATAAGATTGTTGAATTTTGTAGAAGCGTGCAGGATGTTACCAAGAAGGCTTACGAGATGGGCAGGTCTGATCCCAGGAAGATTGTGTTCGCGATAAAGATAGGTTTATCTTTGATGCTCATTTCTTTACTGGTTTTCTTGAAAGAGCCAATCAAAGAACTTAGTCGGTACTCTGTGTGGGCTATTCTTACCGTTGTGGTTGTCTTTGAATTCAGTATAGGAGCTACTCTTAGCAAAGGCTTTAATCGTTTTCTTGGGACATTATCAGCAGGAGGCATTGCTCTGGCCATGGCAGAGTTGGCTCAATTAACTGGAAAGTGGGAAGAAGTTTTTATTATTCTTAGTATCTTCTTCGTAGGGTTTTGTGCATCTTATGCAAAACTGTACCCGACACTGAAGCCTTACGAATATGGATTTCGAGTGTTCTTGTTGACGTATTGTATGGTCATGGTGTCTGGATATAGGACCAGGGAATTTATCCATACTGCAATTACACGGTTTCTGCTTATTGCACTGGGTGCTGGTGTCTGTTTGGTTATAAATATATGCATTTATCCTATATGGGCTGGTGAGGATTTGCACAACTTGGTGGTGAAGAACTTCATGAATGTAGCAACTTCTTTGGAAGGCTTGACTAATTGTATGAGGTTATATTCAGGATGTGTTAATGGATACCTGAATTGTGTTGAATATGAAAGGATCCCTTCAAAAATCCTTACTTATCAAGCCTCAGATGACCCACTTTACAGTGGCTACAGGTCGGCTGTAGAATCTACGAGCCAAGAAGATACACTGATGAGTTTTGCTATTTGGGAGCCACCTCATGGTCCTTATAAATCATTTTGCTACCCATGGAAGAATTATGTCAAAGTAAGCGGTGCACTAAGGCATTGTGCATTCATGGTCATGGCACTACATGGATGTATACTTTCTGAGATACAGACAATATCACCTGATATGTATAGTACCATATGTATGCTCTGTGTTATGATCCCGAGTCACAGATTGCGTCACGTGGCGATTGATACAGATAGGGGTGAGCAGTATTCGGTTCAAACCGAAAAAACCGACCGAACCGAACTAATT
>gnl_Manes_v6.1_Manes.05G138300.1
ATGAATAGGCTGGAAATAGATGGCCAGAGGCAAAAACGACGACTGGACGTCGAAATCCTCACCGGAAACAGTGCCACGCATTGGGAGAAGGCTCCTGCTGAGAGAAGACAAGTCTTTTGTCAGGAGTTGCAAAGGGTAGGATCTCAAGGGGCTAAAGTGCTGCGTGAACTTGGGAACAAAGTAAAAAAGATGGAGAAACTGGGTTCAGTAGACATTCTTTATGAGGTGCATGAGGCTGCGGAAGAATTGCAAAACAAAGTGGACAGGAGATCTTATCTTCTTGTCAATTCAGAGAGCTGGGAAATTGGAAATCCAGCAAAGGAGCGGGGTGAGCCCCAAGATTCGCTGAACTTTGATGATGATGTGAGTATGAATAGAGTCCTGCAACACAAATCCCATAGTGAAGCTGTTCTGAATCTCAGATCATTGACCATACCAAAAAGTTGGGATGGTCAGAAACCACCCATCAAGGATTTAAAGCTCCCCATGCCTGCAGCTCCCGGTCTTTCCTCTGAGTCCATGTTTAAGAAACAGATATCCTGGCCTGCGCGTATTTCATTTACATCTGATGCACTGCTACAGGTGGAAGAATCAAAAACTTACGAAAGTGCAAGTGCTTTGAGTTTGGCTACATTTACGTCACTTTTGATCGAGTTTGTTGCAAGGTTGCAAAATCTTGTGGACGCATTTGAGGAATTAAGTGAGAAAGCTAATTTTAAAGAACCAGATGAGCTAGTATCCACAGGAGTGGCAGAGCCTACGGGTTGCTGCACCAGATTGCTCAGAAGTATGTTCTGGAAT
>gnl_Manes_v6.1_Manes.09G045500.1
ATGGAGATTGAGTCAGCAAATCAAGAGAAGGCTAGGTCTTTCACTAGAGGATGGGATTGGCTCAAAGCCTTCCCTTGTAAATCCAAGGACAAGGTGATTAGATTTGCAAAGAGCATAAGAAAGCTTGGACATGATGATCCAAGAAGAGTCATTCATTCCCTCAAAGTGGCACTTGCTCTCACATTGGTGTCCTTATTATATTATTGTAGGACTCTCTATGATGGTTTTGGGGTTGCGGGAATGTGGGCTGTGCTCACAGTGGTTGTAGTCTTTGAATTCACTGTAGGTGGTACCTTAAGCAAGAGTTTGAATAGAAGTTTTGCAACATTTCTAGCTGGTGCATTAGGGGTTGGAGCTCAACACTTGGCAAGGCTCTTTGGAAAGAAAGGAGAGCCTATAGTTCTTGGATTCCTTGTTTTCCTCTTAGCTGCAGCATCTACATTCACTCGATTCTTCCCAAGAATCAAGGCAAGATATGACTATGGAGTCTTGATATTCATATTAACATTCAGTATGGTTTCAGTATCCGGTGTTCGAGTAGTAGAGCTCTTAGACATGGCTCATCAAAGACTATCAACAATAATAATAGGTGGAGCAACCTGCATAGTTGTCTCCATGTGTATCTGTCCAGTTTGGGCTGGTGAAGATCTTCATAACTTGGTTACCTCCAATATAGAAAAGCTTGCAAGCTACCTTGTAGGTTTTGGAGATGAATATTTTCGATATAAATCTGAAGATGATGAAGAAGGAAAGATTAAGGTCTCCAATAGCGACAAGCCATTTCTTCAAGGATATAGAAGTGTCCTTAATTCAAAATCCACAGAAGATTCCATGGCAAATCTTGCAAGATGGGAGCCTAGACATGGCCGTTTCGGCTTCCGGCATCCATGGAAGCAATACTTGAAGATTGGAGCCATCTCAAGACAATGTGCTTACCATATTGAAGCTCTTAATAGCTACATCAACTCTAACATCCAAGTATCAGAAGAATTCCAGAGTAAAATCCAAGAACCATGCACAAAGATGAGTGAAGAATCAGGCAAGGCACTAAGATCACTAGCTTCAGCAATCAAAACAATGGAAGATCCCTCCTCTGCAAAAATCCATGTGGAGAACTCCAAAACTGCCATTAATGAACTCAAATTTGCAGTGAAAGCTAACCCATTAGAGAAAACAAACCTCCTAGATATCGTGCCTGCTGCAACAGTTGCATCCACATTAATAGAGATCGTAAAGTGTGTGGAAAAACTTTCTGAAGCAGTGCATGAACTTGCAGACCTAGCACATTTCAAGCCTGCGATGGAACCTACTGTGTCACCGGAGAAACCCCAGCCATTGCTTCACCGAGGAACTGTAAACCCAGTTCTTCATGGTGAAAATAATAATCATATTATTATAACAATAGATGCAAACCCTACAGATTCCCCAGAAACCGAGAAGTCTGAAGCACCAAAGCCAAGCCAGCGGCAAGATTTAGTAGTG
>gnl_Manes_v6.1_Manes.11G114300.1
ATGGCAAGTTCCAATCAGGAGAATTTTGGAACTTCCATTTTTGGGAATCTTCAGTTTCAGAGGTTTGGCTTGCCTGCAAAATCACTCATGGAGCTTGCAAAAGAGGCAAAGAAACTAGGGCAAGATGATCCAAGAAGGATTGTTCACTCACTCAAGGCAGGCCTTGCTCTTATTTTGGTTTCCTTATTTTACTACATTGATCCTCTTTACAGTACTTTTGGTGACAATACAACCTGGGCTGTCATGACTGCTGTGGTCATCTTTGAATTTTCTGTGGGAGCAACACTTGGTAAAAGTGTCAATAGGATGATAGCCACGCTGGGCGGTGGTGCTCTGAGCATCGGAGTTTGCCGACTAGCAACTGTTTTTGGGAACACAGGCAAGGCCATTGTAATAGACATCTTCGTCTTTGCAATAGCTGCAATGGTGACTTTTGCAAGATTTTTCCCCAAATTAAAGGCTAGGTGTGATTATGGACTTATGATATTTATATTGACCTTCTCCCTAATATCAGTATCAAGTTATAGAGATGATAACATTGCAAAAATGGCTCTTGAGAGACTCTCAACAATCGTTGTTGGTTGTTGTGCTACTATTCTAGTAAGTATCTGTATTTGCCCTGTATGGATTGGTGAGGATCTTCACAAACTCGTTGCTCTCAATATTGAAAAACTTGGAAAATTTTTAGAAGGATTTGGAGGAGAATACTTTGGGTTGCCTAGTAGTGATAGGTCATTTCTTCAAGGATATAGAAGTGTATTAAATTCACAAAGTAGTGAAGAAAACATGGCTAATCTAGCAAAATGGGAACCAGGACATGGTCGGTTCAGGTTCTTTCATCCTTGGAAACAATATTTGACGATTGGAAGCCTAACTAGGCAATGTGCCATCAAAATTGATGTTCTAAACAACTACCTCAACCCTCAAATCCAGACTTCTTCGGAAATTCCAAGTGAAGTTAAAGAACAATGCAAGACGATCAGCCTAGAATGTGGGAAAGCTCTCAAGGAGTCATCAGCATCAATCAGAACGATGATCAGAATTGATACCGTTCATCTTCACATTGGAAAATCAAAAACTGCTGCTGAAAATCTAAAATCACTATTCAAAACAGGCGTGTGGAAAGAAGCAGACCTGCTAGAGATAGCACCAGCCACTGCAGTTGCTTCCCTTCTATTAGAAGTTGTTCAGTGCAGTGAAAGAATTGCTGATGCTGTTCAAGAATTAGCCAATTTGGCAGGTTTCAGAAGTGTAGAATCTTCAGGCTCACTGCAACAATTTCAAGGATCATCACAGCAAGTCCATAGCATCGACTTACAAAACCATGAAATTACAATTGGGGAA
>gnl_Manes_v6.1_Manes.11G101500.1
ATGTGTTTGGCTCAAATGTCATGGAAAATGGTAGTTGGGATTGCAAAGAAAACAAAGAAAATCGAAAAGGATGATCCCAGAAGGATCATCCATGGATTGAAAGCAGGGTTAGCTCTCACACTGGTTTCTTTGACCTACTTGTATCATCCTTTCTACGAGGTTCTCGGTGTTAATGCAATATGGGCTGTTCTAACTGTGGTGGTTGTGTTTGAACTTTCTGTTGGTGCAACATTAGGAAAAAGTATGAATAGGACGATGGCCACAATGCTGGGTAGTGTCGCAGGCCTCGGAGCTCATCACTTAGCAAGTGCTTCCGGTCATATAGGAGAACCCATTTTGCTTGCCACCTTTGTTTTCATAATAGCTGCTGTAGTGACATTTACAAGGTTCTTTCCAGCAGTGAAGACTAGGTATGATTATGGGCTAAGCATATTCATATTGACCTTTACATTAGTAGCAGTTTTGGCTTATCGAGACAATCAAGTATTGAGGACGGTTCAGATGAGGATAGAAACAATCGTCATTGGATGTTTAGTTTCCGTTGTTATAAATATTGGCGTTTACCCTTTCTGGATGGGAGAGGATCTTCACAATCTCATTGTCCAAAATTTGGAAAAGCTTGCGATCTTTTTTGAAGGGTTTGGGCGTGAGTACTTCCAAGCATTTGAAGATGGACAATCCAATGATGATAAGTCATTCCTTGAAAAATATAAAAGTGTTCTTGCATCAAAGAGCAATGAACAAAATATGGCCAATTTAGCTAAATGGGAACCTTGCCATGGTCGGTTCAGATTCTTCCATCCATGGAAACAATATCTGAAAATTGGAAATCTAGCTCGGGAATGTGCCTATAGAATTGAAGCTCTTAACAACATCCTACAATCTGAGATCCAAGCTCCTATCGAAATCCGTAACAAATTTGCAGAGTCATGCACAAATGTCAGCTTGGAATGCGGCAAAGCTTTGAAGGAAATAGCGTCAGATTTCAAGGTAATGAAAAGATCAAATACCTCTGCATACATTGAAAAATTAAACGCTGCAGCTGAAGACCTAAACTTGCTTCTCCGAACAAACATGTGGGAAGGAGCTGCTCTGGTTGACGTAGTTCCAGTCGCTTCAATTGCTTCTATTCTGTTGGAGGCAGCGAGAATCACTGAAAAAATCTCAGACGCTATCAATGAATTGGCCTCCATGGCTCCTTTCAAGGACTCGGAGCCTACCGTGTCAACCGACCAACCAGACATGCTTGCTCTGGGAATGCTTCAACCAGTT
>gnl_Manes_v6.1_Manes.01G012600.1
ATGGCTGCGAAAATGGGTTCTTTCAGATATAATTTTGCAGAGAAGAGAGAGAGGTTGCTTTCTACAAAAGGGTTTTCAGAGATTGGATTTGCCAATATAAATAAGGAAGAATATGAACCCAGAAATTGTTGTAGCTATCTCTTCTTTTGGGATAAGATTGTTGGATTCTGTAAAAGTGTGCCGGACGTTGCCGTTAAGGCTTACGAGATGGGCAGCTCCGATCCCCGGAAGATTATTTTTTCTGCAAAGATAGCTTTAGCTTTGATGCTGATTTCTTTAATGATTTTCTTGAAAGAGCCGATTAAAGACCTCAGTCTCAACCCTGTCTGGGCTGTTCTTACCGTTGTTGTTGTCTTTGAATTCAGTATAGGAGCTACTCTTAGCAAAGGACTTAATCGAGGGATTGGGACATTATCAGCAGGAGGCCTTGCTTTGGGCATGGCAGAGTTGGCTCAGTTAGCTGGAGAATGGGAAGAAGTTGTTATTATTCTAAGTATCTTCTTCATAGGGTTTTGTGCATCTTATGCAAAACTGTACCCAACAATGAAGCCTTACGAATATGGATTCCGTGTGTTCTTGTTGACCTATTGCATGGTCATGGTGTCTGGGTATAATACCAGGGAATTTGTCCACACAGCTATTACACGATTTCTGCTTATTGCACTGGGTGCTGCTCTTTGTTTGGTAATAAATATCTGCATTTATCCTATCTGGGCTGGCGAGGATTTGCACAACTTGGTCGTAAAAAATTTCATGAGTGTGGCAACTTCTTTGGAAGGTTGTGTTAATGGATACCTGAATTGTGTTGAATATAAAAGGATCCCTTCCAAAATCCTTACTTATCAAGCCTCCGATGACCCGTTATACAGTGGTTACAGGTCAGCTGTACAATCTACAAGCCAAGAGGATTCACTGATGGGTTTTGCTATTTGGGAGCCGCCTCATGGTCCTTATAAATCATTTAGATACCCATGGAAGAATTATGTCAAAGTAAGCGGTTCACTAAGGCATTGTGCATTCATGGTTATGGCACTGCATGGGTGTATTCTCTCAGAGATACAGGCTCCTGCGGAGAGAAGACAAGTCTTTCGTCGTGAGTTGCAAAGGGTAGGAGCTGAAGGGGCTAAAGTGCTGCGTGAACTTGGGAACAAGGTAAAAAAGATGGAGAAACTGAGTTCAGTAGACATTCTAGCTGAGGTGCATGAGGCTGCAGAAGAGTTGCAAAACAAGGTAGACAGAAAATCATATCTTTTTGTCAATTCAGAGTGCTGGGAAATTGGAAATTCAGCAAAAGATCTAGGTGAGCCGCAAGTGTCTCTAAACTTTGATGATGCTGAAAATGCGGATAAGTTCCTGCAACATAAATCCTATAGTGAAGCTCTGCTAAATCTCAGATCATTGACCATACCAAAAAGTTGGGATGATCAGAAAGCACCGATCAACGACTTAAACTCCCCCGGCCCCTTGCCTCTAGCTTCTGGCCTTTCCTCTGAATCCATGTTACAGAAGCAGATCTCCTGGCCTCCACGTATTTCATTTGCTGATACGCTGACACAGATGGAAGAATCGAAAACATACGAAAGTGCAAGTGCATTGAGTTTGGCTACATTTACATCACTTTTGATTGAATTTGTTGCAAGGCTGCAAAATCTTGTAGACTCATTTGAAGAACTTAGTGAAAAAGCAAACTTTAAAGAACCAGATGAGCTATCAACCACAGGAGTGGCAGAACATATGGGGTTCTGGACTAGATTGCGCAGAATTATGAAGTTCCGGAAT
>gnl_Manes_v6.1_Manes.01G050800.1
ATGAATGGAAAAAAGGGTAGCTTTGAGATCAACATTCCATCAATGAGTACCAAAGCCAAGCTGCCGGGGGCAGAAACTGGGAAGAAAGATGGAATTGGAGGATTTTCTTGCAAGGCTTGGATTTGGAGTGTCTGGGCATTTGCGAAAGAAGACACAAACAGAGTAACATTCTCATTCAAAGTGGGGTTGTCTGTTCTTCTTGTGTCTTTGCTTATACTATTCCAAGCCCCCTATGATATATTTGGCACCAACATCATCTGGTCCATTCTCACAGTTGCTATTATGTTCGAATATACAGTTGGTGCAACTTTCAATCGAGGTTTCAACCGAGCACTTGGAAGCTTGCTTGCTGGGATTTTGGCTATTGCAGTTGCACAGTTAGCTCTACGTAGTGGCAGGGTTGCAGAGCCTATTATAATCGGAATTAGCATCTTCCTGATTGGGGCTATTACATCATTCATGAAATTATGGCCATCTCTTGTGCCATATGAGTATGGATTCAGGGTCATTTTATTTACTTACTGCTTGATCATAGTCTCTGGATATCGAATGGGGAATCCAATTGGGACAGCAATGGATCGGCTATACTCTATTGCCATTGGAGGATTTGTCGCAGTCCTAGTAAATGTTCTGGTGTTTCCTATATGGGCTGGGGAGCAATTGCATAAGGAGATAGTCAGCAGCTTTAACTCAGTGGCCGACTCTCTTGAAGAATGTGTGAAGAAGTACTTAGCAGATGATGGACTAGAAAATCCAGAATTCTCCAAGACTGTATTGGATGAGTTTCCAGATGAACCTGCTTACAAGAAATGTAGAAGTACACTGAATTCCTCAGCGAAACTTGAATCCTTGGCTAATTCAGCAAAATGGGAGCCACCACATGGCCGGTTCCGACACTTCTTCTATCCATGGTCAGAGTATGTTAAGGTTGGGGCAGTTCTAAGATACTGTGCTTACGAAGTTATGGCACTTCATGGAGTTCTACATTCTGAGATTCAGGCACCTTACAACCTGCGAGTCACATTTCAATCAGAAATTCTAGATGCAGCAACCCATGCTGCAGAACTTGTAAGAGACTTGGGGAAAGACATTGGTAACATGAAGCGAAGCCTTAAAACCTCATTACTAAAGAAGGTTCATATCTCAACTGAGCGACTACAACGTGCAATGGACCTGCACTCATATCTCCTTATATCTAACATTGAGTCTACCGACAACTTTTCTAAACCTTTTCCCAAGCTGTCTCAAACACTTTCAACCGCCCCATTTGATCTCTCGAGCCAATTTCCCGAACTTGACAGCAATAACTTAGTAAAGAATTCAGACCCAACGAACCAAACCACACCATCAGATACCATCGCATTGGGGCACCCGGTGGAGTCTTACCATGAGATGATGAGGAAGCAATCAAGGAGGCAATATTCATGGCCATCAAGGGAAGTGGATGCTTTTGAAGAAGAGGGAGGTGTTGCTGTGGACTTTGTGCCTAGAATGAGAGCATTGGAGAGCACTGCAGCACTGTCACTTGCTACATTTACTTCCTTGCTTATCGAGTTTGTTGCTAGGCTTGATCACTTGGTTGAAGCAGTTGATGAGCTTTCGAACATGGCCAAATTCAAGCATGAGAGTGTA
>gnl_Manes_v6.1_Manes.01G243800.1
ATGGGCAAGGAAGGATCAAACAAATCAGAGTGGGGCATAAATATACCTGACGATACTTCAGAGATATTAGTGCCAGAATCTAGGCCATTAGGCCAAAGAGTCTGGCTGGGTGTAAGGGGTCTCCTAGGAGGAATAATTTTGAAGATTTGGAAGTTTTTGGAGAAAGCTTGGAATATAGGTGTTGCTGAGCCAAAAAAGGTCATCCACGGCGTCAAGGTGGGGGCGGCACTCTCTCTTGTATCACTTTTCTACTATATTAGACCTTTGTATGAAGGTGCTGGAGGAAACGCTATGTGGGCAGTTATGACTGTAGTCGTGGTTCTGGAATACACCGTGGGTGCCACCCTATATAAATGTATCAACAGAGCAACGGCTACTTTTCTTGCTGGGTCCCTTGGTCTTGGTGTTCATTGGGTTGCGAGTCAGACAGGAGAAAAACTTGAACCCGTAATACTTGGAATCTCACTGTTCATTTTTGCTTCAGCAGCAACATTCTCGCGATTTATACCATCTGTGAAAGCAAGGTTTGATTACGGTGCTTTGATCTTCATTCTCACCTTTACCTTAGTTTCGGTTTCTGGTTATCGCGTGGATGAATTGTTTGATTTCGCTCACCAAAGATTATCTACAATTGTTATTGGAGCCTCCTTGTGCATTCTCATAAGCCTGCTTTTCTGTCCCGTTTGGGCTGGCACTGAGCTTCACAATTTGACTCATAGTAACCTGGAAAAACTTTCTGATTCATTGGATGGATGTTTTGGACGTTACTTCACAAGCAACGGTGACGAGGATTTTAGCTTCAAGGTGGAAGAGTATAAATGCGTGCTTAATTCAAAGGCAACTGAAGAGTCTATGGCCAATTTTGCAAGATGGGAACCTTCACATGGTCGTTTCAACTTCCGGCACCCTTGGAAACAGTACCTCGAGGTTGGGGCCTCATTACGTAGCTGTGCTAATTGCATTCAAACTCTCAATGGTTTCATGAACTCAGAAATTCAGGCACCTGAATATCTAAAGAAGCATCTCAGTAGTCCCTGCACTAAGTTGAGTTTCTATGCTTCAAAAGTCTTGAAAGAACTGACAAATACAGTGAAGACCATGACAAAACCATCAAATACAGACTTGTCGACAGGATTTGGAGATATGCGACACGCAGCACAAGAACTTCAAAATGCGCTCAAATCTCTTGCTAACTACGTACCTGCGACGGCCCCAGCACCAACATCGGGTGCTGTTGCAAAAGCAGAGCCCACAACAAAAACTAGCCCACCACCTGTCATGGAGGTCCTTCCACTGGTCACACTGATATCTTTGTTAATAGAAACTGCAAGAAAAGTGGAAGACATTGTTGATTCTATTAACGAGTTGGCGAGGCTGGCAGAATTCAAGCCTGTCACTTCTAAAAGAGTCAACCAAAATGAGCCCAATAACAAACTCACCTCAAGCATCCCAGACCGTCAAACAACCAAAAACCCAACAGAGGCC
>gnl_Manes_v6.1_Manes.14G099700.1
ATGGCCGCGAAGATTGGATCGTTTCGGCATAGTTTTGCAGAAAGGAGCAAGGAGAGACTGCTTTCAAGAAAAGGGTACTCTGACTTTGGCATAAACAGCTCAGACGGCAATGAAGAGGGAGTCAAATTCAGCTGCTGTCAATCACTTTCTGATTGGATCACCAACATCTGGAATGGGTTACAAGATGGTGCAGTCGAGTTATACAATATGGGTCGTACAGATCCTAGGAAAGTGTTCTTCGCTATGAAGATGGGGCTTTCGCTTGCACTTGTTTCTTTAGTCATTTTCTTTAAAGAACCTCTAAAGAATGTTAACCAGTACTCTATCTGGGCAATCCTCACTGTGGTCGTGGTTTTTGAGTTCAGTGTAGGCGCAACACTTAACAAAGGATTCAATCGTGCTTTGGGGACACTTTCTGCTGGCGGGCTCGCCCTTGGAATTTCAGAGCTCTGTATGCTGGCAGGAGATTTTGAGGAAGTGTTTGTCATAATCAGTATTTTCATTGCAGGATTTTCTGCAAGTTACATAAAGCTGTATCCTACTATGAAGTCCTACGAATATGGATTTCGAGTTTTTCTTTTGACATACTGCATAGTTATGGTGTCTGGGAAATCAGTTTATGTCGAAAGAGCCTTTTATAGACTGTTGCTTATCGCAATTGGCGCTGGGATATGCCTAGTTGTGAATATCTGTATATTCCCAATATGGGCAGGGGAGGATCTGCATAAATTAGTGGTGAAAAATTTCAAGGGTGTTGCTGCTTCCTTAGAAGGATGCGTCAATGGATACCTGCAATGCGTTGAATATGAGAGAGTCCCTTCAAAAATTCTAACCTACCAGGCTTCTGATGATCCGCTGTACAGTGGCTATAGATCAGCTGTACAATCTAGCAGCCAAGAGGACTCTCTGTTAGACTTTGCAATATGGGAGCCTCCTCATGGCCCTTATAGATCTTTCAAATATCCTTGGGAAAACTATGTAAAATTAAGTGGAGCACTAAGGCATTGTGCATTTATGGTCATGGCAATGCACGGCTGCATCCTTTCTGAAATTCAGGCGCCGGCAGAAAAGAGACAAGTTTTTTGTAGTGAGCTTCAGAGAGTTGGTAATGAAGGAGCTAAAGTATTGCGGGAGCTTGGAAACAAAGTTGAAAAGATGGAAAAGTCAAGTCCAGGAGACATACTGCTAAAAGTACATGAAGCAGCAGAAGAGTTGCAAATGAAGATAGACCAAAAATCCTACATTCTGGTTAATCCAGAAAGCTGGGGAACAGACAGGCCAACAAAAGTATTTGAAGATTCTGAGAACTTTAATGAAGTAAAGTACAACGAAAATTGGGATGCTCAAAATTCAAACACGAGCTTTAATTCTTCCATACCAGAATGGATATCAGAGAGTATCCTTAGGCGACCAGTGTCATGGCCATCGTTTAAAGCTGGTTCATTGCCTACTGAACAGGAATCAAGAGTATATGAAAGTGCAAGCTCGTTATCGTTAGCAACATTTGCATCATTGTTGATAGAGTTTGTTGCCAGACTTCAAAACCTTGTGGACGCTTTCCAAGAGCTTAGTGAGAAAGCAAGTTTCAGTGAAGTTACAGATCCATCACAAGAAAAAATGGAGGCAGCTGGATTTTGGACCAGACTGAGAAGGTGTTTTCAGTTTAAGAAA
>gnl_Manes_v6.1_Manes.14G099800.1
ATGGAGTCAAGTGGGCATAAAGAGACTCAGTTTCTCTTGGGCAGCTTCAGAGGAGAAGTTGATATTGATTTGACAAGTAACTCCACCTTCCTTGGTTCGTTAAGGAGCAAAATCAAGAATTCATTGAATGAGCTGAAAGATTTTGCTGAGAAAGCATGGGAAATGGGTCGGTCTGATCCCCGGAAAATCATATTCGCAATCAAAATGGGACTGGCACTGGCGACTGTATCGCTGCTTATATTCTGGAAAGACCTTTATGATATTTCTCAGTACTCCATCTGGGCAATTCTAACTGTCATTGTTATGTTCGAATACAGCATAGGAGCCACCTTCATAAAAGGATTTAATAGGCTATTGGGCACATTGTGCGCTGGAATGCTTGCCTTTTGCTTTGCTGAGCTATCTTTGTTGGTTGGTAGATGGGAGGAAGTTGTAATTGTTATCAGCATTTTTATTATAGGATTTTTCGCATCCTATCTGAAACTGTATCCGACAATGAAGCCTTACGAATATGGATTTCGAGTGTTCATATTGACATACTGTATCCTTATGGTAGCTGGGAACAGGACTAGGGAATATGCTGAAGCAATTGTGACTAGATTGGTGCTAATTGCACTTGGTGCTAGTGTTTGTTTAGTTGTAAATGTGTGCATATACCCCATTTGGGCTGGTGATGCTTTGCACAGTTTGGTGGTGAAAAATTTCAAGGATGTGGCTAATTCATTAGAAGGTTGTGTTAATGGGTACTTGAAATGTGTAGAATATGAGAGGATTCCCTCTAGAATCCTCACGTTCCAAGCTTATGATGATCCACTTTACAACGGCTATAAATCAGTCATGGAATCTGCAGGCAAAGAAGATACTCTGTTAGGATTTGCTATCTGGGAACCGCCTCATGGTCGTTTCAAAACGTTTAAGTATACCTGGAAAAATTATGCAGAAGTATGCGGTGCCCTGAGGCATTGTGCATTCATGGTCATGGCACTTCATGGATGTATTCTCTCAGAAATACAGGCCCCGGCAGAAAGGAGGCAAGTCTTTCAGACTGAGCTCCAGAGAGTTGGAGCAGAAGCTGCCAAGGTTTTGCGCGAGCTTGGAAGCAAAGTAGACAAAATGGAAAAATTAGGCCCTGTAGACATTCTAAAAGAGGTTCATGAAGCAGCCGAACAATTACAAAGAAAGATAGACGAAAAATCATACCTTCTAATCAAATCTGATAATTGGGAAATCACAAGACAGCCTATTGAGAATCTTCTGGATGGAAAGGAGAATGAGCACGTGCAATTGGGATTGAAGTCCTTAAGCGAAACTGTGCTCGACTTAAGGTCACTTGATGTTTGGGCACCGTCCTCACCTAAAAGAGACTCCACAGGAAGCTTGTTCAGGAAACAAGAGCCATGGCCTTCACGTCTTTCTTTTGATGCTGGTGCTGGCAATAGAGAAGAGTGCAGAACATATGAGAGTGCGAGTGCCTTATCCTTGGCAACATTTGCTTCCCTCTTAATTGAATGTGTTGCAAGGCTTCAAAGCCTTGTTGAGGCATTCGAAGAACTGAGTGAGAAATCAGAGTTTGTGGAGCCTATGGTTACAGATTTTGAAATTGCCAAAAGTAAGGCTACATGTTGTGAGAGTCTGTTTAGATGCTTCAGATTCTCAAAA
>gnl_Manes_v6.1_Manes.17G013900.1
ATGGAAATTGTGGCCATGGGCAAAGAGAAGTGGGAGAAAAATATTCATATTTTAGACAAGAAAATCAGAAGGTTTCCGGGTTTTATATGGCAAACAACTTGGAGAGTTGGTAGAGATGATCCTCGAAGAGTTATTCATGCTTTTAAGGTTGGCTTTGCTTTGACATTAGTCTCTTTGCTGTATCTGCTAGAGCCATTGTTTGAAAGTATTGGACAAAATGCTATTTGGGCTGTGATGACTGTTGTTGTTGTGCTTGAGTTCACAGCAGGTGCAACTTTGTGCAAAGGACTTAATAGAGGATTAGGGACACTTATAGCAGGATCATTAGCTTTCGCCATAGAGTACATTGCTCAAGAAACCGGCCATGTTTTTCGAGCTATCTTCATCGGAGCTGCAGTTTTTGTTATAGGATCTGCAGCTACATATATAAGGTTTTTTCCCTATGTGAAGAAGAATTATGACTATGGAGTTGTGATATTCCTCTTGACTTTTAATTTGATTACTGTGTCAAGCTTTCGAGTTAGCAATGTACTAAAGATCGCCCACCAACGGTTCTACACCATTGCAATTGGCTGTGGAGTATGCCTGTTAATGAGTCTGCTGGTTTTCCCAATTTGGTCAGGAGAAGATCTCCATAATTCCACTGTGTCCAAGCTTGAAGGTCTAGCTAAATCCATAGAAGCTTGTGTGAAAGAATATTTTAGCGAAGTGGAGAAAGAAGCGCCAGAAGATCAATCTGAGGATCCGATCTACAAAGGCTATAAGAATGTTCTTGACTCAAAACCACAAGATGAAACTTTGGCATTACATGCAAGTTGGGAGCCTAGACATTCAAGGCACTGCAAATATCCTTGGCAGCAGTATGTGAAATTAGGAGCTGTTCTCCGCTCTTTTGGTTACACTGTTGTAGCTCTTCATGGATGTCTCCAAACTGAAATTCAGACCCCAAGATCATGCCGTGCCCTCTTCAAAGATCCATGCATTAGAGTAGCTAGTGAAGTATCAAAAGCACTAATGGAACTTGCCAATAGCATAAGAAATCACCGACATTGCTCACCTGGGATACTCTCCGATCATCTCCACGAAGCATTACATGACCTTAACAGAGCCATAAAATCGCAGCCGAGGCTTTTTCTAGGTTCCAACCATAACCAAGCCACAAACATGCTTGCTTTGGCAGCTGCACATGCCAGACAAAAGCAAGAAAAAGATCATGGAGTTTCGCTAGCAAGTGTAAAGACAGATAGTTGTGCGTTGTTTGAATGGAAATCCAAAAGGACTAATGAGCAATCTAGAGAAGCTGAAAGAAAAGTGTTAAGGCCACAGTTGAGTAAAATTGCAATCACAAGTCTTGAGTTCTCAGAGGCACTTCCATTTGCTGCTTTTGCTTCTTTGCTGGTGGAGACAGTAGCAAGGCTTGACAATGTGATTGAAGAAGTTGAAGAGCTTGGAAGGATAGCTTGCTTCAAAGAGTATAAGCCTGGTGATGAGATTGTTGTGAATTGTGAGACACCAAAGGTGAATGTTTCACATAATCATTTTCATTCTTCTGATGGAGCAGAG
>gnl_Medtr_Mt4.0v1_Medtr2g087285.1
ATGGTGTCACCAAATGTTGAATCCACTACAGCAGACTCCACATATACCTTTCGAAACTTGGTTAAGAAATCATGGGCTAAGTTAGTGAAGGTCATAAATATGGTAAAAGAGATTGGCCAAGATGACCCTAGAAGGGTTATTCATTCCTTCAAAGTCGGATTGGCATTAGTGTTGATTTATATTTTGCATCATTTTCGTCCCTCATTTTATGGTTTTGGTGACAACATAATTTGGGCGGTTCTTACCGTTGTTATTGTCCTCGAACTTTCTGTGGGTGCAACACTCGGAAAAGGTTTCAATAGGATGTTGGCCACGGGTTTAGCAGGTGCTCTTGGTGTTGCAAGTAACGAACTAGCCACTCTTTGTGGGGATAAAGGAAAGGTTGTAATGACTTCAATCTTTGTCTTTGTCATAGCTGAAAGAGTGACATTTATGAGATTTTCCCCTAAATTGAAGGCTAGATATGATTATGGGATGATCATATTCATCCTAACATTTTGTTTGGTATCTCTTTCGGATGTGACTGGTCATGAACTTCTAGAAATGGCCTACGAGAGGTTATTAACAATCATAATTGGGAGCTGTATAGCTATTACAGTTTGTGTTTTCATATTCCCTGTTTGGATTGGAGAAGATCTTCACAATAAGATTGCTGGCAATATTGAAAAGTTAGCAGACTTTTTAGAAGGATTTGGAGATGAGTACTTCAACAATTCAGAGAATACAGAAGTAGCTGAAAATGAGAAGCAATTTCTCCACAAATATAAAAGTGTCCTCTCTTCAAAAACCAGTGAAGAAACAATGGCTGTTTTGGCAAGATGGGAACCTCGTCATGGCAAGTTCAGATTTCGTCATCCATGGAAGCAATACTTAAAGATTGGGAACTTGGCACGAATTTGTGCTTACAAAATTGAAGCACTTAGTCTATACCTCATCAATTCCAAAACCCCATATGAATTTCGAAGCAGGATTCAAGAATCATGCACAAATATTAGCTTGGAGTCAGGCAAAGCCCTAAAAGAATCATCATTGATGATAAAGAAAATGTGCAAGTCATCAACACCAAATTCCCATGTTTTAAATGCTAAAAATGCTGCTGAATGTCTTAAAGCTGTTCTAAGAACAAATCCCTGGGAAGGTGCTGATCACTTCGAGATAATACCAGCTTCGACAGTGGCATCATTGCTTATTGATATTGTGATTTGTGTTGAGCAAATTTGTGAAGCTGTTGAAGAATTAGCATCACTTGCAAATTTTGTGCCCTGCCAGTTACTTCATAGGGGAACCGTGCAACCGATTTCTGATAGTGACGGTTCGGTTCATGTTGTCAATGTTAACATTGGTGAG
>gnl_Medtr_Mt4.0v1_Medtr2g087288.1
ATGGTGTCTGAACCAAATTCAAGTGTGATCACAAAGTTTTGGCAATGTTTGATGAACTTGCCTAATGAGTTTACTATTAAAGTAGTAAATGTGATGTTGCAGCTGAAGGAATTGGGAAAAGAAGATCCAAGAAGGGTCATTCATTCTTTGAAAGTAGCATTTGCTATTACATTGGTTTCAACATTTTACTATCTTAAACCTCTCTATGATAGTTTTGGTTCTTCTGCAATGTGGGCTGTTATGACTGTTGTTGTTGTCTCCGAATTCTCTGTAGGAGCAACACTTGGAAAAGGTTTAAATAGAGGTTTAGCAACATTTTTGGCAGGTGTTCTTGGACTTGGATCTTATTACATGGTTCATTCAATTTCAAGAGGAAATACAACAATTGAACCTATACTTCTTGGAATCATAATATTTCTAGCAACTGCAGGGGCTACATATATTCGATTTATACCTCTAATGAAGGCAAGATATGATTATGGTTTGCTAGTGTTTATCTTGACATTTTGTTTGGTATCTGTATCAAGTTATAGAGACCATGAGATAATTGATACTGCACAAGATAGGGTAACAACAATTCTAGTTGGTGGATTAATTTCTGTGTTGGTTAACATTTTCTTGTGCCCTGTTTGGGCTGGTGGTGATCTTCACAATCTAGCATCAAAAAACATCGAAAAACTTGGCAACTTTTTAGAAGGTTTTGGAGATGAATATTTTGGAACACTAGAGGCTGGAGAATTAAATAAATCACTTATGCAAGGATATAAGAGTGTTCTTAATGCGAAACAAGTCGAAGATAACTTGGTCAATTTTGCAAGGTGGGAACCCTGCCATGGTCGTTTTAGATTCCAATATCCTTGGCAACAATATCAAAAGATTGGAAACCTATCAAGGCAATGTGCATATCGGATTGATGCCCTTAATGGTTTCCTTAACAACTTCACTAAGACACCAAAGGAAATCAAAAGCAAAATACAAGAACCATGCATTAAGATGAGCATGGAAACTGGAAAAGCTTTAAAGCAATTATCAATATCAATCCACAAAATGGCTCCACCAACCTCAGCAGAAACTCACATTGCAACATCTAAGATTTATGCCACAAACCTAAGGTCCATGATCAAAACAAAATTGTGGGAAGACACAAATTTGTTTGAGGTTGTTCCTGTTGTAACTGTGGCTTCATTATTGCTTGATGTAGTTTCTTCCACTGAAAAACTTGCAGAATCAATACAAGAATTATCCACCTTAGCAAAATTTAAGAACAAGGAAAGTAAAGTTGCTGCAGATGATGAAAAAGAAATTCCACAAACATGCAGTGATAGTAGGGGACCTCAACATGTTATTATAATTAAC
>gnl_Medtr_Mt4.0v1_Medtr8g104110.1
ATGGCACCAAAGTTAGCGAAATCAGGATCATTTCTTTACACTTTAGCTGAGAAGAAGGAAAAACTTCTATCCATGAAGGGTGGTGATCATGGTTATTCTCCTATAGGAATTGGTTTGGAAGAAGAACAAGAGGAATCTAATATGGTCAAGTTCAAAAAGATGATGAAACTCATTGCTGAAAAAGCATGGGAAATGGGTCGTTCTGATCCAAGAAAGATCATTTTTGCTGCTAAAATGGGTCTTGCTTTGACTATTATCTCCCTTTTGATTTTCCTTAAAGAACCCTTCAAAAATGATATTAGCCGTCACTCTGTTTGGGCTATTCTAACTGTTGTCGTAGTCTTTGAATTCAGTATAGGGGCAACTCTGAGCAAGGGGTTTAACAGAGGATTAGGGACATTCTCAGCTGGAGGACTTGCTGTTGGAATGGGAGAGTTATCAGCATTGGCAGGAGAATGGGAAGAAGTTATAGTTATAATCAGTACATTCATTGTTGGATTTTGCGCTACCTATGCAAAATTATACCCAACTTTGAAGCCTTATGAATATGGGTTCCGTGTGTTCTTGATCACTTATTGCTACATTACGGTATCTGGTTATCATACTGGCGAATTTCTTGATACATCTATAAGTAGATTTTTGCTCATTGCGCTTGGTGCTGCTGTGTCTTTGGGAGTCAATATCTGCATATATCCTATCTGGGCTGGCGAGGATCTGCATAATCTTGTGGTAAAAAATTTCATGGGTGTTGCAACGTCTTTGGAAGGGGTTGTCAATCACTACCTTAACTGTGTTGAATACAAGAAGGTACCATCCAAAATTCTTACGTACCAAGCAGCTGCGGATGACCCGGTTTACAGTGGCTACAGATCAGCTGTTGAATCTACAAGTAACGAGGACTCGTTGTTGGGATTTGCTGTCTGGGAACCACCTCATGGTCACTACAGAAGTCTTAAATATCCATGGAAGAATTATGTGAAAGTAAGTGGGGCTCTAAGACATTGCGCATTTATGGTCATGGCCATGCATGGATGCATACTTTCTGAAATACAGGCACCAGCTGAGAAAAGACAGGTTTTTCGCAATGAGCTGAAGAGGGTAGGTTTTGAAGGAGCAAAAGTGTTGCGCGAACTAGGAAACAAAGTCAAGAAGATGGAGAAACTAGACAGGGGAGATTTGTTGTATGAAGTACATGAAGCAGCTGAAGAATTACAACAAAAGATCGATAAAAAATCGTACCTCCTTGTAAATTCAGAGTTCTGGGAAATCGGAAATCGTCCTAGAGACGAAAATGATGATCATCCAAAAGGCCTCTTTCACATGGATGAAGATAGCAAATTTCTAGAGTACAAGTCGCTAAGTGAAGCTGTACTTGATCTCAGATCAATTGAAGTTCAAAACAATTGGGATGAAAAAACTACAGATAATAATGGTAATAACCATGATGTGCCTCCTTCTATCGCCAATGAAAACATGTCTGTGAAACAAATGTCTTGGCCAGCTCATGTTTACTACAAAGCAAAAGAGGAAGAATCGAAAACTTATGAAAGTGCTAGTTCATTGTCTCTAACTACATTTACATCACTTTTGATTGAATTTGTAGCAAGGCTTCAAAATTTGGTGGATGCATTTGAAGAATTGGGTGAGAAAGCTAACTTTAAGGACCCCCTTGAACAACAAAGTGTGGTAACCTCGGGTGGGTTTTGGACCAGATTATTTAACTGCTTCAAATCC
>gnl_Medtr_Mt4.0v1_Medtr8g104120.1
ATGGCACCAAAGTTAGCGAAATCAGGATCATTTCGTTATACTTTAGCTGAGAAAAAGGAAAGACTTCTCTCAATGAAGGGTGGTGATCATATAGGAAATGGTTTGCTACAAGAACAAGAGGAATCTAATATGGTCAAATTCAAAGAGATGATGAAACTCGTTGCTGAAAAAGCATGGGAAATGGGTCGTTCTGATCCAAGGAAGATCATTTTCGCTGCTAAAATGGGTCTTGCTTTGGCCCTTATCTCCCTTTTGATTTTTCTTAAAGAACCCTTCGATTTTACCCGTCATTCTGTTTGGGCTATTCTCACCGTCGTCGTCGTCTTTGAATTCAGTATAGGAGCAACTCTGAACAGAGGGTTTAACAGAGGATTAGGGACATTGTCAGCCGGAGGACTTGCTGTAGGAATGGGAGAGTTATCAGCATTGGCTGGAGAATGGGAAGAAGTTATAGTGATTATCAGTACATTCATTGTTGGATTTTGTATTACCTATGCAAAATTGTACCCAACTTTGAAGCCTTATGAATATGGGTTCCGTGTGTTCTTGATTACTTATTGCTACATTACAGTATCTGGTTATCATAGTGGCGAATTTCTTGATACATCTATAAGTAGATTTTTGCTCATTGCACTTGGTGCTGCTGTATCTTTGGGAGTTAATATCTGCATATATCCTATCTGGGCTGGAGAGGATTTGCATAATCTTTTGATAAAAAATTTCACGGGTGTTGCAACATCACTGGAAGGGGTTGTCAATCACTACCTTAATTGTGTAGAATACAAGAAGGTGCCATCCAAAATTTTGACTTACCAAGCTGCTGCTGACGACCCAGTTTACAGTGGCTACAGATCAGCTGTTGAATCTACAAGTAAAGAGGACTCATTGTTGGGATTTGCTGTATGGGAACCACCTCATGGTAAATACAAAATGCTTAACTATCCATGGAAGAATTATGTCAAAGTAAGTGGGGCTCTAAGACATTGTGCATTCATGGTCATGGCCATGCATGGATGCATACTTTCTGAAATTCAGGCTCCAGCTGAGAAGAGACATGTTTTCCTCAATGAGCTTAAGAGGGTAGGTTCCGAAGGAGCAAGAGTGTTGCGCGAACTTGGAAACAAAGTAAAAAAGATGGAGAAACTAGACAGAGGAGATTTGCTGTTTGATGTACACGAGGCAGCAGAAGAATTACAACAAAAGATCGATAAAAAATCTTACCTCCTTGTAAACTCAGAGCTCTGGGAGATCGGAAACCGTCCAAGAGATGAAAGTAATGATGATCATCCTAAAGGCCTATTTCACATGGATGAAGATAGAAAATTTCTAGAGTACAAGTCTCTAAGTGAAGCAGTACTTGATCTTAGATCAATTGAAGTTCAAAACAATTGGGATGAAAAAACTACAGATGATAATAGTAATAACCATGATGTGCCTCCTATTGCCAATGAAAACATGTTTGTGAAACAAATGTCTTGGCCTGCTCATGTTTACTACAAACCAGAAGTCAAAGCAAAAGAGGAAGAATCAAAAACTTATGAAAGTGCAAGTTCGTTGTCTCTAACGACATTTACATCACTTCTGATAGAATTTGTAGCAAGGCTTCAAAATTTAGTGGACTCATTTGAAGAATTGGGTGAGAAAGCTAATTTTAAGGACCCCCTTGAAAAACAAGGCGCGGTGGCCTCTGGCGGGTTTTGGACAAGATTGTTTAACTACTTCAGATCC
>gnl_Medtr_Mt4.0v1_Medtr8g104130.1
ATGGCTACAAAGTTGGTAAATAACGGCTTAGCTGAGGATGAAGAGAAACTTCTCTCCGTGAAGGTTGATCATGATTATTCTCATATAGGAATTTGTTTGAATGAAGAACAAGTGGAAACATCAATGATGATGAAGTGTTTGAAGACAATGGAGGGTATTGCTAACAAGGCATGTCAAATGGGTCGGTCTGATCCAAGGAAGATTATATTTGCCGCAAAAATGGGTCTTGCTTTGACTATTATCTCCCTTTTGATTTTTCTCAAAGAACCCTTCAACAAAGATATTGGTCGTAACTCTGTTTGGGCTATTCTCACCGTTGTAGTTGTCTTTGAATTCAGTATAGGGGCAACTCTGAGCAAGGGGTTTAACAGAGGATTAGGGACATTGTCAGCTGGAGGACTTGCTGTTGGAGTGGGAGAGTTATCAGCATTGGCTGGAGAATGGGAAGAAATTATAGTTATTATCACTACATTCATTGTTGGATTCTGTGCTACTTATGCAAAACTCTATCCAACTTTAAAGCCTTATGAATATGGTTTCCGTGTGTTCTTGATCACTTATTGCTACATTACAGTATCTGGTTATCATACTGGTGAGTTTCTTGATACATCTATAAGTAGATTTTTGCTCATTGCACTTGGTGCTGCTGTCTCTTTGGGAGTCAATATCTGCATATATCCTATTTGGGCCGGAGAAGATTTGTATAATCTTGTGATAAAAAATTTCATGGGCGTTGCAACATCTCTAGAAGGGGTTGTCAATCACTACCTTCTGACTTACCAAGCAGCTGCTGATGACCCAGTTTACAGTGGCTACAGATCAGCAGTTGAATCTAAAAGTAACGAGGAAACATTGTTGGGATTTGCTGTATGGGAACCACCTCATGGTAAATACAAAATGCTTAAATATCCATGGAAGAATTATGTCAAAGTAAGCGAGGCTCTTAGGTATTGCGCGTTTGTGGTTATGGCCATGCATGGATGCATACTTTCTGAAATTCAGGCCCCGGCTGATAAGAGACAGGTTTTTCACAAAGAGCTTAAGAGGGTATGTTCCGAAGGAGCACAAGTGTTGCGCGAACTTGGAAACAAAGTCCAGAAGATGGAGAAGCTGGACAGGAGAGATTTGTTGCACAAAGTGCACGAGGCAGCCGAAGAATTGCAACTAAAGATCGATAAAAAATCTTACCTTCTTGTCAATTCAGAGCTCTGGGAAATTGGAAACCATTCTAGAGAGGAAACTAATGATGATCTTCCTGAAGGCCACATTAACATGGATGAAGACAAACAATTTCTAGAGTACAAGTCTCTAAGTGAAGCAGCACTTGATCTCAGATCAATTGAAGTTCAAAACAATTGGGATGAAATAACTAGAGATAATAATAGTAATAACCATGATGTGCCTCCTTCTATCGCCAATGAAAACATGTTCGTGAAACAAACATCTTGGCCTGCTCATGTTTACTACAAACCAGAAGTCAAAGCAAAAGAGGAAGTATCAAAAACTTATGAAAGTGCAAGTTCGTTGTCTCTAACGACATTTACATCACTATTGATTGAATTTGTAGCAAGGCTTCAAAATTTAGTGGATTCATTTGAAGAATTGGGTGAGAAAGCTAACTTTAAGGACCCCCTTGAACAACAAGGTGCCATAGCATCTGGCTGGTTTAGGAGGAGATTGTTTAACTGCTTTATATCCCAGGAT
>gnl_Medtr_Mt4.0v1_Medtr0710s0020.1
ATGGATCATGAAACCAACAATACTAAGAAAAGCTCAAGCTATTGGAAATCATTTTACAGTTTTGCTGATAAAGTGAAAAGATTTCCAGGTTTAGTGAAAAGGACAATTTGGAAAGTTGGCAAAGATGATCCAAGAAAAGTGGTTCATTCATTGAAAGTTGGTTTAGCTTTGACACTTGTTTCATTGTTGTATCTAATGGAACCATTGTACAAAGGGATAGGAAAAAATGCTGTTGTTGCTGTCATGACTGTGGTTGTGGTCATGGAGTTTACAGTAGGAGGAACCTTATGCAAAGGACTTAATAGAGGATTAGGGACGCTGTCAGCGGGATTGTTGGCATTTTTAATTGAGTATCTTGCAGATGCACCTGGTCGTATTTTTCGAGCAGTATTCATTGGTGCTGCAGTTTTTGTTTTAGGAGCTTCTGCTACTTATGTAAGGTTCATTCCTTATATAAAGAAGAATTATGACTATGGTGTTATGATATTTCTCTTGACCTTTAATTTGATGATTGTATCAAGTTACCGCGTAGATAATATCTTGAGCTTG
>gnl_Medtr_Mt4.0v1_Medtr7g106260.1
ATGGATATTGAGTCAACAAACCAAGTAAACAAGAGTGGAATTTTCTCTCGCTTGGGTGGATTCTTCAAGAATTTGCCTATGAATTTCAAGTCCAAGGTTATGAATGCAAAAGATAGTGTAAAGAAGATTGGAAAAGATGACCCTAGAAGAGTAATCCACTCATTGAAAGTTGGATTTGCTCTTACAGTGGTGTCATTGTTTTACTACTCAAGGCCACTTTATAATGGCTTTGGAGTTGCTGGAATGTGGGCAGTTCTTACTGTGGTAGTAGTATTTGAATTTACTGTAGGTGCAACCCTTAGCAAAAGTTTGAATAGAGGATGTGCTACATTATTAGCTGGTGCTTTAGGGGTTGGAGGGCATCACTTAGCCACTGCTGTTGGAAAAAGAGGAGAAGCTATTGTCCTTGGGACCCTTGTCTTCATTCTTGCTGCAGGAGCTACTTTTTTAAGATTTGTTCCAAAGATTAAGGCAAGATATGACTATGGGATGGTGATATTTATATTGACATTCTGTTTGGTTACTGTCTCGGGGTACAGAGTGGAGGAACTTCTTGAGCTTGCACATCAAAGACTAACAACAATTATAATAGGAGCATCAACTTGCATGGTCATTTCCATATTTGTTTGTCCTGTTTGGGCAGGTGAAGACCTTCATAAGTTGGTAGCTTCCAACATAGAAAAACTAGCAAATTATCTAGAAGGATTTGAAGGTGAATACTTTCATTCATTAGAGGATAAAGAAAAATCTAAGTCACTTCTCCAAGGATATAAAAGTGTTCTCAATTCCAAAGCAAGTGAAGAGTCTTTGGCAAATTTTGCAAGGTGGGAACCAGGTCATGGTGGTTTTAGCCTTCGTCATCCTTGGAAGGAATACTTGAAAATCGGAGTACTTGCTCGCGAATGTGGATACAAGATTGAAACCCTAAACACATACCTTAACCCTGAAATCCAAGCTTCTTTGGAATTCAAGTGTAAAATTCAAGAACCATGCACAAAGATGAGTTCTGAATCCAACAAAGCATTGAAGGTAATATCATCATCAATGAAAACAATGACACACCCAACAACAGCTAAAAGCCACATAGAAAATTCAAAAATTGCAATTGAAGAACTCAAAGTTGCACTAGAAGCCATTTCCTTAGAGGATGTGGAACTCCTAGCTATAATCCCAGTTGCCACAGTTGCTGCAATACTTGAAGAAATCACTATCTCAGTGGAGAAAATCTATGAATCTGTTTCTGAGCTTTCGAATTTAGCACATTTCAAGAGTGTAGAATCTAATGTCTCACCAGAGAAGCCACACCTACTTCATAGAGGAATCATTAAACCTGTTGTCGAAGTTGATAACGCGTCACATGTTGAAATCACAATCCAAGATTTATGTACAAACCCGCCAGAAAAAACTCGAAAAGGCACCGCGGAAATCCTTCAAACA
>gnl_Medtr_Mt4.0v1_Medtr5g014310.1
ATGTTTCCTATAGTGCATGTTGGAAGTGGCAAGGAAATGGAAATGGAAATAGGAAAGAATGAGAGTGAGAATGAGAATGGAAAAATGATTGGGAAGTGGAACAAATATGTGCATGTTTTTGGTGAGAGGCTAAGGAGAGTTCCTAGTTTGGCTTGGAAGACTACATGGAATGTTGGATATGAAGATCCTAGAAGGGTTATCCATGCATTCAAAGTTGGTTTGTCTCTCACTTTAGCTTCTCTGTTGTATTTGGTGGAGCCACTTTACCATGAGATTGGGCAAAGTGCAATTTGGGCTGTCATGACTGTTGTGGTTGTGCTGGAGTTCACTGCTGGGGCAACTTTATGCAAAGGGCTTAACAGAGGATTGGGGACACTGTTAGCTGGATTATTGGCATTTATTGTTGGCTATATTGCAAATGCGTCATCTCATCGGATCTCTCAAGCTGTTATTATTGGCGCTGCAGTTTTTCTTATAGGAGCTTTAGCTACTTATATGAGGTTCATTCCTTATATAAAGAAGAACTATGACTATGGTCTAGTTATATTTCTCATGACTTTTAACTTGATTGCTTTGTCAAGCTACCGTGTGGACAGTGTGTTGAAGATAGCACATGAACGCATATCCTCCATTGCCATAGGATGTGCCATTTGCCTTATAATGAGCATATTGATGTTTCCAAATTGGTCAGGAGAAGACCTACATAATTCTACTGCTTTCAAGCTTGAAGGTCTTGCCAAATCTATAGAGGCTTGTGTCAATGAATATTTTTATGGAGAAATTGATAGCCCCGGAGAAAACAAATCATCTGAGGATCCCATATACAAAGGTTACAAGAATGTTTTGGATTCAAAATCCATTGATGAAACACTGGCGTTGCATGCAAGTTGGGAGCCAAGGCATTCTAGGTACTGTCACAAATTTCCATGGCAGCAATATGTAAAAGTTGGAGCTGTTCTTCGTCAATTTGGCTACACCGTGGTAGCTCTGCATGGCTGTTTGAGATCCGAAATTCAGACACCAAGATCAGTTAGAGCCATGTTCAAGGATCCATGCATAAGGGTTGCAGCAGAGGTATCAAAAGTACTGATAGAACTTTCCAACAGCATAAGAAACTGTCGACATTGCTCTCCCGAAATACTCTCCGATCATCTTCATGAAGCTCTGCAGGATCTCAACAATGCCATAAAGTCTCAACCTCGTCTCTTCTTAGGCTCCAAACACAAACACAACCATGCAAACAACATGCTCAAACTAGCTGCTGCACAAGTTGGTCAAGGTAGACATGGAAAAGGCTCTGGATTCTCCTTATCGAGTGTTAAAACTGACTCTTCTGCATTGCTTGATTGGAAAACAAAAAGAGATTCATTAATGCAGTCGAAGGAAAACGAAAGAAAATCTTTGAGACCCCAGTTGAGTAAAATTGCTATCACTAGTCTTGAATTCTCTGAGGCACTTCCTTTTGCTGCTTTTGCATCTTTGCTTGTGGAAACAGTTGCAAAATTGGATCTTGTTATTGAGGAAGTTGAAGAACTTGGGAGATTAGATTGCTTTAAAGAGTTTAGAGCTGGCGATGAGCTTGTTGTGACTTGTGAGGAACCTCGAGTTGATGTTTCGCGGAACAACTTACCTTCTCATGGAATTGAA
>gnl_Medtr_Mt4.0v1_Medtr1g077660.1
ATGACTAATGAAAAGGTAGAATGGAGAATCCAGGTAGAAGATGGTCCATGGAAGAGAGCTGGAATTTCTTGCAGCATGTGGTCATTTATTTCAAGTCTTTATTCCAAGTTGTGCAAATTTGTGAAGAAAGCTTGGGAGATTGGTGTGAATGACCCAAGAAAATTCATCCATTGTTTGAAAGTAGGAATAGCACTTACTGCTGTGTCACTTTTTTACTACTTGAAACCTTTATATGATGGTGTTGGAAGAAATGCTATGTGGGCTGTCATGACAGTGATTGTAGTGTTTGAGTACACTGCTGGTGCTACAATATACAAAAGTGTAAACAGAATATTTGGAACTACCCTTGCCGGGCTTTTAGCCTTTGGTGTACATTGGGTTGCTAGTAAAGCAGGAGATCAATGGGAACCTGTAATTGTTGGAGCCTCACTCTTTTTACTAGCTTCAGCAACCACATTTTCAAGATTTATACCAACTATAAAGGCTCGTTTTGATTATGGTGCTCTGATATTTATCCTCACTTTCAGTTTGGTTTCAGTATCCGGTTATAGAGTTGATGAATTGTTTAATTTGGCACAACAAAGAATTTCCACTATTATAATTGGAACTTCATTGTGCATAATCGTTAGCACCGCTGTTCTCCCTGTTTGGGCTGGTCTAGAACTCCATGTTTTGGTCACCGGAAACCTCGACAAACTCGCCAACTCTTTGCAAGGTTGTGCAGCTCAGTATTTTGAAGCACAAGCAGCAAGTGAGTCTAACAAAAATTTGATGGGCTACAAGTGTGCGCTAAATTCCAAAGCAACAGAAGAATCATTGGCTAATTTAGCTAGATGGGAGCCTGCTCATGGGCGTTTCAATTTTCGTCACCCATGGAAGCAATACCTTAAAATTGGGGCTACAATGCGTAGCTGTGCTTCTTGCATTGATGCTCTTATCGGTTGCATAAATTCAGAAAACAAGACCTCAGATGACATCATGAAGATTATGAGCAGAACCTCTATAAAAGTGGGAGACAACTCTGCAAATGTCCTAAGAGAGTTGGCAAGTACAATAAAGAAAATGAAAAAATCAAACAAACTTGATATTCTAGTCATAGAGATGAATAATGCAGCCCTAGAGCTTCAGAATTTATTAAAATCTTATCCAAACACACAAAAAAATGCAAAAGATGGTGATGCAAAACTCGAAATCCCAATAATAGAATTAATTCAAGTGGTCACAGTTGTTTCTTTGCTTAGTGAAATTGTAGCTCGTGTAGAAGACATTGTGAAATGTGTTGAAGAATTATCAGATTTAGCTAAGTTTAAACCAGAAATGTCCAAATGTGACAAGACCAAACAACATTCAACAGACAACAAGATCTCACCAGACCAACAGAATGATGAGGAGACAGTAATCAAGACACTGCAGATGGTT
>gnl_Medtr_Mt4.0v1_Medtr1g115140.1
ATGAAAGTTTCAATGACTGAAACCAACAGTACTAAGACATGCTCAAGCCATTGGAAATTCATTTACAGTTTAGCTGATAAAGTGAAAAGATTTCCAGGTTTGGTGAGGAGGGAAATTTGGAAAGTTGGCAAAGATGATCCAAGAAGGATACTCCATTCTCTGAAAGTTGGTCTTGCTTTAGCACTAGTATCTTTGCTGTATCTAATGGAACCTTTGTTCAAAGGGATAGGATCAAATGCTATGTGGGCTGTCATGACTGTGGTTGTGGTCATGGAGTTCACTGTAGGAGGGACTTTAAGCAAAGGACTAAACAGAGGATTGGGAACTTCGTTAGCAGGATTGTTGGCATTTTTTATTGAGTATCTTGCAGATAACCCTGATCAGATTTTTCGAGCAATTTTCATTGGTGCTGCGGTTTTTCTTTTAGGAGCTGCAGCTACATTTGTCAGATTCATTCCCTATATCAAGAAGAATTATGACTATGGTGTTATGGTATTTCTCTTGACCTTTAATTTGATAATTGTATCGAGTTACCGTGTTGATAATGTCTTGAAGATGGCAAAAGATCGCATCTCAACTATATGCATCGGCGTTGGTCTTTGTCTTGTTATGAGTCTATTTGTATTTCCGAATTGGTCAGGGGAAGACCTTCATAAATCCACCATATCAAAACTTGAAGGCTTAGCCAACTCTGTAGAAGCTACTGTTGTGGAATATTTTTCTGATTCTAAAAAACAAGCAAATGAAGATGATTCATCAGAGGATCCCATTTACAAGTGCTATGAGGCCGTTTTAGATTCTAAAGCTAGGGATGAAACACTGGCATTGCAAGCAAGTTGGGAGCCAAGATACTCAAAATGCTGCCAGAGAATCCCATGGCAGCAATATGCAAAAGTAGGAGCTTCTCTTCGCCATTTTAGTTACACTGTTGTAGCACTACATGGATGTTTGCAGTCAGAAATTCAGACACCAAGGTCAATCCGTGATCTATACAAAGATTCTTGCATCAGACTTGCACAAGAAGTATCAAAAGTGCTAAGGGTAATGGCCAACAGCATAAGGAAAAAACACCAGTTTTCCCTTCAAATACTCTCAAACAATCTCAATGAAGTTTTACAAGACCTTGACAATGCATTGAAATCGCAACCACAACTTTTACTAGGCTCAAGGAATAGTCGAAGTCGAACCCCCAAAATATCAACTAAGGCAACTGCACATAATGACAACAGGCTTGAAGAAGAAACAAGACTCTCATTATCAAGTATTAAAAGTGATTGTTGTTCCCCAGTTGGAAGTAAATCTAAAGAGCACTCCCGAGAACAAATAAAAGAAGGACAACGACAGAAGAAGGTTTTGAGGCCACAACTTAGTAAAATTATCATCACTAGCCTTGAGTTCTCAGAAGCACTGCCCTTTGCTGCTTTCACTTCTATGCTAGTGGAGATGGTGGCAAAACTAGATCATGTTATGGATAAAGTTGAAGAATTGGGAAGAATGTCACACTTTAGAGAGTTCAGAGATGGTGATGATGATGAGAATATTGTTGTCACTTGTGAGAGACCGAAAATGAATATAGTTGATAATGACTTGCCTTCTTATGGAGCAGAA
>gnl_Medtr_Mt4.0v1_Medtr1g077670.1
ATGGCTCATGATGACAAAGGAGTGGTAAAAGAAGTAGAATGGAGCATCAAGGTAGAAGATGGTCCATGGAAGAGAGCTAGAATTTCTTGCAGCATGTGTGTATTTATTTCAAGTCTTTATTCCAAGTTGTGCAAATTTATGAAGAAAGCTTGGGAGATTGGTGTGAATGACCCAAGAAAATTCATCCATTGTTTGAAAGTAGGAATAGCACTTACTGCTGTGTCACTTTTCTACTACTTGAATCCTTTGTATGATGGAGTTGGAAGAAATGCTATGTGGGCAGTCATGACCGTTGTAGTAGTCTTTGAGTACACTGCTGGTTCTACTATATATAAAAGTGTAAATAGAATATGTGGAACTACCCTTGCTGGACTTCTAGCCTTTGGTGTACAATGGGTTGCTAGTAAAGCAGGAAAGCAACTGGAACCGGTAATTGTTGGAGTCCTACTCTTTCTACTAGGTTCGGCAGCGACATTCTCAAGATTCATCCCAACCATAAAGGCTCGTTTTGATTATGGTGTTCTGATATTTATCCTAACTTTCAGCTTGGTTTCAATATCTGGTTATCGAATTGATGAATTGTTTGATATGGCACAACAAAGGATTTCTACTATTATTATTGGTACTTCATTGTGCATAATAGTTAGCATGATTATTCGACCTGTTTGGGCTGGTCTAGAACTCTATGTTTTAGTCACCGGAAACCTCGACAAACTTGCCAACTCTTTGGAAGGTTGTGTGGCTCAGTATTTTGAAGCTCAATCAACAAGTGAGGAGTCTAACAAAAAATTGATGGATTACAAGTGTGTGCTAAACTCCAAAGCAACAGAAGTATCAATGGCTAATTTAGCTAGATGGGAGCCTGCCCACGGTCGCTTCAATTTTCGTCACCCTTGGAAGCAATACCTTGAAATTGGAGCCACAATGCGTAGATGTGCTTCCTGTATTGATGCTCTTGTTGGATGTATAAATTCAGAAAACAAGTCTTCAGATGAAATCAAGAAGATTATGAGCACAACATCAATGAAAGTGGGAGCCAACTCTGCGAGTGTCTTAAGAGAGCTATCAATTACAATCAATAATATGACAAAGTCAAAGAAACTTGATAGTTTGGTCAAAGAGATGAATATTGCTACACAAGAGCTACAAAATTTATTAAAATCATATTCAAACACACACAATGTTAATGCAAAAGAAACATCATCCCTTGGTGATGCAAAAATGGAAATCCCAATAATGGAAGTAATTCAAGTGGTCACGGTAATTTCTTTGCTTATTGAAACTGTAGCACGTGTGGAAGACATTGTGAAAAGTGTTGAAGAACTATCAAAATTAGCTAAATTCAAACCAGAAATGTCAAAGTGTGACAAATCTAAACAACGTTCAACACAAAATAAGATCTTGCCAGACCAGCATGATGAGGAAGCAACAATCAAAACTCTCCAGATTGTG
>gnl_Medtr_Mt4.0v1_Medtr1g115175.1
ATGGCTGAAACTAACAATACTATGAGAAGCTCAAGCCATTGGAAATCATTTTACAGTTTTGTTTATAAAGTGAAAAGATTTCCAGGTTCAATGAGGAAGACAATTTGGAATGTTGGCAAAGATGATCCAAGAAGGGTGGTCCATTCTTTGAAAGTTGGTCTTGCTTTGACACTTGTATCTTTGTTGTATCTAATGGAGCCATTGTTCAAAGGGATAGGGGAAAATGCTATGTGGGCTGTCATGACTGTGGTTGTGGTCATGGAGTTCACTGCAGGGGGAACCTTATGCAAAGGACTAAATAGAGGATTGGGAACTTTGTTAGCAGGATCATTGGCATTCTTTATTCGGTATCTTGCAGATGTTCCTGGCCAGATTTTTCATGCAATTTTCATCGGTGCTGCAGTTTTTATTTTAGGAGCTGCAGCTACCTATGTCAGATTCATCCCTTATATAAAGAAAAACTACGATTATGGTGTTATGATATTTCTGTTGACCTTTAATTTGATAATTGTATCAAGTTACCGCGTTGATAATGTCTGGAGCATTGGGAAAGATCGCATCTATACCATATGCATAGGCGTTGGTCTTTGTCTTGTGATGAGCCTATTTGTATTTCCAAACTGGTCAGGGGAAGAACTCCATAAATCCACCATATCAAAGCTTGAAGGATTAGCCAAATCCATAGAAGTTTCTGTCATGGAATATTTTTATGATTCTGAAAAACAAGCAAATGATGATTCATCTGAGGATCTCATTTACAAGTGCTACGAGGCCGTTTTAGACTCTAAATCTAAGGATGAAACACTGGCTATACAAGCAAATTGGGAGCCAAGATACTCAAGATGCTGCCACAGGATCCCATGGCAGCAATATGCAAAAGTAGGAGCTGCTCTTCGCCATTTTAGTTACACCGTTGTAGCACTACATGGTTGTTTGCAGTCTGAAATTCAGACACCAAGGTCAATACGTGATCTATACAAAGATTCCTGCATCAGACTTGCACAAGAAGTATCAAAAGTACTAAGGGCAATGGCCAACAGCATAAGGAAAAAGCATAAATTTTCCCTTCAAATACTCTCAAACAATCTTAATGAAGCTTTACAAGATCTTGACGGTGTGTTAAAATCGCAACCCCAACTTTTACTTGGCTCGAACAATGGTCGAAGTCGAACACCCAGAACCCCCAAAACCCCCAGAACTCCAAACTCTTACAAGCTTGAAGAAGAAAGTAGAATCTTGCTATCACGTGTTAAAAGTGATTGTTGTTCCCCAGTTGGAAGCAAATCCAAAGAGCATTCCCGAGAACAAACAAAAGAAGGACAGAGACACAAGGTGTTGAGGCCACAACTTAGTAAGATTATCATCACTAGCCTTGAGTTCTCAGAAGCACTACCCTTTGCTGCATTCACTTCGTTGCTAGTGGAGATGGTGGCAAAACTAGATCATGTTATGGATGAAGTTGAAGAGTTGGGGAGAATGTCACATTTTAAAGAGTTTAGAGATGATGATGATAATAATGCGAATATTGTTGTCACTTGTGACAGACCAAAAATGAATATAGTTGATAATAATGACTTGCCTTCTTATGGAGCGGAA
>gnl_Medtr_Mt4.0v1_Medtr1g111250.1
ATGCAATCACATGGAACGTCAGCTACAAGAATCGGTTCATTCAGACACAGTATCTTAGAAAAGAGCAGAGAGAGACTCCTTGCTAAAAAAGGATACCCTGATGATGATTTCAACTATAATGATTCCGCTCCCAAACGCAGTTGTTTTGATCTTGATGCTCTTTCTGAACGCGTTGTCAACATTCGCAATGTCTTTCGTGATTTCATTGGAAAACTCTACGAGATGGGTCGTTCTGATCGACGTAGAGTTGTTTTTGCCATGAAAGCTGGTTTAAGTTTGGCTCTTGTTTCTCTTTTCATTTACATTAAGGAAAAACAACTTAGCAAGTACTCTATTTGGGCTATTCTCACTGTTGTCGTTGTTTTCGAATTCAGCATAGGTGCAACCCTTAACAAAGGGTTCAATCGTGCTTTGGGAACAATTTCAGCAGGAGTGCTTGCTATAGGGATTGCACGATTATCAGTTTTAGTTGGTGGAGCTTTTGAGGAGCTTCTTATTGTCATAGCTATTTTCGTTGCAGGGTTCTGTGCAAGTTTTATGAAGCTATATCCTGCAATGAAGAGTTATGAATATGGCTTTCGCGTGTTTTTGTTAACGTTTTGTATTGTATTGGTGTCTGGAAGAGATGGAAAGCAGTTTTTCACCACTGCTTTTTATAGATTGGTTCTTATTGGTGTTGGTGCTGGTGTGAGTTTGTCTGTTAATATTTGCATTTACCCTATTTGGTCCGGAGAGGATCTCCACAAATTGGTCGTCAAAAATTTCCACGGAGTTGCTGCATCTGTAGAAGGTTGTGTAAATGGTTACCTACAATGTGTTGAATATGAGAGGGTGCCATCCAAAATTCTCGTATATCAAGCCTCTGATGACCCTCTTTATCGCGGTTATAGAACAGCAGTGCAATCATCAAGCCAAGAGGAGACTTTGTTAGATTTTGCATTGTGGGAGCCACCTCATGGTCCATACAAGATGTTCAATTATCCTTGGAGAAGCTATGTCAAACTTAGTGGAGCATTGAGGCATTGTGCTCTCATGGTCATGGCAATGCATGGATGCATACTTTCAGAAATACAGGCACCTCCAGAAAAGAGGTTGGTATTCTTTCAAGAACTTCAGAAGGTGGGTGCTGAAGGAGCTAAAGTACTACGTCAACTAGGAAGCAAAGTAGAAAAGATGGAGAAGCTGAGCCCACATGACATTCTGTTAGAAGTTCACGAGGCAGCCGAGCTATTGCAGATGAAGATTGACAGTCATTCATTCCTTCTAGTCAATTCAGAGAACTGGGAAGCTGTAAGACAACACCAGTCTAAACAAAATGGACAATCTGACAATCTGAGTAAGAAGTCATCGACGAATGAACTAGTGGACGATTCAAAACTTAATATAAGCATACAAGATTCGCTGCCAGAGTCGAGTTTTACACAGACCATGAACAAGGGCTTATTGTCATGGCCTCAGCTCTCTTTTTGCAGTGATGCTATACTGAATGAGCCAGAATCTAAAGTTTATGAAAGTGCTAGCTCTTTGTCTTTGGCTACATTTGCTTCACTTTTAATCGAGTTTGTTGCAAGACTTCAAAATCTTGTGGATGAGTTCCAAGATCTTGGTGAGAAGGCTAATTTTAAAGATCCCTTTGATCAACCTATATTGAAG
>gnl_Medtr_Mt4.0v1_Medtr1g115190.1
ATGGATCATGAAACCAACAATACTAAGAAAAGCTCAAGCTATTGGAAATCATTTTACAGTTTTGCTGATAAAGTGAAAAGATTTCCAGGTTTAGTGAAAAGGACAATTTGGAAAGTTGGCAAAGATGATCCAAGAAAAGTGGTTCATTCATTGAAAGTTGGTTTAGCTTTGACACTTGTTTCATTGTTGTATCTAATGGAACCATTGTACAAAGGGATAGGAAAAAATGCTGTTGTTGCTGTCATGACTGTGGTTGTGGTCATGGAGTTTACAGTAGGAGGAACCTTATGCAAAGGACTTAATAGAGGATTAGGGACGCTGTCAGCGGGATTGTTGGCATTTTTAATTGAGTATCTTGCAGATGCACCTGGTCGTATTTTTCGAGCAGTATTCATTGGTGCTGCAGTTTTTGTTTTAGGAGCTTCTGCTACTTATGTAAGGTTCATTCCTTATATAAAGAAGAATTATGACTATGGTGTTATGATATTTCTCTTGACCTTTAATTTGATGATTGTATCAAGTTACCGCGTAGATAATATCTTGAGCTTGGCAAAAGATCGCGTCTCTACCATATGCATCGGCGTTGCTATTTGTCTTGTGATGACCCTATTTGTATTTCCAAACTGGTCAGGTGAAGACCTTCATAAATCCACCATATCAAAGCTTGAAGGCTTAGCCAACTCTATAGAAGTTACTGTTGTGGACTATTTTTATGATTCTGAAAAACAAGCAAATGAAGATGATTCATCCGAGGATCCTATTTACAAGTGCTACGAAGCTGTTTTAGACTCTAAAGCTAAGGATGAAACACTTGCAATGCAAGCTAATTGGGAGCCAAGATACTCAAGAAGCTGCCATAGGATCCCATGGCAACAATATGCAAAAGTCGGAACTTCTCTTCGTCATTTTAGTTACACTGTTGTCGCACTACATGGATGTCTTCAGTCTGAAATTCAGACACCAAGGTCAATCCGTGATCTATACAAAGATTCTTGCATCAAACTTGCACAAGAAGTATCAAAAGTACTTAGGGTTTTGGCCAACAGCATAAGAAACAAGCGTCAATTTTCCCTTGAAACACTCTCGAACAATCTCAGTGAAGCTTTACAAGACCTTGACAATGTATTAAAATCGCAACCGCAGCTTTTACTAGGCTCGAGAAATAATCAAAGTCGAATCCCCATAACCCCCAAAACTCCCAGAACGCCCAACTTTTTCAAGATTGATGAAGACACGAGAATCTCATTGTCAAGTATTAAAAGTGATTATTATTCCCCGGTCGGAACCAAATCCAAAGAGCACTCCCGGGAACTAACAAAAGAAGGGCAAGGACAGAAAAAGGTTTTGAGGCCACAACTGAGCAAGACTATGACTATGAATATGATCACTAGCCTTGAGTTCTCAGAAGCACTACCTTTTGCTGCTTTCACTTCTTTGCTTGTGGAAATGGTGGCAAAACTAGATCATGTTATGGATAAAGTTGAAGAATTGGGAAAAATGTCTCACTTTAGAGAGTTTAGAGATGATGATAATGATGAGATTGTTCTTACTTGTGAAAAACCAAAAATCAATACAGCTGTGAATGACTTGCCTTCTTATGGAGGAGCAGAG
>gnl_Medtr_Mt4.0v1_Medtr6g015325.1
ATGCAATGGAATTTGACAGGGGCAACTCTGAGCAAGGGGTTTAACAGAGTATTAGGGACATTCTCAGCTGGAAGACTTGCTGTTGGAATGGGAGAGTTATCAGCATTGGCTGGAGAATGGGAAGAAATTATAGTTATTAGTAGTACATTCATTGTTGGATTCTGTGCTACTTATGCAAAACTCTACCCTACTTTGAAGCGTTATGAATATCGTTTCCGTGTGTTCTTGATCACTTATTGCTACATGTTTTATTCAAATAGCAGATTTTTGTCTCTCATTTATTGTCACGAACATTGC
>gnl_Medtr_Mt4.0v1_Medtr6g084680.1
ATGATGCAATCTTCTCACAGGGTACCCAAACTGGGTTCCTTCCGTCACAGTTTCCTTGAAAAAAAGGAAAAACTCATGTCAATGAAAGGTGGCGGTGGCGGTGGGTATTCACAAATCGGCATCCCTTTACCGGAATCCGACGATGATGATGACTACATTCAACGACGACGGTGGTGTTCGTTTCGAGGATTCTCAGATGGGATCGTAGAGTTTTGGAAGAAATCAAAGCGTGTGGCGGGTAGAGCATGGGAGATGGGTGTGTCTGATCCAAGGAAGTTTGTGTTTTCAGCTAAGATGGGTTTAGCTTTGATTTTGATTTCGTTGTTGATTTTTCTTAAACAACCGTTTCCGGATGTTGGGAAGTACTCTGTTTGGGCTATTCTTACTGTTGTTGTCGTCTTTGAGTTCAGTATAGGAGCAACTCTTAGCAAAGGTCTAAACAGAGGATTAGGGACTTTATCAGCTGGAGGACTTGCTTTAGCATTGGGAATGCTATCAAAATTGGCTGGACCTGGACAGTGGGAAGAAATTGTAATCATGATTAGCATCTTCATTGTAGGATTTTGTGCCACATATGCAAAACTATATCCAACAATGAAGGCTTATGAATATGGATTCCGTGTGTTCTTGATCACCTATTGTTACGTTATTGTATCTGGATATCGAACCGGAGACTTTCTTCATACAGCAACAAACAGATTTTTGCTCATTGCTCTTGGTGCTGCTGTATCTGTTGGCGTAAATGTGTGCATATATCCAATATGGGCCGGTGAAGATCTACATTATCTTGTCGCGAAAAATTTCACAGGCGTAGCAACATCATTAGAAGGTGTTGTAAATAACTACCTTAACTGTGTCGAATACGATAGGGTGCCATCGAAAATTCTTACGTATCAAGCTTCTGATGATGTGGTTTACAGCGGTTACAGATCAGCTGTTGAATCTACAAGCACAGAAGATGCATTGATGAGTTTTGCTATTTGGGAGCCACCTCATGGTCGTTACAAAATGTTTAGATATCCATGGAAAAATTATGTTAAAGTAAGTGGAGCACTCAGGCATTGTGCATTTATGGTGATGGCTATGCATGGATGTATACTTTCTGAAATACAGGCTCCAGCGGAGAAGAGACAAGTTTTCCGCAAAGAGCTTAAGAAGGTAAGTTCTGAAGCGACTAAAGTTCTACGTGAACTCGGTAACAAAGTTAAAAAGATGGAGAAACTAGGCGAAGAAGACATTCTTTTTGAAGTACATGAAGCAGTAGAAGAATTACAACAAAAGATCGACAAAAAATCTTTCATTCTTGTAAATGCCGAGCTGTGGGAAATCGGTAACAGGCCAAGAAACGAGAATGTTTCTCAAGACCTCTTACAAATGGATGAAGAAAGACATTTCTTGGAGTACAAGTCACTAAGTGAAGCTGTGCTTGATTTAAGATCAGTTAGAGTTCCAAAAAGTTGGGAAGAAAATCTTGTTACACCCGACAACATCATTAAACCTGCTAATGTTGTTACCGACGAAAACATGTTTAGGAAACCAGGAACTTTGTCTGCACATCTTTCATTTCAAGAAGATCCAACAACAAAAGTGGAAGAATCAAAAACCTATGAAAGTGCTAGTTCGTTAACTTTGGCAACATTCTCATCACTTCTGATTGAATTTGTGGCTAGGCTACAAAACCTTGTTGATTCTTTTGAAGAATTAGGTGAGAAAGCGAAGTTTAAGGACCCTCTTGAACAACAAGAACTTGTAACATCTGGTTGGACTAGGTTGTTTAATTGTTTCAAATCTAAGGAT
>gnl_Medtr_Mt4.0v1_Medtr4g051575.1
ATGGTGTCTCCAAACATGAATCAAGAGAAAGCATGTGTACTAGTTAGAGTATGGGAGCAAATAAGAGATTTTCCAAAGGTTCTTATGAAGAAGGTGCTATGCATTTGTAGGTTATCAAAAGAAATAGCACAAGATGACCCAAGAAAAGTGATTCATTCACTAAAAGTTGGACTTGCAATCTCTTTGGTGTCTCTATTTTACTACTATCAACCACTTTATGAAAATTTTGGTCTTTCAGCAATGTGGGCAGTGATGACTGTGGTGGTGGTTTTTGAGTACACAGTTGGAGCTACTTTAGGAAAAGGTTTGAATAGGACAATGGCAACATTGGCAGCTGGTGCTTTAGGTGTTGGGGCTCATTACTTAGCTAGCTTATCTGGAGAGACAGGGGAACCAATTCTAATTGGATTCTTTGTATTTCTACAAGCTGCTATAGCATCTTTTATAAGGTTCTTTCCCAAAGTGAAATCAAGATATGATTATGGGATGCTTATATTTATCTTGACATTCTCTTTAATATCTGTATCTGGATTTCGTGATGATGAAGTATTAAAAATGGCTCATAAGAGGTTATCCACCATTTTTCTTGGAGGTTCTGCTTGTGTTATGATTTCCATTTTTGTTTGTCCTGTTTGGGCTGGTGAAGAGTTGCATGATTCAATTGCTATCAAGTTGGAAATACTTGGTGACTTCTTAGAAGCATTTGTTGGTGAGTACTTTAAAACAACAAAGGAAGAAGAATCTAAAGATAAAAAGTCATTTCTTGAAGGTTATAAAAGCATTCTAAATTCTAAAAGCAATGATGAGTCACTGGCCAATTTTGCAAGATGGGAACCAGGTCATGGCAAGTTCAAATTTCGTCACCCATGGAATCAATACCTTAAAATTGGTGCACTTTCTCGTCAATGTGCATATCGAATGGAAGCTCTAAAGGAACAACTCAATTCTGACACCAAAGGATCACACGAAATTCGTAGTACAATCCAAGAACTATGCACAGAAATGTGTTTAGAATCAAGCATGGCTTTGAAACAATTGAGTTCATCAATAAAAACAATGACAAGAAACTCATCACCAGAAACTCACGTCGCAAACGCAAAAGCCGCAGTAAAAAGCCTTAACTCATTGCTTCAATCAAGTTTATGGAAAGAAGCAGATCTTTTATCAGTTATACCAGCTGTGACAGTTGCTTCATTACTAATTGATATTGTTGATTGCACTGAGGAAATAGCTGATTCTGCTAATGTTCTTGCTTCAATCATAAATTTTGTTGTTGATGAAACAAATGAAAAATTACCTAAAGAAGTGTCACAATCTCCAACTTGTGAATGTGCTGAACCAGATCCTAAGATTGAGAATTCACATGTGGTTATTATAGTTGATGATTCAAAATGTAATAAATGTAACAAAATT
>gnl_Medtr_Mt4.0v1_Medtr4g098610.1
ATGATTCCGAAAGTTCATGATGGCCTTGAAATGGCTATGGCTAGGAATGAGAGTGGCGAAAACCTTGAGAAATGGAAGAAACGTATGCATGTTTTTGGTGAAAGGCTTAAAAGGTTTCCGTGTTTAGCTTGGAAGACTACATGGAAGGTGGGATATGATGACCCAAGAAGGGTGATCCATGCATTCAAAGTTGGTTTATCTCTCACTCTTGTATCATTATTATTTCTATTGGAGCCACTCTTTAAAGGAATTGGCGAGAATGCTATTTGGGCTGTCATGACCGTCGTCGTGGTGTTCGAATTCACCGCAGGGGCAACTTTATGCAAAGGGATGAATAGAGGATTGGGGACATTATTAGCAGGGTTATTGTCATTTCTTCTTGATTATGTTGCAAATGAATCTGGTCAGATCCTTCAAGCTGTTTTCATTGCATTTGCAGTTTTTATAATAGGATCTGCAACCACATATATGAGGTTCATTCCCTATATAAAGAAGAGTTATGATTATGGTGTGGCTATCTTTCTCTTGACATTCAATTTGTTAACTGTTTCAAGTTACCGAGTTGATAATGTCGTGAAGATGGCACGTGACCGCTTCTATACCATAGCCATTGGCTGTGCCATTTGCCTTTTCATGAGTCTTTTAGTATTTCCAAATTGGTCCGGGGAAGATCTACGTCATTCCACAGCTTTCAAACTTGAAGGCCTAGCCAAATCTATAGAAGCTTGTGTCGGTGAATATTTTAATGGAGAAATTGAAGTTTCTGGTGATATAAAATCATGTGATGATTCAATATACAAAGGTTATAAAGCAGTTTTGGATTCAAAATCCACTGATGAAACATTGGCATTACATGGAAGTTGGGAGCCAAGGCATTTTAGGTACTGTCACAAATTTCCATGTCAACAGTATGTAAAAGTTGGAACTGTTCTTCGTCAATTCGGGTATACAGTGGTAGCTCTACATGGTTGTTTGAGAACAGAAATTCAGACACCAAGATCTGTTCGAGTCCTGTTCAAGGACCCTTGCATAAGACTAGCAGCAGAGGTATCAAAAGTACTAATAGAACTTGCCAACAGCATAAAAAGTAGGCGCCATTGCTCACCAGAAATTCTCTCCGATAATCTTCGTGAAGCATTGCAAGACCTCAACACTGCCATAAAATCACAGCCACGACTCTTCTTAGGCTCCAATGACATCCAAGCTAACAACATGCTCGCCACCATAGCTTCTTCTCATGGAAAGAGCTCACTCTCAAGTGTTAAAACCGATTCTTCAGCTTTGTTAGATTGGAAAACCAAAAGTGTATCAGCTGAACAGACAATGGAAGCCGAACAATTACAAGAACGTAAGGCATTGAGAAGCCAGATGAGTAAAATTGTTATTACTAGTCTTGAGTTTTCTGAAGCATTGCCTTTTGCTGCTTTTGTTTCATTGCTTGTGGAAACCGTGGCGAAACTGGACTTAATAATTGATGAAGTTGAAGAACTTGGTCGGTTGGCATGTTTCAAAGAGTATAGACATGGTGATGAATTTTCTGTTAGATGTGAGAAACCAAGAGTTGATGTGATGGACAACCATTTCCCTTCTCATGGAGGAGAT
>gnl_Medtr_Mt4.0v1_Medtr4g098570.1
ATGATTCCTAAAGTTCATGATGGCCTTGAAATGGCTATGGCTAGGAATGAGAGTGGCGAAAACCTTGAGAAATGGAAGAAACGTATGCATGTTTTTGGTGAGAGGCTTAAAAGGTTTCCTTGTTTGGTTTGGAAGACTACTTGGAAGGTGGGATGTGATGATCCAAGAAGGGTGATCCATGCATTCAAAGTTGGTTTATCTCTTACTCTTGTATCATTGCTTTATATATTGGAGCCACTCTTTAAAGGGATTGGCCAAAATGCTATTTGGGCTGTCATGACTGTCGTGGTGGTTTTCGAGTTCACTGCAGGGGCAACTTTATGCAAAGGGCTGAATAGAGGATTGGGGACATTATTAGCAGGATTATTGGCATTTCTTCTTGATTATGTTGCAGATGCATCTGGTCAGATCCTTCAAGCTGTTTTCATTGCAGTTGCAGTTTTTATAATAGGATCTACGGCCACTTATATGAGGTTCATTCCTTATATAAAGAAGAATTATGATTATGGTGTGGTTATATTCCTCTTAACCTTCAACTTGTTAACTGTTTCGAGTTACCGGGTTGATCATGTCTTGAAGATGGCACATGACCGCTTCTTCACCATAGCCATTGGCTGCGCCATTTGTCTTTTCATGAGTCTTTTAGTATTTCCAAATTGGTCAGGGGAAGACCTTCATCATTCCACAGCTTTCAAACTTGAAGGCCTTGCCAAATCTATAGAAGCTTGTGTCAATGAATATTTTTATGGAGAAATTGAAGTTTCTGGTGATATAAAATCATCTGAAGGTCCAATATACAAAGGTTATAAGGCTGTTTTGGATTCAAAATCCACAGATGAAACATTGGCATTACATGCAAGTTGGGAGCCAAGGCATTCTAGGTACTGTCACAAATTTCCATCGCAACAGTATGTAAAAGTTGGAACTGTTCTTCGCCAATTCGGGTATACAGTGGTAGCTCTACATGGCTGTTTGAGAACAGAAATTCAGACTCCACAATCTGTTCGAGTCCTATTCAAGGACCCTTGCATAAGGCTAGCAGCAGAGGTATCAAAAGCACTAATAGAACTAGCCAACAGCATAAGAAGTCGGCGTCATTGCTCACCAGAAATACTCTCTGATCATCTACATGAAGCATTGAAAGACCTCAACGCAGCAATAAAATCTCAACCACGACTCTTCTTAGGCTCCAATGACATCCAAGCAAACAACATGCTCGCTACCATAGCCGCCTCTCATGGAAAGAGCTCACTCTCAAGTGTTAAAACCGATTCTTCAGCTTTGTTAGATTGGAAAACCAAAAGTGTATCAGCTGAACAGACAAAGGAAGAAGGACAATTACCTGTACGTAAGGTGTTGAGAAGCCAGATGAGTAAAATTGCTATCACTAGTCTTGAGTTTTCTGAAGCATTGCCTTTTGCTGCTTTTGCTTCTTTGCTCGTGGAAACGGTGGCAAAACTGGATTTGATAATTGATGAAGTTGAAGAACTTGGGAGATTGGCGTGTTTCAAAGAGTATACACCTGGCGATGAGTTTTCTATTAGTTGTGAGAAACCAAGAGTTGATGTTTTGGAGAACCATTTACCTTCTCATGGAGGAGAG
>gnl_Mimgu_v2.0_Migut.N02455.1
ATGGCATCTCAAGAGAATCAAGAAAATGTTAGAAATGTGAAGAGTGCATGGAGCCGTTTGAAGGGATTCCCCGACAAATGTGTCGATCTCGTAACTACTTCCGCCAGAGAGGCGAAGAACTTCGGAAAGGAAGATCCTAGACGAATCGTGCACTCGTTTAAAGTGGGATTAGCAATAACCATAGTCTCGTTATTCTACTACTTTGACTTCTTGTACGATGGTCTCGGTGTTTCCGCTATGTGGGCCGTCATCACCGTTGTCGTCGTTTTCGAATTCTCCGTCGGTGCAACATTCGGAAGAGGGATAAACAGAGCGATTGCGACGTTTATAGGAGGTCTATTAGGGGTTGCAGCGCATCGCTTAGCTAGTTCTACAGGAAACAACGCGGAGCCTATTGTACTCGGATTCTCGGTTTTCTTCATAACTTCGATAGCGACATTTATTAGGTTATTTCCGAAGATGAAGGAAAGGCATGATTACGGATGTATGATATTTATACTGACATTCTGCCTGATATCGGTGTCGGGATATCGAGACTCGGAGGTTATAGAAATGGCGCACACGAGACTTTCGACGGTGATGATTGGTTTATCGGCTACAGGATTGATATGCATATTCATATGCCCTGTTTGGGCTGGTGAAGATCTTCACAATCTCACTGCTGCCAACATTGAAAAGCTTGGCATTTCTTTGGAAGCTTTTCAACGAAAATACTTCGAGACGACGAGAAACGATAAAAATCAAGAGAATAAACCACCGGTCGATGGATACAAAGTGGTTATTAGTTCCAAAAGCAAGGAAGAATCATTGGTAAATTTTGCGAGATGGGAGCCTAGGCACGGGAAGTTTAAATACCGGCATCCGTGGGACCAATACATCAAGATTGCAGGACACACAAGAGAATGTGCACACAGATTCTATGCACTGTATGGCTACCTTCACTCCGAGATCCCGACACCACCAATAGAAATTTCCAAGAAGATAGAAGAGCTATGCACAACAATGAGCTTAGAATGCAGCCATGCTCTCAAAGAATTAGCAATTGTGATCAAGAAAATGACTCGATCTCCGAATAGCGAGGCGCATTTAAAGAACGCGGAAATTGCTGCGAAGAATCTAAAGTTGCTGGTGCAAAGCGGGCTTTGGCCGGAATCCGATCCCCTAGATGTAATTCCGGCGGCGGCGGTCGCTTTGTTGCTCATTGAAATAGTATGTTCCACGGTTAAGATAGCGGATTCCGTTCATAGACTTTCGATCCTGTCGAAATTCAAGAGTGTTGATCCGGCGAGAACACCCGCTCGTTTTGGTGTTACGGTTGAG
>gnl_Mimgu_v2.0_Migut.N02456.1
ATGGCATCTGAACAGAATCAAGAAAAATTTAGAGGGTTGAAAAGTGCGTGGAGTTTTTTAAAAGGGTTCCCCGGCGGGATTGTGAATGCCGTAGTTTCCGTCGCCCGAGAAGCCAAGAAACTCGGGAAAGATGATTCTAGAAGAATCGTACACTCGTTTAAAGTGGGATTAGCAATCACCATAGTCTCGTTATTCTACTACTTTGATTTCTTGTACGATGGTTTCGGCGTTTCCGCTATGTGGGCCGTCATTACTGTCGTTGTCGTTTTCGAATTTTCCGTCGGAGCAACAATTGGAAAGGGAGTAAACAGAGGGATTGCAACGTTGGTAGGAGCTACTGCAGCGACGTTTATTCGATTTTTTCCTCAGCTGAAAGCGAGATACGATTACGGGCTTCTAATATTTATACTTACGTTTTGTCTGATATCGGTATCTGGATATAGAGACGACGAGGTTATAGAAATGGCGCACACTAGACTTTCGACGGTCGCGATTGGTTCTTGTGCTACTGTGCTGATTTGCATATTCATATGCCCTGTTTGGGCTGGTGAAGATCTTCACAATTTCACTGCTGATAACATTGAAACTCTCGGGATTTTCTTGGAAGATTTTCAGGGAAAATACTTTGAGACGACAAACGATAAAAGCGAAGAAAACGAAGAAAACCAAGATTCGCTGGATGGATATAAAGTGGTTCTTAATTCCAAAGGCACCGAAGATTCATTGATAAATTTTGCGAAATGGGAGCCTAGGCACGGTAAGTTTAAATACCGACACCCGTGGGACCAATACGTCAAAATCGGAAAGAGTACAAGAGAATGTGCATACAAAATCGATGCTTTGAATTGCTACGTTATCTCAGAGATGCAGGCACCGGTAGAAATTCCAAGAAAGATACAAGAACCGTGCTCAACGATGAGCTTAGAGTGCAGCCAAACGCTGAAAGAACTAGCAACCGTGATCAAGAAAATGACACGTTCGTCAATTAGTGATCCGCATATCAAGAATGCGGTAATTGCAGCCAAGAGTCTGAAATCGATGATGCAAAACGGGCCTTGGCCGGAAACGGATCTTCTTAATTTAATCCCAGCTGCAACCGTGGCTTCGCTGCTCATAGAAATAGTCTCGTCCACGATCAAGATATCCGACTCTGTTAGCCAACTTGCTTCTCTGTCGAAATTCAAGACTTGCAATATCCCGCCGGTCCCGCATGGAATGTGCCCGGAGAAACGTACCGCGAGTCGTGGTAACGAAGGTTCCCATACTTTTGGTGTTATAGTTGAG
>gnl_Mimgu_v2.0_Migut.N00348.1
ATGGCATCCGACAACAATCAAGAAAGTAGTGTTCTTAAAGAGTTGCCGAAAATTGCATGGACACGTTTGAAGGGTTGCTCCGACAAGGTTGTTAGTACGGTGATGTGTCCTGTCAGAGATGCCAAGAACCTAGGAAAACAAGATCCGAGAAGAATCACTCACTCGTGTAAAGTCGGATTGGCCGTAACCCTAGTTTCGTTACTCTACTATTTCGATTTCTTGTACGATGGTTTCGGCGTTTCTGCGATGTGGGCTGTCATGACTGTCATTATCATCTTCGATTTTACCGTCGGAGCAACACTTGGAAAAGGGGTGAATAGAGGGGTTGCCACATTGATTGGAGGTGCATTAGGCCTCGCAGCGCACCGGTTAACGAGTTTTAACGGAAGAATCGTGGAATTTAGTGTGCTCGGATTTTTCATTTTCTTGATATCTGCTTTGGCGACATTTATTCGATTTTTTCCGAAAGTACAGGCGAGATATGATTATGGACTTTTAGTATTTATATTGTCGTTTTGTCTGATATCGGTGTCGGGCTACCGGAATGATGAGGTCATGCTGATGGCATACAGAAGGCTGTCGACAGTTATGATTGGTGGAGTTCTTACTGTGTTCATTTCCATATTTGTGTGCCCGATTTGGGCTGGTGAAGATCTTCACAATCTCACGGCTAATAACATCGAAAAGCTTGGGATTTTCATGGAAGGTTTCGAACGAAGATACTTTGAGACAAACAACGATAAAAAGCAAGAGAAGAAAGCTTCACCGGACGGATACATAACGGTTATTAATTCCAAAAGCACCGCTGATACATTGGTGAATGTTGCAAAATGGGAGCCTAGGCATGGTAGGTTTAAGTATTGGCATCCATGGGAACAATACCTTAAGATTGGAGCCAATACTAGAGAATGTGCATGCAAAATTGATGCATTAAATTGCTATCTCAACTCAAAGATACAGACACCGATGGAAATCCGAGAGAAGATACAAGAACCGTGCACGACAATAAGCCAACAATGCAGCCACGCTCTGAGAGAACTATCGGTCGGGATCAAGAAAATGAGTAGCCCTGCGATGCTGAGCGACCCTCATATAAAAAATGCGGAGGCTGCCGCCAAGAGTCTCGAGTCTTTGTTGCAGAACGGGAAGTGGCTTGAAATCGATTTCCGTGACATGATACCGGCGGCAGCGGTGGCTCTACTGCTCATTGAAATGGTCTCTTGCACGGCTAAGTTAGCCGACTCGGTCCACGAGCTCGCTTCCATGTCAAAATTTAGGGCTCCATATGATAATGCGGTGAAGGCTAATCAGACGTGCTTGGAGAGAGTGGTGGTAGTGACACGTGTATCGAACGATCACAAGGTTTCACTGTTGTGC
>gnl_Mimgu_v2.0_Migut.N02450.1
ATGCAAATCGAGTCCGAAAACCTCGATAAAAAAGTAGGCTTTTTTCTTAGTGGATGGCTGTGGATTAAAGGGCTTATAGAAAAGTTTTTTGCCAAACTTCGAGAAATCGCTAAACAAATCGAAAAGACAGCGAAAGACGACCCGAGAAGATTGATCCACTCGTTGAAAGTCGGAGTTGCACTAACGTTAGTCTCGTTGTTTTATTACTGTCAGCCTTTGTACCGCAGCTTCGGTGTTTCTTCAATGTGGGCTGTCATGACTGTGGTCGTCGTCTTCGAATTCTCCGTCGGCGCGACACTCGGAAAAGGGCTAAACAGAGGAATGGCGACTTTGGTAGCCGGTGGACTCGGCATTGGAGCTCATTACTTAGCTATGGTGGCCGGAAAAACATGCGAGCCGATTCTGATTGGACTGTTTGTCTTCCTGCAAGCGGTGGCGTCAACGTTTATACGGTTCTTTCCGAAAGTGAAGGCTAGATACGACTACGGGATGTTGATATTCATACTGACGTTTTGTCTAGTCGCTATATCCGGTTTGCGGAGCGACGAGATAATCGAGATTGCTCGGAAAAGGGTGTTGACCATACTCGTCGGTGCGTTGACTTGCGTCGTTGTTTCGGTTTTCATTTACCCCGTGTGGGCTGGTGAAGATCTTCACTTACTTGTTGCTCAACATTTAGACAAACTTGGTCATTTCTTAGAAGGTTTTGGAGAGAGGTGTTTAAGAACAATTGAGGAATCAGATAATCTTGTTGGATTGAACACTGTTCTTGATTCCAAAAGCAGAGAAGAAATCTTGGCAAATTTTGCAAGATGGGAACCAGGGCATGGAAAATTCATGTACAGGCATCCATGGAAACAGTATTTGAAGATTGCGAGTTTGACCAGGCAGTGTGCCTCTCGAGTTGACTCACTCAACGCCTACCTAAATTCTAAATCTCATGCACCGAAAGAAATCCAGGGAATAATATCAAGTATGAGTAGAGAATCAGGGAAAGCACTGAGAGAACTGTCATTGGCAGTTGAAACGATGACCAGGCCGTCACCCTATCCAAACTGCCACGTGTCAAGCCTTAAAGCCGCGTCGAAGAACCTGAATTCGTTACTAAAGTCGGAATTGTGGGGGGAACACGCGAATCTTCTCCAGGTAATACCGGTCGCTGCGGTTGCTTCCCTGCTCGACGATACAGTTACTAGCGTTGAAAAGATTGCTGACGCAGTTGATGAGCTCAGCTCCCTCGCCAATTTCGGAAATGCAATTGGAGGAGAAACTACAGAGGATAAAAGTAGAAACGGCGTCGTTACACTTGTTGGAATTGTAATTGAAGGAAGTGATCAGGTTAAAAAAGGACAATCATCTGGTCTACAGGCTGGT
>gnl_Mimgu_v2.0_Migut.N01530.1
ATGGTGGTTAAGGAAAGTGAAGTGTGTGGTGGTGGGTTGGAATGGAGAATCAACTTTCCAGATGGGACTTCCAAAATATTAGTCCCTCATCATCATACCATATCCAAAACCAGATTTTGCAGAATTTTGCATGCTTTTTTTGTTGAGGGTTTGTTTTCTAAAATATATGGCTTCTTTCGAGAGGCTTGGAGATTAGGAATGGACGATCCTAAGAAGTTTTTTCATTGCTTCAAAGTAGGGATAGCCCTTTCTCTCGTCTCCCTTTTTTATTACATGAGGCCTTTGTATCAAGGTGTTGGCGGCAATGCTATGTGGGCTGTTCTTACTGTTGTTGTTGTCTTCGAATACACCGTTGGCGCATTAGGTATTGGTGTTCATTGGATAGGTAGCCATTTCGGAGAAAAGCTCCAGCCCATATTCCTCCAAGGCTCCGTTTTCGTCTTAGCTGCTGCAGCAACTTTCACGCGATTCATGCCATCAGTAAAAGCAAGATTCGATTATGGGGTCCTTATCTTTATACTAACCTTTAGCCTGGTTTCGGTTTCTGGATTTCGTGTGGGGAAATTGTTCGAGTTTGCGAGTCATAGATTATCCACCATTGCAATAGGGACCTCAATTTGCATCCTCACAAGCATTCTTTTCTGCCCTGTATGGGCTGGAGAGGAGCTTCACAACCTTATCCAAACTAACATGGAAAAGCTTGCCGATTCTTTGGATGAATGTGTGGCAGAATATTTCAGAAAGGATGCAAGGAGTGAAGCTTCCAACAAAATTTCGGCTAATTTTGCCAGATGGGAGCCTGCACATGGTGGCTTCAATTTTGGACATCCTTGGAAAGAGTACCGCAAAGTCGGGGCTTCTCTCAGAAGCTGTGCTTATCACATCGAAGTCCTTAACGGTAGCATCAATGCTGGCACAAAGGCACCCGATTTTCTGAAGAAGCATTTCAGCAAGTTTTGCATGAAACTGAGCTCTAGTTCGTCAGCCGTGTTGAAAGAATTGGTTTTTGTCACCCATACAATGACAAGATCAGCAAAGATAGATATCATCGTTGAGGAAATGAGGAGTGCAGTTGAAGAATTACAGATTGTACTGAAATCCCTAATTACACAGCCAATTAATGCATCAACTAATATCAATATTGGGAACGAAGAGTCAGATGCAAGTAACACTAGTATGTCGCTCATAGAAATAGCTCCATTAGTCACGTTATCATCTTTGTTGATAGAAATTGCAGCAAGAACAGAGGATATTGCAAAGGCTGTTAATGAACTGGCAAAC
>gnl_Mimgu_v2.0_Migut.D02396.1
AAGCAAGTATGGAGTTGGTTGATAAGCTTCGTGATTTGTACAGCAAAAGACGCGAAAAAGCTCGGAGAAGAAGATCCGAGAAGAGTTATCCACTCGTTCAAAGTTGGGTTAGCCATAACTCTGGTTTCTCTGTTCTACTACTTCGATTTCTCGTACCAAGGTTTTGGTGTCAACGCAATGTGGGCTGTTATGACTGTTGTCGTAGTTTTCGAATTCTCCGTCGGCGCAACACTTGGGAAAGGGGTAAACAGAGCGATCGCGACGCTGTTGGGCGGTGGATTGGGTGTTGCAGCTCATCGATTAGCGAGTTTTGCTGGGGAGAAGATCGAGTGCGTTATACTCGGCATGTCTGTTTTCTTCATAGCTTCTGCGGTGACATTTTGTCGATTTTTCCCGAAAATGAAGGCGAGATTCGATTACGGGCTTCTGATATTTATACTGACGTTCAGTTTGATAACGGTGTCGGGTTATAGAGACGACGAGGTGATAGACATGGCTCAAAGAAGGCTTTCGACGATACTTATAGGTGGATGTGCTACTGTTTTCATTTGCATGCTCATATGCCCTGTTTGGGCTGGTGAAGATCTTCATAAATACACCGCCTCTAGCATCGAAAAGCTTTCGATTTTCTTGGAAGGTTTCGGACGAGCGTACTTCCAGGTATCAAACGAGAAGAATCAAGAAAACAATGTAGCATCACTTGATCAATACAAAACTGTTCTCAACTCCAAAGGCATTGAGGATTCTTTGGTGAACTTCGCGAAATGGGAGCCCAGACATGGTAAATTTAGGTACCGTCAGCCATGGGATCAATACCTAAAAATCGGATCCCTCTCAAGAGAATGTGCGTACAAAATCGATGCAATTAACAGCTACCTCAACTCAGACGCGCAGACACATGTCGAAATTCAAAAGAAGATTCAACCACCATGCACGAAAATGAGCACGGAGTGTAGCTACGCATTGAGAGAACTAGCAATGGGGATCAAGACAATGACTTGTTCTTTATCAGCCGATATTCACATTGTGAATGCAAAAGCTTCTGCAAAGAAGCTCAAATCCATGCTGAAAAACGGGCTCCGGCCCGAAATTGATCTTCTCGAAATAATCCCGACTTTCACCGTTGCTTCGTTATTGATCGAGGTGGTTTCTTGCACCGTGAAGATTGCGGATTGCGTGCATGAACTTGGTTCGAAGTCGAAATTCAAGAGCCCCGATCCAGTAAAGATGAAGAAACAGACAAGTTGTAAGAAATTGACAAGGTCTCCTAGTATTGAAAGATCACATAGTTTCAGCATTTCAATTGAG
>gnl_Mimgu_v2.0_Migut.D02391.1
ATGTGGGCCGTGTTGACCGTTGTTGTCGTTTTCGAATTCTCTGTCGGTGCAACAATTGGAAAAGGGCTTAATAGAGGATTAGCAACCTTAGTAGGTGGTGCACTTGGTCTTGGAGCTAATCACTTCGCAAGTTTATTTGGCAAAAACTACGAGCCCGAGCCCGTATTCATCACACTTTTCGTCTTCTTACAAGCTGTGGTATCGACGTACATAAGATTCTATCCAAAAGTGAAGGCTAGATACGATTACGGGATGCTAATGTTCATATTGACATTTTGTCTGATTTCTATATCCGGTCTTCGAACCGATGAAATATTCGATCTTGCTAAGGAAAGGCTATCGACTATACTCATCGGTGCATCAACTTGTGTGATTGTTTCGATCTTCGTTTCTCCTGTATGGGCGGGCGAAGATCTTCACAACCTCGTTGCTCAAAATATTGAAAAACTCGGAAGTTTCTTGGAAGGAGTTATGGACGAGTCTTTGAGAAAATCGGAGAACGAAAAGTTGGCACGGGCAAGCTTGAATAGTGTTGTTGTTGATTCAAAGAGTTGTGAAGAAGCCTTGGCAAATTTTGCTAGATGGGAACCAGGGCATGGGAGATTCATGTATCGGCATCCATGGAAACAATATTTAAAGATTGGAAATTTGACTAGGCTGTGTGCCTGTCGAGTTGAAGCCCTCAACGGCTACTTAATTACCTCTATAATTAATCAAGCCCCACAAGAAGTCCACGAGGCATTATCAAGAATGAGTGCACAGGCTGGAAAAGCACTAAAAGAATTAGCATCCAGCGTGGAAACAATGACGTCATCATCTTATAAAATTAATCCCCAAATCGCGAGTCTTAAAATCGCGTCCAGTAACCTAAAATCAATACTGAAATCGGGTTTATGTGAAGAATATTATAAAAATCTTTTGCAAGTAATACCGGTTGCAGCGTTGCTTATAGATACAGTTGCCAGCGTGGAGCAAATTGCTGACGCCGTTAACGAGCTTAGTTCCATGGCAAACTTCAAGCGCACAGATATAATTAACGGAGTTGACGGTGAACCGTCAAATGAAAATAATAAGAATATTGAACAAAATGCAATTGTTGATATTCCAAGTGTTATTATTATCATTGATGAAGAAACTGATAAGGTTGTAAGCAGA
>gnl_Mimgu_v2.0_Migut.D02366.1
ATGGCGACTGATAATCAAGAAAACTCGATCGGATTGAAGCAAGTATGGAGTTGGTTGATAAGCTTCGTGATTTGTACAGCGAAAGACGCGAAAAAGCTCGGAGAAGAAGATCCGAGAAGAGTTATCCACTCGTTCAAAGTTGGGTTAGCCATAACTCTGGTTTCTCTGTTCTACTACTTCGATTTCTCGTACCAAGGTTTTGGTGTCAACGCAATGTGGGCTGTTATGACTGTTGTCGTAGTTTTCGAATTCTCCGTCGGCGCAACACTTGGGAAAGGGGTAAACAGGGCGATCGCGACGCTGTTGGGCGGTGGATTGGGTGTTGCAGCTCATCGATTAGCGAGTTTTGCTGGGGAGAAGATCGAGTGCGTTATACTCGGCATGTCTGTTTTCTTCATAGCTTCTGCGGTGACGTTTTGTCGATTCTTTCCGAAAATGAAGGCGAGGTTCGATTACGGGCTTCTGATATTTATACTGACGTTCTGTTTGATAACGGTGTCGGGTTATAGAGATGATGAGGTGATAGATATGGCTCAAAGAAGGCTTTCGACGATACTTATAGGTGGATGCGCTACTGTTTTCATTTGCATGCTCATATGCCCTGTTTGGGCTGGTGAAGATCTTCATAAATACACCGCCTCTAGCATCGAAAAGCTTTCGATTTTCTTGGAAGGTTTCGGACGAGCGTACTTCCAGGTATCAAACGAGAAGAATCAAGAAAACAATGTAGCATCACTTGATCAATACAAAACTGTTCTCAACTCCAAAGGCATTGAGGATTCTTTGGTGAACTTCGCGAAATGGGAGCCCAGACATGGTAAATTTAGGTACCGTCAGCCATGGGATCAATACCTAAAAATCGGATCCCTCTCAAGAGAATGTGCGTACAAAATCGATGCAATTAACAGCTACCTCAACTCAGACGCGCAGACACCTGTCGAAATTCAAAAGAAGATTCAAGAACCATGCACGAAAATGAGCACGGAGTGTAGCTACGCATTGAGAGAACTAGCAATGGGGATCAAGACGATGACTTGTTCTTTATCGGCCGATATTCACATTGTGAATGCAAAAGCTTCTGCGAAGAAGCTCAAATCCATGCTGAAAAACGGGCGGCCCGAAATTGATCTTCTCGAAATAATCCCGACTTTCACCGTTGCTTCGTTATTGATCGAAGTGGTTTCTTGCACCGTGAAGATTGCGGATTGCGTGCATGAACTTGGTTCGAAGTCGAAATTCAAGAGCCCCGATCCAGTAAAGATGAAGAAACAGACAAGTTGTAAGAAATTGACAAGGTCTCCTAGTATTGAAAGATCACATAGTTTCAGCATTTCAATTGAG
>gnl_Mimgu_v2.0_Migut.F00111.1
ATGGCTGCGAATCTCGGATCCCTACGGCAAAGCTTCGTCGAACGAGGCAGAGAAAGATTGCTGTCGAGAAAATACAATTCCGACGTCGGATTCAATGATTCTTCTTACATCGTCCACGAGGGCTGTCTCCACTGGCTTTTCCGTGTCACGGTTGATCGGATTTCCAGGTGGTGGAATAATGTTACCGGAATTGCGTTCAGCGCTTACGAGATGGGAAGATCCGACCCGAGAAAAGTGGTGTTCGCCGCTAAAATGGGCGCTGCTCTCTCTCTTGTTTCTGTGCTCATTTTTTTCAAAGAGCCGTTGAGTTATATCAGCCAGTATTCCATCTGGGCTATTCTCACCGTTGTCGTTGTGTTTGAGTTTAGCATTGGGGCAACCTTAAACAAAGGGTTTAATCGTGCATTGGGGACCTTATCTGCTGGAGCACTAGCTTTGGGCATTGCAGAATTGTCTAAAATGGCTGGAGAAATGCAAGAACTTTTCATTGTCATCAGCATTTTTATTGCCGGTTTTTTCGCTAGTTATTTGAAGTTATATCCGGCAATGAAGCAGTACGAGTACGGGTTTCGTGTGTTCCTATTGACATTCTGTATCGTACTAGTATCCGGCACTTCACATTTTGTCGAGACAGCTGTTTCTAGATTGCTGCTAATTGCCGTCGGTGCTGTCGTCTGTTTGCTCATAAATGTCTGCGTTTACCCCATTTGGGCCGGTGAAGATTTGCATAAACTAGTCGTAAAAAATTTCAAGGGAGTCGCCACTTCTTTGGAAGGATGTGTCAATATGTACTTACAATGTGTCGAATACACGAGAATCCCTTCGAAAATATTGCTGTATCAGGCTTCGGATGATCCTTTATACAAGGGATATAGAGCTGCAGTAGAGTCCACTAGCCAAGAGGAGTCTCTGTTAGGTTTTGCTATTTGGGAACCTCCTCACGGGCGTTACAAAATGTTCAATTATCCTTGGAGCGAATATGTTAAAGTTAGTGGCGCTCTAAGGCATTGTGCTTTCATGGTTATGGCAATGCATGGAAGTATTCTTTCGGAAATACAGGCATCATCTGAATTAAGGCAAGTGTTTAAGGATAGGATTCAGCGAGTCGGTACGGAAGGTGCTAAAGTGTTGAGACTGCTCGGAGAAAAAGTAGAAAAGATGGAAAAACTCTCCCCTTCAGATCTTCTCGAAGAGGTTCACAATGCTGCAGAGGATCTGCAAATGTTAATCGACCAAAAATCGTATCTATTGGTCAACGCACAGAGCTGGGAAAGTCAAAAGAGGCCCGAGAATAATCCGGACCCAGAATTATTACAAGAACTAAAGGACAACGAACACAAGCCTCCGCCACTCATGATAAACTCACTCAGCGAGTCGGTTAATTTCAAATCAGCTCAGACATTATCGAGAAACTACGACCCTCACAATCCAAACACGAGCATAAATATGTCGGTTTCGCAGCAGTGGGGCTCTGCGGAAGACGTGCTCAGACAGCAGACTATGTGGCCTTCGAGGCTGTCATTGATTGGAGAGAATATTCTAAACGAGCGTGAAGTGAGAACATATGAAAGTGCGAGTGCTTTGTCTCTTGCCACTTTTACTTCTTTGTTGATTGAATTCGTTGCCCGGCTCCAAAACCTGGTCCACTCGTTTGAGGAGCTCGGTGACAAAGCTAAGTTTACGGATCCTATCGATTCTAACGAATCGAAAGAGGTGGTCGATTTATTGGCT
>gnl_Mimgu_v2.0_Migut.F00957.1
ATGGCGGCCGCAAACTACGGGTCGCTGACGCAGAGCTTTCTAGACAAAACCAAAGACAGAGGAGGAGCGGTTTCCAGAAAGCACTTCTCCGACTCGATTTTCGAAGATTCCTACTTCGTCCGCGGCAACGAAGGCTGCCTCCGCCGGATTTATCGCTCCATCGGAGACAAGTTTTCCAATTGGTGGGGGAATATCAAGGCCACCGCGATTAGCGCCTACGAAATGGGAAGATCCGACCCGAGAAAAGTTGTCTTCGCCGCTAAAATGGGCTCCGCTTTGTCTCTGGTTTCTGTGCTCATCTTCTTCAAAGAGCCCTCCACTTACATCACCAAGCACTCAATCTGGGCTATTCTCACTGTTGTTGTTGTCTTCGAATTCAGCATAGGTGCTACACTAAGCAAAGGATCTAATCGAGCACTCGGGACTCTTTCCGCCGGAGGACTAGCTCTGGTTATTGCTGCCTTGTCGAATATGGCCGGAAGATTTAAAGAAGTAATGGTTGTGATCAACATTTTCATTGCAGGTTTTTTGGCAAGTTACTTGAAGTTGCATCCAGCTATGAAGCAGTACGAATACGGATTCCGGGTATTCTTGTTGACGTTCTGCATCGTTCTAGTGTCGGAATCGGATTTTACTCAAACAGCTGTTTCTCGATTAGTGCTAATTGCTGTCGGTGCCGGTGTTTGCTTGGTCATGAATGTATGCATTTTCCCTATTTGGGCTGGCGAAGATTTGCATAAGCTCGTCGTCAAAAACTTTAGAGGGGTCGCCACTTCGTTAGAAGGTTGTATAAATATGTATTTGGAGTCGATTGAGTACTCGAGAATACCGTCGAAAATTCTTATATACCAAGCTTCAGACGATCCACTTTACAATGGATACAGAGCTGCGATCGAGTCCACTAGTCAAGAGGAGGCGCTGTTAAGTTTTGCTGTGTGGGAGCCGCCTCATGGCCGCTACAAAATGTTCAATTATCCGTGGAGCGAATACGTAAAAGTCAGTGGTGCTCTGAGGCACTGTGCTTTCATGGTGATGGCAATGCATGGTAGTATACTGTCGGAAATACAGGCATCATCTGAACTAAGGCAGTTTTTTAAAGACGGAATCCAAAGAGTGGGTTCCGAAGGGGCTAAAGTGCTCCGATTGCTCGGCGAAAAAGTCGAAAAAATGGAGAAACTCAACCCGGGGGACCTCCTCCAAGACATCCACGAAGCCGCCGAGAATCTACAAATGATCATCGACCAAAAATCCTATCTTTTAGTCAACGCGGAGAGCTGGGCAGGAATCAACGCCAAGCGCCCCGAGAATGTTCCCGACCAGCACCATGTCCAAGAACTAAAGGACAACGAACACAAGCCCCCATTCTTGATAAAGTCCCTCAGCTCCATCAACCAACAACCGGGCCCACCGCCATCTCTGCGCAACTACGACGCCCGCATGGCGAACCGGAGCGTAACTCAGTCAATCTCCGAGTGGGGCTCCGGCGAGGATTTGCTCAGGCAGCAGACAATGTGGCCGTCCAGGCTGTCTTTAATCGGAGACGCGATCTTTAACGAGAGAGAGGCGAGGACTTACGAGAGTGCAAGCGCTTTGTCGCTCGCCACTTTCACTTCTCTGTTGATCGAGTTTGTGGCAAGGCTTCAGAATCTCGTGAGCTCGTTCGAGGATCTTGGAGAGAGGGCCAAGTTTGCGGACCCCACTGCTGGATTTGCTGAGGTGGCAACGGGTCTTGGTTTCTGGGCACGGCTCGTCAGGCGGGTCAAAGGC
>gnl_Mimgu_v2.0_Migut.L01083.1
ATGAGCAAAGAGAAATTGCTTCTGTTTCATCGTTTCAACGATGAAAAGAGTAGTTTCCATTCGTTGCGCGTTAGGGTTGTGCAGCTATGGAGCGACTATTGGGGTTTCTTCAAGAAAGCATTGGAAATGGGAAGAAAAGACCCCCGGAAAATAATATATGCCGTCAAGAATGGCTTCGCGTTGGCCGTTGTATCATTGTTAATATTTTGGAAAGACCCTCTTTCCGACGTCTCCCAGTTCGCAATTTGGGCAATCCTCACTGTCATTGTCATGTTCGAGTTTAGTATAGGAGCAACTTTCATCAAGGGGTTCAACCGTGGATTGGGTACGTTTTGTGCTGGAATGCTCGTCTTTCTCTTTGCTGAGCTGGCGATCCTAGCTGGAGATTGTGAAAAGGTCGTAATCGTTATAAGTTTCTTCATCATTGGATCAATTGCATCGTACTTAAAACTGTATCCGACAATGGCACCGTACGAATACGGATTCCGAGTATTCGTACTGACTTATTGTATACTAATGGTGGCTGGGAACAGAACTAGGGAATACACAACGGCAATTTTAACTAGATTGGTTCTTATTGCCGTCGGTGCTTGTATTTGCTTCATCATCAACATTAGTATTTACCCCATTTGGTCTGGCGATGATTTGCACAGCTTGGTCGTCAATAATTTCAAGGACCTTGCTACTTCTTTGGAAGGTTGTGTGAATGGATACTTGAAATACGTCGAATACGAAAGAGCACCGACTAGGTTTTCAACTCAAGCAACGGAGGATCAACTCTATTATAAATCAGTGATAGAATCTGCAACCAAAGAAAAAACATTGTTAGGGTTTGCTGTATGGGAACCGCCACATGGGCGGTACAAGAAACTTGGTCATCCATGGACGACTTATGTCAAAGTAAGCACTGCAGTGAGGCATTGCGCGTATACTGTCATGGCACTACATGGATGCATTTTATCAGAGATCCAGGCGCCGCCAGAGAAAAGGCAGATTTTCCGCAGCCAGCTGCAAAGCGTCAGCGCGGAAGGGGCAAGAGTTCTCCGCCAACTGGGGGATAAAATAGAAAAGATGGAGAAAATAGGTACATCGGAAAACATACTCAAACAAGTGCACGAGGCCGGCGAACAATTGCAGAAGAAGATCGACCAGAGATCGTTTCTTCTCGTCAATTCCGGAAACTGGGAAATCGGAAACCCCACAAACACGGAGCTCGATTATCAGGACGACGACGTCGTCTCGATCGAAAGGGGACAACAACACGATTCTCTGCAATTGGGCTTCAAATCGCAGAGCGAAGCAGCGATTCACATACCTTCGTCTCTAACATTCGTCAAAAGTTTGGCGAATAAAGATCTGAAGAAGAAACCGCAAACGCTGAGAAAGCTTGTTCCGTGGCCGTCGTGGATCTCGTTCGAAGGAGCCGGTCTGATCAAAGAAGACGAAGTGAAGACTTACCAGAGCGCCAGCGCGTTGTCGTTGGCCACGTTTGCTTCGCTGCTGATTGAATTTGTGGCGCGGCTTCAGAATGTGGTTGATTGCTTCGAGGAGCTCAGTGAAGAAGCGGGGTTCGCAGATCCCGATGTCGTGCTTTTGGAAGAACGACGCTTTGGCCATTGGGCAAGACTCTGTACCTTTAGGTTCAAGGCC
>gnl_Mimgu_v2.0_Migut.L01117.1
ATGGAGATGAATAATACAATTGAATATTCAGAAAAGCAAGAGAAAATAGGATCTGCAATATGTGAGAGAGTTAACAATTTCTTCAAGGGCAGTTATGAAAAGTTCGATAAATCCAAAGTTACGGAAATTGCGAAAATCGAGGATGAAGACCGGAGAAGAATTATACACTCTGTTAAAGTTGGATTGGCTATCACGCTCGTCTCTTTCCTCTACTACTTACGACCGCTGTACGATGGATTGTTCGGACAAGCGGGAATGTCGGCTGTCTTAACTGTCGTGGTCGTTTTCGAATTTAGTAGCGTTGGTGCATTATTCTCGAAATGTTTAAATAGTGGTGCAGCAACATTGGTTGCCGGTGGTTTAGGGGTCGGAGCAGGGTATCTAGCCAGACTTTGCGGTGACAAAGGAGAGGCGATCGTTCTTGGAATTTTGGTCTTTCTTTTAGCTGCAGCATCAACGTATATGCGATTTATCCCGAGCATAAAAAGCAAATACGATCATGGAGTGGTTATATTCATACTCACGTTCACTTTAGTAGCGATATTGGGTTACCGTGTTACCGAGATTTCAATATTGGGCCATCAAAGATTGAGCACCATTTTCATGGGCGGCGCAATCTGCATCCTAGTATCCGTATCCGTTTGCCCCGTTTGGGCGGGTCAAGATTTGCATCTTCTCGTCTCTGGAAATATTGATAAGCTTGCCACCTTCTTCCTAGGCTATGGTGATGAACTTTCTACTGATAAGATTGACAAGTATCTGGAAGACCATAAAACTGTGCTAGACTCAAAAGTAAACGAGGAATCCTTGGCAAATTTTGCATGGTGGGAGCCTCCTCATGGTGAATTTAGATATAATCATCCATGGGAACACTACTTGGAGCTTGGAGTTCTTACAAGAGAATGTGCCAATCATATCCAAACACTAATTAGCACTGGATATTGCATCAACTCCAAACCTCAGGAATTGGAATCGGAATTCGATCTCAAAATCGAACCGGAATGCAAGAAACTGAGCACGGAATTGGGAAAGGCCCTGAAAGAATTAGCCTCCGCAACAAAAGGGATGACTGTTCCACAATTATCGGCTGCTCAAATCCACATAAGTAATTCGAAATCGGCAGCCGATGAACTCATAATCGTACTCCAAAACTGCTCGTCATTACTGTTGGGTCCCACCAAAATCGACCTCGGAAGAATCATGCCACCTCTTGTCACAACATCCATACTTGTGGATGTGATTGAATGCATCGAGAGAATATCGGCATCTGTAGATGAACTTTCCCAAAAAGCC
>gnl_Mimgu_v2.0_Migut.L01082.1
ATGGCGCGTATACAGTCAATGGCTCTACATGGATGCATTTTATCAGAAATTCAAGCACCGCCGGAGAAAAGGCAGGTTTTCCGCAGCCAGCAGCAAAGCGTACATCGGAAAACATACTCAAACAAGTGCACGAGGCCGGCGAACAATTGCAGAAGAAGATCGACCAGAGATCGTTCCTTCTCGTCAACTCCGGAAACTGGGAAATCGGAAACCCGCACAAAGGAGCTCGATTACCTTGACGACGTTCAAATCGAAAGGGAACATCAACACGATTCTATACACTTGGGGTTCAAATCGCTGAGCGAAACATCGATCTACGTACCTTCGTCCCTAACATTCGTCCAGCGTCTAGCGAACAAAGATCTGAAGACGAAGCCGCAAGCGCTGAGAAAGCATGTTCCATGGCCGTCATGGATATCATTCGAAGGCGTCGGTCTGATCAAAGAAGATGAAGTGAAGACTTACCAGAGCGCCAGCGCACTGTCGTTGGCCACGTTTGCTTCGCTGCTGATTGAATTTGTGGCGCGGCTTCAGAATGTGGTTGATTGCTTCGAGGAGCTTAGTGAAGAAGCGGGTTTCGCGGATCCTGAGATCGTGCTTTTGGAAGAACGGTCCTTTGGCTTTTGGACAAGACTTTGTAACTGCTGCTTCCGGTTCAAGGGT
>gnl_Mimgu_v2.0_Migut.L01830.1
ATGAAGTCCATAGCTAGAAAGATCAAATCCATTTTCATGGAGACCGTGAAAGAAACCAAGAGAGTCGGAGAAGAAGATCCGCGAAGAATCATACACGCCATGAAAGTTGGATTCGCCCTAACGCCTCTCTACAACGGATTCGGACAGGCCGGAATGTGGGCTATCTTAACGGTTGTCGTCGTCTTTGAGTTCACTGTCGGCGGAACCCTATCGAAAAGCTTAAACAGAGGTTGTGCAACGTTGGTAGCTGGTGCCCTAGGCGTCGGAGCCGAGTACTTGGCCGCTCTTTGTGGTGATAAAGGAGAGCCAGTTGTTCTTGGGCTAATGGTCTTCTTTCTAGCTACAACATCTACGTTTACGAGGTTTTTTCCGAATGTGAAGAGGAAGTACGATTACGGGGTGCTGATATTTATACTGACATTCAGTTTAGTGGCTGTATCGGGTTTCCGGGTCGACCAAATCTTGCACTTGGCCCATAGAAGGCTTTCCACCATTCTCATAGGCGGAGCATCATGTATTGTGATATCCATATTCGTCTGCCCCGTTTGGGCGGGTCAAGATTTGCATAATCTTATTGCTGCAAATATCGAAAAGCTTGGTGCCTTCTTAGAAGGTTTTGGAACCGAATTTCTTATATTTCACGGTGATGAAAGTGGCAAGATCAATTCATCTTGCAAGCACGGTGATCAAAAGTCGTTTCTCGAGGGATATAAAAGCGTGCTTAATTCGAAGGCCACTGAAGAATCTTTGGCAAATTTTGCATGGTGGGAGCCTCCTCATGGTCGATTTAGGTTTAATCATCCATGGAAACAATACTTGAAGATTGGGGCTCTAGCCAGGGATTGTGCATGCCTAATCCAATCACTTAACGGATACATTAACTCTAAATCCCAGTCATTAGTAGAATCAGAAGTAAAAATGAAAATAAAAGAATCGTGCATGAAAATGAGCATGGAATCCGGCAAGGCACTAAAAGAATTAGCGTCTGCAGTTAAAACGACGGCGTTTCATCCATTACTAGCTGCTGGGGCCCACTTGCAGAATTCCAAATCAGCAGCAGATGACCTAAAAATCGCACTCGAAAACTCTTCTTTATTATCGGCAAAAGCGGACTTACAAGAAATAATGCCGCTTCTCGTTGTCGCGTCCGTACTTATCGATATCAACGACGGCGTTGACAAAATTTATGAGTCGGTCAACGAGCTTTCTCTAAAAGCGTGTTTCAAGAACAATCCAAAGTCGTCAAAAGCATGTGAACTTCATCAGCAAGTGATTATTCATCGAGGGGTTGTGAAACCCGTTAATGATAGCGAGGAGCACGTTGTCGTTGTGGTTGTTGATGGCGGCGCGTCGGCTGAGGAATCGCCGGAGAAGGAGAACCGCCACCCACCGCCTCAG
>gnl_Mimgu_v2.0_Migut.A00698.1
ATGAATGGCAAAAAGGGTAGTGTCGAAATCAACATCCCTCCCATTGCCAAAGCCAAACAATCGGAAACTACTAAAAAATGCGAAGAAAAATTTGGCACCTCTTTTATAAGTAGCATTCTTAATGTGTGGGAATTTTGCAAAGAAGACACTAATCGAGTAATATTCTCTCTCAAAGTTGGGCTCGCGGTTCTTCTCGTTTCTCTATTGATACTATGCCAATCGCCTTATAGAGTTTTCGGCACTAACATTATCTGGTCAATCCTCACCGTTGCCATCATGTTTGAATATACCGTCGGGGCCACATTTAACCGAGGATTCAACAGAGCACTCGGCAGCCTTCTAGCCGGAATAATTGCTATCTCAATTGCCGAATTAGCCCTCAAAACGGGGCGAATTGCGGAGCCTATCATAATCGGTTTCAGCATCTTTATCGTAGGGGCAATAACGTCATTTATGAAGCTATGGCCATCTTTGGTTCCGTACGAGTACGGATTCCGAGTCATACTTTTCACATACTGTTTGATCATCGTCTCTGGATATCGTATGGGAAACCCGATTCGAACAGCCATGGATCGGTTGTACTCTATCGCCATTGGAGCAATTGTAGCTGTGGTAGTGAATGTACTAATTTGCCCTATATGGGCTGGTGAGCAGTTGCACAAGGAACTTGTTAACAACTTTTCTTCTGTAGCTGATGCACTTGAAGAATGTGTGGGGAAGTACTTAGTAGATGATGGATCGGAACATTCCGAGTTCACAAAGACTGTTATGGACGACTTTCCCGAAGAACCCGCTTACCGAAAATGCCGGTCGACCCTAAATTCTTCGGCTAAACTTGAATCATTGGCGAATTCGGCTAAATGGGAGCCGCCACATGGCAGATTTCGGCACTTCTTTTATCCATGGACAGAATATGTCAAAGTAGGTGCTGTCCTAAGATATTGTACATATGAGGTTATGGCACTTCATGGTGTATTACACTCAGAAATTCAGGCACCATACAACCTCCGAATCGCGTTCCGCAACGAGATCCGCGAAGTATCGACGGACGCTGCAGAGGCAATCCGTCGTCTAGGAAAAGACATACGCAACATGCAAAGAACCCTCAAAATCTCTGTCCTCAAAAAGGTTCACACCTCAACTGAAAAACTCCAACGGGCAATGGACATGTACTCCTACCTACTCACCTCGTCCGCCAATCACGAGCCGCCACATAAGCAACCACTCTCCCACGCACTGTCTTCCGACCTCGATAAGAAACTTCCAGAACAAAACCACGACCCTCCGTTATTGTTACAAGAAGAATATTCCTACCACGAGACAATGAGGAAGCAGTCGAAGAGGCTGTATTCGTGGCCTTCGAGAGAAGTGGACGCTTTTGAAGAAGGGGGTTTAGGGTTTAGTTCTACAGATTGTATGCCTAGGATGAAGACATTGGAGACTACCGCTACGCTATCGGTTGCGACTTTTACTTCGTTGCTCGTTGAGTTTGTGGCTCGGCTCGATCACTTGGTTGAAGCTGTTGATGAACTCTCAAAGATGGCTAAATTTAAACAGGAAGATGTC
>gnl_Mimgu_v2.0_Migut.J00700.1
ATGGAAATAATTAATTCAACGAACAATAACAAAGTTGATCACAAATGTAGTTTTTCCAAAGCTATGCCGATAAAGTTGATTAAGTCCAAGGTTATGGGGACCGTGAAAAAGACGAAGAAAATCGGAGAAGATGACCCGAGAAGAATTGTGCACTCCGTTAAGGTTGGATTAGCTCTCACGTTAGCTTCTTTGTTCTACTACTTGAGGCCTCTTTACGATGGTTTTGGACAAGCTGGAATGTGGGCTATCTTAACTGTTGTCGTTGTCTTCGAATTTACTGTTGGTGGAACACTATCAAAATGTATAAACAGAGGTGTTGCAACATTGTTGGCTGGTGCTTTAGGGCTTGGAGCCGAGTACCTGGCCGACCTCTGCGGCGACAAAGGAGAGCCGATTGTTCTTGGCCTTTTCGTCTTTCTTCTCGCTGCAGCATCGACTTTTACGCGATTCATCCCACACATAAAAACAAAGTACGATTATGGGGTGCTAATATTCATACTCACTTTCAGCCTGGTTGCCGTTTCGGGTTATCGGGTCACCCAGATTTTGCAGCTTGCCCATCAAAGGCTATCCACAATTCTCATGGGCGGGGCGATGTGCGTTATAATATCCATATTCGTTTGCCCGGTCTGGGCGGGTCAAGATTTGCACAATCTCGTTGCCGGAAATATTGGAAAACTCGCCACCTTCTTAGAAGGGTTTGGAGGTGAATCTTTTACTTCTCAAGGGGATGATGGTGACAAGGACAAGCTATTTCTTCATCTCCACAAAAGTGTGCTCAACTCAAAAGCAACTGAGGAATCCTTGGCAAACCTGGCACAGTGGGAACCTTGTCATGGCCGCTTTATATTTCGTCATCCATGGAAACAATATCTTAAAATTGGAACATTTTCCAGAGAATGTGCCTCTGCACCATCAGAAATCGAACTGCAAATCCAACCCGCATTCCGAAAATTGAGCACCGAATCGGGCAAGGCACTGAAAGAATTAGCCTCTGCAATAAAAAACATGACGTTTCCATCATCAGCTGTAATTGAAAACCACTTAAATAATTCCAAATCGGCAGCCGAAGATCTCAAAACCATGCTCGATAACTTTTCGTTATCGCCCAACGGAAAGCCAGACATCCAAGAAATCATGACGTTGCTTGTCATTGCATCCCTACTCACAGACATCATTAATTGCGTCGAAAAAATCTCAATTTCCGTCAATGAACTTTCCGAAAAGGCGCGTTTTAGGAAAGAAAATTCAACTGACAATAAACAGCAACGACTGATTCATTGTGGTGTTGTGAACCCGGTCGATGATGATGAGCGTACGGTTGTTATAGAGATTAAGGAGACAACTTTGGGGGATTTAATACTTAAAGACAAGCAT
>gnl_Mimgu_v2.0_Migut.J00699.1
ATGGAGATAATTGGTTCAGCGAACCAAAAGAAAGCCGGAGGTGTTCAGAGATCAGTTATTAATTTCTTCACGGCCATGTCTGAAAAATTAATGGAGAACGTGAAAAAAACGAAGAAAATCGGAGAAGATGATCCAAGAAGAATAGTACACTCAATTAAGGTTGGATTGGCTCTTACGTTAGTGTCTTTGTTCTACTACTTCAGACCTTTGTATGATGGCTTCGGACAAGCTGGAATGTGGGCAATCTTGACTGTTGTCGTCGTTTTCGAATTTACTATCGGTGGAACGCTATCGAAAAGTATAAACCGAGGTGTCGCAACATTGTTGGCCGGTGCGTTAGGGGTCGGAGCCGAGTATCTGGCCGGCCTCTGCGGCGACAAAGGAGAGCCGATTGTTCTTGGCCTTTTGGTCTTTCTTCTAGCTGCAACATCGACGTTTACGCGATTTATCCCACACGTAAAGAAGAAGTACGATTACGGGGTGCTGATATTCATACTCACTTTCAGCCTGGTTGCCGTTTCGGGTTATCGGGTCAACCTGATTTTGCAGCTTGCCCATCAAAGGCTGGCCACAATTCTGCTGGGCGGGGCGACATGCATCATAATATCCATATTCGTTTGCCCCGTTTGGGCGGGTCAGGATTTGCACAATCTCGTTTCTGGAAATATCGAAAAGCTCGCCACCTTCTTAGAAGGTTTTGGAGGTGACGATGATAAAGACAAGTCGTATCTCGAGGGCTATAAAAACGTGCTAAACTCGAAAGCAACCGAAGAATCCCTGGCAAACTTTGCATGGTGGGAGCCTGCGCATGGTGGTTTTAGATATAATCATCCATGGAAACATTATTTGAAGATTGGCGGTCTTTCGAGAGAATGCGCCTCTCATATCGAAACACTCGCCGGATATTCCGTAAACTCGAAACATACTCAGGCAAAGGAGGCATCTTCATCAGAGCTGCATCTGAAAATCCAACCATCATGCAAGAAACTGAGCACCGAATCGGGGGAAGCCCTAAGAGAATTAGCCACCGCACTGAAAAACAAGACCTTTCCATCGGCGGCGGCGGAAACCCACATCAAGAACTCGAAATCGGCGGCCGAAGAACTCAAGAGAGTACTCGAGAACTCGTCTCTGCTGCCAACGAAACTTGACCTCCAAGAAATCATGCCGTTGCTCGTTACATCATCTGTACTAATCGACGTCGTTGCCTGCGTGGAGAGAATCGCGGTTTCTGTTAATGAACTTTCGGAAAAAGCGGGTTTTGTAAGAGAAGCGGTTTCGGCGGATCAGAAGCAGCTGCTTCGCCGTGGGATTGTGAAGCCGGTTGATGATGAACATGGGGTGGTGATTGAGATTAACGATAAGTTGGGGGACTCCGTGGAAAATATGAAAACTGTAAATATTATA
>gnl_Mimgu_v2.0_Migut.J01192.1
ATGTACTCTGGAATTGCAATGAGGATAGCTGGGGAAAGCCCCTGCTGGGACTGGACAGACAAAACCGACATCATAAAGAAGCGTTCGATTTTTTTCGTCCAAAAATTTAAAAAATTAGCAATATCTACATGGATGACAATTTGTCGGGTAGGGCAAGAAGATTCGTCTCGGGTTTTCCACTCACTCAAAGTAGGGTTTTCTTTGACATTAGTTTCTTTGTTGTATCTTTTGGAGCCGTTATTCCAAGGTATCGGTCAGAACGCCATTTGGGCTGTCATGACTGTTGTCGTTGTGCTCGAGTTCACTGCTGGGGCAACATTATGCAAAGGCTTAAACAGAGGGATTGGCACTTTGCTAGCTGGATCACTTGCTTTCTTGATTCAATACATCGCCGAAGAATCTTCTCACATATTCCGCGCTATCTTCATCGGGACTGCAGTTTTTGTTATCGGAAGTGCCGCAACATACATGAGATTTTTTCCGTACATAAAGAAGAACTACGAGTACGGAGTAGTGATATTTCTGTTGACATTCAATTTGATAATCGTGTCAAGTTATCGAATACATAACGTGCTTAAGATAGCGCAAGAACGGTTTTATATGATAGCCATAGGATGTGGAATATGTCTCCTTATGAGCCTTATTGTCTTCCCCAATTGGTCAGGCCAAGACCTTCATCATTCCACAATCTCTAAGCTTGAGGGATTGGCATTTTCAATTGAAGCGTGCGTAAATGAGTACTTTAGCAACGAAGACCGAAAAGCAGCCAAAGATACAACATTAGAGGATCCTATTTATAAGGGGTATAAGGCTGTTCTTGACTCTAAATCCAGTGACGAGACCTTGGCAATGCATGCAAGTTGGGAGCCATGCCATTCAAGGTACTGTTACAGGTTGCCATGGCAGCACTATGTAAAGTTGGGTGAAGTTCTCCGACGTTTCGGATACACAGTCGTCGCTCTACATGGATGCCTTCAAACTCAAATTCAGACTCCACGGTCGGTTCGAGCTCTTTTCAAAGATCCGTGCATCCGAGTCGCCGGAGAAGTATCGAAAGCACTAATAGAACTATCCGAGAGCATACAAAACCGCCGCCAGTGCTCGCCGGAGATCATCTCCGACCACCTCCACGAAGCCCTACAAGACCTCGACGCCGCCCTCAAATCCCAGCCAAGACTCTTCCTCGGCCCCAACACCGCCACCAAGAACATGCTAACCTTTGCCGCCGTCACCCACAAGTCCTCCACCACCACCAGAGGAGGAGGAGTCTCGTTGGCAAGTGTCAAAACCGATTCATCCGCACTCCTACAATGGAAGTCGAAAAGGGCCGCTAAGGAACAAGCCAATAATAATGATTCTCTTCGGCCGACTTTAAGCAAGATTGCTATGATCACAAGCCTAGAGTTCTCCGAAGCGCTTCCGTTTGCCGCCTTTGCTTCGTTGCTGGTGGAGGCTGTGGCGAGGCTTGATCTTGTTATCGATGAGGTTGAAGAATTGGGGAGGGTCGCTAATTTCAGAGAGTTCAATACATGTGATGCTGATCAAGTCACTAAAACTTGTACAAAACCTACTACACCATTGCACAACCATTTGCCTTCCCATGGAGTAGAT
>gnl_Mimgu_v2.0_Migut.B01896.1
ATGGTTAAGGAAAGTGGAGGATTAGAGTGGAGAATCAATGTCTCGGATGGAACTTCTAAAGTATTAGTGTCTGAATCCACGTCACAAAGCAGAGTTTGCAGAGGATTGATGAGATTTTTTTCGAAAATTTCCGATTTTTTCCGAAAAGCGTGGAGTATGGGAGTGAACGAGCCTAAGAAAACAATGCATTGTGTCAAAGTAGGAATGGCCCTTACGCTAGTGTCACTCTTTTATTACATGAGGCCTTTGTATGAAGGAGTTGGAGGAAATGCTATGTGGGCTGTCATGACAGTTGTCGTTGTTTTCGAATACACCGTGGGTGCGACACTTTCAAAATGTGTGAACCGAGCAATCGGAACTTTCTTGGCAGGAGCACTAGGGGTTGGTGTTCATTGGATAGCTAGTCAATCTGGCGAAAAATTTGAGCCAATAATTCTTCAATGTTCGGTTTTTCTTCTAGCTGCTGCAGCAACTTTCTCTCGATTCATTCCATCGATAAAAGCAAGATTCGACTATGGGGCCATGATCTTTATTCTCACCTTCAGCCTGGTTTCCGTGTCGGGGTACCGTGTGGAGAAATTGTTCGAATTGGCTCATAATAGATTATCCACTATTGCAATTGGAACCTCCATTTGCATACTCACAAGCATGCTTATATACCCTGTTTGGGCTGGAACCGAACTTCACAATCTCGTCAAAAACAACATGGAAAAGCTTTCAGATTCTTTAGAGGGATGTCTGGCAGAGTATTTCAAAGATGCTGATAGTGGAGATTGCAATAAAAAAATGCAAGGCTATAAATGTGCACTTAATTCTAAGGCAACAGAAGAAGCCATGGCTAATTTTGCAAGATGGGAGCCAGCACACGGGAGCTTCAATTTGGGACATCCATGGAAAGAATACATAAAAGTCGGTGCTTTAATCAGGAGTTGTGCTTACTGCATTGAAACCCTTAATGGTAGCATCAGTTCAGACACTAAGGTTCCCGATTTCTTGAAGAAGCACTTCAGGAAGTTCTGCATAAGATTGAGCGCTAATTCCTCGGCTGTATTGAAAGAATTAGCTACTAGTATCGGTACAATGACAAGGTCATCGAAAGTAGAATTTTTGGTGGAAGAAATGAGAAGCTCTGTTCAAGAACTCCAGAATGTTCTAGAATCCCTCTCGAAACAACCAATCCAATCAACTGCACCGAAAAATGAGGGCGGAACTGCAGAGGGAAATTCTAGTCCTATAGTAGTCACACTTGTACAAATTGTACCATTAGTCACAGTATCATCATTGCTAATGGAGATTGCTGCAAGAACAGAGAAGATTGCAGATGCAGTAAATGTACTAGCAGAGAAAGCTGAGTTCAGATCAGAAAAGGACGAAAAACCGAAAAAAGGACAAAACCCGAAAGCTGTTGACCGGAATAGTGGAGAAAGTGAAGAAGATAAAACGATGATGACCCTTCAAAAGGTC
>gnl_Mimgu_v2.0_Migut.M00169.1
ATGGCACTTCATGGTGTATTACACTCAGAAATTCAGGCACCATACAACCTCCGAATCGTGTTCAGAAACGAGATCCGTGAAGTATCGACGGACGCTGCAGAGGCAATCCGTTGTCTAGGAAAAGACATACGCAACATGCAAAGAACCCTCAAAATATTTGTCCTCAAAAAGTTCACACCTCAACCGAAACACTCCAACGAGCAATGGACATGTACTTGTACCTACTCACCTCGTCCACCAATATACGAGCCGCCACATAAGCTACCACTGTCCCACGCACTGTCTTCCGACCTCGATAAGAAACTTCTAGAACAAAACCCCGACCCTCCGTTATTATTACAAGAAGAATATTCCTATCACGAGACAATGAGGAAGCAGTCGAAGAGGCTGCATTCGTGGCCTTCGAGAGAAGTGGATGCTTTTGAAGAGGGGGGTTTAGGGTTTAGTTCTACAGATTGTATGCCTAGGATGAAGACATTGGAGACTACCGCTACACTATCAGTTGCGACTTTTACTTCGTTGCTCGGCTCGATCACTTGGTTGAAGCTGTTGATTAACTCTCAAAGATGGCTAAATTTAAACAGGAAGATGTCTAGAATC
>gnl_Mimgu_v2.0_Migut.O00876.1
ATGAGCAGAGAGAGATTGCTTCCGTTTCATCGTTTCGAAGGGTTCGGAGATGAAAAGAGTAGTTTTCATTCGATACACGTTAGAGTAGTGCAGGTTTGGAGTGATTCTTGGAATTTCTACAAGAAAGCGGTGCAAATGGGGCGAAAAGACCCCCGGAAAATAATATTTGCCATCAAGAGTGGCTTAGCTTTGTCGTTGGTATCGTTGTTTATATTTTGGAAATACCCTCTTCCCGATGCCTCCCAATTCTCTATTTGGGCAATCCTCACTGTCGTTGTCATGTTCGAGTTTAGTATAGGAGCAACTTTCATCAAGGGGTTCAACCGTGGATTGGGGACGTTTTGTGCGGGAATGCTCGCCTTTCTCTTTGCTGAGCTGGCGCTCCTGGCCGGAGAAGGTGAAAAGGTCGTAATCGTCATAAGTTTCTTCATCATCGGATCAATTGCATCGTACTTGAAACTGTATCCGACAATGGCACCGTACGAATACGGATTCCGAGTATTCGTACTGACGTACTGTATTCTTATGGTGGCTGGAAACAGAACTAGGGAATACACGGCGGCAATTTTAACGAGATTGGTTCTTATTGCCGTCGGGGCTTGTATTTGCTTCATCATCAACATTAGTATTTACCCCATTTGGTCTGGCGACGATTTGCACAGCTTAGTGGTCAATAATTTCAATGACCTTGCTACTTCGTTGGAAGGTTGTGTGAATGGATACTTAAAATACGTCGATTACGAAAGAACACCTACTAGATTTTCGACTCAAGCATCGGAGGATCAACTCTATTATAAATCGGTGATAGAATCTGCAGCCAGAGAGAAAACCTTGTTGGGGTTTGCTGTATGGGAACCGCCACACGGGCGCTACAAGAAACATCCATGGACGACTTATGTCAAAGTAAGCACCGCAGTCAGGCATTGCGCGTATACAGTCATGGCACTACATGGATGCATTTTGTCGGAGATTCAG
>gnl_Musac_v1_GSMUA_Achr3T31950_001
ATGAATGGAAGCAGAAGCAGCAACAAGGTCGACGTGAGCTTGTCGCCCAACGCCGTACTGCCTGAGTTCGTGAAGAAGTCGAGCAAGGAGAGCTCGCTGCTCACCAAATGCATTCGAGATGTGTTGGAGTTCGCGGAGGAGGACACCGACAGGGTGACCTTCGCGCTGAAGGTTGGTCTCGCCATGCTTCTCGTCTCCCTGCTCGGACTAATCCAGCGGCCCTTCGAGGTCTTTGGCACCAACATCCTCTGGTCCATCCTTACCGTCGGCATCATGTTCGAATACACTGTAGGTGCAACCTTGTACCGGGGATTCAACCGAGCCGTCGGAAGCTTGTTCGCCGGCATCTTCGCAATCTTGGTGATCGGGATATCCATGAGCAGCGGCCGTTTTGCCGAGCCATTTGTTGTTGGCTTCAGCATCTTCCTCGTAGGAGCTGCGACTTCCTTCGTGAAGCTGTGGCCTTCATGTGTCCCCTACGAGTATGGCTTTAGAGTCATCCTCTTCACCTACTGCCTCATTGTAGTCTCCATCTATCGCATGAGCAACCCGATGAGGACCGCCATGGAGCGCCTGTACTCGATCGCGATCGGAGCGGCGGTCACCGTCGGCGTCAATCTACTCGTCTTCCCCATATGGGCCGGCGAGCAGCTGCACGAGGAGCTTGTTAACAGCTTCTATTGTGTCGCCGAGTCGCTCGAAGAATGTGCGAGGAAGTACTTGAGCGGCGATGGCTTAGAGCACACGGAGTTCTGCAAGAGGGTGGTCATCGATGAATTCCCTGACGACCCTGCGTGCCAGAGATGCAGAGCGATACTGAACTCATCCGCGAGGATCGAGTCTTTGGCGAATTCGGCGAAGTGGGAGCCGCCGCACGGCAGGTTCAGGCACTACTACGGTGCTTGGTCGGAGTACGTCAAGGTCGGAGCCGTGCTCCGGCACTGTGCCTACGAAGTGATGGCGCTCTACGGCTGTTTGCGTTCGGAGATACAGGCACCGATCGAGCTTCGAGTCACATTCCAAACAGAGATCCTTGAGGCAACAGTCGAAGCAGCAGAGCTGCTCCGCGGCTTGGCGAATGATCTCGGCAACATGAAGCATACCGTTCGAGTGAGCCAACTCATGCGTGTTCGTGTCTCCACCGATCGTCTTCAGCGATCCGTGGACCTGCACTCTTACCTCCTCAACTCACATGGTTTCCCTCGCAAGCCGACCGCGACTGCACAACCGCAGACCCGGACTTATCATGAGACCATGAAAAAGCAGCAGAGGAGGCTGTACTCGTGGCCGTCGAGGGAGGTGGATGAGCTGGAAGAAGAAGACGGAGGAGGTGACAGCGCCGAGCTGATCACCAGGATGCGTGCGTTGGAGAGCACTGCAGCTCTCTCGCTTGCCACCTTCGCCTTGCTGCTCATCGAGTTCGTCGCTCGCCTCGATCACCTGGTCGATGCAGTCGAGCAACTCGCTGCAACTGCAAAGTTCAAGCAACAGGCGGGCTTAGAACCTGTTGCCGTGGCGAGGCCGCTCGCTCGTTCCGACGCCGGTGTTCTTCCTGTCTTCCCGGATGACATATTAAAGGTGTTCACCTATCGGATTCCAACCTCTCAACTGAAGAAGGGTATTCAGCAATTTGGGGAAGTTCCCAAGGGATTGTGGTCTAAGCCGAATGTGGTGCGGCAGACTAAGATAGTCTGCACCATCATCGGCCCATCGACCAACACAAGGGAGATGATATGGAAGCTAGCTGAGGCTGGCATGAATGTTGCTCGGTTGAACATGTCGCATGGAGACCATGCATCTCATCAAAAGTCATCGATCTCATGCTTGACACCAAGGCAGAATGCTGCAGTGCGTATACTTCTTTTTCTTTATGGCCCTGAGGTTAGGAGTGGTGACTCACCACAGCTGATTACCTTAACAAGTAGACGAGACTTCACTTTTGAGATAAAAGGAGGAGTTGGCTCAGATACTTGTGTTAGTGTCAGCTATGATGACTTCGTTAATGATGTAGAAGTTGGTGGCATGCTTCTTGTAGATGGCAAAAACAAAGCACAAAAAATGGTAATGTTTTTGATATCTAATGCTGGACAAGTAGCAAACAGCCTTTCACTTTTCATCTTGATGAGGCATCTGATTGTTAGAGGAAAGAGTGCAACCTTGCCATCCATCACAGAAAAAGATTGGGACGATATCAAATTTGGAGTTGAAAACAATGTGGACTTTTATGCAGTTTCCTTTTGCCTCAAAAGATCAGAACTTTCCTTGTTGGCACTGAATCTTTTGATTCATTTGTCAAGTTGTAATGCAGACATACATGTTATTGTCAAAATTGGAAGCGCGGATTCGATTCCTAATCTGCATTCCATGGTCACGCATCTGATGGGGCAATGGTTGCTAGAGGGGATCTTGGAGCTTAACTCCCTATCGATGAAGTTCCACTGCTGCAGGAGGAAATTATTAGAATATGCAGGAGCATGTGAAAGCTGTTATTGTAGCAACAAATATGCTGAAAGCATGATTGTTCATCCGACGCCATCCCGTGCAGACGTCTTGGATATTGCTATTGCGGTTCGTGAGGGTTCAAATCCAATAATGCTCTCTGGGGAAACTGCTCATGGAAAATACTTACTGAAAGTTGTTAAAGTCACACGCACTGTAGCTCTGAGGACTGAAGCAACTATAAATGGAGGAGATCAGCCAGCTAATCTTCGTCAGGCAATCAAGAATCATATGAGTGAGATGTTTGGTGTTTGCCCGATATATATGAAATTTTCGGATGACGCTGAAAGGACATATGCTGCCGAGGCCTTGTCGTCTTACTTGCATGGTCAAAACGATGGTGAGCAAGTTGCTCTGGTTCAGAGTGGGCAGCACATC
>gnl_Musac_v1_GSMUA_AchrUn_randomT21420_001
ATGGCGACCGAGAAGGAAGTGTCGGGTGGTTTAGGTTTAGAATGGAGAGTGACAGTCCCCGAAGGGTCGTCGGTGAAGATGGAACCCGAGCCGAGCTGGATTTCCAGGACTTGGAATCGGCTGGTCGAGTTGGGATCAAAGTTGAGATCGAAGGTGTCGACGTTTGGGAAGAAGGTTTGGAAGATTGGTGCAGATAGTCCGAGGAAGGTCATACATGGTGCCAAAGTAGGAGCTGCGCTCACTCTAGTGTCACTCTTTTATTATCTTAGGCCCTTGTACAATGGCTTCGGGAGTTCAGCTATGTGGGCTGTGATGACTGTCGTCGTGGTCTTCGAGTACACTGTTGGTGGGTGCTTGTACAAAGGAATCAACAGAGCAATAGCAACACTCAGCGCCGGCGGTCTTGCAGTTGGCATCGACTGGGTTGCAAGCAAATCCGGAGAAAGTTGGGAACCAGTAATTCTGAGTGCGTCCGTCTTCCTGCTAGCTTCAGCTGCAACATTTTCCCGGTTCTTGCCGACAGTGAAAGCTCGGTTTGATTATGGTGTTACCATCTTTATCCTCACCTTCAGCTTGGTAGCAGTTTCCGGCTACCGCGTAGAAGAACTGATTAATTTAGCAGTGCAACGCATAGCGACCATCGCCATTGGTATCGCTATTGCTCTTTCCATTTGCATACTTGTTTACCCTGTTTGGTCCGGCCAAGAGCTTCACCTCCTCGTTTCCCGCAACATGGAGAAGCTCGCTGATTCCTTAGAGGGTTGCGTAGAGGATTACTTCATGAAGAGCGAGATCACGGATGCGAAAGAATCATCAGCCACTCGGTCGGAGGGCTACAAGTGTGTCCTAAACTCAAAAGCATCTGAAGATTCACAGGCAAATTTAGCGAGATGGGAACCTGCACATGGTCGCTTTGGATTTAGACATCCATGGAAACAGTATCTCAAGGTCGCAGCTGCACTGAGGAACTGTGCTTACTGCGTAGAGGCCCTCCACGGCTGCATCAATTCAGAAGCTAAGGCTCCTGAATGTATGAAGAAACATCTGAGAGATGCTTGCATGAAACTGAGCTCGGACTCATCCAAGGTCCTAAAGGAGTTGTCGAGCTCCATCAAGCTGATGAAAAGGTCTAAATCCATTGATGCGTTGGTTGGAGAGATGAAGAATGCGAAGAACAGCAACATCTCAATTGCAGATGGAGTGGCCCTAATGGAAGCCATGCCTCTCATGACAATAGCATCGTTGCTTATTGAGATATCAGCGAGGATCCAAGGGGTCGTCGATGCTGTCGGCACGCTAGCAACCCTTGCACGCTTTGAAGGCATCCGTAATGAGAAGTCCTCCTCGAAAGTACAAGCTGAAGAACAAGAAGACAAAGCCCTTCAAGAGGTT
>gnl_Musac_v1_GSMUA_Achr4T21730_001
ATGGCACTGACTGGAACTGCAGATGACAGCAAAGGCAAGAACACCAAGTGCAAGCTACTCACAAAGGATTCGATGGAGAAGATGGTAAGGCTTCCAGTTAAGCTGTGGCTGAGTGCACTGGAAGTGGGAAGAGAGGACCCAAGACGGCTTATCCATGCCCTCAAGGTGGGCGTCGCATTGACACTCGTCTCCTTATTGTACCTCTTGGAACCACTGTTCGAAGGAGTCGGACGGAATGCGATGTGGGCCGTGATGACTGTGGTTGTGGTGCTCGAATTCACTGCAGGTGCAACTCTGTGCAAGGGAGTAAACAGAGGAATTGGGACACTGTGTGCGGCATCTCTTGCATTTGTGATCGAGTTCATGGCAGAAAAGTCAGGCAGAGCTTGTCGCGGCGTTTTCATAGGAGTATCTGTGTTTTTAGTCGGATTCTTCGCGACGTACTTGAGATTTGTCCCTTACATAAAGAGGAACTACGATTATGGAGTGGTGATCTTTCTGCTGACCTTCAACCTGATAACGGTGTCGAGTTACCGCGTGCAGAACGTGTTGCGGTTGACTCGCGATCGCCTAACCACCATTGCCATCGGCTGCGGCATTTGCCTCTTTATGAGCCTCCTCGTTCTACCCAAGTGGTCCGGTGAAGACCTGCACAATTCCACAGTCTACAAGCTTGAAATGTTAGCGAGATCCATTGAAGCTTGTGTGAACGAGTACTTCCGGGATCAAATTCAAGATGACGGCAAGTCATCGAAGGACCAAATATACAAGGGATGCAGAGCAGTGTTGGACTCCAAATCCAGTGATGAGTCTCTCGCACTCTTCGGAAGCTGGGAGCCGAGGCACTCCAGACACTGCTACAGCTTTCCATGGCAACAGTACGTGAAGCTTGGTGCTGTTCTGAGACATTTCGGGTACACAGCCGTAGCACTTCATGGATGTTTGGAATCAGAAATCCAGACTCCACTATCTGTAAGATTGCTCTTTCGAGACCCGTGCAGCCGCGTCGCTGGTGAGGTGTGCAAGGTGTTCGATGAGCTCGCGCGGAGCATAAGAAACCGCCGTCACTGCTCTCCCAATGTGCTCTCCGACCACCTTCACGAGGCGCTGCAAGACCTGAATTCCGCCATCAGGTCCCAACCGCGTCTCTTCCTTGGCTCCAAGAAAGCCCGTCCCGCCGCAAATGAGCGCGCGGAGGATTGGAGACCCCAAAAAAACACATCTGCCGGTGTAGCTCTGCCTTCGGCCATGTCTGATATCACATCACTGCAGGAATGGAGGGGCAAAAGGGTAGAGTCAACTGAGAGGAAGGTCTTGAGGCCAACCCTGAGCAGAATAGCAATAACTAGCCTTGAATTCTCGGAGGCACTGCCATTTGCAGCGTTTGCCTCGTTGCTCGTGGAGATGGTGGCCAGGTTGGAGCTTGTCATTGAGGAGGTGGAAGAACTCGGCAGGGCAGCAAATTTCAAGGAGTTCTCTCAGGCGGATGAAATCGCCATCGAAATGGGATTTGATGACAAGAAGCCATGCGTGAATGGCAAAGATTTCCAGAGCCATGTGGTACACCAAGCAGCAGACGTCATATGTATGCAGCCTCTCCACGATGAGCTCAAGAGCTTCCGGTCCTACCTCAAGTGGATATGCGTCGACCAATTCGACGTTAGGCACACATTGATCTCCTGGTCCATCTTTATCCTCTTGGGCGTCTTCATCCCTATCACCTCTCACTTCATCCTCTTTTGTGCCCTCACCCATCGCACCTACGATGTGATGGTTCAACTTTCCTCACATCCGCCTTTGACCTCTCCTACCTCTACCTTTTTGCCTTTATCCGTCGTTACAACCTCCGTCACTTTTTCTTCCTCGTCAAGA
>gnl_Musac_v1_GSMUA_Achr7T18770_001
ATGGCCCCTAAACTGGGATCCTTCCATTACAACTTCGAGCAGCGGAGCAAGGAACGGCTCCTCTCCTCCACCCTCCTCCCCCACCTCTACGATGACCCCTCCACCCGGCAGGGAGGCTGCTTCCGCCGCCTGGCCGATCGGATCGCCGCCGCGTGGGCCTTCATCCGGTGGTTGGCCGTCGAGGGCTGGGAGTTCGGGCGGTCGGACCCACGGAAGGTGGTGTTCGCCGCCAAGATGGGCCTCGCCCTCACCCTCATCTCCCTCCTTATCTTCCTCCGGGAGCCCTTCCGGGACCTCACCAAGTACTCCGTCTGGGCCATCCTCACCGTCGTCGTGGTCTTCGAGTTCAGCATAGGTGCCACTCTAAGCAAAGGGCTTAATCGGGGTTTAGGAACATTACTTGCCGGAGGCCTTGCTCTAGGTGTTGCAGAACTAGCAATACTCACCGGAGATTTGGAGGAAGTAACTGTAGTTATTAGCATCTTTGTTGCTGGATTTTTTGCAAGCTTCATAAAGCTCTACCCGACAATGAAGCCTTATGAATATGGCTTTCGAGTCTTTTTGCTCACATTTTGTTTCATAATGGTGTCCGGATATAGGACAAGGGCATTTATTGAGACTGCAGTGAGCCGGTTTCTATTAATTGCTCTTGGAGCTGGTGTTGGTTTGGGAATAAATATTTGCATTTATCCAATCTGGGCAGGAGAGGATCTGCACAACCTGGTAGCAAAGAACTTCACAGGTCTAGCTAAGTCTTTGGAAGGTTGTGTCAATGGATACCTTCAATGCGTTGAATATGAAAGGGTTCCTTCAAAAATTCTTACTTACCAGGCTTATGATGATCCTCTGTACAGTGGGTATCGATCTGCTGTACAATCAACAAGTCAAGAGGATGCTCTTTTAGGTTTTGCTATCTGGGAGCCACCACATGGTCCTTACAAAATGTGGAATTATCCCTGGAAGTGCTATGTTAAAGTTAGTGGTTCGCTCAGGCACTGTGCCTTCATGGTTATGGCACTACATGGTTGTATACTATCAGAGATTCAGGCCCCACCAGAAAGCAGACAAATTTTTAGCAGCGAGCTGAAGAGAGTTGGTATCGAAGGTGCTAAAGTGTTACGCGAGCTTGGAGATTTAATTAAGACAATGAGAAAACTGGATAAACCAAATTTTCTCTTTGAAGTCCACGAGGCAGCTGAAGTTTTGCAGAAGAAGATAGACAGGAAATCGTACCTACTAGTGAATCTAGAAAGCTGGGAGGTCACAAGTGACACCGGTTCTCTGCCAAAGATGGACTCCATGTTCAGGAGGCAGATGCAGTGGCCTGGAAGGCAGTCATTTAATTTAGAAGTCATGCTTAACGGAGAAGAGTCGAGAACCTATGAAAGCGCTAGTGCATTGTCACTGGCAACGTTTGCTTCGCTTCTCATTGAATTTGTTGCGAGGCTTCAAAATTTGGTGGATGCATTTGAAGAGCTAAGTGAACAAGCCAATTTCAAGGGGAATGTAGATGAATCAGTGTCGGAGACTGCTGGGCTGTGGACCAGAATCAGGAAGTTTCATGTGAGAAAAGAGGAATTAGTT
>gnl_Musac_v1_GSMUA_Achr2T09980_001
ATGGCTACCGAGAAAGAAGCACAGGGTGGTTTGGAATGGCGGGTAAGTGTCCCTGAAGGATCTGCGGCGGAAATGGAGTTGGAATCCAAATGGATTCACAGGGCACGAACTTGGTTGATCCAGCTTGTGATGACGGTGGTATCGAAGGTGACGAGCTTCGGGAAGAAAGCTGGGAAGATCGGAGCTGATGATCCTCGCAAGGTCATCCATGGTGTCAAAGTCGGGATAGCACTAACGTTGGTCTCACTCTTCTACTACACCAGGCCATTGTACGACGGCGTTGGAGGATGCGCTCTGTGGGCAGTGATGACAGTGGTGGTGGTCTTTGAATTCACCGTTGGTGGCTGCTTGTACAAAGGAATTAACAGAGCTGTAGCAACATCGACGGCGGGCACTCTTGCGGTGGGCATCCATTGGATTGCAAGTAAATCCGGAGAAAAAGTGGAGCCTATTATTCTGAGTTCTTCCGTCTTTCTCCTAGCTTCGGCTGCTACGTTCTCTCGATTCATACCCAACATAAAAGCACGGTTCGACTACGGGATCACCATATTTATCCTCACCTTCAGCTTGGTGGCTGTATCTGGATATCGTGTGGATGAACTGCTCCGATTGGCACAGGTGCGTATCTGCACCATCGCCATCGGTATCGCCATATGTCTCGTTGTTTGCGTTCTTGTTCGTCCCGTGTGGGCTGGCCAAGAGCTTCACCTCCTGGTTTCCCGTAACATGGATAAGCTCGCTGATTCATTAGAGGGTTTAGTGGAAGACTACTTCATGAAGGATAAGAAGGTTGAAGGAGAGGTGTCGTGCTCTCAAAGGTCACAGGGATATAAGAACGTCCTGAATTCCAAAGCGTCTGAAGATTCACAGGCCAATCTTGCAAGATGGGAACCTGGGCATGGCAAATTTGGCTTCAAGCATCCATGGAGCCAATACCTCAAAGTTGGAGCCGCCATGCGGTACTGTGCCTACTGCATGGAAGCCCTCAATGGTTGCATCAACTCAGAGATCCAGGCACCAGAGCACATGAAGCGTCATCTACGTGATGTCTGCATGAGGTTGAGTTTGGGTTCATCGAAGGTCTTGAAGGAGATATCGAGCTCCGTCAAGTCGATGAAGGAGTCGCGAAGCATTCAAGTTTTAGTAGGAGAGATGAATGATGCAGTGGAGGAGCTCCAAGTTGCCTTGCGATCACTTCCCAAACAATTAACACATCATGCCTCTCTTCACAGCAGTATCGTTACTGATAGAGGTGTCGGAGAGGGTCGGAGGAGTCGTCGATGCCGTGGGCACGTTAGCCACACTTGCGTGCTT
>gnl_Musac_v1_GSMUA_Achr9T00890_001
ATGGCGAGCGAGAAAGAAGCTTCGAGGGGGTTGGAATGGCAGGTGACAGTTCCTGGTGGCTCATCGGTGAAGCTGGAGAGCGACTCTGTGCCAACCGCAGCCGGATGGAGGATGCATCGTCTCAAGTCAGCATTGACATCGAAGGTGTTCGATTTCGCGAGCACGGTGCGGAAGATCGCCGCCGACGATCCGCGGAAGGTCGTCCACTGCATGAAGGTAGGGCTTGCGCTGGCTCTCGTCTCCGTCTTCTACTACACCCGGCCCTTGTACGATGGAGTTGGTGGCGCTGCTATGTGGGCCGTGATGACAGTGGTGAAATGGTGTGTCGTTGATGCAGGAGGTAGCCTGTACAAAGGACTGAACAGAGCCACTGCAACCCTGAGCGCTGGATCTGTAGCATTTGGCATTCACTGGCTCGCGATCAAGTCAGGGAGAACCGCAGATCACATAATTCTTGGGGCCTCAGTCTTCCTGCTGTCTTCTGCTGCGACGTTCTCCAAGTTCATCCCCACCATCAAAGCCCGGTTCGACTACGGCGTCACCATATTTATCCTCACCTTCAATCTGGTCGCGGTGTCGAGCTATCGCGTAGAGAAGTTGCTAGCGTTGGCTCAGTGGCGATTCTGCACCATAACCATCGGATTCTGCATCTGCCTCACGGTGTGCGTCGTGATCTGCCCCGTTTGGGCCGGCGAGGAGCTCCATCGCCTCGTCATGCGCAACATGGAGAAGCTTGCGGACTCCTTGGAGGAATCGGTAGCCGAGTACTTGGAGGAGGAAGGCGGTGTCGACTGCAACCAGAAGCTCGGTCAAAAATCACAAGGCTATAAGTGTGTTCTCAACTCCAAATCGTCTGAGGACTCGCTGGCTAATTTAGCCAGATGGGAGCCCTCTCATGGTTGCTTTAGCTTTCAACATCCATGGCGACGGTACCTCGAGGTCGGCGCTGCAATGCGGCAATGCGCATACTGCATCGAATCACTCGATAGTTGCATCAATTCGGAGAATCAGCAGCCACCTGATTCTGTGAAGAAGCATCTGGCCAAAGTCTACGCAAAAGTGACAACAGAGTCGTCCAAGGTTCTGAAAGAGCTGGCGAGTTCATTCAGGTCCATGAGGAAGCCATCAAGCATAGATTATTTAGTCGAGGATATGAAGAACACAGCAGACGAGCTCCAGAACGCCCTTGGTTCTCTCCCGCAAGAAGCAACCTCGCTCATCGTGGAAACACTGCCTCTCATCACGGCGGCTTCTCTTCTCATCGAGGTGTCGGTAAGAGTGGAAGGCGTGGTCCACGCCGTCAAGGAGATCACTGCACTGCCTTGTTTCAAGCCCACTAATGGCGAGGAACTCAAGGCCCAAAACAAGGCTCCGTCCACCGTAGCA
>gnl_Musac_v1_GSMUA_Achr8T30390_001
ATGGATCTTGTAGTTGAGAGCAGAGAGAAGACGAGGACAATGGTCATCGAGTTGTCGAAGAAGGTGAAGAAGATCGGAGAAGACGACCCTCGACGTGTCGCTCACTCCTTCAAAGCGGGACTTGCACTCACGCTGGTCTCCGTCTTCTACTACGTTACCCCCCTGTTTGATGGCTTTGGGGTGTCGTCCATGTGGGCCGTGCTCACGGTGGTGCAGTGCCGTGTGCTCTCCTCAGGTGGAACTCTAAGCAAAGGCCTCAACCGAGCTGTCGCAACACTTGTGGGTGGTTCACTGGGAGTTGCAGCTCATCAGATCGCGGTCCTCTGCGGCGAGAAAGGAGAACCCATCCTTCTCGGGCTCTTCGTCTTCATACTCGCTGCGGCGGCGACGTTCTCTCGGTTCATACCGGAGATCAAGGCGAGATATGACTACGGGGTGACGATATTCATACTGACGTTTAGCCTCGTGGCGGTGTCGAGCTATCGAGTCGACGAGCTGTTGCAGTTAGCTCTCCAGAGGGTGTCCACCATCGTCGTCGGAGTTGCTACTTGCCTGTGCACCTCCATCTTTGTCTTCCCAGTCTGGGCTGGAGAAGATCTCCACAAACTTGTGGCTGCCGATTTGGAAAAGCTTGCAAATTTCCTCGAAGGACTGTCAACAGAATACTTCGCAGAGAAAGGGGAGGTTGAAAATTTGGAGACCAAGTCCTTTCTCCAGGTGTATATTAGTGTCCTCAACTCAAAGCCCACAGAGGACTCCTTGATGAGTCTTGCGAGATGGGAACCGGGCCATGGTCGCTTTTGGTTTCGCCACCCATGGAAACAGTATCTAAGAATTGGAGCTTTGAGTCGGCAGTGTGCCTTCTCCATGGACGCTCTTGCTACCTACATCACCACCTATCCAAAATTCAAGCCAAGCTCGGATCCGGACCTCCACTTGAAGATCCGAAAGACGTGCCAGGAGATGAGCTCCGAATCGGCGAAGGCATTGAAGGAGCTGTCGTCCTCGATCCGGGCCATGACCGTGCCTTCCTTGGCCAGCCGCGACGCGTCGACCGTCGTCGCGACGGTCAGGAAGTTGGAGGATGTTCTGTCGGAGGGCAAGGCGACGTCCGATGTCCTCCACTTGGCGACGATCGCATCCCTCCTCACCCAGTTGGACGTCCGAGCCCGGGAGATCGCGGGTTCGGTCGAGGAGTTGGCTCGGCTCGCCCACTTCAAGCGTTTCGATCCGATGCATGAAGTCAGGGTTAAACCA
>gnl_Musac_v1_GSMUA_Achr11T12230_001
ATGAACGGAAAGAAGGGCAGCAGCATTCGCATCGATATCGGCTTGCCGTCGAGTGCAGTGCCACGAGAAACTGCGAGGAAATCCGGGAGCGGAGAAGGCGACGAGGCCATCACCATCCCCCTGAGGAAATGGATGATGGAGGTGTGGCAGTTCGCCAGGGAGGACACCAACAGGGTGACCTTCTCGCTCAAGGTAGGTTTGGCCTGTCTCCTCGTATCGCTGCTCATCCTCCTCCGAGCTCCCTACCAAGTCTTCGGCGCCAACATCATCTGGTCCATCCTCACCGTCGCCATCATGTTCGAGTACACCGTCGGTGCAACCTTCAATCGAGGGTTCAATCGAGCACTAGGGAGTTTACTGGCAGGGGTCTTCGCCGTCGTGGTGATCCAAGTGGCCATGTCCAGTGGCCACGTCGCAGAGCCTTACGTCATTGGCCTCAGCATCTTCCTCGTCGGATCTATTACGTCGTTCATGAAGCTGTGGCCGTCGTTGGTGCCTTACGAGTACGGCTTCAGGGTGATCCTCTTCACCTACTGCTTGATCATCGTGTCGGGATACCGCATGGGTAACCCGATCAGGACCGCCATGGATCGGCTCTACTCGATCGCCATAGGCGCTATCGTCGCCGTCCTCGTCAACGTCCTCATCTTCCCGATATGGGCCGGGGAGCAGCTTCACAGGGAGCTCGTCGGCCACTTCGACTCCGTCGCCGACTCCCTCGAAGAGTGCGTGAAGAAGTATCTGAGCGACGACGGGTCGGACCACCCGGAGTTCTCGAAGACGGTGATGGACGACTTCCAGGACGAGCCGGCGTTTCGGAAATGCCGGTCGACGTTGAACTCCTCGGCGAAGCTCGATTCCTTGGCCAATTCTGCAAAATGGGAACCTCCACACGGGAGATTCATGCAGATGTTCTACCCGTGGGCAGAGTACGTCAAGGTCGGCGCCGTGCTTCGGCACTGCGCTTACGAGGTGATGGCACTGCATGGCTGCCTTCACTCGGAGATACAGGCGCCCTACAACCTCAGGTACACATTCCGGACCGAGATCCTCGATGCCACGAACCAGGCGGCGGAGCTACTGCGGAGCTTGGCCAAAGACCTCAGCAACATGAAGCACAGCCTCCACACCAGCCTACTCAAGCGTGTCCACGCCTCGACCGAACGCCTTCAGCGCTCCATCGACCTCCACTCCTACCTCCTCACCTTGAGCCACGACGTCTGTGATTGCTCGACCAAACCACCCGCTAAACTCTCCCACACGATGAAGAAGCAGCAGAGGCGGCTCCATTCATGGCCGTCGAGGGAGGTGGACGACTTCGAGGAGGACATGAGCGGGGAGTCGATTCCCCGGATGCGTGCGCTGGAGAGCACGGCCGCGCTGTCCCTCGCCACTTTCACGTCGCTGCTCATCGAGTTCGTGGCTCGCCTCGACCACCTGGTGGAGGCCGCCGATGAGCTCGCCAAGTTGGCCAAGTTCAAGCAGGAGATTGCATGC
>gnl_Musac_v1_GSMUA_Achr6T35650_001
ATGGAATTCGGTCTCCAAAGCAGTCAGAAGATTGGCTTCTCGCCATGGTGGTCCAACGCTATCTCACTGGTAGACAGCCTGAGCACAAGAGTCGTCGAGTTCTTCAGGAAGGTGAAGAAGACCGGAGAAGATGACCCGCGACGGATCGGGCACTCCTTCAAGGTTGGGTTGGCTCTCACAATGGTCTCCGTCTTCTACTACGTGACGCCCCTCTTCGATGGCTTCGGGGTTTCCACCATGTGGGCGGTGCTCACCGTAGTGGTGGTGATGGAATACACAGTTGGTGGAACTCTAAGCAAGGGCCTCAACAGGGCTTTCGCAACACTACTTGCTGGTGCACTGGGAGTAGCAGCTCATCAGATAGCGGTCCACTGCGGAGAGAAAGGAGAACCGATACTTCTCGGCCTCTTCGTCTTCGCACTTGCCGCGGCGGCGACGTTCTCTCGATTCATACCGGAGATCAAAGCAAGATACGACTACGGGGTGACGATATTTATACTGACGTTTAGCCTTGTGGCGGTGTCGAGCTATCGGGTGGACGAGTTGGTGCAGCTGGCTCACCAGAGGCTCTCCACCATTGCCATTGGCGTGGCCACTTGCCTGTGCACCTCAATCTTCGTCTTCCCCATCTGGGCAGGAGAAGATCTCCACAAGCTTGTGGCTGGAAACTTGGAAAAGCTTGCGAGCTTCCTCGAAGGACTGTCGGCAGAATGCTTTGCGGAGAAAGGAGGGATTGAGAATTTGGAGGGCAAAACCTTTCTGCAGGCCTACAAGAGTGTCCTCAACTCCAAGCCCACTGAGGACTCCTTGGCAAATTTTGCGAGGTGGGAGCCGTGCCATGGTCGTTTCTGGTTCCGTCACCCGTGGAAACAGTACCTAAAGATTGGAGCTCTCAGTCGTCAGTGTGCTTCTTCCATGGACGCTCTTGCTGCCTACATCATCACCACCTCCACAAAATCCAAGACGAACACGGATCCGGATCTCCAACTAAGGATCCGAGCTGCATGCAAGGAGATGGCCACCGAATCCGCCAACACGTTGAAGGAGCTTTCAACGGCTATCCGGACCATAACCGTGCCTTCCGCGGCCGGCCGGCACGCGTCGGCAGCCGTGGCGGCGATCGGAAAATGGAGGGACTCCCTTTCCGACGACATCGCCCTGCCCGAATTCCTCCACGTGGCGACCACCGCTTCCCTCCTCGCCGATTTGGTCCTCCGGGTCCAGAAGATCGCGGGCTCGGTTGAAGAGTTGGCTCGCCTCGCCCACTTCAAGCGACCCGAGCCGCTAGTTCACGACGCCAAGATTAAGCCGGTTGTCGACGAACATAGCCGGTCACACCTGTCCATTACCTTAGAGAAA
>gnl_Musac_v1_GSMUA_Achr10T30050_001
ATGGCCCCCAAGCTTGAATCCTTCCATTACAACTTCGAGCAGCGGAGCAACGAACGGCTCCTCTCCTCCACCATCCTCTACCACGAACCTTACCCCCGGCAGCGTGGCTGCTTCCACCGCCTCGCCGACGGGGCCGCAGCCACGTGGGCTTGCCTCTGCGGGCTGGCCGTCGAGGGCTGGGAGTTCGGTCGGTCGGACCCCCGTAAGGTCGTGTTCGCCGCCAAGATGGGCCTCGCCCTCACCATCATCTCCCTCCTCATCTTCCTGAGGGTGACCTTCCATGACCTCTCCAAGCACTCCGTCTGGGCCATCCTCACCGTCGTCGTTGTCTTCGAGTTCAGCATAGGTGCCACACTAAGCAAAGGGCTTAATCGGGGTTTAGGAACACTACTTTCTGGAGGCCTTGCTCTAGGAGTTGCAGAAATAGCAACCCTGACCGGAGATTGGGAGGAAGTACTTGTAATTATTAGTATCTTTGTTGTTGGATTTTTTGCAAGCTTTATAAAGCTCTACCCGACGATGCAGCCTTATGAATACGGCTTTCGAGTTTTCTTGCTCACATTTTGTTACATTGTGGTGTCCGGATATAGGACAAGGGCATTTATGGAGACTGCAGTCAGTCGGTTTATACTAATTGCGCTTGGTGCAGGCATTGGGTTGGGAGTAAATATTTGCATTTATCCAATCTGGGCAGGAGAGGATTTGCACAACCTAGTAACAAAGAACTTCACTGGTCTAGCCAAGTCTTTGGAAGGTTGTGTCAATGGATACCTTCAGTGCGTTGAATATGAAAGGGTTCCTTCAAAAATTCTAACATACCAAGCTTATGATGATCCTTTGTACAGTGGGTACAGGTCTGCTGTTCAATCAACAATTCAAGAAGATGCACTTTTGAGTTTCGCTATCTGGGAGCCACCACATGGTCCTTATAAAATGTGGAATTATCCCTGGAAGAACTATATCAGAGTTAGTGGTGCGCTCAGGCACTGCGCCTTCATGGTTATGGCTTTGCATGGGTGTATACTTTCAGAGATTCAGGCTCCACCAGAAAGCAGACAAATTTTTAGCAGTGAGTTGAAGAGAGTTGGCATCGAAGGTGCTAAAGTGTTGCGCGAGCTTGGGGATTTAATGAAGACGATGACAAAACTAAACAAACCAAATTTTCTCTTTGAGGTCCATGAAGCTGCTGAAGTGTTGCAGCAGAAGATAGACCGGAAATCATACCTTCTGGTGAATTCAGAAAGCTGGGAAGGTGCAGAGTTTCCTGATGGAACGAAAGGAAATCTAAACAGAACTAACATCACAGAATATGAGAACAATTGCTACACGACACGATCTTATATGCAATGGCCTGCTAGGCAGTCATTTAATTCAGAAGTCATGCGTAATGGAGAAGAATCAAGAACTTATGAAAGTGCTAGTGCATTGTCATTGGCAACTTTTTCTTCACTTCTCATTGAATTTGTTGCAAGGCTTCAGAATTTGGTGGAGGCATTTCAAGAGCTGAGTGAAAAAGCCAATTTCGAGGAGCCTGTAGATGAGCCAATATTGGAGACTGCTGGGCTCTGGACCAGAATTAGGAAGTTGTTTTTGAAGAACAAGGAACTAGCT
>gnl_Musac_v1_GSMUA_Achr10T26450_001
ATGAACGGGAAGAAAGGCAGCGTCCGAATTGATATTCGCACGCCGGAGACTGCGAAGATGTCCGGTGGTGGTCGAAGTAGCAGCGACAGCATGTCGCCGAGCAAATGGATATGGGACGTGTGGGAGTTCGCCAAGGGGGATACCGACAGGGTGACCTTCTCTCTCAAGGTAGGGTTGGCTTGCCTCCTGGTGTCGTTGCTGATACTAATCCGAGCACCCTATCAAGTGTTCGGCACCAACACCATCTGGGCCATCATGACCGTGGCCATCATGTTCGAATACACCGTCGGTGCTACGTTCAATCGAGGGTTCAATAGAGCTCTTGGGAGTTTGCTAGCTGGAATCTTTGCAGTAGTGTTCATGCAAATAGCCATGTCAAGCGGCCACATTACCGAGCCTTACATCATTGGCCTCAGCATCTTCCTCGTCGGAGCTATTACATCCTTCATGAAGCTTTGGCCGTCCTTGGTCCCTTACGAGTACGGCTTCAGGGTCATCCTCCTGACCTATTGCTTGATCATTGCCTCCGGATATCGAATGGGAGACCCCGTGAGGACTGCCGTAGACCGGCTTTACTCCATCGCGATCGGTGGTCTCGTCGCAGTCTTCGTGAACCTCCTCGTCTTCCCCATATGGGCCGGTGAGCAGCTGCACAAGGAGCTCGTCAGCCACTTCGATTCCGTGGCTGACTGCCTCGAAGAGTGTGTGAAGAAGTATCTCAGCGACGACGGATCAGAACAACCTGAGTTCTCCAAGACCGTGATGGATGATTTCCAGGACGAGCCAGCTTATCGAAAGTGTCGTGCCACTTTGAGTTCATCTGCGAAGCTCGATTCCCTGGCCAATTCAGCGAGATGGGAGCCACCCCACGGGAGATTCCGACACTTCTTTCACCCATGGGCGGAGTACGTCAACGTCGGGGCCGTGCTCCGTCACTGTGCCTATGAAGTGATGGCATTGCATGGCTGTCTGCACTCGGAGATACAGGCACCCTTTAATCTAAGGTGTGCATTCCAATCCGAGATCCTCGATGCAACGACGCAGGCAGCAGAGCTGCTTCGCAGCATGCGCAAAGACATCAGCAACATGAAGCACGGACTCCGGACGAGCCTTCTCAAGCGCGTCCACAGCTCCACCGAGCGCCTGCAACGCTCCATCGACCTCCACTCCTACCTCCTCACCTCATCTCACCATCTCTCCACTGCTCTCTCTTCAAACCTCATACCCTCCCGAGATCACTCGACCGATCCGGATAGCAAGGGAAGAAGGCTGCGTTCATGGCCTTCCATAGAGGTGACTGATCTGCAGGAAGACGACATACCAAGGATGAGTGCGTTGGAGAGCACCACGGCGTTGTCGCTCGCCACCTTTACCTCATTGCTCATTGAGTTTGTGGCACGGCTCGATCACTTGGTCGAGGCTGTGGATAAGCTTGCCCGGTTAGCTGGATTCAAC
>gnl_Nelnu_v1.0_NNU_015676-RA
ATGGAGAATTCTGGAAATGAAGTTTTCAGGGAAGAAAACAATGAAGCGAAGATCAAGCAAATCCGTCTAGAGATAGAGATAGCTTTGACGAAGATGAGAAGATCACTAGGTTTGTTGTGGCGAAAGATATGGAGGGTTGGTCGAGAAGATCCACGGAGAGTCATTCACTCTTTGAAAGTTGGGTTGGCGTTGACGCTAGTCTCCTTTCTATATCTGATGGAGCCACTGTTTAAAGGAGTTGGACAAAATGCAATCTGGGCTGTCATGACTGTGGTTGTGGTGCTTGAGTTCACTGCTGGGGCAACTCTGTGCAAAGGACTGAATAGAGGAGTTGGGACTCTCTGTGCCGGGTCGTTAGCCTTTTTCATTGAATATATTGCAAATGAGTCGAGCCACATATTCCGAGCTGTTTTCATCGGATTTGCAGTCTTTCTGATCGGTGCTGCAGCTACATACATGAGGTTCTTTCCAAATATAAAGAAGAACTACGACTATGGTGTTGTGATATTCCTCTTAACCTTCAATCTAATAACGGTGTCAAGCTACCGGGTTCATAATGTATTCCGCATCGCACACGAACGCTTCTATACCATCGCGATCGGTTGTGTTATCTGCCTTTTCATGAGTCTGATTTTTCCAAACTGGTCTCGAGAAGATCTCCATAATTCCATTGTGTTGAAGCTTGAAGGGCTAGCCAGATCAATAGAAGCTTGTGTTAAGGAATACTTCCAAGATGAGGAGATTAAAGCTGTTGAAGACAACGAGGAATCATCAGAGGATCACATTTACAATGGGTATAAGGAAGTTTTGGACTCCAAATCCAGTGATGAGACCCTAGCACTACATGCAAGTTGGGAGCCAAGGCATTCAAGGCACTGTCATCGTTACCCATGGCAACAGTATGTAAAATTGGGAGCTGCTCTTCGACATTTTGGCCATACAGCTACCCCACATTCTGTTCGAGCTTTGTTCAAAGATCCGTGCATCCGAGTAGCCAGGGAAGTATCGAAGGTACTCATAGAACTAGCCGACAGCATTAGGGAACGTCGCTGCTTCTCTCCGGAGGTTCTCTCTGATCATCTTCATGAAGCTTTACAAGACCTCAACAGTTCCATCAGGTCCCAACCTAGACTGCTGCTTGGCTCCAGCCGTAACAAAACCAGAAACATGCTCACCACAGCTGCTACAGTTGCCAAACAGAACCCCACCAAGGACTCTGGGGTTTCCTTATCCTTCGCCAGAACTGATCCTTCAGCTTTCCTAGAGTGGCGAACTAATCGGGTTATTGATCAGTCTAGGGAGTCAGAGACGAGACTGTTAAGGCCAGCGCTGAGTAAATTCTCGACTTCGAGTTTTGAATTCTCTGAAGCACTTCCATTTGCTGCCTTTGCTTCTTTGCTAGTTGAGACAGTGGCGAGGCTCGGTCTTATCATTGAAGAAGTTGAACAACTAGGAAGGCAAGCAAGATTCAGAGAGGTAAAGCCTCGTGAAGAACAAGAGCAGATTAAAGTGACGTGTGAAAGACCACCAAGAAGAGTTAATGCTGTAGAACTGCAACCACATTTGGATGCCAGGGGAATAGAA
>gnl_Nelnu_v1.0_NNU_012670-RA
ATGCTTAAAAGGAAAAAGACATTTGATTTGAATGAGGAAGAGATGGCGGTGAAAATGGGATCATTCAAGAGTGTTTTTGCAGAAAAAAGCAGGGAGAGGCTACTTTCCAATAAGGGGGGATATTCAGAACTTGGGTTCTGCATCAATGATGGAGTTGATGAAACAAAGGGATGGCGGTGGTGTTGTTCTCCGATAGAAGTAATCGTTAACTCATGGACAACATTGTCACAGTCTGCTATTAAGTTATGGGAGTTTGGTCGTTCCGACCCGAGGAAAGCTATATTCGCGGCCAAAGGGGGATTGGCACTGGTACTTATTACACTGCTTATATTCTACAGAGAACCATTCAAGGATCTCGGTACTTACTCTGTTTGGGCCATTATGACTGTGGTTGTCGTCTTCGAGTTCAGCGTAGGATCGACCCTTAGCAAAGGGTTTAATCGTGGTTTGGGGACATTATCTGCTGGAGGTCTTGCTATAGGAATGGCAGAGCTATCTATTTTATTTGGGAAGGGGGAAGCATCCTTCATTGTTTTCAGCATCTTCATTATAGGATTTTGTGCCAACTTCATCAAAATGCACCCAACGATGAAACCATATGAATATGGGTTTCGTGTGTTTCTCTTGACTTACTGTTTTATAATGGTATCTGGGTATAAAACAAGGGAGTTTGTCACCACAGTAGTGAACCGCTTCATGCTCATTGTCCTTGGTGCCGGTATTTGTTTGGTTGTTACTATATTCATTTACCCTCTTTGGGCGGGTGAGGACTTGCACAACTTGGTTGTCAAAAACTTCATGAATGTTGCTGCTTCTTTGGAAGGATGTGTTAATGGATACTTGCAGTGTATTGAATATGAGAGGATCCCTTCAAAAATTCTTACTTTCCAAGCTTTTGATGACGAAGTATACAAGGGCTACAGATCAGCTCTAGGATCTACTTTCCAAGAAGAGACCCTGCTAGGTTTTGCTGTCTGGGAACCACCTCATGGACCTTATAAAATGTTCAGTTATCCTTGGAAGAACTATGTCAAAGTAAGTGGCGCACTGAGGCATTGTGCATTCATGGTCATGGCTTTGCATGGATGTATACTTTCTGAAATACAGGCACCTGCAGAAAGAAGACAGGTCTTCAGCAGTGAGTTGCAGAGGGTAGGTACTGAAGGTGCTAAAGTGTTGCGTGAGCTTGGAAATAAAGTCAAGAAGATGGAGAGGTTAAATCCCGGTGACATTCTTTCTGAAGTGCATGACGCAGCTGAAGAGCTGCAGAACAAGATAGATCGAAAATCATACCTTCTTGTCAACTCTGAGAGCTGGGAGATTGGAAGACGGCATAAAGTCCCAGAAGATTCTGAGGAAATTGTTGGTAGTCTAGATGATGAAAGTAAATTCTTGTCAATAAAGTCACTAAGCGAAGCAGTTCTCGACCTTAGATCAGTGGAGGTGCCAAAAGGCTGGGATGTTCACAATACTAACATGGGTATCAACACCCCTCTGCTAGAAGATGATACATCTGAAAATACCAAGATACAGTTATCATGGCCGTCGCGCTACTCACTCATTGGTGATGGGATGCTTAACAACGAAGAATCAAGAACATATGAAAGTGCAAGTGCCTTGTCTTTGGCTACATTTGCTTCTCTTCTAATAGAGTTTGTTGCAAGGCTTCAAAATCTTGTTGATTCATTCCAAGAGCTTAGTGAGAAGGCCAAATTTAAGGTACCTGTTGACCCACCACCAAATGAGGTTATTGGATTTTGGACCAGATTTTCTAAATGCTTCCTGTTCAAGAAT
>gnl_Nelnu_v1.0_NNU_010367-RA
ATGATAAAATCAGGCCAAAAGGGTAGCATCGAGATCGACATTCCTCCGGCATCCAGCAAAGTGAAACAACCCGAAATGACAAAAAAGAAATCGGGTAACAGAGGCTGCTTCTCCGTTAGAGAATGGATTCGGAATGTGTGGAACTTCGCAAAAGAAGATAGCAATAGAGTAACATTCTCACTGAAGGTGGGACTTGCAGTTCTCCTTGTGTCGCTGCTAATACTTTTCCGGGCAACTTATCATGAGCCACGTTTAACCGAGGATTCAACCGAGCAATTGGAAGCTTACTTGCCGGAATCTTTGCGATTGCCGTTGCCGAAGTTGCTTTGTGCACCGTTATGGCCGTCCCTGGTCCCATACGAATATGGCTTCAGGGTTACACTCTTAACCTTCTGTTTAATAATAATGTCTGGTTATCGGATGGGAAACCCGATCAGAACTGCCATGGATCGGTTATACTCGATTGCCATTGGAGGGTTTGTGGCAGTTCTAGTAAACGTCTTCATTTTCCCTATATGGGCAGGGGAGCAACTCCACAAGGAGCTTGTCAACAGCTTCAATTCAGTGGCGGACTCTCTTGAAGAGTGTGTAAGAAAATATTTACAAGATGATGGGTCTGATCGCCCAGACTTCGCAAAGAACGTCATGGACGAATTTTCTGACGAGCCGGCGTACCGAAAATGCCGAGAGACAATGGATTCATCGGCGAAACTCGATAATCTGGCAAATTCGGCGAAATGGGAGCCGCCCCATGGCAGGTTCAGGCATTTCTTCTACCCATGGTCGGAATATGTGAAAGTCGGGGCCGTACTCCGATATTGCGCCTACGAGGTCATGGCGCTTCATGGTGTCCTACACTCTGAGATTCAGGCACCCTATAACCTTCGCATTACCTTTCAACCGGAGATCCAGGAGGCCAGCAGCCAAGCAGCAGAGCTAATAAGGAGCTTGGGCAACGACATAAGCAACATGAAACGAAGTCTTCGAACCTCGTTACTGAAGAGGGTTCAAAGCTCGACTGAACGCCTCCAACGTGCCATAGACATGCATTCCTACCTCCTCACATCGAGCCATGATCTGCTTGACTACTCTTCCAAGTCATTCCCCTGCAGAGTCGTACCGTCGAACACTTTATCTTCTTCCGCCTCTGACTTCTCCGGCCAATTAGCAGCAGAGCCAGCAGGTAGCAATCGCCCCGAGCCGCCCCTGAATCCCACGCTCCAGAAAGCACCCTCTGAGACTCTCCTTCCAGCTGCAGCTGGTCTGCAGGCTGAATCCTATCACGAGACAATGAAGAAGCAGCAGAGGAGGCTTTACTCATGGCCTTCAAGAGAGGTGGATTCGTACGAAGAAGGTACGAACGGCGAAGACCTCCCGAGGATGAGGGCACTAGAGAGCACCACAGCCCTGTCACTCGCTACCTTCACTTCATTGCTTGTAGAGTTTGTGGCTAGGCTTGATCACTTGGTTGAAGCTGTGGACGAGCTTGCCAAAATGGCCAAGTTCAGGAATGAAGAATCA
>gnl_Nelnu_v1.0_NNU_018226-RA
ATGGTTCCGAAGATGAGGTCCTTTAAGTATTATTTTGCACAGAGAAGTAAGGAGAGGCTGCTTTCCCAGAGCTTGAAGGAAGGGTATTCAGAAATTGGGTTGGGTAGCATGGACGGACATGATGGAAGAACAAGATGCTGGTGTAGTAACTTTACGACAGAAACAATTACCAACTTATGGACATGGCTGCAACAGATTGCTTTTGAGGCATGGAATTTCGGTCGTTCCGACCCAAGAAAAATCATATCCTCAGCCAAGATGGGACTGGCACTGGTGCTCATTTCACTTATCATATTGTTCAAGGATCTCAGTCAAAACTCTGTTTGGGCGATTATGACAGTCGTTGTTGTTTTCGAGTTTAGCGTAGGAGCTACTCTTAGCAGAGGATATAATCGTGGTTTGGGAACATTCTCCGCTGGAGCCATCGCTCTGGTCATGGCGGAGCTATCTATATTAACTGGAAACTTGGAAGAAGTCTTCATTATTATCAGTATTCTTATCACAGGTCTTTCAGCATTCTGTGTTAACTTCGTGAAAATGTACCCACCAATGAAGCAATACGAGTATGGATTTCGTGTATTTTTGTTGACATATTGTTGCATAATGGTATCTGGGGAAACAATAAAAGAATTTTTCGACACAGCAGTAAGTCGCTTGTTGCTCATTGCCCTTGGAGCTGCTGTTTGTTTGGCTGTAACTATTTTCGTATACCCAATTTGGGCCGGGGACGACTTGCACAACTTGGTGGTAAAAAATTTCATGAATGTTGCTACTTCTTTGGAAGGGTGCGTCAATGGATACCTGCAATGTGTGGAATATGACAGGGTACCTTCAAAAATTCTCACCTACGAAGCTTATGATGACCCAGCATATAGCAGCTATAGATCAGCTGAAGTATCTACTCATGTTAGATTGTTCTTATCGCTTGGTCATCTAGGTTTTGCCATCTGGGAACCACCCCATGGACGTTATAGAATGTTCAAATATCCATGGAAGAACTATGTCAAAGTGAGTGACGCACTGAGGCATTGTGCATTCATGGTCATGGCTTTGCATGGATCTATGCTTTCTGAAATACAGGCCCCTGCAGAAAGGAGACTGGCCTTCAACAGTGAGCTGCAACGGGTAGGTACTGAAGGTGCTAAAGTGTTGCGTGAGCTTGGCAATAAGGTCAATAAAATGGAGAAGTTGAGCCCTGGTGACATTCTCTCCAAAGTGCATGAGGCAGCAGAAGAATTGCAAAAGAAGGTCGATAAAAAATCATACCTTCTCGTCAACTCAGCCAAATGGGAGATTGGAAGAAGGGCAAAAGTCCTGTCAGATCCAGAGGACACCGATGAGGATCTAGATGATAAAACCAAGTTCCTGGCAAAGTCACTGAGTGAAACTGTGCTGGACCTTAGATCAGTCAAACTATCAAAGAGCTGGAATGTTCACAACACTAACACGAGTGCTCCCACCTCACTGCTAGAAGATGATTTATCTGAAAATATGTTCAAGAAACAGATATCATGGCCTTCACGTTTCTCACTCAATTCTAATATGGCGCTTAGTGAAGAGTCATCCACATATGAAAGTGCAAGTGCATTGTCTTTGGCTACATTTTTTTCACTTCTAATGGAGCTCGTTGCAAGGCTTCAAAATCTTGTTGATTCATTCAAAGAACTCAGTGAGGAAGCCAATTTTAATGAACCTTCCATTGACCCACTAGTGCCAGAAGAGATAGGTGGGATT
>gnl_Nelnu_v1.0_NNU_011478-RA
ATGGAGATTGAATCAGCCAGTGACAAGAAGCCTGGGCTCCTTGTTCGTGGGTGGTCGTGGCTTAAGGCCTTGCCTGAGAAATCTAAGGCCAAAGTAATTGAGGTGGCAAAGAACGTAAGGAAAGTTGGGCAGGATGATCCAAGGAGGATTGTCCACGCTCTCAAGGTTGGGCTAGCTCTCTCCGTGGTTTCACTTATTTACTACTATAAGCCTTTTTACGATGGCTTTGGAATCTCAGGGATGTGGGCTGTATTAACAGTGGTCGTTGTCTTTGAATTCTCTGTTGGTGCAACCTTGAGCAAAGGTCTAAATAGAGGATTTGCAACATTTCTCGCTGGTGCCTTAGGAGTTGGAGCTCATTACTTGTCAAATCTCTGTGGAGACAAGGGAGAACCTATAGTCCTTGGGCTCTCGGTTTTTCTTCTAGCTGCAGCGTCAACATTCTCACGATTCATTCCTGGAGTCAAGCAAAGATACGACTATGGGGTGGTGATATTTATATTGACATTCAGCTTGGTAGCTGTGTCTGGTTATAGGGTTGACGAGATCATAGAGCTGGCTCACCAGAGATTGTCAACTATTGTCATTGGAGGCCTAACCTGTGTGATCATATCCATTTGTATTATGCCAGTTTGGGCCGGTGAAGATCTTCACAATCTGGTTGCTCAAAACCTGGAAAAGCTCGCCTGCTTCTTAGAAGGATTCGGGGGTGAATACTTCAAAGATTTAGAGGATGGGGAGATTGTTGTGGTGTCTAAAAGTGGCAAGCCATTAGCCGAATACTTTAGAAATCCAGAGGATGGAGAGGCTGCTGTGGTCTCTAAAAGTGACAAGTCATCTCTTCAAAAGTATAAAAGTATTCTTACTTCAAAGACCACAGAGGACTCCTTGGCCAACTTTGCGAGATGGGAGCCTGGCCACGGGCGTTTCAGGTTCCGTCACCCATGGAAACAATACCTGAAGCTTGCAGCGCTGATTCGTCAATGTGCCTATCTACTCGAAGCTCTTAATGGCTACATAAACTCTGACATCCAAATCCCACCAGAATTCCAGAGGAAAATTCAAGATGAGTGCATAACTATGAGCTTGGAATCAGGAAAGGCTTTGAAGGAATTATCAGAATCTATCAAAACAATGACAGGCCCAAGCTTGGCGGATCCCCATGTAGAGAACTGCAAAAATGCTGCCATGGACCTCAAGACCACACTGAAAACTGCACTTCTGGAGAATTCAGACCTCTTGGGAGTCATACCTGCTGCAACAGTGGCTTCATTACTAATCGATATTGTTGTCTGCACTGAGAAAATTGCAGAATCTGTTCATGAGCTTGCCAAGTTAGCACATTTTAAGACTGTGGAACCCACAGTAACGCCGGAGAAATCACAACTACTTCACCGAGGAACCGTAAACCCGCTTGCTGAAACTGACAGCCCTGAAGTTGTAATTACAGTATCTGGGTCAATGGAAGCTTTGCCAGAAGGTGCGAATCCTCAGGCACCAGTGAATGGCAAACATATAGACGTG
>gnl_Nelnu_v1.0_NNU_004536-RA
ATGAATGGCAAAAAGGGTAGCGTCGAGATCGACATTCCTCCGGCATCGAAGACCAAACAGCCAGAAACCTGGAAGAAACCAATCACAGGAGGCTTCTCCATTAAAGAATGGATGTCGAATGTGTGGAGCTTTGCAAAAGAAGATAGTAACAGAGTAATATTCTCACTAAAGGTGGGCTTTGCTGTTCTCCTTGTGTCGCTGCTAATACTTTTCCGGGCACCTTATGAAGTATTCGGCACCAACATCATCTGGTCCATCCTCACTGTCGCCATTATGTTCGAATATACAGTCGGAGCGACGTTTAACCGAGGGTTCAATCGAGCACTTGGAAGCTTACTTGCCGGAATTTTTGCTGTTGCCGTTGGTGAAGTTGCTCTGCGCACCGGCCATGTTGCCGAACCCATAATAATCGGCATTAGCATCTTCTTTATTGGTACTATTACCTCATTCATGAAGCTATGGCCGTCCCTCGTCCCATACGAATATGGGTTCAGGGTCACACTCTTCACCTTCTGTCTAATAATAGTCTCTGGTTATCGGATGGGTAGCCCAATCAGAACTGCCATGGATCGGCTGTACTCGATTGCCATCGGAGGGATTGTAGCAGTTCTAGTGAACGTCCTCGTATTCCCCATTTGGGCAGGGGAGCAGCTTCATAAAGAGTTGGTCAATAGCTTCAACTCGGTGGCGGACTCTCTTGAAGGTGTAAATCAATATCTCTTCGTCTGTGCAACCTCAGAGTGCGTAAGAAAATATTTAGAAGACGATGGATCTGATCACACAGAGTTTGCGAAGACCGTCATGGACGAGTTCCCCGACGAGCCGGCGTATCGAAAATGCCGAGCAACGATGAATTCATCGGCGAAATTTGATTCTTTGGCGAATTCGGCGAAATGGGAGCCCCCACATGGCAGGTTCAAGCATTTCTTCTATCCATGGTCGGAATATGTGAAAGTCGGTGCCGTCCTCCGGTATTGCGCCTACGAAGTAATGGCGCTTCACGGTGTCCTGCACTCCGAGATACAGGCACCCTATAACCTTCGGGTTGCGTTTCAATCGGAGATCCAGGATGCCAGCAGCCATGCAGCAGAGCTAGTGAGGAGCTTGGGTAAGGACATAAGCAACATGAAACGAAGGCTTCAAAATTCTCTACTGAAGAGAGTCCACAGCTCAACTGAACGTCTCCAGCGTGCCATAGACATGCACTCCTACCTACTCACCTCCGGCCATGACCTACTTGACTACTCCAAGCCACTTCCCAAAATCTCTAGTACTCTCTCGTCTGCCCCGTCCGACCTCTCCGCCCAACTGGCTGAGCCGGCAGGTAGCAACCGCCCTGAGCCGCCCCAGGAAGCCCAAGCACCTGCTGAGACTCTCCCTCCGGCCCCAGCTGAATCATACAATGAGACAATGAAAAAGCAACAGAGGAGGCTGTATTCATGGCCTCTGAGAGAGGTGGATACATTCGAAGAGGGTACCGTGGGCGGCGCCGGCAACTTACTGCCGAGAATGAGTGCACTGGAGAGCACCACGGCCCTGTCACTGGCCACCTTCACCTCATTGCTTATTGAGTTCGTGGCTAGGCTTGATCACTTGGTTGAAGCTGTGGATGAGCTTGCTAAAATGGCCAAGTTCAAGAATGAGGATTCA
>gnl_Nelnu_v1.0_NNU_000593-RA
ATGGGAAGCAGCCAGAAGGAAGCGTGTGGCGGGCTGGAGTGGAGGGTGCGTGCCAATGACGGGGATTCACGGACCTTGGCCCCAGAATCTGCAGGTCCCTTGGGCAAAGCCTGGGTATGTGTAGTCCTAAGTGGCCTAATGTGGAAGGTCCGGAGGTTTTTGGAGAAGGCGTGGGGTATTGGTATTGATGAGCCTAGAAAAGTAATCCATTGCCTCAAGGTAGGGATAGCTCTCACCACGGTCTCACTTTTTTACTACATGAGGCCTTTGTACCAAGGCGTCGGTGGAAATGCCATGTGGGCAGTTATGACCGTTGTGGTGCTCTTCGAGTACACTGTGGGAGCAACTCTGTCCAAAAGCTTTAACAGGACAACCGCAACTTTCCTTGCCGGATCTCTCGGCGTGGGCGTCAACTGGGTTGCAACCCAGTCTGGACAAAAGTTTCAGCCCGTAATCCTTGGAGCCTCCGTTTTCCTCCTTGCCTCTGCGACGACTTTCTCAAGATTCATCCCAACGATCAAGGCTCGCTTCGACTATGGTGCTTTGATCTTTATCCTCACCTTCAGCCTGGTCTCAGTGTCAGGATATCGCGTGGAAAAACTGTTGGATATGGCTAACCAGCGGCTATCCACCATCGTCATAGGCGCTTCCATGTGTTTGATCATAAGCATGCTTATCTGCCCCATTTGGGCCGGTGAGGAGCTCCAACTCCTCGTCACTCGTAACATGGAAAAGCTTGCCAATTCATTGGATGCATGCATGGCTGAGTACTTCAACGACTGTGGCAATTTTGCTGGAGACAACGATAAAGATTCCCATAAGGTTGCATTAGGCTACAGGTGTGTGCTGAATTCCAAGGCAACCGAAGATTCTCTTGCCAATTTTGCTCGATGGGAACCCGCCCATGGCAACTTCAGCTTCCGGCATCCATGGAAACAGTACCTCAAGGTCACGGCCTCCATGCGTAACTGTGCTTATTGCATAGAGGCTCTCAGTGGTCGTATCAACGCAGAGACTGATCAGGCACCTGACTACATAAAGAAGCATCTGAGTAATGAGTGCTTGGCACTAAGCTCCATCTCTTCAAGCATCTTGAGGGAATTGGCGATCAACATTAAGAGTATGAGGACCTCTTCCACAATACATTCCTCAGTTGAAGAATTGAACAGAGCAGTAGAAGATATCCAAAGTGCCCTGAAATCTCTTCCTAACCGGCTCATTCCACCGCACTTACCAATAACCAAGGCTCCAGAAACAGAGCACAGACCATCAATCACCAGTTCCATACCCCTCATTGAGGTTCTTCCTCTTGCCACAGTAGCTTCTTTGTTGATTGAAATTGCAGCAAGGATCCAACCACTAGTTAATGTAGTGGACAAACTAGCGAACTCAGCAGGTTTCAAGCCAGCAGAAAGTGAGAATTCCAATCAGAGCCAATCCACCAAGGAACCTACTTCAGAATGCCAAAATCATGAGGCCTTGAAGGTTCTTCAACAGGTC
>gnl_Nelnu_v1.0_NNU_019155-RA
ATGCTCCCTAGTGATACAAGAATGGAGAAAGCCAGAAATGAAGTGAAGAAACAGATGCATTTAGGAAATGTTGTGGCAAAGATGAGAAGATTGCCTGGTTTGGTGTGGAAAAAGATATGGACAGTTGGTCGGGAAGATCCGCGAAGAGTCATTCACTCTTTGAAAGTTGGGTTGGCATTAACACTAGTCTCCCTATTGTATCTGATGGAGCCACTCTTTCAAGGAATTGGACAAAATGCCATTTGGGCTGTCATGACTGTGGTTGTGGTGCTTGAGTTTACTGCAGGGGCAACTCTGTGCAAAGGATTGAATAGAGGAGTTGGGACTCTATGTGCTGGGTCACTGGCATTTTTCATTGAGTATATTGCAAATGAGTCGGGTCACATATTTCGAGCTATTTTTATTGCATTTGCTGTCTTTCTGATTGGTGCTTCAGCTACATACATGAGGTTCTTTCCATATATAAAGAAGAACTATGACTATGGCATTGTAATTTTCCTCCTAACCTTCAATCTGATTACTGTTTCAAGTTATCGCGTCCACAATGTATTGAAAATTGCACATGAACGCTTTTATACCATTGCGATTGGTTGTGGCATCTGCCTTCTCATGAGTCTGCTGGTTTTTCCAAATTGGTCTGGGGAAGACCTCCATAATTCCATAATCTTCAAGCTTGAAGGGCTAGCAGGATCAATAGAAGATTGTGTTAATGAATACTTTCAAGATGGGGGAAACAAAACTCACTCACCAGACAATCACATCTACAAGGGCTACAAGGCAGTTTTGGACTCCAAATCCACTGAAGAGACCCTGGCACTACATGCGAGTTGGGAGCCAAGGCATTCAAGACACTGTTACAGGTATCCATGGCAACAGTATGTAAAATTGGGAGCTGCTCTTCGACATTTTGGATACACAGCTGTGGCTTTACATGGTTGTGTGCAATCTGAAATTCAGACCCCACAGTCTGTCCTTGCTTTCTTCAAGGACCCATGCATCCGAGTAGCCAAAGAAGTATCAAAGGTATTAATGGAACTAGGAGACAGCATTAGGAATCATCGTCGCTGCTCTCCAGAGGTGCTGTCTGATCATCTTCATGAAGCTTTACAAGACCTCAATAATGCCATCAACTCCCAGCCTAGACTCTTCCTCAGCTCCAACCATAAGAAGTCCAGGAACATGATTGCTGCAGCTGCTGCAGTTGCCAATCAAAAGTCTTCCAAGGACTCTGGGGTCTCCTTATCTTCTGTCAAGACTGACACATCAGCATTGCTAGAATGGAGAACCAAACGGGTCAGTGATCATTCAGGGGAATCAGAGAGCAAATCCTTAAGGCCAACTTTGAGTAAGATCGCCATTACTAGCCTTGAATTCTCTGAAGCACTTCCATTTGCTGCCTTTGCTTCTTTGCTGGTAGAGACTGTGGCGAGGCTCGACCTTGTTATTGAAGAAGTTGAAGAACTGGGGAGGAAAGCAAGCTTCAGGGAATTAAAACCTGGTGAAGAACAGATTACTGTGACTTGTGAGAAACCGCGGGCAGGAGGGAATGCTGTGGATTTGCAGACAAATTTGGGTACTGAGGGAACAGAAATGCTCCCTAGTGATACAGGAATGGAGAAAGCCGGAAATGAAGTGAAGAAACGGATGCATTTAGGAAATGTTGTGGCAAAGATGAGAAGATTGCCTGGTTTGGTGTGGAAAAAGATATGGACGGTTGGTCAAGAAGATCCACGAAGAGTCATTCACTCTTTGAAAGTTGGGTTTGCATTGACAATTGTCTCCCTATTGTATTTGTTGGAGCCACTCTTTAAAGGAATTGGACAAAATGCAATGTGGGCTGTCATAACTGTGGTTGTGGTGTTTGAGTTTACTGCAGGGGCAACTCTGTGCAAAGGATTGAATAGAGGATTTGGGACTCTATGTGCTGGGTCACTGGCATTTTTCATTGAGTATATTGCAAATGAGACGGGTCAAATATTTCGAGCTATTTTCATTTCATTTTCTGTCTTTCTGATAGGTGCTTCAGCTACATACGTGAGATTCTTTCCATATATAAAGAAAAAATATGAATACGGTGTTGTCATTTTCCTCTTAACCTTCAATCTGATAACTGTTTCAAGTTACCGTGTCCACAACATAATACATATCGCACATGAACGCATTTATACCATTGCGATTGGTTGTGGTCTCTGCCTTCTCATGAGTCTACTGGTTTTTCCAAATTGGTCTGGAGAAGACCTCCACAAGTCCATTGTCTCCAAGTTTGAAGGGCTAGCAAGATCAATAGAAGCTTGTGTTAATGAATACTTTCAAGATGAGAAAATTAAAACTAAATCACCAGACAACCACATTTTCAAGGGCTACAAGGCAGTTTTGGACTCCAAATCTAGTGAAGAGACCCTGGCACAACATGCTAGTTGGGAGCCAAGGCGTTCAATTCATTGTTACAGGGACCCATGGCAACAATATGTAAAAGTGGGAGCTGCTCTTAGACATTTTGGATACACAGCTGTAGCTTTACATGGATGTCTGCAATCTGAGATTCAGACCCCACAATCTGTTCTTGCTTTATTCAAGGACCCATGCATCAGAGTAGCCACGGAAGTTTCAAAGGTATTAATGGAACTAGCTGATAGCATTAGGAACCATCATTGCTGCTCTCCAGAGGTGCTGGCTGATCAACTTCAGGAAGCTTTACATGACCTCAATAATGCCATCAAGTCCCATCCTAGACTCTTCATTGCATCCAAACATAAAAGATTCAGTCAGAAGTCCTTCAAGGACTATGGGATCCCCTTATCTTCTGTCAAGACTGGCTCATCAGCATTGCCAGATTGGCGAACCAAACAGGTCACTGATCATTCAGAGGAATCAGAGAGCAAATCTTTGGGGCGAACTTTGAGTAAGATCGACATTACTAGTCTTGAATTCTCTGAAGCACTTCCATTTGCTGCCTTTGCTTCTTTGCTGGTAGAGATAGTGGCAAGGCTTGATCTTGTTATCGAAGAAGTTGAAGAACTGGGCAGGAAAGCAAGCTTCAGAGAATTAAAACCTGGTGAAGAACAGATTACTGTAACTCGTGAGAAACTGCAACCAGGGAAGGCTGTGGAATTGCAGACACATTTGTGTGCCGAGGGAACAGTC
>gnl_Nelnu_v1.0_NNU_002616-RA
ATGGATATTGAACCAGCTGCAAGTGATCACAAGAAGGCCGGGCTCTTTGCTCGTGGGTGGTCATGGCTTAAGGCTTTACCTGAGAAGTTGAAGGCCAAAGTAGTTGAAGTGGCGAATAAGGTAAGGAAGATTGGACAAGATGACCCAAGAAGGATTGCCCACGCTCTCAAGGTGGGCCTAGCTCTCACCTTGGTGTCTCTAATCTACTACTATAGGCCTCTGTATGACGGTTTTGGGATCTCCGGGATGTGGGCTGTGTTAACTGTGGTCGTGGTATTCGAATTCTCTGTTGGTGCAACCTTGGGTAAAGGTCTGAATAGAGGGTTTGCAACACTTTTAGCTGGTGCTTTAGGAGTTGGAGCTCATTATTTGTCGAGTCTCTGTGGAAACAAGGGAGAACCCATAGTCCTTGGACTCTCAGTTTTTCTACTAGCTGCAGCGTCGACATTCTCACGATTCATTCCTGGAATCAAGAAAAGATACGACTACGGGGTGGTGATATTTATATTAACATTCAGCTTGGTATCTGTGTCTGGTTATAGGGTAGACAAGATCATAGAGCTGGCTCACCAGAGATTGTCGACCATTGTCATCGGCAGTCTCATCTGTGTGATTATTTCATTTTGTATAATGCCAGTATGGGCTGGTGAGGATCTTCACAATCTGGTTGCTCAAAACCTGGAAAAACTTGCGACCTTCTTAGAAGGATTCGGAGGTGAATTCTTTAAAAATTTGGACGATGGGGAGATTGTAGTGGTCTCAGGAAGTGGCAAGTCATTAGCCGATTACTTAAAAAATTCTGAGGGGGAGACGGGTTCTGTATCCAAAAGTGACAAGTCATTTCTTCAAAAGTATAAAAGTATTCTTACTTCAAAGGCCACGGAAGACTCCTTGGCTAACTTTGCGAGATGGGAGCCGGGCCATGGACGTTTCAAGTTCCGTCACCCATGGAAGCAGTATCTCAATATTGCAGGATTAGCACGCCAATGTGCCTACTTACTTGAAGCTCTTAATGGCTACATAAACACTGAGATCCAAATTCTACCTGAATTTCAGAGGAAAATTCAAGATGTATGCGTAACCATGAGCTCAGAGTCCGGCAAGGCATTGATGGAACTATCTGCAGCGATCAAAGCAATGACACATCCATCCTTGGCCGACCTCCATGTGGAGAACTGCAAAAATGCTGCCAGAGACCTCAAGACCACACTGAAAACTGCACTACTGGAGAATTCAGACCTCTTAGGGGTCATACCATCTGCAACAGTGGCTTCATTACTAGTAGACGTCGTTGTCTGCACGGAAAAAATTGCAGAGTCTGTCCACGAGCTTGCCAAGCTAGCACATTTCAAGACTGTGGAACCCACAGTAACGCCGGAGAAATCTCAATTACTTCATCGAGGAACCGTGAATCCTCTTGCTGAAACTGATAGCCCAGAAGTTGTTATTACAATAACTGCTGGACCATCGGAAGCTTTGCCAGAAGGTGCTAATCCTCGGGCACCAGTGACGGGCAAACAC
>gnl_Orysa_v7.0_LOC_Os10g42180.1
ATGGCTTGTGCTCCAGATCCCAGCAATAACAAGAATAGCTCGTCGATTCTTCATCAGCAAGTGAAGAAAATTAGCAGGATTCCTTTTTCATGGGGAGCACATGCATGGGGTATAGGAAGAGAAGATCCAAGAAGGGCTATTCATGCTCTCAAGGTTGGGACAGCACTCACACTGGTCTCACTCCTGTACATACTTGAACCGTTGTTCAAGGGAGTGGGAAAGAATGCAATGTGGGCTGTGATGACCGTTGTTGTTGTGCTTGAATTTACTGCAGGTGCAACTATATGCAAAGGGCTGAATAGAGGGTTAGGAACAATCTTGGCAGGATCTCTAGCATTTATAATTGAACTTGTAGCAGTACGATCTGGAAAAGTATTCCGGGCTCTGTTTGTTGGATCATCAGTCTTTCTGATAGGATTTGCTGCAACATATTTGAGATTCTTCCCATCCATTAAGAAGAACTATGATTATGGGGTCGTGATTTTCCTGCTAACTTTCAATCTGATAACAGTATCAAGCTTCCGTCAAGAGGATGTGGTGCCTTTAGCACGAGATCGCTTAAGTACTATTGCGATAGGTTGTGCAATATGCCTATTCATGAGTCTTTTTGTATTGCCAAACTGGTCTGGAGAAGACCTCCACAGTTCTACAGTACGCAAATTTGAAGGATTAGCAAGATCAATTGAAGCTTGTGTTACTGAGTATTTCCAAGATCAAGACAAGGATGATAAAATTCTTGATAAGCAGGCATCAAGAGCTTCCATTCACATTGGTTATAGAGCAGTCCTTGACTCAAAATCAAGTGATGAAACCCTAGCACACTATGCAAGCTGGGAGCCAAGACATTCAATGCAATGTTACAGTTATCCATGGCAAAAGTATGTGAAGATTGGATCTGTTCTTAGGCACTTTGCATATACTGTCGCAGCACTTCATGGATGTCTAGAATCTGAGATTCAGACTCCACCATCCGTCAGGTCACTATTCCGAAACCCATGTACTAGAGTTGCACGAGAAGTGGTCAAGGTTTTACAAGAGCTTGCAGTAAGCATAAGAGATCATCATCGTTGTGCCCCTGATGTGCTGTCTGATCATCTTCATGAAGCACTACAGGATCTAAACTCGGCTATAAGATCACAGCCACGGCTCTTTCTCGGCTCCAAACATGCATGTGCAAATAGTCATGTGCTGATGGAATTAAATTCTAGCAAGCATACAGCCACAAGAACTACTCTACCATCATTCAAGACTGATGGCACATCCCTATTAGAAAGGAGGAATACAAAAGCAGACCAACCATCAGAACGGAATGAGCGGGGCACATTAAGGCCAACACTAAGTAAGATAGCCATGACAAGCCTTGAGTTCTCAGAAGCACTTCCATTCGCTGCGTTTGCTTCATTGTTGGTAGAAATGGTAGTTCGGCTGGAGATGGTTATTGAAGAAGTGAAGGAACTGGAGAGAGCAGCAAATTTTAGAGAATTCACTGGACATGACTATCTGACCATTGATCTTACTTCCAATGACAAGATGAGAAACCCAAATGGCGTACCATTAGACAGCCACACAATTTCCACTGCAGCTGAG
>gnl_Orysa_v7.0_LOC_Os04g34010.1
ATGCAATCTGCTGCCGTGGAGACGACGCCGGCGGCGGCGGCGGCGGCGGAGAACGGCGGCCAAGTGGTCGTCGTCGTCGGCGGGGGGTGGGTGGATGGATGCTGGGCGCGGGTGCGAGCGGCGGTGGAGGTGGCCGGGAGGTGGGTGGGCGGGCTGGCGAGGAAGGTGGGCGGGATCGCGGCGGACGACCCGAGGAGGGTGGCGCACTCGCTCAAGGTCGGGCTGGCGCTGACGCTGGTGTCCGTGCTCTACTACGTGACGCCGCTTTTCAAGGGGTTCGGGGTCTCCACGCTCTGGGCCGTGCTCACCGTCGTCGTCGTCATGGAGTACACCGTCGGTGGCACGCTGAGCAAAGGGTTGAACAGGGCCTTCGCGACGCTGGTGGCTGGGTTCATCGCCGTCGGGGCGCATCAGGTGGCTAACCGGTGCGGCGCACAGGGAGAGCCCATACTCCTCGCCGTCTTCGTCTTCCTACTAGCGTCGGCGGCGACGTTCTCGCGGTTCATACCGGAGATAAAGGCGAGGTACGACTACGGGGTGACCATCTTCATCCTGACCTTCAGCCTGGTGGCCGTGTCGAGCTACCGGGTAGAGGAGCTCATCCAGCTCGCGCACCAGCGCTTCTCCACCATCGTCGTCGGCGTCGCCACCTGCCTCTGCACCACCATCTTCGTCATGCCCGTCTGGGCCGGCGAGGACCTCCACAAGCTCGCCGCCGGCAACCTCGACAAGCTGGCCGACTTCCTTGAAGGAATGGAAACCGAATGCTTTGGAGAAAGCGCTACGAGTGAGAGTTTGGAGGGCAAAGCCTTTCTCCAAGCGTACAAGAGCATACTTAATTCGAAGGCCACTGAAGACTCTCTGTGCAACTTTGCCAGATGGGAGCCTGGTCATGGAAAATTCAGTTTCAAACACCCATGGAGCCAATACCAGAAGATTGGAGCTCTTTCTCGCCAGTGCGCTTCTTCCATGGAGGCTATGGCTTCCTATGTCATCACACTCACAAAATCTCAGTATCCTGAAGCCAATCCTGAGCTGTCCTTCAAAGTACGAACAGCATGCAGTGAGATGAGCTCACACTCTGCTCAGGCACTCAGAGAGCTCTCGGCAGCACTTCGAACAATGACCGTACCATCTACAACCTCCATGTCTGCAGCCATCAAAGCTGCCAAAACACTCAGGAGCGAGCTATCAGAGGATAAAGCTCTGCTGCAAGTGATGCATGTGGCAGTTACTGCATCACTTCTTTCAGACTTGGTTACACAAGTAAAGAAAATTGCAGAATCTGTCGATAACCTGGCACGACTTGCCTGCTTCAAAGTCCCTGAAAAATCTCAGAAAGAAGTGGCTATCAACATCATGAGT
>gnl_Orysa_v7.0_LOC_Os04g47930.1
ATGGCTGCGGTGGCGAATGGCGGTGCTGCGCCGGAGTGGCGGGTGACGGTGCCGGAGGGCGCGACGGTGACGGTGGAGCGCGAGGCCGGCCGCTGCCGGCGGGCCGCCGTGGTGTGGGCGTGGCAGCTGGTTTCCTGCGTCGCCGCGCTCGGGAGCAGGGCGTCCGGCCTCGCCGGGCGTGTCTGGAAGATCGGCGCGGACGACCCCCGGAGGGCGGTGCACGGCGTCAAGGTCGGCCTCGCGCTCGCCCTCGTCTCCGTGTTCTACTACACCAGGCCCCTCTACGACGGCGTCGGCGGCGCCGCCATGTGGGCCGTCATGACCGTCGTCGTCGTCTTCGAGTTCACCGTTGGTGGCTGTGTGTACAAGGGGTTCAACCGGGCCACGGCGACGGTGAGCGCCGGGGCGGTCGCGCTCGGCGTGCACTGGATCGCGAGCAAGTCCGGCGACAAGCTCGAGCCGGTCGTCCGCAGCGGCTCGGTTTTCCTTCTTGCCGCGGCGGCGACGTTCTCGCGGTTCATACCGACGGTGAAGGCGCGGTTCGACTACGGGGTGACCATCTTCATCCTGACGTACAGCCTGGTGGCCGTGTCGGGGTACCGCGTGGACGCGCTGGTGGCGATGGCGCAGCAGCGGGTCTCCACCATCGCCATCGGCATCTTCATCTGCCTCGCCGTCTGCTTGCTCATCTGCCCCGTGTGGGCCGGGCAGGAGCTGCACCGCCTCACCGCCCGCAACATGGACAAGCTCGCCGGCGCCGTCGAGGCCTGCGTCGAGGGCTACTTCGTCGCGGGAGAGGAGGAGGCGGCGGGGCCGGAGTACAAGCGGCGGCCGGCGGCTGCTGCGGCGGCGGAGGGGTACAAGTGCGTGCTCAACTCCAAGGCGTCCGAGGACGCGCAGGCGAACCTGGCGCGGTGGGAGCCCGCGCACGGCAGGTTCGGCTTCCGCCACCCGTACGCACAGTACAAGGCCGTCGGCGCCGCCATGCGCCACTGCGCGTACTGCGTCGAGGCCCTGAGCGGCTGCATCCGCTCCGCGGAGGCCCAGTCGCCCGAGGGCGTCAATCGCCACCTCGCCGGCGCGTCCACGAGGGTGGCGACGCGGTGCGCGGCGGTGCTCAGGGAGGCCTCGAGCTCCGTCGCCGCGATGACGACGCCGTCCCGGGGCCTCGACTTCGCCGTGGCGGACATGAACACCGCCGTTCAGGAGCTCCAGAGCGAGGTGCGGGAGCTCCCGTCCAAGCTGGCCGCCGCCGCCGGGGAGCCGGCCGCGGCGCAGCAGCTGATGGACGCCGTGCAGCTGCTCACGGTGACCTCGCTGCTGATCGAGGTGTCGGCGAGGATCGAGGGCGTCGTGGACGCCGTCGACACGCTCGCCACCCTCGCGGCGTTCAGATCAGCTGACGACGACGACGACGACGACGACGAAAAGCCAACAACAGAAGCAGATGCCAAGCTGCAAACCGTGAGCGATCACGTCACGGTCGAACCGGAAGCGGCTGCGGCTGCGGCTCGGACAACAAAGAACATTGAACAAGTT
>gnl_Orysa_v7.0_LOC_Os01g12210.1
ATGAATGGAAAGAAGGGTAGTATAAGGATTGACATTTGCCTGAAACCAAAAGATGTGGTGCCAGAAGATGCAAAGAAGCCAATCAGTGAAGAAGGGCTTTCCCCAAGGAAATGGCTACATGATGTCTGGGACTTCGCCAGACAGGATACAAACAGGGTCACCTTTGCACTCAAGGTTGGCCTTGCTTGCCTCCTTGTGTCACTGCTCATACTCTTCCGTGCACCCTATGACATCTTTGGGGCTAACATCATCTGGTCCATCCTCACTGTTGCTATAATGTTCGAGTACACTGTTGGTGCAACATTCAATCGCGGATTCAATCGAGCCGTCGGAAGTGTATTTGCTGGAGTATTTGCAGTAGTTGTTATTCAGGTGGCTATGTCTAGTGGCCATATTGCAGAACCATACATCATTGGTTTCAGCATATTTCTCATTGGTGCTGTAACATCATTTATGAAGCTATGGCCATCACTAGTTCCATATGAATATGGTTTTCGAGTTATCCTATTCACATATTGCTTGATCATCGTATCGGGCTACCGCATGGGAAATCCCATCAGGACTGCAATGGACAGACTCTACTCAATTGCGATCGGAGCCCTCATAGCCGTTTTAGTAAATGTCTTTATCTGCCCAATATGGGCAGGGGAGCAACTGCACAGGGAGCTAGTTAACAGCTTCAACTCTCTCGCAGACTCCTTAGAAGAGTGTGTCAAGAAGTATCTAAGTGATGATGGTTCCGAACATCCAGAGTTCTCAAAGACAGTCATGGATAACTTCCCTGATGAACCAGCATTCAGGAAGTGCCGAGCTACGTTAAATTCGTCAGCGAAGTTTGACTCTCTGGCGAACTCTGCTAAATGGGAACCACCACATGGGAGATTCAAGCACTTCTTTTACCCATGGGCAGAGTATGTGAAAGTTGGCAATGTTCTTCGCCACTGTGCCTACGAGGTGATGGCTTTGCATGGTTGCGTGCACTCAGAGATTCAGGCCCCATACAACCTAAGGTGTGCCTTCAAGTCCGAGATCTTAGATGCCACAAAGCAAGCAGCGGAGCTGTTGCGCGGTTTGGCAAAAGATTTAAACAACATGAAGTGGAGCCTCCAAACTAGCTTACTTAAGCATGTTCATGTCTCGACCGAGCGTCTGCAACATTCAATTGACTTGCACTCCTACCTGTTCACCGCAAGTCAGGAAGACAACTATGCCAAACCACAATTGAAAATCTCAAGGGTTGTGTCTTTCAAGAACCAGTCCGGTGAACCAGAAAGCAAGACAACTGAAACCAGAACACCAATGGCGATGGAAGTTGAATCCTACCATGAGATGATGAAAAGGCAGCAGAGGAAGCTGCATTCATGGCCTTCCAGGGAGGTGGATGATTTTGAAGATGACGAAAATGTTGTTTCTGATCTCATTCCAAGGATGCGTGCACTTGAAAGCACCACAGCGCTGTCACTTGCAACTTTCACATCACTACTGATTGAATTTGTTGCTAGGCTTGATCATTTGGTTGAGGCTGCTGAGAGGCTTGCTACGATGGCAAGGTTCAAGCAGCAGATTGCAAAC
>gnl_Orysa_v7.0_LOC_Os01g53570.1
ATGAGCAGGGGCGACAGCGCCGTGGGCGGTGTCACCGTCGACGTGACACTGTCGCCGAACGCCGTGCTCCCGGGCTTCGCCAAGAGGCCCGAGGCGATGACCGAAGCGAGCTGCTGCGGTGGCGGCTTCCCTCGGTGCGCCCGGGCGGCCGCCGCGGCGGCGTGGGCTTTCGCCAGCGAGGACGCCGGCAGGGTGGCGTTCGCCCTCAAGGCCGGCCTCGCGATGCTCCTGGCGTCGCTGCTGGTGCTCGTCGGCGAGCCCTTCAGGCTGTTCGGCACCAACATCATCTGGTCCATCCTCACCGTCGGCATCATGTTCGAGTACACCGTTGGCGCCAGTTTCAACCGAGGGTTTAACCGGGCCGTGGGGAGCATGGTGGCCGGAGTTGTTGCTATCGCGGTGATCTGGATTTCGCTCAGATGCGGCAGTGTCGCCGAGCCGTACGTGATTGGCCTAAGCATCTTCCTAGTTGGGGCCGTGACGTCGTTCGTGAAGCAGCTGCCGGCGCTGGCGCCGTATGAGTACGGCTTCCGGGTGATCCTCTTCACCTACTGCCTCATCATGGTGTCGGTCTACCGCGTCGGCGAGCCCGTCGCCGCCGGCCTCGACCGGCTTTACGCCATCGCCATCGGCGCCGTGCTGGCGCTCCTCGTCAACGTGCTCATCTTCCCGGCGTGGGCCGGCGAGCAGCTCCACCGCGAGCTCGTCGCCAGCTTCGCCGCCGTCGCCGACTCGCTCCACGACTGCGTCAGGAGCTATCTGTCAGGCGACGAAACGGCCGTCGACGGCGGCGAACCAGCAATTGAGAAATGCCGCGCCATCCTGAACGCATCCGCTAGGATCGAATCCTTGGTAAGATTGCCATACGCGCGTGCTTGCCTGTGTATATACTGTACACCACACGGTCACACACACTACGTAGCTTTGACT
>gnl_Orysa_v7.0_LOC_Os02g45160.1
ATGGACGCCGCCGCGAGGGAAGCGCAGGTGCAGGGCAGTCTGGAATGGCGGGTGACGGTGCCGGAGGGCTCGTCGGTGACGGTGGAGCACGAGGCCGGCGTCGCCGAGAGGGCGTGGGCGTGGGTGGTGAGGATGCTGGTCGCGGTCAGGGCGGCGGTGGCCGGCTTCGCCAGGAAGGTGTGGAAGATCGGCGCCGACGATCCCCGGAGAGCGGTGCACAGCCTCAAAGTCGGCCTGGCTCTCACCCTCGTCTCCATCGTCTACTACACCAGGCCCGTGTACGACGGCGTCGGCGGCAATGCCATGTGGGCCGTCATGACGGTTGTCGTGGTCTTCGAGTACACCGTCGGTGGATGCATGTACAAGGGATTCAACAGAGCCGTCGCGACGGCGAGCGCCGGGCTGCTCGCGCTCGGCGTGAACTGGGTGGCGGACAAATCCGGCGACAAGCTCGAGCCGTTCATCCTCAGCGGCTCCCTGTTTTTACTGGCTGCGGCGGCCACCTTCTCGCGGTTCATACCAACGGTGAAGGCGCGGTTCGACTACGGCGTGACCATCTTCATCCTGACGTTCAGCCTCGTCGCCGTGTCGGGGTACCGCGTCGACCAGCTGCTGGACCTGGCGCAGCAGCGGATGTCCACCATCGGCATCGGCATCGTCATCTGCCTCGCCGTCTGCGTCGTCATCTGGCCGGTGTGGGCCGGCCAGGAGCTGCACCTCCTCACGGTGCGCAACATGGAGAAGCTCGCCGGCGCCGTCGAGGGCTGCGTCGAGGACTACTTCGCGGCGAAGCCCGCCGCGGCCAAGTCGGAGGGGTACAAGTGCGTGCTCAACTCCAAGGCGTCGGAGGACTCGCAGGCCAACCTGGCGCGGTGGGAGCCGCCGCACGGGCGGTTCGGCTTCCGCCACCCGTACGCGCAGTACACCAAGGTGGGCGCCGCGATGCGCCACTGCGCGTACTGCGTCGAGGCGCTCAACAGCTGCGTCCGCGCCGAGGTCCAGGCGCCCGAGCACGTCAAGCGGCTGCTCGGCGACGTGTGCACGCGGCTGGCCTCGCAGTGCGCGCGGGTTCTCAGGGAGGCGTCCACCTCGGTCGCCGCCATGACCAGCCCCAAGACGCTGGACTTCGCCGTGGCGGACATGAACACGGCCGTGCACGAGCTTCAGGGCGACCTGCGCGCGCTCCCGCCCGTCCTGGCCTTGGAACCGGCGGCGGAGATGTCGCTGATGGACGCGATGCCGCTCTTCACCGTGGCGTCGCTGCTGATAGAGATATCGGCGAGGATCGAGGGCGTCGTCGACGCCGTCGAGACGCTGGCCAGCCTCGCCAGCTTCAAGCAGGTGGAGGATGATGACGACAAGAAGGGACAAACCGAGATGAAAGTGCACCCGCTGAACGTGCCGGATGATCACGACGCGTCGACACATGAAAGCCAGACTACAACGAAGCACCCTGAACAGGTC
>gnl_Orysa_v7.0_LOC_Os02g49790.1
ATGGGGACGCTGCCGGTCACCATGCCGCCTCCGCAGTCGCCGGAGCTGCGGTCGCTGCGGTCGACGCTGGACCAGCGCGGCGAGCTGAGGGCCCCGCTGCTCTCGTTCGACTGGGGCTTCCCCGGCGGGATCGCCCGCTGGGAGGGGGAGGAGGGTCGCCTCCGGCGGGCGGCGGGCGCCGCGCGCGCCGCGGCCACGGAGATGTGGGCGTTCGCGCGGAAGGACCCGCGGAAGCCCGTGTTCGCGGCCAAGGTGGCGACGGCGCTCGCGCTCATCACGCTGCTCGTGTTCCTCCGCGAGCCCACCGACCTCGCCAACCACGCCGTCTGGGCCATCCTCACCGTCGTCGTCGTCTTCGAGTTCAGCATCGGTGCAACCTTGAGCAAAGGGCTCAACAGGGGATTGGGAACTCTTACTGCAGGAGGGTTTGCTCTAGCAGTTTCTGAATTGTCCTCAAGCATGGGAAATTTTGGCAACGTGATTCTGATCATATGCACGTTTGTTGTCGCATTCGGTGCGACCTTGACAAAGCTGCACCCCAAGATGAAGCCTTACGAGTATGGATTTCGTGTCTTCTTGCTGACATTCTGCTATGTCACGGTCTCTGGATACAACACGGGGAAATTCATCGCAACGGCTATAAGCAGATTTTTACTGATTGCCATTGGCGCCGCTGTCAGTCTTGCGCTCAATATTGGCATACATCCAATCTGGGCAGGGGAGGATCTGCACAATTTAGTGGCGAAGAATTTTGATGGCGTCGCAAAATCGTTAGAAGGATGCGTTGATGGATATCTGAAATGCATGGAGTATGAAAGAGTTCCATCTACGATACTGACGTACCAAGCTTCTGATGATGATCATCTGTATAGCGGGTGCAGGGCAGCTGTTGAATCATCAGCTCAAGAGGAAGCCCTGTTAGGATTTGCTATCTGGGAACCACCACATGGCCCTTACAAAATGATGAAATATCCTTGGATGAACTACACTAAAGTTGGTGGAGCATTGAGGCATTGCTCTTTTTCTGTCATGGCACTACATGGGTGCATTCTCTCGGAGATTCAGGCGCCACCGGAGAGCAGACAGGTTTTCAGCGCAGAGCTCCATAGGGTTGGCCAAGAAGGCGCCAAAGTGTTGCGCGAGCTGGGGCACAGGGTTAAAACGATGACAAGACTAAGCTCTCAAAACATTCTATCAGAAGTCCACTTCGCAGCTGAACAGCTGCAGAAGAAGATCGACCAGAAGTCTTACCTCCTCGTCAACACGGAGAAATGGCAAGCTCTCATCAGGCGCCATGGAGGAGGAGCCAAGGATGGTGGGCTTGTTCCGGGGCGCCGCGCCATTGCCAGCCCCGGTGCAGTGCACAAGTCCAGCAGCTTCGCCTCGAGCACGTCCCACTCCAGCTTAAATTCGGCACCCAGGACCGACGCATCGTACAAGCCGCAGCCGCCATGGCCGATCAGGCAACCGTCCTTCCACCCGAGCTTGCCGTTCGAAGCTGCGGCGGCGGAGGCGAGAACCTACGAGAGCGCGAGCGCGCTGTCGCTGGCCACGTTCGCGTCTCTTCTGATCGAGTTCGTTGCTCGGCTCAGGAGCCTCGTTGATGCGTTCGAAGAGCTGAGTGAAAGCGCCAACTTCAAGGAGGACCCCGTGGAGGAGCCCTCCGCGATCAGCAGGGAGAATGGAGGTGTTTTGTACAGATTACGCAGGTTTTTTGGGCTTGAAGAGTTGAGGCAGAGGGCAGGGGAGCCC
>gnl_Orysa_v7.0_LOC_Os06g22600.1
ATGGTGGCCGCCGGCGAGGCAGGTCAGCACCACGAGTCCGGCGGCGCGGAGTGGAGGGTGACGGTGGCGGAGGCGCCGGAGGCGGAGGTGGAGCATGAGAACGCGAAAGGCGCGCGGCGGGGGTGCTGCTGCGCCCCGGCGGCGGCGGCGTGGGTGCTGTGGTGGCTGGCCGCGCCGTGGAAGTGGGTGGCCAGGTTCGGGAGGACGGCGTGGAAGGTCGGCGCCGACGACCCGAGGAGGGTGGTGCACGGGTTCAAGGTGGCGCTGGCGCTTACCTTGTGCTCCGCCTTCTACTACGTCCGCCCGCTCTACGTCTTCACCGGCCAGACCGCCATGTGGGCCGTCCTCACCGTCGTCGTCGTCTTCGAGTACACCGTCGGCGGCTGCATGTACAAGGGGCTGAACAGGGCGATGGCGACGGTGGCCGGCGGCGCGCTGGCGCTCGGCGTGCACTGGGTCGCCGACAAGTCTGGCGACGACGCGGAGCCGTTCGTCCTCACCGCCTCGCTCTTCGTGCTGGCCGCGGCGGCGTCCTTCTCCCGCTTCATCCCCACGCTCAAGGCGCGGTTCGACTACGGCGTCACCATCTTCATCCTCACCTACAGCCTCGTCGCCGTGTCGGGGTACCGCGTCGACACGCTGGTCACCATGGCGCAGCAGCGCCTCATCACCATCGCCATCGGAGCGTTCATCTGCTTCGCCGTCTGCACGCTCGTCTTCCCGGTCTGGGCCGGGCAGGAGCTGCACGTCCTCGTCGCGCGCAACATGGACAAGCTCGCCGCCGCCATCGAGGCCTGCGTCGACGACTACTTCTCCTCCGCCGAGCACGCTGGCGGTGGCGGCGACGCCGCCACGGCGCTGTCGGAGAAGGCGCGCGGGTACAGGGCTGTGCTTAACGCCAAGGCGTCGGAGGACTCGCTGGCGAACCTGGCGAGGTGGGAGCCCGGCCATGGCAAGTTCGGCTTCCGCCACCCGTACGGCCAGTACCAGAATGTCGGCGCCGCCATGCGCTGCTGCGCCTACTGCATCGACGCCCTCGCGGCCTGCGTCGGCGCGGGCGGGCAGGCGCCGGCGCACGTCAAGAGGCACCTCGCCGGCGCCTGCGTCGCCCTGAGCCAGCACTGCGCCGCCGTGCTCCGCGAGGCGTCGGGCTCCGTCACGTCCATGACGCGGTCCGGCCGCCTCGCCCTCGTCGTCGGGGACATGAACGCCGCCGCCCAAGACCTGAGGAACGAGCTGAGATGCCTCGCCGAGATACTGGACGACGACGAAGAAGAAGAAGCCGCGTCATCAGAGGCAGAGCAGCACGAGCACAACACCGCGCCGCCGCCGCCGCCGCCGCTCATCGAGGCGCTGCCGCTCTTCACCGCCGCCTCTCTCCTGCTTGAGATATCCACTAGAGCGGAGGGGGTCGTCGCCGCCGTGGACGCCCTGGGCACCACGGCGAAGTTCAAGAAAGCCGACCACGCCGAACCACCAGCAACCACAACGCTCGACGCCGAGGCGGCCATGCCCGTACCCAACTCCAACGCCATCGCCGCAGACGAGGCGCACGGCAATGCCACCGCCGGCGAGCATGACAAGAAGGAGACGGCGGAGCAGACGACGACGACGAGCGCGAGCACCGTGGGGCAGCAGCAAGAGGCGCGGGACCAGGTGGGACAGCTGGTGAAGCTGCTGATGCGGAGGCGGAGCACCAAGAAGTGGGCGCGCGGCGAGCCCAAGGTGGGCCCGTGCCCGAGGCCGCCGCTGGACTTCCCGCCGGTCCACGCGCCCAGCCCGAGGAGCCGGTCCACGGAGCTCGCCGGCCACCCGCCGGTGGTGCCCAGCCCGAGGCACCGGTCCATGGACCTGGCGAGCCACGGGCTCGCGCTGCCGAGCTCGAGACACCGGTCCATGGACCTCGCAAGCCATGGGCCCGTGCTGCCGAGCCCAAGGAACAGGTCCATGGACTTCACGGCCCACGCGCCGAGCCCGAGAAACCGATCCATTCTTGGGATGGCT
>gnl_Orysa_v7.0_LOC_Os06g15779.1
ATGGCGGCCGCGGGGAGCGCGGGGTCCTCGCCGCCGCCGCCGCCGGGGCAGCTGGGGACGCTGTGGTCGACGCTGGAGGACCAGCGCGGCGGGGCGCGGGAGGTGCCCCTGCTGTCGTCGGCGTGGGGCCTGCCGGGCGGCGGGAGGGGCGGGGACGGGGGCGGGGGCGGGGAAGGGGGTGGGTGGAAGGAGGGCTTGGTCCGGCGTGCCGGCGCCGCGGCGGCGCGCGTGTGGGGCGCCGTGCGCGGCGCGGCGGAGGAGCTGTGGGCGTTCGCGCGGGCCGACCCGCGGAAGGCCGTGTTCGCGGCCAAGGTCGGCCTGGCGCTGGCGCTCATCTCGCTGCTGGTGTTCCTCCGTGAGCCCCGCGACATCGTCAGCCACTCCGTCTGGGCCATCCTCACCGTCGTCGTCGTCTTCGAGTTCAGCATCGGTGCAACATTTAGCAAAGGTTTTAATAGGGGATTGGGTACCCTTACCGCTGGAGGGCTTGCGCTAGCAGTCGCCGAATTGTCCAAACACCTGGGAAAGCTGGAGGAAGTAATTCTTATAATTAGCATATTTATTGTTGCTTTTTTCACAACCTTGACGAAACTGCATCCAAAAATGAAGGCCTATGAGTATGGGTTCCGCGTATTCTTGTTGACATTCTGCTATGTCATGGTTTCTGGGTACAACACAGGGAAGTTCACTGATACGGCTGTGAGTAGATTTATATTAATTGCTATTGGTGCTGCTGTCAGTCTAGGAATCAATGTAGGTATTTACCCAATATGGGCTGGACAAGATTTGCACAATTTGGTTGCAAAAAACTTCATTGGTGTTGCAAAATCCTTGGAAGGTTGCGTTGATGGATATTTGAAATGCATGGAGTATGAAAGGATTCCTTCGAAAATACTTGTATATCAAGCATCTGATGATCCTCTATATAGTGGCTATAGGGCAGCAGTTGAGGCATCAGCACAAGAGGAAACTCTGTTGGGTTTTGCTATATGGGAGCCACCCCATGGCGCTTACAAAATGATGAAGTACCCCTGGAGGAATTTCACCAAAGTTGGTGGGGCATTGAGGCATTGCTCCTTTGCAGTCATGGCATTGCATGGCTGTATTCTTTCCGAAATTCAGAAAGCAGAAAGGTTTTTAGTGCAGAAATTCAGAGAGTTGGTA
>gnl_Phavu_v2.1_Phvul.005G119700.1
ATGGAGAACCCAGGGTGCACTCATGCATGGAGAACCCTAGCCGAGAAACCACGAACCATGTTAGTTAACTTCACAAAGATGGTGGTAAAACTTGGAAAAGATGACCCCAGAAGGATAATTCACTCCTTTAAGTTCGGATTTGCTCTGGTATTAATCTCCATTCTGAAATATTTTCGTCCCTCCTTTTATGCTTTTGGCGACAACATAATGTGGGCCGTTCTCACCGTCGTTCTTGTCCTGGAGTTTTCTGTGGGTGCAACACTAGGAAAAGGTTTCAACAGGGTGTTGGCGACGGGGTCTGCTGGTGCTCTTGCTGTTGCACTCCGTAAAATAGCAAGTTATTCTGGAGATAAAGGAAAGCTCGTGTTGACTTCGGTCACTGTATTTTTCGTAGCTGGAACGGTGACGTTTATGAGATTTTCCCCGCGACTGAAGGCGAGATATGATTATGGGATGATTATTTTTATATTGACCTTTTGTTTGGTATCTCTTTCTGAGAATAGTGAGAATGATTTGTTAGAAGTTGCTCAAGAGAGGTTATTAACGATCATTATTGGGAGTTGTATAGCTATTACGGTATGTATTTGCATATTCCCCGTTTGGATTGGCCAGGATCTTCACAATCAGATTGCTTCCAATGTTGTAAAGCTCGCAGAGTTCTTAGAAGGATTTAGAGATGAATACTTCAACAATTTGGAGAATACAGCAGAAGCTGAGAATGATAAGCCATTTCTCCACAGATATGAAAGTATCCTCTCCTCAAAAACTAGTGAAGAAACCATGGCTGTTTTGGCAAGATGGGAACCTTGTCATGGCAGGTTCAGATTTCGCCATCCATGGAACCAATACTTGAAGATTGGAAACCAAATTCGGTTGTGTGCTTACAAAATTAAAGCTCTCAGTGTCTTCCTCCTCCGCTCTGATACGACCCCATATGAATTTCGAAGCAGGATTGAAGAGCCATGCACAAACATCATAATGGAATCTGTGAAGGCTCTTAAGGAATCATCAGTGATACTTAAAAACATGGCTAAGTCACCAATGCCAAATCCACATGTGGCGAATGCTAAAAATGCTGCTGAGTCTCTTAAATCCGTTCTAAGAACAAATCCGTGGGAAGGAGCTGATCATCTGGAGATAATACCAGTGGCTACAGTGGCATCACTTCTAATTGATTTAGTTTTTTGTGTTGAGAAAATTTGTGAAGCTGTTGATGAACTAGCAAACCTTGCAAATTTTGTGCCGTCTGAGCTACTCCATCGAGGAACAGTGCAACCTATTTCTGATAATGATGGTTCGGTTCATGTCATCTCCATTGCTGAA
>gnl_Phavu_v2.1_Phvul.011G098800.1
ATGGCGTCTCCAAACACAAACCAGGAGAAAGCAGGGGTAGTTGGTCGAATATTGGTCATGCCAAAAGTTCTTAAGGAGAAGGTGTTGGGAATTTGTAAGTTAACCAAAGAGATAGCCCAAGATGATCCTAGAAAAGTTATTCATTCACTAAAAGTGGGGCTTGCAATCTCACTGGTTTCTCTTTTCTATTACTATCAACCACTCTATGAGAACTTTGGTCTATCAGCAATGTGGGCTGTGATGACTGTAGTGGTAGTTTTTGAGTACACAGTCGGAGCCACTCTAGGAAAAGGTTTGAATAGGACCATTGCAACATTGGCAGCTGGTGCTCTTGGTGTTGGGGCTCATTACTTGGCCAGCCTTTCGGGAGCAACAGGGGAACCAATATTGATTGGTGCATTTGTCTTTGTGCAAGCTGCCATAGCATCATTTATAAGGTTTTTTCCGAAAGTGAAGGCGAGATATGATTATGGGATGCTTATATTCATCTTGACATTCTCTCTGATATCAGTGTCTGGTTTTCGAGAAGTTGAAGTGTTGGAAATGGCACACAAGAGGCTTTCGACCATATTTATAGGGGGTTCAGCTTGTGTGATGATTTCCATTTTTGTTTGCCCTGTGTGGGCTGGTGAAGAGTTCCACTATTCCATTGCTCACAAGTTGGAAATACTTGGCGATTTCATGGAAGCTTTTGTACATGAATACTTCGACCAACCAGAAGAAGGAGAATCTGAAGACAGCAAAGGAGATTCTAAAGACAAATCATTTTTAGAAGGTTATAAAAAGGTTCTCAATTCTAAAAGTCTTGATGACTCTTTGGCCAATTTTGCAAAATGGGAGCCAGGTCATGGCAAGTTTAGATTTCGTCATCCTTGGGACCTATACCTCAAGATTGGTGCTCTTTCTCGCCAATGTGCATATCGAATGGAAGCTCTAGATGCACACATCAATTCCGATATCAAAGGGTCCCATGAATTTCGTTCCACCATCCAAGAGTTATGCTCAGAAATGAGTTTGGAATCTAGCAAAGCCTTTAAGGAACTAGGATCATCAATTAGAACAATGACTAGGCCATCTTCTTCAGACACACATGTTGCAAACGCAAAGGCTGCAGTGAAGAGCCTCAAGTCACTGCTCCAATCAAGTTCAAGGAAACAAACTGACCTTTTATCCCTTATACCAGCTGCAACAGTGGCTTCACTACTGATTGATATTTTGGAAATCACAGAGAAAATAGCAGATTCGGTGAATGATCTTGCCACCCTCGCAAATTTTGAGGTTGTAGATACAGATAAATCCCCTAAAGTACCATCACAATCTTCACACTGTGAATGTGATGAATCGGTTCCCAAAACTGATCATCTTCAAGTCGTTATTCTAATTGAGGAGTCAGCACTGGCTGTGTCAGATAGTGAAAAATCAAACGTAGTT
>gnl_Phavu_v2.1_Phvul.004G158900.1
ATGATGAGTTCGGCGGCGAGGATGCCCAAGCTGGGCTCCTTCCGTCACAGCTTCGCCGAGAAGAAGGAGAGGCTACTCTCCATGAAGGGCGGGGGTTACTCCCAAATTGGGATCGCGCTGCCGGAGTCCGACGAGGAGGACAACTGGCCGCCCAGGCGATGCTGCTCCTACCGCGCTGTCTCCGACGGGATCGTCGGCACGTGGAAGAGCGCGAAGCGCGTGGCGGCGAGAGCGTGGGAGATGGGGATGTCTGATCCCAGGAAGATCATATTCTCCGCCAAAATGGGACTCGCTCTCATTCTCCTTACGCTTCTGATTTTCCTTAAAAAGCCCTTTGAGGACATTAGTCGATACTCCGTTTGGGCCATTCTCACCGTCGTTGTGGTCTTCGAATTCAGCATAGGGGCAACTCTTAGCAAAGGGCTTAACAGAGGATTGGGAACTTTGTTAGCTGGAGGTCTAGCTTTGGGAATGGGAATTTTATCACAATTGGCTGGAAAATGGGAAGAGCTCATCATAACTGTTAGCATCTTCACTGTAGGATTTTGTGCCACATATGCAAAACAATATCCAACAATGAAGGCTTATGAATATGGTTTCCGTGTGTTCTTGATCACCTACTGCTACATTATTGTATCAGGGTATCGAACAGGAGAGTTTGTTCAAACAGCTATAAATAGATTTTTGCTCATTGCCCTTGGTGCTGCTGTGGCACTCGGGATAAATGTATGTATATATCCAATATGGGCTGGTGAGGATCTGCATAATCTTGTGGCAAAAAATTTCACGGGCGTTGCTGCATCATTGGAAGGTGTTTTAAATAACTATCTTAATTGTGTTGAATACGAGAGAGTGCCTTCAAAAATTCTTACATACCAAGCTGCAGAGGATGTGGTTTACAAAGGCTACAGATCAGCTGTTGAATCTACAAGCACAGAGGATGCATTGATGGGTTTTGCTGTATGGGAGCCACCTCATGGTAAATACAAAATGCTTAGATATCCTTGGCAAAATTATGTGAAAGTAAGTGGGGCTCTAAGGCATTGTGCATTTATGGTCATGGCTATGCACGGATGTATACTTTCTGAAATACAGGCACCACCAGAGAAGAGACAAGTCTTTAGAAGGGAGCTTCAGAAGGTAGGTTCTGAAGGGGCGAAAATTCTAAGGGAACTTGGAAACAAAGTAAAAAGAATGGAGAAACTAGGCGGGGAAGACATTCTTTATGAAGTACACGAGGCAGCAGAAGAATTGCAGCAGAAGATTGACAAAAAATCCTTCCTCCTCGTGAATTCAGAGAGCTGGGAAATCGGAAACAGGCCAAGAGGGGAGGGTGATCCTCAAGATCTCTTGAACGTGGATGAAGAAAGACACTTTTTGGAGTACAAGTCTCTCAGTGAAGCGGTGCTTGATCTCAGAGCTGTCAAAGTTCCAAAAGGTTGGGGAGAACAAGCAGCTCCTCCTGAGAAGATACCTGCAGTGCATGTAGGTGTTGGTGATGAAAACATGTTCAGGAAACAGATATCTTGGCCTGCTCATATTTCCTTCAAAGAAGATGCAGTGACAAAAGAAGAATCTAAAACCTATGAAAGTGCTAGTTCTTTGTCTCTAGCCACTTTTACATCCCTTCTGATTGAGTTTGTGGCAAGGCTCCAGAACCTTGTGGATTCTTTCGAAGAGTTAGGTGAGAGAGCAAAATTTAAGGACCCTCTTGAGCAAGCACCAGCAACAACTGGTGGCTTTTGGAACCGGTTGTGTAATGTTTTGACGGTCAAGGAT
>gnl_Phavu_v2.1_Phvul.L005901.1
ATGGCTCGTGGCAAGGAAGCGACAAAAGAAGTAGAATGGAGGATCAAGGTAGAAGAAGATGACACATTGAAGAGCAAGGTGGTTGGTTGCATGTGGGCAGTTACAGCAGGTTTGGCTTTGAAGCTGTGCAAGTTTGTGAAGAAAGCATGGGAGTTGGGTGTGAATGACCCAAGAAAATTCATCCATTGCTTGAAAGTAGGGATGGCTCTTTCAGCTGTCTCTCTCTTCTACTATTGGAAGCCTTTGTATGATGGCGTTGGAGGAAATGCTATGTGGGCTGTCATGACTGTGGTTGTAGTGTTTGAATACACAGCCGGTGCAACGATATATAAAACTGTTAACCGAATGTGTGGAACTTCCCTTGCTGGATTTCTAGGCATTGGTGTACATTGGGTAGCTAGTAGAGCAGGAGAACAATTTGAACCAATAATTGTAGGAGTCTCTCTCTTTCTTTTAGCTTCAGCAGCAACATTCTCCAGATTCATCCCTACCATAAAGGCTCGTTTTGATTATGGTGCTATGATATTCATCCTCACTTTCTGCTTGGTGTCAATATCGGGTTATCGGGTTGATGAATTGCTGGTTATGGCACAGTACAGGATGTTCACCATTATAATTGGCAGCATATTGTGCATAATTGTTAGCCTCGTCATTCGCCCCATCTGGGCTGGTTTTGAGCTCTTTGTTTTAGTCACGGGGAACCTCGACAAACTCGCCAACTCCTTACAATGTTGTGTGGCTCAGTACTTTGATGGCAGTGAAACCCCGGATGAAGACAGTGATAAACAGTTGCTAGGCTACAAGTGTGTGCTAAGTTCCAAAGCAACAGAAGAATCTATGGCAAACTTGGCTAGATGGGAGCCTACTCATGGTCGCTTCAACTTTCGTCACCCATGGAGGCAATATGTTAAAATTGGAGCATCAATGCGTAGTTGTGCTTCTTGCTTAGATGCTCTTATTGGATGCATAAACTCAGACAACAAGGCTTCGGATGAAATGAAGAAGAACATGAGAAGCATCTCCTTGAAAGTGGGTGCAGACTGTGCGAGTGTCATAAGAGAGGTAGCAAATACAATGAGGAAGATGAGAAAATCCTCAAAACTTGATATTCGGGTTACAGAGATGAATAGTGCTGCACAAGAGCTTCGAAGTTTATTAAGTTGTTACCCAAACTTGGTTCATAATGCAAAACGCAGTACACAAACAGAAACAGCTCCATCTGATATTCCTCTACCTGCAAAAGTAGAAATCTCACTTATGCAAATTGTTCAAGTTGTAACAGTAGCTTCTTTGCTTATTGAAATTGTTGCACGAGTGGAAGGCATTGTTGAAGCTGTTGAAGAACTATCAGATTTAGCTAATTTCCAACCAGAAATGTGTGTGAAATCCAAACAACATTCACCGGACAGCAAGATCTCCCCAGACCAACAGAATGATGAGGAAACCGAGAGAACACTCCAAATGGTG
>gnl_Phavu_v2.1_Phvul.007G013300.1
ATGCAGGATTTGAAGGTTTCTATGGCTGAAACTGATATTTGTAGTGACAGATGCTCTTGGAAAATGAGGTATGTTTGCTTTGCTGATAAGGTGAAAAGATTTCCTGGTTTGGCCTGGAGAGCAACATGGAAGGTTGGCAAAGAGAATCCAAGAAGGGTGGTGCATGCTTTCAAAGTTGGCATGGCTTTAACGCTAGTTTCTTTGTTGTTTCTGATGGAGCCATTGTTCAAAGGGATAGGGAAAAATGCTATATGGGCTGTGATGACAGTGGTTGTGGTGATGGAGTTTACAGTAGGGGCAACATTATGCAAAGGACTAAATAGAGGATTGGGGACTGTGCTAGCAGGATCATTGGCCTTTTTCATTGAATATGTTGCAGATTTCCCTGGTCAAATTTTTCGAGCAGTTTTCATTGGTGTTGCAGTTTTTATGTTAGGAGCAATGACCACTTATGTGAGGTTCATTCCCTTTATCAAGAAGAATTATGACTATGGTGTTCTGATCTTTCTCCTCACCTTTAATTTGATAACTGTATCAAGCTACCGCATGGACAATGTTTGGAGCATTGCAAAAGATCGCATATCCACCATTGCCATAGGCTGTGCCATATGCCTTGTGATGAGCATATTGGTGTTTCCAAACTGGTCAGGGGAAGAACTCCACAACAACACCATATCAAAGTTTGAAGGCTTGGCAAACTCTATACAAGTCTGTGTCAAGGAATATTTTTATGATTCTGCAAAATCACCATGTCAACATGATTCATCTAAGGATCCTATTTATGAAGGTTACAAGGCTGTTTTAGATTCCAAAACAACCGATGAAACACTGGCCCTGCAAGCAAGCTGGGAACCAAGATACTCAAGATATTGCCACAGAATCCCATGGCATCAATATGCAAGAGTTGGAGCTGCTCTTCGCTATTTCAGTTACACTGTTGTTGCACTACATGGATGTCTGCAATCTGAAATTCAGACACCAAAATCAATTCGTGCACTGTACAAAGACTCTTGCATCAGACTTGGAGAGGAAGTGTCGAAAGTATTAAGGGAACTGTCCAACAGCATAAGGAACAAACGTCAATTCTCCCCTGAAAAACTTTCCAACAACCTCAAAAAAGCATTAGAAGACCTCGACAATGCCTTGAAATCTCAACCACAACTTGTACTAGGCTCGAGGAATGGTCGAACAAAAAACACCCCAGTTCAAGCAGCTCCACAGCCTGACCAAAAGCTTGAAGAAGACAGCAGAAGCTCATTACCAAGTGTTAAGAACATTGAGTCTTCTCCCTCGCGTGGATGCAAATCCAGAGAGCACTCTCGTGAACTTCCAAAGAAGGTTTTAAGGCCACAGCTGAGTATGACTGCCATAGTAAGCCTTGATTTCTCAGAAGCATTACCCTTTGCAGCTTTCACTTCTTTGCTTGTGGAGATGGTGGCTAAACTCGATCGTGTCATGGATGAAGTTGATGACTTGGGCAGAATGGCACATTTTAGAGAGTTCATAGATGATGATGCTGAGATTGTTGTGACTTGTGAGAAACCAAAGACCAATATACCTCAGAATGGCTTGCCTTCTAGTGGAACAGAG
>gnl_Phavu_v2.1_Phvul.007G025900.2
ATGCAAAAGTCCCTTCATTTTCTCTGTCTCCTTCAACTCTCTTCCTCTGTTCCATTCAGAAATGCTCTCTGCCTCATCATCACCACCAGCACCACCACCATCATCGTTTCATCCTTCACAATGAATAAGTTCACGCATTCAGAGAGATTTACCGCACGAGTGGGGTCATTCAGACACAGTTTTCTAGAGAAGAGCAAAGAGAGGCTCCTCTCCAAGAGGGACTTGGTTGGTTTCAATGACGAAGGCAATGACCCCTCCAAGCGATCTTTCCTCGACGCCCTCTCTGATCGCGTCGTTGGCCTCCACAACTGGTCCAAAGACATTGCCTCCAAATTGTACGAGATGGGTCGCAATGATCGGCGCAAAGTTGTCTTTGCGATCAAAGCTGGCTTATCCTTAGCCATTGTCTCACTTGTCATTTACATTGAGGAGGAACAGTTTAGCAAGTACTCTATCTGGGCAATCCTCACTGTTGTCGTCGTTTTCGAATTCAGCATAGGTGCAACCCTGAATAAAGGTTTCAATCGTGCTTTGGGAACACTTTCTGCTGGAGTGCTTGCTCTGGGTATTGCACAACTATCGGTGTTCGTTGGTCGAGCTTTTGAGGAGATTATGATTGTGGTCTCTATTTTTATTGCTGTGTTGTTGTGGTGTGCAGGATTTTTTGCGAGCTATGTGAGGCTGTACCCTGCGATGAAGCAATATGAATATGGCTTTCGTGTATTCTTGTTGACATTTTGTATTGTGTTAGTGTCTGGGAGACACGGTTTGCAATTTTTCTCAACAGCTTTTTACAGATTGCTTCTAATTGGTATAGGTGCTGGTGTAAGTTTGTCTGTGAATATTTGCATTTATCCCATCTGGTCTGGGGAGGATCTGCACAAGTTGGTGGTGAAAAATTTCACTGGAGTTGCAGCATCTTTAGAAGGTTGTGTAAATGGGTACCTGCAATGCGTTGAATATGAGAGGGTCCCATCCAAAATACTAGTTTATCAAGCCTCTGATGACCCTCTTTACCGTGGTTATAGAACAGCAGTGCAATCGTCAACTCAAGAAGAGACTCTGGTAGATTTTGCATTATGGGAACCACCTCATGGTCCATACAAGATGTTCAATTATCCTTGGAAAAGCTATGTCAAAGTTAGTGGAGCATTGAGGCATTGTGCTTTCATGGTCATGGCAATGCATGGATGCATACTTTCAGAAATACAGTCCCCTCCAGAGAAGAGACTGGTTTTCTATGAAGAACTTCAAAAGGTTGGTATTGAAGGAGCTAAAGTATTGCGAACACTTGGAAGCAAAGTGGAAAGGATGGAAAGGCTAAGCAGCGATGAGATCCTCTTAGATGTTCATGAAGCAGCGGAACACTTGCAGATGAAGATTGACAGATTGTCATTCCTCCTAGTCAACTATGAGAACTGGGAAGCTGCAAGACTACAAAAGGAAAAAGAAAATGATAATTTGATGGATGTTAAAGACTTCTTGAACAAGCAACCAGAAATAACTTCCCTGAATGAAATAAGGGATGATCCAAAACTTAACATAAAAATAGAACCTTCCACGCCTTCCACGCCAGAATCCCATCTTCCACAGACTGCAAAAAGTTTATTGGGGAGGTCAAATTTATCTTTTTTCGCAGATAGCGTAAGCGAGACAGAATCCAAAGTGTATGAAAGTGCGAGCTCATTGTCTTTGGCAACATTTGCTTCAAACTTGATCGAGTTTGTTGCGAGACTTCAAAATCTGGTGGATGAATTTCAAGATCTTAGTGAGAAGGCTAAATTTAAAGACCCCTTTGAAGTTGAACAACCTCTGTTGAAG
>gnl_Phavu_v2.1_Phvul.007G013500.1
ATGCTTTTAAGTTTTCAGCTAAACGTCAACAAAGCTATCTTCTGTCATAAGTTACTGAAGCTGATAAGGGCTTCCATGGCAGAAATAAACTATTTTGCAAGCAACAGAAGCATGACATGCCATTGGATTTGGAAGTACATGAAGAGTGTTGGTGAGAGAGTGAGAAGGCACTCAGCTTTGGCATGGAGAACAGCAGTGAAAGTAGGGAAAGATGATCCAAGAAGGGTGGTCCACTCTTTGAAAGTGGGGCTGGCATTGACACTGGTTTCTTTGCTGTATCTCATAAAGCCTTTGTTCGAAGGGATTGGACAAAACGCCATGTCAGCTGTTCTCACTGTGGTTGTGGTCATGGAATTCACAGTTGGAGCAACATTAGGCAAAGGTCTAAATAGAGGGTTGGGGACTCTGGTGGCAGGATCATTGGCATTTCTTGTGGAGTATGTTGCAGACATCCCTGGTCGCATTTTTCAAGCTTTTTTTATTGGTTCTGCAGTTTTCATTTTAGGAGTTGTAACTACTTATGTGAGGTTCATCCCTCACATAAAGAAGAACTATGACTATGGTGTTATGATATTTCTGCTGACTTTCAATTTGATAACTGTATCAAGTTACCGTGTTGATAATGTGTGGGCAATTGCAAAAGATCGTATAGCCACCATTGCCATTGGTGGTGGTCTATGTCTTGTAATGACCCTACTGGTTTTCCCAAACTGGTCAGGGGAAGATCTCCATAACTCCACCATTTCAAAGCTCGAAGGCCTAGCCAACTCTGTACAAGCTTGTGTTCTGAGATACTTTAATGGTTCTGAAAATCAAGAAACTCAAGATGATGCTTCTGATGAACTGATTTACAAAGGTTACAAGGCTGTGTTAGATTCCAAATCTAAAGATGAAACACTGGCACTGCAAGCAAGTTGGGAGCCAAGATGGTCAACACTTTGGCACAGAATCCCATGGCGGCAATATACAATAGTTGGGGTTACTCTTCTCCATTTTAGTTACACTGTTGTTGCACTGCATGGCTGTCTGCTCTCTGAAATTCAGACCCCGGGATCAATTCGACTCCTGTACAAAGACTCTTGCATTAGACTTGCAGAAGAAGTGTTTAAAGCACTGAGGGAACTAGCTAATAGCATAAGGAGCAAGCGTCAATTCTCCCCTCAAGCACTGTCTGACAACATCAATGAAGCTCTACAAAATCTCAATGATGACTTGAAATCCCAGCCACAACTGTTTGTAGGCTCAAAGAATTTTGGTGGAACCACACATGCGGAAGAAGACACCAGAGTCTCATTCTCAAGTGTTAGGAGTGATTGTTCTTCCATGTTTGAGTATAAATCCAAAGAAATTTCTGGTGAAGTGTCAATGGAGGGACACAAGAAGGTTTTAAAGCCACTGATGAGTAAGATTGTGATGACAAGCCTTGAGTTTTCAGAAGCACTTCCTTTTGCTGCTTTCACTTCTATGCTTGTGGAGATGGTGGCAAAGTTGGAACGTGTTATAGATGCAGTTGATGACTTAGCTAAATTGTCACGCTTCAGAGAGTTCAGAGATGAAGATGAGATTGTTGTGACTGGTGAGAAACCAAAGATAGTTCACAATGATTTGCCTTCTTATGCATTTGAT
>gnl_Phavu_v2.1_Phvul.001G195700.1
ATGGATATTGAGTCAACAATGGAAACAAACAAGCGAGGGTTTCTTGCTCATTGGGGAAACTGCCTCAAGGCTTTGCCTGGGAACATCAAGTCCATGGTTATCAACTTCACAAGGAGCATAGCAAAGATTGGAAAAGATGACCCCAGACGAGTATTTCACTCATTAAAAGTTGCATTTGCTCTTACCTTGGTTTCCTTGTTTTACTACTCGAGGCCTCTTTATGATGGCTTCGGAGTTGCTGGAATGTGGGCTGTTCTGACAGTGGTGGTTGTATTTGAATTCAGCGTAGGTGCAACCCTCAGCAAAGGTTTGAATAGAGGATGTGCTACATTATTAGCTGGTGCTTTAGGGGTTGGAGGGCAACACTTAGCTACTACTTTTGGAGAAAGAGAAAAACCTATTGTTCTTGGGATCCTAGTCTTCATTCTAGCCGCAGGAGCTACTTTTTTCAGATTTTTTCCGAAGATCAAGGCAAGATATGACTATGGGGTGGTGATATTTATCTTGACATTCTGTTTAGTTACTGTCTCGGGGTATCGAGTGGAACAACTCTTTGAGCTTGCCCATCAGAGACTTTCAACAATTTTAATAGGGGCAACAGCTTGCATGGTCATCTCCATTTTCATTTGTCCAGTATGGGCAGGTGAAGACCTTCACAAGTTGGTAGCTTCCAACGTAGAAAAGTTGGCAAATTACCTAGAAGGATTTGAAGTGGAATATTTTCATTGCTCAGAGGGTAAAGAAAAATGTGAGAAGTCAGTTCTTGAGGGATACAAAAGTATTCTCAACTCCAAAGCAAGTGAAGAGTCCTTGGCAAATTTTGCAAGGTGGGAACCGGGACATGGCCGTTTTCGTCTTCGACATCCTTGGAAGCAGTACTTGAAGATTGGAGTACTTACTCGGGAATGTGCTTACAAGATTGAAACCCTTAACAACTACCTTAACCCGGAAATCCAAACATCTTTGGAATTCAAGTGTAAAGTTCAAGAACCATGCACAAAGATGATTTCAGAGTCGAACAAGGCGTTAAACGTAATATCTTCATCAGTCAAAACAATGACACACCCATCAGCTGCCAAAAGCCACATCGAGAATTCAAAAACTGCAGTTGAAGACCTCAAATTTGTCCTTGAAACCGTTTCTTTGGAAGACGCTGATCTGCTAACTATAATCCCAGTTGCCACGGTTGCTTCAATTCTCGAAGAAATCACCAAGTCAGTGGAGAAAATATACGAGTCTGTTTCCGAGCTTTCTGACTTAGCCTACTTCAAGAGTGTTGTAGAATCCAATGTTTCACCAGAGAAGCCACACCTTCTTCATCGAGGTATCGTAAAACCTGTTGTGGATATTGAAACCACTGTCGACCACGTTGAAATTACGATCCCAGAGATAACCACAGACTCGCCAGAAAAAGAAAAGACACGAACAAAACCCTCCGAACATATG
>gnl_Phavu_v2.1_Phvul.002G006300.1
ATGGTTCCCAAAGTTTTTGCTGGCCAGGAAATGGTGGTTGAGAATGAGAGTTGCATAATGAATGGTAACTGGAAGAAACGTGTGCATGTTTTTGGTGAGAGGGTGAGGAGAATTCCTACTAAGGCTTGTCAAACTACATGGAGGGTGGGGCGTGAAGATCCAAGAAGGTTGATCCATGCATTCAAAGTGGGTTTGTCTCTCACTCTGGTTTCTTTGTTGTATTTGTTGGAGCCATTTTACAAGACGATTGGACAGAGTGCTATTTGGGCTGTCATGACTGTGGTGGTTGTGTTGGAATTCACAGCAGGGGCAACTTTGTGCAAAGGGCTCAACAGAGGATTGGGAACACTGTTAGCAGGATTATTGGCATTCATTGTTGGGTATGTTGCAAATGCATGTGGCCGAGTCTCTCAAGCTATCATCATTGGAGCTGCAGTTTTTTCTATAGGAGCTCTAGCTACATATATGAGGTTTATTCCCTATATAAAGAAGAATTATGACTATGGTATAGTTATATTTCTCTTGACTTTCAACCTGATTGCTGTGTCAAGCTACCGGGTTGATAATGTGTTGAAGATTGCACATGAGCGTGTATACACCATTGCCATAGGCTGTGCTGTTTGCCTTCTCATGAGTCTACTGGTATTTCCAAATTGGTCAGGAGAAGACCTCCATAATTCCACTGTTTACAAGCTTGAAGGCCTTGCCAAATCCATAGAAGCTTGTGTGAATGAATACTTTTATGGAGAAATAGAAGGTTCTGGAGATATAAAATTGTCTGAGGATCCAATATACAAAGGTTATAAGGCTGTTTTGGATTCAAAATCCATTGATGAGACACTGGCATTGCATGCAAGTTGGGAGCCAAGGCATTCGAGGTACTGTCATAGATTTCCATGGCAGCAATATGTAAAAGTTGGAGCTGTTCTGCGTCAATTTGGTTATACTGTGGTGGCCTTACATGGCTGTTTGAGAACAGAAATCCAGACACCACGATCTGTGAGAGCCATGTTCAAGGACCCTTGCATTCGGCTTGCAGCAGAGGTATCGAAAGTACTGATAGAACTTTCCAACAGCATAAGGAATCGAAGGCATTGCTCTCCAGAAATACTCTCTGATCATCTGCACGAAGCCCTGCAGGACCTGAACACTGCCATAAAATCTCAACCTCGGCTCTTCTTAGGCCCCAAACACAGGCACAACCAAGCCAGCAACATGTTCAAAATAGCTGCAGAACAAGTTGGACATGGAAAGACCTCTCTTTCAAGCGTTAAAACGGACTCTTCAGCATTGCTGGAGTGGAAAAACAAAAGGGTTAGCACTGAACAGACAAAGGAATCAGAACGAAAGTCTCTGAGGCCCCAACTGAGTAAAATTGCAATCACTAGCCTTGAGTTCTCTGAGGCTCTTCCTTTTGCTGCCTTTGCATCTTTGCTTGTGGAAACAGTTGCTAAACTTGATCTTGTCATAGAGGAAGTTGAGGAACTGGGGAGATTAGCATGCTTTAAAGAGTTCATACCTGGTGATGAGTTTGTTGTCACTTGTGATGAACCTCGAATTGACGTCTTTCACAACCATTTACCATCTCATGGAGTCGAC
>gnl_Phavu_v2.1_Phvul.002G315500.1
ATGGCTACGAAGTTGTCGAAATCGGGATCGTTTCGTCAGGGTTTGGCGGAGAAGAAGGAGAGGCTTCTCTCGGAGAAGAGTATTCGTAATATTTCTCAGATGGGGATTGGGGTGGTGATGATGCAAGAGGAAGAACACTCGTGGATGGTGAAGCGGTGGAACACGGTTAAGCAAGTGGCTGTGAAGGCATGGGACATGGGTCGCTCTGATCCCAGGAAGGTTATTTTCTCTGTAAAAATGGGTCTTGCTCTGACCCTTATTTCGTTTTTGATCTACCTCAAAGAACCCTTCAAGGAATTGATTCGCTACTCCGTCTGGGCTATTCTAACTGTCGTCGTAGTCTTTGAATTCAGCATAGGGGCCACTCTGAGCAAAGGGTTTAACAGAGGATTAGGAACTTTGTCGGCTGGAGGACTTGCTCTGGGGATGGCAGAGTTATCAGAATTGGCTGGAAATTGGCAGCAGCTTATGATTACTGTAAGCATCTTCACTGTAGGATTTTGTGCCACCTATGCAAAACTATACCCTACTTTGAAGCCTTATGAATATGGGTTCCGCGTGTTCTTGATCACGTATTGTTTCATTACTGTATCTGGGTATCGAACAGGGGAGTTTCTAGATACAGCTATACAAAGATTTTTACTTATTGCACTTGGGGCTGCTGTATCTTTGGGAGTAAATATCTGTATATACCCCATCTGGGCTGGTGAGGATCTGCATAATCTTGTCACCAAAAATTTCATCGGAGTTGCAACATCTTTGGAAGGCGTTGTCAATAACTACCTTCAATGTGTTGAATATAGAAAGGTGCCATCTAAAATTCTTACTTACCAAGCTGCTGCTGATGACCCGGTTTACAGTGGCTACAGATCGGCTGTTGAATCTACAAGTAAAGAAGATTCATTGATGGGATTTGCTGTGTGGGAACCACCACATGGTCGTTACAAAATGTTCAAATATCCATGGAAGAATTATGTGAAATTAAGTGGGGCTCTAAGGCATTGCGCATTTACTGTCATGGCTATGCATGGATGCATATTCTCTGAAATACAGGCCCCAGCTGAGAAGAGACTAGTTTTCCGTAGTGAGCTTCAAAGGGTAGGTTATGAAGGGGCAAGAGTGTTGCGTGAACTTGGAAGCAAGGTAAAAAAGATGGAGAAACTAGGTCCAGGAGACTTGCTGTTTGAAGTGCACGTGGCTGCAGAGCAATTGCAACACAAGATTGATAAAAAATCATACCTTCTTGTGAATTCTGAGAGCTGGGAAATTGGAAACCGAGCGAGAGATGATGAAGAGAGTAATCCTGAAGAAGAAGGCCTCTTTCACACAGACGAAGAAAGAAGATTTCTGGAGCACAAGTCTCTGAGTGAAGCAGTGCTTGATCTGAGAACAGTTGAAGTTCCACATTCTTGGGAAGGAAACCCTGCAACTGATGCCTCTCCAAACATGTTCAGGAAAGACTTATCTTGGCCTGATCAGATTTACCACAAGTTGAATCCAGTTGCCAAAGAGGCTCAAGAATCAAAAACATACGAAAGTGCTACTTCACTGTCTCTCACAACATTTACGTCGCTTCTTATTGAATTCGTGGCAAGGCTTCAAAACCTGGTAGATTCATTCGATGAATTAGGTGAAACAGCAAACTTTTTTGACCCACTCGACCGACAACCACCGGTAGCATCAACTGCTTTTTGGACCAGGTTCCGTAACTGCTTAACATTCGGCAAC
>gnl_Phavu_v2.1_Phvul.002G315600.1
ATGGCTCCGAAATTGGTGAAATCGGGGTCGTTCCGTTACGGTTTGGCGGAGAAGAAGGAGAGGCTTCTCTCCGGGAAGAGTAGTGGTGATATTTCTCAGATAGGGATTGGCATGATGATGCAAGAGGGAGAGCAATCGACGATGGTGAAGTGGTGGAACACGGTTAAGCGTGTAACTGGGAAAGCATGGGAAATGGGTCGCTCTGATCCAAGAAAGATTATCTTTTCTGCAAAAACGGGTCTTGCTTTGGCCCTTCTTTCGCTTTTGATTTTCCTCAGAGAACCCTTCAAGGATATGAGCCTTTACTGTGTCTGGGCCATTCTTACTGTTGTTGTAGTCTTCGAATTCAGCATAGGGGCAACTCTGAGCAAGAGCTTAAATGGTGGATTGGGGACATTGTTGGCTGGAGCACTTTCTCTGGGGATGGCAGAGTTATCAACATTGGCTGGAAAATGGGAGCAGCTTATAATGATTATATGCATCTTCATTGTAGGATTTTCGGCCACCTATACAAAACTATACCCTTCTTTCAAGCCTTATGAATACGGGTTCCGCGTGTTCTTGATCACGTACTGTTTCATTACTGTATCCGGGTATCAAACAGGGGAATTTGTTGATACTGCTATAAATAGACTTGTCCTCATTGCACTCGGTGCTGCTGTTTCTTTGGGAGTGAATATCTGTATATACCCTATCTGGGCTGGAGAGGATCTGCATAATCTTGTCGTAAAAAATTTCATGGATGTTGCAACATCTTTGGAAGGTGTTGTCAATAACTACCTACATTGTGTTGAATATAAGAAGGTGCCATCCAAAATTCTTACTTACCAAGCTGCTGATGATCCAATTTACAATGGGTACAGATCGGTTGTTGAATCGACAAGTAAAGAAGATGCACTGATAGGTTTTGCTGTCTGGGAACCGCCACATGGTCATTACAAAATGCACAAATATCCATGGAAGAATTATGTGAAATTAAGCGGGGCTCTAAGGCATTGCGCATTCATGGTCATGGCTATGCATGGATGCATACTTTCTGAAATACAGGCCCCAGCTGAGAAGAGACAAGTTTTCCGCAGTGAGCTTCAAAGGGTAGGTTCTGAAGGGGCAAAAGTGTTGCGTGAACTTGGAAACAAAGTTAAAAAGATGGAGAAACTAGACCAGGAAGACTTGCTGTATGAAGTGCACGAGGCAGCAGAGGAATTGCAACAGAAGATTGATAAAAAATCTTACCTTCTTGTGAATTCAGAGGGCTGGGAAATTGGAAACCGCCCAATAGAGGATGAGGAGAGTGATCTTCAACAACAAGGCCTCTTAAACACAGACGAAGAACGAAAATTTCTTGAGCACTCTCGTAGTGAAGCTGTACTTGATCTCAGAACAGTTGAAGTTCCACATTCTTGGGATGGAAATTTAACTCTAGGCAATAACTCTGCTGTACCTGCAACCAATGCCTCTCAAAACATGTCAAGGAAACAGACATCTTGGCCTGCTAACATTTATTACCATAAATCAAATGCCGAGGTGAAAGAGGGTCACGAACTAAAAACCTACGAAAGTGCTAGTGCCCTATCTCTAACAACATTTTCATCTCTTCTGATTGAATTTGTAGCAAGGCTTCAAAACCTGGTGGATTCATTTGAAGAACTATGTGAAACAGCAAACTTTGTTGACCCTCTTGAGCAACAAGAACCATTAAAATCTCATGGGTTTTGGACCAGGTTGTTTAACTGC
>gnl_Phavu_v2.1_Phvul.002G082700.1
ATGGCGGCCAGAAACGGTTCGTTAAGGCAGATATTCGCGGAGAGGAGCAAGGAGAGACTGCTCTCGCGGAAGGATTTTTCAGAGCTGAGGCTGAATGGCAACAATAGCAGCAGCAGCGGCGGCGGAGCTGTTCGGGATGGGCTCTCGGGTCGCATGGTTAGGTTCTGCGATGGGTTTGGGGAATTCTTTTGGCAGCTTAGGGAGATGGCGCGATCGGATCGAAGGAAAGTGGTGTTTGCGGCGAAGGCAGGGCTGTCGTTGGCTGTAGTTTCGCTTTTCATTTACATAAAGGAGGAGCAGTTAAGCAAGTATTCCATCTGGGCCATTCTCACTGTCGTTGTCGTTTTCGAATTCAGCGTAGGTGCGACTTTGAGCAAAGGGTTCAATCGTTCTTTGGGTACGATTTCTGCCGGAGGGCTTGCCCTGGGTATTGCTGAGTTGGCCGTACTGTCCGGAAAGTTTGAGGAAATTATTATACTACTCTCTATATTTATTGCAGGATTTTGTGCAAGTTATGTGAAGCTACTGCCTGCAATGAAGACATATGAATATGGCTTTCGTGTGTTTTTGTTGACGTTTTGTATTGTATTGGTATCTGGGAGAACTAGCAGGGAATTTTTCTCCACAGCTTTTTACAGATTAATTCTTATTGCAATTGGTGCTGGCATATGTTTGTTTGTAAATATTTTCATATACCCCATCTGGTCTGGGGAGGATCTGCATAAATTGGTGGTGAAAAATTTCAATGGAGTTGCTGCATCTTTAGAAGGCTGTGTTAATGGGTACCTGCAATGTGTTGCATACGAGAGGGTACCTTCAAAAATTCTTGTTTATCAAGCCTCGGATGATCCACTCTACCGTGGCTATAGAGCAGCAGTTCAATCGTCAACTCAAGAGGATGCTTTGGTAGATTTTGCATTATGGGAGCCACCTCATGGTCCATACAAGACATTCAGTTATCCTTGGAGAAGCTATGTTAAAGTTAGCGGAGCTTTGAGGCATTGTGCTTTCATGGTCATGGCAATGCATGGATGCATACTTTCAGAAATTCAGGCACCCCCGGAAAAAAGGCTGGTTTTCAGTAATGAACTTCAGAGGGTTGGCACTGAAGGAGCTAAAGTATTGCGTCAACTTGGAAGCAAAGTGGAAAAGATGGAAAAGGTAAGCAATATAGACATACTCTTGAACGTGCATGATGCAGCTGAGCAATTGCAGATGAAGATTGACCAACAATCATTCCTCTTGGTCAATTCAGAGAGCTGGCAAGCTGCAAAAAAGCCTAAAGAAGAAGTTGAAAATCATGACAATTTGATTGATCTCAAAGATCATAAAAACAAACACTCACTCATCTCTTTCCTCAGTGAAAGAGGGACTGATTCAAGACTTAACATAAGTATAGAGTCCTCAGTTCCTGAATTGCACATTTCAGAAAGCATGATGTGCAATAAAATATCATGGCCACGCCTGTCATTTTTGGGAGATAACATTTTACTTGAGCCAGATTCCAAAGTATATGAAAGTGCAAGCTCTTTGTCTCTGGCAACCTTTGTTTCCCTTTTAATAGAGTTTGTTGCCAGGCTTCAAAATCTTGTGGATGAATTCCAAGATCTCAGTGAGAAGGCCAATTTCAAAGATCCATTTGACCAACCAATGTTAAAG
>gnl_Phavu_v2.1_Phvul.002G082600.1
ATGGCGGCCAGAAACGGTTCGTTAAGGCAGATATTCACGGAGAGGAGCAAGGAGAGACTGCTCTCGCGGAAGGATTTTTCAGAGTTGAGGCTGAATGGCAACAATAGCAGCAGCAGCGGCGGCGGAGCTATTCGGGATGGGTTCTCGGGTCGCATGGTGAGGTTCTGCGATGGGTTTGGGGAATTCTTTTACCAGCTTAGGGAGATGGCGCGATCGGATCGAAGGAAAGTGGTGTTTGCGGCGAAGGCAGGGCTGTCGTTGGCTGTGGTTTCGCTTTTCATTTACATAAAGGAGGAGCAGTTAAGCAAGTATTCCATCTGGGCCATTCTCACCGTCGTTCTCGTTTTCGAATTCAGCGTAGGTGCGACTTTGAGCAAAGGGTTCAATCGTTCTTTGGGAACGATTTCTGCCGGAGGACTTGCCCTGGGTATTGCTGAGTTGGCCGTACTGTCCGGAAAGTTTGAGGAAATTACTATACTACTCTCTATATTTATTGCAGGATTTTGTGCAAGTTATGTGAAGCTACTGCCTGGAATGAAGACATATGAATATGGCTTTCGTGTGTTTTTGTTGACGTTTTGTATTGTATTGGTATCTGGGAGAACTAGCAGGGAATTTTTCTCCACAGCTTTTTACAGATTAATTCTTATTGCAACTGGTGCTGGCATATGTTTGTTTGTAAATATTTTCATATACCCCATCTGGTCTGGGGAGGATCTGCATAAGTTGGTGGTGAAAAATTTCAATGGAGTTGCTGCATCTTTAGAAGGCTGTGTTAATGGGTACCTGCAATGTGTTGCATACGAGAGGGTACCTTCAAAAATTCTTGTTTATCAAGCCTCGGATGATCCACTCTACCGTGGCTATAGAGCAGCAGTTCAATCGTCAAGTCAAGAGGATGCTTTGGTAGATTTTGCATTATGGGAGCCACCTCATGGTCCATACAAGACATTCAGTTATCCTTGGAGAAGCTATGTTAAAGTTAGCGGAGCTTTGAGGCATTGTGCTTTCATGGTCATGGCAATGCATGGATGCATACTTTCAGAAATTCAGGCACCCCCAGAAAAAAGACTGGTTTTCAGTAATGAACTTCAGAGGGTTGGCACTGAAGGAGCTAAAGTTTTGCGTCAACTTGGAAGCAAAGTGGAAAAGATGGAAAAGGTAAGCAATATAGACATACTCTTGAACGTGCATGATGCAGCTGAGCAATTGCAGATGAAGATTGACCAACAATCATTCCTCTTGGTCAATTCAGAGAGCTGGAAAGCTGCAAAAAAGCCTAAAGAAGAAGTTGAAAATCATGACAATTTGATTGATCTCAAAGACCATAAAAACAAACAATCACTCATCTCTTTCCTCAGTGAAAGAGGGGCTGATTCAAGACTTAACATAAGTATAGAGTCCTCAGTTCCTGAATTGCACATTTCAGAAAACATGATGTGCAATAAAATATCATGGCCACGCCTCTCATTTTTGGGAGATAACATGTTACTTGAGCCAGATTCCAAAGTATATGAAAGTGCAAGCTCTTTGTCTTTGGCAACCTTTGCTTCCCTTTTAATAGAGTTTGTTGCCAGGCTTCAAAATCTTGTGGATGAATTCCAAGATCTCAGTGAGAAGGCCAATTTCAAAGATCCATTTGACCAACCAATGTTAAAG
>gnl_Phavu_v2.1_Phvul.002G161300.1
ATGAACAGAAAAATGGGGAGCATTGAGATTAACATTCCAACAAGTACACCTACTAAACCTGAGCTGCATGAGACGAAATTTGGAGTTAAAAAAATTTGGGTTCAGATTCAGAGTGTGTGGGAAATTTGCAAGGAAGACACTGGGAGAGAAATATTTGCACTAAAAGTTGGGGTAACTGTTCTTCTTGTGTCTTTGTTGGTATTATTTGAAGCCCCATATCAAGTCTTCGGCTCCAATATCATCTGGGCCATCCTCACTGCTATCCTTGTCTTCGAGGACACTGTTGGAGCAACATTTAATCGAGGATTTAATCGAGCAGTAGGAACCTTGGTGGCTGTAATCTTGGCCATTTTGGTTGCTGAGACAGCACTGTCCTGTGGCTATTTGGCTGAGCCTATTATCATTGGCCTTAGCATGTTCATGATCGCGGTGATAACATCATACATGAAAATGTGGGGAGCACTTGTGCAGTATGAGTACGGGTTTAGGGTGACACTGTTAACGTATTGCTTGATCGTAGTGTCTGACTATAGAATTGGTAACCCAATTAAGACTGTGATCGATCGCTTGTACACAATCGGCATTGGAGGAATGATATCAGTGTTGGTCAATGTCTCTATTTTCCCTATATGGGCTGGGGATCAACTGCATAAAGAGTTGGTTAAAAACTTCCATTCAGTGGCAGATTCACTTCAGGAATGCGTCAAGAAATATTTAGAAGATGGATCAGAAAAGTCAAAAATCACCATGGCAAGTATAGATGCATTTCATGATGAACCCGCTTATATGAGATGTCAAAGCACCTTGGACTCAGGATCAAGGTTTGAGGCTCTGGCTAAATCAGCAAAATGGGAGCCACCACATGGTAGATTCATGCACATTTCATATCCATGGTTTCAATATGTGAAAGTTGGTGCCGTTCTGCGACACTGTGCCTATGAAGTTATGGCACTCCATAGCATTGTACACGCTAAAATTCAGGTACCCTACAAATTGAGGGTGGGGCTTCATTCAGAAGTTGAAGAAACATCAAACCAAGCTGCAGAACTAGTAAGAAATCTGGGAAGAGACATTAGCTGCATGCAGTGGAGTGTGAAAGATTCCCACATTAAAAGGCTTCACAATTCTATTAAGAGATTGCAAAGTTCAATCTGCTTCCAATATTCTTACATGTTGGCATCATCAACTTTTGAATCCCCAATCCCTCATAACCCTTCAAAGTCCTTCACAAACATTTCACACATCTTCTACCATTTACCATATCAGAGGGAGATGGAAGAAGAAACAGAATGTTACCAGGAGATAAAGGGGAAGCAATTGAGAAGACTGTGTTCATGGCCACCTAGAGAAGCAGATGTTTTTGAAGAAGATAGTGAGCAAAACATAAAGATGAGAGGCATAGAAAGTACAGCAATGTTGTCATTGACTAACTTTGCTTCCTCTCTGATGGAGTTTGTGGCAAGAGTTGAGCATTTGGTAGAGGCTGTTGATGAGCTATCAAAGATGGCCAAATTCAAGTCTGCATTGTTATGT
>gnl_Phypa_v3.3_Pp3c17_22080V3.1
ATGGTGGCGAGTAGAGAGGATACCAACGGTGTCTCACTGCATGCACCATTGCTGGGGGATTATGGGGAGGAGAACGAAAATGCGCGTCCAAATCGGGCACGCTATGAGGTTGTGGTGGCAGTTGGTGACGAACCGCAGGATGGGTTTGAGAGATCGGTCTCTGGACGGACCGAGAGGGAGAATGCGGAGGGTGGAGGTGAGCAACCGGAGGTGAATTACGACACTCCAGCGCTTGCAAATCAGAGCGGGAATACGTTTCAGCAAATTCACGACCAGAATAGGATTCGATTCAGGGATCGCTCGAGAAGAGGTTTGCCTATGACACGATCAGAACGCAGAGGCCACTCTGTCCGCAACCCCATACATAAGAAGTCATTTGTGGCCCGGGCGGCATACAGCGCCAAGACCGACACTCTGAATTTCTTGTACTATGTTATGATAGGGCTATACATGTGGCCGAAATGGAGCTGGGATGCTATGAAAGCTAATACTAATCTCACCGTTCTATCTATTAAACAAGGAGCATGTGCTGGTTTGGCTTCTGTGCTATGCGTGCTTCATTTTCCGCAGCCTTACACACAACTCTCATCAATCGCTTTGTGGGCCGTCATCACTACCGACCTTCTGTACGAGAGTAATATTGGACTTTCTATCAGTAAAGGATTCAATCGCGTGCTGGGTACTTTGGCTGCTGGCTTCTTAGGGTTTGGGCTTAATCAATTGGGTCCAGAACTTGGACCAGTATATCCTTACTATGTGGTCTTTTGTGTTACGGTAGGAGGTGCCGTTTTCAAATTTTTGAAAGGGACACCACCCTTGAAAGACCGATGGGATTACGCTTTCACTGTAGCAACCATGGCGTTCCACATTTTTATAATCACTGCGTATTTAGATCCAGAAAGATGGACATTGCCAATGCTTAGATTTTCCATGATCTTGCTGGGGTTTTCGATTGCAACACTTGTCAACATAGCTTTCCGGCCGGTCTATGCTGGAGATTCGCTGCACAAGCTTGTGGCGAAAAACTTTGAGACAGCCGCCTCTGTCTTCGAAAGATGCGTTCAGGAATATATCAAAGTAACGATGCTCGATCATGTCCCGGACATTCTGAGTGGGCGCTCTGAGGATGACAAAATTCACCAAAGCTACCATGAGATAGTGATGTCAGATTCGGACATTGACAAATTGTTGGGCGCAGTACTCTGGGAACCATCGCATGGGAAGTTTTTCAAGGATTATCCGTGGCATATGTATGACGACATTACAGACTACCTTCGTTACACTCTGTACGATGTCATAGCTCTTGATTCGTGTCTTCGGGCAAATATTCAAGCACCCAAACAACTCCGAGATCTTTTTGCCCCGGAGATGGCGACGATTGCGACCGAGTGTGCAACTGTGCTACGTACCTTGGGGAATAGCATGAAAAACATGAAAAAGTTCCCATCAGAAGACATCATGAAACGAGCTGAGGAGGCAGCTATTGCGCTTCAATATAAGGTTTATTTGAATACAAACATGCTTCTCGGCAACACAAATTCTGAGTCTCCTATATACCCTCGGTCGATTTCCTCTGAAGTTTCAAGGTCTTTTACAACCAATGGTCAGGAATCTGAAAACTGGAAAGAATCAAATTACACTGGGGATGACAACATTACGAGTCAAGTTCCGGGAGGTGAGCTGTTCACCAATGAGTCGTCAAGAACTGTTAGCCCTGCAATCAACACAGCCCCTTCTGAAGGGAATCAAAACAGTCGTGGAAATTCCGAACAGAAAGACACTTCAATGGTTGGTTCTCCCGGATTGAGTGGCTCTCCTGGATGGAGTGGCTCACCACAAGGAGGTATCTTGCTAGGTAGATCTGGACCTGTAAAGAAACTGGATACCCTGACTGAGGGCGTCCAATCTGTTGATGTTTCGGTTCCTAATAGCGGAACTCCAGGCTCAACCTTGGAGCAGCCCTCTGAAACGCAGGCCGGGATGACCACCCCACGCAAGCGAACACTTGCATGGCAGGCCACATTCTCGCACCGTAAGTACAGCTTAGGCTCACATTGGGAGGGCACACTGGAGAGAATCTCGGCTCTTTCCTTGGTAAAGTTTGCTTCTCTGCTAATAGAAGTAGTTTCAAAGATGAGATATGTAGTGGATTGTGTTGAAGACCTTGCTGAACAGGCTAAATTTGAACCATGTTCAAGC
>gnl_Phypa_v3.3_Pp3c7_10820V3.1
ATGCAGACAGAAGACAGTCCACGTCACAAAGGCGGTGAAAGAAATTCTAGGGGAGAGAAGAGGAGGGAGACGATGGTGGAGAGAAGAGAAGCGAGCAACGCCTTTCTTCGCACCCCATTTCTGGAGAATTACGTAGAGAGGACTCTAAGCTCGGGTTCAAACGATTCACAATATGACGATGTGGTTGTGGCAGTTCCGGATGAATTCCAGCATGTTTATGAGAGATCAGCATCTGGACAGAGCGCCACAGGAAGCTTGTCTCAGTGGAGAGCTCAAGACGAGCAATTGGAATCGAAATTGGACACTCCAGATCTTGCAACCCAGAGCAGGAACACGTTTCAGCAAATTCATGAATTAAGTAGGTCCCGCTCCAGCGACAGATCAAGAGGACGACCTTATCACTCAGGACACTCTATCCGGAATCCCATAGAAAAGAAGTCGCTTGTGAGAAGAGCGGCTTACAGTGCCAAGACCGACACATGGAATTTCTTGTATAATGCGATGATTGGGCTGTACATGTGGCCGAAATGGAGCTGGGACGCCATGAAAGACAATTCCAAACTTACGATTCTATCCGTCAAACAAGGAGTCTGTTCCGGTTTGGCTTCAATACTTTGTGTTGTCCATTTTCCGCAGCCCTTCACACAGATTTCGGCAATCGCGTTGTGGGCCGTTGTCACTACTGACCTTCTGTATGAGGGAAACATTGGGCTCTCTATTAGCAAAGGCTTCAATCGTGTTCTTGGAACTTTAGCTGCTGGTTTCCTAGGGTTCGGCCTCATTCAAATCGGGCCAGAGCTTGGATCATTATATCCTTATTTTGTGGTCTTCTGTGTAATGGCTGGAAGTGCAATCTGTAGATTTCTGAAAGGAATACCCCCGTTGAAAGACCAATGGGGTTATGCTTTCACTGTAGCAACTATTGCATTTCATATCTTTATAATTACGGCGTACTTGGATCCTGAAAGGTGGACATTGCCGATGCTTCGATTCTCCATGATCTTGTTGGGGTTTGCTATGTCATCGATTGTCAATATAGCTATTCAGCCTATCTATGCTGGAGATGCGCTGCACAGGCTTGTGGCGAAAAACTTCGATACAGCTGCCATTGTCTTTGAGAGATGTGTTGAGGAGTATAACAAAGACACGAAGTTGGATCATGTTCCGGACATCCTGAGTGGGCGCTCCGTAGATGACAAAATTCACCAAAGTTATCATGAAATAGTCATGTCAGATTCAGACATTGACAAATTGTTGAGTGCAGTGCATTGGGAGCCATCGCACGGGAAATTTTTCATGGGTTATCCTTGGCACATGTACGACGACATTACAGACTACCTCCGTTACACTTTGTATGATGTCATAGCTCTTGATTTGTGTCTTCGGGCAAATATTCAAGCACCCAAGGAACTCAGAGAACTCTTTGCTGAGGAGATGGCGACAATTGCGACAGAGTGTGCAACCGTACTTCGCATGTTAGGGGACAGTATCAAAAATATGAAAAAGTTTTCATCAGAAGACATTATGAAACGAGCCGAGGAAGCAGCTGTTGCACTCCAGTTCAAAATATATAAAAACACACATAAACTTCTGGGCAGTATAGAATCTGATTCACACGTCTGTCCTGTCCAGTGGTCAGCGTCGAATCCTTCAGCAAGCAAAGACATCGGATCTGGAAACAGCTCAGAGACAAATTGCAACCCTAACTATAGTCGCAACCAAAACACAGAAGAAAACATTTTCACAACTGATTCGTCAAAAGGTACCAGCCCGGCAATCAATATACCAGCCCCTGAAGGTAATCGATATACTCATGTGGGTTTTGAACATAAGGAAAATATGTCGAAGGTTGGCTCACCAGGAAGGTTGCCTGCTCTTGGCTCACCACAAAAGAGTAGCATGCGGACAAGATCTGGAACATTGAAGAAAACCACATTAGAGACTCTGTCTGAGGGCGTCCCTGCTATCAATGTCTCGATTCCTAATAGCGGGTCACCTGGAATTGCAACAAGCCCTGACCAACCATTTCAAGAACAAGACGAAGTAACCACTCCCGGTAGAGGTGGCACCAAGCGTTCAACCGTTGCATGGCAACAGACATTTTCACATAGGAAGTCCAGCTTAGGACCATACCTTGATGGCACACTGGAGAGAATATCGGCTCTGTCCTTGGTCAAGTTTGCCTCTCTGCTGATTGAGGTTGTTTCTAAGATGAGGTACGTTGTTGATTGTGTTGAAGACCTGGGCGAACAGGCTAGATTTGAAAACTGTGGTCAAGCTGAGAACAAAAGTTCGGCCCAGCACATGGGA
>gnl_Phypa_v3.3_Pp3c13_12100V3.1
ATGGAGGCGATCAGAGGTGATAGCAATGGTTCTTTATTGTACACACCGTTGCTAGGGGATCGTGTAGGGGAGAATGGAATCGCTGATTTCAATAGTGTATACCACGGTGAGGTCGCTGTGGCGATTGACAAGTTGCACCAGGGTAATGAAAGGTCTGCAGCAAGACACTCTTTGGGGAGTTATGATGTGCAATCAGATCTCGATTTTGACGATCCAATCCTTGAAGCTGAGAGCAGGAGTACGTTTCAGCATATTCACGAGTTAAGTAGGCAGCGTTCTATAGATTATGAAAGAAGTCAACGAGCCAAGATGTCATCCCGTTCTATCCGTAACCCCATACGACAGAAGTCACTTGTTACCAGGGCAGCATGCAGCGCAAAGGCCAACGCATGGAATTTCTTGTACAATGTGATGGTAGGACTGTATATGTGGCCCAAGTGGATCTGGGACGCTATGAAAGCCAATTCTAGCCTCACCATTTTATCTGTCAAACAAGGAGTCTGTTCTGGCTTGGCTTCAATTCTATGTGTCATCAAGTTTCCAGAGCCTTTTACACAGATATCATCAATTGCATTGTGGGCCGTTGTTACCACTGATCTTTTGTATGAGGGAAACATTGGACTTTCTGTTAGCAAAGGCTACAATCGTGTTCTGGGAACTTTGGCTGCGGGTTTGTTAGGATTCGGACTTAATCAAATTGGGCCAGAGCTTGGACCAGTATATCCTTATTTTGTGGTCTTTTTTGCTGCGGTGGGAGCTGGCGTTTTCAAATTTTTCAAAGGCATTCCACCGCTAAAAGATCAGTGGGGCTACGCCTTCTCTGTTGCAACTGTTGCATTTCACATTTTTATAATCACTGATTACTTAGATCCAGAAAGGTGGACTTTGCCGATTCTCAGATTTTCAATGATCTTATTGGGGTTTGCTATGGCGTCGATTATCAACATAGCTTTGAAGCCCAACTATGCGGGAGATGCGCTGCACAAGCTTGTGGCGAAGAACTTTGAGACAGCTGCCACTGTTATTCAGAGATGTGTTGAAGAATACAACAAAGACACGAAGCTTGATCATATCCCGGACATTCTGAGTGGGCGCTCCGAGGATGACAAAATCCACCAGAGCTACCACGAAATAGTGATGTCAGATTTAGATATCGACAAACTGTTGAGCGCTGTGCACTGGGAGCCCTCACATGGGAAGTTTTTTTCGGGTTACCCCTGGGATCTATATGATGACATTACAGACTACCTTCGCTACACATTGTATGATATCATAGCGTTGGATTTGTCCCTTCGCGCCAATATTCAAGCGCCCAAGCATCTTCGAGATCTTTTTGCTCAGGAGACGGCGACAATTGCGACAGAGTGTGCCACCGTGTTTCGCACACTTGGTGACAGCATAAAAAACATGAAAAAGTTTCAATCAGAGGACATTATGAAACGGGCCGAGGAGGCAGCCGTTGCGCTCCAATTCAAGATATACTTACATACGAATGAGCTCTTGGGCGATGAGACATCCGTCTTCCCTCTTTCAAGCCCTCGTTCACTGAAAAAGCAGGGACCTGGAAATTTTATAAGTTCAGACGACCATCTTCAAAACCCAACCAGGGAAGGAGATATCTCTGCATCGTTTGGACCGCCAAGAGACCCTGATAGTGGCTCACCAAGGAGAAGTATGCTGCGGGGAAGATCTGGACCGGTGAAGAAAGTAACACTGGAGACCCTGACTGAGGGAGTTCCTTCAGTCAATGGCTCAGTGAAGCTTGTTCGAAGTGCAACAAGCGAGCAGCTGCCGAAGAAATCACTGGCTTGGCAACAGACATTTTTGCAGCGGAAATCCAGCATGGGGTCCCATTGGGACGGCGCGCTTGAGAGAATCTCGGCTGTGTCTTTGGTCAAGTACGCGTCATTGCTAATTGAAGTAGTGTCCAAGATGAAGTATGTTGTGGACTGTGTCGAAGATCTTAGTGAAGAGGCTAAATTTCAAGATTTCCATCAATCTGAGAGT
>gnl_Phypa_v3.3_Pp3c5_3100V3.1
ATGTATCAGCATGATACAAGCAGTGAAAGAATTCCACAGAGTCCTCCGGTTCCTCAAGCACCACCTGAGAATTTGAAATCAACTGGCACAGAAGCGATCGAAGTGAAGGTGGAGCCGACCCTGACGCGGGTAGACTCCATTGAAGGTGGTCCTCGACGAATTACGAGGAAGGAGAAGCTGCAGCAGAAAATTCGACGAGCTGGACAATTTTTGAAAGCCCACACAGACGAGCAATGGTATGGGTTCAAGATTGCAGTAGCAATGGCATTGAGCTCAATACCGGTTCTCGTTAGACCCCTGTACGACTATTTTGGAATAAACAGCGTGTGGCTTATTATCTCAGTTATTATTATTTATGAGCCTAAGGTGGGCACTATATTGTCCAAGGGAATTCAACGCCTGATCGGATCTGTGTCCGCAATTTTACTCGCGCTTGCATGTTCTGAAATTGCGGAAGCGTCTGGACGAGCCGAGGTGTATGTGATCCCTGTGTTCTTGTTTATAGGGTCATGGATCATTGGTTTTTTTAGACAGCTGCCAATTGTGAAGGAGAAGTGTGATTATGCTGCACTTGTTGGGCTTATTACTTTTGGGTTGCTGACATTGATTGAGTATCGCACACATGAGGGACCAAAGCTCGCGGGCTTTCGAATGTTGCTTATTGTTGTGGGGTTTGCCATTTCAGTTGGGACCAACATAGGTATTAAGCCAAATTTTGCAGGAAAGGAGCTGCATGAGGTGGTTGCTGCACATTTTGACAAAATTGCGGTTGCCCTGGACGCATGTGTTCAAGCATATATAGCAGGAAATCGGATGGCAGATCTTGAGAAAATTATAGAGGGATCTGAACCTGAAGATGCTGTGTATGAGGGCTACAAAACCGTTATTCTTGCGAAAGCTAGTGAAGATGCACTGCATGATTTGGTGGTGTATGAACCGCCTCATGGTCTATTCAGATTGAAGTATCCATGGGGTCTGTACAAAGACATTTCGCAGTATTGCCGGCATTGTATGTACGCAGTGGTAGCCATGGATGGCTGTCTTCGCTCTGAGATTCAATGCCCTGTTCATGTACGTCAACTTCTAGCTCGCCCTATGATTCGCCTCGTTGAAGAAGCCATCAAGGTATTAGAGGCAATGGGAGAGAGCATAACAGAAATGAAACTGGTGAATCTTCGGCCCTACATGAGTGCTGTAGAAACTGCAGCCCTGGATCTGCAGAAAGAACTGCAGGAGAATGCAATGTTGTTGATAACTCCGACTCCTGAAACGGACAGGTGGGTGGAGACTTATTTGGATGACGACGATGAAAGAGCTAGAGCCAGTATGTCTAGCAGTAAAGCAAGACGATCTGCAGCGACTGAATCAGTAGAGGGGAAGCGAGCTTCAACAGAGGATGATGAATCTGTGGAGTTCTCGTTTCCAGTAATGCAGGCAGAAGAGGGATTTGATGATGGGTATCTACACACGGACTCATACAACCATCAGAGCCGTGTGACGCCGGAGCGCAGCCTGCTTCAAAGTACTCCTTCGGACTTGCAAGAAAGGCATCGTCCTTCAGTGGATCTCACGTACATGGAACCAATTACCCCTTCTTCCCAGCAGGGCTCACTGGCTGATCGGATCAACCGAAAACCAAGTAGTCGGCAATTAATGGTTCCAGTTCCAGGAGGAATTGCAGTTTTATCATTAGTTCAGTTTGTGTGTGGTTTGGTAGAGTTTGCAGCCAAGTTGAACTTGCTGGTCAATTGCGTCAACACTTTGGGCGAGAAGGCTGGCTTTACTGGCGATGGTAGGATACGCTCTAGAAGAGAAAACACTGAGAGGCGAACACACTTAGATTCGGTGACTACTGATTCA
>gnl_Phypa_v3.3_Pp3c6_25640V3.1
ATGGATGGCTGTCTTCGATCAGAGATTCAGTGCCCTGTTAATATACGTCAACTTCCATCTCGCCCTACGACTCGCCCTATGACTCGCCCTGCTGGAGAAGCGATCAAGGTATTAGAAGCTATGGGAGAATGCGTGTCAGAAATGAAAATGGTGAATCTTCGACCTTACATCACTGCCGTAGATGCTGCAGCATTGGATCTGCAGAAAGAACTGCAGGAGAAAGCAACATTACTGATAACCCCCACTCCCGGGACCGACAGGCAGATCAGATTTCAGCTTCATTTTTTAGGATCATCAGTTGGCGTCTTCCGCTTTTACCACGCTCTACTTTTGGCCAGATGGGTGGAGAGTTTCTTGGATGAAGACGACGAAAGAGCTAGGGCCAGCATGTCCAGCAGTAAAGCAAGGCGTTCTGCAGATACATGTAGT
>gnl_Phypa_v3.3_Pp3c6_25520V3.1
ATGTATCAGCACGATACGAATACTGAAGGAATTTCACAAAGTCTTCCGGATCCTCAAGCTCCACCTGAGAATCTGAGATCGATTGAAACAGAATCGATCGAAGTTAAAGTAGAGCCGATCCTGACACGCGTGAACTCCATCGAAGGTGGTGCTAGGCGAATTGCGACGCAGGAGAAGCTGAAACAGAAGGTTCGACGAATTAGACACTATTTGAAAATACATAAGGACGAGCAATGGCATGGGTTCAAAATTGCACTAGCAGTACTATTGAGCTCGACACCGGTTCTCGTAGGACCCCTTTACGACTATTTTGGAATGAATAGCTTGTGGCTTATCATCAGCGTTATTATTATTTATGAGCCTACTGTGGGTAGTTTTTTGTCTAAGGGAATACTACGCATGATTGGGACAGTGTCAGCAATTTTGGTCGCTCTTGCATGTTCTGAAATGACGGAAATTTCCGGGCGAGCCGAGGTGTATCTGATCCCTGTGTTCTTGTTTATGGGGTCATGGTTGCTTGGTTTTATTAGACAGGTGCCTCCGGTGAAGGAGAAGTACGATTATGCTGCCCTTACCGGATTTGCTACATTTGGATTTCTCACATTGAGTGAGTATCGCACACATGAGGGACCAAGGCTAGCGGGGTTGCGGATGTTGCTTATACTTGTGGGATTTGCCATTTCATTTGGGGCCAACATTGGTATTAAGCCGAATTTTGCAGGCAATGAGCTGCATAAAGTGGTTGCTGCGCATTTCGATAAAATCGCGCTTGCACTGGAAACATGTGTTCAAGCATATGTAGCAGGGAGTCGGATGGCAGATTTTGAGAGAATTTTAGAGGGACCTGAACCTGAAGATGTTGTGTATGAAGGATACAAAACCGTTATCCTTGCAAAAGAAAATGAAAGTGCATTGCATGAATTGGTGGTATATGAACCACCTCATGGTCATTTTGAGTTGAAGTATCCGTGGGATCTGTATAAAGATGTCTCGCGACAATGTCGGCACTGTATGTACATAGTGTTAGCCATGGATGGCTGTCTTCGATCAGAGATTCAGTGCCCTGTTAATATACGTCAACTTCTATCTCGCCCTATGACTCGCCTTGCTGGAGAAGCGATCAAGGTATTAGAAGCTATGGGAGAATGCGTGTCAGAAATGAAAATGGTGAATCTTCGACCTTACATCACTGCCGTAGATGCTGCAGCATTGGATCTGCAGAAAGAACTGCAGGAGAAAGCAACATTACTGATAACCCCCACTCCCGAGACCGACAGATGGGTGGAGAGTTTCTTGGATGAAGACGACGAAAGAGCTAGGGCCAGCATGTCCAGCAGTAAAGCAAGGCGTTCTGCAGCAGCCGAGCTAACAGAAGGGAAGCGTGCTTCAACAGAGGACGACGAATCCGTGGAGTTCTCATTTCCGATCATGCAGGTAGAAGAGGTACTTGACGAAGGTTATCTCCACACGGACTCATATGGTCATCAAAGCCGTGTGACACCAGGGCGCAGCCTTGGTAATACAGGCCTTCTTCAAAGTACATCTTCAGACCTGCAAGAAAGACATCGTTATTCAGCGGAACTCACGGACATGGAACCTCTTCCCCCCGCCTCCGGCCAGGGGTCCTTAACTGATCGGATTAATCGAAAACCCAGCAGTCGACAATTGATGGTTCCTGTTCCGGGAGGAATTGCAGTTTTTTCATTAGTTCAATTTGTATGTAGTCTGGTAGAATTCGTGGCCAAGTTGAACTTGTTGGTCAATTGCGTCAATACCTTAAGCGAGAAGGCTGGCTTTACTTGCGATGGTAGGATCTGGTCTAGCAGAGAGAGTGCTGAGCGGCGAACACGCTTAGAAACGGTGACTAATAATTTA
>gnl_Pinta_v2.0_PITA_000093240-RA
ATGGAATCCAAATTAAGAATTCAATGTCAGAGGATAGCTACGATAATCATTGGGTGTACACTCTATTTCATAATAAATGTGTTTGCTTTCCCGATCTGGGCTGGGGACGATCTTCACGATTTGATTATACATAACCTTGAAGGATTGGCTGGATCTCTCCAAGGAATGCTTCACAGAATACTTCGTGGAGTCAAAAGATGGCTAGGATCCAGACGA
>gnl_Pinta_v2.0_PITA_000045371-RA
ATGGCTGAGTCGAAGGTCAAGGTATGTAACTTAGAGTGGAAATTGAACATTCCCAAAGGCCCCATGGAGCATAATAGAGTGCTTGAGAAAACCCTGCATGTATTAGGCAGCTGGCAATCCAGTTTTAATTCAATGTGCAAGATGACTTGGAGGCTTGGAGCAGACGATCCAAGGAGAATTTTGCATTCTATAAAGGTCGGAATCGCACTTGTCCTGGTTTCCCTCTTCTATTTCATGAATCCATTGTTTGAAACAGTGACGTGGGGTATGACTGTTTGGTCCGTCATGACAGTGGTGGTTGTCTTCGAATTTACTGCAGGAGCGACATTATCCAAGGGACTAAACAGAATGTTGGCAACATTGTTTGGGGGACTATTGGCTGTAGGAACAAACTACGTTGCAGTCCATGTTGGACACAACTCCGAACCAATTGTAATTGGGGCTGCTGTGTTTTTAATAAGTGCAGCAGCGACATTTGCACGGTTTCTTCCCAAAATCAAGGCCAGATATGATTATGGAGTTCTCATATTTGTTCTCAGCTTCAGTTTCATGGCCATTTCTGGATATCGCGTCAACAACTTGTTTGAGGTTGCTTATAAACGACTGGGTACCATAATCATTGGATGCATCCTATGCATACTCATTAGTTTACTAATCTTTCCTGTTTGGGCCGGAGAAGATCTTCACAGATTGATTATAAAAAATCTGGAAGGGCTGGCGAAATCTTTGGAAGGGTGCATGATAGAATATTTCAAGGAATCCTCTGTTGAGTTCAGTGACAAGTACAGTAATGTTTGCAAGGGCTACAAATCCATATTAAATTCAAAGGCTAATGAAGAAGCCTTAGCGAACTTTGCTAGATGGGAACCAAAGCACGGTCAGTTTGGTCTCAGATATCCCTGGATGCAGTACGTCAAAATTGGAGCAACTATGCGTTCTTGCGCATATTGCTTAGAAGCTCTAAATGGGTGCCTGAACTCTAAGGCTCAGACAAGGCATTCCTTGCGAGAGCACCTAAAAGCACCATGCATGAACCTCGCAGCCGAATCCTCCAAAGTTTTGCTAGAACTAGCAGAGAGCATGAAAACCATGACCCGAGGCACCAGAATCGATCTCATGACCGATCGCTTGAACAGAAGGGTGAAGGAATTACAGATTTGTTTGGTGTTCAAACCAAAGGTATTTATAGACAGTAAAAGGCAGGAGATCATGGAAGAAACCCCACAAGACAAAGTTGTGGACATAAAACTTACCCCTCCTGATGAATCTGAAAACCCACAAGATTTGAGAAGAAATGAGCCTCAAGGTCGGATGGGTGAAACAAACATCGACCCGCTTATCTCTAGCGAAAAAAGGATGTGGCCTTATGAAGATCTTCCAGTTACGATGGGCGATTCTACTGGAGCTGGAGAAAAACAAATCCAGAACTATGAAATAGATGAGGGTGAGTCTTTCATGGACACCGCTCCTCTTGCAACAGTTGCATGCCTTCTCACAGAGATTGTAGCGAGCCTTGGGACTGTTATTAAGGCAGTAGACGAATTGGGAGAGCGCGCAAATTTCACTACTGTGGGCGATAAGCAAGCTATCGCACCTCCAAGCGGTGGACTCGATTCGTTTTCTGAAAGCTCTGAACAAGTCGACCAAGACTCCGAAACATTTTTATATACGTTAGCTATCTCTATATGTACGCTTGGAAATGAA
>gnl_Pinta_v2.0_PITA_000066542-RA
ATGGGAATCGCACTTGTCCTAGTTTCAATCTTCTATTTCAATGGTATATTGTTCGATTCCTTTCAAGACCTGATTGTCTGGGCCGTCATGACAGTGGTTATGATCTTTGAATTCACTGCAGGAGCAATCTTGGGCAAAGGATTAAACAGAATGTTCGCAATGTTTCTGGGAGGAGCCTTGTCTGTGCTGGTAAACCTCGTTGCACGTCAAGTTGGAAAGACGTTCCAACCAATTATACTTGCTGCTGGGGTGTTTCTCTTTTGTGAG
>gnl_Pinta_v2.0_PITA_000055169-RA
ATGGCGGATCAAAGGTCGGGTGACGGCAACATCAACATTGCAATGAATGGACCAGAGAACTCTGGAACTGAATCTTCTGAAAAATGGAATGTGTTTAGAAGATTGAACAAAATCCCCACACTGCGCATTTTAAGAAAATTTGTCAGAGATTTTTTGCAGTTGGGAAAAGATGATCCGCGGAGAATTACGCATGCAATCAAAGTAGGGCTTGCATTATCAGTAGCATCTCTGTTCTATCTAACCGATAAATTATTTCATGATGTCGGTAGTAATGCCATCTGGGCTGTCATGACTGTTGTGGTAGTTTTTGAATTTACCGCAGGTGCTACTTTGAGTAAGGGCTTGAATAGAGCAATCGGCACATTGCTAGCAGGAACTCTTAGCGTATTTGTAGGGTTCATAGCAGATATGTTCACGGGTCTAGGGGAGCGCATTGTCATCATCTTTTCATGCTTTCTTTTAGGCACAGCTACAACATACCTTCGGTTTTTCCCAAAAATAAAGCGGAAATACGATTACGGCGTTCTGATTTTCCTCCTCACCTTCAATATGGTAGCGGTCTCAGGATCCCGCTCTGACAACGTTTTTCGTATTGCTGCTCAACGATTTATTACGATAGCCATTGGATTCGGTATTTGCCTCATCACAAATTTAAGTATTTCTCCAAACTGGGCAGGCGAGGATCTTCACAAGTCCATTATTCGTAAGATGGAAGGGTTAGCAAAGTCCATAGAAGGATGCGTGGTCCAGTATTTGAAGGACCCGGACGTCCCAGAGCCAGGAGAAATCCCAGAAGACCTAATCTGCCAAGGATACCGAAATGTCTTAGATTCTAAAACTAGTGAAGAATCATTGGCAACTTTTGCTAGCTGGGAGCCGAGACATGGTAAATTCAGATTCCGTCATCCGTGGAAGCAATATGTAAAAGTAGGAGGGACGCTACGTCACTTGGCATACTCTGTTGTTGGCCTCCATGGATGTCTCAACTCAGAGATTCAGGCACCTCACTTTACCATAGCGGTGCTGGAGAAACCATTCACCAAAGTGGGCTTCCAGGTAGCCCTTGTTTTGCGACAGCTAGCTGAGAGCATAAGATGCATGGAGCAATGCCCTCCCTCACAAATCTTAATGGAGACCATGCACAATACAGTAGAAGAACTCAATACCGCGTTTTTTCTTCAGTCCAAACTGCTCCACTTCATCCAACCGTTCTGTTATGCAGATCAATGCAGTCTTTCAACTGCGGAGACCATAAATCTCAATGTAAACCCTATTCAAACAGAAGGATACCTTAATCATCAACCTATACAGATATTCAGAGTTGTGGAGCAAAACCTCATTTCTGATCAAGATGAACATCGATCCAGCTCTGAACGGTCCTCAGAAGAACACCAATTCAGCTCTCAGCTGTCCTCAGAAGAACACGAATCCAGCTCTGAACTGTCCTCAGAAGAAGACCAAGCTAGCTTTGAATTGTCCTCAGAAGAACACCAATTCAGTTCTGAGCTGTCCCCAGAAGAACACCAATACAGCTCTGAAATATCCTTAGAAGAACAACAATCCAGCTCTGAACTGTCAACAGAAGAACTGGTTTCCCCGTCTAGAAGACAGGAAATAGACAGAGAAAGAAAATATGCTCTATCTGCCACCGGTCCTCATTCTATGAAAGACAAATATGGTGCAGAACTTGCGGAGGTACTTCAATTGGCCGCCTTTGCATCCCTTCTAATGGAGATGGTTTCAAGGCTCGACCATGTCATAGAAGCTGTACACGAGCTCGGAAAGCTTGCAGGATTTAAACCTTATGATTCTACAGGGTTTACAGTTGTTGAAATCCCTGTGAGCGTTCCA
>gnl_Pinta_v2.0_PITA_000045653-RA
ATGAGTACATGTGCATTGGCGACATTTACACAGCGTTGCCTCTCCTATGGCAGATATGATTATGTATTCATGACCCTCATTGTCACCTTCAATGTCATTTCCATTTGTGGAGATTGCGAGGACGACTTTGTTGGACATGAACTTGTACGGTTGGAGACGGTACTTTTAGGGTGCATTGGCAACATTTACACGGCTTTCCCCTCTTGTGCGAGATATGATTATGGATTGATGATCTTCATTCTCACCTTTAGTGTCATTTCCATCTCCGGATATCGCGAGGACAACTTACTTAACTATGCACTTGTACGGTTCGAGACGGTACTTGTGCAGAATAGCGATACTTACCAGTTTACTTATCCACTCAATTTGGGCGGGAGA
>gnl_Pinta_v2.0_PITA_000052466-RA
ATGAGGGGCACGACGATTCAGTCACAGCCTCTGGAGTGGGAAATTAGTGTTAAGGAAGAGATGGAAGCGAATACCATCCAAGAGACCTTCTGCGACCGTGTCGTTAGGAGAATTTCTCAAGCTTTTCACCAATACAAAAGATCTGTCATTTCTGTGAGGAGAAGGATTTGGCAGTTTTGGTGGAAATGCCATATGGGCTGTCATGACTGTCGTTGTGGTCTTCGAATTCACTGTAGGTGCTACCTTGAGCAAAAATCTTTTGCTACACTGATGGCGGGATTACTGGGAGTGGGGAACGTACGGAGAAAACCTGTGGATGACTTATACTGGCTGTCTCTGGTTCTGATGTTTATGCTTCCCTTCGGTGACCGATGCAGGTACAGTGAGCACATATTCGCATACGATTACGGGGTAATCATCTTCATTCTTACCTTCAATCTCGTTGCCATTTCTAGTTCTTGCATTGAAAACATTTTAAAATTGGCGCATCAGAGACTAGCGACGATAGTGATAGGGTGTACACTCTGTTTCATAATAAACGTGTTTGCTTTTCCCATATGGGCTGGAGATTATCTTCACAATTCCATTATACATAACCTAGAAGGATTGGCTGCATCTCTCCAGGAATGCGTTAGCAGAGTATTCATGGAGTCCAAAAATGTCCAGGATTCAGACGATGACAAGGTCGGAAGAGACTATAAATGTGTGTTGAACTCGAAGACCACAGAAGAGTCACTGGCAAATTTCGCCAGATGGGAACCACCGCATGGACGTTCCTTTTTCAGATATCCATGGCGACTTTATGTAAAAGTTGGAAGCGTGGCTCGAGACTACGCTTACTGTGTGGAGACTATAAATGGATTGTTAAACACTACGATTCAGACTCCACTTTCTCAGAGAGAATATTTGAAGACGCCATGCACTGAGGTCAGCAGAGAGTCTACCAAAATTCTTGGTGAACTGGCTGAGAGCATAAGGACAATGAGAAATATAAATCCAATTTTAATGATGGATCGGTTAAAGGAAATGTTAGCAGAACTCCAAAATTTGCCGAGACCTCAGCCAGAGCTTTTCATCAATACCAAGGGTTGGCGAACAGTTGAAGAGAAGCCCTTAAGTACACCAGGATATTTCCAAGAAAAGTTAATTAGATCAGACAAATTGCATGACTCCTCAATACTGGAAATGATAGAACAAGCTGATGAGGAAAACACAATGTCATTAAAAACTACTCTGGAGGGGGAGATGCGAGACGATAGAAAATTATGTGAAATGATCGAAATGAAACGAAGCTGTTATACAGTTATGGAGGTCCTTCCTCTTACTAGCTTTTCTGCTCTTCTGTTAGAAACAGCGGCAAGGCTGGAAAGTGTGATTGTGGCAATAGAGCAGATGGGAGAAAAGGCCAAGTTTAAAAGTACCGATCAGCCAATAAAGAATCCTCTCCACCATCTT
>gnl_Pinta_v2.0_PITA_000093500-RA
ATGGACACCTTTCCTCTTGCAACGGTTGCGTGTCTTCTCACAAAAGTTGCGGCAAGGCTTGAGACTGTCATTGTTGCGGTGGACGAGTTGGGAGAGCTTGCAAATTTCCCTTTCACGGAGGAGGAGTGGGGAAAACGTCCAAACGTCCATAATTATGATGCCTCAGCAAAAGGATCACCCCACTACCCATCATCATCTCGGCCGCAGACAATTCAGGATTCCGCGGCAAAAGTGCAACCGCCAGACCTGGCAGTCTGGAAACATGGAGCGGAGCATGCAAGGAGAGTTTTTCATGCTATAAAAATGGGAATCGCACTTGTCCTGGTTTCAATCTTTTATTTCAATGGTATATTGTTCGATTCCTTTCAAGACCTAATTGTCTGGGCCGTCATGACAGTGGTTATGATCTTCGAATTCACTGCAGGTGGATTGGCGACATTTACATGGCTTTCCCCCTTCCTTGCGAGGTATGAGTATGTATTCATGATCTTCGTTCTCACCTTCAGTATCATTTCCATCTCCGGATATTGCGAGGAAGACTTACTTCAATATGCACTTGCACGGTTGGAGATGGTACTTTTAGGGTGCAGTATAGCTATACTTACCAGTTTACTCATCTACCCAGTTTGGGCGGGAGCTGATCTTCACAAATTGATTATACGCAACCTCGAAGGATTTGCTATGTCTATCGTGGAAGACGACCCAAGACCAAATTTCATTAATGTCAAAATTACGCCTTCCTCTAAATCTGAAAACCCACAAGCATTGAGAATCAAGAAGGCCGACGGTGACACAAACAAAAAACCTGTTATGTCCAGCAAAAACAAGATCTGGCCTCTTACATCAGATGGTTCTGTTGCATTCCGAAATTCTGAAGCAATGCAGGGTGCGGCCTTCATGGACACCTTTTCTCTTGCAATGGTTGCATGTCTTCTCATAAAAGTTGTTGCAAGGCTTAAGACTGTCATTGTTGCGGTGGACGAGTTGGGAGAGCTTGCAAATTTCCCTTTCGCGGAGGAGGAGTGGGGAAAACGTCCAAACGTCCATAATTATGATGCCTCAACAAAAGGATCACCCCACTACCCATCATCATCTCAGCCACAGACAATTCAGGATTCCGCGGCAAAAGTGCGACCGCCAGACCTGTCACCATCTCGGATAGAGCGCATACAGAACTCAATGGCTGTGATGCCGGCTGCAGAACAGCTACCTCGTCTGCCAGTGAAATCAGTTCGATGGTCGCCCATG
>gnl_Pinta_v2.0_PITA_000093499-RA
ATGTTTGTGACTGTCCATATGATTACAAGTGGATTGGTGACATTTACACGGCTTTCCCCCTTCTTTGCGAGATATGAGTATGCATTCATGATCTCCGTTCTCACCTTCAGTATCATTTCCATCTCCAGATATCGCGAGGAAGACTTACTTCAATATGCACTTGCACGATTGGAGATGGTACTTTTAGGGTGCGGTATAGATATACTTACCAGTTTACTCATCTACCCAGTTTGGGTGGGAGCTGATCTTCACAAATTGATTATACGCAACCTCGAAGGATTTGCTATGTCTGTAGAAGGCTGCGTCCAGGAGTTTTCCAAGGAATCTTCCGTCAAGGCCAGCAAGAAAAATATGGTCTCTACGGGTTACACGCGTGTGTTAAATTTCATTAATGTCAAAATTATGCCCTCCTCTAAATCTGAAAACCCACAAGCATTGAGAATCAAGAAGGTCGATGGTGACGCAAACAAAAAACCTGTTATGTCGAGCAAAAACAAGATCTGGCCTCTTACATCGGATGGTTCTATTGCAGTC
>gnl_Pinta_v2.0_PITA_000052763-RA
ATGAAGTTGGACAATCTAAAATCTGAGACCAAGTTCACTGACAATCGAATGCACAGGAGGGAGATGTTTTCAAGTGCAAAGGTGCTGATAAACTATACACACGGATGGAATATAATTGTCTCTAGTGGAGCTTCCCATGTAAATAAACTGAGAGGCGCTAATGATGTTGCTAATATGTTTACACTGTTTGGTCTATCGATGGAGCATCAACGGACAAGCTACGTTGCAGATCATGTTGGACACAACTCTGAAACAATTGTAATTGGGACTGTTGTGTTTTTAATAAGTGCAGCAACGACATTTGCACGGTTTCTTCCCAAAATCAAGGCTAGATATGATTATGGAGTTCTCATATTCATTCTCAGCTTCAGTTTCATGGCAATTTCTGGATATCGCGTTGACAACTTGTTTGAGGTTGCTTATAAACGACTAGGTACCCTAATCCTTGGATCATTTAGCAACACAGGT
>gnl_Pinta_v2.0_PITA_000071549-RA
ATGGCGGATCAAAGGTCGGCTGACTGCAACATCGACATTGCAATGAACAGGCCACCGAACTGTGCAACTGAATCTTCTGAGAAATCGAATGCCTTTAGAAGATTAAACAAAATCCCCACATTGAAGTTCAATTTAAGAAAATTCGCGAGGGATTTTTTGCAGTTGGGCAAGGATGATCCACGGACAATTATACATGCAATCAAAGTAGGGCTTGCATTATCAGTAGTATCTTTGTTCTATCTAACGGATAAATTATTTCATGGAGTCGGTGATAATGCCATCTGGGCTATCATGACTGTTGTGGTGGTTTTTGAATTTACCGCAGGTGCTACTTTCAGTAAGGGCTTGAATAGAGCAATCGGCACATTGCTAGCAGGCACTTTTGGTGTAATTGTAAGGTTCATTGCAGATATCTTCGGCGGTCTAGGGGAGGGCGTCGTCACCTGCATTGCATGCTTTGTTTTAGGTGCAGCTGCAACATATCTTCGCTTTCTGCCAAAGATAAAGCGCAAATACGATTATGGCGTCCTGATTTTCCTCCTTACCTTCAATATGGTAGCGGTCTCAGGATTCCGCTATGACAACAGTTTTCGTATTGCTTACCAACGACTTGCCACGATAGCCCTTGGATTCGCCATTTGCCTCATCATAAGTTTAATGGTTTTTCCAATCTGGGCAGGCGAGGATCTTCACATGTCCATTATTTGTAAGATCGAAGGCTTATCAAAGTCCATCGAAGGATGCGTGGTCCAGTATTTGAAGGACCCCGACGTCTTAGAGCCAGGAGAAATCACAGAAGACCAAATCCGCCAGGGATACAGGGATGTCCTAGATTCTAAGGTCAGCGAAGAATCCCTGGCAACTTTTGCTAGTTGGGAGCCGAGACATGGTAAATTCAGATTCCGTCATCCCTGGAAACAATATGTTAAAGTGGGAGGGACACTTCGTCACATGACATACTCGGTTGTTGGCCTCCATGGATGTCTCCGCTCAGAGATTCAGGTGAGCCCTCAAATAATGTTTATCCAATCAACATTATCCATCTTGAGTCAAGGCTTTAACAACGTCCCATCCCCATTTATGCTTCAGGCGTCTCACTTTACCATAGCGGCAACCGAGAAACCATTCAGCAAAGTGGGCTTCCAGGTAGCCCATGTACTGCGACGGCTAGCAGAGAGCATAAGATGCATGGAGCAATGCGCTCCCTCACAAATCCTGATGGAGAGCCTGCACGATGCTGTACAAGAACTCAATACCGCATTCTGTCTTCAGTCAAAACTGTTCCACACCATCCAGCCATTCCCTTGTACAGATCAATGTATTTCAACCGCGAAGACCATAAATCTCAATGCAAATCCTACTCAAACTGAACAAGACCTTGATCGTCAACCGATACAGATATTCTGGGATTTCCAGAATAACCTCATTTCTGAACAAGATGAACACCGATCCAGCTCTGAAGTGTCCTCAGAAGAACTGGATACCCCGGCTAGAACACAGGACATAGACAATGAAAGAAAGCGTACTGTGTCAGCCTCCGGTTGTCCTTCCATGAAAGATAGATATGAGGTAGAATTTGCCCAGGCACTTCCATTGGCCGCGTTTGTATCCCTTATAATGGAAATGGTTGCAAGGCTGGAGCATGTCATAGAAGCCGTACACGAGCTCGGAAAGCTTGCGGCGTTTAAACCTTATAATTGTACAGAGTTTACAAGTGTGAAGAACCCTGAGAGGGTGCGA
>gnl_Pinta_v2.0_PITA_000020888-RA
ATGCATGCAATCAAAGTAGGGCTTGCATTATCAGCAGTATCTCTGTTCTATCTATTGGATAAATTATTTCATAGCGTCGGTGATAATGCCATCTGGGCTATCATGACTGTCGTGGTGGTTTTCGAATTTACCGCAGGTGCTACTTTGAGTAAGGGCTTGAATAGAGCAATCGGCACATTGCTAGCAGGCACTTTTGGTGTATTGGTAGGGTTGATAGCAGATATGTTCCATGGTCTAGGAGAGGGCATCGTCATCTTCATTTCATGCTTTGTTTTAGGCGCAGGTGCAACATATCTTCGCTTTCTGCCAAATATAAAGCGCAAATATGATTATGGGGTTTTGATTTTCCTCCTCACCTTTAATATGATAGCGGTCTCAGGATTCCGCTTTGACAACGGTTTTCGCATTGCTTACCAACGACTTGCTACAATAGCCATTGGATTCGCTATTTGCCTCATAATAAGTTTAATAGTTTCCCCAATCTGGGCAGGCGACGATCTTCACAAGTCGATTATTCGTAAGATAGAAGGCTTATCAAAGTCTATAGAAGGATGCGTGCTCCAGTATTTGAAGGAACCCGACGTCCTAGAGGCGGGAGAATTCGCAGAATACCGAATCTGCCAAGGATACAGAAATGTTTTAGATTCTAAAACCAGCGAAGAATCCCTGGCAACTTTTGCTAGCTGGGAGCCGAGACATGGTAAATTCAAATTCCATCATCCGTGGAAACAATATGTTAAAGTAGGAGGGACGCTACGTCACTTCGCATACTCTGTTGTTGGCCTCCATGGATGTCTCAGCTCAGAGATTCAGGCACCTCACTTTACCAGAGCGGCACTCGAGAAACCATTCACCAAAGTGGGCTTACAGGTAGCCCTTGTACTGCGACAGCTAGCAGAGAGCATAAGATGCATGGAGCAATGCCCTCCCTCACAAACCCTAATGGAGAGCCTGCGCGATGCAGTACAAGAACTCAATACGGCATTCTGTCTTCAGTCCAAACTGTTCCATTTCATCCAGCCATTCTGTTGTACAGATCAATGCCTTTCAACTGCGAAGAGCATGAATCTCAATGTAAATTCCACTCAAACTGAACAGGACCCGGATCGTCAACCTATACGGATATTGAATGATGTCGAACATAACCTCATTTCTGATCAAGATGAACACCAATCCAGCTCTGAACTGTCAGAAGAGCTAGATTCCCCGGCTAGAAGACAGAGCATAGACAATCATAAAAAATATGCTCTATCAGCCACCGGTCGTCTCTCTGTGAATGACAGATATGGTGTACAATTTGCCGAGGCACTTCCGTTGGCCGCCTTTGCATCCCTTATACTGGAGATGGTTGCAAGGCTGGAGCATGTCATAGAAGCTGTAGACGAGCTCGGAAAGCTTGCAGGGTTTAAACATTATAATTTTACAGATTTTATAGTCGTGGAAAACCCTGAGAGGGTGCCA
>gnl_Pinta_v2.0_PITA_000058677-RA
ATGGCGGATCAAAAGTCCAGTGATTGTAACATCAAGATTGAAATTAGCAGACCAGAAAATTCTGAAAGTAATTCTGTTGAGGAGCCCAATATATTTACAACATCAAACAAAATTCCAATCTGGAAGCTCGTTCTGAGTGATTTTTTTAGAAGAGTGTGGAAGATGGGGAAAGACGATTTACGGAAAGTTATACATGCGATCAAGGTTGGGCTTGCATTGTCAGTGGTATCTCTGTTCTATCTCATGGAGCCTTTATTTAATGGTGGGCATTCGCAACATACCTTCGTTTTTCCCCAGAATAAAGTCAAATACGATTACGGCGTTGTGATTTTTATCCTATCCTTCAATATGATAACAGTCTCCGGATACCGGGTTGACAACATATTTCGCATGGCTTACGAACGGTTTTCTACCATAGCTATTGGTTCCGCTATTAGCCCCGTTATAAGTTTATTTGTATTTTCAATCTGGGTGGGCGAGGATCTTCATGAGTCCATTATCAAAAAAATTGAAGGTCTAGAAGTTTCCATAGAAGGTTGGGGGCGTCGCAGGGTGAGCCAAGGTGCATGGGTAGATGCACACAGGATTCTATATAATGTGGATTGGCATGGAGCTAAGGATATTTCAACCAAGCAATCAATGGAAGTATTCAACGTGGAGATGGTG
>gnl_Pinta_v2.0_PITA_000040405-RA
ATGGTCAGTGTCTCCAACATCGAATGGGAGATCAGCATTCACGAATGGGAGATACGCATTCCGGAAGGCTCCCTCGACCTCGAACCAGAAACTCCCAAACGCCTTCATAAACAAGTGTTTGAGAAGATCCTCCAAGTATTCGGTGGCTTGATATCGTACGTTGTTTCTCTCTGCAAGGCGGTCTGGCAACATGGAGCGGAGGATCCAAGAAGAATTTTTCATGCTATAAAGGTGGGAATCGCACTCGTTCTGGTCTCTATCTTCTATTTCAATGATCTATTGTTTGGTTCCTTCGGCGACTTGACTGTGTGGGCTGTCATGACAGTGGTTGTGATCTTCGAATTCACTGCAGGAGCAACCTTGGGCAAAGGATTAAACAGAATGTTCGCAACGTTTCTGGGAGGAGCGTTGGCTGTACTGGTAAACCTCGTTGCAAGTCTAGGTGGAAAGCTGTTCCAACCAATTATACTTGCTGCTGGGGTGTTTTTCTTTTGTGCATTGGCCACATTTACACGGCTTTCGCCCTCCCATGCGAGATATGATTATGGATTCATGATCTTCATTCTCACCTTCAGTGTCATTTCCATCTCTGGGTATCGCGAGATAGACTTGTTTCACTATGCTCTTGATCGGTTGGAGACGGTACTTGCAGGGTGCGGCATAGCTATGGTGACCAGTTTACTGATCTACCCAATTTGGGCGGGGGATGATCTCCACAACTTGATTATACGTAACCTCGAAGGGCTTGTTGGATCTCTCGAAGGTGAAGTAAATTTTATAACCATAGAATTTGTTAATGATCCACCTGTGCTTCTTTTACTTATTCTAGGATTTTGTTTTACTTACGTTGTAGGCTGCGTCACAGAGTATTTCAAGGAATCTTCAGATAAAGATTCGGACAAAAATAAGGTCACTCCAGGTTACACGCGAGTCTTAAATTCAAAAGCAAGAGAAGAAGCTTTGGCGAACTTTGCTAGATGGGAGTTCGCACAACACGGGCGATTTGGATTCAGATATCCCTGGAATCAATATGTCAAAATTGGAGCAGCCATCCGTTATTGCTCGTATTGCGTAGATGCTCTAAATGGGTGCCTGAACTCTGAGATTCAGGAATCGTATTTCCTTCGACATCACCTAAAAGAGCCGTGCATGAACATCGTAGCCGAAGTCTCCAAGATTATAATAGAACTAGCGGAGAGCATCAAAACGATGACCCGAAGCACCAGAATTAATCTCATGAACAGCCACCTGAATAAAGCAGTGGAGGAATTACAGAATTGCTTGAAGTCCCAACCAGGGCTGTTTATAGACAATAAACGGTGGCAGATCGTGGAAGAAGACCCAAGACCAAATTTTATCAACACCAAAATTGCGAAGCCTTCTAAATCCGAAAACACACAAGTTTTGAGCATCAAGAAGGCTGCAGGTGAAGCAAACAAAAAATCTGTTATATCGAGCAAAACCAGGCTCTTGCCTATTACGTTGGATGATTCTGCTGCAGTCCAAAATACCGAAACAGTCGGGGATGGGGCCTTCATGGACACCCTTTCTCTTGCAACGGTTGCATGTCTTCTCACAAAAATTGCAGAGAGGCTTGAGACTGTCATTATTGCTGTGGATGAGTTGGGAGAACTTGCAGATTTCCCTTTCGCTGAGGACGAAGAGTTGGGAAAGCGTCCATATTTTACAAGTGTGGAGCATAGACCACTCGTCCATAATTATGATGCTCCAGCCAGAGGATCACCCCACTACCCGTCACCATCTCGGCCGCAGCCCATTCAGAATCCCGAAGCAAAAGTTCCACCCTCAAACCTGTCACCATCTCCGCCACAGCCTGTACAGAATGCCGCCGCAAAAGTTCTACCACCAAACCTGTCACCATCTCCGCCACAACCCGTACAGAATCTCCCCGCGAAAGTTCTACCACCAAACCTGTCACCATCTCCGCCAGAGCCCGTACAGATTTTGGCAGCTGTGATACCAGCTGCAGAACAGCTACCTCGTCTGCCGGTGAAATCAGTTCGATGGGCGCCCATG
>gnl_Pinta_v2.0_PITA_000040408-RA
ATGGCCAGATCGAAGGTCAATGTCTCCAACATCCAATGGGAGATCAGCATTCACGAATGGGAGATACGCATTCCCGAAGGCTCCCTCGACTTCGAACCAGAAACTCCCAAACGCCTTCATAAACGAATGTTTGAGAAGATCCTCCAAGTATTCGGTGGCTTGATATCGTACGTTCTTTCTCTCTGCAAGGGGGTGGGAATCGCACTTGTTCTGGTCTCTATCTTCTATTTCAATCATCTATTCTATGATTCCTTCGGCGACACGACTGTGTGGGCTGTCATGACAGTGGTTGTGATCTTCGAATTCACTGCAGGAGCAACCTTGGGCAAAGGATTAAACAGAATGTTCGCAACGTTTCTGGGAGGAGCGGTGGCTGTACTGGTAAACCTCGTTGCACGTCAAGGTGCATTGGCCACATTTACACGGCTTTACCCCTCCTATGCGAGATATGATTATGGATTCATGATCTTTATTCTCACCTTCAGTATCATTTCCATCTCCGGATATCGCGAGCCAGTCTTGTTTCACTATGCTCTTACTCGGTTGGAGATGGTACTTACAGGGTGCGGGATAGGTATGGTGACCGGTTTACTGATCTACCCAATTTGGGCGGGGGATGATCTCCACAAATTGATTATACGCTGCGTCACAGAGTATTTCAAGGAATTTTCAGATAAAGATTCGGACAAAAATAAGGTCTTTTCAGGTTACATGCGAGCGAACTTTGCTAGACGGGAGTTCGCACAACACGGGCGATTTGGATGCAGATATCCCTGGAATCAATATGTAAAAATTGGAGCAACGATTCGTTATTGCTCGTATTGCGTAGATGCTCTAAATGGGCGCCTAAACTCTGAGATTCAGGAATCGTATTTCCTTCGAAATCACCTAAAAGAGCCATGCATGAACATCGTAGCCGGAGTCTCCAAGATTATAATAGAACTAGCGGAGAGCATCAAAACCATGACCCGAAGCACCAGAATTAATCTCATGAACAACGATCTGAATAAAGCAGTGGAGGAATCACAGAATTGCTTGAAGTGCCAACCAGGGCTATTTATAGGCAATAAAAGGTGGCAGATCGTGGAAGAAGACCCAGGACCAAATTTTGTCAACACCAAAATTGCGCAGCCTTCTAAATCCGAAAACCCACATGTTTTGAGGATCAAGAAGGCTGTTGGTGAAGCAAACAAAAACCCTGTAATATCGAGCAAAACCAGGCTCTTGCCTATTACGTTGGATGATTCTGATGCAGTCCAAAATACCGAAACAGTCGAGGATGTGGCCTTCATGGACACCCTTTCTCTTGCAACGGTTGCATGTCTTCTCACAAAAATTGCAGAGAGT
>gnl_Pinta_v2.0_PITA_000040736-RA
ATGGGTGATACGCTGAATCCTTCAACGTCTGTCGAGTGGACGATTAATGTCCAGGAAAGGATGGATGTGATTAGCCTCCAAAAGAAATTCCATGAGCGTATGGTTAGCAGAATATTACAAGCTTTCAAGCGATGGAAAAAATCTGTTCTTTCTGCGTGCACGAGGGTTTGGCAAGTGGGTGCAAATGATCCTCGAAGAGTTATCCATTCCATCAAAGTTGGCCTCGCACTATCTGTCGTCTCTCTTTTCTACTTCGTGAGGCCAGTGTTCGACACCTTTGCCGAAAATGCCATGTGGATTGTCATGACTGTCGCGATGGTCTTCGAATTCACTGTAGGTGCTACGCTGAGCAAAGGTTTGAACAGATGCTTTGCCACATTGTTGGCGGGACTATTAGGAGTCGGTGTGAGATATGTTGCAGAAGATACAGATAATAATTGTGAACGAGTTATACTGGGTGTCTCTATTTTTGCTATAGGTGCAACGTCCACATATTTGCGCTTCTTTCCACTGATCAAGAAAAGATACGATTATGTGTTCGACACCTTTGCCGAAAATGCCATGTGGATTGTCATGACTGTCGCGATGGTCTTCGAATTCACTGTAGGTGCTACGCTGAGCAAAGGTTTGAACAGATGCTTTGCCACATTGTTGGCGGGACTATTAGGAGTCGGTGTGAGATATGTTGCAGAAGATACAGATAATAATTGTGAACGAGTTATACTGGGTGTCTCTATTTTTGCTATAGGTGCAACGTCCACATATTTGCGCTTCTTTCCACTGATCAAGAAAAGATACGATTATGGTGTGATCATCTTCATTCTCACCTTCAATCTCATAGCTAGCTCTGGTTATCGCGATGAAAATATTTTTAAAATGGCGCATCAAAGGATGTCTACAACAGTCATAGGTTGTGCACTCTGCTTCGCTATTAATGTGATCGTTTTCCCTGTATGGGCTGGAGATGATCTTCACAATTCCATTTTAAGGAACATGGAAGGACTGGCAGAATCTCTGGAAGAATGTATCACAACATACTTCGTGGACCCAAACGATGGTAAGGGATCAGAGAATGATGTTCCAAGAGGCTGTAAATATGTCCTTAACTCGAAAGCCACCGAAGAGTCGTTGGTGAATTTTGCGACTTGGGAACCACCACATGGAATCTTTTTCTTCAGATATCCATGGAATCTGTATGAAAAGGTTGGAAGCATGACGCGACACTACGCCTACTGTGTGGATGCTTTAGATGAATTTTTAAAATCTGAGATTCAGGTTCCATTTTCGGTGATAGAAAATTTGAGAACACCGTGCTTTGAGCTCGGCAGAGAGTCTGCAAACATTCTTCGTGAACTAGCTGAGACCGTAAGGACGACCAGAAGAAGTAAAAACGTCAATGTAATGAGGGATCGGTTAAGCGCAGTGCTGGAGAATCTGCAAAAATCCCTGACAGCTGATCCAGAGCTTTTCAACGATACGAAGAGCTTGCAAAATCTGGAGAAAAAATTCTTGGAGGGATTAACTGGAATAGAAATTTTACATGCCTCCTCAATACAGAATTCAGCAAAACAGGCTGATCTGATAAGTAAAACGCCGGCTGGAACTACTACTAAAGCGGAAGAGATACAAGCAGATAAGTCAAGAGATAGAGCTGACCAGAAGTGCCAAACGAGAGACCTGAAACGAAGCAGTAGTGCATTTAGGGAGGTCCTTCGTCTTGCTAGGTTTTCTGCTATTCTGCTAGAAACGGTGGCAAAGTTAGAGAGCGTGATTATGGCAGTAGAGGAGCTTGGAAAGCACGCCAACCTTGAAAAAACTGATCCGAATGTAAATGAATGCCCACCATCAACATTTTTGACAGAGACATCTACGCCAATGTTTGACACCTTTGCTGGGAATGCCATATGGGCTATCGTTGCTGTTGTCTTGGCTATTAAATTCACTCAAGTGGGATTCTTAGGAATCAGAGTAAGCTTTGTTGCAGAAGTTACACGTAAAAAATGTGAACTTGTTATACTGGGTGTCTCCATTTTTGTCATAGGTGCATGGTCGACATATTCACGTTTCTTTCCAATTATGATCAAGAAAAGATATGATTATGTCGTAATCATCTTCATTCTCACTTTCAATCTCATAGCCATTTCCGCTTTTCGTGCTGAAAATATTTTTAAAATGGCGTGTCAACAAATTTGGGAGCCACGACATGGACATTTCTTCTTCAAATATCCATGGAATCTCTATGAAAAAGTTGGAAACATGACCCGAAATTGTGCATACTCTGTGGAGGCTTTAAATGCATTTTTAAAATCTGAGATTCAGGAATTGAATTCCCTGGGACCTCAGCCAGAGCTTTTCATCGATACTAAGAGCTGGCGAATTCTAAAGGAGAAGTGGTTGAGAGTCCACAAAATTTCTTGGAAGGAT
>gnl_Pinta_v2.0_PITA_000070297-RA
ATGGCGGATCAAAGGTCGGCTGAGTGCAACATCGACATTGCAATGAACAGATCACAGAACTGTGCAACTGGATCTTCTGAAGCATCGAATTTGTTTAGAAGATTGAACAAAATCCCCGCACTGAAGCTCATTTTGAAAAAATTCGCCAAGGATTTTTTGCAGTTGGGCAAAGATGATCCGCGGAGAATTATGCATGCAATCAAAGTTGGGATTGCATTATCAGTGGCATCTATGTTCTATCTAACGGATAAATTATTTCATGGCGTTGGTGGCAATGCCATCTGGGCTATCATGACTGTTGTCGTGGTTTTTGAATTTACTGCAGGTGCTACTTTGAGTAAAGGCTTGAATAGAGCAATCGGCACATTGCTAGCAGGCACTTTTGGTGTATTTGTAGGGTTCATTGCGGACACGTTTGTGGGTCTAGGAGAGCGTATCGTTATCTGCTTTTCATGCTTTGTTTTAGGGGCAGTTGCAACATATCTGCGTTTTCTGCCCAACATAAAGCGCAAATACGATTATGGCGTCCTGATTTTCCTCCTCACTTTCAATATGGTCGCAGTCTCAGGATCCCGCTTTGACAACGGTTTCCGTATTGCTTACCAACGACTTGCTACGATAGCCATTGGATTCGCCATTTGCCTCATCATAAGTTTAATAGTTTCTCCAATCTGGGCAGGAGAGGATCTTCACAAGTCCGTCATTCGTAAGATTGAAGGCTTATCAAAGTCCATAGAAGGATGCGTGCTGGAGTATATGAAGGACCCCGACGTCTTAGAGGCGGGAGAATCCGTAGAAGACACAATCTGCCAAGGATATAAAAATGTCTTAGATTCTAAAACCAGTGAAGAATCCCTGGCAACTTTTGCTAGCTGGGAGCCGAGACATGGTAAATTCAGATTTGGTCATCCATGGAAACAATATGTTAAAGTGGGAGGGACGCTACGTCACTTGGCATACTCTGTTGTTGGCCTGCATGGATGTCTCCGTTCAGATATTCAGGCACCTCACTTTACCATAGAGGCACTCGAGAAACCATTCACCAAGGTGGGCTTCCAGGTAGCCCTTGTACTGCGACAGCTGGCAGAAAGCATAAGATGCATGGAGCAATGCCCTCCCTCACAAAACGTAATGCAGAGCCTGCTCGATGCAGTACAAGAACTCAATATGGCATTCTGTCTTCAGTCCAAAGTTTCCCACTTCATCCAGCCGTTCTGTTGTGCAGGTCAATGTCTTTCAAGTGCAGAGACCACAAATCTTAATGTAAATCTCACTCAAAGTACAGAAGATCAGGATCATCAACCTAGACAGATATTCAAAGATGTCGAGCAAAATATCATTTCTGGTCAAGATGAACACCGATCCAGCTCAGAAATGTCATCAGAAGAACTGGATTCCCCGGGTAAAAGAGAGGAAATAGACAGTGAAAGAAGATATACTCTGCCAGCAACCGGTCGTCTTTCTATGAAAGGAAGATATGGTGTAGAATTTGCCGAGGCACTTCCTTTAGCCGCCTTTGCATCCCTTATAATGGAGATTGTTGCAAGGCTAGAGCATGTGATAGAAGCTGTACACGAGCTCGGAAAGCTTGCATCCTTTAAACCTTATGATTGTACAGAGTTTATATTTGCGGAAAACCTTAAGAGGGTGGCT
>gnl_Pinta_v2.0_PITA_000036904-RA
ATGGGGGACACGATGATTCAGTCACAGCTGGAGTGGAAAATTAGTGTTAAGGAAGGGATGGAAGCGAATACGATCCCAGAGAATTTCTACAACCGTGTGGTTAGGAGAATTTTTCAAGCTTTTCACCAATACAAAAAATCTGTCATTTTTGTGAGCAGAAGGATTTGGCAGGTGGGTGCAGATGATCCTCGAAGAGTTATCCATTCCATCAAAGTTGGCCTCGCACTCTCTTTGGTCTCTGTATTTTACTTCGTTAGGCCATTGTTTGATAGTTTTGGCGGAAATGCCATATGGGCGGTCATGACTGTCGTTGTGGTCTTCGAATTCACTGTAGGTGCTACATTGAGCAAAGGTCTGAACAGATCTTTAGCCACAGTGATGGCGGGATTACTCGGAGTGGGGGTGAGCTATGTTGCAGAATTTACAGGGAAAAACTGCGAACGAGTTATACTGACTGTTTCTGTTTTTGCCTTAGGTACAGCGTGCACATATTCGCGATTCTTTCCTGTGATCAAGCAAAGATACGATTACGGGGTGGTCATCTTCATTCTTACCTTCAATCTCGTAGCCATTTCTGGTTCTCGCATTGAAAACATTTTAAAATTTGCGCATCAGAGGATAACTACAATAATCATAGGGTGTACACTCTGTTTCATAGTAAACTTGTTTGCTTTTCCCATATGGGCTGGAGATGATCTTCACAATTCCATTATACATAACCTAGAAGGATTGGCTGAATCTCTCCAAGAATGCGTTGCGGAGTACTTCGTGGAGTCGAAAGATGTCGAGGATTCAGACGATGACAAAGTCGGAAGAGGCTATAAATGTCTGTTGAACTCGAAGACCACAGAAGAGTCATTGGCGAATTTCGCGAGATGGGAACCACAGCATGGACGTTTTTTTTTCAGGTATCCATGGCGACTTTATGTAAAAGTTGGAAGCGTGACTCGATACTGCGCCTACTGTGTGGAGGCTTTAAATGGATTGTTAAACGCTGAGATTCAGACGCCGATTTATCGGAGAAAATATTTGAAGACGCCATGCATTGAAATCGGCAGAGAGTCTGCAAACATTCTTTGTGAACTGGCTGACAGCATAAGGACAATGAAAAGTATAAATCCAATTTTAATGATGGATCGGTTAAAAGCTACGGTAGCGCAACTCCAAAATTCGCTGAGAGCTCAGCCGGAGCTTTTTATCAATACCGAGAATTGGCAACCTGAGAAGCCCTCAAGTACTAGATCAATACCGAAAATGACCAAACAAGCCGACGAGGAAAATACAATATCATTTCAAACTAATCTGGAGGCGCATATGCTAGACGATAACAAATTGTGTGAAATGATCGAAATGAAAGGAAGCCGTTATACAGTCATGGAGGTCCTTCCTCTTGCTAGCTTTTCTGCTCTTCTGATAGAAACAGTGGCAAGGTTAGAAAGTGTGGTTGTGGCAGTAGAAGAGCTGGGAGCAGAGGCCAAGTTTAAAAGTACCGATCAACCAGTAAAAGAACCCTGTCCACCATCTTTGACAAAAACAACTACGTCTCTAACATCAACGAAACAAATGGTGGCTACAAATCTTCCCACGACCACTACAATGACTGATAACCTGCACCACCAGTTCCAACAT
>gnl_Pinta_v2.0_PITA_000004800-RA
ATGTTTGTGACTGTCCATATGATTACGGGTGGATTGGCCACATTTACACGGCTTTCCCCCTTCTTTGCGAGATATGAGTATGGATTCGTGATCTTCGTTCGCACCTTCAGTGTCATTTCCATCTCCGGATATCGCGCGGAAGACTTACTTAGCTATGCACTTGTACGGTTGGAGACGGTACTTTTAGGGTGCGGTATAGCTATATTTACCAGTTTACTTATTTACCCAGTTTGGGCGGGAGATGATCTTCACAAATTGATTATACGCAACCTGGAAGGATTTGCTATGTCTCTAGAAGGCTGCGTCCAAGAGTTTTCCAAGGAATCTTCCGACAATGCCAGCAAGAAAAATATGGTCTCTACGGGTTACACGCGTGTGTTAAATTCAAAAGCTAGAGAAGAAGCTTTGGCCAACTTTGCTAGATGGGAGTTCCCACCACACGGGGGATTTGGATTCAGATATCCCTGGAATCAACATGTCAAAATTGGCGCAACGATTCGTTCTTGCTTGTACTGCGTAGATGCTTTAAATGGGTGCCTAGACTCTGAGATTCAGGAATCGTATTTCATGCGACAGCACCTAAAAGAGCCATGCATAAACTTAATAGCCCAAGCCTGCAAGATTATAATAGAACTGGCGCATAGCATCAAAACCATGACCCGAAGCACCAGAGTTAATCTCATGAAACAGCACTTGAATAAAGCAGTGGTGGGATTACATAATTGCTTGAAGTCCCAACCACAGCTATTTATAGACAATAAAAGGTGGCAGATCGTGGAAGACGACCCAAGACCAAATTTCATTAATGTCGAAATTACGCCTTCTTCTAAATCTGAAAACCCACAAGCATTGAGAATCAAGAAGGCCGATGGTGACGCAAACAAAGAACCTGTTATGTCGAGCGAAAACAAGATCTGGCCTCTTACATCGGATGGTTCTGTTGCAGTCCGAAATTCCGAAGCAGTGCAGGGTGCGACCTTCATCGACACCTTTTCTCTTGCAACGGTCGCGTGTCTTCTCACAAAAGTTGCGGCGAGGCTTGAGACTGTCATTGTTGCGGTGGACGAGTTGGGAGAGCTTGCAAATTTCCCTTTCGCGGAAGAGGAGGAGTGGGGAAAGCGTCCAAACGTCCATAATTATGATGCCTCAGCAAAAGGATCACCCCACTACCCATCACCATCTCGGCCGCATCCAATTCAGGATTCCGCGGCAAAAGTGCGACCGCCAAACCTGTCACCATCTGGGATAGAGCGCATACAGAACTCACTGGCTGTGATGCCGGCTGCAGAACAGCTACCTCGTCTGCCAGTGAAATCATTTCGATGGTCGCCCATG
>gnl_Pinta_v2.0_PITA_000028524-RA
ATGGGGCGCACAATATTGATTCAGTCACAGCGTCTGGAGTGGAAAATTAGTGTTAACAAAGGGATGGAAGCGAATACCATCCAAGAGAACTTCTGCAACCGTTTGCTTACGAGAATTTCTCAAGCTTTCCACGAATACAAAAGATCTGTCCTTTCTGTGAGCAAAAGGGTTTGGCAGGTGGGTGCAGATGATCCTAGAAGAGTTATCCATTCCATCAAAGTTGGCCTTGCGCTGACTTTGGTCTCTATATTTTACTTCGTGAGGCCATTGTTTGACAGTTTTGGTGGAAATGCCATGTGGGTTGTCATGACTGTCGTTGTGGTCTTCGAATTCACCGTAGGTGCTACATTGAGCAAAGGTCTGAACAGATTTTTAGCCACACTGTTGGCAGGATTACTGGGAGTAGGGTACAACATGCACATATTCACGTTTTTTCCAGTGATCAAGCAAAGATACGATTACGGTGTGGTCATCTTCCTTCTCACCTTCAATCTCATAGCCATTTTTGGTTCTCGCGTTGAAAACATTTTAAAATTGGCACATCAGAGGATAGCTACGATAATCATTGGGTGTACACTCTGTTTCATTTTAAATGTGTTTTCTTTTCCCATCTGGGCTCGAGATGATATTCACAATTTGATTATACATAGCCTAGAAGGATTGGCTGGATCTCTCCAAGAATGTGTCACAGAATACTTCGTGGAGTCAAAAGATGGCCAGGATTCAGACGATGACAAGGTCAGAAGAGGCTGTAAATGTGTGTTCAACTCGAAGGTCACAGAAGACTCACTGGTGAATTTTGCCAGATGGGAACCACGGCATGGACGTTTCTTTTTCAACGTCCAACGTCCATGCGGTGGTTCCCATCTGGCGAAATTCGCCTGCAAAATTTTAAAAAAAAAAATCGTTAAAGGTAGACAAACTACTTTGATTGTG
>gnl_Pinta_v2.0_PITA_000028522-RA
ATGGAGTGGAAAATTAGTGTTAATGAAGGGATGGAAGGGAATACCATCCACGAGAACTTCTGCAACCGTTTGGTTATGAGAATTTCTCAAGCTTTCCACGAATATAAAAGATCTATCCTGCAAAAGGGTTTGGCAGTTGGCCTTGCACTGACTTTGGTCTCTATATTTTACTTCGTGAGGCCATTGTTTGACAGTTTTGGTGAAAATGCCATGTGGGCTGTCATGACTGCCGTTGTGGTGTTTGAATTCACCATAGGTGCTACATTGAGCAAAGGTCTGAATAGACCTTTAGCCACACTGTTGGCAGGATTGCTTGGAGTGGGGGTGAGCTATGTTGCAGAACTTACAGGGAAAAACTGCGAACGAGTTACACTGGGTGTCTCTGGTTTTGATGTTTATTTTTCGGTAATCGATGCAGGTACAACGTGCACATATTCGTGTTTCTTTCCTGTGATCAAGCAAAGATACGATTACAGGGTGGTCATCTTCTTTCTCACCTTCAATCTCGTAGTCATTTTTGGTTCTCCCGTTGAAAACATTTTAAAATTGGCAGATCAGAGGATAGCTATGATAATCATTTGGTGTACACTCTGTTTCATAATAACTGTGTTTGCTTTTCCCATATGGGCTGAAGACGATCTTCAAAATTTGATTATACATAACCTAGAAGGATTGGCTGGATCTCTCCAAGTTATCTTTATCTTCTTTACCTTAATCTTCGATTTTCAGAATATTTGGATATCTTTATTCAATCCTAAATATTTGGAAATTTTTGGTGTAAGAATAAGA
>gnl_Pinta_v2.0_PITA_000084162-RA
ATGCATGCAATCAAAGTTGGGACTGCATTATCAGTGGCATCTATGTTCTATCTAATGGATAAATTATTTCATGTCGTTGGTGGCAATGCCATCTGGGCTATCATGACTGTTGTGGTGGTTTTTGAATTTACTGCAGGTGCTACTTTGAGTAAAGGATTGAATAGAGCAATCGGCACCTTGCTAGCAAGCACTTTTGGTGTATTTGTAGGGTTCATTGCAGACACGTTTGTGGGTCTAGGAGAGCGCATCGTTATCTGCTTTTCATGCTTTGTTTTAGGGGCAGCTGCAACATATCTGCGTTTTCTGCCCAACATAAAGCGCAAATACGATTATGGTGTCCTGATTTTCCTTCTCACTTTCAATATGGTCGCAGTCTCAGGATCCCGCTTTGACAACGGAGAGGATCTTCACAAGTCCGTCATTCGTAAGATTAAAGGCTTTCACAAGTCCGTCATTCGTAAGATTGAAGGCTTATCAAAGTCCATAGAAGGATGCGTGCTGGAGTATATGAAGGACCCCGACGTCCTAGAGGCGGGAGAATCCGCAGAAGACCCAATTTGCCAAGGATACAGAAATGTCTTAGATTCTAAAAGCAGTGAAGAATCCCTAGCAACTTTTGCTAGCTGGGAGCTGAGACATGGTAAATTCAGATTCGGTCATCCATGGAAACAATATGTTAAAGTCGGAGGGACGCTACGTCATTTGGCATACTCTGTATGTTGTGCTCCTGCATTGGATGATCCCTCCATTCAGGTAGTTGCGGCTGATCATATCCGCCATGTTCGTTGCGTCCTCTGTGACAGAGCCAGTGGGTTATGTTGCTGTGAGAATGTGGAGAACCGTGAAAAGGGGGGATCACAGGGGCTGGTCCTGGGGTCCACTCTCATGGCTGGTCTGCAGCGAGATTTTCCAATGGAAACCCGCTCCACTGAGCAGAGCATCGTGGTCTGCATTAACCTGTTCTTTACCGCTGTAATCGCCCAGTCGTTCCTAGTCCGGGATTTTATTGCTATTTGGGGCCCTGGTCTGCCTCTGGCAATGCCACCATATGAGGGGAGCCAGTGTGGCTTGAAGCGTTGTATGAGGAGGGGGCCGATTTGCCAGCCCCATTTGAGCCATTGTGTGAAGCTGTGTAGAGGAGCAGTGGTGTGGAAGCGCCGCCTTGAGAAGCAGCCAACAAAAGCTGTAAGGAGAAGCAGACTG
>gnl_Pinta_v2.0_PITA_000065649-RA
ATGTTTGTGACTGTCCATATGATTACGGGTGGATTGGCGACATTTACACGGCTTTCCCCCTTCGTTGCGAGATATGAGTATGGATTCGTGATCTTCGTTCTCACCTTCAGTGTCATTTCCATCTCCGGATATCGCGAGGAAGACTTACTTAGCTATGCACTTGTACGGTTGGAGACGGTACTTTTAGGGTGCGGTATAGCTATACTTACCAGTTTACTCATCTACCCAGTTTGGGCCGGAGATGATCTTCACAAATTGATTATACGCAACCTCGAAGGATTTGCTATGTCTCTAGAAGGCTGCGTCCAAGAGTTTTCCAAGGAATCTTCCGACAATGCCAGCAAGGAAAATATGGTCTCTACGGGTTACACGCCATTGAGAATCAAGAAGGCCGATGGTGACGCAAACAAAAAACCCGTTATGTCGAGCAAAAACGAGATCTGGCCTCTTACATCGGATGGTTCTGTTGCAGTCCGAAATTCAGAAGCAGTGCAGGGTGCGGCCTTAATGGACACCTTTTCTCTTGCAACGGTTGCGTGTCTTCTCACAAAAGTTGCGGCGAGGCTTGAGACTGTCATTGTTGCGGTGGACGAGTTGGGAGAGCTTGCAAATTTCCCTTTCGCGGAGGAGGAGGAGTGGGGAAAGCGTCCAAACGTCCATAATTATGATGCCTCAGCAAAAGGATCACCCCACTACCCATCACCATCTTGGCCGCAGCCAATTCAGGATTCCGCGGCAAAAGTGCGACCGCCAAACCTGTCACCATCTCGGATAGAGCGCATACAGAACTCACTGGCTGTGATACCGGCTGCAGAACAGCTACCTCGTCTGCCAGTGAAATCAGTTCGATGGTCGCCTATG
>gnl_Pinta_v2.0_PITA_000025800-RA
ATGGTAGGTATGGCCAGATCGAAGGTCAATGCATCCAATATCGAATGGGAGATCAGCATTGAAGAATGGGAGATTAGCATTCCAGAAGCCTCCTTCGACCTCGAACCTGCAACTCGCAAACGATTTCATAAGCGAGTGTTTGAGAAGATCCTACAAGTATTCGGTGGGCTGAAATCGTACATTATTTCTCTCTGTAAGGCGGTCTGGCAACATGGAGCGGAGGATCCAAGGAGAGTTTTTCATGGTATAAAAATGGGAATCGCACTTGTCCTGGTTTCCATCTTCTATTTCAATGGAATATTGTTCTACTCCCTTCAAGACCTGACTGTCTGGGCCATCATGACAGTGGTTATGATCTTCGAATTCACTGCAGGAGCAACCTTGAGCAAAGGATTAAACAGAATGTTCGCAACGTTTCTGGGAGGAGCGTTGTCTGTGCTGGTAAACCTCGTTGCACTTCAAGGTGGAAAGCTGTTCCAACCAATTATACTTGCTGCTGGGGTGTTTCTCTTTTGTGCATTGGCCACATTCGCACGGCTTTCCCCCTCCTATGCGAGATATGATTATGGATTCATGATCTTCGTTCTCACCTTCAGTGTCATATCCATCTCCGGATATCGCGAGGAACCCTTACTTAACTATGCAGTTGTACGGTTGCAGACAGTACTTTTAGGGTGCGGTATATCTATACTTACCAATTTACTCATCTACCCAGTTTGGGCGGGAGATGATCTTCACAAATTGATTATACGCAACCTGGAAGGATTTGCTATGTCTCTAGAAGGCTTCGTCAAAGAGTTTTCCAAGGAATCTTCAGACAATGCCAGCGACAAAAATATGGTCTCTACGGGTTACACGCATGTGTTAAATTCAAAAGCTAGAGAAGAAGCTTTGGCCAACTTTGCTAGTTGGGAGTTCGCACCACACGGGCGATTTGGATTCAGGTATCCCTGGAGTCAATATGTCAAAATTGGAGCAACGATTCGTTCTTGCTTGTATTGCTTAGATGCTCTAAATGGGTGCCTAGACTCTGAGATTCAGGAATCGTATTTCATGCAACAGCACCTGAAAGAGCCATGCATAAACATTGTAACCCAAGCCTGCAAGATTATAATGGAACTGGCGGACAGCATCAAAACCATGACCCGAAGCACCAGAGTTAATCTTATGAAACAGCACTTGAATAAAGCAGTGGAGGAATTACATAATTGTTTGAAATCCCAGCCACAGCTATTTATAGACAATAAAAGGTGGCAGATTGTGGAAGGCGACCGAAGACCAAATTTCATTAATGTCAAAATTACGCCTTCCTCTAAATCTGAAAACCCACAAGCTTTGAGAATCAAGAAGGCCGATGGTGACGCAAACAAAAAACCTGTTATGTCGAGCAAAAACAAGATCTGCTCTCTTACGTTGGATGGTTCTGTTGGGGTCCGAAATTCCGAAGCAGTCCAAGGTGCGGCCTTCATGGACACCTTTTCTCTTGCAACGGTTGCATGTCTTCTCACAAAAGTTGCGGCGAAGCTTGAGACTATCATTGTCGCGGTGGACGACTTGGGAGAGCTTGCAAATTCCCCTTTCGCGGAGGAGTGGGGAAAGCGTCCAATCGTCCATAATTATGATGCCTCAGCAGAAGGATCACCCCACTACCTGTCACCATCTTGGCCGCAGCCCATTCAGGATTCCGCGGCAAAAGTGCGACCGCCAAACCTGTCACCATCTCGGCCAGAGCGCATAATGAACTCAGTGTCTGTGATACCGGCTGCAGAACAGTTACCTCGTCTGCCAGTGAAATCATTTCAATGGTCGCCCATG
>gnl_Pinta_v2.0_PITA_000090894-RA
ATGGGCAGATCGGAGGTCGATGTATCCAATATCGAATGGGAGATCAGCATTTTCGTATGGGAGATTAGCATTCCAGAAGCCTCCTCCGACCTCGAACCTGCAACTCCCAAACGATTTCATAAGCGAGTGTTTGAGAAGATCCTACAATTATTAGGTGGGCTGAAATCGTACGTTATTTATCTCTGTAGGGCGGTCTGGCAACATGGAGGGGAGGATCCAAGGAGAGTTTTTCATGCTATAAAAATGGGAATCGCACTTGTCCTGGTTTCAATCTTCTATTTCAATGATATATTGTTCGCTTCCTTTCAAGACCTGATTCTCTGGGCCGTCATGACAGTGGTTATGATCTTCGAATTCACTGCAGGAGCAATCTTGAGCAAAGGATTAAACAGAATGTTCGCAACGTTTCTGGGAGGAGCGTTGTCTGTGCTGGTAAACCTCGTTGCAAGTGGATTGGCGACATTTACACGACTTTCCCCCTTCTTTGCGAGATATGATTATGGATTCATGATCTTCGTTCTCACCTTCAGTATCATTTCCATCTCCGGATATCGCGAGGAAGACTTACTTCTGTATGCACTTGCACGGTTGGAGACGGTACTTTTAGGGTGCGGCTGCGTCCAAGAGTTTTCCAAGGAATCTTTCGACAATGCCAGCAAGAAAAATATGGTCTCTACGGGTTACACGTGTGTTTTAAATTCAAAAGCTAGAGAAGAAGCTTTGGCCAACTTTGCTAGATGGGAGTTCCTACCACACGGGGGATTTGGATTCAGATATCCCTGGAATCAATATGTTAAAATTGGCGCAACGATTCGTTCTTGCTCGTGCTGCCTAGATGCTTTAAATGGGTGCCTAGATTCTGAGATTCAGGAATCGTATTTCATGCGGCAGCACCTAAAAGAGCCATGCATAAACTTAGTAGCCCAAGCCTGCAAGATTATAATAGAACTGGCGCATAGCATCAAAACCATGACCCGAAGCACCAGAGTTAATCTCATGAAACAGCACTTGAATGAAGCAGTGGTGGAATTACATAACTGCTTGAAGTCCCAACCACAGCTATTTATAGACAATAAAAGGTGGCAGATCGTGAAAGACGACCCAAGACCAAATTTCATTGATGTCAAAATTACGCCTTCCTCTAAATCTGAAAACCCACAAGCATTGAGAATCAAGAAGGCCGATGGTGACGCAAACAAAATACCTGTTATGTCGAGTAAAAACAAGATCTGGCCTCGTACATCGGATGGCTCTGTTGCAGTCCGAAATTCCGAAGCAGTGCAGGGTGCGACGTTCATGGACACCTTTTCTCTTGCAACGGTTGCGTGTCTTCTCACAAAAGTTGCGGCGAGGCTTGAGACTGTCATTGTTGCGGTGGACGAGTTGGGAGAGCTTGCAAATTTCCCTTTCGCGGAAGAGGAGTGGGGAAAGCGTCCAAACGTCCATAATTATGATGCCTCAGCAAAAGGATCACCCCACTACCCATCACCATCTAGGCCGCAGCCAATTCATGATTCCGCGGCAAAAGTGCGACCGCCAAACCTGTCACCATCTCGGATAGAGCGCATACAGAACTCACTGGCTGTGATACCGGCTGCAGAACAGCTACCTCGTCTGCCAGTGAAATCAGTTCGATGGTCGCCCATG
>gnl_Pinta_v2.0_PITA_000052344-RA
ATGGAGGACTGCAACCAGGTTCAGTCACAGTCTATGGAGTGGAAGATTAATGTCGAGGAGGGGTTGGATGCTGATACCATCCAAGAGAAATTCAGCAATCGTATTGTTTGGAGAATTTTGCAAGCTTTCCAGAGATGGAAAAGGTCTGTCTTTTCTGTGTGCAGGATGATTTGGCAAGTGGGTGCAGATGATCCTCGAAGAGTTATCCATTCTGTCAAAGTTGGCATCGCACTGTCTTTGGTTTCTCTTTTTTACTTGGTGAGGCCATTGTTTTACAGCTTCGGTGGAAATACCATATGGGCTGTCATGACTGTCGTGGTGGTCTTTGAATTCACTGTAGGTGCTACGTTGATCAAAGGTTTGAACAGATCATGCGCCACACTGTTAGCGGGATTATTCGGAGTAGGAGTGAGCTGTGTTGCAGAAATTGCAGGGCAAAATTGCGAACTAGTTATACTGGGTGTCTCCATTTTTGCCTTAGGCGCAGCGTCCACATATTCGCGATTCTTTCCAATGATCAAGCAAAGATATGATTACGGGGTGGTCATCTTCATTCTCACCTTCAATCTCATAGCCATCTCTGGTTATAGAGTGGAAAACCTGTTAAAAATGGCGCATCAAAGGCTATCTACGATAGTCATAGGTTGCGCGCTCTGTTTCGTCATTAATGTGGTCGCTTTTCCAATATGGGCTGGAGATGATCTTCACAATTCCATTATACGCAACATGGAAGAACTCGCTGGATCTCTTCAAGATTGCATCACAAAGTACTTCGTGGAGCCGAAAGATGGCCATGAATCAGCCAACGACGAGGTTCCAAGAGGCTATAAATGTTTTCTGAACTCAAAATCCATCGAAGAGTCACTGGCGAATTTTGCCAGTTGGGAACCGCCCCATGGGCGCTTTTTCTTCCGATATCCATGGAACCTGTATGTAAAAGTTGGAAGCACGACCCGACACTGTGCCTACTGTGTGGAGGCTTTAAATGGCTTGTTAAACTCTGAGATTCAGGCTTCATTTCATGTGAGAGAAAAATTGAAAATGCCATGCATTGATATCGGGAGAGAGTCTGCAAACATTCTTCATGAACTGGCTGAGAGCATCAGGACGACGAGAAGAAATACAAATGCCCGTTTAATGATCGATCGGTTAAGAGCAGTGGTTGAGAATCTGCAAAATTCCATGAGAGCTCAGCCAGAGCTTTTCCTCGATACTAAGAAGTGGCGAATTGTGGAAGAAAAGCCCTTGAAGACTCAACTAAATTTCCCGGAAGACATAATTAGATCTGACAAATTCTATGCCTCCTCACTACACACTAATGGGTTAAAAGAAATGTCATTTCGAACTACTCTGGGGGAGGAGGAGATACGAGAAGAAAAGTCGAGGGATAGATTTGGCAAAATATGTGAAATGAAAGAAATGAAACGAAGCAGTTATGCATTTTTGGAGGTCCTTCCTCTGGCTAGTTTTTCTGCTCTTTTGATAGAAACAGTAGCAAGGTTAGAGAGCCTGATTATGGCAGTAGAGGAGCTTGGAGAAGAGGCCAAGTTTAAAAGCACTGATCAGCAAGTAAAGGAATACCCACCATCAACATCTTCGACAAAACCAACCAGGTCTCTGACTTCAACCAAACAAATAGTACCAGTCGCTATATGCCCAACAGCATCCTTGGTTACAATTCCTCCAACTAGTACGCCTGTAGTTGCA
>gnl_Pinta_v2.0_PITA_000042877-RA
ATGGAGTGGAAGATTAATATCCAGGGAAAGATGGATGTGACTACCATCCGGAAGAAATTCCAAGAAAATCTGGTTACCAGAATATCACATGCTTTCAAGCGATGGAAAAGATCTGTCCTTTCTGTGTCCACGCGGATTTGGCAAGTGGGTGCAGACGATCATCGAAAAGTTATCCACTCCATCAAAGTTGGCCTTGCACTGTCCCTGGTGTCTGTTTTCTACTTCGTCAGGCCAATGTTTGACACCTTTGAATGTGTCACAAAATACTTCGTGGAGCTGAAAGATTGCCAGGAATCAGGCTATGATGAGGTTCCAAGAGCTTGTAAATTTGTGCTGAACTCGAAAGCCACGGAAGAATCATTGGCAAGTTTTGCCATCTGGGAGCCACCACACGGACGTTTCTTCTTCAGATATCCATGGAATCTCTATGAAAAAGTGGGAAACATGAACCGACATTGCGCCTACTGTGTGAAGGCTTTACATGAATTTTCAAAATCTGAGATTCAGGCTCCTTTTGAAGTAAGAGAAAATTTGAAAACGTCATTCATTGACATGGGCAGAGAAGCCGCAAACATTCTCCGTGAACTGGCTGAGAGAATAAGGAAGACCAGAAGAAGTAAAAGTCCACATTTAATGATGGATCAGTTAAGAGCAGTGGTGGAGAATCTGCAAAGTTCCCTTAAACTTCAGCCAGAGCTTTTTATCAATAGTAAGAGGTGGATAGTTCTGGAGGAGAAGCCCTTGAGAGTTCCACAAAATTTCTTGGAAGGATTAACTAGAACAGAAAATTTACAGGCCTCCTCAATACCAAAGCCGGCAAAACAGGCTGATCTGATAAATAGAGGGTCAATTGGAATTAGTATGCAGGAAGAAGGTGTACAAACAAATACGTCAAGAGATCGAGCTGCTAAAATATGTGAAATGAGAGAAATGAAGCAAAGCAGTTGTTCATTTATGGAGATCCTTCCTCTTGTTAGCTTTTCTGCTTTGCTAATAGAAACAGTGGCAAAGTTAGAGAGCCTAATGATGGCAGTTGAAGAGCTTGAAGAGGTCATCTTTAGAAACATTGATAGCAGGAGCTACGCTGAGCAAAGGTCTAAGCAGATCCTTTGCCACGATGTTGGGGGGATTCTTAGGAGTGGGGAGAAATTTATGCGGAATTTGAAGGTGAATTTTGCCACTTGGGAACCACCACATGGAGGCTTTTTCTTCATATATCCATGGAATCTGTATGAAAAGGTTGGAAGCATGACGCGACACTACGTCTACTGGGTGGATGCTTTGGATGGATTGTTAAAATCTGAGATTCAGGTTCCATTTTCGGTAATAGAAAATTTGAGAACACCGTGCTTTGAGCTCGGCAGAGAGTCTGCAAACATTGTTCGTGAACTGGCTGAGACAGTAAGGACGACCAGAAGAAGTAACAACCCCAATTTAATGAGGGATCGGTTAAGCGCAGTGGTGGAGAATCTGCAAAATTCCCTGACAGCTGATCCAGAGCTTTTCATCGATACTAAGAGCTCGCAACTTCTGGAGAAAACTTTCTCGGAGGGATTAACTGCAATAGAAAATTTACATGCCTCCTCAATACAGAACTCAGCAAAACAGGCTGAT
>gnl_Pinta_v2.0_PITA_000009742-RA
ATGTTTGTGACTGTCCATATGATTACAGGTGGATTGGCGACATTTACACGGCTTTCCCCTTTCTTTGCGAGATATGAGTATGGATTCATGATCTTCGTTCTCACCTTCAGTATCATTTCCATCTCTGGATATCACGAGGAAGACTTACTTCAATATGCACTTGCACGGTTGGAGACGGTACTTTTAGGGTGCGGTATAGCTATACTTACCAGTTTACTCATCTACCCAGTTTGGGCGGGAGCTGATCTTCACAAATTGGTTATACGCAACCTCGAAGGATTTGCTATGTCTCTAGAAGGATGCGTCCAAGAGTTTTCCCAGGAATCTTCCGTCAAGGCTAGCAAGAAAAATATGGTCTCTACGGGTTACACGCTTCAAAAGGTTAGAATTAATATATTAATTCTAATAATGAAACAACACTTGAATAAAGCAGTGGTGGAATTACATAATTGCTTGAAGTCCCAACCACAGCTATTTATAGACAATAAAAGGTGGCAGATCGTGGAAGACGACCCAAGACCAAATTTCATTAATGTCAAAATTACGCCTTCCTCTAAATCTGAAAACCCACAAGCATTGAGAATCAAGAAGGCCGATGGTGACGCAAAAAAAAAACCTGTTATGTCGAGCAAAAACAAGATCTGGCCTCTTACATCAGATGGTTCTGTTGCAGTC
>gnl_Pinta_v2.0_PITA_000052108-RA
ATGATATTATCTGGTCAGGTTCCATTTTCGGTAATAGAAAATTTGAGAACACCTTGCCTTGAGCTCGGCAGAGAATCTGCAAACATTCTTCGTGAACTGGCTGAGACATTAAGGACGACCAGAAGAAGTAACAACCCCAATTTAAAGAGGGGTCGGTTACGCGCAGTGGTGGAGAATCTGCGAAATTCCCTGGCAGCTGATCCAGAGCTTTTCATCGATACTAAGAGCTCGCAAATTCTGGAGAAATATTTCTCGGAGGGATTAACTGCAAGAGAAAATTTGCATGCCTCCCCAAAACAGAACTCAGCAAAACAGGCTGATCTGATAAGTAAAACGTCACCTGGAACTACTACTAAAGGGGAAGAGATACAAGCAGATAAGTCAAGAGATAGAGCCGACCAGATGAGCCAAACGAGAAACATGAAACGAAGCAGTAGTGCATTTAGTGAGGTCCTTCCTCTTGCTACGTTTTCTGCTCTTCTGCTAGAAACACTGGCAAAGTTAGAGAGGGTGATTATGGAAGTAGAGGAGCTTGGAGAAAGGGCCAACTTTGAAAAAACTGATCAGAATAAATCTATGGAGCGGAAGATTAATATCCAGGAAAAGATGGATAAATTTCGGGAGCGTCCGGTTAGCAGAATATCACAGGCTTTCAAGCGATGGAAAATATCTGTCCTTTCTATGTGCAGCAGGATTTGGCAAGTGGGTGCAGAGGATCCTCGAAAATTTATCCATTCCATCAAAGTTGGGCTTGCACTGTCCCTGGTCTCTCTTTTCAACTTTGTCAGGCCAGTGTTTGACACCTTTGGTGGGAATGCCATATGGGTCGTCGTTGCTGTCGTGTTGGCCTTTGAATTCACTGTAGATGCTACGTTAAGAAAAGGTCTGAACATATCTTCTGCCACATTCTTGGCGGGATTCTTAGGAGTCAGAGTGAGCTATGTTCCGGAACTTACATGGAAAAATTGTGAACTTGTTATACTGGCTGTCTCCATTTTTGTCATAGGTGCACGGTCCACATATTCACGTTTCTTTCCAATTATGATCAAGAAAATATATGATTATGTGGTGATCATCTTCATTCTCACCTTCAATCTCATAGCCATTTCCAGTTATCGTGCAGAAAATATTTTTAAAATGGCGTGTCAACAAATGTCTATGATTGTCATCGGTTGTGCGCTGTCTTTTGCTATTAATGTGATCAGTTTTCCTGAGCCACCACATGGATATTTATTCTTCAGATATCCATGGAATATTTATGAAAAAGTTGGAAACATGACCCAACATTGCGCATACTCTGTGGAGAATTTAAATGTATCTTTAAAATATGAGATTCAAGTATTCGTCAAAATTCCAATGCAACGTTCCTTTTATGTAAGTGGTAATTTGAAAAAGTCATTCATTGACGTCGGTAGAGAATCTGCAAACATTCTTCATGAACTGCCTGAGAGAATAAAGACGACCAGAAGAAGTAAAAATCCGCATTTAATGATGGTTCGGTTAAGAGCGATGGATGAGAATCTGCAGAATTCCCTGGGGTGCTCAGCCAGAGATTTTCATCGATAC
>gnl_Pinta_v2.0_PITA_000052107-RA
ATGACAATAATAGAAAAACTAGTTATATATGTCTTGAACCAAGTTGAACAAAACACATACAAGTTCGGTGATGCAGGTGCAGCGTCCACATATTCGCGCTTCTTTCCACAGATCAAGAAAATATACGACTATGGTGTGATCATCTTCATTCTCACCTTCAATCTCATAGCTATCTCTGGTTATCCCGATGAAAATATTTTTAAAATGGCGCATCAAAAGATGTCTACAATAGTCATAGGTTGTGCACTTTGCTTTGCTATTAATGTCATCGTTTTCCCTATATGGGCTGGAGATGATCTTCACAAGTCCATTTTACGGAACATGGAAGGACTGGCGGAATCTCTGGAAGAATGTATCACAATATACTTTGTGGACCCAAATGATGGTCAGGTATCAGAGAATGATGTTCCAAGAGCCTGTAAATCTGTCCTTAACTCGAAAGCCACTGAAGAGTCATTGGTGAATTTTGCCACTTGGGAACCACCACATGGACGCTTTTTATTCAGATATCCATGGAATCTGTATGAAAAGGTTGGAAGCATGACGCGACAGTACGCCTACTGGTGGATGCTTTGGATGGATTGT
>gnl_Pinta_v2.0_PITA_000035536-RA
ATGGGTTGTAGAGGCAAGGATGGAACGAACGGAGGAGGCAAGAAAGATGACGAAACTGAAGCTTTAGGAGATGTGGAAGATGAGCTTGGAGGTGCTACCTTGTGCAAGGGCTTAAACAGAGGACTGGGAACACTGTTGGCAGGTCTCCTGGCTCTAATTGTGGATTTAGTAGCAAAGCACGCAGGAAGCACAGGGCAGGCTGTCCTCATTGGCATCGCCATCTTTATATTCGGGGCTGCTGTTACTTTCTTTCGATTCGTCCCCTCTGTAAAGAGCAAATTTGACTATGGCATGGTGATATTCCTTCTTACATTCAATATGATCGCCATCTCGGCTTATCGCAGTGATAACATAGTCAGTGTGGCTTACAAACGGTTGATAACCATATTAATTGGCGGTGGAATATGCCTACTTGTCAGTCTGGTTCTTTTCCCAGTTTGGGCAGGAGAGGACCTTCACCAGATGCTTATAGCTAACCTGGAAAATCTCATGGTATCATTTGAAGGATGCGTACAAAAATACTTTGAGGATGAAGTGATCATTAGCTCATCAGTTGAGGAGGGTAAATCTGAAGGAACATTGGAGGATCCTATCTATGAAGGATACAGGGCCATTTTAGATTGTAAAGTTGCCGAAGAATCTTTGGCCAACTGTGCCAGATGGGAGCCTCGTCATGGGCGATTTCGCTTCAGATACCCTTGGCCTGAGTACCTTAAAATTGGCGGCATGCTCAGACATTGTGCTTACTCAGTAGTTGCATTACATGGCTGTCTACGCTCTGAGATACAGACGCCGCCTTCTGTCCGAAATGTATTGAGGAGGCAATGCACAAAAATCAGCACTGAAGCAGTGAAGGTTCTGGAAGAACTGGCCGAGAGCGTCAAGGAAATGAGGAGATGTGGACCTCTGGAGCCGATGATGAAACGAATTGATACAGCGGTAAAGGAGCTTCACTCGGTTCTTCGCGCCGAGCCCGAGCTCTTCATCGACTCTAAAAAATGGTCCATAGTCGAAGAAATCCCGGAAACAGATGAAGCTCCTGAAGAAGAATTAACCTTAGAAGATGAGACGACCTCCAATATTGAACCCGAAGCACAGGAATCTCGGGCTGAAGTAGAATTAATGAAGCATAGGAAAACTAGAGCAGTTGCAGGAAGCTCAGACTTGAGGATCTCTTGCTCCATGGATTCTTCGGGACAATATAAATCGAACCAGGGTAAGCCCTCCCCGGAAAGATGTCCGAGACTTTTATCCTGGCACGGTCCAGAAACCATACCGACAGCACCAAGACGAGAAAATACATTTCCAGCCTTAGGCCGCCATTATTCCTCTAGGAAGTTTAACAGAACAAATCAGCTTCAATTCGCGGAGGCGTTTCCTCTTGCTACGTTTGCATCGCTGATGGTAGAATTTACAGCGAGACTAAAGCACCTCGCAGTGGGAGTTGATAAGCTTGGGAAGCTGGCTAGGTTCAAACCTGCAACAGAAGGAGGGATCAATCGGCGTGGGCTGATTTATACAAGATCCAAGATCCGTGACTACTCAGCGGTCACGCAGCTGAGTAGTGTCTTTGTACATTTTCAAGAAGTG
>gnl_Pinta_v2.0_PITA_000035537-RA
ATGGCGTCGTCTGAAGATTTGAAGGCCGTCAAGGTCGATATTGATAATGATAATATTCCTCCACCTCCCAAGAAGTTCAAAAAATGGAGGACCAGATCGCCCATGTCTTTTTTCAGAGAAGCTTGGAAAATGGGTAAAAATGACCCACGTAAATTTATACATGCTCTGAAGGTCGATATTGATAATGATAATATTCCTCCACCTCCCAAGAAGTTCAAAAAATGGAGGACCAGATCGCCCATGTCTTTTTTCAGAGAGGCTTGGAAAATGGGTAAAAATGACCCACGTAAATTTATACATGCTCTGAAGGTTGGATTTGCATTGTGTATTGTTTCTCCTTTCTATCTCACAGATCCTTTATTCAATGGAGTTGCTGGGCAAAGTGCTATTTGGGCAGTCATTACCGTGGTAGTGGTATTCGAATTTTCTGCAGGGGCTGCTGTTACTTTCTTTCGATTCGTCCCCTCTGTAAAGAGCAAATTTGACTATGGCATGGTGATATTCCTTCTTACATTCAATATGATCGCCATCTCGGCTTATCGCAGTGATAACATAGTCAGTGTGGCTTACAAACGGTTGATAACCATATTAATTGGCGGTGGAATATGCCTACTTGTCAGTCTGGTTCTTTTCCCAGTTTGGGCAGGAGAGGACCTTCACCAGATGCTTATAGCTAACCTTGAAAATCTCATGGCCAACTGTGCCAGATGGGAGCCTCGTCATGGGCGATTTCGCTTCACATACCCTTGGCCTGAGTACCTTAAAATTGGCGGCATGCTCAGACATTGTGCTTACTCAGTAGTTGCATTACATGGCTGTCTACGCTCTGAGATACAGACGCCGCCGTCTTTCCGAAATGTATTGAGGAGGCAATGCACAAAAATCAGCACTGAAGCAGTGAAGGTTTTGGAAGAACTGGCCGAGAGCGTCAAGGAAATGAGGAGATGTGGACCTCTGGAGCCGATGATGAAACGAATTGATACAGCGGTAAAGGAGCTTCACTCGGTTCTTCGCGCCGAGCCCGAGCTCTTCATCGACTCTAAAAAATGGTCCATAGTCGAAGAAATCCCGGAAACAGATGAAGCTCCTGAAGAAGAATTAACCTTAGAAGATGAGACGACCTCCAATATTGAACCCGAAGCACAGGAATCTCGGGCTGAAGTAGAATTAATGAAGCATAGGAAAACTAGAGCAGTTGCAGGAAGCTCAGACTTGAGGATCTCTTGCTCCATGGATTCTTCGGGACAATATAAATCGAACCAGGATCCTTTATTCAATGGAGTTGCTGGGCAAAATGCTATTTGGGCAGTCATTACCGTGGTAGTGGTATTCGAATTTTCCGTAGGTGCTACCTTGTGCAAGGGCTTAAACAGAGGACTGGGAACACTGTTGGCAGGTTTCCTGGCTCTAATTGTGGATTTAGTAGCAAAGCACGCAGGAAGCACAGGGCAGGCTATCCTCATTGGCATCGCCATCTTTATATTCGGATGCGTACAAAAATACTTTGAGGATGAAGCGATCATTAGCTCATCAGATGAGGAGGGTGAATCTGAAGAAACATTGGAGGATCCTATCTATGAAGGATACAGGGCCATTTTAGATTCTAAAGTTGCCGAAGAGTCTTTGGCCAACTGTGCCAGATGGGAGCCTCGTCATGGACGGTTTCGCTTCGGATACCCTTGGACTCAGTACCTTAAAATTGGCGGCATGCTCAGACATTGTGCTTACTCAGTAGTTGCATTACATGGCTGTCTACGCTCTGAGATACAGACCCCGCCTTCTGTCCGAGATGTATTGAGGAGGCAATGCACAAAAATCAGCACTGAAGCAGTGAAGGTTCTGGAAGAACTGGCCGAGAGCGTCAAGGAAATGAGGAGATGTGGACCTCTGGAGCCGATGATGAAACGAATTGATACAGCGGTAAAAGAGCTTCACTCGGTTCTTCGCGCCGAGCCCGAGCTCTTCATCGACTCTAAAAAATGGTCCATAGTCGAAGAAATCCCGGAAAAAGATGAAGCTCCTGAAGAAGAATTAACCTTAGAAGATGAGACGACCTCCAATATTGAACCCGAAGCACAGGAATCTCAGGCTGCAGTAGAATTGATGAAGCATAGGAAAACTAGAGCAGTTGCAGGAAGCTCAGACTTGAGGATCTCTTGCTCCATGGATTCTTCGGGACAATATAAATCGAGCCAGGGTAAGCCCTCCCCAGAAAGATGTTCGAGACTTGTATCCTGGCACGGTCCAGAAACCATACCGACAACACCAAGACGAGAAAATACATTTCCAGCCTTAGGCCGCCATTATTCCTCTAGGAAGTTTAACAGAACAAATCAGCTTCAATTCGCAGAGGCGTTTCCTCTTGCTACGTTTGCATCGCTGATGGTAGAATTTACGGCGAGATTAAAGCACCTTGCAGTGGGAGTTGATGAGCTGGGGAAGCTTGCTAGGTTCAAACCTGCAACAGAAGAAGGGATCAATCAGCGTGGGCCGATTTATACAAGATCCAAGGACTTTGTGGCCACTCATGGTTATACTCACGCAGCTGAG
>gnl_Pinta_v2.0_PITA_000027715-RA
ATGTCTGAGGACTTATCTGGTTTACACTCTGAGGATTGTCTCAGCACCAAGACCAGCAGAGAAGTCCTCATTATTGTGAAAGTCATGCAGAGATTATGCACAAAATTGTGGGAATTCTGCAAGGAGGATCCAAGCAGAGTGACTTTCCCTTTAAAAGTGGGAGTTGCAATTACATTATCTTCTCTGTTGGTTCTCTTCAGGAAACCATACGATGCCTTTGGAACGAATGCAGTATGGGTGATCATCACTGTAGCAGTTGTGTTTGAGCATACTGTAGGTGCCACCTTTAGCAAGGGCTTCAACCGGGCTCTGGGGAGCATTGCAGCTGGAGTTTTGGCTCTATCAATTTCACAGCTGTCTTTATCAGCTGGGAAAGTGGCACAACCTGTCATCATTGGCTTCAGTATCTTTGTAGTTGGTGTCATGACTTCCTTCATGAAACTATGGCCGTCTTTGAAAGAATATGAATACAGTTTCAGAGTGGTTCTATTCACTTTCTCCCTCATTATAATTTCGGCCTACAGAGTAGGAAATCCTCTACATACAACGATGGAACGACTTTTTTCTATATTAATAGGAGGTGCTGTCACCATGGTAGTATGCGCCACCGTCTTCCCCTGCTGGGCAGGAGAACAACTTCACAAGCAAATCGTTAAGAACTTTGAGGACGTTGCAAACTTACTGGAAGAATGTGTGAAGGAATATTTACAAGACACTGCAGCAATGGATGACTATGAAGGACAGCCTGCATTCCAGAGATGCAAGTCAACATTGGAATCTTCATCAAAAGAACAATCAATGGCCAGCTTTGCCAAGTGGGAACCTCCTCATGGGAGATTCAGGCATTTCTTCTATCCATGGTCGCAATATGTGAAGGTGGGTGCAGTACTCCGTCATTGCGCATTCGAAGTTCTGGCCCTCCATGGTTGCCTTCACTCTGAAATACAGGCACCCTGCAATCTAAGGAAGGCTTTTGAAAGCGAGCTCCTGGAGGCTAGCAAGGAGGCCTCAGCGCTGGTTAGAGAACTGGGAAGAAATATCAACATTATGCAGCAGCCCAACATACCCAAATTGGTTCTGCAAAAAGTGCACTCAACCGCAGAGCGCCTTCAAAGCAAGATTGAAGAACAGTCCTATCTCCTACGCAATTTCAAGCCCGGAATTATAATTTCTCTTGAACTCAGCCATGATTCTCCCCTTGACAACCCACTATCATCACCCAACGACCAGAATGATGTGGAATCGAACTGTGAAACTGCAATGAAAAAGCCAATTGAATTTCATGATTCAGAAGAAGATGGAGGAGGAGAGGTAGAAGGGGGAGTAGACAAAACGAGGGCTAGTGAGATTGCTAGCGCTCTAGCACTGTGGACCTTTGCATCGTTGCTCATGGAGTTTATGGCGAGGCTTGATCACCTGGTGGGCGCTGTCTATGATCTTGGAATGCTCGCCAAATTTAAAGACAAAGAC
>gnl_Pinta_v2.0_PITA_000027716-RA
ATGATTGATGCAAATAAAGGGAACCACTCCATAGCCATTCAGGTCACTGATGACATATTTCTATCAAGTTCTGACACTCATCACAATAGAAACAGATTAAGCAACAAGGTTTGCAAAGCCATACAGGGATTCTTCAAAAATTTGTGGGAATTCTGCAAGGAGGATCCCAGCAGAGTGACTTTCTCTTTAAAAGTAGGCCTTGCAGTCACAGTCTGTTCTCTGCTTATGCTCGTTAGGAAACCTTACGATGCGTTTGGATCGAACGCTGTATGGTCGATCATGACGGTAGCAGTAGTGTTTGAGTATACTGTAGGTGCCACCTACAGCAAGGGAGTCAACCGGGCTCTAGGGAGTTTTGCAGCTGGAGTTATGGCTCTGTGCGTTGCACAGGTGGCGTTATCTGCTGGGACAGTTGCGCAACCTGTCGTCATTGGTTTCAGTGTCTTCCTAGTTGGTTCGGTGACTTCCTTCATGAAGTTATGGCCCTCTCTGAAAGAATATGAATACAGTTTCAGAGTGATTCTATTCACTTTCTCCCTCATTGTAGTTTCAACTTACAGGGTGGGAAATCCTGTGCGTACAACGATAGACCGACTCAGTTCAATATCTATAGGAGGTGCTGTCACCATGGTAGTCTGCTCAGCAATATTTCCCTGTTGGGCAGGAGACCAACTCCACAAGCAAATTGTGAAGAACTTTGACTGCGTTGCAGATTCCCTGGAAGAATGTGTGAAACAATACTTGGAAGGTAGTACTGCTGCGCATGGTCTTCCAAAAACGCAGGCACCCATGGGCGAGTATGAGGGAGAACCAGCATTCAATAGATATAAGTCAGCATTAGATTCTTCAGCAGCAGAAGAAGCTATGGCGAAATCTGCCAAGTGGGAACCTCCTCATGGGAAATTTAGGCAGTTCTTCTATCCATGGTCAAAATATGTGAAGGTGGGTGCAGTACTCCGCCATTGTGCATACGAAGTTATGGCCCTCCATGGTTGCCTCCACTCTGAGATACAGGCGCCCTACAGTTTGAGGAAGGCTTTTGACAGCGAGCTTCGAGAGGCAAGCACGGAGGCCGCTGCACTGGTTCGAGAATTGGGTAGGAGTATCAACCACATGCAGCAATGCAGTCTACCCAAATTGCTGCTGGAGAATGTGCACACAGCAGCACTGCGGCTGCAAAGCAAAGTTGACCAACACTCATATCTCCTGCTAGAGCCTAAGTCCAGAACTGTAATTTCTCCAGAACTCAGCCACAGCTCCGCCCTCAACAGTCCCCGATCATCATCATTCCACAAAAACGATGCAGAATCGTACTGTGAAAAGCTTTGTTCATTGCCATCTCCAAAGGAATTTGATGATCCAGATGAGGAAGAAAATGATGGAGGAGGAGGAGAAGGGGGGCTAGAAGAAACGAGAGGCAGTGAGATTGCCAGCAATTTAGCACTGGGGACCTTCGCATCTTTGCTTATGGAGTTCATCGCGAGGCTCGATCACCTGGTAGAGGCCGTGCACGAGCTTGGGGTGCTGGCAAAATTTAAATTTGAAAAA
>gnl_Pinta_v2.0_PITA_000027860-RA
ATCAAGGATTGTCCTTCTGGTTTGTCAATGGCGGATCAAAAGTCCAGTGAGTGTAACATCAACATTGAAAGTAGCAGACCAGAAAATTCTGAAAGTAATTTTGCTGAGAAGCCCAATATATTTACAAGATCAAACAAAATTCCAATCTGGAAGCTCGTTCTGAGGGATTTTTTTAGAAGAGTATGGAAGATGGGGAAAGACGATTGGCGAAAAGTTATACATGCAATCAAGGTTGGGGTTGCACTGTCAGTGGTATCTCTGTTCTATCTCATGGAGCCTTTATTTAATGGTGTGGGTAATAATGCCATCTGGGCTGTCATGACTGTTGTGGTGGTTTTTGAGTTTACTGCAGGTGCCACTCTTATTAAGGGCTTGAATAGAGGAATCGGGACAGTGCTCGCAGGATCTCTTGGTATATTGGTTGGGTGCGTAGCCCAAAAGGCCGGGACAGTAGGAGAACCCATTCTTATCGCTGCTTCGTGTTTCATTCTAGGGGCATCTGCAACATACCTTCGCTTTTTCCCCAAAATAAAGCGCAAATACGATTACGGCGTTGTGATTTTTATCCTGACCTTCAATATGATAACAGTCTCTGGATACCGGGTTGACAACATATTTCGCATGGCTTACGAACGGCTTTCTACAATAGCGATTGGTTCCGCTATTTGCCTCGTTATAAGTTTATTCGTTTTTCCAATCTGGGCGGGCGAGGATCTTCATAAGTCCATTATCAAAAAAATTGAAGGTTTAGCAGTTTCCATAGAAGTATGCATGGGAGAGTATTTCGACGGTTCGGATGTCCTAAAGGATGGGTCAGATGAAATCTCAGAAGCCCAAATCTGCCAAGGATACAGAGATGTTTTGGATTCCAAAGCGACTGAAGATTCCCTGGCAACTTTTGCAAGCTGGGAGCCGAGGCATGGTAAATTCAGATTCAATCATCCATGGAAACAGTATGTTAAAGTAGGAACCATGATACGTCATTTGGGATATTGTGTTGTTGCTTTGCATGGATGTCTACGCTCAGAGATTCAGGCACCTTATCTTAACAGAGCGGCATTCAAGGAGCCTTGCAGCAAAGTTGCTGCAGAGGTAGCCCAAGTATTGAGACTGTTAGCAGAGAGCATAGATTGTATGAAGCAATGCCCTTCTTCAGAATCACTTATGGAGAGTGTGCACGATGCGGCTGAGAAACTCAATAAGGCATTCATGCTTCAACCCAAAATCTTCCACGTTATTCGGCCGTTACACAGTCCCGATCAAGACCATTATACTGGGGAACTCTTGAACGCCAATTCGAATGCCAGTGAAAATATATCGAGCCTATATCGTCAAATTATTCATATACTCAATAATACTGAACATCGCCCCACTTCCGGTTATACTGGGGAACTCATTAACGCCAATCCGAATGCCAGTGAAAATATATCAAGCCTATGTCGTCAAATTATTCATATATTCAATAATAGTGAACATCGCCATACTTCCGAAGACGATCAACACAAAAATATCTCTGGATTGTTCTCGCCGACATCAAACCATTGTTTGGATTCCCCTGCAATGGTATCCGACATGGCAGGTGAAACCAATTATATTTCGTTGCCCAGTGGTGGTCTTGAGATGTCGAAATGCACATATCTTGTAGAATATGCAGAGACGCTTCCATTGGCCGCTTTTGCTTCCCTTCTAATGGAGTTAGTTGCGAGACTGGAACATGTTGTAGAAGCTGTACAAGATCTT
>gnl_Pinta_v2.0_PITA_000027862-RA
ATGAAAGTTTGTCCTTGTGTTTGGGAAATGGCGGATCAAAGGTCCGGTGACTGTAACATCAATACTGCAATTGACGGAGAAAAAAATTGTGCTAGTAATTCTAACGAGGAGCGGAATTTCTTTAGAAGACTAAACAAAATTCCGACCTTGAAGCTCATTTTAGGAAAGTTTTTGAGAAATTGTTGGAAATTGGGAAAAGACGATCCGCGGAGAGCTATACATGCAATCAAAGTTGGGCTTGCTTTGTCAGTGGTATCTCTGTTCTATCTCATGGAACCTCTATTTAATGGTGTGGGTGATAATGCCATCTGGGCTATCATGACCGTTGTGGTGGTTTTTGAGTTTACTGCAGGGGCTACACTCAGTAAGGGCTTGAATAGAGGGATCGGCACACTGCTGGCAGGATCTCTTGGTGTATCAGTTGGGTTCATCGCAGATATGGCTGGGAAAATAGGAGAACCCGTTATCATCGGCGCTTCATGTTTCATTTTAGGCGCATCTGCCACATACTTTCGCTTTTTCCAAAAAATAAAGCAGAAGTACGATTACGGCGTTGTGATTTTCATTCTCACGTTCAACATGATAACAGTCTCTGGATACCGCGTTGATAACATATTTCGCATGGCTTACGAACGGCTTTCAACATTAGCAATTGGATCCGCGATTTGCGTCGTTATAAGTTTATTTGTTTTTCCAATCTGGGCGGGCGAGGATCTTCACAAGTCAATTATTAAAAAAAATCAATGCTTAGCAGATTCCATAGAAGTGTGCGCGCTAGAGTATTTCAAGGGCTTGGATGTCCCTGAGGATGAAACAGGCGAAACCCTAGAGGCCAAAATCAGCCAAGGATACAGAGATGTTTTGGATTCCAAAGCGACTGAAGACACTCTGTCAACTTTTGCAAGCTGGGAGCCGAGGCATGGTAAGTTCAGATTCCGTCATCCATGGCGACAATATGTTAGAGTAGGAAGCATGATACGTCATTTGGCATATTGTGTTGTTGCCTTGCATGGATGTCTCCGCTCAGAGATTCAGGCTCCTCATCATAATAGAGCGGCATTTAAGAAACCCTGCACCAATATTGCTACAGAGGTAGCCCAAGTACTGAGACAGTTAGCAGAGAGCATAAGTTGCATGAAGAAATGCCCTCCTTCACAATCTCTTATGGAGAATGTGCACCATGCTGTTCAGGAGCTCAATGCGTCATTTGGCCTTCAACCCAAACTATTCCGAGTTATCGAGCCGTTGTACAGTCCCCATAACAACCATTTTACATTGGAAACCATTGACATCAAGTCAAACACCAGTAAAGTTAAAGAAGTCCCAGATCACCAAATTGTTGACATATTGAAAGATACTGAACGTAGCAACATTTCTGAGGAGGATAAGCACAAACCCAGTTCTGTACTGTTGTTGCAGATACCAAAAGATTATTTTGATTCCCCCGCGAATGTTTCAGACAACGCGTGTGAAAGCAATTATATTTCATCAACAAGTGGTGACCATTATATGCCCAAATGCACGTATGCCGAGACGCTTCCGTTGGCGGCATTTGCATCCCTTCTAATGGAGATAGCTGCAAGGCTAGAACATGTTATAGAAGCTGTACAAGAGCTTGGAAAGCTTGCAGATTTTCAAGAT
>gnl_Pinta_v2.0_PITA_000000821-RA
ATGGCAGATCAAAGGTCGGCTGACTGCAACATCAACATTGCAATGAACAGAGCAGAGAACTGTGCAACAGAATCTACTGAAAAGTCGAATGTCTTTAGAAGACTGAACAAAATCCCGACGTTGAAGCTAATTTTAAGAAAATTCGCCAAGGAAATTTTGCAGTTGGGCAAAGATGATCCGCGGAAAATTATGCATGCAATCAAAGTAGGGCTTGCATTATCAGTAGTATCTCTGTTCTATCTAACGGATAAATTATTTCATGGCGTCGGTAGGAATGCCATCTGGGCTATCATGACAGTTGTGGTGGTTTTCGAATTTACCGCAGATGCCACTTTGAGTAAGGGCTTGAATAGAGGAATCGGCACATTGCTAGCAGGCACTTTTGGTGTAGTGGTAGGGTTAATCGCAGATATGTTCGAGGGTCTAGGAGAGGGCATCATCATCTGCATTTCGTGCTTTATTTTAGGCTCGGGTGCAACCTATCTTCGCTTTTTGCCAAACATAAAGCGCAAGTACGATTATGGCGTCCTGATTTTCCTCCTCACCTTCAATATGATAGCGGTCTCAGGATTCCGCTTTGACAACGGTTTTCGCGTTGCTTACGAGCGACTTGCTACGATAGCCATTGGATTCGCCATTTGCCTCGTCATAAGTTTAATAGTTTTTCCAATCTGGGCAGGCGAGGATCTTCACAAGTCCATTATTCTTAAGATCGATGGCTTATCAAACACCATAGAAGGATGCGTGCTCCACTATTTGAAGGACCCCGACGTCCTAGAGCCAGGAGAAATCGCAGAAGAACAAATCCGCCAAGGATACAGGGATGTCTTAGATTCTAAGACCAGCGAAGAATCCCTGGCGGCTTTTGCTAGCTGGGAGCCGAGACATGGTAAATTCAGATTCCGTTATCCGTGGAAACAATATGTTAAAGTGGGAGGGGCACTTCGTCACATGGCATACTCTGTTGTTGGCCTCCATGGATGTCTCCGCTCAGAGTTTCAGGCACCGCACTTTACCATAGCGGCAACCGAGAAACCATTCACCAAAGTGGGCTTCCAGGTAGCCCATGTACTGCGACAGCTAGCAGAGAGCATAAGAAGCATGGAGCAATGTCCTCCCTCACAAATCCTAATGCAGAACCTGCACGATGCAGTACAAGAACTGAATACGGCATTCTGTCTTCAGTCCAAACTGTTCCACATCAGCCAGCCGTTGTGTTGTACAGATCCATGTATTTCAACTGCGAAAACCACAAATCTAAATGTGAATCCCACTCAAACCGAACAAGAACCTGACCCTGAACCTATACAGATATTCAAGGATGTCAAGCAAAACGTCATTTATGATCAAGATGAACACCAACCGAACTCTGAACTGTCCTCCGAAGAACTGGATTCCCCGGCTAGAAGACAGTACATATACAACGAAAGAAAACGGTCTCTATCTGCAGTCACTGGTCGACTTTCTATGAAAGACAGATATGGTGTAGAATTTGCCGAGGCACTGCCATTGGCCGCCTTTGCGTCCCTTATAATGGAGATCGTTGCAAGAATGGAGCATGTCATAGAAGCTGTACACGAGCTCGGAAAGCTTGCAGCGTTTAAACCTTATGATTGTACAAGAGTT
>gnl_Pinta_v2.0_PITA_000030586-RA
ATGGCTTTACAGGGAGACTCTGCCTACTTGGGCACTAATAGGGAGCCCCTTTTAGCTACGAATCCGGAGGAAAACGACACAACCAGAGGTTCTTGCACCAGCGGCTGGATCGACCGACTGAAGAATAGATTCAGAGATTGGGGTTTATCTGCCTGCGAATTAGCGAAACGCAATGCTCGCAACGGTATATTCTCAGTGAAGATGGGGATGACTCTCGCACTTGTCTCCTTGCTTATGTTCACCAATGTCTCAGATTACCAGGGGATCAGCTGGGCAATGTTCACAGTGGTTGTTGTCTTTGAATTGACCGTCGGTGCAACACTGAGAAAGGGTTTCAATCGAGGTTTGGGAACACTTGCAGCGGGTGGTTTAGCTCTTGCTGTCGCAGCCTTGGCTTCCCAGGCTGGGAAATTAACGGATTCCATCTTCATAATCAGCATATTTATCACTGGTTCACTTGCTACATTTGCAAAACTGTATCCAACGCTGCAGTCTTATGAGTATTGTTTCACGGTAGTGCTGTTGACTTATTGTTATATCCTGGACTCTGGCACTAAGACCGGAGAATTTCTTCGCACAGCAGACACCCGGATTCTCCTTATTGGCATTGGCGCTGCCATAAGTTTGGTTGTGAACGCGTGCATATACCCCATCTGGGCAGGGGAGGACCTCCATAAATTGATTGTCAAAAATTTCATGAATTTGGCGGACTCCATTGAAGAGTGTGTGAACGATTATTTGCGTGTACAAGAACTCAAACGATTCTCTTCAGAAGTCATGACTTGGCAAGCAGCTCAAGATCCCCTTTTCCAGGGTTATAGTTCGGCTCTTCTCTCAGCTACTTCGGAGGAAACATTGGAAGGATTTGCACGGTGGGAGCCTCCTCACGGGTGTTACAAAATGATGAAGTATCCTTGGATGGAATTCCTTAAAGTTGGCGGTGCCCTAAGGCACTCTGCGTCGGTGGCCTTAACATTGCATGGATGCACACTGTCAGAGATACAGCCTTCAGTTAAGATGCGAAAAGAGTTCAACGATGAACTAAAGCAAGTTAGTAGTGAAGCTGCAAAGGTGCTGAGGGAAGTGGGGCATAACATGGAGAATATGACAAAGCTAAAGCATGGAGACATACTGGAGAAAGTAAAGGCAGCTGCCATGGATTTGCAGAGAAAGCTGAATTCACGATCACATCTTTTTGTCAATTCTGAAGGCTGGCTCATGGATTTCGATAACAATGAAGCTATTGTGAAGGCGACCCCGCGGGGAAGATCTCATAGCGAGTCAAAACTCCCCATATACTCACGCAGGGATGGAGGAAACCGAATCCCCGCTGTTTCCAAGGAAATTGAAGAGTGCAACGAACCAATATGGAAGTTGGGGCCGGAGCAACAATCATGGTCATCTAAATATAATAATGATCACGCCAGCAAATCTGAAAGCTCCCCTGCACAACTCTCTTTAGCTACATTTGCATCTCTGTTGATAGAATTTGTGGCCAGACTCAACAATGTTGTCAATTGTTTCCAGCTTCTCAGCGAAAGTGCAAATTTCAAAGAGCCTCTCGACAATTTATGCTCAAATCAAGCCGAGGATTTGCAGTTGCCATTGCCATTGCCAGTG
>gnl_Pinta_v2.0_PITA_000007930-RA
ATGTCACACGACTCTGCAGGATTAGGTGGTTACAACTTCAGATATGAGAGCAGGGAGAGGTTGGTGCCTCCTAAGGAGGAGGAGGAGGAGGCGGATCATGATATAATGAAGGGGGAGGGTTGGCAGGAGGATCATGGTGGATGGTGTGGGTCTGCAATATGTGTAGTGGGAAGGGGATTTTTGAGGGAGGCCATGGGCCTGAAGTTTTTATATAACAAAGCGGCCGTAGGCTTTCACAAGGGGTGGGAGTTTGCAAAGAGTGATCCTCGCAAAGTCATTTTCTCGCTGAAGATGGGCATGGCCTTGTCTCTCGTCTCGCTGCTCATGTTTATCGATATTCCTTACAAGGAGATCAGCACATACTCCGTTTGGGCAATCTTGACAGTGGTGGTGGTCTTTGAATTTACAATAGGTGCAACATTTAGCAAGGGCTTCAATCGAGGATTGGGAACCTTTTCAGCCGGTGGTTTAGCTTTTGGAGCTGCAGAATTATCCTTGTGTTCTGGAAAATTGGAGCCTGTGATGATTATCATTAGCATATTTATTGCAGGGTCAGTGGCCACGTTTGCTAAACTATATCCAAAGATGAAACCTTACGAATATGGTTTTAGAGTATTCTTGATAACATTCTGTTTCGTAATGGTGTCCGGCTATAAAACTGGGGAGTTCATTCACACAGCAATAAACCGCTTTATCCTCATCCTTCTTGGTGCTGCTGTTTCTTTAGTAGTTAATACCTGTATCTACCCAATTTGGGCAGGCGAGGATCTACACAAGCTGATAGTGAAAAATTTCATGGGCGTCGCAAAGTCCCTTGAAGGATGCATTGATGGGTACCTTTCAGGATTTGAGCTTGAAAGAGTTCCCTCAAAAATTCTTACATGTCAGGCTGCTGATGATCCAGTGTACAGTGGCTATAGATTGGCTGTGGTCTCTGCCACTGAAGAGGAAACTCTGGAAGGTTTTGCCAGTTGGGAGCCACCTCATGGCCGTTATAAAAAGATGAAGTATCCCTGGAAGCAGTATGTGAAAGTTGGAGGAGCATTGAGACATTGTGCATACATGGTTATGGCATTGCATGGATGTTTACTCTCCGAGATACAGGTTAGTTTTCAAGCACCAGGAGAACCTAAAGCTGCGTTTTTGTTTAAAACTGAATTCTCACAGTCCACTGTGAGAGGTGATTTTACCTTGAAGCTTTTACGT
>gnl_Poptr_v3.0_Potri.010G127400.1
ATGAAAATGGCGCCATATAGGCATAACTACGTGGAAAGTAGTAAAGAATGGCAGCCTCTTTTGGGCAGCTTGAGTGGAGATGTTGAACAAGCAGGAAAATGCAAGTATTTGAATTTGTTAAGTGAAAAAATCAGCAAATCATTGAATGATTTCCAAGAATTTGCTGTGAGAGCTTGGGAAATGGGTCGCTCTGATCCGAAGAAAGTCATATTTGCTATCAAGATGGGATTAGCATTGTCAATTGTATCCTTGCTCATATTCTGGAAAGGATCCAACGAGGACATTTCTCAGTATTCAATCTGGGCAATCTTAACTGTCATTGTGATGTTTGAATACAGCATAGGAGCAACATTTATAAAAGGATTTAATCGTGTATTGGGTACAATATGTGCTGGAATTCTTGCCTTCTTCTGTGCTGAGCTCTCTATGTTGGCTGGTGATCAAGGAGAGGAGGTCCTAATTGTTGCTAGTATTTTTATTGCAGGATTCTTCTCATCCTATTTGAAGTTGTACCCGACAATGGCGCCATATGAATATGGTTTTCGAGTATTCATATTAACATACTGTATTCTTATGGTAGCTGGGAATCGGACTCGGGAATATACCACGGCAGTCTTAACTAGATTAGTACTTATTGCAGTTGGTGCTGGTGTTTGTTTTGTTGTAAATCTGTTCATATACCCCATTTGGGCCGGTGATGCATTGCACAGTTTGGTGGCAAAAAATTTCATGGACCTGGCCATCTCCCTGGAAGGTTGTGTTAATGGGTACCTGAAATGTGTTGAATACGAAAGGGTTCCCTCAAAGATTCTTACATTCCAGGCTTATGATGATCCACTTTACAATGGCTACAGATCAGTGCTGGAATCTACAAGAAGAGAAGATAGTCTGTTTGGCTTCGCTATCTGGGAACCACCTCACGGTCGTTTCAGAATGTTCAATTATCCTTGGAAAAACTATGTCAAATTGAGTGGTGCACTGAGGCATTCTGCATTTATGGTCATGGCACTACATGGATGCATTCTGTCAGAAATACAGTCACTTTTAAGACTGATTCAATTTGGCGCAGAAAAACCGAGTTTGTGGCATGCATGGCTAGAATTAAATTACCAGAAAGTAATTTGTGCATGTAGGCTCCTGCTGAAAGGCGGCAAGTCTTTCGTAGCGAGCTCCAGAGAG
>gnl_Poptr_v3.0_Potri.009G017900.1
ATGCAAAACAATGGTGGTTGTTTTTCCAGAGGATGTGGGTGGATCAAGTCCTTGCCTGAGAGATCAAAGGCTAAGATAGTTGAATGTGCAAGGAAAATAAAGAAATTAGGACAAGATGATCCAAGAAGAGTTAATCATTCAGTAAAAGTAGGACTAGCCATCACATTGGTATCATTGTTCTACTACTTTGAACCTCTCTACGATGGCTTTGGTGACTCTGCAATGTGGGCTGTTATGACTGTTGTGGTGGTCTTCGAATTCTCTGTTGGAGCAACACTTGGTAGAGGTCTCAACAGAGGTTTGGCAACATTTCTAGCAGGAGCTCTTGGGTTTGGTGCACATCGCTTGGCCACTCTATCTGGAGAGAAAGGTGAGCCCATGCTTCTTGGGCTCTTTGTCTTTCTACTGGCTACAACGGTGACATTTGTTCGGTTCTTTCCAAGAATGAAGGCAAGATATGATTATGGGCTTCTCATATTTATCTTGACATTCTGTTTGATATCGGTTTCGGGTTATCGAGATGATGAAATGCTAGACATGGCCCATAAGAGAGTCTCAACCATTCTTATTGGTAGCCTTACTGCTGTGTTTGTGTGCATTTGCATTTGCCCAGTATGGGCTGGTGACGATCTTCACAATCTTGCTGCTACCAACATTGAAAAACTTGGGATTTTCTTGGAACATTTCGGGGTTGAATTCTTTCGTAAACCAGGAGAGGGAGAATCAATTAACAAGGCATCTTTGCAAGGCTATAAGAGTGTCCTCAACTCAAAAAACATGGAAGAATCACTGGTTAATTTTGCAAGATGGGAACCTGGTCATGGCCAGTTCAAGTTTCGTCATCCTTGGAAACACTACCTCAAGTTTGGAAGCCTAACTAGGCAATGTGCCTACAGAGTCGAAGCTCTTAATGGCTACCTCAATTCTGACATTAAGACACCACCAGAAATCCAAGGCATGATTCAGGATTCATGCACAAAAATGAGCTCAGAATTAGGAAAAGCATTGAAGGAATTAGCATTGGCTATCAAAAGGATGACCCCACCATCCTCTGCCAGTTCCCACCTTGTAAAATCAAAAAATGCTGCCAAGAACCTGAAGTTCTTGCTCTATTCAGACCTGTGTAGCGGCATTAACCTCTTAGAAGTTGTACCAGCCGTTACTGTCACTTCTCTACTATTTGAGGTGATCTCTTGCACAGAGAAAATTGCTGAGGCAATTCATGAATTAGCCTCCCTTGCACAGTTTGAAAACGTAGAACAAGAGAAACCAAAATTACCTGAGCAGGGAGAAATGCAGCAGGGTGCTAACATGGATGTACATCATCATGTTGTTACAATTGACCAGCCACCTCCAGGTAAGCCACATAATGGGAGTTTGTCATCGTCGACAACTAGT
>gnl_Poptr_v3.0_Potri.009G017800.1
ATGGAAATCGGATCTGCAAGCGGTGACAAGGCCGGTGTTTTCACTCAAGGGCGACGGTGGCTCAATGCCTTGCCTGTGAAGTTCAAAGATAAGGTGGCTGATACGGCTACGAACATAAAGAAGGTTGGACAAGATGATCCGAGAAGAGTTATTCATTCACTAAAAGTAGGGCTTGCACTTGCATTGGTATCAATATTCTACTACTACCAGCCACTCTACAGTAATTTTGGCGTCACTGCAATGTGGGCTATTATGACTGTTGTAGTTGTCTTTGAATTCTCTGTGGGGGCTACTCTTGGAAAAGGACTGAACAGAGGAATGGCAACACTACTGGCTAGTGCACTCGGCGTTGGAGCACATCACCTAGCAAACCTATCTGGACATGTAGGAGAACCCATACTACTTGGTTCCTTAGTCTTTCTACAAGCTGCAATATCAACATTCTTACGGTTCTTTCCAAAAATTAAAGCAAGATATGATTATGGGCTGCTAATATTCATATTGACCTTCTCTTTGATATCGATATCGGGCTTTCGAGACGATGAAATATTAGAGTTGGCACATAAAAGAGTTTTAACCATCTTCGTAGGTGGCTGTGCTTGTGTCATCATTTCTATTGTGGTTTTCCCTGTGTGGGCTGGTGAAGATCTTCACAATCTGATTGCTCTCAACATTGAAAAGCTTGGTAACTTCTTGGAAGGATTTGGTGATGAATACTTCAAAAGAACAGGGGATGCAGAGTCTAAAGACGACAAGAAATATCTGGAAGGATACAAGAGTGTTTTGAATTCAAAAACCGGTGAAGAATCCTTGGCTAATTTTGCTGCATGGGAGCCAGGGCATGGTAGGTTCCAGTTTCGGCATCCATGGAAACAGTACCTAAAAGTTGGAACTCTGGCTCGTGAATGTGCCTACAGAATTGAAGCATTAAATGGATACTTAAATGCCGACATTCAGGCATCATCAGAAGTTAGAAGCAGAATTCAGGAAGCATGCACAAACGTGAGCATAGAATCTGGAAAAGCACTGAAGGAACTGTCATTAACAATGAAAAAAATGGTACAGCCATCTTCTGCAGATTCCCATATAGAAAATGCAAAATCTGCCGCCAAAAACCTGAAATCTTTACTCAAATCAGGCCTATGGGAAGACACTGACCTGCTGAAAGTTATACCAGGGATTACAGTGGCTTCAATCCTTAATGAAGTGGTCAAATGCACTGAAAACATTGCTGAATCCGTCCATGAACTCGCTTCCATAGCTCAATTTAAGAGTGTAGAACGTACTGTATCACCAGAAAAGTTGCATTCAGGACAACCACAGAATATAAAATCAGCTCAGATGGTCAATTACTCCCATGTTGTCGTCAATGTTAGAGAATCAACCATGGCTGCTTCACCAAGTGAGATTTCTTCTGCGCCAAAGGCTATCAAGCACAATATGGAAGTG
>gnl_Poptr_v3.0_Potri.003G145000.1
ATGGCTCATCAGGAGAAGGAAACAAGTGGATTGGAGTGGAGAATAACTTTGGGAGATGGGTCATCAAAGAGTTTGGTCCCGGAGACAGGGCCTATCAGCAGAATTTGGATGGGGCTAAAGGGTTTGATGGCAGGACTGGTTTTGAAAGTGTGGAAGTTTTTAAACAAAGCATGGGATATAGGGGTGGATGACCCCAGAAAAGTGATCCATTGTCTAAAAGCAGGAATGGCACTCACTATTGTCTCCCTCGTTTACTTCACGAGACCTTTGTATGAAGGTGTGGGTGGCAATGCTATGTGGGCTGTTATGACAGTTGTGGTAGTCTTTGAAAATACTGTAGGTGCAACAATATCCAAAAGTTTGAATAGAGTGATTGGAACAACTCTTGCTGGATTTCTTGCCTTTGGTGTCCATTGGGTGGCTAGTCAGTCAGGACAGAAATTTGAGCCCCTAATCATTGGAGCTTCAGTTTTCTTATTAGCCACTGCTGCAACCTTCTCCAGATTTATTCCCTCGGTGAAAGCTCGGTTTGATTATGGAGCCTTGATCTTTATCCTCACTTTCAGCTTGGTTGCTGTTTCTGGTTATCGAGTGGATAAACTGTTTGCCCTGGCTCATCAAAGAATATCTACGATTATCATCGGAACTTGTTTATGCATCCTTGTAACCATGTTTATTTGCCCCATCTGGGCTGGTCAGGAGCTGCATGCTCTTATCTGTCGCAACATGGACAAACTTGCCGGCTCTTTAGATGTTTCGCAAAAAATTTATCAAATCCATCGCATTTCAGGTTGTGTAGAAGAGTATTTCGATCATAATGGCGAACTTAAAGACAGCGATAAACATCCTGACAAGAAATTGCTTGGTTACAAATGTGTGCTCAATTCCAAGACCACAGAGGAATCCATGGCCAATTTTGCTAGATTGGAGCCTGCACATGGTCGCTTCAACTTCAAGCATCCATGGCAACAATACCTTAAAATCGGTGCATCAATGCGCAGCTGTGCCTACTCCATTGAGGCTCTTAATAGCTGCATCGATTCAGAAAATCAGGCCCCTGAGTTCATAAAGAAGCACATGAGCAACGTTTGCCTGAAAGTGAGCTCCAACTCTTCCTGTGTTATAAAAGAGCTAGCAAAAACTATCAAGACATTGAAAAAATCATCCTCCATAGATTTCTTAGTTGAAGAAATGAGCAGTGCAGTGCAAGATCTCCAAAACGAAATAAAATCTCTTTCAAATCTGCTTAGCCCGGCAGAACTTTTACTTCCTGGGAGCAAGGAAACTGAGAAAACAACCTCCACAATACATCTCCTGGAAGTTCTTCCAGTAGTAAGTTTAGCTTCTTTGCTGATAGATATTTCGTCAAGGATCCAAGATATTGTCAAAACGGTTGAAGAACTAGCTAACGTAGCAGAATTCAAGGCTGAAGCTGATGACAAGGCCAAACAAAATCAAGCCAATATTAATAGAATTGTACCAAGTCAACAAAATGATGATCAGCAAACCATGAAGGCTCTTGAAAGGGTC
>gnl_Poptr_v3.0_Potri.003G134100.1
ATGAGACCTTTCTCCTCCTGTAAAGCTTGGTTATGGAGTGTATGGGATTTTGCCAAAGAAGATAGCAACAGAGTAAAATTCGCATTCAAAGTTGGCCTAGCTGTTCTTCTAGTGTCTTTCCTTATACTATTCCGAGCACCTTTTCATATACTTGGCACCAATATCATCTGGTCCATCCTCACTGTTGCTATCATGTTCGAATACACAGTTGGTGCAACTTTTAATCGAGGATTCAACCGAGCTCTTGGAAGCATGCTTGCAGGAATATTGGCTATCGCAGTTGCTCAGTTAGCTCTTCAGTCTGGCCGGGTCTCCGAGCCTATCATAATTGGCATTAGCATCTTTTTGATTGGGGCTATTGCATCATTCATGAAATTATGGCCATCACTTGTGCCATATGAGTATGGGTTCAGGGTGATACTCTTTACCTACTGCTTGATCATAGTCTCTGGGTATCGGATGGGGAATCCAATAAGGACTGCGATGGATCGACTGTACTCTATTGCCATTGGAGGGTTTGTAGCAGTCCTAGTGAATGTTCTTGTTTTTCCTATATGGGCTGGGGAGCAATTGCACAAGGAACTTGTCAATAGCTTTAACTCAGTAGCTGACTCTCTTGAAGAATGCGTGAAGAAATATTTAGAAGACGATGGGCTAGATCATCCAGAGTTTTCCAAGACTCTGATGGATGAATTTCCAGATGAGCCAAATTACAGGAGATGTAAAAGTACCCTGAATTCCTCAGCAAAACTTGAATCCTTGGCTATCTCGGCAAAATGGGAGCCACCGCATGGCAGGTTTCAACACTTCTTCTATCCATGGTCAGAGTACGTTAAAGTTGGAGCAGTTCTACGATATTGTGCTTATGAGGTCATGGCACTTCATGGTGTTTTACACTCTGAGATTCAGGCACCTTATAACCTCCGGCTCACATTCCATTCAGAGATTCACGAAGCAGCAACACACGCTGCAAAACTAGTGAGGAGCTTGGGCAAAGACATTGGTGACATGAAGCGAAGCCTCAAAACTTCACTGCTAAAGAAACTTCATGGCTCAACGGAGCGACTGCAACGAGCCATAGACATGCACTCTTATCTCCTAACATCTAATTTTGATCCTCCTGACAACTCTTCCGAACCACTCACTAAGCTCTCTCATGCCTTTTCAACCACCCTCTACGATCCGTCAAATCTCTTAACTGAGTTTGACAGCAGCGGTACAGAAAAAAACTCGAATCAGACAAACCAAAATGCGCCTTCAGGTACTCCTCCACAACAGACAGAGTCCTACCATGAGATGATGAGGAAGCAGTCAAGAAGACTGCATTCGTGGCCATCAAGGGAAGTTGAGGCTTTTGAAGAAGAAGAAGGGGGTCTTAGTATGGAATTTTTGCCAAGAATGAGAGCATTAGAGGGCACTGCAGCATTGTCACTTGCCAATTTTACTTCCTTACTCATTGAGTTTGTCGCTAGGCTTGATCACTTGGTTGAAGCGGTTGATGAGCTTTCAAAGATGGCCAAGTTCAAGCATGAGGGTGTA
>gnl_Poptr_v3.0_Potri.006G203100.1
ATGGAGATTGATCAATCAGCAACTCAAGAGAAGGCCAGGCCTTTGACTCGTGCACGGGGCTTGCTCAAGGCCTTGCCTGGCAAGGCCGAGGCCGAGGTTATAGGATTTGCAAAGAGCGTAAGAAAACTTGGACAAGATGACCCAAGAAGAATCATCCATTCCCTAAAAGTGGGACTAGCTCTCACACTGGTGTCCTCGATATATTACTTGAAGCCTCTCTATAAGAGCTTTGGGGAAGCAGGAATCTGGGCTGTGCTAACAGTGGTGGTAATTTTTGAATTCACCGTAGGTGGAACATTGAGCAAGAGTTTGAATAGAGGTTTCGCAACATTACTAGCTGGAGCTCTAGGGCTTGGAGCTCAACACCTGGCCAGTCTCTCTGGAGAGAAAGGGCAGCCCATTGTCCTTGGAATTCTTGTCTTCTTATTAGCTGCAGCATCTACATTCACACGATTTTTCCCGCGAATCAAAGCTAGATATGACTATGGAGTCTTGATATTTATATTAACATTCAGTTTGGTATCTGTTTCTGGGTATCGAGTTGAAGAACTCTTGGTGTTGGCAAGTCAAAGACTATCAACAATACTAGTGGGAGGGGCAATATGCATAGTTGTGTCCATCTGTATTTGTCCTGTTTGGGCAGGTGAAAATCTTCATAACTCGGTTGCTTCCAATATAGAAAATCTTGCAAGCTACCTAGAAGGTTTTGGAGGTGAATATTTTCAGTCCGGTGAAGGTTCCGATAGCGACAGATCATTTCTCCAAGGATATAAAAAAGTCCTCAATTCAAAACCCACAGAAGAAACCATGGCAAATCTTGCAACATGGGAACCTGGACACGGCCGCTTTGGTTTCCGGCATCCATGGAAACAATACTTGAAGATTGGAGCGCTCTCGCGTCAATGTGCTTACCAGATTGAAACTCTTAATGGCTACATTAACTCTGATAACCAAGCACCCCTAGAATTCCGATGCAAAATCCAAGAATCATGTACACAGATAAGTGCAGAATGCGGCAAGGCACTGAAATCACTGGCCTCGGCTATCAAAACCATGACTTTTCCATCCTCTGCAAATGTCCACGTGGAGAACTCCAAAACTGCGGTCAAGGACCTCAAAATTTCTCTCAAAGCTGTCTCGCTAGAGCATGATCAAGAACTTTTAGCTATTTTGCCAGATGCAACAGTGGCATCGATACTGGTAGAGATTGTTATATGTGTGGAGAAAATATCCGAATCAGTACACGAGCTCTCTAATCTAGCACACTTTAAGAGCGTGGAACCTACTGTGTCACCAGAGAAACCCCAATTACTTCACCGAGGAGCCATAAATCCTGTTTTAGAAGGTGACAGTGACCATGTCGTTATTACAATACATGAAACGTCAACAGATTCTCAAGAAAATGAGAATCCTAAGGCACCAAAGCCAAAAGGTGATGCTGCATTTTATGGTGAAAAGGCCCTCATGCCGCCAGTTTGCTGGGACGCAATGTATTTTGATAGTGTTTTCTTTTCT
>gnl_Poptr_v3.0_Potri.016G070100.1
ATGGAGATTGATCAGCCAACAATTCAACAGAAAGCCGGGCATTTTACACATGCATGGAGCTGGTTCAAGGCCTGGCCTGGTGAGGCCAAGGCCAAGGCTATAAAAGTTGCAAAAAGTACCAAAAAACTTGGAGAAGATGACCCAAGAAGAGTCATTCACTCCCTAAAAGTGGGATTAGCTCTCACATTCGTGTCCTTCTTCTATTATTCTAGACCTCTCTATGATGGTTTTGGGCAGTCAGGGATGTGGGCTGTGTTAACTGTGGTTGTAATCTTTGAGTTTACAGTAGGTGGAACTTTGAGCAAGGGTTTGTACAGAGGCTTGGCAACATTCCTTGCCTGTGCTCTAGGGTTCGGAGCTTCGAACTTGGCCAGTCTTTTTGGAAGGAAAGCACAGCCCATTGTCCTTGGGATCCTTGTCTTCCTATTAGCGGCAGCGTCTACATTCACACGGTTCTTCCCACGAATCAAGGCAAGATATGACTATGGAGTCGTGATATTTATACTAACATTCAGTTTAGTATCTGTTTCGGGGTATCGAGTTGAAAAACTCTTAGTCCTGGCACATCAAAGGCTGTCAACAATACTCATAGGTGGAGCGATTTGCATACTTTTATCGTTCATTTTTCCAGTTTGGGCCGGTGAGGATCTTCATAAGTTGGTCGCTTCCAATGTAGAAAAGCTTGCAAAATACCTAGAAGGTTTTGGAGGTGAATTTTTCCAGCCTTTAGAGGATGGAAGGAATGTTAAGGTCTCCAACACTGATAAATCATTTCTTCGAGGATATAAAAATGTCCTAAACTCAAAATCCACTGAAGAATCCATGGCAAATCTAGCAAGATGGGAACCTAGACATGGCCGTTTTGGTTTCCGGCATCCATGGAAACAATACCTGAAGATTGGATCCCTCTCACGTCAATGTGCTTACCAGATTGAAGCTCTTGATGCCTACATCAACTCTCATAACCAAGCACCACTGAAATTCCGATGCAAAATCCGAGGACCGTGTACAAGGATGAGTATAGAATGCAGCATGGCGCTGGAATCATTGGCCTCAGCTATCAAAACAATGACTCTTCCATCTTCAGCAAATGTCCATGTGGAGAACTCGAAAAATGCCATCAAGGATCTCAAAATTGCTATTGAAACTGTCTCATTGGACCAGGATCAAGACCTTCTAGCAATTGTACCAGCTGCAACAGTTGCTTCAATAATAATTGAGATTGTTAAATGCGTGGAAAATTTATCTGAATCAGTGCACGAGCTCTCTAATCTAGCACACTTCAAGAGTGTGGAACCGACTGTGTCCCTAGAGAAACCGCAGTTTCTTCACCGGGGAAGCATAAAACCTGTTTTAGAAGGTGATGCTGACCGTGTTATTATTGCAATAGACGGGAAGTCTGCGGATTCACCAGAAAGTGAGAATACTCGAGGTCCAATGCCTGGTCAGCGTCTGGAGGTG
>gnl_Poptr_v3.0_Potri.016G070000.1
ATGGAGATTGATCAGTCAACAATTCAAGAGAAGGCCGGACCTTTAACGCGTGCATGGGGCTTGCTCAAGGTTTTGCCTGGTAAGGCCGAGGCCGAGATTTTAAGGGTTGCAAAGAGCATAAAAAAACTTGGAAAGGATGACCCAAGAAGAATCATCCACTCCCTAAAAGTGGGACTAGCTCTCACACTGTCGTCCTTAATATATTACTTGAGGCCCCTCTATGATGGCTTTGGGACTGCAGGAATCTGGGCTGTGCTAACTGTGGTGGTAGTTTTCGAATTCACCGTCGGTGGAACCTTGAGCAAGAGTTTGAATAGAGGTTTTGCAACATTAGTAGCTGGTGCTCTAGGGCTTGGAGCTCAGCAATTGGCCAGTCTCTTTGGCGACAAAGGGGATCCCATTGTCCTTGGAATCCTTGTCTTCTTGTTAGCTGCAGTATCTACTTTCATGCGATTCTTCCCTCAAATCAAAGCTAGATATGATTATGGAGTCTTGATATTCATATTAACATTCAGTTTGATAGCTGTTTCGGGGTGTCGAGTTGAAGAACTCTTAGAAATGGCACATCAAAGGCTATCAACAATAATAGTCGGTGGAGCAACATGCATAGTGGTATCCATCTGTATCTGTCCTGTTTGGGCAGGTGAAACTCTTCATAACTCGGTTGCTGCCAATATAGAAAAGCTTGCAAGCTACCTAGAAGGTTTTGGTGGTGAATATTTTCAGTCCTGTGAGCGTTCCAATAGCGACAAATCATTTCTTCAAGGATATAAAAATGTCCTCAATTCAAAATCCACTGAAGAAGCCATGGCAAATCTTGCTAGATGGGAACCTAGACACGGCCGCTTTCGTTCCCGGCATCCATGGAAACAATACTTGAAGATTGGAGAGCTCACACGTCAATGTGCTTACCATATTGAAACTCTTAATGGCTACATCAACTCTGACATCCATGCACCACTAGAATTCCGATGTAAAATCCAAGAACCATGTACACTGATTAGTGCAGAATGCGGCAAAGCACTGAAATCGCTGGCTTCGGCTATCAAAACCACGACTGTTCCATCCTCAGAAAATGTCAACGTTGAGAACTCCAAAACTGCAGTCCAGGACCTCAAAATTGCTCTCAAAGCTGTCTCACTTGAGCACGATCAAGACCTTTTACAAATTCTGCCAGCTGCAACAGTTGCATCAATACTAGTTGAAATCGTTATATGCGTGGAGAAAATATCCGAATCAGTACACGGGCTCTCTAACCTAGCACACTTTAAGAGTGTTGAACTTACTGTGTCACCAGAGAAACCGCACAGAGGAAGCATAAAACCTGTTTCAGAGGGTGACAGTGATCATGCTGTTATTACAATACATGGAACATCTCCAGATTCTCCAGGAAATGAGACTCCTAAGGCACCAAAGCTTGGC
>gnl_Poptr_v3.0_Potri.015G053400.1
ATGGCTGCGAAAATGGGATCTTTTAGGCACTCATTAGCCGAGAAAAGAGAGAGACTTCTTTCAACAACTAAGTGTTACTCAGAGATTGTCTTTCCTAATATTCAAGAAGACCTAGATGAACCCACAAGAAATTGTTGCAGTTATAGATTCTTGTCTGATAAGATTGTTGGACTTTGTAAACAAGTTCAAGATGTTGCTTATAGAGGATATCAAATGGGAAAATCTGATCCGAGAAAGATTGTTTTCTCTGCTAAAATGGGTTTGGCTTTGATGCTCATTTCTTTGTTGATTTTCTTGAAGGAGCCAATTAAAGAGCTCAGTCAACACTTTGTTTGGGCTATTCTTACTGTTGTGGTTGTCTTTGAATTCAGCATAGGAGCTACCCTTAGCAAAGGATTGAACCGAGGGATTGGGACATTATCAGCTGGAGGGCTTGCTCTGGCAATGGCAGAGTTGTCTCATTTGGCTGGAGCGTGGGAGGAAGCTGTTATTATTCTTAGCATCTTCTCAGTAGGGTTTTGTGCAACTTATGCAAAACTGTACCCGTCAATGAAGCCTTATGAATATGGATTTCGAGTCTTCTTGTTGACATATTGTTTCATAATGGTATCTGGGTATAGGACTGGGGAATTTAACCATACAGCTATATCACGATTTTTGCTTATTGCACTGGGTGCTGGGGTTGGCTTGGCAGTAAATATATTGATTTATCCCATCTGGGCGGGGGAGGATTTACACGCCTTGGTGGCAAAAAATTTCACGAGAGTGGCAAATTCATTAGAAGGTTGGTATGCACTATGTTCTCAATTCATTATCTCATTCATGTTGATTAAATTAGCAAATTTCACTGCAGAAGTCTTGTCTTTTAGCTTCATTTATTCAGGCTGTACTAATTTCTATGAGCTATGTTTAGGTTGTGTTAATGAGTACCTTAACTGCACAGAATATGAAAGGATCCCCTCAAAAATCCTTACATACCAAGCTTCTGATGACCCACTCTATAGTGGCTACAGAGCAGCTGTAGAATCCACAAGCCAAGAGGATGCTCTGATGGGTTTTGCTATTTGGGAGCCTCCTCATGGTCCTTACAAGTCATTTAACTATCCATGGAAAAATTATGTCAAAGTAAGCGGTGCATTGAGGCATTGTGCTTTCACGGTCATGGCGCTACACGGATGTATACTTTCTGAAATTCAGGCTCCAGCAGAACGAAGACAGGTCTTTCATCATGAGCTGAAACGAGTAGGTGCTGAAGGAGCAAAAGTGTTGCTTGAACTCGGCAACAAAGTAAAAAGGATGGAGAAACTGGGTCCAGTAGACATACTATATGAAGTACACGAGGCTGCAGAAGAGTTGCAAAATAAAGTGGATCGAAAATCATACCTTCTTGTCAATGCAGAGTCCTGGGAAATTGGGAATAGGGAAAAGGAGCTGGGAGAGCCCCAAGACTTGCTGACATTTGACGATGACGAAAATAAAGTCCTGGAATACAAGTCCCGTAGTGAAGCTGTCCTTGATCTCAGATCAATGACTATACCAAAAAGTTGGGATAGGCATGCCCTCAGCATGGATGTCAAGCCCACCATCCATCCAACTATTTCCTCTGATGATGTGTTCAAGAAACAAATATCTTGGCCTGCACGAAATTCATTTACCGCTGACACACTGCCACAAGTTGAAGAATCAAAAACTTATGAAAGTGCTAGTGCGTTGTCTTTAGCAACATTTACATCCCTTTTAATTGAATTTGTTGCAAGGCTGCAAAATCTTGCAGACTCATTCGAAGAACTAAGTGAGAAAGCAAATTTCAAAGAACCTATTGAGCTGCCGATAGCTACAGAGGCTAATGGATTTTGGATCAGATTGCATAGAAGTCTGAAGTTCTGGAAA
>gnl_Poptr_v3.0_Potri.002G174600.1
ATGGTGATGGGAAATAGAGCTCCAAACAAACTGGAATGGAGGATAAATGTACGTAATGGGACATCAGAGATACTACAGCCTAAGACTGGTTTAGTCCACAGAGTCTGGTCATGGTTGAAGGGTCTGCTGGGAGAATTCATGTTGAAAATTTGGAATTTTTTGGAGAAGGCTAGGAACATAGCGGTTGCTGAGCCTAAAAAGGTTATCCATTGTCTCAAAGTAGGGGTGACACTAACTATCGTGTCACTCTTCTACTATATGAGGCCTTTGTATGAAGGCGTTGGAGGGAATGCTATGTGGGCGATTATGACAGTTGTGGTAGTTTTTGAATACACTGTGGGGGCAACACTATATAAATGTATTAACAGAGCAATAGGCACTTTCCTTGCTGGTTCACTTGGCGTTGGCGTTCATTGGGCTGCAAGTCACTCTGGAGATAAACTCGAGCCCATAATTCTTGGAATCTCAGTTTTCCTTCTTGCTTCAGCAGCAACCTTTTCGCGGTTTATACCATCCGTTAAAGCCCGATTTGATTATGGTGTTTTGATTTTCATCCTGACCTTTAGCTTAGTGTCCGTTTCTGGTTATCGCGTGGATAAATTGATTGATGTTGCACGTCAGAGGTTGTCCACAATTGCTATTGGGGCCTCCCTTTGCGTTCTCATGTGCATGTTATTCTACCCAATCTGGGCTGGCAAAGAGCTTCACAATTTGATTCATCGTAACCTGGAAAAGCTTGCTGATGCATTAGATGGATGTACTGCTGAGTACTTTACAGACAGCAGTGCTGGAGATTCTTGGAAGAAAATTGGAGGCTATAAATGTGTTCTTAATTCAAAGGCAGCTGAAGATTCTATGGCTGGCTTTGCAAGATGGGAGCCTGCACATGGTCGATTCAACTTCCGGCATCCATGGAAGCAGTACCTAAAGGTCGGGGCGTCGCTGCGAAGCTGCGCATATTGCATTGAAACTCTCGATGGTTGCCTAAACTCAGAAATTAAGGCACCTGAGCTTCTAAGGAGGCATCTCAGTGATGCCTGCATCACATTGAGCTCCTCTGCTTCGTTTGTCTTGAAAGAATTGGCTACTACAGTTAAGACCATGAGAAAATCATCAGAAATAGACTTCTCAATTGGAGAGATGCAATTTGCAGTACTAAAACTTGAAAACGCCATGAAATCTCTTCCTAACCACCTTGTTGCCACACCATCCTCAACATCGGATGGAGATGCCAAAGCAGAGCCTATCAGAAAAACCACTACACCATCATCTGTCATGGACATTCTTCCACTAGCAACACTGGTATCTATGCTAACAGAAACGGCAGCAAGAATCAAAGAAATTGCTGATGAAGTCAATGAGCTTGCAAAGCTTGCAGCTTTCAAGCCTCCTAACACCAAAAAGGCTAGCCAAAGCCAATCCAGCAACCAAGTTGACGAGCCATCAAACAATGAAGAACGCACCAAAGGTCTGGGA
>gnl_Poptr_v3.0_Potri.014G101200.1
ATGGTGATGGGAAATGAAGTGTCAAACATACTGGAATGGAGGATAAACGTACCTGATGGAACATTAGAGATATTGCAGCCTGAATCTGATTTAGTCCACAGAATCTGGCTGGGGTTAAAGGGTCTGCTAGGAGAATTCATATTGAAAATTTGGAAGTTTTTGGAGAAGGCTAGGAACATAGCAGTTGCTGAGCCTAAAAAGGTTATTCATTGTCTCAAAGTAGGGATGGAACTTTCTATTGTGTCGCTCTTCTACTATATGAGGCCTTTATATGAAGTTGCTCGTTATATTGCTGGTGCAACACTATATAAATGTACTAACAGAGGAATAGGCACTTTTCGTGCTGGATCACTTGGCGTTGGTGTTCATTGGGCTGCAAATCACTCTGGAGTTGAGCCCATAATTCTTGGAATCTCAGTTTTCCTTCTTGGTGAGTTAGAACCTCTTCAGCAGCAACCTTTTCGGCGGTTTATACCATCTGTTAAAGCCCGATTTGATTATGGTGCTACGATCTTCATCCTGACCTTTAGTTTAGTGTCAGTTTCAGGTTATCGCGAGGATAAGGTGATTGATATTGCACACCAAAGTTTATCCGCAATTGCCATTGGGGCCTCCCTTTGCATTCTCATAAGCATGCTATTCTATCCCATCTGGGCTGGCGAAGAGCTTCACAATTTGATTCATCGTAACCTGGAAAAGCTTGCTGATGCTTTAGATGGATGTATTGCCGGGTACTTCACAGGCAGCAGTGATGGTGATTCTTGTAAGAAAATGGAAGGCTATAAATTCGTTCTTAATTCAAAGGCAGCTGAAGATTCTATGGCTGGCTTCACAAGATGGGAACCTGCACATGGTCGTTTCAACTTCCGGCATCCATGGAACCAGTACCTAAAGGCACCTGAGCATCTAAAGAGGTATCTCAGTGATGTCTCCAACACATTGAGCTCCTATGCTTCACATGTCTTGAAAGAATTGGCTGTTGCAGTTAAGACTATGAAAAAATCATCAAAAATAGACTACTCAATTGGAAAGATGCAGCATGCAGTAAAAGAACTTCAAAAGGAGCCTATCAGAAAAACCGCTACACCATCTGTCATGGAGATTCTTCGACTAGCAACATTAGTACCTATGCTAACAGAAACAACAGCAAGAATCGAAGAAGTTGCTGATGAAGTCAATGAACTTGCAAAGCTTGCAGATTTAAAGCCTCCTACCAGCAAAAAGGCTAACCAAAGCCAACCCCGTAACAAAGTTGATGAGACAATCAACCAA
>gnl_Poptr_v3.0_Potri.008G118600.1
ATGGCTGCCAAAATCGGATCTCTTAGGCACAGCTTTGAAGAAAGGAGCAAGGAGAGGTTGATTTCTAGAAAAGAATATCCCGACTTTGGCCTGAACCGCTCCGAGAATGATATTGAAGAAGCTGGCAAATGCCGGTGCTTTGGATCACTATCTGATAGGATCGTCAGCTTCTGGAATGGTGTAAGAAATTCTGCTATTGAATTATATAAGATGGGCCAAGCAGATCCTCGAAAATATCTTTTCGCTGTCAAGATGGGCCTGTCTCTAGCTCTTGTTTCCCTAGTCATATTCTTAAAAGAGCCTCTCAAGGACGTTAGCCAGTACTCAATCTGGGCAATTCTGACAGTTGTCGTCGTTTTTGAATTCAGTGTAGGAGCAACGCTTAACAAAGGATTCAATCGTGCTTTAGGGACATTTTCTGCTGGTGCTCTGGCTATTGGCATTGCAGAGCTCTCTTTGCATGTTGGAGCTTTGGGAGAAGTTCTTCTCGTAGTCAGTATTTTCATCGCAGGATTTTTTGCAAGCTATATAAAACTGTACCCTACCATGAAGCCTTATGAATACGGATTCAGGGTATTCTTGCTGACATACTGCATAGTAACGGTGTCTGGGAGCTCATCGTCATTTTTCCACACAGCTGTTTATAGACTGTTGCTCATTGCTGTTGGGGCTGCGATATGCTTGGCTGTAAATATTTGTATATTTCCCATATGGGCAGGGGAGGATCTTCACAAATTAGTGGTGAAAAACTTCAACGGTGTTGCTAATTCTTTGGAAGGTTGTGTAAATGGATATTTGCAATGTGTGGAATATGAGAGAATCCCTTCAAAGATTTTAACATACGAAGCTTCTGATGACCCATTGTATAGCGGCTATAGATCTGCTGTGCAATCTACCAGCCAAGAGGAATCTCTATTGAGCTTTGCAATTTGGGAGCCTCCTCATGGTCCTTATAGATCCTTCAACTATCCTTGGAAAAACTATGTAAAATTAAGCGGATCATTGAGGCACTGTGCATTTATGGTCATGGCAATGCATGGATCCATACTTTCTGAAATTCAGGCACCGCCTGAAAAGAGACAAGTTTTCAGTAGTGAGCTTCAAAGAGTTGGCAATGAAGGAGCGAAAGTGTTGCGTGAACTTGGAAAAAAAGTAGAGAAGATGGAAAAGTTAGGTCCCGGAGTAGACGTGCTGCTAGAAGTGCACGAGGCAGCAGAAGAGCTGCAAATGAAGATAGATCAAAATTCCTACCTACTGGTCAATTCAGAAAGCTGGGCAGCTGGAAGACCAGCCAAGGAATTTGAAGATCCGCAGAACCTCTTGGAAGACGAAAGTAAACTAATTAGCTACCTTAGCGAAACATGGGATGTTAAGAATCAAAATATAAGCACCAGTCCTTCCATGCCAGAATTGAAAGCCTCGGATAGCGTGTTCAATCAGCCAGTATCGTGGCCCCGTCTCTCATTTACAGGTGGTTCCATGATCGTTGAACAAGAATCGAAAGTATACGAGAGTGCAAGCTCCTTGTCCTTGGCAACATTCGCATCATTGCTGATAGAGTTTGTAGCAAGGCTACAAAATCTTGCGGATGAATTTCAAGAGCTTAGCGAGAAAGCAAATTTCAAGGAACCCAGATACGGATTGGTGGAAAAAATGGCAGTTGGAGTT
>gnl_Poptr_v3.0_Potri.001G217200.1
ATGGTTAGGAACATAAAGAAACTTGGACAAGATGATCCAAGAAGAGTTATTCATTCACTAAAAGTTGGACTAGCACTAACATTGGTATCAATGTTCTACTACTGTCAGCCACTTTACAGTAATTTTGGTGTCACTGCAATGTGGGCTATCATGACTGTTGTTGTTGTCTTTGAATTCTCTGTGGGTGCTACTCTTGGAAAAGGATTGAATAGAGGAATGGCAACGCTAATGGCTGGTGGACTAGGTGTTGGAGCACATCACCTAGCAAACCTCTCTGGACATATTGGAGAACCCATACTACTTGGGTTCTTTGTCTTTCTACAAGCTACAATATCAACATTTTTAAGGTTCTTTCCGAAAATTAAATCGAGATATGATTATGGGATGTTAATATTCATATTGACCTTCTCTTTGATATCGGTATCTGGTTATCGAGACGATGAAATATTAGAGTTCGCACATAAAAGATTATCAACCATCAGCATAGGTGGTTCTGCTTGTGTCATCATTTCTACTGTGGTTTGCCCTGTGTGGGCTGGTGAAGATCTTCACAATCTGATTGCTCTCAACATTGAAAAGCTTGGCAACTTCTTAGAAGGATTTGGTGATGAATACTTCAAAAGAACAGGGGGTGAAGAGAGCAAAGACGACAAGAAATTTTTGGAAGGATACAAAAGTGTTCTCAATTCAAAAAATAGTGAAGAATCCTTGGCTAATTTTGCTGCATGGGAGCCAGGTCATGGTCGGTTCCCATTTCGACATCCATGGAAACTATACCTGAAAGTTGGGACTCTGGCTCGAGAATGTGCCTACCGAATTGAAGCATTGAATGGATGCTTAAATGCTGACATTCAGGCATCATCAGAAGTTGGTAGCATAATTCAGGAAGCATGCACAAATTTGAGCACAGAATCTGGAAAAGCACTAAAGGAACTTGCATTGGCAATCAAAATAATGGTGCAGGTGCAGCCATCTTCTGCAGATTCCCACATTGAAAATGCAAAATCTGCTGCCAAAAACCTCAAATCTTTACTCAAATCAGGCATATGGGAAGACATTGACCTGCTGAAAGTTATACCAGGGGTTACAGTAGCTTCAATACTTATTGATGTGGTCACATGCACTGAAAAAATTGCTGAATCCATACATGAACTTGCCTCCAAAGCCCAATTTAAGAGTGTAGAGCCAACTCTATCAACAGAAAAGTTGCATTCAGGACAAATTCAGAGTGTAAAATCAGCTCAGATGGTCAATTGCTCCCATGTTGTCATCAATGTCGGTGAATCAACTCTGCCTTCCCCACCAAGTGAGAGTTCTTCAGCACCAAACGCTAGCAAGCAAAGGATGGAAGTG
>gnl_Poptr_v3.0_Potri.001G217400.1
ATGGCTTGGAATATAAAGAAGCTTGGACAAGAAGATCCAAGAAGAGTTGTTCATTCACTAAAAGTAGGATTAGCACTTACATTGGTATCAACACTCTACTACTTAAGCCTGTCTAAGACTTTTGGTGTCGATGCCATATGGGCTGTTATGACTGTTGTCCTGGTCTTTGAATTCTCCGTGGGGGCTACTCTTGGAAAAGGATTGAATAGAGGAATGGCAACACTTCTGGCTGGTGGACTAAGTATTGGAGCCCATCACCTAGCAAAACTCACTGGACATATTGGACAACCTATACTAATTCTGTTCCTTGTCTTTCTACAAGCTACTATATCAACATTTTTAAGGTTCTTTCCGAAAATTAAAGCAAGATATGATTATGGGATGTTAATATTCATTTTGACCTTCTCTATGATAACGGTATCTGGTTTTCGACAAGATCAAATATTAGAGTTAGCACATAAAAGATTATCAACCGTCAGCATAGGTGCTGCTGCTTGTGTCATCGTTTCTATTGTGGTTTTCCCTGTGTGGGCTGGTGAAGATCTTCACAATCTGATCGCTCTCAACATTGAAAAGCTTGGCAACTCCTTAGAAGGATTTGGTGATGAATACTTCAAAAGAACAGGGGGTGAAGAGAGCAAAGACGACAAGAAATTTTTGGAAGGATACAAAAGTGTTCTCAATTCAAAAAATAGTGAAGAATCCTTGGCTAATTTTGCTGCATGGGAACCATGTCATGGTCGGTTCCCATTTCGACATCCATGGAAACTATACCTGAAAGTTGGGACTCTGGCTCGAGAATGTGCCTACCGAATTCAAGCATTGAATGGATGCTTAAATGCTGACATTCAGGCATCATCAGAAGTTAGTAACATAATTCAGGAAGCATGCACAAAAATGAGCAGAGAATCTGGAAAATCACTTAAGGAACTTGCATTGGCAATCAAAATAATGGTGCAGCCATCTTCTGCAGATTCCCACATTGAAAATGCAAAATCTGCTGCCAAAAATATCAAATCTTTACTCAAATCAGGCATATGGGAAGACATTGACCTGCTGAAAGTTATACCAGGGGTTACAGTAGCTTCAATACTTATTGACGTGGTCACATACACTGAAAAAATTTCTGAATCCATATATGAACTCGCTTCCAAAGCCCAATTTAAGAGTGTAGAGCCAACTCTATCACCAAAAAAGTTGCATTCAGGACAAAATCAGAGTGTAAAATCAGCTCAGATAGTCAATTGCCCCGATGTTGGCATCAATGTCAGGGAATCAACTCTGCCTTCCCCACCAAGTGAGAATTCTTCAGCACCAAAGGCTAGCAAGCAAAGTATGGGAGTGCAAATA
>gnl_Poptr_v3.0_Potri.001G085900.1
ATGGCTCATCAGGAGAAGGCAACAAGTGAAGTGGAGTGGAGAATAACTTTGGGAGATGGGTCATCAAAGAGTTTGGTCCCAGATGCAGGGCCTGTCAGCAGAATATGGATAGGGCTAAAGGGTTTGATAGCAGGGTTGGTTTTGAAAGTATGGAAGTTTTTAAAGAGAGCATGGGATATAGGGGTAGATGACCCTAGAAAAGTGATCCATTGTCTAAAAGTAGGAATGGCACTCACTGTTGTCTCACTCTTTTACTTCATGAGACCTCTGTATAAAGGTGTGGGTGGAAATGCTATGTGGGCTATAATGACAGTTGTGGTAGTCTTTGAAAATACTGTAGGTGCAACGATATGCAAAAGTTTGAATAGAGTGTTTGGAACAACTCTTGCTGGCTTTCTTGCCTTTGGTGTCCATTGGGTGGCTAGTCAGTCAGGACAGGAATTTGAGCCCTTAATCACTGGAGCTTCAGTTTTCTTGTTAGCTTCTACTGCAACCTTCTCTAGATTTATTCCCTCAGTGAAAGCTCGGTTTGATTATGGTGCCATGATCTTTATCCTCACTTTCAGTCTTGTCACTGTGTCTGGTTATCGAGTGGATAAATTGTTTGATATGGCTCATCAAAGAATATCTACCATTATCATCGGAACTTCTTTATGCATTTTTGTTACCATGTTTATTTGCCCCATCTGGGCTGGGGAGGAGCTGCATATTCTTATCAGCCGCAACATGGACAAACTTGCCAATTCTTTAGATGGTTGTGTAGATGAGCATTTCAATTACAATGGTGAACTTAAAGACAGCGATAAACAACCTGACAAGAAATTGCTTGGTTACAAATGTGTGCTCAGTTCCAAGGCCACAGAGGAATCCATGGCCACATTTGCTAGATGGGAGCCTGCGCATGGCCGCTTCAACTTCAAACATCCATGGCAACAATACCTTAAAATTGGTGCATCAATGCGCAGCTGCGCTTACTGTGTTGAGGCTCTTAACAGGTGCATTGATTCAGAAAATCAGGCCTCTGAATTCACAAAGAAGCATCTGAGCAATATTTGCCTGAAAGTGAGCTCCAACTCTTCCAGTGTTATGAAAGAGGTAGCAAAAACTATCAAGACAATGAAAAGATCACCCTCCATAGATTTCTTAGTTGAAGAAATGAGGAGTACAGTGCAAGATCTGCAAAATGAATTAAATTTTCTTCCTAAATTGCTGAGTCCACCAGAAGTATTACATCCTGAAAGCAAGGAAACAGAAGAAACAACCTCCACAACCCATCTCCTGGAAGTTATTCCAGTGGTAACTTTTGCTTCGTTGATGATAGAAATCTCTTCAAGGATCCAAGCTATTGTAGAAACGGTGGAAGAACTAGCTGAGTTAGCTGAATTCAAGGGTGAAGTTCAGGACAAGGACAAACAAAATCAACCGAATACTAATAGAATTGTAGCAAGTCAACTAAATGATGATCAGCAAACTTTGAAGGCTCTTGAAAGGGTC
>gnl_Poptr_v3.0_Potri.001G144300.1
ATGGAGCTGGTCATGCCGATATCAGCTAAGGAGAATTTGAAGAAAAACATGAAAGCTTTTTCTGAGAAATCGAAAAGGTTTCCTGGTCTGTTGTGGCGAACAGTTTGGAGAGTTGGTCGGGATGATCCTAGAAGAGTTGTCCATGCTTTGAAAGTTGGCTTGTCTTTGACATTGGTTTCCTTGTTGTATCTTCTGGAGCCATTGTTCAAAGGGATAGGCCAGAATGCTATTTGGGCCGTCATGACTGTTGTTGTTGTGCTTGAGTTCACTGCAGGAGCAACCTTGTGCAAAGGACTTAATAGAGGCTTAGGAACCCTCTTAGCAGGGTCTTTGGCATTTCTCACTGGGTACATTGCAGAAAAAACTGGGCTCGTCTTTCGAGCTGTTTTCATTGGGGCCGCAGTTTTTGTGATAGGAACTGCAACAACATACATGAGGTTCTTTCCCTATATAAAGAGGAACTATGACTATGGTGTTCTCATATTCCTCTTGACCTTTAATCTGATAACCGTGTCAAGCTATCGTGTGAGCAATGTATTAAAGATTGCACATGAACGCTTTTACACCATTGCCATTGGTTGTGGTGTTTGCCTAGTAATGACTCTTTTTATATTCCCCATTTGGTCCGGAGAAGACCTCCATAATTCCACGGTGATCAAGCTTGAAGGGCTAGCTAAATCTATAGAAGCTTGTGTCAATGAATATTTTAATGATGTTGAGAAAGAAAAGACCCAAGATAAGTCACCCGAGGATCCCATTTACAAGGGATACAAGGCAGTATTAGACTCAAAATCACAAGATGAAACTCTAGCATTACATGCAAGTTGGGAGCCAAGACACTCAAGGCATTGCAGATATCCTTGGCAACAGTATGTGAAACTAGGAGCCGTTCTTCGTCATTTCGGTTACACTGTTGTAGCTTTACATGGATGTTTGCAATCTGAAATTCAGACACCACAACATTGTCGTGTACTCTTCAAAGATCCATGCATTCGTGTCACCAATGAATTATCAAAAGCATTAATGGAGCTTGCCAATAGTATAAGGAATCGACGCCATTGCTCTCCTGAGATACTCTCCGATAATCTCCACGAAGCCTTGCAAGACCTCAACAACGCCCTAAAGTCTCAACCAAGACTTTTCCTGGGCTCCAACAATAACCAAGCCACCAACATGCTAGCCGTAGCAGCTGCACATGCTAATTCTAGCCAAAAGCGTGAAAAATATAATGGAGTCTCGTTACCAAGTTTCAAGACCGACAATTCTGCATTACTCGAATGGAAATCTAAAAGGATGAATAATGAACATTCAAGATCGGAAGCAGCAGAGAGGAAGGTGTTGAGGCCACAGCTGAGTAAAATAGCTATCACAAGCCTTGAGTTCTCGGAGGCACTTCCATTCGCGGCATTCGCTTCCTTGCTAGTAGAGACGGTGGCAAGGTTAGATAATATTATCGAGGAGGTTGAAGAATTGGGAAGGATAGCATGCTTTAAAGAGTTTAAACCCGGAGATGAGGTTATTGTAAATTTTAAAACCCAAAAGGTTAATGTTACGCTCAATCATTTTTCTTCTCAGGGGGGAGAA
>gnl_Poptr_v3.0_Potri.001G217300.1
ATGGAGGTTGCGTCTGGAAGCGGTGACAAAGCTGGGTTTTTCACTCAAGGACGCTCGTGGCTCAAGGCCTTGCCTGTGAAGTTCAAAGCTAACATGGTTGGTATGGCTAGGAATATAAAGAAGCTTGGACAAGAAGATCCAAGAAGAGTTGTTCATTCACTTAAAGTAGGATTAGCACTTACATTGGTATCAACACTCTACTACTTACGCCTATTTTATAAGAATTATCGTCTCGATGCCATATGGGCTGTTATGACTGTTGTCCTGGTCTTTGAATTCTCCGTGGGGGCTACTCTTGGAAAAGGATTGAATAGAGGAATGGCAACACTTCTGGCTGGTGCACTAGGTATTGGAGCCCATTACCTGGCTGGAGGACCTATACTAATTCTGTTCCTTGTCTTTCTACAAGCTACAATATCAACATTTTTAAGGTTCCTTCCGAAAATTAAAGCAAGATATGATTATGCGATGTTAATATTCATTTTGACCTTCTCTATGATAACGGTATCTGGTTTTCAAGAAAATATATTAGAGTCAGCACAAAGTAGATTATCAACCGTCAGCATAGGTGCTGCTGTTTGTGTCATCGTTTCTATTGTGATTTTCCCTGTGTGGGCTGGTGAAGATCTTCACAATCTGATCGCTCTCAACATTGAAAAGCTTGGCAACTCCTTAGAAGGATTTGGTGATGAATACTTCAAAAGAACAGGGGGTGAAGAGAGCAAAGACGACAAGAAATTTTTGGAAGGATACAAAAGTGTTCTCAATTCAAAAAAAAGTGAAGAATCCTTGGCTAATTTTGCTGCATGGGAACCATGTCATGGTCGGTTCCCATTTGGACATCCATGGAAACTATACCTGAAAGTTGGGACTCTGGCTCGAGAATGTGCCTACCGAATTGAAGCATTGAATGGATACTTAAATGCTGACATTCAGGCATCATCAGAAGTTAGTAACATAATTCAGGAAGCATGCACAAAAATGAGCAGAGAATCTGGAAAATCACTTAAGGAACTTGCATTGGCAATCAAAATAATGGTGCAGCCATCTTCTGCAGATTCCCACATTGAAAATGCAAAATCTGCTGCCAAAAATATCAAATCTTTACTCAAATCAGGCATGTGGGAAGACATTGACCTGCTGAAAGTTATACCAGGGGTTACAGTAGCTTCAATACTAATTGACGTGGTCACATACACTGAAAAAATTTCTGAATCCATATATGAACTCGCTTCCAAAGCCCAATTTAAGAGTGTAGAGCCAACTCTATCACCAAAAAAGTTGCATTCAGGACAAAATCAGAGTGTAAAATCAGCTCAGATAGTCAATTGCCCCGATGTTGGCATCAATGTCAGGGAATCAACTCTGCCTTCCCCACCAAGTGAGAATTCTTCAGCACCAAAGGCTAGCAAGCAAAGGATGGGAGTG
>gnl_Poptr_v3.0_Potri.001G097300.1
ATGAATGGCAAAAAGGGCAGCTTCGAGATCAACATTCCACCAGAGGCTACCAAATCCAAGCTGCCTGGTACCAGCAAAGAAGGCAGCATTGGAGCATTTTCCTCCTGTAAGGCATGGATTTGGAGTGTATGGGAATTTGTCAAAGAAGATAGCAACAGAGTTAAATTCGCTTTAAAAGTTGGCCTAGCTGTTCTTCTAGTGTCCTTGCTTATACTATTCCGAGCACCTTATGATATATTCGGCACCAATATCATCTGGTCCATTCTCACTGTGGCTATCATGTTCGAATACACAGTTGGTGCAACTTTTAATCGAGGATTCAACCGAGCTCTTGGAAGCTTGCTTGCAGGAGTATTGGCTATTGCGGTTGCTCAGTTAGCTATACAGTCGGGCCGGGTTGCCGAGCCTATTATAATTGGCATTAGCATCTTTCTGATTGGGTCTATTACATCATTCATGAAATTATGGCCATCACTCGTGCCATATGAATATGGGTTCAGGGTCATACTCTTTACCTACTGCTTGATCATAGTATCTGGTTATCGGATGGGGAATCCAATAACAACAGCAATGGACCGACTGTACTCTATTGCCATTGGAGGGTTCGTAGCAGTCCTAGTGAATGTGTTTGTTTTTCCTATATGGGCCGGGGAGCAGTTGCACAAGGAACTTGTCAACAGCTTTAACTCGGTAGCCGACTCTCTCGAAGAATGCGTGAAGAAATATTTAGAAGACGAAGGGCTAGATCATCCAGAGTTCTCCAAGACTGTGATGGATGAATTTCCAGATGAGCCAAATTACAGGAGATGCAAAAGTACCCTAAATTCCTCTGCAAAACTTGAATCCTTGGCCAACTCGGCGAAATGGGAGCCACCGCATGGCAAGTTTCGACACTTCTTCTATCCATGGTCAGAGTATGTTAAAGTTGGGGCAGTTCTACGATATTGTGCTTATGAGGTCATGGCACTTCATGGTGTTTTACACTCTGAGATTCAGGCACCTCACAACCTCCGGTTCACATTCTACTCAGAGATTCAGGAAGCAGCAACACATGCTGCAGAGCTCGTTAGGAGCTTGGGAAAAGACATTAGTAACATGAAGCGAAGCCCAAAAACCTCACTACTAAAGAAGGTTCATAGCTCAACGGAGCGCCTGCAACGAGCCATAGACATGCACTCTTATCTCCTCGCATCTAATTTTGATCCTCCTGACAACTCTTCCAAATCACTTACCAAGCTCCCCGTCACATTTTCAACCACCCAGTACGACCTCTCGAATCCATTAACCGAGTTTGACAGTAGCAGTGCAGAAAATAACTTGAGTCAAATAAACCAAAACGTGCCTTCAGGGACTCCTCCACAACAGACAGAGTCCTACCATGAGATGATGAGGAAACAGTCAAGAAGACTCCATTCATGGCCATCAAGGGAAGTGGATGCTTTTGAAGAAGAAGGAGGTCTCGGTATGGACTTTCTGCCAAGAATGAAAGCATTGGAGAGCACCGCAGCATTGTCACTTGCCAATTTTACTTCCTTACTCATTGAGTTTGTTGCCAGGCTCGATCACTTGGTTGAAGCAGTTGACGTGCTTTCAAAGATGGCCAAATTCAATCATGAGGGTGTA
>gnl_Prupe_v2.1_Prupe.2G192500.1
ATGGTGAATGAAAAGGATGTGTCAGGGAATTTGCACTGGAGGATCAATGTACCTGATGGGACAACAAATGTATTAGTCCCAGAATCCGGGATAGTCGATAAGGTCTGGCTCGAGTTGAATGGTGTGCTTGGAGGGTTGAGATTGAAAGTATGGAGGTTTTTACTGAAGGCATGGGATTTAGGAGTTGCTGAGCCCAAAAAGGCCATCCATGCTCTCAAAGTAGGGTTGGCTCTTTCAATTGTGTCACTTTTTTACTATATGAGGTCTTTGTATGAAAGTGTTGGAGGGAATGCAATGTGGGCAGTTATGACTGTTGTAGTAGTTTTTGAATCCACTGTGGGTGCTACACTTTATAAAAGCATAAATAGACCAGCAGGAACTTTTCTTGCTGGATCACTTGGTTTGGGTGTCCACTGGATTGCTTATAAGTCAGGAGAAAAGTTTGAGCCCATAATTATTGGAATCTCAGTTTTCTTCTTCGCTTCAGCAGCAACCTTCTCTCGATTCATCCCGTCAGTCAAATCCCGATTTGATTACGGTGCTCTGATCTTCATCCTCACCTTCAGCTTAGTTTCAGTTTCCGGATATCGTGTTGGTGAATTATCTGAGTTGGCTTACGACAGATTGTCCACCATTGGCATTGGGACCTCCTTTTGCATTCTAATTAGCATGCTTTTCTACCCCACTTGGGCTGGTGATGAGCTTCACAGATTGATCTATCGTAACCTGGAGAAACTGGCTGATTCCTTGGATGACAATGAAGCTGTGACTGAAGACAATTGTCCTGCAAAGGAAATCAAAGGGTATAAATGTGTGCTTGATTCAAAGGCAACAGAAGACAATTGGGCTAAACTTGCAAGGTGGGAGCCTGCACATGGCAGCTTCAATTTTAAACATCCATGGAAACAGTACCTCAAGATCGGGGCATCGATGCATAGTTGTGCTTATTGCATTGAGGCTCTCAGCAGTTGCATGGAGTCAGAAACCCAGACACCAGCTGGAATTGGACAGCTAAAGAAGCATCTCAGCAATGCCTGCAAGACAACAAACAAATATTCTTCAGGTATCTTGAGAGAATTGGCAAAAACAATTAAAACAATGACAAAATCATCTGACATGGGCTCTTTGGTTTGGGAGATGAACAATGCAGTGCAGGAACTTCAAAATTCCTTGAAATCTGTACCCATCGGCCTCATTGCACCGACACCAGAAGACACTGATGATGGCAAAGGAGAGTCCTTCATAACACCAGTGGTGGAGGTTCTTTCAGTGACCACATTAGTATCTTTGCTGATTGAAAATGCAGCAAGAATCAATGGAATTGTTGATGCAGTTAATGAGCTAGCAGGCCAAGTAGATATGAAGCCTGCGCCGCAAGAAAATTCCAAGCAATACAAGCCCTCCTCGGATACCCCACAT
>gnl_Prupe_v2.1_Prupe.6G144200.1
ATGATGGAGTCTGCAAGTCATGAGAAAGTAGGGCTTTTAGCTAGTTGGTGGGTTCGGCTAACAGCCATGCCTAATATGATTGCTTGCAAAGTCTCTGAGATTGCAAAGAACACCAAAAAGCTTGGGCAAGATGACCCTAGAAGAGTTTTTCATTCTCTTAAAGTTGGATTTGCACTCACCTTGGTCTCATTATTCTACTACTACCAGCCACTTTATGACAACTTTGGTGTCTCTGCAATGTGGGCTGTCATGACTGTCGTGGTTGTATTTGAATTCTCAGTAGGAGCTACTCTTGGAAAAGGTTTAAACAGAGCATTGGCAACACTGCTAGCTGGTGCTCTTGGCATTGGAGCTCATCACCTAGCTAGCCTATCTGGGCAGATAGGTGAGCCCATAGTAATTGGGTTCTTTGTCTTCCTACAAGCTGCGACATCGACATTTATACGGTTTTTTCCCCAAATCAAGGCACGATATGACTATGGCTTGTTGATCTTTATATTGACATTCTCTTTGATATCTGTGTCTGGATTTCGGGACGATGAAATATTGGAGTTGGCCCACAAAAGGCTGGCAACCATTTTTATTGGTGGCTCTGCCTGTGTGATCATTTCCATAGTGGTTTGCCCTGTGTGGGCTGGCGAAGATCTACACAACCTCATAGCTGCCAACATTGAAAATCTAGGAAGTTTTTTAGAAGGATTTGGAGATGAATACTTCAAAACGTTAGAGGATGCAGAGTCCAAAGAGGACAAGGCATTTCTGCAAGCTTATAAAAGTGCTCTCAATTCTAAAAGCAGTGAAGAATCCTTGGCTAATTTTGCAAGATGGGAGCCTGGACATGGCCGTTTCCATTTTTGTCATCCATGGAAGCAATACCTCAAAGTTGCAACTTTAACTCGACAATGTGCCTACCGGATTGAAGCACTTCATAGCCGCCTCACTGCTGACAACAAAGTCTCACCAGAAATTCTTAATATAATTCAAGAATCATGCACAAAACTGAGCTTGGAGACTGGCAAAGCACTGAAGGAACTAGCAGCAGCTTTCAAGGAAATGACCAAATCACCCTCTCCTGAAACCCACATGGCTAAGGCAAAGGCTGCAGCCAAGTCCCTCAGATCCTTACTTAAATCTGGGCTGTGGGAAGACACAGAGCTCTTAGAAGTGATGCCAGCAGCAACAGTTGGTTCACTTCTGCTGGATGTTGTCAACTGCAGTGAGAAAATTATTGAGTCTGTTAATGAACTTGCCTTTCTTGCAAATTTTAAGACTGTTGAAGCCACAGTGTCACAAGAAAAATCACAGTTGGGAAAACTTGACACCAAAGAAAAAAATCCCAACATGGATGTTGTTGTTACAATTGCAGAGGCACCCTCAGTTTTACCAGAAAATGGGAAAAAAGTTGGTAGTCAACAAGTGGAAGTG
>gnl_Prupe_v2.1_Prupe.6G144000.1
ATGACATCTTCAAATCATGAGAATGCTGCAGGACCCTTGACGAGGTTATGGGGGAAGATAGTTGGGTTTGCCTTGAAGCTCAAGAAACTAGGGAAAGATGATCCAAGAAGGATTATTCATTCTTTTAAAATGGGGCTGGCTCTCACATTGGTGTCAATTTTCTACTACTTTAAACCACTCTACGAAGGTTTTGGTCTTGCTGCAATGTGGGCTATTTTAACTGTTGTGGTTGTGTTTGAATTTACTGTTGGATCCACACTTGGAAGAGGTTTAAATAGAATGTTGGCAACTTTAACAGCTGCTGCTCTTGGCGTCGGGGCACATCGCTTAGCAACTCTTTCTGGAGAGACAGGGGAACCCATACTTATTGCTCTCTTCGTCTTTATCATTGCTGGAATAGTGACATTCCTGAGATTCATTCCCCAAATTAAGGCAAGGTATGATTATGGGATGCTGATATTCTTATTGACATTCTGCTTGATATCGGTGTCTGGTTATCGCGATGAAGAGGTTATAGAAATGGCCTTCGAGAGGTTATCGACAATCGTCATTGGAAGCTGTACTTCTGTCATTGTATGCATTTTCATATGTCCAGTATGGATTGGGGTGGATCTTCACAATCAGATTGCTACCAACATTGAAAAGCTTGGGAATTTCTTAGAAGGATATGGAGAAGAATACTTTAAAGTATCTGAGGAAGGGCAGCCTAGAGACAAATCATCAATTCTTGATGGATATAAAAGTGTTCTAAGTTCAAGTAGCAAGGAAGAAACCATGGCTAATTTGGCAAGATGGGAACCGCGTCATGGAAAGTTCAGGTTTCGTCATCCATGGAAACAATACTTGAAAGTTGGGAGCATAACTCGCCAATGTGCTTTCAAAATTGAAGCTCTCAACAGCTACCTTATCTCTGAGATCCAATCACCTCCAGAAGTTCGAAGCATAATTCAAGAAGCAAGCACAGCAGTTAGCTCAGAGTGTGGCAAAGCATTGAAGGAATTAGCATCTGCTTTACGAAAAATGACTAAATCATCCGCAGCAGAACGTCACATTGCCAACTCAAAAGATGCTGCTGAAAATCTCAAATCTGTAATCAGATCCAGCTTATCGAAACATGACGATATCCTACAGATCATACCAGCAGGTGCAGTGGCTTCACTACTGTGTGAAGTTGTTAAATGTACAGAGGAAATTGCCGATGCTGCTCATAAACTGGCGTCCCTAGCACATTTTAAGAATGCAAAGCCTAAAGTGACCCCAGAGCAGAAAGAATTACCTTCACAGGGAATTGTGCAGCCAGTATCAGGCATCGATGGGATGCATCACGTTATTACGATTAATGAACCATCTCAAAGTTTACAGGAAAATCGGAATCTCCCACCAGCAATGGCTCCAAGAATGGAGGTG
>gnl_Prupe_v2.1_Prupe.6G144100.1
ATGGCATCTGAAGCAGTTCGTGATCAGAACAATCGTAACGAAGGAGAAAATAGAGATCCTGGTTTCTGTGGGAAGCTGATGAACAAGGTGGTGGAATTTCCAAGAAAGTTAAAGAAACTAGGGCAAGATGATCCCAGAAGGATCGTTCATTCTCTTAAAGTAGGACTTGCAGTTCTTTTGGTGTCATTGCTTTATTACTTCCAGCCTCTCTATGATGGGCTTGGTGCCACTGCCATGTGGGCTGTTTTGACTGTTGTTGTTGTCTTCGAATTTTCTGTAGGGGCAACACTAGGAAGAGGTTTAAACAGGATTTTGGCAACATTCCTAGCAGGTGCTCTAGGATTTGGTGTTCATCACCTGGCAAATCTTTCTGGAAAAACAGCTCATCCAATACTCATTGGGGTCTTTGTCTTTCTACTAGCTGCATCAGTGACATTTCTACGCTTCTTTCCGCGGTTGAAGGCGCGATACGACTATGGACTTCTGATTTTTATCTTGACATTCTGTCTGATATCCGTGTCGGGATACAGAGATGAGGAGATACTAGAAATGGCCCACAAGAGGGTGTCCACAATCCTGATAGGCGCATTTACAGCTGTGTTTGTTTGTGTTTTAATTTGCCCTGTATGGGCTGGTGATGATCTGCACAACTCTGTTGCTAACAACATTGAGAAACTTGGGAGCTTCTTGGAAGGTTTTGGGGATGAATACTTTAAAGTAGCCGGCAATGCAGAGTCTAATAAGGCACTTTTGCAAGGATATTCTAGTGTTCTCAACTCAAAACAGAGTGAAGAAAGTCAGGCAAATTTTGCAAGGTGGGAGCCTAGACATGGAAAGTTTAGATACCGTCATCCATGGAAACATTATCTGAAAATCGGTACCCTAACCCGACAATGCGCATACCGGATCGACACTCTTAACGGTTACCTCAACTCAGAAATTCAGACACCTCTAAACATCCAGAGCAACAAAGTTCAAGAGCTATGCATGAAGATGAGCTCAGAATCAGGCAAGGCCTTGAAGGAGCTAGCATGGGCCCTTAAAACAATGACCAAGCCATGCTCTGCCGCCAGCTGTCACATCACAAAATCAAGAGCTGCAGCCAATAACCTCAAATCTCTGCTCAAAACCAGCGCAGCATTGTTGGGCAGCCAAGGCATTCACCTCCTGGACATCGTACCTGCTATCACTGTAGCTTCGCTCCTAAGCGACGTCGTTTCATACGCTGAGCAAATCGAGAAGTCGATCCACGAACTGTCCTCGTTTTCGCATGTGCAGTTCAAGAGCGCAGAGCCAACAAAAGCATTGCAGCCGTGTAATTCTTCTGCGAGTTCCACCAATGATAACGTGCCACATCTTGTCATCACGATTCATAAATTGCCTTCTCAGCAGGAAATTGGAAGCAAACAAGGGGCTGCCAAT
>gnl_Prupe_v2.1_Prupe.5G110600.1
ATGAATGGAAAAAAGGGTAGTAATATTGAGATTAGCATCAACATCCCTTCTTCCATGGCCAAAGTCAAACAGCTTGACCAAGCTGGCAAGAAATCCAGCAATGGAGGAGGAGGAGGTTTCTCCCTTAAGGCTTTGGTGTCGAAAGTTTCGGAATTTGCCAAAGAAGATAGCAACAGAGTGAAGTTCTCTTTGAAAGTAGGGCTGGCTGTGCTTCTTGTGTCTTTGCTTATACTCTTCCGAGCACCTTATGAAGTTTTTGGCACCAATATCATTTGGTCCATTCTCACTGTTGCCATCATGTTCGAATATACAGTTGGTGCAACATTTAACAGAGGCTTCAACCGAGCTCTTGGGAGTTTGCTTGCTGGAATATTGGCCATTGGTGTTGCCCAAATAGCCCTAAGCTCTGGCCATGTAGCTGAACCCATCATCATCGGCATTAGCATCTTCATAATTGGAACAATCACATCGTTCATGAAACTGTGGCCATCACTTGTGCCATATGAGTACGGTTTCAGGGTCGTACTTTTCACCTTTTGTTTGATTGTGGTTTCCGGGTACCGAATATCAATGGGAAATCCAATGAGGACCGCCATGGATCGACTCTACTCCATCGCCATCGGAGGGTTTGTAGCAGTCTTGGTGAATGTGCTTGTTTGCCCTATTTGGGCTGGTGAGCAGTTGCATAAGGAGCTAGTCAACAGCTTTGACTCAGTAGCTGCCTCACTTGAAGAATGTGTTGGGAAATATTTAGAAGATGATGGGTCAGAGCACCCTGAATTCTCCAAAACTGTCATGGATGAGTTTCCAGATGAGCCTGCTTATAGGAAATGCAGAAGCACATTGAACTCATCAGCAAAACTAGAGGCTTTGGCTGTCTCGGCAAAGTGGGAGCCACCTCACGGCAGATTCAGGCACTTCTTCTATCCCTGGTCAGAATATGTCAAGGTGGCAGCTGTTTTAAGATATTGTGCTTATGAGGTTATGGCTCTTCATGGTGTTTTGCACTCTGAGATTCAGGCACCGTACAACCTCCGGATTACGTTCCAGTCGGAGATCCGGGAGGCCACAAGCCAGGCTGCAGAGCTGGTAAGGAGTTTGGGGCAGGACATAAGCAGCATGAAAAGGAGCGCCAGAAACTCTCTGCTCAAGAAGGTTCACAGTTCCACAGAGCGGCTCCAGCGTGCCATAGACGTACACTCTTATCTCCTCACATCCACTTGTGAACCCCAAGACACCACCAACTTCTCCAAGCCACAGCCCAGGCTCTCTCAGACCTTAACAAACACCTTCTCCGACCTCCCGAACCAACTGACTGATCTCGACAGCAGCAACAGCCTCGAAATGAACTTGAGCCAGCAGCTGAACCAAAGCACACCGCAGCAGACGGAATCTAACTACCATGAGCTGATGAGGAAGCAGTCGAGGAGGCTGCATTATTCGTGGCCACCGCTACAGGTTGATGCTTTTGAAGAGGAGGGTTCTGCAGGGGACTTCCTGCCTAGGATGAAGGCATTGGAAAGCACTGCAGCATTGTCACTGGCCACCTTCACTTCCTTGCTGATAGAGTTTGTGGCTAGGCTTGATCACTTAGTTGAGGCAGTTGATGAGCTTTCTAAACTGGCCAAGTTC
>gnl_Prupe_v2.1_Prupe.5G220200.1
ATGGCAGCAAAGTTGGGTTCTTTCAAGTACAATTTCCAAGAGAAAAGAGAGAGGTTGCTCTCAACCCAGAAGGGGTACTCCGAGCTGGGATTCGTCCACATCGAGGAACAAGAGCCATATGGGTCTCCTCGCTGCTGCACTTTTCGATCAGTTTCCGATAGAATTGTGAGCTGGTGCAGGACTGTACAAAATGTTTCTAACCGGGCAATTCGGATGGGTCAATCCGATCCGAGAAAGATCGTATTCGCGGCCAAGATGGGTCTGGCCTTGATGATCATTTCGTTGCTGATTTTCCTCAAAGAGCCTTTCAAGCAGCTCAGTCGTTACTCGGTCTGGGCCATCCTCACTGTTGTGGTAGTATTTGAGTTTAGCATAGGAGCGACTCTGAGCAAAGGATTTAACCGTGGGTTAGGTACATTTTCTGCTGGAGGCCTTGCTTTGGGTATGGCGCACTTATGTGGGCTAGCTGGAGAGTGGGAAGAAGCTGTTATTTTCGCTAGTATCTTTATCATAGGATTTCTTGCAACTTATGCAAAGCTATACCCAACAATGAAGCCTTATGAATATGGGTTTCGAGTGTTCTTGTTGACATATTGTTTCATCATGGTATCTGGGTATAGGACAAGGGAATTTGTCCATACGGCTGTGTCACGATTCTTGCTTATTGCACTGGGTGCTGGTGTTGGTTTGGGAGTAAATATATGCATTTTTCCCATCTGGGCTGGTGAGGATCTGCATAAATTGGTGGTAAAGAATTTCATGGGCGTCGCAAAGTCATTGGAAGGTTGTGTTAATGGTTACCTTAATTGCGTTGAATATGAGAGAGTTCCTTCTAAGATTCTTACCTACCAAGCTTCTGATGACCCGCTTTACAGCGGTTACAGATCTGCTGTGGAATCTACCAGCCAAGAGGACGCTCTGATGGGATTTGCTATCTGGGAGCCACCTCATGGTCGTTACAGAATGCTTAAATATCCATGGAAGAACTATGTAAAAGTAGGTGGTGCACTAAGGCATTGTGCATTTACGGTCATGGCATTGCATGGATGTGTACTTTCTGAAATACAGGCTCCTGCTGAACGAAGACAAGTATTTCGTAGGGAGCTCCAAAGAGTTGGTTTCGAAGGTGCTAAAGTGTTACGTGAACTTGGAAACAAACTGAAAAAGATGGAGAAACTAGGTTCTGTAGATATACTCAATGAAGTGCATGAGGCTGCAGAGGAGTTACAAAAGAAAATTGACCAGAAGTCATACCTTCTTGTTAATTCAGAAAGCTGGGAGATTGGAAGTCGGCCAAAGGAGGTGGGAGATCCTCAAGACTTATTGAACTTGGATGATAACGAAAATACGTTCCGGGAATACAAATCCCTTAGTGAAGCTGTGCTTGATCTCAGATCTTTTCCTGTGCCACAAAGTTGGGATGGCCAAATGCCTGCGATGCCAACTGGCGTGAGCCCCATACCCACTGATGTCAACCGCTCCAACCCGCCCGTTGGTTTTTCCTCAGGAAGCATGTTCATGAAACAGGTTTCATGGCCTGCAGGACTGAAATTTGAGGTTAACGAACCTCCAGTAGCAGAAGAATCCAATACCTACGAAAATGCTAGTCAATTGTCATTAGCCACATTTACATCCCTGTTGATAGAATTTGTTGCAAGGCTTCAAAATCTTGTCGACTCATTTGAAGAATTAAGTGAGAAAGCACGTTTCAAGGAACCTGTCGAATCACCAGAAGTATTAGAGCCACCTCGCAGGTTTTGGACCAGATTGCTCAACTGTCTGAAATCC
>gnl_Prupe_v2.1_Prupe.5G040200.1
ATGTTTCCCAAAGTTCATGCAGGCATGGAAATGGATGACACAAATTCTGGAAAAAGTAAAGGGAATGCAGAAAAGAGTTTGCGAATTCTTGTTGATAAGATGAGGCGATTTCCGGGTTTGGTTTGGCAGACAGTGTGGAAGGTGGGACGAGAGGACCCAAGAAGGGTGTTCCATGCTTTGAAAGTTGGCTTGTCTTTGACACTGGTTTCCTTGTTATACCTGATACAGCCGCTGTATGTTGGAATTGGCCAGAATGCCATTTGGGCTGTCATGACTGTGGTTGTTGTGCTAGAGTTCACTGCAGGGGCAACTTTATGCAAAGGACTCAACAGAGGATTGGGAACACTGATAGCCGGATCATTGGCATTTTTCATCGAGTATGTTGCAACTAAATCTGGTCAGACTTCTCGAGCAGTTTTCATCGGAGCTGCAGTTTTTCTTATAGGATCTGCAGCTACATACATGAGGTTCTTTCCTTATATTAGGAAGAACTATGACTATGGAATTGTGATATTTCTCTTGACCTTCAACCTGATAACCGTGTCAAGCTACCGCGTCGACAATGTCCTGAAGATTGCACATGAGCGTTTCTACACCATTGCCATAGGCTGTGGTATCTGCCTGCTAATGAGTCTACTGGTATTTCCAAATTGGTCAGGAGAAATGCTCCATAATTCAACAGTGTTTAAGCTTGAAGGCCTAGCTAGAGCTATTGAAGCTTGTGTCAACGAATACTTCAGCGATGCAGAAAAAGAAGTATCCGGAGACCAATCGACAGAGGATCCCATATATGACGGTTATAAGGCTGTTTTGGACTCAAAATCTATGGACGAAACAATGGCGCTACATGCAAGTTGGGAACCAAGGCACTCAAGACACTGCTACAGATTTCCATGGCAGCGGTACGTGAAGTTGGGAAACGTTCTTCGCCATTTTGGCTACACAGTTGTTGCTCTACATGGATGCATACGAACTGAAATTCAGACACCAAGATCTGTTAGAGCTCTATTCAAGGACCCCAGCATTCGACTTGCGGGAGAAGTATCGAAAGGGCTAAGGGAACTTGCCAGCAGTATAAGAAACCGTCGCCATTGCTCCCCTGAGATACTCTCCGATCATCTCCATGAAGCTTTGCAAGACCTTAACACTGCCATAAAATCACAACCAAGACTGTTCCTAGGCTCCAACAGCAACCAGGCCACCAACATGCTTGCTCTGGCAGCTGCTCACGCCACCCAAAAGCAAGGAGTCTCACTATCGAGTGTGAAAACCGACAGCTCAGCATTGCTCGACTGGAAAAACAAGAGGACAACCGAGCAGTCAAAGGAGCCGGAGAGGAAATTCTTGAGGCCCCAGGTGAGCAAAATTGCAATCACTAGCCTTGAGTTCTCAGAAGCACTTCCTTTTGCTGCTTTTGCTTCCTTGCTGGTGGAGACTGTGGCAAAGCTTGACAATGTTATTACTGAAGTTGAAGAACTGGGAAGGATTGCATGCTTCAAAGAGTATCAACATGGAGTTGAGGATATTGTTGTGACTTGTGAGAAGCCACCAGTGAATCCTGCTCAAAATCAACTGCCTTCTCATGGGGCTGAT
>gnl_Prupe_v2.1_Prupe.5G127200.1
ATGGCTCAGGAGAAGGAAGTGGCCAGTGGAATGGAGTGGAGGATAACAATGGCAGATGGGTCATCTGAAGCATTGGCTCCTGATGCAGGGTTTGCCAAAATAGCCTGGCTTGCTTTGAAGGGTCTGATTGGAGGGTTGGTTTTGAAAGTGTGGAAGTTCCTGAAGAAAGCTTGGGACTTGGGACATAATGAACCCAGAAAAGTGATTCATTGCCTGAAGGTAGGGATGGCCCTCACTGTTGTCTCACTTTTTTACTACATGAGGCCACTGTATGAAGGTGTGGGAGGAAATGCCATGTGGGCAGTTATGACAGTTGTGGTTGTTTTTGAAAACAATGTTGGTGCAACTTTATGTAAAAGCATAAACAGAATTTGTGGAACTTTTCTTGCTGGTTTTCTTGCCATTGGCATCCATTGGATTGCAAACCGATCCGGAGAGGAATTTGAGCCTTTCATTACTGGAATTTCAGTTTTCTTATTAGCTTCTGCAGCAACCTTCTCAAGATTTATACCATCTGTGAAAATCAGATTCGACTACGGTATTATGATCTTCATCCTCACATTCAGCTTAGTTTCAGTATCCGGTTACCGGGTGGATAAATTATTGGATATGGCCGGTCAAAGAATCACCACCATCATCATTGGGACTTCCTTGTGCATAATCATAACCATGGTTATTTGCCCTATTTGGGCTGGGGAGGAACTCTATATGCTTATCACTCGCAACATGGACAAACTTGCCGGTTCTTTAGATGGTTGTGTTGCTGAATATTTCAATGATAGTGGAGGCTTTGCTGATAGTGACAAAGAATCTGATAAAAAAGTGCTTGGCTACAAATGTGTTCTAAGTTCAAAGGGAACAGAAGAAGCCATGGCCAATTTTGCAAGATGGGAGCCTGCACATGGCCGCTTCAACTTTAGGCATCCATGGAAACAATACCTCAAAATCGGGGCATCAATGCGCGACTGCGCTTATTGCATCGAGGCCCTCAATGGTTGTGTCAATTCTGAAAACGAGGCCCCTGAGTTCACAAAGAAGCATATCAGCAACATTGCCATAAAAGTAAGCTCTGATTCTTCAATGGTCATAAAAGAGCTTGCAAAGACTATGAAGACAATGAAGAAGTCATCTACAATAGATTTCCTAGTTGGAGAAATGAACAATGCAGTGCTGGAGCTCCAAGAGGACTTAAAATCTCTCCCTGCTATATTCATTCCACAGCCACTGCAAGAAGCTGAATGTCCCGAAAACAAGAGCACGGAGCAAGATTCCAAAAAGGCAGTTCCTCTCATGGAAATAATTCCACTTGTAACTTTAGCTTCTTTACTGATTGAAATTGTTTCAAGGATTGAAGGCATGGTCAGTGCAGTTGAAGAACTAGCAGGGTTGTCTGAATTCAAGTCCGTCAACGATAGGAAGACTAATCAAAACCAGACTACTAACAAAGTTGTACCAGATCACCAGGGCGCCCTTCAGAGGGTC
>gnl_Prupe_v2.1_Prupe.7G094400.1
ATGGAGATCAATGAGTTAGCAGCTGCAGGGGAAGCGAAGGCCGGGCTTTTCACGCGATGGTGGGGCTGGCTTAAGGCCTTGCCGGGGAAGTTCAATACCAAGGTTGTCAAAGTTGTAAAGGGCACTATAAAGCTAGGAAGAGATGACCCAAGAAGAGTCACTCACTCTCTGAAAGTGGCTCTGGCTCTCACACTGGTGTCCTTATTGTACTACTGGAGAGCTCTTTTCGATGGTTTCGGGGTTGCAGGAATCTGGGCTGTTCTAACAGTGGTAGTGGTGTTTGAATTCACTGTAGGTGCAACCCTGAGCAAAAGTTTAAATAGAGGTTTTGCAACATTACTGGCTGGTGCTCTAGGCGTTGGAGCCCAACACTTAGCTAGTCTCTTTGGAGAGAAAGGAGAGCCCATTGTGCTTGGGATCTTTGTCTTCCTGCTTGCTGCAGCATCTACATTCTCTCGGTTCTTCCCAAGGATCAAGGCCAGATATGACTATGGAGTGTTGATATTCATCTTGACATTTAGTATGGTAACCATATCGGGGTATCGTGTTGAAGAGCTCTTGGAAATGGCTCATGAAAGACTCCTGACAATCATAATAGGTGGAGGAACTTGCATGATCATATCAGTTTTTCTTTGTCCAGTATGGGCTGGCGAAGATCTGCACAAGCTGATAGCTTCCAATATAGAAAAGCTTGCAAACTGCCTAGAAGGATTTGGAGGTGAATATTTTCAAACACCTAAGGATGGAAATTGTGGCATGGTCCCCAAAAATGAGGACTCGTTTCTTCAAGGATATAAGAGTGTCCTCAACTCGAAAACCACTGAAGAATCCTTGGCAAATTTTGCAGCATGGGAACCAGGACATGGCCGTTTTAAATTTCGCCATCCATGGAAGCAATACTTGAAGATAGGTGCTCTTGCCCGGCAATGCGCCTACCAGATCGAAACTCTAAATGGCCACATCAACTCAAATGTACAAGTTCCACCAGAATTTTTACAGATAATTCAAGACTCCTGCAGAACAATGAGTATTGAGACTGGAAAGGCCCTAAAAGCATTAGCCATAGCAATCAAAACCATGAAGGAACCAAAACATGCTTGTGAACATTTGGAGAAGTCCAAAACTGCAGTCAAAGACCTCAAAACAGCTCTGAAAGCTGCATCATTGGAAAATGCAGACATCCTTGCAATTGTGCCAGCTGTAGCAGTTGCCTCAATTCTAGTTGAGATTGTCAAAGGTGCAGAAAAAATTTCCAAATCAGTTCATGAGCTTTCTGAACTGGCACATTTCAAAGAAGTAGTGGAGCCCACTGTCTCACCAGAGAAGCCACAGTTACTTCACAGGGGAAGTGTAAATCCTGTGCTTTTAGATGGTGAAAGTGCCCATGTTATAATCACAGTAGAGGAAATATTAAACATGGCACCCAAAGGCCCAGAACCAAGTGAGTTAGTG
>gnl_Prupe_v2.1_Prupe.1G308300.1
ATGGTACCACGACATGAAAATGTGAAGCTTCGTCTATTCATCTCAGGACAACAAGACAATGTACAAACAGAAAGACAGGGGAATGAAGTTTCCCCTCTATTCTCTAAAGGCTTCAAAGCAGATGAGTATGAAAAAGCAGAAAGCAGATGCACATTTTTCAATTTGATGAAGTATTGGAAAGATTCACTAGACTTTGCTAGTAAAGCATGGGAAATGGGCCGCTCTGATCCCAGGAAAGTCATCTTTGCAATAAAAATGGGACTGGCTTTGTCCATTGTTTCTCTGCTAATATTTTGGAAAAAATCATATCATGACATTGGTCAGTACTCAATCTGGGCTATCCTCACGGTCATTGTGATGTTCGAGTTTAGCATAGGAGGGACTTTCATTAAGGGATTCAATCGTGGGTTGGGAACATTGTTTGCTGGAATACTTGCCTTCTGCTTTGCTGAGCTATCTTTGCTGGCTGCAAACTTGGAAGAAGTTGTAATTGTTATGAGCATTTTCATCGTTGGATTTTTCGCATCTTACTTGAAGCTGTACCCAACAATGAAGCCCTACGAGTACGGCTTTCGGGTTTTTGTGTTGACATATTGTATCCTCATGGTTGCTGGGAACAGAACAAGGGAATATAATGAGGCAGTTGCGACTCGATTGGTGCTTATTGCAGTGGGTGCTGCTGTTTGTTTGGTTGTGAATATATGCATATACCCCATATGGTCAGGAGAGGATCTGCATAACTTGGTAGTGAAAAATTTCAAGGGAGTTGCGGCTTCATTAGAGGGCTGTGTTAATGGGTACTTAAAGTGTACTGAATATGAGAGGATCCCATCAAAAATTCTTACATACCAAGCTGCAGATGATCCGCTATACAAGGGCTACCGATCCGTGGTAGAATCTACGAGCCAAGAAGAAACTCTGTTGGGCTTTGCAATCTGGGAACCACCTCATGGGCGTTACAGAATGTTGAAATATCCTTGGATAAATTTTGTCAAACTAAGTGGTGCACTGAGGCATTGTGCATTTATGGTTATGGCTCTACATGGATGCATTCTTTCCGAAATACAGGCCCCAGCAGAAAAGAGGCAGGTCTTTTGTAGCGAGCTCCAGCGGGTAGGAGCAGAAGGTGCAAAAGTCTTGCGAGAACTTGGAAAGAAAGTAGAGAAGATGGAAAAGCTAGGCCCTGGCGACATACTCAAAGATGTGCACGAGGCAGCGGAGCATTTACAGAAGAAGATAGACCAAAAATCGTACCTTCTGGTCAACTCAGAGAGGTGGGAAATTGGAAGACGGCCTAAAGAGCTAGAAGACGACCCTCAAAGGCTTTTGGATGCTAAGGAACATGATAATATGCAATTGGGTTTTAAGTCCTTAAGTGAAACTGTGCTTGACCTGAGGCCAGTTACAAAAGCATGCACACCTTGTGCACCACAAAGTGCTTCATCAGACAACATGTTTAGGGATCAAGCATCTTGGCCCTTGCCTCTCTCATTTGGTGGCCATGGAGTCATTAATGAAGATGATTGCAGAACATACGAAAGCGCAAGCGCCCTGTCCTTGGCCACATTTGCATCGCTTCTGATCGAGCTTGTTGCCCGGCTCCAAAATGTGGTTGACACCTTCCAAGAACTTGGGGAGAAAGCAGACTTTAAGGTGCCGGTTCTTAATGCACCGCCTACAAAGAAATCTGTGATTTGGCCATGG
>gnl_Prupe_v2.1_Prupe.1G308100.1
ATGGCGGCCAAAATTGGTTCCTTTAGGCACAGTTTTGCCGAGAGAAGCAAGGAGAGGCTGCTATCGAGAAAAGGGTACTCGGATTTTGGCCTCAACAGCTCTGAAACCGGCGATGATCATGTTAAATGTGGATGTTTTCGAGCAGTTTCTGATGGATTTAACAATTTCTGTAAGAGTTTTCAGGATACTTTTATCAAATTGTATCAAATGGGTCACTCGGATCCTCGAAAAGCTGTCTTTGCTGCCAAGATGGGGACGTCACTGTCAATTGTATCGCTGCTCATATTTTTCAAGGAGCCCCTTAAAGATGTTAGCCAGTATTCCATCTGGGCAATTCTCACAGTTGTTGTCGTCTTTGAATTCAGCGTAGGTGCAACCCTGAACAAAGGTTTTAATCGTGCTTTGGGGACGTTTTCGGCTGGAGGGCTTGCTTTGGGTATCGCAGAAGTATCTGTATGGGCAGGAGATCTCCAGGAGGTTGTTATTGTAATCAGTGTTTTCATAGCAGGTTTTTGTGCTAGTTATGCCAAGCTTTATCCGCCAATGAAGTCTTATGAATACGGATTTCGGGTATTCTTGTTGACTTATTGTATCGTCCTGGTGTCTGGGACTTCATCATTCGTCCAAACAGCAATTTATCGATTATTGCTTATTGGAGTCGGTGCTGGCATATGTTTGGGTGTAAATATACTCATATACCCCATCTGGGCAGGGGAGGATCTCCATAAGCTGGTGGTTAAAAACTTTAGGGGTGTTGCTGTTTCTTTGGAAGGTTGTGTTAATGGATATCTGCAATGTGTTGAATATGAGAGAGTTCCTTCAAAGATTCTCACTTACCAAGCTTCTGATGACCCATTGTATAGTGGCTATAGATCGGCTGTGCAATCTTCAAGCCAAGAGGAATCCCTGTTGGACTTTGCAATATGGGAGCCACCGCATGGCCCTTATAAGTCATTCAATTATCCCTGGAGACACTATGTCAAAGTTGGTGGTTCACTTAGGCATTGTGCATTCATGGTCATGGCAATGCACGGATGCATACTCTCAGAAATACAGGCACCACCAGAAAAGAGACAGGTTTTTGGCATGGAGCTTCAGAGAGTTGGTAATGAAGGTGCTAAAGTACTTCGTGAGCTAGGAAGCAAAGTGGAAAAGATGGAAAAACTGAGTCCAAAAGACATACTTTTTGAAGTGCATGAAGCAGCAGAAGCGTTGCAGATGAAGATAGACGAAAAGTCATACCTTCTTGTCAATTCAGAAAGATGGGCACCTGAAATACGGCCCAAGGAATATGAAGAACCTCAGCATTTTGTTGATAGAGAGAATGAAAATAAGCAGGTGGTGATTGACTCTCTCAGTGAATTCTGGGATCCTCAGAATCCTAGCGGCGGTGCAGATCCTTCCATGCGACAATGGATATCCTCGGAAAGCTTGTTAAAAAACCCAGTTTCATGGCCGCGCCTTTCGTTTAATGCCCATGTTGTGCAACAGGAACCAGAAGAATCAAAAGTTTATGAAAGCGCCAGCTCCTTATCTTTGGCAACGTTTGCATCACTTCTGATTGAGTTTGTGGCTAGGCTTCAGAATCTCGTGGATGAATTTAAAGAGCTCAGTGAGAAAGCCAAGTTTAAGGATCCTGTGGACCCGTTTGAAGTCAAAGACGAGGTGGTTGGGTTTTGGACCAGACTATTAAGGTGGTTGCGGTTGAAGAAT
>gnl_Selmo_v1.0_56569
ATTGCCGCCAACGATAGAAGGAAGATCATCCATGCATTCAAGGTGGCGCTCGCGCTAATTATTACCGCTCTATACACTCTTTTCATCCACACCGAGGACTTTGTGGGACACAATGGAATCTGGGCGATCATGTCCGTGGTGGTGATCTTTGAGTTTACAACTGGGGCAACTTACTGCAAAGGACTCAATCGAGTGACTGGAACTTTCTTTGCCGGAGTTTTGGTACTTGGTATCAGCCAATTAGCTGAAATTGGAGGCGCAGCAGGCTACAAAGCAGTTGCTTGCATTGCCATATTTTTTGTTGGAGTGGTGGCAACGTTTCTGCGGTTTGTCCCCAAAATGAAGGCCCGATATGACTATGGACTTCTTGTTTTCCTTCTTACTTTCAGCTTGCTCATGATCTCTACAAACTCCAGCCTGCATCCGGTTGAGATTGCATCGTCTCGATTGTACATGATAACTGTTGGTTGTTCTGTCTCCCTTTTCACAACCACATTTATTTATCCAATCTGGGCTGGTGATGAGCTTCATGAACTGACCTCCAAAAACTTCTCCAAACTGGCTGAATCGCTAGAAGGCAAGTCTAACTTAACAATTATTCAATCATTGGAGATGTATTTTGATCCGAAAGCTGAAGAAAAGCTTGTGACTGACGTAAGCGATGCCACATACAAAAAGTATAATTCTCTTTTCACGTCGAAGAGCCACGAGGACTCCCTTGCAAACTTTGCAACTTGGGAACCTCCACACGGCGACTTCAACATAAAATACCCGTGGGGACACTACATAAAAGTTGGGACAGCTCTTAGACATTGTTCCTACACAGCAATGGCATTGCATGGCTGCCTCACATCAAAGTCAAAAGTACGTGTAGCACACTTT
>gnl_Selmo_v1.0_126297
ATGCAGAACGAGAGCGGTGCTGTTGAAGTGCGGGTGTCTCCTGAACCCATCCGAGAGAGAGATGAGCAGCAAGGGGAAGAGCAGCAGCAGCAGCGGCAGCAGCAGCAACAGCAGCAGCAACATTGGTCGAAATGGTTCTTATTCCAAGACCCTCGAAGATTGATCCATGCCGCCAAGGTTGGACTGGCGCTGAGCTTGAGCTCGCTCTTCATGCTGGTGGAAGAGCCACCCAGGCTCCTGGGCGAGAATGCGATCTGGGCGATCATGACCGTGGTGGTAGTGTTCGAGTTTACTGTGGGTGCTACGCTAAGCAAGGGGCTTAACAGAGGCCTGGGAACACTTGCAGCGGCATTTCTGGGACTGGGCATCGCCCACTTGGCCGATTTCTGTGGCCACATTGGAGAAGCATCTATCATCATCACATCGGTGTTCTTGGCAGGTGCCGTGGCAACTTTCCTGCGCTTCATCCCGAAGCTCAAGGCCAAATATGACTACGGTCTGCTCATCTTCATGCTCACTTTCAGTCTTATCAGCGTCTCCAGCTACCAAACGTCCGAGGCCTCGTTTAAAACAGCCTCCACTCGGATGTTTACGATCCTGGTGGGCTGTGGCATCAGCCTGGTTATATGCATGTTTCTTTTCCCAGTCTGGGCTGGAGAGGATCTCCACGCTCTCTCCTCTCGCAACTTCGAAACTCTCGCTGATTGTCTACAAGGCTCGGTCGAGGAGTATCTCAAGATTCCAGAGACTACAATGCAAGCCGTGATGGAAAAGGAGATCCAAAACCGGGCTGACAACGACGACATCTACGTAAAATACCGAGCTCTGCTGTCGTCCAGCCAGACGGAAGAATCTCTGGCCAACTTTGCAGGATGGGAGCCACCCCACGGAAAGTTTCTCAAGTTTGGCTATCCCTGGCCGCACTATGTTAAAGTTGGCGCGGCCCTCCGGCACTGCGCGTATGCTTCCATGGCACTACACGGCTGCGTACGAGCAGAAGTCCAGGTACATGAA
>gnl_Solly_v2.4_Solyc06g074100.1.1
ATGACTATTGTTGTTGAAAATCAAGCTGAAGTTGCTGAGTGTGGATGTTTCCTTAATGCATGGCTTTGGTTCAAACAATTAGTTAAAACTTTTATGGTTAAGGTTGTCGATAATGCAATTAGTGCAAAGAACTTAGGAAAAGAAGATCCTAGAATAATTGTTCATTCTCTCAAAGTAGGGTTTGCTATAACTCTAGTCTCACTCTTCTACTATTTTGAGCCTAAATTTGAGTATCAAGGTTTTGGTGTTTCTGCAATGTGGGCTGTTCTTACGGTCGTCGTCGTCTTCGAATTTACTGTTGGAGCAACACTTGGAAGAGCTATAAATAGAGCAATTGCAACATGCTTAGGTGCTTCAGTAGCTGGTGGAATTCATCGATTAGCTTGTTTCTCTGGGTCAAAGACAATAGAGCCTATTTTACTTGGGTTTTTTCTCTTCTTAATAGTTGCAATAGTGACATATTTGAGATTTCTACCAAAGTTGAAGGCAAGATATGACTATGGTGTCCTTATTTTTATTTTGACATTTTCATTGGTGTCCGTTTCTGGTTATCACGATAAACAAGTGTTGGAAATGGCAGAAACAAGGATAACCACTATTCTTATAGGATGTGACATTGCTTTCCTTGTTTGCGTTTTGATATGTCCTGTTTGGGCTGGTCAACAACTTCACGATAAAATTTCATCAAACTTTGAAAAAATTGGCTCTTTTCTTGAAGTGTTTGGGACTGATTACTTGAACACATCAAGTGAAGAAGCTAGTGAACAAAAAACGTCTGATTTGGAGGGATATAAAAGTGTGCTTAATACAAAAAGCGCTGAAGAAGTACTGGCTAATTTTGCAAGATGGGAGCCTAGACATGGGAAGTTTAGGTATCGTCATCCTTGGGGTCGATATTTGGAAATTGGTGGCATTGCTAGAGAATGTGCTTTTCGAATTCACGCCCTAAATGACTATCTTAACTATGAAACTCAGGTTGAACCTGAAATTAGAACTAAAATTCAAGAACCATGCAAGAAGGTGAGCACAGAATGTGGTCATGTTTTAAAAGAACTAGCATTGGCTATGAAGACAATGACATATCCACACACCATCACAATCCACATTGACAATGCAAAAATTGCTGCTGAAAATCTCAAGACCTTGCTCCACACAAATAGTTCATGGGAAGGAATAAATTTTTCTGATGTCATTCCTATGGCAACAGTAGCTTCATTACTCATAGAAATAGTTTCTTCTAGCGTAAAGATGGTGGAATCATTTGATAAACTTGCTACCTCAGCAAGATTCAAGAAGACTAATCAACTCGCCCCGGTGAGAGTAAGAACTAACAGTTGGAAAACTAGAGTAACGCCAGATCAGCCGAGTACAGAAACTGTACATCATGATGTTGCAGGAGAG
>gnl_Solly_v2.4_Solyc06g072920.1.1
ATGAAGCAATATGAATATGGTTTTCGGGTATTCTTGTTGACATATTGTATTGTGCTGGTATCGGGAACTTCACATTTTTTTCACGCAGCTGTTTCGCGATTGTTGCTAATTGGAGTTGGTGCTGGTGTCTGTTTGCTTATAAATGTTGGCCTCTACCCTATCTGGGCTGGTGAAGATTTGCACAAATTGGTGGTAAAGAATTTTAAACGTGTTTCTACTTCTTTGGAAGGTTGTGTCAATGGATATCTGCAGTGTCTTGAATATGATCGGATACCATCAAAAATCCTTCTTTACCAGGCCTCTGATGACCCTGTGTATAGCGGATACAGGGCTGCTTTGGAGTCAACAAGCCAAGAGGATTCTCTGCTAGCTTTTGCTGAATGGGAACCCCCTCATGGCCATTACAAGATGTTCAATTATCCGTGGGCTGATTATGTTAAAGTCAGTGGTGCGTTGAGGCATTGTGCTTTCATGGTCATGGCTATGCATAGCTGTATTCTTTCAGAAATACAGGCAGCATCTGATTTGAGACAAATCTTCTGCAAGGAGATCCAGAGAGTTGGGATTGAAGGAGCTAAAGTATTACAACACCTTGGAGACAAAGTTGAAAAAATGGAGAAACTTAGCCCTAGAGACCTTCTCGAAGAAGTTCATGGGGCTGCGGAGGATCTACAACTGTTGATTGACCAAAAATCTTATCTATTGGTTCAGGTGGAGAACTGGGAAAATGCAAAACAAGCTAACCAGCTTGGAGATCCTGAACATATTCAGGAACTGAAAGACAATGAAACTAAAGAGATGGGGATACACTCCTTTAGTGAAGCAGGCTTCAATCTAAGGTCTGCTCATACATTGAAACACATGGATACTTATAGTCGAAATTCAAGTATGAATATCTCTGGTGCACAAATGTGTTCCACTGGAAACGTGTTCAATCAGATGGTGTGGCCTTCACGACTTTCAATTCTTGGAGATGTGATTCTAAATGAACGTGAAGTACGTACATTTGAAAGTGCATGTCCATTGTCATTGGCCACTTTTACTTCCTTGTTAATTGAGTTTGTTGCAAGACTTCAAAATCTTGTAAATGCATTTCAACAGCTTAGTGAGAAGGCAAAATTTAAGGAACCCGTAGATGCAGCAGAGGCAGCGAACTTC
>gnl_Solly_v2.4_Solyc06g072910.2.1
ATGGCGGCGCCATTGAGCCAAAACTTTAACGAAACGAGCAAAGAGAGATTGATTCCCAAATATTCAGAGTATGGATTGGATCCATCATTTTACGTCGAACCCGAAGGATTTTGGCGTCGATTATGTAATAGAATTAAGAAATCAGGTAGTAATGTTAAACAGGGCTATATCAAGGCAATTGATATGGGTCGTAAGGATCCTCGAAAGGTCATTTTTGCTGTTAAAATGGGTTTAACTCTTTCCCTTGTTTCGGTTGTCATTTTCTTCAAAGAGCCCTTATCCTATATTGGTACATATTCCATTTGGGCCATCCTCACTGTTGTCGTCGTATTCGAGTTCAGCATAGGTGCGACACTCAACAAAGGATTCAACAGGGCTTTGGGGACATTGTCTGCCGCAGGACTAGCTGTAGGCATTGCTGAATTATCTGTTATGGCTGGAAAATGGCAGGAGGTTGTGATTGTGGTCAGCATTTTTGTTGCAGGTCTCGTT
>gnl_Solly_v2.4_Solyc06g061100.2.1
ATGTGGGCTCTGCCCGCGCAGATGGAGGTCTTGAGTGGAAAAAATATTTGTTCCTGCTTGAATAATGGTGATGTTGTGGAGAAAATGAAGAGGTTGGGAAGATTAACATGTAGAAATATTTGGAAAGTAGGGAAAGAAGACAAAAGAAGGGTTATTCACTCACTTAAAGTTGGAATCTCCTTGTCATTGGTCTCCTTGTTATATTTAATGGAGCCATTGTTCAAAGGCATTGGAGAAAATGCTATTTGGGCTGTCATGACTGTGGTGGTTGTTCTTGAATTCACGACAGGGGCAACATTATATAAAGGGCTGAATAGAGGACTAGGGACACTATTAGCAGGATTATTGGCTTTCTTGATTGAACGTATTGCAAATGAATCAGGCCACATATTTCATGCTGCTTTCATTGGGACCGCAGTTTTTCTAGTTGGAGCGGTGACTACATACATGAGATTCTTCTCTCACATAAAGAAAAATTATGATTATGGTGTAGTGATATTCCTCTTGACGTTCAACTTGATCACAGTCTCAAGCTATCGTGTTGATAGTGTGTTGAAGATCGCGCATGAGCGATTCTACACCATAGCCATTGGATGTGGTATCTGTCTCCTCATGAGCCTGTTTATATTTCCAATTTGGTCAGGAGAAGACCTCCATTTATCGACTGTTGCCAAGTTCGATGGCTTAGCAAAATCAATTGAAGTTTGCATTAACGAGTATTTTAGCGACGATAATATTAATCAGCAAGAGGGAAAAGTGAGAGAAAATTCAATGGAAATGGAGGATCCTATTTATAAAGGTTACAAGGATGTGTTAGATTCCAAATCATCTGATGAAACTTTGGCACTATATGCAAGTTGGGAGCCAAGATATTTAAAAAGTAGTTCCTGGCAGCAATATGTTAAATTAGGGACTGTTCTTCGCCATTTTGGATACACAATAGTAGCTCTACATGGATCCCTGCAAACTGAAATTAAGACTCCTCAATCAGTTCGAGTAGTATTCAAAGATCCATGCATTCGACTTGCCAGAGAAGTGACAACGACACTAAAGGAACTAGGCGATAGCATACGAAATCGTCGTAAATACTGCCCAGAAATCCCATCTAATCATGTCAATGAAGCCTTACAAGACCTCATCGACGCATTAAAATCCCAGCCAAGACTCTTTCTCGGCACAAATAGTAATACAAACATACTATTAGCCTTAGCCACATTGGCCACTAGGCAAAAATCAGGTAAAGATTTTGTAGCCTCTTTATCAAGTGTAAATAATGACGATCCTGCTCGTCTTGGACTTAGCCATGATAAAAAGAGTTTGAGGCCTACATTAAGCAAGATAGGCATGACTAGCTTGGAATTTTTGGAGGCCTTACCATTTGCAGCTTTTGCATCTTTGTTAGTTGAGATTGTTGCAAGACTTGATCTTGTTATTGAACAAGTAGTGGAATTGGGAAGAGTTGCGCAATTTAAGGAATATAGTCATGATGATGTGGTTATTAATGTAAGTTGTGATAATAATCCTAGAGTGGGAAATGAGTTCCCCTCCTCCCATACAGCAACAGAT
>gnl_Solly_v2.4_Solyc03g096820.2.1
ATGGCAGCAGCAGGGAATGCATATCTGGGTTCATTGAAGCAGAGCTTCCATGAAACAAGCAAAGAAAGATTGTTACTACTCAGAAAAGGCTACTCAGACTTGAGTGTAGGTGGTGGTGGTGGTTTTACTGGAAACGAGAACTTTCTAGAACGTATTCGTTATCGAGTTTCTGAGTACTGTAACAATGTCAAACAAGCTGCAAGTAAAGCAGTTAAAATGGGTCGCAGTGATCCGAGAAAGATTATCTTTTCTGCTAAAGTGGGTTTTGCTCTTGCCCTTGTTTCCATTCTCATTTTCTTCAAAGAACCCATACCCTATATTGGTAGCCACTCCATTTGGGCGATTCTTACCGTTGTCGTCGTTTTTGAATTCAGCATAGGGGCGACGCTTAACAAAGGATTTAACAGGGCTTTGGGGACATTTTCTGCTGGAGGATTAGCTTTGGGCATTGCTGAACTGTCTCTTATGGCTGGAGGATTTCGAGAGATTTTGATTGTGATCAGTGTATTTATTGCAGGATTTTGTGCGACTTATATGAAATTGTATCCTCCACTGAAGGAGTATGAATATGGATTCCGGGTCTTCTTATTGACATATTGTATAGTGCTAGTATCCGGGACTTCGGATTTTGTAAAGACAGCTGTTTCTCGATTGTTACTTATTGGGGTTGGAGCTGCTGTTTGTTTGGTTATTAATATATGCATCTTCCCCATTTGGGCTGGTGAAGATTTGCACAAATTGGTGGTGAAAAACTTTAAGGGTGTCGCTACTTCTTTGGAAGGTTGTGTCAATGACTATTTGCAATGTCTTGAATACGATAGGATACCATCAAAAATTCTTCTTTACCAGGCATCTGATGATCCTATCTACAGTGGTTACAGGGCTGCTGTAGAGTCTACCAGCCAAGAAGCTTCTCTGTTAGCTTTTGCTGTGTGGGAACCCCCTCATGGACGTTACAGAATGCTCAATTATCCTTGGGCTGAATATACTAGAGTTAGTGGTGCACTACGGCATTGTGCTTTCATGATAATGGCAATGCATGGATGTATTCTTTCGGAAATACAGGCAGCATCTGAATTAAGGCGGACTTTTATGAAGGAGATTCGGAGAGTTGGGACTGAAGGAGCTAAAGTGATACGACTGCTTGGGGAGAAAGTTGAAAAGATGGAGAAACTAAGCCCCGGAGATCCTCTCAAAGATGTTCATGAAGCTGCTGAGGATCTCCAATTGTTGATTGACCAAAAATCTTATCTTTTGGTTAATGCAGAGAATTGGGAAAGTTCAAAAAGACCTAAGAAGTTTGAAGATCCTGAACGCCTACAAGAGCTTAAGGACAATGAACCTAAACCAATGGTAATTAACTCCCTTAGTGAAGCAACTCTCCATCTAAGGTCTGCTCACACATTGAAACACATGGATACTCTTAATCCAAATGTAAGTGTCAACTTTTCTACTTCACAATGGGGTTCCTCAGCAGATGTATTCGCGCAGCAGACAATGTGGCCTTCACGGCTTTCACTTATTGGAGATGTGATTTTAAATGAACGTGAAGTACGGACTTTTGAAAGTGCTAGTACATTATCACTGGCAACATTTACGTCCCTGTTGATTGAGTTTGTTGCAAGACTTCAGAATCTTCTACATGCATTTCAAGAGCTCAGTGAAAAGGCAAAATTTAAGGAACCTGTAGATACAAAAGAGGCAACTACTCTC
>gnl_Solly_v2.4_Solyc03g119640.2.1
ATGGTGAGAAAATTGAATTCCTTCAGGAAGAGTTTTGAAGACAAACGATTAAGAGAACGTCTTCTTTCTTTATGCAACGGCGTCGAGTACACTGAGTTACCTGGTTTCCGGCATAGTCTTGATCACCAAGACCAAGAAACTTCTGGATGTTGTTCTTCTTTCCGGGAGAGGTTTTCTGAGCTATGGAAGGATTGGAAAAGAGTTTCTGTAAAGGCGATGGAGATGGGTCGAACCGACCCGAGAAAGATCATCTTCTCCGCCAAGATGGGTTTGGCATTGATTCTTATATCTTTGTTAATCTTTTTTAAGGAACCCGCGGTTAAAGAGCTTGGTAAATACTCTGTATGGGCTATTCTTACTGTCGTCGTCGTTTTTGAGTTCAGTATTGGAGCCACTCTAAGCAAAGGGTTTAATCGTGGGCTTGGGACATTATCAGCTGGAGGACTAGCTCTTGCAATGGCTGAATTGTCTCAATTGGCTGGAGAATGGGAAGAAGTTGTTATAGTAATTGGTATATTTATAACAGGTTTTTTAATTACATATGCAAAACAGTACCCAGCAATGAAGCCTTATGAATATGGTTTCCGGGTTTTCTTGATAACGTATTGTTTCATCATGGTATCTGGCTATCACACAAGAGAATTTATTGAAACAGCTGTTAGTCGGTTTTTGCTCATTGCACTTGGTGCTAGTATTTCTTTAGCTGTGAACATATGTGTGTATCCCATCTGGGCTGGTGAGGATCTTCACAATCTGGTGACGAAGAATTTCATCAATATAGCTAATTCACTAGAAGGTTGTATCAGTGAATATCTGAACTGTGTCGAATATAAGAGGATCCCTTCAAAAATTCTTACCTACCAAGTGGCTGATGATCCAGTTTACAATGGCTACAGATCAGCAGTAGAATCTATAAGCCAAGAGGAAGCTCTGGAAGCATTTGCAGTCTGGGAGCCACCCCATGGTCCATACAAGATGATTAAATATCCTTGGAAAAACTATGTCAAAGTTAGTGGTGCATTAAGGTATTGCGCTTTCATGGTTATGGCACTGCATGGATGTATACTGTCTGAAATACAGGCACCTGCCGAAAGAAGACAGGTTTTTCGTAATGAGCTTCAGAGAGTAGGTACAGCAAGTGCCAAAGTGTTGAGAGAACTGGGGGAGAAAGTGAAAAAGATGGAGAAGTTGGGGTCAGGGGACATTCTCTATGAAGTTCATGAAGCAGCAGAAGAGTTGCAAAAAAAGGTGGATCGGAAGTCTTATCTTTTCGTCAATGCTGAAAACTGGGAAATAGGAACACGAGCCACAGCGGTGGATATTTCCCAGGAGCTTGGAAGCATGGATGAGGACAAAAGCTTACTTCAACATCACAGGTCTCAAAGTGAAACAGTCATCAACATAGACTCCATCCTTGCCTCAAAAAGTTGGGATAATAGGACGTGTAACCTGGCTAGTAATAACAACCAAACTACAGGAGTAACCCCAGAAAACTCGGTTGGGAAACCAAAATTCCGAACAACACATTCTCTGCCTAAAGATAATGATGCACTAAAGGAGGTGGAAGCGGGGGAGGATGAAGAAGAAGAAGAAGAAGAATCAAAGACATACGAAAGTGCCAGTGCTTTGTCTTTAGCAACATTCACATCCCTTCTCATAGAATTTGTTGCAAGACTTCAAAACGTAGTAGACTCATTCGAAGAATTAAGTGAGAAAGCAAAATTTAAGGATCCTATGGATTTGTCTGATGCATCGCAGAAAGTTGGCTTGTGGTCCAGGTTTAAAGGGTGTATAAAGTTTTGGAAAAGAGAGAGCAGTTTACCAGTT
>gnl_Solly_v2.4_Solyc01g096140.2.1
ATGGTTAAGGAAAATGAAGTGGCTGGAAGATTGGAATGGAGGGTTAACATGCCTAATGGTTCATCGCGAATTTTAGCGCCAGAGTCTAGGGAGACATGCAGTAGATTGCAAAGCTTAGTTATGGGGATTGTTTTAAACATCAAGGCATTTCTTGACAAGGCATGGAATTTAGCTGTAAATGAGCCAAAAAAGGTTGTTCATTGCCTTAAAGTAGGATTGGCTCTCTCCCTTGTGTCAGTGTTTTATTACATGAGGCCTCTTTATGATGGTGTTGGAGGGAATGCTATGTGGGCTGTTATGACTGTTGTAGTAGTTTTTGAGTATACTGTAGGTTCTACACTTTATAAGTGTGTAAATAGAGCTATTGGAACATGTCTAGCTGGATCTCTAGGAATTGGTGTTCATTGGGTTGCAAGTCAAGCAGGAGATAAATTTGAGCCTGTTATTCTCCAAGTTTCAGTTTTTCTCTTGGCTGCTGCAGCAACCTTTTCTCGGTTTATACCTACAATAAAAGCGCGATTTGACTATGGTGCAATGATCTTTATCCTTACCTTCAGCTTAGTGTCAGTGTCAGGCTATCGCGTTGATAAGTTGGTTGAATTGGCTCATGAAAGGGTCTCCACTATTGCTATTGGCGCCTCCATCTGTATTTTCATTACCATGATTCTCTGTCCAGTATGGGCAGGTACTGAGTTGCATCATCTCATTAGTAACAACCTGGAAAAACTTGCTGATTCCTTGGCAGGATATGCTGCTGAGAACTTCAGTGTAGATGGCAGTAAAAATGTACATGAGAAAGATTCCAGTAAGAAATTGCAAGGCTACAAATGTGTACTTAATTCTAAGGCTGCTGAAGAATCCATGGCCAATTTTGCCAGATGGGAGCCAGCACATGGAAAATTCAATTTCCGACATCCATGGAAACAGTACCTCAAGATTGGAGCTTCAATGAGAAGCTGTGCCTATTGCATTGAGACTCTCCATGGCAGTATTAACTCCAATACTGAGACTCCTGAGTTCCTTAAGAAGCCTCTCAATGATGTCTGCATGAGATTAGGTACTACTTCCTCCAAAGTGCTAAAAGAGATGTCGAGTATGATAAAAACAATGAAAAAATCAACAAAGCTAGATATACTTGTTGATGAAATGAATTCTTCGGTAGAAGGCCTTCAAAATGCCCTCAAAATCTTCCCAAGTTACCAGCATATACCAACCCCAGACCCCGGAACTGAAGAGGCCCCTAATGGTACAGAAGAGCCTAGCTTGAAATCAACTGCTTTATCACTCATGGAAATTGTTCAAATGGCCACCCTAACATCACTGCTCGTAGAAATAGCATCAAGAATAGAAGGGATTGTAGAGGAGGTCAAAGAACTGGCAAGCCAAGCAGAATTTAGAGACGAAAGCAGCATGAAGTCCAAACAAACTCAAACAAAGATAAATGGAAATGATGGTAATGAGCATGAAGTAACAATGAAGACTCTTCAAAAAGTC
>gnl_Solly_v2.4_Solyc01g007080.2.1
ATGGATATTGATTCCAAAATCCAAGAAAAAAATAGTGTTTTAAACATGTTGTGGAATCAACTCAAGTGGTTTCCAATGAAGTTGATAAACAAAATTAACAACATTGCTAATAACACAATAAATATTGGAAAAAATGATCCAAGAAAAATTTGGCATGCATCCAAAGTGGGATTATCACTTACTTTGGTTATATTGTTTTATTATTCATGGCCACTTTATCATAGTTTTGAACAATCAGCCATCATGGCTGTCCTCACAGTCATGGTTGCATTTGAGTACACTGCTGGTGCAACTATATCAAAGTGCTTAAACATAGCATTTGCAACAGCATTAGGTGTGTCATTAGGGATTGGAGCTAAATATTTAGCTGAGATTTGTGGAAAAGAAGGGGAGCCTATAATTCTTGGGTTTTTGGTCTTCATTCTAGGTGCTTTAGGTACATTTACAAGATTTTATCCACATATGCAAAGGAGGTATGACTATGGTTGCATGTTCTCTGTGGCAACATTTAGTTTGGTCACAGTGTCTGGTGATAGGTATTTGGAGATGGTTAAGTATAGGATATCAACTATTATGGTTAGTGTTGCAACAGTCATGGTTATATCATTGGTCATTAGACCAGTATGGGCTGGAAAAGATCTTCATAATCTTATTATTGCAAATCTTGAAAAGCTAGCAAGCTTCTTAGATGGTTTTGAAAGTGAATATTTTCAAGCAATTGGTGAGGGCTCCAAAGACAAGGAAAAAGGATTTCTTGAAGCCTTTAAAAGTGTTCTTGGTTCTAAGGCCACTGAGGAATCTTTGGCAAATTTTGCATGGTGGGAGCCAGCAAATGGACCATTTAGGTTTAATAATCCAGGGAAAGAGTACTTAAAGATTGGTAACCTTGGTAGAGATTGTGCTTGCCATCTTCATGCTCTTAGTGGTCACTTAAAATCTAAATCTATGGCACCAACTGAGTTTCATAAAAGAACAGAAGAAGGTTGCAAAAGCATTATAAAGAAATCTAGTAATGCATTAAAGTATCTTGCTTTGTCCATCAAAACTAGGACACAACCCGGCCCGTATAATGCAAAATTCGCCATCGATGAACTTAGAGCGGCGCTCTTAATTACCACAAAAACCATCTCAGAAGAAGACACAATCGATGTCGTGTCGGTGGCGTCGATACTCATCGATGTCACTAGATGCGTCGACGAAATCTCTAAGGCGGTAGGAGAGCTTTCGATCAAAGCACATTTCCAAAAGGAGAAAAAAAAGAAGGATAATTCACCATCAGCGCCTCAGTTACAACTCCCAAACCGCGTAATCGTGAACGCCGCGGCGGCGGTGGCGGAGGAGGAAAATCCTATAGGTCTAATAAAAGGAGAACACGTTGTTTGTGAGATACATGCAATAGACGAGGAGATAAATATTAAATTTACG
>gnl_Solly_v2.4_Solyc01g007090.1.1
ATGGAGATTAATTCAACAAATCAAGAAAATCATAGTGTTTCCACAAAGTGGTGGAACAAACTTAAGTATATTCCAAGAAAAATTCAAAAAAAAATTGGAAAAATTGCAAAAAACACAAAGCAAATTGGCAAAGATGATCCAAGAAAAATTTGGCATGCATTTAAAGTGGGATTAGCTCTCACTTTAGTTTCTTTGTTCTATTACACTGAACCATTATTTCATAATTTTGATCAACCAGTAATGTGGGCTATCCTGACTGTGGTGGTTACTTTTGAATTCACCGCTGGTGCAACCATATCAAAGAGCATAAATAGAGGAATTGGTACAGCCCTAGCTGGTGCATTTGGTCTTGGAGCTAAATATTTAGCTGAATTAATTGGGAGAGAAGGTGCTTTAGGTACATTTACAAGATTTTACCCTCATATTAAGAGGAGGTATGACTATGGAACCATGATATTTGTTTTGACCTTTAGTTTGGTTGCCATCTCCGGTTATCGAATCGAAAATATTTTTGAATTAGCTCATCGACGAATATCTACTATTATTATCGGTATTTTCACCGTTATGTTCATCTCAATAATTATTCGTCCAGTGTGGGCCGGAGAAGATCTTCATAAGCTTGCTAGTATTAACCTTGAAAAGCTAGCGAGCTATCTAGAAGGATTTGGAAGTGAATATTTTCACATTTCTGAGATAAAAAGTGTTGAAGGTAACAAAAATAATGAAAAAGGACTTCATGAAGCTTTATTAAGTATTATTGGTTCTAAGGCCAATGAAGAATCCTTGGCAAACTTAGCATGGTGGGAACCCCCTCATGGAGGTTTCAAGTTTAATCATCCATGGAAACAATACTTGAAGATTGGTAGTCTTGTTAGAAAATGTGCTTGCCATCTTCTAGCTCTTAATAGCCACATAAATTCTAAATCTCAGGCACCAAATGAATTTGAGAGGAGGATAGAAGAAGTATGCAAAAAAATGATTATGGAATCTAAAAATGCATTAAAAGAATTTGCATTGTCCATTAAAACTATGGCACAACCAATTTCTTATATATGTAACACAAAAAATGTCATTGATGACCTAAAACTCACACTAGGCACTTCAAAAACCTTTTTTCGATACGATGAATCGCGCGTCATGGACTGTGTCCCCACCGCGTCGGTCGTGTCCTTACTCATCGCTGTCACTAAATGTGTCGACGAGATCTCTGAGGCTATCGAGGAGCTTTCGAGCAAAGCACGTTTCGAGAAAAAGAGTATGTCGCCGGCAACAGCATCACGATCGCATCGGCCACGAATATTGCACCGTGGGACCGTGAATCCTATTGTGGAGGATGAGATGAATGGTGGTGATTTTGTTTCGATCGAGATAGGTGACAATGTAGACTCAAAGGGGGAAGTGGTAGTAGAAGAGGTGAATCAAGTGAATAATACAATAAATGCAACAAAAGAGGAATCTTTTGTTATTTGGATAAGTGGAAGCACCGCAATGGCTATAGTGGAAGAGATGATAACGCCAAAAAAGATCGGAGATTTTATGGACTTAGTCGATATAAAGCTTTATAACAACATTCCATTTGTTGAATCAACAAAAGGAGTACTAACAGTCCTAGAGGAGGCGAATCAGGTGAATAATACACTATTTAAAACAGAAGAAGAATCTATTGTTATCGGGATACGTGGAAACACGACAACAACAAAAGTGGAAGAGATGGAAATGACAGAGAACAAAGTAGAACTAACAGACTTAACAGATATAAAGTTTAACAATAGCATTCAGTTTCTCGAATCTATATTGATGACCGTAACAACAATAGTAGAGGAGATGAAAACGACAGAAAAAAGGAGATTTTGTAAATTTAGTCGA
>gnl_Solly_v2.4_Solyc05g009580.2.1
ATGGTGACCATAAAGAATTTCTTCAAGAAGGCTTCTCAAGATCAATACAACCAAGAAAAAGAAAAACTACTACAACATGATGATGATGAAATTAAAAATGGATGTTGTTGTTTCACTCCATTATATGAAAAATTGAAAAGTTTCTTCAATAATATTCAAGATTTTGCAGAGAAAGCAATTGAGATGGGTAAAAATGATCCAAGAAAGATCATTTTTTCATTAAAAATGGGATTTGCTTTATCTTTTGTGTCACTTCTTATTTTTTGGAAGAAACCAACTGATGTTGCTCAATTTGCAATATGGGCAATCTTGACTGTTCTTGTTATGTTTGAGTTCACTATAGGAGCAACTTTTATTAAAGGATTTAATCGTGGCTTGGGAACATTTTGTGCTGGAATGCTTGCTTTCATCTTTGCTCAATTAGCATTATGGGCTGGAGAAAGGGAAAAAGCTGTAATTGTTGTGAGCATTTTTATTGTAGCGTTTATAGGAACATATTTAAAGTTATATCCAACAATGGCACCATATGAATATGGATATAGAGTATTTATTTTGACATATTGTATTCTCATCGTGGCTGGAAATCGAACTAGAGAATATAATGTGGCTATTTTTACTCGTTTAGCCCTAATTGCTGTTGGGGCTGGTATTTGTTTGATGATAAATATTAGTGTTTGCCCTATTTGGGCTGGTGAAGATTTGCATCGATTGGTTGTTAAGAATTTCATGGATCTTGCTACGTCTTTAGAAGGTTGTATCAATGGATATTTAAGTTGTGTTGATTATGATGAAGCTACAAATGATTCAGATTATAATGGCTATAAATCTGTTATAGAATCAACAAGTCGAGAGCAAACATTGCTTGGATTTGCTATTTGGGAGCCACCTCATGGACGTTTTAAAATGCACAAGAAACCTTGGAGAGACATTGTAAAATTAAGCAGTGGATTGAGACATTGTGCATTCATGGTCATGGCATTGCATGGATGTATCCAATCAGAAATTCAGGCACCACCAGAGAAAAGAAAGGTATTCCGCAACGAGCTTAAGAAAGTTGGTACAAATGCCGCAAAAGTTCTACGTGAGTTAGGAACAAAATTAGAGAAACTAGAAATGCTAAATGGTCATGAAAATATCTTAAAAGAAGTGCATGAGACAGCACAAAATCTTCAACAAAAAGTAGATCACAAGTCATATCTATTGGTCAACTCAAAAAGTTGGGAAATTGGAAAATCAAACATTAATAATAATAATAATAACCTTGACGATTCATCAAGTGAAAATAGTAGTAGTGAAAATATACCATTAAGTTCACGATCACTAAGTGAAACAGCTATCGACATAAGGTTATTACAAGGGAATTGGCCACAATCAGATCAATTAGTCGCAAAATTAACACCATTTAAGAAGCAAAATCAATGGCCTTCGCGTCTTTCACTTGTTGATGGTGAAATTGCTGATACAATCGAAATGGAAACTTATTTAAGCGCGAGTGCTCTATCCTTAGCGACGTTTGCATCACTTCTAATTGAACTTGTTGCAAGGCTACAAAATGTGGTTGATAATTTCGAAGAATTAAGTCAAAGGGCGGAGTTTAAAGAGTCCAGTAGTGTTAAAAGT
>gnl_Solly_v2.4_Solyc05g009590.2.1
ATGGTCATGTATATAAAAAAATTCTTCAAGAAGGATTCTTCTTCTTACAACAAAGAAAAATTGTTGTTACATGATGAAAAAAGAAATGGTTGTTGTATTTACTTCAACAATATTCAAGATTTTGCTAAAAAAGCAATTGAAATGGGTAAAAATGATCCAAGAAAAATCATTTTTTCATTAAAAATGGGATTTGCTTTATTTTTTGTGTCTCTTCTTATTTTCTGGAAGGAACCATTTCCAGAGATTGCTCAGTTCTCAATATGGGCAATTTTAACAGTTCTTATTATGTTTGAGTTCACCATAGGAGGAACACTTATTAAAGGATTTAATCGTGGTTTGGGTACATTATTTGCTGGGATGCTTGCTTTCATCTTTGCTCAATTAGCATTATGTGCTGGAGAATGGGAAAAAGTTGTATGGGTTTTCAGTATTTTTATCGTAGCATTTTGTGGAACATATTTGAAGTTATATCCAACAATGGCACCATATGAATATGGATATAGAGTATTTATTTTGACATATTGTATTCTCATTATGGCTGGAAATAGGACTGGAGGATATAATGTGGCAATTTTAACTCGTTTAGCCCTAATTGCTCTTGGTGCTTGTATTTGCTTGATTATTAATATTGGTATTTGCCCTATTTGGGCTGGTGAAGATTTGCATCGATTGGTCGTTAAGAATTTCATGGATCTTGCAACGTCTTTAGAAGGTTGTATTGATGGATACTTAAATTGTGTTGAGTGTGATGAATCTACAAATCACTCGAACTATAATGGATACAAATCGGTCATCGAATCTACAACTCGAGAGCAAACATTGCTTGGATTTGCTATTTGGGAGCCACCTCATGGACGTTATAAAATGCACAAGAATCCATGGAGAGATTTTGTCAAATTAAGCAGTGAATTGAGGCATTGTGCATTCATGGTTATGGCATTACATGGATGTATCCAATCAAAAATTCAGGCACCACCAGATAAGAGGAAGGTTTTTCAAAATGAGCTTAAAAGAGTCGGTATCGACGCTACAAATGTTCTACGTGAGCTAGGAACAAAATTACATAAAATGGAAGCGCTAAATAGTCATGAAAATATCCTAAAAGAAGTACATGAGACAGCACAAAATCTTCAGAAAAAAATAGACAACAAGTCATATCTCTTAGTCAACTCAAAAAATTGGGAAATTGGAAAACCAAATATTAATTTTGATGATTCATCAAATTATGAAAATGGTAGTAGTGAAAATTTGCCATTAAATTTTCAATCACTTAGTGAAACAGCCATTGACATAAGGGATTTGCATACTCCACAATATCCAAAAGATGAATTGGTCACAAAGTCCATGTTATTCAACAAGCAAAATCATTGGCCTTCATGTCTCTCAATACTTGATGGTGAAGAGATTGATACAATTGATGAAATTGAAACTTATTTAAGTGCTAGTGCTTTGTCTTTGGCTACTTTTGCTTCACTTCTCATTGAATTTGTTGCAAGGCTACAAAATGTGGTTGATTGTTTTGAAGAATTAAGTCAAAGGGCAGAGTTTAAAGAGCCCATTAGTGTAAAGAGT
>gnl_Solly_v2.4_Solyc08g006990.1.1
ATGGAGGTGAATAATGGAGAAAATACTAATAATAATTGGGTACCAATTATGAAGAAATTACACATAAATGTTATTGGTGAAAAGATGAAAAAATTCCCAAGAACAATTTGGAGAATTGGAAAAGAAGATCCAAGAAGGGTAATTCACTCACTAAAAGTTGGAATTTCATTAACATTGGTTTCATTGTTGTATTTGATGGAGCCATTGTTCAAAGGATTTGGAAGTAACGCTATTTGGGCTGTCATGACTGTGGTTGTTGTTCTCGAATTCACCGCAGGGGCAACATTGTGTAAAGGGCTAAATAGAGGATTGGGAACACTATTAGCAGGATCATTGGCATTTTTGATTGAATATGTTGCCACAAAAACTGGCCATGTATTTAGAGCTATATTTATTGGAGCTGCACTTTTTTTTATTGGTGCTACAGCAACGTATATGAGATTTATTCCTTACATAAAGAAAAACTATGATTATGGCGTAGTGATATTTCTCTTGACTTTCAACTTGATTACAGTATCAAGCTATCGTGTTGATAACGTGTTAAAAATCGCGCACGAACGTTTTTATACCATAGCTATTGGTTGTGGTATTTGTCTCCTCATGAGTCTATTGATATTTCCAAATTGGTCAGGTGAAGACCTTCATAATTTCACTGCTGCTAAGTTTGAAGGCTTAGCAAAATCCATTGAAGCTTGTGTTAATGAGTATTTTAGTGATGAGGAACAACAAAAAGCCAGAGAAAATTCTTCAGATTTGGAGGATCCTATTTACAATGGTTACAAGACTGTATTGGATTCAAAATCATTTGATGAGACCTTGGCATTATATGCAAGTTGGGAGCCAAGACATTCAAGACATTGTTATAGGTTTCCATGGCAACAGTATGTTAAATTGGGAAATGTTCTACGCCATTTTGGATATACAATTGTGGCTCTTCATGGTTGTCTTCAAACTGAAATTCAGACTCCTCGATCGGTTCGTGCAATGTTCAAAGATCCATGCATAAGACTCTCAGGAGAAGTAGCAAAAGCACTAAAGGAATTAGGAGATAGCATAAGATATCGTAGACATTGTTCACCTGAAATTCTATCTGATCATCTTCATGAAGCATTACAAGACCTAAACAAAGCAATAAAATCCCAACCAAAACTCTTCATTGGTTCAAAAAACAACACAAACAAGCTAACCCTAGCGACTGTCGTTTCAAAAGGACAGTCTGGTGCACTAAACTCTCGTAGGGTTTCCTTATCAAGTGTCAAGACGGACACGTCCGCGTTGCTTGATTGGAAATCCAAATTAAGAGGTGGTAGTAGTACTACTACTAATGAAAATTCAAAATTGAGGCCAACATTGAGTAAAATTGCTATAACAAGTCTTGAATTTTCAGAGGCATTGCCATTTGCTGCTTTTGCTTCTTTGTCAGTTGAAATTGTGGCAAGACTTGATCTTGTTATTGAACAAGTTGAAGAATTGGGAAGAATTGCACATTTCAAAGAGTATAATGATGATGATAATGTTGAACTTGTTGTTGTGGAAATTGATAAAAAAAATTCAAGGACTTTACCAAATCAATTGCCAACTCAAGATGCAGGAGAT
>gnl_Solly_v2.4_Solyc08g082950.2.1
ATGAATGCAATCAACAATGCAGAATGGAGGATCAGGATGGCTGATGGCTCGTCCGAAAATTTGGCACCAGAATCGAGCCTAGTTACAAGAATGTACCTTTCATTTGAACGATTCTTGAAAAATTTGATCTTGATAGTCATGAGATTTTTGGAGAAATCATGGAACATAGGAAAGAATGAACCAAGAAAGGTGATCCATTGTCTTAAAGTTGGAATAGCTCTATGCGTTGTATCGTTGTTCTATTATATGAGACCTTTGTATAATGGTGTTGGAGGAACTGCAATGTGGGCTGTTATGACTGTTGTTGTGGTTTTTGAGTACACTGTGGGAGCAACACTATACAAATGCTTAAACAGAGCTACTGGTACTTTTTGTGCTGGATTTCTTGCAATAGGGATCCATTGGATTGCTAATCAATCAGGCAAAAGATTTGAGCCTATAATTATGGGAGTTTCTATTTTCATATTAGCCTCAGCAGCAACTTTCACAAGGTTCATTCCTGCAGTGAAAGCACGGTATGATTATGGCACTATGATCTTCATTCTGACTTTCACATTGGTTTCAATATCTGGATATCGTGTTGCAAATTTGTTGAACATGGCTCACGAGAGAGTATCAACGATCATCATCGGTGCTTCCTTGTGTGTTATTACAAGCATTCTCATATTTCCCATATGGGCTGGTGAAGAGCTCCATAAACTTGTCATTAGTAACTTGGAAAAGCTAGCAGAGTCCTTAGATTGTTGTGTAGCTGAATTTTTTAGCGACAGTGAAGACACAACAACAAATACTAAAAAAATGCTAGCTTTCAAGTGTGTGTTGAATTCAAAGGCCTCTGAAGAGACAATGGCCAACTTTGCTAGATGGGAGCCTGCTCATGGACTTTTCAACTTTCAACATCCATGGGGAAAGTACCTTAAGATCAGCGCGTCAATGCGTAGTTGTGCCTGTTGCATTGAGGCACTTACAAGCTGCATCAATCAAAAAGATCAGGCTTCTGAGTTGTTAAAGAATGAGCTTACTAACACTTGCCAACAAGTAAGTTCAAGTACAAGTGAGATACTGAAAGAGTTAGCTTTAAACATGAAAACAATGAGAAAATCCTCCAGGATGGATATCTTACTACAAGAAAAGAGTAACGCGATTCAAGAACTAGAAACTCTGATGGAACAACTTTCAGGATTGCTTTTTATACAGCCAAAGAATGATCAAGAAAAGCCAGTTATAAGAACCAGTAGTACTAATGTTATCCCTCTTGTTGAAATCATACCAACTGCAACATTTGCTTCTTTAGTGATCGAAATTGCCACGAGGATCGAAGGGGTTGTTGATGGTGTTGAAGAATTATCAAAATTGGCAAAATTCAAACTTGAGGATGCTGATATGATAATCAAACAGAACAAACCAGTCATCAAGAATATCATAAAC
>gnl_Solly_v2.4_Solyc11g071350.1.1
ATGGCAATGAAAAATCAAGAAAATGTTGGGATTTTAAAGAAATTTCCAGAAGCTTCTAATAAAATGTATTCATTTGGGAGTAATGTGAAGAAAATAGCTAAAGAAGATCCAAGAAAATTAATTCATTCAATTAAAGTTGGATTAGCAATTGCATTAGTTTCATTGTTTTACTACTTTGAACCATTGTTTGATTATGAAGGATTTGGTGTTTCTTCAATGTGGGCTGTTTTAACTGTTGTTGTCGTCTTCGAATTTTCTGTTGGAGCAACACTTGGGAAGGGAGTTAATAGAGGATTTGCAACATTTTTAGCTGGTTCATTAGGTGTTGCAGTTCATAGACTTGCTACCTTTACAGGGTCAGACAAATTGCAACCAATAATACTTGGATTATCTGTTTTTTCGATAGCTGCGATAGCGACTTTTTTGAGATTCGTACCAAAATTGAAAGCGAGATATGATTATGGCATTCTCATTTTTATTTTGACGTTCTCAATGATATCTGTCTCGGGGTATCGAGACCCTGTGGTGCTTGATAAGGCGATTACCCGAGTAACTACGATCCTCATTGGGGGCGTGGCGGCGATCATGTTTAATGTGATTATATACCCGGTATGGGCCGGTGAAGATCTACACAATTTAATTGCCACAAATATTGAAGATCTTGGAATTTCTCTTGAAGGATATGGAACACAATACTTCAAGAAAATAGATGTGAAGTCTGAAGAGGAATTAGAGAGAATATCTCTTAAGGAATACAAATGTGTTGTCTACTCAAAAGCTAGTGAAGAAAATCTGGTCAATTTTGCAAAATGGGAGCCACATCATGGAAAATTCAGATATAGACATCCATGGGGTCAATATTTGAAAATTGGAGATCTTGTTCGTGAATGTGCCATTAAAATCAATGCTTTGAATTCAGATCTTACCTCTTGCAATATGACACAAGAAGGAAGGAAAATAATTCAAGAACCATGCACAAAGATGAGCATAGAGTGTGGTAGTGCATTGAAGGAAATAGCAATGTCAATGAAGACAATGACACTTTATCCAACAATTGATTCACATATTCTAAAAGCAAAATCATCATCTGAAAAACTAAGATCCATAATTAGAAATGGTGATTTAATTGAAGAATTAGAGTTGCAAAAACTACTCCCATCAACAAGAATTGCTTCACTTATGCTAGACATAGTGTCAAATTCAATAGAAATTGTGAACTCTGTGAATCAACTTGCTACACTAATGAAATTCAAGATTTTGTCATCAAAACCAAAGAGATTAGGGAGCAAGAGTAGAATTCCAAGTGGAAATATTGGAGAAGCACACCTTGTGGTTAATGTTGAG
>gnl_Solly_v2.4_Solyc11g068970.1.1
ATGGAGATTGCTTCTATGAACAATGATGAAAAGCCAAGTACTTTTTTCACCAAGGGATTATTATGGTTCAAATCTTTGCATGAAAAAATATTTGCTAACATTGTTGGAATTGCTAAGCAATTCAAGAAAAATGCTAAAGATGATCCAAGAAGAGTGATTCACTCACTTAAAGTTGGTTTATCACTCACTTTAGTTTCATTATTCTATTATTTCCAACCCCTTTACAATGGTTTTGGTGTTTCTACGATGTGGGCGATCATGACTGTGGTTGTCGTTTTTGAATTTTCTGTTGGTGCTACACTTGGAAAAGGATTAAATAGGGGAATGGCAACCTTGCTAGCTGGTGCACTAGGGGTTGGTGCACATTATTTGGCTAGTGCAAGTGGTAAAGTTGTGGAGCCAATACTTCTTGGTCTATTTGTCTTTCTACAAGCATTTGCATTAACTTTTATAAGATTCTTTCCTCAAGTGAAGGCCAGATATGATTATGGAATGTTAATTTTCATATTAACATTTTGTTTAGTCTCAATATCTGGTTTTAGAGTTGATGAAATAGTGGATATGGCACATAAAAGAATCTCAACAATACTCATGGGTGCTTCTGTTTGTATTATTGTTTCTATATTTGTTTGCCCTGTGTGGGCTGGTGAAGATCTACACAAATTAGTAGCAAAAAATATGGAAAAAATTGGCAACTTCTTAGAAGGATTTGGAGATGAGATTTTTAAATCATCAGAGGATATTACAGAATCAAAGGTTGCTAAACCATCCTTGATAGAGTATAAAAGTGTTCTTAACTCAAAGAATACTGAAGAAACTTTGGCCAATTTTGCAAAATGGGAGCCAGGGCATGGACAATTTAAGTATAGACATCCATGGAAACAATATTTGAAAATTGGAGGTCTTATTAGGCAATGTGCATGTAGGATTGATGCACTCAATGGCTATATTAACTCTGAAATTAAAGCACCAGAGGAGATCAAGGAAATGATCAAAGAAACATCAATGAGAATGAGCATAGAATGTGGAAAAGCACTAAAAGAATTGTCAAAATCTATGAGGAAAATGAATTTGCCAATTTCAGCTGATGAACATGTCACAAATGCAAAAAATTCAGCCAAGAAATTAAATTCACTTCTAAAATCAAGAATTAATAATTGGGAAGAAATTAATTTACTACAAGTAATTCCATTAACTACAATTGCATCAATTTTAAGAGATATTGTTACTTGTGTTGAAGAAATTGGACAAGGGGTTAATGAACTTGCTTCATTAGCTAATTTTAAAACCACAAAAAGTAGTAAAGAAATAATTAATACAAATAAGATGGTGGTGGTGGAGAAAATAGAATTATCAAATAATCATGTTGTTATTACTATTAATGAGCAAAATATGAAATTG
>gnl_Solly_v2.4_Solyc10g081890.1.1
ATGGATTTCCCAAAGAAAATGAAGGAAAAAATTGTGGAAATTGTGAAGAAAACAATGAAAATTGGAAAAGATGATCCAAGAAAAATTTGGCATGCATTTAAAGTGGGATTGGCACTCACTTTAATTTCATTGTTTTACTATTATAGGCCTCTTTATGATGGCTTTGGACAATCAGCTATCTGGGCTGTTTTAACTGTGGTCGTTGTATTTGAATTCACTGCAGGTGCAACTTTGTGCAAGTGTTTAAATAGAGGTTTTGCCACATTAACAGCTGGGGCATTAGGTGTTGGAGCAAAATATTTTGCTGACTTATTTGGGAAAGAAGGGGAACCCATTGTTTTGGGTATTTTGGTCTTTACACTAGGTGCACTAGGTACATTTACGAGATTTTTCCCACACATGAAGAGAAGATATGACTATGGAATTTTGATATTTGTGTTAACCTTCAGTATGGTGACTGTGTCTGGTTATCGTGTGGACAAAATATTAGAATTGGCTCATCAACGTTTGTCTACTATTCTTATTGGAGCTGCTACATGCATGATTGTATCTTTGATTGTTTGTCCTGTTTGGGCTGGTGAAGATCTTCATAAACTTATTTATACTCATCTTGAAAAACTTGCAAACTTCTTAGAAGGTTTTGGAAATGAATATTTCATAAATTCAGAGAATGATGAAATTGTAAAGCCCTCTAATGAAGGATTCCTTGGAGCCTATAAAACAGTCCTTAATTCGAAAGCCACTGAAGAAGCTTTGGCAAATTTTGCATGGTGGGAGCCTGGTCATGGATCTTTCAGGCTACGTCATCCATGGAAGCAATATTTGAAAATTGGTGTGCTTGCTAGAGAATGTGCATGCCATCTTCAAGCACTTAGTGGTTACTTTAATTCCAAGCCTCAGGTACCAAGTGAGTTCCAAAAGGAAATAGAAGAAGCATGCACAAAAATGTGCATAGAGTCAAGTAAAGTGCTAAAAGAATTAGCATTTTCCATCAAAACCATGACGCAACCGTCTTCCTCCGCCGCAGAGATCCATCTCTGCCACTCAAAAACCGCCGTCGACGACTTCAAATCGATCCTCACCACCACCGAAACACTACTAATCTCCAACAAATTGGATCTATTGGAAATTTTTCCGGCGATTACGGTGGCGTCCGTACTCATTGACGTAATCAATTGCGTCGAAAAAATGTCCGAATCCGTTGAAGATCTATCGGTTCAAGCACATTTTAAAAAGGCGAAGAACGAGGAATTTTCTTCGTCGTCGCCGGAGAAACCGCCGCCGCAGCAGCACCAGCTGCTCCACCGCGGAATTGTTAAACCGGTTGTCGATGTAGACGATGCTGGTGGTAGTGATTTTGTCGCGATTGAGATTTGCGGTGGTGGAGAAGCGGCGGCGGGAAAGGCGGAGGTGAATCCGGTGGTGGTGAAAAGC
>gnl_Sorbi_v3.1_Sobic.010G220700.1
ATGGGAATGGCTTCTTCTCTGAGTTCCTTCAACAAGAAAAGCACTTTGCTGATGCTTACTGCACCGGTGAAGAGCATAGGAAGGATTCCAGCTTCGTGGGGGAGACATGCATGGAGTATTGGAAGAGAAGATCCAAGGAGAGCTGTTCATGCTCTCAAGGCTGGGACAGCTCTCACACTGGTCTCCCTCTTGTACATCCTCGAACCTTTCTTCAAAGGAATCGGGAAGAACGCAATGTGGGCTGTCATGACCGTAGTTGTCGTGCTTGAATTCACAGCAGGAGCAACCATATGCAAAGGGCTGAATAGAGGGTTGGGAACAGTGTTGGCAGGCTCTCTAGCACTTCTCATTGAGTTTATAGCAGCTGGAACAGGGCAGGTTTTGCGTGCTTTCATCGTGGGAGCTTCGGTGTTTATAATAGGATTTGCTGCCACATATGTTAGATTCTTCCCAACAATCAAGAAGAGCTATGATTACGGTGTGCTGATTTTTCTCTTGACCTTCAATCTGATAACGGTGTCAAGCTACCGCCAACAGGATGTGGTGTCATTAACGAGAGATCGCCTAAGTACTATTGCCATTGGTTGCGCAATATGTCTGTTCATGACTCTCTTGGTATTGCCAAACTGGTCTGGAGAAGACCTGCACAGTAGCACCGTTGGCAAATTTGAAGGATTGGCAACATCAATTGAAGCTTGTGTGAATGAGTATTTCCGAGACCGGGATAAAGGTGATAACGTTCTTGATAAGCAGGAGGAAGCAAGAGCTTCCATTCAAATCGGCTATAGAGCAGTCTTGGACTCAAAATCCAGTGATGAGACCCTAGCACACTATGCAAGCTGGGAGCCAAGACACTCAATGCATTGCTACAGTTACCCATGGCAAAAGTATGTGAAGCTCGGGTCCGTGCTCAGGCACTTTGCATACACGGTTGCCGCACTTCATGGGTGTCTGGACTCTGAGATTCAGACTCCGCCGTCCGTGAGAACACTGTTCCGAGACCCATGCACAAGAGTTGCACGAGAAGTAGCCAAGGTCCTGCAGGAGCTCGCGGTGAGCATAAAACATCACCGGCGATGCGCCCCCGACGTGCTCTCTGACCATCTCCACGAAGCGCTGCAGGATCTGAACTCGGCTATCAGGTCGCAGCCGCGGCTCTTCCTGGGCTCCAAACGCGCGTGCGCCGCCAACAAGCGCATGCTGATGGAGCTGAACTCCGGGAAGCTCTCGGCGTCGAGAGCCACCGCGCTTCATTCGTTCAAGACCGACGCGACAGCGTTGTCAGAGACGCGTGGGCCGCCGGATCGCGTCGAGAGGGGCAGCATGCTGCGGCCGACGCTCAGCAAGATTGCCATCACGAGCCTCGAGTTCTCCGAGGCGCTCCCGTTCGCCGCGTTCGCGTCGCTGCTGGTGGAGATGGTGGTGCGGCTGGAGCTGGTGATAGAGGAGGTGAAGAACCTGGAGCGGGCTGCGAATTTCAGAGAGTTCGTCACTGGGCATGATCATCTGATCGTCGATGTCAGTAGCATGGAGAAGACGAGGAACAGTAATGCTGCACCGTTACACCCTGTCTCTGCTGCAGCTGAA
>gnl_Sorbi_v3.1_Sobic.010G147200.1
ATGGCAGGAGCAGCAGCTCACCAAACCACTAGCTACGCCGACGACGGCAGCCCAGAATGGAGCGTGGCCATGCCGGCCGCCGCGGCGGAACACGAGAACACCAAAAGCAGCCGCCGGGCATTGGTGGTGCGTCGTCTCTTCTCGTGGTTGGTAGCGCCGATGCACGGCTTGGCCAGCCTCGCCACGACGGCGTGCCTGTGGCTGTTCTCGTTGGCGGCGGCGGCGCGGGACAGGGTGGTGGGCGTCGCTAGGATGGCGTGGAGGATCGGCGCCGACGACCCTCGAAAGGTGGCGCACGGGTTCAAGATGGCGCTCGCGCTCACCCTGTGCTCCGTCTTCTACTACGTCCAGCCGCTCTACGTCTTCACCGGCCAGAATGCCATGTGGGCCGTCCTCACGGTCGTCGTCGTCTTCGAGTACACAGTTGGTGGCTGCTTGTACAAAGGGCTGAACAGAGCCATGGCAACGGTGACCGGCGCCGCGCTGGCCCTCGGCGTGCAGTGGATCGCCAGCAAGTGCGGCAAGGAGTTGGAGCCCTTCATCCTCAGTGGCTCTCTATTTGTATTCGCCGCCGCGGCCACCTATTCCAGGTTTCTGCCCAAGATGAAGGCCCGCTTCGACTACGGCGTCACCATCTTCATCCTCACGTACACGCTCGTCGCGGTGGGAGGGTACCGCGTCAACGAGGTCGCCTTCATGGCACAGCACCGGCTGACGACCATCGCCATCGGCGCCATGATCTGCTTCGGCGTCTGCGCGTTCGTCTTCCCGGTCTGGGCGGGGCAGGAGCTCCACGACCAGGTCGCCCACAACATGGACAAGCTGGCTGCCGCCGTCGAGAGCTGCGTCGAGGACTACTTCTCGGAGGCTGCGGCCGGTGCCGACGTCGCCGCGCCGGCGCTGTCGGACAAGTCACATGGGTACAAGGCAGTGCTGAACGCCAAGGCCTCGGAGGACTCACTGGCCAACCTGGCGACGTGGGAACCCGCACACGGCAAGTTCCGCTTCCGCCACCCGTACCATCTGTACCAGAAGGTCGGCGCAGCGATGCGCTCCTGTGCCTACTGCGTCGACGCCCTCGCTGCCTCCGTCGGCTCAGAGGCCCAAACGCCAGCGCACGTCAAGAAGCACCTCGCCGGCGCCTCCGCCGCTCTAGGACGCCACTGCTCTGCCATGCTCCGCGAGGCGTCGGGCTCCGTTGCCTCGATGACGCGGTCCGGCCGCCTCGCCCTCGTCGTAGGGGACATGAACGCTGCCGCGCAGGAGCTGAGGGACGAGCTGAGGTGCCTCGCGCCGCTACTGGAGCTAGACGAGTCCACAGACACAGAGCAGGAGCAGAACATCACAACGTCACCGGCACCGGCGCCGCCCCTCATCGAGGCGCTGCCCCTGTTCACAGCGGCCTCCCTCCTGCTGGAGATCTGCACGAGAGCGGAGGGCGTTGTTAGCGCCGTCGACAACCTGGCCATCACGGCGAGGTTCAAGAAGGCTGACCACGGCGAGGAGACCACACACGACGTCGAGGCGGCCGTGCCCACGACCATGAGCACCATCCTCACGGCAGACGCGCCGCAGGAGACACACGCTAAGGCTGCGGTCGACCACGGGAAGACGGAGACGCCAACGGACGAGAGCTCCGCCGACCAAACGCCTCGGGACCAGGTCGACGAGCTCCTCAAGGTGCTCATGCGACGGCGGAGCACCAAGAAGTGGGCGCGCGGTGACACCAAGGTGTGCCCGAAGCCGCCGCTGGACTTCGTGGTCCACGCACCCAGCCCAAGGAGCCGGTCCATGGAACTCACTGTCACGGGCCATCATGCGCAGGTCGCGCCCAGTCCGAGGCACCGCTCCGTCGAGCTCACCAGCCACCCGCCAGTGGCGCCCAGTCCGAGGAACCGGTCGGTGGACTTTGCCAGTCATGGACCTGGCCTGCCAAGCCCCAGGAACCGGTCCATGGATTTCGGCAACCATGGGCCTGTCGTGCCTAGTCCTAGGCATCGCTCCATACTTGGGATGGCC
>gnl_Sorbi_v3.1_Sobic.010G112300.1
ATGGCGGCCGTGGCCTCGGCCGCGCGGCCGCCAACGCCAACACCGGCGCCGCCGCCGGCGCGGCTGGGGTCGCTGTGGTCGACGCTGGAGGACCAGCGCGGGGCGGCGGTCCCGCTGCTCTCCTCGGCCTGGACCCTGCCGACCACCTCCCAGGACGGGGAGCAGGAGCAGCAGCCCAAGGAGGGTCTGCTCCGGCGGGCTGGCGGCGCCGTGGCCCGCTGGTGGGGCGCGGCGTGCGGCGCGGTGGCGGAGCTGTGGGCGTTCGCGCGGGCCGACCCGCGGAAGCCCGTCTTCGCGGGGAAGGTCGCGCTCGCGCTCGCGCTCATCTCGCTGCTCGTCTTCCTGCGGGAGCCGCGCGACATCGTCAGCCACTCCGTCTGGGCGATCCTCACCGTCGTCGTCGTCTTCGAGTTCAGCATCGGTGCAACCTTAAGCAAAGGATTTAATCGGGGATTGGGTACGCTAACTGCAGGAGCTTTTGCTCTAGCTGTTGCAGAATTGTCCAAACATCTGGGAAAACTGGAGGAAGTGATTCTTATAACAAGTATCCTTAGTGTTGCCTTTGTCACAACCTTGACAAAGCTGCATCCGAAGATGAAGCCGTATGAGTATGGATTCCGTGTGTTCTTGTTGACATTCTGTTATGTTATGGTCTCTGGGTACAACACTGGGAAATTCACTGATACAGCTACAAGCAGATTTATATTGATTGCTATTGGTGCTGCTGTCAGTCTTGGAATCAATATAGGCATCTACCCAATCTGGGCAGGAGAGGATTTGCACAACTTGATAGCAAAGAATTTCACTGGTGTTGCAAAATCCTTGGAAGGTTGCGTTGATGGATATTTGAGATGCATGGAATATGAAAGGATTCCTTCAAAAATACTTGTGTATCAAGCATCTGATGATCCTCTATATAGTGGGTACAGGGCAGCTGTTGAGGCATCAGCACAGGAAGAAACCCTGCTTGGTTTTGCTATATGGGAGCCACCCCATGGCCGTTACAAAACAATGAACTATCCTTGGAGGAGTTTCACCAAAGTTAGTGGAGCATTGAGGCACTGTTCCTTTGCAGTCATGGCATTACATGGTTGCATTCTTTCAGAAATTCAGGCACCACCAGAAAGCAGAAGGGTATTTGCTGCAGAGATTCAAAGAGTGGGACATGAAGGAGCTAAAGTGTTGCGCGAGCTTGGAAGCAGAGTTAAGACAATGACCAAGCTGAGTTCTTCAGGTATTCTGTTCGAAGTTCACATGGCAGCTGAAGAGTTGCAAAAAAAGATTGATGAGAAGTCTTATCTTCTGGTGAACACTGAAAGATGGGATTCTAGCAAGCAAGCTCAAGGAATCAAAGAAGTTTTAAATGGCACCCGTGCTGTGGAAAAGGAAAACAAGAACAAAGAAAACAAGAATGATGGCACCAGTGCTGTGGAAAAAGAAAACAAAGCCAAAGAAAACAACAACGGAGGGATGGAACCTACCATGGTTGATCAAACTTTAGTCCATCAGTCAAAGAGCTTTCTTGCAAATTCATTTCTGAGCAGATATGATTCAGCATCAACAATTGACGGTTTTAAGCCACTACTGTCTTGGCCTGCTCGTAGATCATTCCATCCAAACATACCACTTGAAGATGAGGATTCCCAAACATACGAAAGTGCAAGTGCCTTGTCCTTGGCTACATTTGCATCACTTCTGATTGAATTTGTTGCCAGGCTACAGAATGTTGTTAATGCATTTGAAGAGTTGAGTGAGAAGGCTAACTTTAAGGATCCTGTGGAGGAGCCTTCTGCAGTTAGCACAAGTGATGTTAGGGTTTTCGATAAAATACGCAAATTGGTAGGATTC
>gnl_Sorbi_v3.1_Sobic.K016500.1
ATGGAATCTGAATGCTTCAGAGAGAACTCTCCATGTGAAAATTTAGAAGGCAAAGCCTTTCTTCAGGTGTACAAGGGTGTCCTCAATTCCAAGGTCAGAGAGGACTCTTTGTGCACTTTTGCTAAGTGGGAGCCTATTCACGGAAAATTCCGCTTCCGCCACCCATGGGGCCAATATCAAAAGCTCGGCGCTCTATGTCGCCAGTGCGCTTCTTCAATGGAGGCTCTTGCTTCGTGTGTCGTAGTCCTGAAAAAGTCTCAGTATCCTGAAGCCAATCCAGAGCTATGCCTGAAACTTAGAGCTACATGTGGTGCAATGAGTTTGCACTCTGCAAAGGCGCTCAGAGGGCTCTCGTTGGCAGTTCGGACTATGACTCTACCATGTCAAACCAACGACATGTCTACAGCGGCCAAAGTTGCAAGTGACTTCAGAACCCAGTTATCAGAGGATGCGGCTCTGTTGCAAGTGATGCATGGGGCCGTCGTTGCATCTCTTCTATCCGACGTAGTTATTCAGATCGAGAGAATCACAGAATCTACTAGCAAGCTAGCACGGCTTGCCCGCTTCACAAACCCTGAAAGGCCCCCAAGTGCTGTGGTTATCAACGTAGAGGAT
>gnl_Sorbi_v3.1_Sobic.004G250400.2
ATGTGGGCGTTCGCGCGCAAGGACCCGCGGAAGCCCGTGTTCGCGGCGAAGGTGGCCGTGGCGCTCGCGCTCATCACGCTGCTCGTCTTCCTCCGCGAGCCCAGCGATATCGCCAGCCATTCTGTGTGGGCCATACTCACCGTCGTCGTCGTCTTCGAGTTCAGCATCGGTGCAACTTTGAGCAAAGGATTCAACAGAGGATTGGGTACTCTTATTGCAGGGGGGCTTGCTCTAGCTGTCGCCGAGTTAGCAGCACAAATGGGAAAATATGACATGGTGGTACTCATCATAAGCACTTTTGTAGTTGCATTCTGTGCCACCTTGACGAAGCTGCACCCGAAGATGAAACCATATGAGTATGGATTTCGTGTGTTCTTGCTGACTTTCTGCTATGTCACGGTCTCTGGGTACAACACGGGAGAATTCACCGCTACGGCTATAAGTAGATTTCTGTTGATCGCTCTTGGTGCTGCTGTCAGTCTCGGCATCAACATAGGCATACACCCAATCTGGGCAGGAGAGGATCTGCACACGTTGGTGGCCAAAAATTTTGCTGGTGTTGCAAAATCTTTAGAAGGATGTGTTGATGGATATCTGACCTGCATGGAGTATGAAAGGATTCCTTCCAAGATACTCACATACGAAGCATCTGATGATGATCCTGTCTATAGCGGGTACAGGGCAGCTGTTGAGGCATCAACACAGGAGGAAGCCTTGTTAGGATGTGCTATATGGGAGCCGCCGCATGGACCTTATAAGATGATGAAATATCCATGGAAGAGCTACACCAAAGTTGGTGGTGCGTTGAGGCATTGCTCATTCTCTGTCATGGCATTGCATGGGTGCATACTTTCAGAGATTCAGGCACCACCGGAGAGCAGAAAGGTTTTCTGCGCAGAGCTTCATAGAGTGGGCCATGAAGGTGCTAAAGTGCTGCGCGAACTTGGGCAGAGAGTCAAGACGATGACGAAACTGAGCTCTCGAAACATTCTTTCAGAAGTGCACTTTGCAGCTGAAGAGCTGCAAAAGAAGATTGATGAGAATTCTTACCTTCTCGTCAATACAGAAAGATGGGAAGTCATTCCGAGGCATGCCAGAACTGCACAAACTCATGATGGTGCCAATGATGCTGCTGACAAGGATGAATCACCCGAGAACACCACTGTCGATTCACTGCACATATCAAACAGCTTCGCTTCAAACCCGTTTCTGAGCAGATATTCTTCAAATCCGTTCCTCGGCAGATATGATTCAGGATCAATGATGGTCGGTTCATTGAAGGCGCAATCATCATGGCCTGTTCGACAATCTTTTCATCCAAGCTTTCCATTTGAAAGTGGGGAATCAAGAACTTATGAGAGCGCAAGTGCCTTGTCGCTGGCCACATTCGCATCGCTCCTCATTGAGTTTGTTGCCCGGCTCCAGAATCTTGTTGATGCATTTGAGGAGTTGAGCGACAAAGCTAACTTCAAGGACCCTGTGGAGGAACCTTCGACAATCAGCAGGGAGCCTCCTGGGGTTTTAGCTAGAATACATGACTTTTTTCGGTTGAAG
>gnl_Sorbi_v3.1_Sobic.004G284700.1
ATGGACGCCGCCGCGAGGGAAGCGCAGAGTGGTCTGGAATGGCGGGTGACCGTGCCGGAGGGCGCGACGGTGACCATGGAGGAGCACGAGGCCGGCGGCGCTGCCGCCAGGGCGTGCGCGTGGCTGCTGGCTTGCTTTGCCACGGCGTGGAGCTGGGTCGCCGGCTTCGCGAGGAAGGTGTGGAGGATTGCCGCAGATGACCCCCGGAAGGCGGTGCACGGGCTCAAGGTCGGCCTGGCGCTCGCGCTCGTCTCCGTGTTCTACTACACCAGGCCCCTGTACGATGGCGTTGGTGGGGCTGCCATGTGGGCCATCATGACGGTCGTCGTTGTCTTCGAGTACACTGTTGGTGGCAGCGTGTACAAGTGTTTCAACAGAGTCGTTGCGACGGCGAGCGCCGGCGTTCTCGCGCTCGGCGTGCACTGGGTGGCGGACAGATCCGGCGAGCTCGAGCCGGTCATCGTCACTGGCTCCCTCTTTCTGCTGGCTGCGGCCGCCACCTTCTCGCGGTTCATCCCGACGGTGAAAGCGCGGTTCGACTACGGCGTGACCATCTTCATCCTGACCTACAGCCTGGTGGCCGTGTCGGGGTACCGCGTCGACCAGCTCGCGGCGCTGGCGCAGCAGCGGCTGTCCACCATCGCCATCGGCATCTTCCTGTGCCTCGCCGTCAGCATGCTCATCTGCCCCGTGTGGTCCGGCGCGGAGCTGCACCTCCTCACCACGCGGAACATGGACAAGCTCGCCGACGCCGTGGAGGCCTGCGTCGAGGACTACTTCGCGGCGGAGGAGCCGACGCCGGCCGCGCGGCAGAGCACCAAGTCCAAGTCGGACGGGTACAAGTGCGTGCTCAACTCCAAGGCGTCGGAGGACGCGCAAGCGAACCTGGCGCGGTGGGAGCCCGCGCACGGGCGCTTCGGCTTCCGCCACCCCTACGCGCAGTACGCCAAGGTGGGCGCCGCGATGCGCGCGTGCGCCTACTGCGTGGAGGCCCTGAGCAGCTGCGCGCGCGCCGAGGTCCAGGCACCCCCGCACGTGAAGCGCCTCCTCCGCGACGTGTGCGCCAGGGTGGGCGCGCGGTGCGCGCGGGTGCTCAGGGAGGCGTCGCGCTCCGTGGCCACCATGACCACTTCGTCCTCGTCCCGGACACTGGACTTCGCGGTGGCGGACATGAACACGGCCGTGCAGGAGCTGCAGGGCGACATGCGGACGCTGCCGTCGACCGTGCTGGCCGCGAAGCTGCTGGCAGCAGAGACGACGTCCCTGATGGACACCATGCCTGTCTTCACCGTGGCGTCGCTGCTGGTGGAGATATCGGCGCGGGTCGAGGGCGTCGTGGACGCCGTCGACGAGCTGGCGACCCTCGCGAGCTTCAAGCAGGTCGACGACGACGACGATGATGACGACAAGAAGGGAGAGACCGAGATGACGATCAAAGTGCACCCGTTGAACGAGCCGGACACCGACGAGGAGTCACCGGAAAACAAGACGAGGAAGGCT
>gnl_Sorbi_v3.1_Sobic.006G075300.1
ATGGAGTCTTTGACGACGGAGGAGGGCAACAGCAATGGCGGTGGCGGTGGCGGAGGTTTCTTGGCAAACTGCCGGGAGCAGCTCCGCTGGGCGCTGGACAGGCTCATCATCAGCAGCAGGGGCACGGCCGTCGGGTTCGTCGGCAAGCTAGCCAAGATCGCCCGCGACGACCCCCGGCGGGTGGCGCACTCGCTCAAGGTCGGGCTGGCGCTCACGCTGGTGTCCGTGCTTTACTACGTGACACCACTGTTCAATGGCTGGGGAGACTCCGTCATATGGGCCGTGATCACTGTCGTCGTCGTCATGGAATTCACAGTTGCACATATGGCGGCCAACCTCTGTGGGGAAAAAGGGGAGCCGATACTGCTCGGCGTGTTCGTCTTCTTAGTAGGGTCGGCAGCGACGTTCTCGCGGTTCATCCCGGAGCTGAAGGCGAGGTACGACTACGGCGTGATGATTTTCATACTGACCTTCACCATGGTGGCTGTGTCGAGCTACCGCGTGGACGAGCTCCTGGAGTTCGCGCACGAGCGGCTCACCACCGTCGCCGTCGGCGTCACCATCTGCCTCTTCACGACCGTCTTCGTTTTCCCGATCTGGGCCGGGGAGGACCTCCACAATCTCGCCGCCGACAGCCTCGAAAAACTGGCGGAGTTCCTTGAAGGAATGGAATCTGAATGCTTCAGAGAGAACTCTCCATGTGAAAATTTAGAAGGCAAAGCCTTTCTTCAGGTGTACAAGGGTGTCCTCAATTCCAAGGTCAGAGAGGACTCTTTGTGCACTTTTGCTAAGTGGGAGCCTATTCACGGAAAATTCCGCTTCCGCCACCCATGGGGCCAATATCAAAAGCTCGGCGCTCTATGTCGCCAGTGCGCTTCTTCAATGGAGGCTCTTGCTTCGTGTGTCGTAGTCCTGAAAAAGTCTCAGTATCCTGAAGCCAATCCAGAGCTATGCCTGAAACTTAGAGGTACATGTGGTGCAATGAGCTTGCACTCTGCAAAGGCGCTCAGAGGGCTCTCGTTGGCAGTTCGGACTATGACTCTACCATGTCAAACCAACGACATGTCTACAGCGGCCAAAGCTGCAAGTGACTTCAGAACCCAGTTATCAGAGGATGCGGCTCTGTTGCAAGTGATGCATGTGGCCGTCGTTGCATCTCTTCTCTCCGACGTAGTTATTCAGATCGAGAGAATCACAGAATCTACTAGCAAGCTAGCACGGCTTGCCCGCTTCACAAACCCTGAAAGGCCCCCAAGTGCTGTGGTTATCAACGTAGAGGAT
>gnl_Sorbi_v3.1_Sobic.006G181900.1
[truncated: 561,200 more chars]
