# Supplementary material for: Transcriptomics of long‐term, low oxygen storage coupled with ethylene signaling interference suggests neofunctionalization of hypoxia response pathways in apple ( Malus domestica )
Source: Plant Direct. 2024 Dec 20;8(12):e70025. doi: 10.1002/pld3.70025 (PMC11660084; doi:10.1002/pld3.70025)
Supplement: Supplementary file 2 — Data S2: Homologs of all 606 hypoxia response genes identified in this study across 42 representative species of land plants). [file PLD3-8-e70025-s004.gz › 01-integratedGeneFamilies_dir/3221.fna]

>gnl_Ambtr_v1.0_evm_27.model.AmTr_v1.0_scaffold00057.96
ATGGACCAGTTCTCACACATATATTATGGAGTGATGAAATCTTTCTCTGTTAAGAACAAAAAGTTGAGGTGCCCTAAAGAGGAAGGAAGAGAAGTTGCAGAAACCCTAGCAAGAGGTGCCAAGAAGAACTCTCAGCTCCTCTGCTCTCTCAATTCCTCAAATCCTCATGTTTCTGTGTTTTCACAGAGGGGAAAGAAAGGGATAAACCAGGATTGCACGGTAGTTTGGGAGGAATTCGGTTGTCAAAAAGACATGGTATTTTGTGGGGTATTTGATGGGCATGGTCCATGGGGCCACTACATTTCAAGAAAAGTTCGAGATTGGATGCCTCCTACTTTGCTGTGCCAGTGGCAAGAGATTCTTGCTTTGAATCACCTTACTTCGAATGTGAAGAAGCCCTGCAAAACTGTGGGAAACGATGTGAAATTTGGAGGGATGGATTGTATTGAAGCATTTGATATTTGGAAGCAGTCTTTTCTTAGAACTTCAGCGTTGATTGATGAGGAACTTCATAGGCATCGAGGTATAGATAGCTACTATAGTGGTACAACTGCAGTTACCATAGTCAAGCAGGGTGATCTCATTGTTGTTGCAAATGTTGGCGACTCCCGCGCGGTGTTAGGGACAACCTCTGACGATGGCAATTTGGCTGCAGTCCAGCTAACAGTTGACTTGAAACCAAATTTACCTCAGGAGGCAGCACGTATAAGGCATTGCAATGGCCGTGTATATTGTTTACCTGATGAACCAGGAGTCAATAGGGTATGGTTGCCAAATGAAGAATCACCAGGGCTTGCAATGTCGAGAGCCTTTGGAGATTATTGCCTCAAAGATTTTGGCCTTATTTCTGTGCCTGAAGTGACTTACAGGCATCTAACCAACAATGACCGCTTTCTTCTCCTCGCTTCTGATGGAGTGTGGGATGTTTTATCGAACCAAGAAGCAGTAGAGATAATTGCTTCTTCTCCTCAAAGAGAAACTGCAGCCAAAAGGCTGGTTGAATGTGCAGTGAAGGCATGGCGTTGGAAGAAACCCGGTTTAGCAGTGGATGACTGTGCAGCTGTCTGTTTCTATTTGGACAATTTTTTATCTCCAAATAAGCAGATTAACTCATTTAAGCCAGCTTCCTCCTCAAGGGTAGAGAGATATCGAAACGAAAAAGCATATAATATAGGCAAAGGACTTCTCTGCAAA
>gnl_Aquco_v3.1_Aqcoe2G286000.1
ATGGGGAATTTTTCGACTTTGTTTAATGGACTAGCAAGTTCTTTCTCGATCAAAAGAGGGAAGAATCAAAAGAATGTCACAGCAAAACAAGTCTCAGAAGCCATGGCAAAAGAAGCAAAGAAGAACAACTTGATTTTGTGTACTTCGGGCATTGTTAATGCCGATGGCTCAAGCAATTTTGTTTCTCAATATTCTAAAAGAGGGCAGAAAGGAACAAATCAAGATTGCTTCATTGTATGGGAGGAATTTGGATGCCAAGAAGACATGATCTTTTGTGGAGTGTTTGATGGGCATGGTCCATGGGGTCATTTTGTAGCGAAACAGGTCAGGGAGTCGATGCCATCGTCTTTGTTGTGCAATTGGCAGGAGACACTAGCTTTAACTTCTCTTAACGCGAATTGTGATTTGACTTCGGATAAGATACTTCAACGGTTAGATATATGGAAGCAATCTTACTTAAAGACTTGTGCTACTATTGATCGGGAGCTTGAGCAACATAATAAGATCGATTCCTATAACAGCGGTACCACTGCTTTGTCGATTGTCCGCCAGGGTGAAAGCATTATCATAGCAAATGTAGGTGATTCTCGTGCTGTTTTAGCTACAACTTCTGATGATGGAAGATTGGTTCCTGTTCAGCTTACTGTTGACTTCAAACCAAATTTACCTCAGGAGGCTGAACGTATAGTGCAGTGCAAAGGGCAGGTGTTCTGCTTACAAGATGAACCAGGGGTTCATAGGGTATGGTTACCCGATGGGGAAACACCAGGATTGGCAATGTCAAGAGCTTTCGGAGATTACTGTGTTAAAGACTATGGGCTTATTTCTGTCCCTGAAGTGACGGAAAGGAATATAAGCAGTAAAGACCAGTTTGTTGTGCTGGCAACGGATGGGGTATGGGATGTAATCTCCAACCAAGAAGCAGTAGATATAATTTCTTCAACACCAGAAAGGGGAAAGGCATCTAAACGACTAGTTGAATGCGCAGCCCATGCATGGAAACATAAAAGAAGGGGAATTGCCATGGATGATATATCAGCCGTTTGCCTCTTTTTCCACTGTTCACCATCCTCGCAGTTGCAGAAGACTGATACCAAA
>gnl_Arath_TAIR10_AT3G05640.1
ATGGGACATTTCTCTTCCATGTTCAACGGTATAGCTAGATCCTTCTCGATCAAGAAAGCGAAGAACATCAACAGCAGCAAAAGCTACGCTAAGGAAGCCACAGATGAAATGGCGAGAGAGGCGAAGAAGAAGGAACTTATTTTGAGATCCTCTGGTTGCATTAATGCAGATGGATCTAATAACTTGGCTTCTGTTTTCTCTAGACGCGGTGAGAAAGGCGTTAATCAGGACTGTGCCATCGTCTGGGAGGGATATGGGTGTCAAGAAGACATGATATTCTGTGGGATATTCGATGGACATGGTCCCTGGGGACACTTTGTTTCTAAACAAGTCAGAAACTCAATGCCTATATCTTTGCTCTGTAACTGGAAAGAGACTCTTTCTCAGACCACAATAGCAGAACCCGATAAAGAGCTACAGCGGTTTGCAATCTGGAAATACTCATTCCTCAAAACCTGTGAAGCTGTTGATCTGGAGCTTGAGCATCACCGAAAGATAGATTCTTTCAACAGCGGTACGACCGCTCTAACCATTGTGAGACAGGGTGATGTTATTTATATAGCAAACGTCGGGGATTCACGTGCGGTATTGGCCACAGTTTCAGACGAAGGAAGCTTGGTCGCGGTTCAGCTCACCGTAGATTTCAAGCCAAACCTGCCTCAGGAGGAAGAGCGGATAATCGGATGCAACGGGAGAGTATTTTGCCTTCAAGATGAGCCAGGGGTCCACCGTGTATGGCAACCAGTAGATGAATCTCCGGGGCTCGCAATGTCAAGAGCATTCGGAGACTATTGTATCAAAGATTACGGATTGGTCTCAGTGCCTGAAGTCACTCAGAGGCATATATCCATTAGAGACCAGTTTATAATCTTGGCCACTGATGGGGTATGGGATGTGATATCAAACCAAGAGGCCATAGATATTGTTTCCTCGACGGCGGAGCGGGCAAAAGCTGCCAAGCGACTGGTACAGCAAGCAGTTAGGGCTTGGAATAGAAAGAGACGCGGAATCGCCATGGATGATATCTCTGCCGTGTGCCTCTTCTTCCATTCTTCATCGTCGTCGCCATCTCTA
>gnl_Arath_TAIR10_AT3G16800.2
ATGGTGCTTTTACCAGCGTTTTTGGACGGATTAGCGAGAACTGTATCGACGAAGAAAGGTAAAAAACTATCGGAAGATGAAGATGGAGGGAGAGAGATCGCAAAATCGATGATTAAAGATTCGAAGAAGAACTCGACGTTGCTCGGTACTTCAGGCTTTGTTAGCTCCGAAAGTTCTAAGAGGTTTACCTCTATTTGTTCTAATAGAGGTGAGAAAGGAATCAACCAAGATCGTGCAATTGTTTGGGAGGGATTTGGGTGCCAAGAAGACATAACATTTTGTGGGATGTTTGATGGACATGGACCATGGGGACATGTGATAGCCAAAAGAGTAAAAAAATCATTTCCATCTTCTCTGCTTTGCCAATGGCAACAAACTCTTGCCTCCTTATCATCCTCGCCGGAATGTTCCTCTCCGTTTGATCTTTGGAAGCAAGCTTGCCTGAAAACATTCTCCATCATCGATCTTGATCTCAAGATCAGTCCTTCCATTGATTCTTACTGTAGCGGCTGCACCGCTCTCACCGCTGTTTTGCAGGGTGATCATCTCGTTATAGCAAATGCGGGTGACTCACGAGCAGTAATAGCAACAACTTCTGATGATGGAAACGGTTTAGTCCCGGTTCAGCTCTCGGTAGACTTTAAACCAAACATTCCCGAGGAAGCAGAACGGATAAAACAATCGGATGGACGATTGTTCTGCCTAGACGATGAACCGGGAGTGTACCGGGTGGGTATGCCTAATGGAGGATCACTCGGTTTAGCTGTTTCAAGAGCGTTTGGAGATTACTGCCTTAAAGACTTCGGTTTAGTCTCTGAACCGGAAGTAACATACCGAAAGATAACCGACAAGGACCAGTTTCTAATCTTGGCCACCGATGGGATGTGGGATGTGATGACGAATAATGAGGCAGTGGAGATAGTAAGAGGAGTTAAAGAGAGAAGAAAGAGCGCAAAGAGATTGGTAGAGAGAGCTGTGACGCTTTGGCGTAGGAAGAGAAGAAGCATCGCCATGGATGATATTTCTGTTCTCTGTCTCTTCTTTCGTCCTTCT
>gnl_Arath_TAIR10_AT5G27930.1
ATGGGACATTTCTCATCGATGTTCAATGGATTAGCTCGATCATTTTCTATAAAGAAAGTGAAGAACAACAATGGAAACTGCGACGCAAAGGAAGCTGCTGATGAGATGGCAAGCGAGGCTAAGAAAAAAGAATTGATTCTGAAATCCTCTGGTTATGTTAATGTACAAGGATCTAATAATTTAGCCTCTCTTTTCTCCAAACGCGGCGAAAAAGGCGTTAATCAGGATTGTGCACTCGTTTGGGAGGGATTTGGGTGCCAAGAAGACATGATCTTCTGCGGGATATTCGATGGACACGGTCCATGGGGTCACTATGTAGCCAAACAAGTAAGAAACTCAATGCCTTTGTCGCTTCTTTGCAACTGGCAAAAGATTCTTGCTCAGGCCACTCTAGAACCCGAGCTCGACCTCGAAGGCTCTAATAAAAAAATCTCAAGATTCGACATATGGAAGCAATCCTATCTAAAAACGTGTGCAACGGTTGATCAAGAGCTTGAACATCACCGCAAGATCGATTCTTACTATAGCGGCACAACAGCTCTAACCATTGTGAGACAGGGTGAAGTTATTTATGTAGCAAATGTAGGCGATTCAAGAGCGGTACTAGCCATGGAGTCGGATGAGGGAAGCTTGGTTGCGGTTCAGCTCACCCTCGATTTCAAACCGAATCTACCACAGGAGAAGGAGCGGATAATTGGCTGCAAAGGGCGGGTTTTCTGTCTAGATGATGAGCCGGGAGTCCATCGTGTGTGGCAGCCAGACGCAGAAACACCGGGGCTCGCAATGTCAAGAGCATTCGGAGACTACTGTATTAAAGAGTATGGATTGGTCTCAGTCCCTGAAGTCACTCAAAGACACATCTCTACTAAAGACCACTTCATAATCTTGGCCAGTGATGGGATATGGGATGTGATCTCTAACCAAGAGGCTATAGAGATTGTCTCCTCAACGGCTGAGCGGCCTAAGGCGGCTAAGCGATTAGTAGAGCAAGCGGTTCGGGCTTGGAAGAAAAAGAGACGAGGATACTCCATGGATGATATGTCAGTCGTCTGCCTCTTCCTCCATTCTTCTTCATCGTCATCTCTATCACAACATCATCATGCCATGACGATTTTAAAG
>gnl_Betvu_v1.2_Bv3_048220_gzkd.t1
ATGGTGCAATTTTCCTCTCTTTTTGAAGGACTTGCAAGGGGTGTTTCATCGAAGGCCAGGAGCATTAAGAATGATAAGGAAAGGGAAGCTGCTGATTCATTGGCAGATGAGGCAAGGAAGAATCACCTCATTGTAAGATGTCCTGGTGCAAAAACTGCAAGGTCCAATGCTACTGCATCCGTTTTCTCCAAGAAAGGGGAGAAAGGAATAAACCAAGATTGCTTGACAGTGTGGGAGGAGTTTGGTTGCCAACAAGATATGACGTTCTGTGGAATTTTTGATGGCCATGGTCCCCTCGGTCATTTTGTTGCTAAATGTGTCAACAAATCGTTGCCATCTTTATTGCTACGCAATTGGCAGGATTTCCTCGCTGTCCATTCACTTGAATTTGATCTAGATGCGGAATTGAATCATTTGACTAAAAAAGCCCGAGATTTTTCCATATGGAAGCAAGCATATTTAAGGACTTGCTCAGTCATTGATCAAGAATTAGAGAGACATCCAAGAGTCGACTCATTTGATAGTGGGACTACAGCTTTGGCAATTGTTAGACAGGGTGAAACCCTCACTGTAGCTAATGTTGGAGACTCTCGTGCTGTACTAGCTACAATGGGTGAAAGTGGAAAATTGGTGCCAGTTCAACTAACAGTCGACTTCAAGCCCAACTTACCACAGGAAGCAGAAAGAATAGGGCTATCAAGAGGACTAGTATCTTGTTCTCATGATGAACCAGGGGTTTATAGGCTCTGGCAGCCAAATAAAGGAACCCCAGGGCTGGCACTATCACGAGCGTTTGGAGATCACTGCATGAAAGATTTTGGGCTTATTTCTGAGCCTGAAGTTACAGAGAGGCACATTACAAACAGAGACCAATTTGCCATCTTGGCAACTGATGGGGTGTGGGATGTTCTCTCCAATGAAGAAGCTGTGCAGATTGTTTCTTCAGCACCAACGAGGGAAAAATCTGCAAAGAGGTTAGTGAAATATGCAGCTCATGCATGGAAATCTAAGCGACCTGGTGTAGCCATGGATGACATATCCGCCATCTGCATGTATTTCCACGGCTCTTTAACTTCCTATCAAGTACAGAGAGCGCATAAAAGTTGTATA
>gnl_Betvu_v1.2_Bv4_076220_ewfn.t1
ATGGGTCATTGGTCATCAATGTTTAATGGGTTAGCAAGATCGTTTTCGATGAAAAAACTAAAGAATTCAAGTAATGGAGATGTAGGAAAGGAAGCTGCAGAAACTATGGCAAAGGATGCTAAGAAGAGTGATCTGATATTAAGGTCTTCTGGCATTGTTAATGTTAATGGGTCCGAAAATTTCGCCTCAGTTTTTACAAGAAGAGGCCAGAAAGGTGTTAATCAAGATTGTTGCATGGTTTGGGAGGAATTTGGATGTCAACCTGATATGTTATTTTGTGGCATTTTCGATGGGCATGGTCCCTGGGGTCATTTTGTGGCAAAGACGGTTAGGGAATCGATGCCACCTTCGTTGTTATGCAATTGGCAAGAGTCTCTTGCTGAAATGGTGCTTGACCCGGATTTTGACCTAGAGTTAGATAAGAAGGTGGATTGGTTTAATATATGGAAGCGTTCCTACTTGAAGACGTGTGCTACTATCGATCAAGAACTTGAGCAGCACAGAAAGATTGATGCATTTTACAGTGGAACAACTGCCCTCTCAATCGTGAGACAGGGGGAGAAAATTATCATCGCCAATGTCGGCGACTCTCGTGCTGTATTGGCTACTACATCAGATGACGGTGACTTGGAAGCTGTGCAGCTCACTCTTGATTTCAAACCCGGATTGCCTCAGGAAGCTGAGCGAATAACACAATGTAATGGGCGAGTTTTCTGTTTACAAGACGAGCCAGGGGTACATAGGGTGTGGCTACCTGATGAGGAGCTGCCTGGGCTAGCAATGTCTAGAGCTTTTGGGGATTATTGCATCAAAGATTTTGGCCTTATATCTGTGCCTGAAGTGACTCAAAGGAATATTACCAGTAAAGACCAGTTCATTGTGCTGGCATCTGATGGGGTATGGGATGTGGTCTCCAATCAAGAGGCAGTAGAGATTGTATCTTCATCCCTAGATCGAGGCAAGGCCGCTAAACGATTGGTAGATCATGCAGTCCGAGCATGGAAACGAAAGCGGCGAGGGATCGCAATAGATGATATCTCTGCCATTTGCCTTTTCTTCCACTCTCCCTCCTCTTCAACTCACCAAAACCTAGTCGAACCTGCTGTATTCACCAAA
>gnl_Carpa_v0.4_evm.model.supercontig_48.122
ATGGGGCACTTGTCTTCCGTGTTCAATGGATTGGCAAGGTCTTTTTCGATAAGAAAATCGAAAAGTAATAATGGGAATGGAGATGGAAGGGAAGCTGTGGAAGCCATGGCTAAAGAAGCCAAGAAGAACGAGTTGATTTTGCGATCATCTGGCTGCGTCAACGTGGATGGTTCTAACAATTTTGCCTCAATTTTCTCCAAGCAAGGCAACAAAGGAGCCAACCAGGATTGTGCCATTGTGTGGGAGGAATTCGGATGTCAAGAAGACATGATTTTCTGTGGAATTTTCGACGGCCATGGTCCGTGGGGTCATTTTGTGGCAAAAAAAGTCAGGGAATCGATGCCTTCGTTTTTGCTATGTAGTTGGCAAGAAAGTGTTTCTCAACGTTGGCTTGATCCGGATATTGATTTGGAATCAGATAAGAAGCATCAGAGGTTTAATATATGGAAACATTCGTATTTAAAAACGTGTGCTCTCGTCGATCAAGAACTCGAGCAGTATCGAAAAATTGATTCGTTTTACAGCGGAACAACTGCCTTGACAATAGTCAGACAGGGTGAGCTGATCTACATAGCGAATGTTGGTGACTCTCGTGCTGTTTTAGCCACCACTTCGGAAGATGGAATGCTGGAATCAGTGCAGCTGACAGTAGATTTGAAGCCAAATTTACCTGAGGAGGCAGAGAGGATAATCGAGTGTAGAGGACGAGTTTTCTGCTTAGAAGACGAGCCAGGCGTTCACAGGTTGTGGCTGCCTGACGAGGAGTCGCCGGGACTGGCAATGTCTAGAGCTTTTGGTGATTATTGCGTAAAAGGTTACGGACTTATCTCCGAGCCACTAGTTACGCAAAGGCACATAACTAGCAGAGATCAATTCGTCGTGTTGGCAACTGATGGGGTTTGGGATGTCGTTTCGAATCAAGAAGCAATAGAGATGGTATCTTCGACTCCGGACAGGGCAAGGTCTGCGAAATGTTTGGTTGAGCACGCAGTCCGGGCATGGAAACGGAAGAGACGGGGAATTGCCATGGATGATATCTCAGCCGTTTGCCTCTTCTTTCACCCTTCCCCTGTATCCCAACAAGTTCATCCCATTACGAGTCCTAAA
>gnl_Carpa_v0.4_evm.model.supercontig_50.146
ATGGTGCTTTTTCCATCTCTTCTTGATGGATTGGCAAGAAGCGTATCAACCAAGAAAAGGAGGAACTCTATTGGGGATGATGTGGGAAGAGGTGCTGCAGAAACAATGGCCAAAGATGCCAAAAGGAATGAGTTATTATTGACTTCTTCAGGCATTCTCAAGTCCAACAAGTCTAATAATTTTGCCTCTGTTTCTTCCAAGAAAGGCCAGAAAGGAACCAACCAGGATTCTACCATTGTATGGGAGGAATTCGGAGGTCAAGAAGATATGATATTTTGTGGGATCTTTGATGGGCATGGTCCTTGGGGTCATATTATAGCCAAGAAGGTTAGGAACTCAGTGCCTCCATCTTTGCTATGCAATTGGCAAGAAACTGTTGCTTCCTCATCAACCAGCTTGGATTTGGAGTACAACAACCCTTCTGATCAATATGACATATGGAAGCAATCTTACTTGAAAACTTATGCTGCCGTAGATGAAGAGCTTAAGCACCATCCCACCATTGATTCTTTTTGTAGCGGCACAACAGCTTTAACAGTTGTTAAACAGGGTGAAAACCTTATGGTTGCAAATGCTGGGGATTCCCGGGCTGTATTGGCAGTGAGTGCTGATGATGGTAAAAGTTTGGTGGCCCTTCAGCTGACTGTTGATTTCAAGCCTAGTTTACCTGAAGAGGCAGAGAGAATCAAAGAGTCAAAAGGTCAAGTGTTGTGTTTAGAAGATGAACCAGGAGTTTACAGAGTATGGAGACCAAATGGTAAAAGCCCAGGACTGGCTCTGTCAAGAGCTTTAGGTGATTACTGTGTCAAAGAATTTGGACTCATCTCTGTCCCTCATGTTACTGACACTCAGATCACCAACAGACACCAATTTCTGATCCTGGCTACTGATGGAGTGTGGGATGTGATTTCAAACCAAGAAGCAGTAGAGATAGTTTCTGCAACGAGAGAGAGGGAAAAATCGGCAAAGAAACTGGTGGAAAGTGCAGCTCAGGCATGGAAATATAACAAGAGAGGGATTGCAATGGATGATATGTCTGCTATCTGCCTCTTCTTTCATCCTCCACCTTCCCATCACCCTCTCCACTTTTCAAAACCCAACCCAGCT
>gnl_Eucgr_v2.0_Eucgr.H03267.1
ATGGGGCATTTCTCCACCATATTCAATGGCCTGGCAAGATCATTTTCGTTTAAGAAGGGAAGGAGCACTGGGGATTGTGATGTTAGAGAGGCCGCAGAAACCATGGCAAAAGAGGCGAAAAAGAATGACTTGATACTGTGTTCATCTGGCATTGTAAATGCCAATGGCTCCGAAAACTTCGCTTCGGTTTTCTCTAAGAGAGGGGAAAAAGGAGCGAACCAGGATTGCTGCATCGTTTGGGAGGAATTTGGGTGCCAAAATGACATGATCTTTTGTGGGATATTTGATGGGCATGGCCCATGGGGACATTATGTGGCAAAAAGGGTCAGACAGACGATGCCACCCTCTTTGTTGTGCAATTGGCAGGAGACTCTTGCTCAAGCTTCCCTAGATCCAGATCTTGACTTGGAATCAGATAAGAGGTGTCATTGTTTTGATATATGGAAAAGTTCCTACTTGAAGACTTGCGCCGCCATTGATAACGAGCTCGGGCAGCATCGAAAGATTGATTCGTGCTACAGTGGGACCACTGCTTTGACTATTGTCAGACAGGGGGAATACATCATCATAGCCAATGTAGGTGACTCACGAGCTGTATTAGCAACTACTTCTGAGGATGGGAGCATACTTCCCGTTCAGCTCACTGTTGATTTTAAACCCAACATACCTCAGGAAGCTGAGCGGATAATACAATGCAATGGGAGGATATTCTGTTTAGAGGATGAGCCAGGAGTGCACCGTTTATGGCTGCCAGATGGTGAATCACCTGGACTTGCAATGTCTAGAGCCTTTGGAGATCACTGTGTGAAAGATTTTGGACTTATATCTGTGCCTGAGGTGACACAGAGAAACATAAGCAGCAGAGACCAGTTTGTTGTGCTGGCGACTGATGGGGTGTGGGATGTTATATCCAATCAAGAAGCGGTGGACATCGTATCCTCAACGCCAGACAGGAGCAAGTCTGCCAAACGCTTAGTCGAGTGTGCTGCCCATGCATGGAAACGCAAGAGGCGTGGAATTGCAATGGACGACATATCAGCCATTTGTCTCTACTTCCACTCTTCCCCTCTATCTCAGCAAGTTCACCCCATCAAGTCTTCCGAAGTAACCATG
>gnl_Eucgr_v2.0_Eucgr.H03968.1
ATGGAGCAAACTGCAGTAGAGGTAATGAAATTCTCTTTGCTCGCCTGGAGCCTAATACTGCCATATGCAGTTCTAGTAGAGAAGGGCTCTTGGTTGTTTCCTCAGGAGCTCGGGGCTATGGTTCTGTTACCGACTTTCCTTGATGGACTTGCGAAAACCATATCAAGTAGGAAAGGAAAAAGTTGTCCATGCGATGTTGGAAGGGAAGCCGCAAATACCCTGGCCAAGGAAGCAAGGAGGAATGAGTCGATCTTGAGTTCGACGGCTGCTGTTAAGATCAGCAAGTCTAGTAGACTTGCCTCAGCATGCTCCAAAAGAGGACGCAAAGGAGTAAATCAGGATTGCTTTATACTCTGGGAGGAGTTTGGTTGTCAAGAGGACATGACCTTTTGTGGAGTTTTTGATGGTCATGGTCCTTGGGGCCATGCTGTGGCAAAGCGGGTCAGGGAGCTGTTGCCTTCTTTTTTGCTGTGTAAATGGCAAGAAGCTCTCGGTGTAGGATCATCCCAAGATTGGAATTTTGAAATGGAATTTGATGCAAACCTTCAGCACTTTGACATATGGAAGCAATCCTTCCTGAAAACATATGCTGCCGTTGACCAGGAGCTGAAGCTGCATAGGAGTATCGATACTTTCTGTAGCGGGACTACAGCTTCGACCATTGTTAAACAGGGTGAAAATCTTCTTATAGCAAATATTGGTGATTCTCGGGCTGTTCTGGCTACTACTGATGATGATGGCAGTTTAGTTCCTCTTCAGCTAACCATCGATTTTAAGCCCAACTTACCTCAGGAAGCTGAGCGAATAAAGCAGTCAAAAGGGAGGGTGTTCTGTTCGCACGATGAGCCAGGGCTGTACAGGGTCTGGATGCCAAATGATGAGACGCTGGGATTAGCAGTTTCCAGC
>gnl_Manes_v6.1_Manes.08G114600.1
ATGGGGCATCTATCCTCTATGTTCAATGGGCTAGCGAGGTCCTTTTCAATAAGAAAAGGGAAGAATACTGGTAATGGTGATGGAAGGGAAGCTGCAGAAGCAATGGCAAAAGAAGCAAAGAAGAATGACTTGATATTGCGATCTTCCGGCTTTATAAATCTTGATGGTTCAAAGAATTTTGCCTCAGTTTTCTCAAAGAGAGGTGAGAAAGGAGTGAACCAGGACACCTTCATTGTATGGGAGGGATTTGGATGCCAAGAAGACATGATGTTTTGTGGGATTTTTGATGGACATGGTCCCTGGGGCCATTTTGTGGCGAAGAAAGTCCGAGAATGGATGCCGTCATGTTTACTGTGTAATTGGCAGGAGACACTTGGTGAAACTTCAGTTGATCCTGATATTGACTTGGAATCAGATAAAAAGCATCAAAGATTTAATATATGGAAGCATTCCTATATAAAGACTTGTGCTGCTGTTGATCAGGAGCTGGGGCAGCACCGTAAGATTGATACATGTCATAGTGGAACAACTGCCTTGACAATTGTCAGACAGGGAGAAGACATTTTTTTAGCAAATGTTGGCGACTCTCGTGCTGTACTGGCTACCACCTCAGATGATGGAGACTTGGTATCAGTTCAGCTTACTACTGATTTCAAGCCCAATTTGCCTCAGGAGTCTGAACGAATACTTCAATGCAAGGGACGAGTGTTCTGTTTGGATGACGAGCCAATGGTGCATAGAATTTGGTTGCCAGATGAAGAGTCACCTGGACTAGCAATGTCAAGAGCCTTTGGGGATTACTGCATAAAAGATTTTGGCCTTATTTCTGTGCCTGAAGTGACCCAAAGGCACATAACCAGCAAAGACCAATTTGTGGTGCTAGCAACAGATGGGGTATGGGATGTGATATCTAATCAAGAAGCGGTGGAAATTGTATCTTCAACGCCAGACAGGGCAAAGGCAGCTAAAAGACTGGTTGAATCAGCAGCACATGCATGGAAACGAAAGAGGAAGGGAATAGCAATGGATGATATATCGGCTATTTGCCTTTTCTTCAACTCTTCTCCTCAAAATGAGGAAGTTCCTCTTGTTAGTACACCAAAA
>gnl_Manes_v6.1_Manes.09G174000.1
ATGGGGCATCTATCCTCCATGTTTAATGGGTTGGCAAGGTCTTTTTTGATAAGAAAAGGGAAGGATATTGGGAATGGTGATGGAAGGGAAGCTGCAGAAGCAATGGCAAAAGAAGCAAAGAAGAATGACTTGATTTTACGATCTTCTGGTGTCATAAATGTTGATGGCTCAAAAAATTTTGCCTCAGTTTTCTCAAAGAGAGGTGAGAAAGGAGTGAATCAAGATAGCTTTATTGTATGGGAGGAATTTGGATGCCAAGAAGACATGATGTTTTGTGGGATTTTTGATGGCCATGGTTCCTGGGGCCATTTTGTGGCAAAGAAAGTCCGAGAGTGGATGCCATCATCTTTACTGTGTAATTGGCAGGAGACTCTCGCCCAGACTTCACTGGATCCAGATATTGACTTGGAATTAGATAAAAAGCATCAAATATTTAATATATGGAAGCAGTCCTATGTAAAGACTTGTGCTGCTGTTGATCAGGAGTTAGAGCGGCACCGTAAGGTTGATTCTTTCCATAGTGGAACAACTGCCTTGACAATTGTCAGACAGGGAGAATTTATTTTTGTAGCAAATGTTGGTGACTCTAGAGCTGTGTTGGCTACCACATCAGATGATGGAAACTTGGTACCAGTTCAGCTAACTGTTGATTTCAAGCCCAATTTACCTCAGGAGTCTGAACGAATACTTCAGTGCAAGGGACGAGTATTCTGTTTGAAAGATGAGCCAGGAGTGCACAGAATTTGGCTTCCAGATGAGGACTCACCTGGTTTAGCAATGTCTAGAGCCTTTGGAGATTACTGCATAAAAGATTTTGGACTTATTTCTGTGCCTGATGTGACTCACAGGCATATAACCAGCAAGGACCAATTCGCTGTGCTGGCAACAGATGGGGTATGGGATGTCATGTCTAATGAAGCAGCAGTGGAAATAGTAGCTTCAACAGTGGACAGGGCAAAGGCAGCTAAACGTCTGGTAGAATCTGCTGTCCATGCATGGAAACGCAAGAGGAAGGGAATTGCAATGGATGATATATCTGCTATTTGCCTTTTCTTCCAACCTTCTCATGTGTCTCAACAAGTTCACATTGTTAGTTGTACTCCAAAA
>gnl_Manes_v6.1_Manes.15G009500.1
ATGGTGCTTTTTCCGTCTCTTTTTGATGGATTAGCGAGGTCAGTATCAATCAAGAAAGGGAAGAACTCCCAAAAAGATGTTGGAAAGGAAGCTGCAGAAGCTTTGGCAAAGGATGCAAGGAAGAGCGAGTTGATATTGAGTTCCTCAGGCATTGTCAAGTCCAACAGATCAAATAATTTTGCCTCCGTCTGCTCCAAGAGAGGGCAGAAAGGAATCAATCAAGATAGCTTGATTGTGTGGGAGGAATTTGGATGCCAAGAGGACATTATCTTTTGTGGGATTTTTGATGGGCATGGTCCATGGGGACATGTTGTTTCCAAAAGGGTTAAAGAATCTGTTCCTTCTTCTTTGCTGTGTAATTGGCAAAAAACACTTGCACTGACATCGCTGGACATGGATTTCAAAATTGAATTGGATAGAGATCATCAGTTTGATATTTGGAAGCAGTCGTATATGAAGACTTATGCTGCCATTGATCAGGAACTTAAGCAGCATCCCGACATCGATGCCTTTTGCAGTGGTACTACAGCCTTAACAATCATTAAACAGGGCGAACACCTTGTTATAGCAAATGCTGGGGACTCAAGGGCTGTGTTGGCAACAACTTCTGATGATGGCAGTTTGGTGCCAATTCAGCTTACCATCGACTTCAAACCCAGTTTACCCCAGGAGGCTGAACGAATAACACAATCCAACGGTCGAATATTCTGCTTGCATGATGAGCCAGGTGTATATAGGGTCTGGATGCCAAATGGAAAGAGACCGGGACTGGCATTATCAAGAGCCTTCGGTGACTACTGTGTAAAAGATTTTGGGCTCAGTTCAATACCTGATGTGACCCAAAGAAGCATAAGAAGCAAAGATCAGTTTGTCATTTTGGCAACGGATGGGCTATGGGATGTTATTTCCAATCAAGAAGCAGTCCAGATTGTTTCTTCAACACCAGATAGGGAAAAATCGGCTAAAACTTTGGTTCAATGTGCTGTTCGTGCATGGAAATACAAGAAAAGAGGCATTGCCATGGATGATATCTCAGCCATATGCCTCTTCTTTCACAATTCACCAACTCAACAGGTTGACCCATTGATGATCTTGAAACAAGCA
>gnl_Manes_v6.1_Manes.03G199700.1
ATGGTGCTTTTTCCATCTCTTTTTGATGGATTAGCTAGGACAGTATCAATCAAGAAAGGGAGGAACTCCCAGAAAGATGTAGGAAAGGAAGCTGCAGATGCTTTGGCAAAGGATGCAAGGAAAAGCGAGTTGATGTTGAGTTCCTCTGGCACTGTTAAGTCCAACAAGTCAAACAATTTTACCTCCGTCTGCTCGAAGAGAGGGCAGAAAGGAATTAATCAAGATCGCTTCATTGTCTGGGAGGAATTTGGTTGCCAAGAGGACATGATATTTTGTGGAATATTTGATGGGCATGGTCCATGGGGACATGTTGTTGCCAAAAGAGTTAAAGAATCTGTTCCTTCTTCTTTGCTGTGCAATTGGCAAGAAAGCCTTGCATTGACATCACCTGATGTGGATTTCGGAATGGAACTGGATAGAGATCTCCAACAGTTTGATATTTGGAAGCAGTCCTACTTGAAAACTTATGCTGCCGTTGATCAGGACCTTAAGCAGAATCCTGACATTGATGCCTTCAGCAGTGGTACTACAGCTTTAACAATCGTTAAACAGGGTGAACAACTTATTATAGCAAATGTTGGGGACTCTCGAGCTGTGTTGGGGACAACTTCTGATGATGGCAGTTTGGTGCCTGTTCAGCTTACCATCGATTTCAAACCCAATTTACCCGAGGAGGCTGAACGAATAACACAGTCCAACGGTCGAGTATTCTGCTTACATGACGAGCCAGGGGTGCATAGGGTATGGATGCCAAATGGGAAAAGGCCAGGACTAGCATTATCAAGAGCCTTTGGTGACTACTGTGTAAAAGATTTTGGGCTCATTTCCATACCTGCTGTGTCCCAAAGAAGCGTAACACGCAGAGATCGTTTTGTCATTCTGGCAACGGATGGGGTATGGGATGTTATTTCCAATCAAGAAGCAGTGCAGATTGTTTCTTCAACACCAGATAGGGAGAAATCGGCTAAAACGTTGGTGCAATGTGCTGCTCGTGCATGGAAATACAAGAAAAGGGGCATCGCAATCGATGATATCTCAGCCATATGCCTCTTCTTTCACGATTCACCATCTCAAAAGATTGACCCATTGATGGTCTTGAAACAAGCA
>gnl_Medtr_Mt4.0v1_Medtr2g435550.2
ATGGTTTCTATTCCATCTCTTGTCAATTTTATTTCAAGAACTATGTCTTCGAATAAAGATAAGAGTTATGGAAAGGATGATGATGCAAGGAAAGTTGTGGAAGCAATGGCAAAGGAAGCAAAGAAGAATGAAATGTTGTTGAGTTCATCTGGAATTGTAAAGTCTGACAAGTCCAACAATTTTTCCTGTGTGTTCACTAAAAAGGGTCAGAAAGGATTCAATCAGGATTGTCTTATTGTTTGGGAGGAATTTGGATGCCAAGAAGACATTATTTTGTGTGGAGTTTTCGATGGACATGGACCTTGGGGACACTTTGTATCTAAAAGGGTCCGAAAAATGTTACCAAAATTTTTGCTCTTCAATTGGCAGGAAAATCTGGCTGAAAAATCACTTGACCTGAGTTTTAAGATGGAAACAGACATGAATCTCCATGAGTATGATATATGGAAGCAGTCGTACATAAAGACTTTTGCGGCAATTGATCAGGATCTAAAGCGGCATACTGGAATTGATTCATTTCAAAGTGGAACTACAGCTTTGACAGTTATCAAACAGGGTGAATATCTCATTATAGCAAATGTTGGTGATTCTAGAGCTGTCTTAGCAACTACTTCAGAGAATGGCACATTGACTCCTATTCAGCTTACCACTGACTTGAAGCCAAATTTACCAAATGAAGCAGAGCGCATAATGGAATCAAACGGAAGAGTGTTTTGTATGGAAGATGAACCAGGAGTATATAGAGTTTGGATGCCAAATGGTAAGAGTCCAGGACTAGCAATATCAAGAGCATTTGGTGATTATTGTGTAAAAGACTTTGGACTAATCTCAGTACCAGATGTGACACAAAGAAAACTCACTACTATGGATCAATTTGTCATCTTAGCAACAGATGGGGTATGGGATGTTATTTCCAACCAAGTAGCTGTGAAAATTGTTGCTTCAACACCAAATAGAGAAAAAGCAGCTGATAGGCTAGTGAAATGTGCAAGACATGAATGGATAAGTATTTCTCTAGCTTTAGGAGAGGCTGTTTATAAACTACACTTGATTGTGATTTTATGTCTTAGAACACTTTTGAAGAGCGAATATATATGCTTTTATAGCAAAATGTATGAACTTGTACCAGTTACTTGGCACCACATGAATGAAGGT
>gnl_Medtr_Mt4.0v1_Medtr7g112490.2
ATGCACAGATTAAGACAATATAAGAGGAGAGTATATCACAAAATTAAGGAATTGATGGGGCATTTATCCTCTATGTTCAATGGTTTGGCAAGATCATTTTCACTGAAGAAAGGAAGAAATTCTGTGAGATGTGAAAGGAGAGAAGCTGTTGAAGCAATGGCAAAAGAAGCTAAGAAAAATGACTTGATTTTGTGTAGCTCTGGCACTGTTAATGTTGATGGTTCAAACAACTTTGCCTCAATTTTCTCCAAAAGAGGTCAGAAAGGAACCAATCAAGATTGTTGCATAGTGTGGGAGGAATTTGGATGCCAAGAGGACATGATATTTTGCGGTATATTTGATGGACATGGGCCATGGGGTCACTTTGTAGCCAAAAGAGTAAGAGAGTCAATGCCAAGGTCTTTGCTATGCAATTGGCAAGAGACGCTTGCTGCACAATCTTCATCACTTGATGATCATGTAAAGGATACTGATCATGTTAAGACAGCTGCAGACAACAAGCAACAAAGATTCAATATATGGAAGCACTCTTACTTGAAGACTTGTGCTTCCATAGATCAAGAACTTGAGCATTGTCGAAAGTTTGACTCGTTTTACAGTGGAACAACTGCCCTCTCAGTTGTTAGACAGGGGGAAACGGTTTTCATAGCAAATGTTGGTGACTCTCGTGCAGTATTAGCTACAACATCTGATGATGATGGAAGTTTGGTAGCAGTGCAATTAACAGTTGATTTCAAGCCAAATTTACCTCAAGAGGAAGAGAGAATAATTCAGTGTCAAGGGCGTGTGTTCTGTTTACACGATGAACCAGGAACGCATAGGGTGTGGTTACCAGATGTAGAGTCTCCTGGACTTGCCATGTCAAGGGCTTTTGGAGATTATTGTATTAAAGATTATGGTCTTATTTCAGTGCCTGAGGTGACTCAGAGGAATATAAGTAGTAAAGACCAGTTTATTGTGCTTGCCACTGATGGGGTTTGGGATGTGATCTCCAATCAAGAAGCAGTAGACATTGTATCTTCAACACCAGACAAAGCAAAATCAGCTAAACGTTTGGTAGAATGTGCAGTACATGCATGGAAGCGCAAGAGAAGGGGTATTGCCATTGATGATATTTCTGCTATTTGTCTCTTTTTGCACTCTCCCATTTCCTCTGAGCAAGATAGCCCAATTGATACTGTTAAA
>gnl_Medtr_Mt4.0v1_Medtr1g083690.1
ATGGGTCATTTTTCATCCATGTTCAATGGATTGGCACAGTCATTGAAAATGAAAAAAGGAAGGAGTAAATGTAGTGGGAGAGAAGCTGCTGAAGCATTGGCAAAAGAAGCAAAAAGAAATCACTCCCTTATCAATAGCTCTGGCACCATTAATGTTGATGGTTCAAACAACTTTGCCTCGGTTTTCTCCAAAAGAGGCAAGAAAGGAGTTAACCAAGATTGTTGCATAGTGTGGGAAGAATTTGGATGCCAAGAGGACATGATCTTCTGTGGGATTTTTGATGGACATGGACCTTGGGGTCACTATGTGTCAAGAACAGTAAGAGAGTCAATGCCATCAGCTTTGCTATGCAACTGGCAGGAGACACTTTCTCAAACTTCAATTGATCCAGAAATTGATTTAAAGACAGGCAAAAAACATCAACAGTTTAATATATGGAAGCATTCTTACCTGAAGACATGTGCTTCAATCGATCAAGAACTAGAGCAGAATCACAAGATTGATTCGTTTTTCAGTGGAACGACGGCAGTGTCAATTGTTAGACAGGGTGAACTCATTGTGATTGCAAATGTTGGTGATTCTCGTGCTGTTTTAGCTACAACATCAGATGATGGAAATTTGGTTCCAGTTCAGCTAACAATAGATTTCAAGCCCAATTTACCTCAGGAAGCAGAGAGAATACTTGACTGCCAAGGGCGAGTCTTCTGCCTAGACGACGAGCCTGGGGTGCACCGTGTGTGGTTGCCGAATGAGGAGTCTCCGGGACTAGCCATGTCAAGGGCTTTTGGTGACTATTCTATGAAAGATTATGGTCTTATTTCAGTGCCTGAAGTAACACAAAGGAATATAACAAGCAAAGACCAGTTTGTTGTGCTAGCCAGTGATGGGGTTTGGGATGTGATCTCTAATCAAGAAGCAGTGGATATTGTGTCTTCAACAGAAGACAGAACAAGTTCATCTAAACGTTTGGTGGAGTGTGCAATGCATGCATGGAAATGCAAGAGGCAAGGTATTGCTATGGATGATATTTCAGCCATATGTCTATTCTTTCATTCC
>gnl_Medtr_Mt4.0v1_Medtr4g120410.1
ATGGTTCATTTCCCATCTTTTGTCAACGGATTGGCAAGAACTATGTCGATCAAGAAAGAGAAGAATTTTCGAAAGGATGATGCAAGGAAAGCTGTGGAAGAATTGGCAAAGGAAGCAAGAAAGAATGAATTGTTATTGAGTTCCTCTGGAGTTGTTAAGGCCAACAAGGATAATAGTTTTGTTTCTGTTTTTACACATAGAGGCCAAAAAGGAGTCAACCAAGATCGTCTTATTGTTTGGGAGGAATTTGGATGCCAACAAGACATGATGTTTTGTGGAGTTTTTGATGGGCATGGTCCTTGGGGACATTTTGTAGCCAAAAGGGTTAGGAAATTAATACCAGCTATTTTGCTATGCAATTGGCAAAAAAATCTGGCTGCAGCATCAATTGACCTAGATTTAAAGATGGAAGGTGACAAAAATATTCATGGTTTAGACCTATGGAAGCAATCCTACATAAAAACTTTTGCTGCTGTTGACCAAGATTTGAAGCTGCACACTGGGATTGATTCATTTCAAAGTGGCACTACAGCTTTGACAATCATCAAACAGGGTGAAAACCTTATTATAGCAAATGTGGGTGATTCAAGACTTGTGTTAGCAACCACTTCAGAGGATGGTACATTATTTCCACTGCAGCTTACCACTGACTTCAAACCAAATTTACCAAATGAGGCAGAACGCATAAAAGAATCAAAAGGACGTGTATTTTGTATGAAAGATGAACCAGGAGTGTATAGGGTGTGGATGCCAAATGGTAAAACACCAGGATTAGCAATATCTAGAGCCTTTGGTGACTATTGTATGAAGGACTATGGTCTAATCTCAGTGCCAGATGTGACACATAGAAAACTTACCACTGGGGATCAATTTATCATCTTAGCAACAGATGGGGTGTGGGATGTTGTATCCAACGAAGAGGCAGTGAAGATTGTTTGTGCAGCAGCACATAAAGAAAAAGCAGGTGAAAGGCTTGTGAAATATGCCATACGTGAATGGAAAAGAAAGAGAAGTGGTATTGCAATGGATGATATGTCAGCAATTTGTCTCTTCTTTCATCAACTCCCACACACTAAAGCTTTTGAT
>gnl_Mimgu_v2.0_Migut.G00121.1
ATGGTGCAGTACTTATCTAGTTTATTCAACACCTTGTCAAAGAAGAATAGAATTTTGGCAAAAGAATCTAAGAGGAATAATCAACTTATGCTGACATCATCATCCGACGCAGTTATTATGATAAATCCCGATAACCGTAAAAATTACGCTGCTGGTTATTCGAAACGAGGCAAGAAAGGGATCAATAATCAAGATTGTTTCATTATATCGGAGGAATTCGGGTGCCGAGATCAAGACACGGTTTTTTGTGGTGTTTTCGACGGGCATGGTCAGTGGGGCCACCTTGTGTCGAAAACAGTTAGAAAATCGATGCCGTCTACGTTGCTTTGCAATTGGCAAGAAAATGTTGCACTAAATGCACATGATCTTGATTATGGATTAGGGCAAGAAAACAGAGGGAATATCCAATTTGATATGTGGAAGCAATCTCATTACAAGACTTGTGCTGACGTGGATCAAGAATTGAAACAAAACCCTCGTATCGACTCTTTCTACAGCGGTTGCACCGGTTTGACACTTATCCGACAGGGTGATCTTATGATAATTGCGAATGTTGGAGATTCTCGAGCGGTGCTAGCGACTACTTCGGACAATGGAAATTTGGTTGCAATTCAGCTTTCGACAGACTTCAAACCGAATTTACCTCATGAGAGTAAACGGATAGCAGAATCGAGAGGGAGGGTATATTCTTGTCCAGATGAAGTAGGAGTGCATAGACTATGGATGCCGAGGGGCGATACGGTAAAAGGTCCCGGTCTAGCTTTATCGAGGGCGTTTGGTGATTACTATATAAAAGACTTTGGTCTTATTTCCGAGCCAGAAATCACACAAAGAAACATAACTAGTACAGACCAGTTCGCTATTTTAGCTACTGATGGGGTGTGGGATGTTGTTACTAATCAAGAAGCGGTGGAAATTGTCGGATCGACGAGGGGAAGGGCAGAATCGGCAAAGAGATTGGTCGAATTTGCAGTTTGTGCTTGGAAAAGAAAAGGAAGAAGTGCTGTAATGGATGATATTTCAGCTGTTTGTCTCTTCTTTCATTGTTCA
>gnl_Mimgu_v2.0_Migut.B01006.1
ATGGGGCATTTATCGTCAATGTTCAATGGACTAACGCGTTCACTTTCCATCAAGAGAATAAAAAGATCGAAAAGTAATTGTGATGAAAGAGATGCTGTGGATGCTATGGCAAAAGATGCAAAGAAAAACGATTTGATATTGAGGAAATCTGGCATTCTAAATGTCGATGGCTCCAGGAATTTGGCTTCTGTTTTCTCAAAGAGAGGAGAGAAGGGTGTCAATCAAGATTGCTGCGTCGTTTGGGAGGAATTTGGATGCCAAGAAGATATGATGTTCTGTGGGATATTTGATGGACATGGTCCGTGGGGACACTTTGTGTCAAAAAGGGTTAGAGAGTCAATGCCTTCGACTCTTCTATGCAATTGGCAACAAACACTTGTTGAAGCTTCATTGAATTCCGATTCCGATTCCGATAAAAAGCTTCAGAGTTTTAATATATGGAAGCATTCTTATTTGAAGACATGTGCTGCTGTTGACCGCGAGCTGCACCATCATCGCAAAATTGATGCTTTTCACAGCGGAACCACTGCCTTGACTATTGTTAGGCAGGGTGAGTTTATTTTCATTGCAAATGTTGGAGACTCACGTGCAGTACTGGGCACCACTTCTGAGAATGGCAACTTGGTAGCAGTCCAGCTTACCATTGACTTCAAGCCCAACCTCCCTCAGGAGGCAGAGAGGATAATGGAGTGCAAGGGAAGAGTATATTGTCTAGAAGACGAGCCAGGTGTTCATAGAGTATGGTTGCCTAATGAGGAATCTCCTGGACTTGCTATGTCAAGAGCTTTTGGTGACTATTGTGTTAAGGATTACGGACTTATTTCTGTCCCTGAAATCACTCACCGCCATATTACTACTCAAGACCTATTTGTCGTGCTCGCAACAGATGGGGTTTGGGATGTTGTATCAAATGAAGAAGCAGTAAGAATTGTATCGGCAACAGAAGACAGGGCAAAATGTGCAAAGCGATTAGTTGAGCGTGCAGCAAATTCGTGGAAGCGGATTAGAAAGGGTATTGCTATGGACGATATCTCAGCTATTGTACTCTTTTTCCATTCTTCTCCTTTTCCTCAACTTTTACCCACTCCTAAC
>gnl_Musac_v1_GSMUA_Achr8T10330_001
ATGCGGCAGATCTCGTCCTTGTTCAATGGGCTCGCGAAGTCGCTGTATGCAGGGAAGAGGAAGGTCACGGGGGCGGAGGAAGGCAGGGAGGCGGCGGATGAGCTGAGAAGCGAGGCCAAGAAGAACGACATGATACTGCGGTCGTCCGGCTCCATCAGGAGCGCCGGGTCGAAGAGCTTGGTGTCGGTGTTCTCGCAGAGAGGGGAAAAGGGGGTGAATCAGGACTGCTCCATCGTTTGGGAGGAATTTGGATGCCAAGAAGACATGATGTTTTGTGGAGTGTTCGACGGTCACGGACCATGGGGGCACTATGTGGCAAAGAAGGTCTTGAAGTCGCTCCCTTCGTCTCTGCTCTGCAACTGGCAGGAATCGCTTGCTCTGGCTTCTCTGGTGGCTGATAAAAAGCTTTGCAATTTCGATCTGTGGAAGCAAGCGTATCTTAGAGCCTGCGGCGTCGTCGATAAGGAGCTCGAGCACGATCGAAGTCTGGATTCCTTCCACAGTGGCACCACTGCTCTCACCATCGTCAAACAGGGTGAACTCATGGTGATAGCAAACGTTGGTGATTCGCGTGCTGTGTTGGCGACAGCCTCGGACGACGGAAGCTTGGTTCCCATCCAGCTTACGATCGATTTCAAGCCTAACTTACCTCAGGAAGCCGAGCGCATAACCGAGAGCAAAGGCCGTGTGTTGTGTCTGCGAGATGAACCCGGCGTGCACAGGGTGTGGCTGCCGGACGAGGATGCGCCAGGATTGGCGATGTCAAGAGCATTTGGAGATTACTGCATCAAAGATTATGGCCTTATTTCTGTGCCTGAGGTGACTCAAAGGAGCATCACCAGCAGAGATCAATTCGTGGTGCTCGCCACTGACGGGGTTTGGGATGTCATCTCCAACCAAGAAGCTGTGGACATCGTGTCATCGACCAAGGACAGGCGAAAGGCAGCCAAAAGGCTAGTGGAGCGTGCCGTTTGTGCATGGAAACGTAAGAGGAGAGGGATTGCAGCCGATGACTGCTCTGCCATATGCATGTTTCTACAGTCCACATTG
>gnl_Musac_v1_GSMUA_Achr11T20570_001
ATGCGGCAGTTGTCGTCGTTGTTGAATGGGCTCGCGAAGTCGCTGTACGCAGGGAAGAGGAAGGTTCCGGGGGTGGAGGAAGGCAGGGAGGCGGCGGATGAGCTGAGACGGGAGGCGAAGAAGAATGATACGATATTGCGGTCATCGGGCACGACGAGGAGCTGCGTGTCCGTGTTCTCGCAGAGGGGGGAGAAGGGGGTGAATCAGGACTGTTCTATTGTTTGGGAGGAATTTGGATGCCAAGAAGACATGATGTTTTGTGGAATATTCGACGGCCATGGATCATGGGGGCACTATGTGGCTAAAGCAGTCCGGAAGTCGCTTCCTTCATCTCTACTATGCAACTGGCAGGAGGCTCTTGCACTGGCTTCTTTGGTTGCTGATAAAAAGCCTTGCCATTTTGATGTGTGGAAGCAATCATATATTAAAAGTTTTGCCGCGGTGGATAAGGAGCTTGAACATGATCGTCGGCTGGATTCGTTCCGTAGTGGCTCTACCGCTCTCACAATCGTCAAGCAAGGGGAACTCATGGTAATAGCAAATATCGGTGATTCGCGTGCTGTGTTAGCGACGACTTCTGATGATGGCAGCTTGGTTCCTATTCAACTTACCATTGATTTTAAACCAAACTTACCTCAGGAAGCTGAGCGCATAACTCAGTGCAAAGGCCGTGTGTTCTGTTTGCAAGATGAACCTGGTGTGCACAGGGTGTGGCTACCAAATGAGGAAGCACCAGGATTGGCCATGTCGAGAGCATTTGGAGATTACTGCATCAAAGATTTTGGCCTTATTTCTGTGCCTGAAGTGACTCAAAGGAGCATAACCGGCAGAGATCAGTTTGTGGTACTTGCCACAGATGGGGTATGGGATGTCATCTCCAACCAAGAAGCTGTGAACATTGTATCATCGACAAAGGACAGACGGAAGTCAGCCAAAAGGCTTGTGGAGTGTGCCGTCGGCGCATGGAAGCGCAAGAGGAGAGGAGTCGCCGTCGACGACTGCTCCGCTGTATGCCTATTCTTTCAT
>gnl_Nelnu_v1.0_NNU_009148-RA
ATGGGACATTTGTCGACTCTGTTCGATGGTCTGGCAAGGTCACTTTCCTTCAAAAGAGGAAAGAACTGTGGGAATGACGCTGGAAAGGAAGCTGCAGAAGCCATGGCTAAAGAAGCTAAGAAGAACGACTTGATATCGCGTTCTTCTGGAATTGTTAACTCTAACGGTTCCAGCAATTTTGCCTCAATCTTCTCCAAGAAAGGGAAGAAAGGAGTGAACCAAGACTGCTTCATTGTGTGGGAGGAATTCGGATGCCAAGAAGACATGATTTTCTGTGGGGTTTTTGATGGGCATGGTCCATGGGGCCGATTTGTAGCTAAAACAGTTAGGGAATCAATGCCATTGTCTTTACTCTGCAATTGGCAGGAAACTCTTGCTCTAGCTTCCCTGGAACCAGAGTTTGACTTCGAATCAGATAAGGAGCTTTATCATTTTAATGTATGGAAGCAATCCTACTTAAAGACTTGTGCTGCTATTGATCAGGAGCTCGAGCACCATTCCAGGATTGATTCCTTCTACAGTGGAACCACTGCATTATCAGTTGTTAGACAGGGTGAATTCATAGTTATAGCAAATGTTGGTGACTCTCGTGCTGTGTTGGCTACCACTTGTGATGATGGCAGCTTGGTACCAGTTCAGCTTACTATTGATTTCAAGCCAAATTTACCCCAGGAGGCTGAGCGGATAACTCAGTGCAAAGGACGGGTTTTCTCTTTGCATGATGAACCAGGGGTGCACAGGGTCTGGCTGCCAAATAGTGAAACACCTGGGCTGGCGATGTCTAGAGCATTTGGTGATTATTGTGTCAAGGATTTCGGACTTATTTCGGTACCTGAAGTCACACAGAGGAGTATAACCACTAAAGACCAATTTATCGTGCTGGCAACAGATGGGCTCTGGGATGTTATCTCAAACCAAGAAGTAGTGGATATCGTCTCTTCAACAACAGATAGAGAAAAATCAGCTAAACGACTAGTTGAATGTGCAGTCCATGCATGGAAAAGAAAGAGAAAGGGCATTGCAATGGACGACATTTCAGCTATATGTCTCTTCTTTCACTCTTCC
>gnl_Nelnu_v1.0_NNU_024844-RA
ATGGGGCATTTGTCATCTCTGTTCGACGGTCTGGCAAAATCTCTTTCCGTCAAAAGAAGAAAGAGATGTGGAAACGATGATGGAAAGGAAGCTGCAGAAGCGATGGCCAAAGAAGCTAAGAAGAACGACCTCATATTGCGTTCTTCTGGCATCGTTAACTCCGATTGCTCCAACAATTTTGTCTCGATCTTCTCTAAGAGAGGACAGAAAGGAGTGAACCAGGATTGCTTCATTGTGTGGGAGGAATTTGGATGCCAACCAGACATGATCTTTTGCGGGATTTTTGATGGACATGGTCCATGGGGACACTTCGTAGCAAAAAGAGTCAGGGAATCGATGCCTCCATCCTTACTGTGCAATTGGCAGGAGACTCTAGCGCTAACTTCCCTTGATCCAGAGTTCGACCTCGGATCAGATAAGAAGCTTCATCGTTTTGATGTGTGGAAGCAATCCTACTTAAAGACTTGTGCTGCCATTGATCAGGAGCTTGAGCACCATCCCAGGATCGATTCCTTCTACAGCGGTACCACCGCATTGTCAATTGTTAGACAGGGTGAGCTCGTAGTTATAGCAAATGTTGGTGACTCTCGGGCTGTGTTAGCTACAACTTCTGATGATGGCAGCTTGGTACCAGTTCAGCTTACTATTGACTTCAAGCCAAATTTACCCCAGGAGGCTGAACGGATAACTCAGTGCAAAGGACGGGTATTCTGTTTGCATGATGAACCAGGGGTACACAGGGTCTGGCTGCCAAATGGGGAAACACCAGGTCTGGCAATGTCTAGAGCATTTGGTGATTACTGTGTGAAGGACTATGGGCTTATTTCGGTGCCTGAAGTCACCCAAAGGAATTTAAGCAACAGAGACCAATTTATTGTGCTGGCAACAGATGGAGTCTGGGATGTTATCTCGAACCAACAAGCAGTTGACATTGTCTCTTCAACAACGGACAGAGCAAAATCAGCTAAACGTTTGGTTCAGTGTGCAGTCCATGCATGGAAGCGTAACAGACGGGGTGTTGCAATGGATGACATTTCAGCTATCTGCCTCTTCTTTCATTCTTCTCAACCCTCTCGGCAGGCTAATCTCATTCATTACCACCGCAAGCATGAGAAA
>gnl_Orysa_v7.0_LOC_Os05g29030.1
ATGCGGCACATCTCGTCGCTGCTGCAGGGGCTGGCGCGCTCGCTGTCGGTGGGGAAGGAGAGGAAGGGCGGCGACGGCGACGACGGGAAGGCGGCGGCGGCGACGGCGACGGCGGTGCTGAGGACATCGGGGACGCTGTGGGGCGAGGGCTCTGAGACGTTCGCCGCCGTCTGCTCCCGCCGCGGCGAGAAGGGCATCAACCAGGACTGCTCCATCGTCTGCGAGGGATTCGGGTGCGAGGAGGGGAGCGTGTTGTGCGGCATCTTCGACGGGCACGGGCAGTGGGGCCACTACGTGGCGAAGGCGGTGAGGGAGTCGCTGCCGCCGGCGCTGCTCCGGCGGTGGCGGGAGGCCGTGACGCTGGCGGCGCTCATCGACGGCGGCGAGAAGCGGCTCTGCGAGTGCCGGCCCGACCTGTGGCGCCAGTCCTACCTGGCCGCCTGCGCCGCCGTCGACGCCGAGCTCCGCGCCAGCCGCCGCCTCGACGCCGTCCACAGCGGCTGCACCGCGCTGTCCCTCGTCAAGCACGGCGACCTCCTCGTCGTCGCCAACGTCGGCGACTCGCGCGCCGTCCTGGCCACCGCCTCCCCCGACGACGGTGGCGGCGCCCGCCTCGCCGCCGTGCAGCTCACCGTCGACTTCAAGCCCAACCTGCCCCAGGAGAGGGAGAGGATCATGGAGTGCAACGGGAGGGTGCAGTGCCTCGCCGACGAGCCCGGGGTGCACCGGGTGTGGCGGCCGGACAGGGAGGGCCCAGGCCTCGCCATGTCGCGCGCCTTCGGCGACTACTGCGTCAAGGATTACGGCGTCATCTCGGCGCCGGAGGTGACGCACCGCCGGATCACCGCCCAGGACCACTTCGTCATCCTCGCCACCGACGGGGACAAACATCTCAACTTGTTCGTCTTCGTCTGCGCGGCAGGTGTGGGACGTGGTGTCGAACGAGGAGGCGGTGCAGATCGTGGCGTCGGCGCCGGAGAGGGAGAAGGCGGCGAAGCGGCTCGTCGAGTTCGCCGTCCGGGCATGGAGGCGCAAGCGCCGGGGCATCGCCGTCGACGACTGCTCGGCGATCTGCCTCTTCTTCCACTCGCCGCCGTCCTAAACAACACACACGCTGACACGCACGCAGCCAACAAAAACCGCACACGCCGACGACAATGTCGCCGTCGTCGT
>gnl_Phavu_v2.1_Phvul.003G108200.1
ATGGTTCTTTTTCCATCTTTTGTGAATGGATTGGCGAAAACCGTGTCAATCAAGAAAGAGAAGAATTGTAAAGGGGAAGATGGAAGGAAAGCTGCAGAAGAATTGGCAAAGGAAGCAAGGAAGAATGAATTGTTATTGAGTTCATCTGGAGTTGTTAAGTCGACCAAGGCCGACAATTTGGTTTCTATGTTCACTAATAGGGGCCGGAAAGGAGTCAATCAGGATCGTCTTCTTGTTTGGGAGGAATTTGGATGCCAACAAGACATTACATTCTGTGGAGTTTTTGATGGTCATGGCCCTTGGGGACACTTTGTAGCCAAAAGGGTCAAAAAACTAGTGCCAGCCATTTTGCTCTGCAACTGGCAGGAAAATCTGGCTGCAACATCCCTTGACCTGGATTTTAAGATGGAAGCAGACAAACATATACGTGGCTTGGACATGTGGAAGCACTCCTACATCAAGACTTATGCTGCTGTTGATCAGGATCTGAAGCAGCAAACCGAGTTCGATTCATTTCTTAGTGGCTCTACAGCATTGACAATTATCAAACAGGGTGAATATCTTATTACAGCAAACATAGGTGATTCTAGGGCTGTCTTGGCAACCACTTCAGAAGATGGCATATTAACTCCATATCAGCTTACCACTGACTTCAAGCCAAATTTACCAGAGGAAGCTGAACGCATAACACAGTGTAGAGGGCAGGTATTTAGTTTGGAAGATGAACCAGAAGTGTACAGGGTGTGGAAGCCAAACGGTAAAACACCAGGACTAGCTATATCCAGAGCTTTTGGAGATCACTGCATGAAGGACTTTGGACTAATCTCTGTGCCAGATGTCACACACACAAAAATTACCAATAGGGATCACTTTGTCATATTGGCAACAGATGGGGTATGGGATGTTATATCCAATCAGGAGGCAGTGAATATTGTTTCTGCAACACCACATAAAGAGAAAGCAGCTCAAAGCCTGGTTAAATGTGCCATGCGTGAATGGAAGCGGAAGAGAAGTAGTATTGCTATGGATGACATGTCAGCTATTTGCCTCTTTTTTCACTCCTTCCCTTCCCATCAGCTCCCACCCATTAAAACTGTTGAT
>gnl_Phavu_v2.1_Phvul.007G198700.1
ATGGGGCATTTTTCATCTGCGTTCAGTAGGTTGGCAAAGTCCTTTGCAACGAAGAAAGGTGGGAGTTCTGATGGATGCAACGGAAGAGAAGCTGCGGAAGCAATGGCAAAGGAAGCCAAAAAAAATCACTTCATATTGCATAGCTCCGGCACCATTAATGTTGATGGTTCAAACAACTTTGCATCAGTTTTTTCCAAAAAAGGACAGAAAGGAGTCAATCAGGATTGCTGCGTAGTGTGGGAAGAATTTGGGTGCCAAGAGGACATGATCTTCTGTGGGATTTTTGACGGGCACGGGCCATGGGGTCACTTTGTGGCCAAGAGAGTAAGAGAGTCAATGCCACCATCTTTGCTATGCAACTGGCAGGAGACACTATCCCAAACTTCACTTGATCCAGATGTTGATGTTGATATTGAGACAGAGAAAAAGCAACACCGGTTCAATATATGGAAGCACTCTTACTTGAAGACCTGTGCTGCCATTGATCGAGAACTAAAGCAGAATCGCAAGATAGATTCATTTTTCAGCGGAACAACTGCCTTGTCCATTGTTAGACAGGGTGAACTCATTGTAATTGCAAACGTTGGAGACTCTCGTGCTGTGTTAGCCACAGCATCAGATGATGGAAGTTTGGTTGCAGTTCAGTTGACAGTAGATTTCAAGCCCAGTTTACGTCAGGAAGAGGAGAGAATACTGGAGTGCCAGGGACGAGTTTTCTGCTTGGAAGACGAGCCCGGGGTGCACAGGGTGTGGTTACCGGATGAGGAGTCTCCAGGACTTGCCATGTCAAGGGCTTTTGGTGACTACTGCATCAAAGAGTATGGTCTTATTTCAGTGCCTGAGGTAACACAGAGGAACATAAGCAGCAAAGACCAGTTTGTTGTGTTAGCCACTGATGGGGTGTGGGATGTAATCTCCAATCAAGAAGCAGTGGATATTGTGTGTTCAACTGCAGACAGAACAGAGTCTGCCAAACATTTGGTGGAGTGTGCAATGCGGGCATGGAAACGCAAGAGAAGGGGCATTGCAATGGACGATATTTCAGCTATTTGTCTCTTCTTTCACTCTTCACCATCACTTGACCAAGTTGATGCCACCCTAGAC
>gnl_Phavu_v2.1_Phvul.001G227100.3
ATGGGTATATATACGTTTAGTTATCACTACCTAATTACAATGCAGATTCCACACTATATACAGAAAAACCACAAAAAGTGCTGTGTGGAGAGTCACGTTGCAGAGTTGATGGGGCATTTTTCCTCGATGTTCAATGGGTTGGCACGGTCGTTTTCAATGAAGAAAGGAAGAAAGAATGAGAAATGCGGAGGGAGGGAAGCTGCCGAAGCAATGGCAAAGGTGGCTAAGAAGAATGAGATGATGCTGTGTAGCTCTGGCACAGTTCATGTCGATGGTTCAAACAACTTTGCCTCCGTATTCTCCAAAAGAGGTCAGAAAGGAGTGAACCAAGATTGCTGCATAGTGTGGGAGGAATTTGGATGCCAAGAGGACATGATCTTCTGTGGGATTTTTGATGGGCATGGACCATGGGGTCACTTTGTGGCCAAAAAAGTAAGAGAGTCAATGCCATCATCTTTGCTATGCAACTGGCAAGAGACGCTAGCCCAAACTTCAGTTGATCCTGGTATTGATGTAGAGGAAGGAAAAAAGCAACTATACCGATTCAACGTATGGAAGCACTCTTACTTGAAGACTTGTGCGGCCATTGATCAAGAACTGAAGCAGTACCGCAAGATAGACTCATTTTACAGCGGAACAACTGCCCTATCCATTGTTAGACAGGGTGAACTCATTGTGATAGCAAATGTTGGAGATTCTCGTGCTGTGTTGGCTACAACATCAGATGATGGAAGTTTGGTAGCGGTTCAGCTAACAGTTGATTTCAAGCCCAATTTACCCCAGGAGGCAGAGAGAATAATTGAGTGCCAGGGGCGTGTGTTCTGCCTAGAGGACGAGCCAGGAGTGCATAGGGTGTGGTTGCCGGATGCAGAGTCTCCAGGACTAGCCATGTCTAGGGCCTTTGGTGACTACTGCATTAAAGGGCATGGCCTAATTTCTGTGCCTGAGGTAACACACAGAAATATAAGTAGCAGAGACCAGTTTGTTGTGGCAGCCACTGATGGGGTTTGGGATGTAATATCTAACAAAGAAGCAGTGGAAATTGTATCTTCAACACCAGATAAAGCTAAGGCAGCTAAACGGTTGGTAGAGTGTGCAGAAGATGCATGGAAACGGAAGAGACGGGGCATTGCCGTGGATGACATTTCAGCAATTTGTCTTTTCTTTCACTCTTTCCTT
>gnl_Poptr_v3.0_Potri.010G009100.1
ATGGTGCTTTTTCCATCTTTTCATGATGGATTGTCCAGAATAATATCGACAATCAAGGGCAGAAACTCTCAAAAAGATACTGGAAAGGAAGCTGCAGAAGCTTTGGCAAAGGATGCGAGGAAGAACGAGTTGATGTTGAGCTCCTCTGGCAATGTTAAGTCTAGTAAGTCAGATAATTTTGCATCGGTCTGCTCCAAGAGAGGGCAAAAAGGAATTAATCAGGATTCTTCTGTTGTGTGGGAGGGATTCGGGAGTCAAGATGATATGATCTTCTGTGGCATTTTTGATGGGCATGGACCATGGGGCCATTTCGTTTCAAAAAAAGTTAGAGAATCTGTACCCTCTTTGTTGCTGTGTAACTGGCAAGAAAACCTTGCATTGACATCGCTTGGCATGGACTTCGAGATGGATTTGGATAGAAACCTTCACCAATTCGATATTTGGAAGCAGTCCTACCTAAAGACTTACGCTGCCATTGATCAGGAACTTAAGCAGAATCGCAAGATTGACTCCTTTTTTAGTGGGACTACGGCCGTAACAATCATTAAACAGGAGGCTGAAAGAATAACACAGTCGAAGGGCCGAGTGTTTTGCCTGCATGACGAGCCAGGGGTTTATAGGGTCTGGATGCCAAACGGCAAGACTCCAGGACTATCATTATCAAGAGCCTTTGGAGACCACTGCGTAAAAGATTTCGGGCTCGTTTCGGAACCGGATGTGACACGAAGAAACATATCAAGCAGAGATCAGTTCGTCATCTTGGCGACTGACGGGGTATGGGATGTGATTTCCAACCAAGAAGCAGTGCAGGTTGTTTCTTTGACACCAGATAGGGAAGAATCAGCTAAAAGACTGGTGGAATGCGCAGGCCGTGCATGGAGGTACAAGAAAAAAGGGATTGCCATGGATGATATCTCAGCCATATGTCTCTTCTTCCACCCTTCACCGTCTCAACAGATCGACCCTCAACTGATCTCCTCACAGGCTGACATGATGAAAGCTTTG
>gnl_Poptr_v3.0_Potri.010G006200.1
ATGGTGCTTTTTCCATCTCTGCTCGATGGATTGGCTGGAACAGTATCAATCAAGAAAGGAAGAAACTCTCGAAAAGATGCAGGAAGGGAAGCTGCAGAAGCATTGGCAAAGGATGCGAGGAAGAATGAGTTGATGTTGAGTTCCTCGGGCATTGTTAAGTCTAACAAGTCAAGTAACTTTGCCTCAGTCTGCTCCAAGAGAGGGCAGAAAGGAATTAATCAGGATTCCTTGGTTGTGTGGGAGGAATTTGGATGCCAAGAAGATATGATATTTTGTGGGATTTTTGATGGGCATGGGCCATGGGGCCATTTTGTTTCTAAAAGGGTTAGAGAATCTGTACCCTCTTCATTGCTATGCAAATGGCAAGAAACTCTTTCATTGACGTCGCTTGGCATGGACTTCGAAATGGATTTAGATAGAAACCTTCATCAGTTTGATATTTGGAAGCAGTCCTACTTGAAAACTTATGCTGCCATTGATCACGAACTTAAGCAGCATCCCGAGATTGATTCCTTTTGCAGTGGTTCTACAGCTTTAACAATCATTAAACAGGGTGAGCATCTAGTTATAACAAATGTTGGTGATTCTCGGGCTGTATTGGCAACTACTGATGATGATGGCTGTTTGGTGCCCCTTCAGCTTACCATCGATTTTAAGCCTAATTTACCAGAGGAGGCTGAACGAATAACCAGGTCCAATGGCAGAGTGTTTTGTTTGCGTGACGAGCCCGGGGTGTTTAGGGTCTGGATGCCAAATGGTAAAACTCCAGGACTAGCATTATCCAGAGCCTTTGGCGACCACTGTGTAAAGGATTTTGGGCTCATTTCTGAGCCTGACGTGACACAAAGAAACATCACAAGCAGAGACCAGTTTGTCATTTTAGCCACTGATGGGGTATGGGATGTGATCTCTAACCAGGAAGCAGTGCAGGTTGTTTTTTCAACACCTGATAGGGAAAAATCAGCTAAAAGGCTAGTGGAATGCGCAGTTCGTGCTTGGAAGAACAAGAAAAGAGGTATTGCCATGGATGATATCTCAGCCATCTGCCTCTTCTTTCACCCTTCACCATCTCAAAAAGCTGCCCCTCTGACGATCTCAAAACAAGCTGACATGATCAAGACTTTT
>gnl_Poptr_v3.0_Potri.010G006100.1
ATGGTGCTTTTTCCATCTTTTCATGATGGATTGTCCAGAATAATATCGACAATCAAGGGCAGAAACTCTCAAAAAGATACTGGAAAGGAAGCTGCAGAAGCTTTGGCAAAGGATGCGAGGAAGAACGAGTTGATGTTGAGCTCCTCTGGCAATGTTAAGTCTAGTAAGTCAGATAATTTTGCATCGGTCTGCTCCAAGAGAGGGCAAAAAGGAATTAATCAGGATTCTTCTGTTGTGTGGGAGGGATTCGGGAGTCAAGATGATATGATCTTCTGTGGCATTTTTGATGGGCATGGACCATGGGGCCATTTCGTTTCAAAAAAAGTTAGAGAATCTGTACCCTCTTTGTTGCTGTGTAACTGGCAAGAAAACCTTGCATTGACATCGCTTGGCATGGACTTCGAGATGGATTTGGATAGAAACCTTCACCAATTCGATATTTGGAAGCAGTCCTACCTAAAGACTTACGCTGCCATTGATCAGGAACTTAAGCAGAATCGCAAGATTGACTCCTTTTTTAGTGGGACTACGGCCGTAACAATCATTAAACAGGGTGAGAATCTTGTTATAGCAAATGTTGGTGATTCTCGGGCTGTGCTGGCGACCACTTCCATTGATGGCAGTCTGGTTCCACTTCAGCTTACCATCGATTTTAAGCCTAATTTACCTGAGGAGGCTGAAAGAATAACACAGTCGAAGGGCCGAGTGTTTTGCCTGCATGACGAGCCAGGGGTTTATAGGGTCTGGATGCCAAACGGCAAGACTCCAGGACTATCATTATCAAGAGCCTTTGGAGACCACTGCGTAAAAGATTTCGGGCTCGTTTCGGAACCGGATGTGACACGAAGAAACATATCAAGCAGAGATCAGTTCGTCATCTTGGCGACTGACGGGGTATGGGATGTGATTTCCAACCAAGAAGCAGTGCAGGTTGTTTCTTTGACACCAGATAGGGAAGAATCAGCTAAAAGACTGGTGGAATGCGCAGGCCGTGCATGGAGGTACAAGAAAAAAGGGATTGCCATGGATGATATCTCAGCCATATGTCTCTTCTTCCACCCTTCACCGTCTCAACAGATCGACCCTCAACTGATCTCCTCACAGGCTGACATGATGAAAGCTTTG
>gnl_Poptr_v3.0_Potri.010G009200.1
ATGGTGCTTTTTCCATCTCTGCTCGATGGATTGGCTGGAACAGTGTCAATCAAGAAAGGAAGAAACTCTCGAAAAGATGCAGGAAGGGAAGCTGCAGAAGCATTGGCAAAGGATGCGAGGAAGAATGAGTTGATGTTGAGTTCCTCGGGCATTGTTAAGTCTAACAAGTCAAGTAACTTTGCCTCAGTCTGCTCCAAGAGAGGGCAGAAAGGAATTAATCAGGATTCCTTGGTTGTGTGGGAGGAATTTGGATGCCAAGAAGATATGATATTTTGTGGGATTTTTGATGGGCATGGGCCATGGGGCCATTTTGTTTCTAAAAGGGTTAGAGAATCTGTACCCTCTTCATTGCTATGCAAATGGCAAGAAACTCTTTCATTGACGTCGCTTGGCATGGACTTCGAAATGGATTTAGATAGAAACCTTCATCAGTTTGATATTTGGAAGCAGTCCTACTTGAAAACTTATGCTGCCATTGATCACGAACTTAAGCAGCATCCCGAGATTGATTCCTTTTGCAGTGGTTCTACAGCTTTAACAATCATTAAACAGGGTGAGCATCTAGTTATAACAAATGTTGGTGATTCTCGGGCTGTATTGGCAACTACTGATGATGATGGCTGTTTGGTGCCCCTTCAGCTTACCATCGATTTTAAGCCTAATTTACCAGAGGAGGCTGAACGAATAACACGGTCCAATGGCAGAGTGTTTTGTTTGCGTGACGAGCCCGGGGTGTTTAGGGTTTGGATGCCGAATGGTAAAACTCCAGGACTAGCATTATCCAGAGCCTTTGGCGACCACTGTGTAAAAGATTTTGGGCTCATTTCTGAGCCTGACGTGACACAAAGAAACATCACAAGCAGAGACCAGTTTGTCATTTTAGCCACTGATGGGGTATGGGATGTGATCTCTAACCAGGAAGCAGTGCAGGTTGTTTTTTCAACACCTGATAGGGAAAAATCAGCTAAAAGGCTAGTGGAATGCGCAGTTCGTGCCTGGAAGAACAAGAAAAGAGGCATTGCCATGGATGATATCTCAGCCATCTGCCTCTTCTTTCACCCTTCACCATCTCAAAAAGCTGCCCCTCTGACGATCTCAAAACAAGCTGACATGATCAAGACTTTT
>gnl_Poptr_v3.0_Potri.013G012200.1
ATGGGGCATTTTTCATCAATGTTCAATGGATTGGCAAAGTCATTTACAATAAGAAAAGTGAAGAGTAATGGGAATGGTGATGGAAGAGAAGCCGCAGAGGCAATGGCGAAAGATGCAAAGAAGAATGAAATGATCTTAAGATCATCTGGCTGTGTAAATGTTGATGGATCGAAAAATTTTGCCTCAGTTTTCTCAAGGAGAGGCGAGAAAGGAGTGAATCAAGATTGCTGCATTGTATGGGAGGAATTTGGGTGTCAAGCAGACATGACATTTTGTGGGATATTTGATGGCCATGGTCAATGGGGCCATTTTGTGGCGAAGAAAGTCCGAGAATCGATGGCTACATCTCTTCTGTGTAATTGGCAGGAGACTCTTGCTCAATGTTCACTTGATCCAGATATTGACTTGGAATCGGATAAAAAACATCAAAGATTCAATATGTGGAAACATTCCTACCTAAAAACTTGTGCTGCTGTTGATCAAGAGCTAGAGCAGCATCGGAAAATAGATTCATTCTATAGTGGAACAACTGCCCTGACAATTGTTAGACAGGGTGAACATATTTTTGTAGCAAATGTTGGCGACTCTCGCGCTGTATTGGCTACAACAGCAGATGATGGAAGCCTGGTACAGGTTCAGCTTACTGTAGATTTCAAGCCTAATTTACCCCAGGAGACTGAACGGATACTTCAGTGCCGGGGACGTGTATTCTGTCTAGATGATGAGCCAGGTGTGCACAGAGTTTGGCAGCCAGATGCAGAATCACCCGGACTGGCAATGTCCAGAGCCTTTGGCGATTACTGTGTAAAGAATTTCGGGCTTATTTCGGTGCCTGAAGTTACACAAAGGCATCTAACTAGCGAGGATCAATTTGTTATCCTGGCAACTGATGGGGTCTGGGATGTAATCTCCAATCAAGAAGCAGTACAAATTGTGTCGTCGACACCAGATAGGGCAAAGGCAGCTAAGCGTCTAGTTCAGTCTGCTGTCCATGCTTGGAAACGCAAAAGGAAAGGGATTGCCATGGATGATATATCAGCCATTTGCCTCTTCGTTCACTCCTCCCCTCAATCTCAACAAGTCCATGCTGTTAGTACACCAAAA
>gnl_Poptr_v3.0_Potri.005G021900.1
ATGGGGCATTTATCCTCCATGTTTAATGTATTGGCAAGGTCATTTTCATTAAGGAAAGTGAAGAATAATGGGAACGGTGATGGAAGAGAAGCCGCAGATGTAATGGTGAAAGACGCAAAAAAGAATGAAATGATTTTGAGGTCATCTGGCTATGTAAATGTTGATGGTTCGAAAAATTTTGCAGCAGTTTGCTCGAGGAGAGGGGAGAAAGGAGTGAATCAGGATTGCTGCATTGTCTGGGAGGGATTTGGGTGTCAAGCAGACATGATGTTTTGTGGGATATTCGATGGCCATGGTTCATGGGGCCATTTTGTGGCGAAAACAGTCCGAGAGTCGATGCCTTTATCTCTTCTGTGCAATTGGCAGGAGACTCTTGCTCAATGTTCACTTGATCCGGACATCGACTTGGAATCAGATAAAAAGCATCAAAGGTTCAACATATGGAAACATTCCTACCTAAAGACTTGTGCTGCTGTTGATCAGGAGCTAGAGCAGCATCGGAGAATAGATTCCTTCTCTAGTGGAACAACTGCCCTGACAATTGTTAGACAGGGTGAACTCATTTTTGTAGCAAATGTAGGCGATTCTCGCGCTGTATTGGCAACCACAGGAGAAGATGGAAGCTTGGTACCAGTTCAACTTACTGTTGATTTCAAGCCTAATTTACCCCAGGAGGCAGAACGCATACTTCAGTGCAAGGGCCGCGTATTCTGCTTAAATGATGAGCCAGGTGTGCATAGAGTTTGGCTGCCAGATGCAGACTCACCTGGACTGGCAATGTCCAGAGCCTTCGGCGATTACTGTGTAAAGGATTTCGGGCTAATTTCTGTGCCTGAAGTGACTCAGAGGCATATAACTAGCAAGGATCAATTTGTTGTCCTGGCAACTGATGGGGTATGGGATGTAATCACCAATCAAGCGGCAGTAGAGATTGTATCATCAACACCAGATAAGGCGAAGGCGGCTAAGCGTCTAGTTCAGTCTGCTGTCCATGCTTGGAAACGCAAGAGGAAAGGGATTGCAATGGATGATATATCAGCTATTTGCCTCTTCTTTCACTCCTCTCCTTCATCTCAACAAGTTCATGCTGCTAGTTTACCGAAA
>gnl_Prupe_v2.1_Prupe.6G317600.1
ATGGGGCACTTCTCCTCCATGTTCAGTGGACTGGTGAGGTCGCTATCCATCAAGAAAGGGAAAAATAACCGTGGAAATTCTGATGCAAGAGATGCTGCTGAAGCAATGGCGAAGGAGGCGAAGAAGAATGACATGATACTGCGCTCTTCCGGGATTGTCAATGTTGATGGTTCAAACAATTTTGCTTCAGTTTTCTCAAAGAGAGGCCAGAAAGGAGTGAACCAGGACTGCTGTATTGTGTGGGAGGAATTTGGGTGCCAAGAGGACATGATGTTTTGTGGAATATTTGACGGGCATGGTCCATGGGGACATTTTGTGGCAAAAAGGATCAGAGAAACAATGCCACCCTCTTTGTTGTGTAGTTGGCAAGAGACACTAGCTCAAACTTCCCTCGATCCAGATTTGGACTTGGAATTGGATAAAAAGGGTCACCGGTTTAATATATGGAAGCATTCCTATATCAAAACTTGTGCTGCTATTGATCAGGAGCTTGATCGGCATCGTAGAATTGATTCCTTTTACAGCGGAACAACTGCCCTCTCTATTGTGAGACAGGGTGAACTTATTTTTATAGCAAATGTTGGTGATTCTCGTGCTGTTTTGGCTACCACTTCAGAAGATGGAAGCTTAGTGCCAGTTCAGCTTACTGTTGATTTCAAGCCCAGTTTACCTCAGGAGGCGGAGCGAATAATTCAAAGCAAAGGGCGGGTGTTCTGCTTAGATGATGAACCAGGGGTGCAAAGGGTGTGGCAGCCAGATGGGGAAACACCAGGACTTGCAATGTCTAGAGCCTTTGGAGATTACTGTGTGAAGGGCTTTGGGCTCATTTCTGTGCCTGAAGTGACACAGAGAAATATAACAAGCAGAGATCAATTTGTTGTGTTGGCAACTGATGGGGTTTGGGATGTTGTTTCAAATCAAGAAGCAGTGCAGATTGTAGGTTCAACAGCAGACAGGGCAAAGTCTGCTAAGCGTCTGGTGGAGTGTGCCGTGCATGCATGGAAGCGCAAGAGGAGGGGAATAGCAATGGATGATATTTCAGCCATTTGCCTCTTCTTTCATTCTTCCCCTTTGTCTGACCCTCAGCAAGTTCACCCAATCAGTATTGCCACACCAAAA
>gnl_Prupe_v2.1_Prupe.1G129800.1
ATGGTGCTATTTCCATATCTTCTTGAAGGGCTGGCAAGAACCAGATCGCTCAAGAAAATGAAGAATTGTCATGAAGATGTTGCAAGGAAAACTGCAGAAGCATTGGAAAAGGAAGCGAAAAAGAATGAGCTGGTTTTGAGTTCTTCTTCTGGCATTGTTATGTCTGATAAGTCTAACAATTTTTCCTCTGTTTGCTCCAAGAGAGGCCAGAAAGGGATCAATCAAGATTGCTTAATCATTTGGGAGGAATTTGGATGCCAAGAGGACATGATCTTTTGTGGGATATTTGATGGGCATGGCCAATGGGGCCACCATGTTAGCAAAAGGGTCAAGGAATCAATGCCTGCTTCTTTGTTGTGCAATTGGCAAGAGACTCTCACTTTAGCATCACTGAACCTCGACTTCGAAATGGAGATGGATAGAAACCTCCATCGGTTTGATATATGGAAGCAATCCTTTCTTAAGACGTATGCTGCCATTGACCAGGAGCTCAAGCATTCTTCTAAAATGGATTCTTATCGAAGTGGCGCTACAGCATCAACAATTGTTAAGCAGGGCGAACATCTCATCGTCGCAAATGTCGGTGACTCCCGGGCTGTCTTGGCCTCCATTTCAGAAGATGGGAGTTTGGTACCTCTTCAGCTTACAGTGGACTTTAAACCCAATATACCTCAGGAGGCAGAACGAATAACAAGATCCAATGGACGAGTATTTTGCTTACATGATGAACCAGGGACTTACAGGGTCTGGATGCCAAATGGTAAGACACCAGGACTGGCAATATCAAGAGCCTTTGGCGACTATTGTGTTAAGGATTTTGGGCTTATCTCAGTGCCTGCTGTCAGTCAAAGGCATATCACCAGCAGAGACCAGTTTGTCATTCTAGCAACAGACGGGGTATGGGATGTTATCTCCAACGAAGAAGCTGTACAGATAGTTTCCTCCACTCCAGATAGGAAAAAAGCAGCTAAAAGGCTTGTGGGATGTGCCACTCTTGCATGGAAGTCTAAGAAACGAGGCATCGCCATGGATGACATCTCAGCTATTTGCCTCTTCTTTCACGCTTCATCCTCACAACATGCCAACCTTATGATCTCACAAAAT
>gnl_Solly_v2.4_Solyc01g065700.2.1
ATGGTGCAATTCTCTTCTATTTTCACTGGCATTACGAAATCTATAGCAATCAGGAACGGGAAGAAAAGTAAACATGATGACGGAAGGGAAACTGCGGATGCACTGGCTAAGGAAGCTAAAAAGAACGAGATGATGTTAACGTCATCTGGCTCTGTAGCTGGTGCTTCTCACAACTTGGCTGTTGTTTTCTCCAAAGGAGGGAAGAAAGGTATCAATCAGGATAGATTTGTTGTGTGGGAGGATTTTGGATGCCAAGATGACATGATTTTCTGTGGGGTGTTTGATGGGCATGGTCCTTGGGGTCATCTTGTTGCTAAAAGAGTCAGAAAACTGATGCCAACAGCTTTGCTTCGTAATTGGCAGAAACGAGTTGCCCACACCGTGGATGGTACTAATGGGATATCAATAGATAAAAGTTGTTTCCAGTTTGACATTTGGAAGCAGTCCTACTTTGAGACTTGCTCCATCATCGATCAAGAGCTCGAGCAGTATGCTGACTCTTTCTACAGTGGTACCACAGCTTTAACGCTTGTTAGACAGGGTGGTCTGCTGGTAGTAGCAAACGTTGGAGATTCTCGAGCTGTATTGGCAACAACCGATGATGATGGTAGATTGGTATCAGTTCAGCTCACCGTTGACCTCAAACCTAACTTACCTCGGGAAAGCGAGCGAATAATGCAGTCAAGAGGGAGAGTGTTGTCATGTGAGGATGAACCAGGGGTGTATAGAGTGTGGATGCCTACAGTTGAAGGACCTGGATTAGCAATATCAAGAGCCTTTGGTGATTACTACATAAAGGACTTTGGCCTTATTTCTGAACCAGAATTGACGTCCAGAAAAATAACACATAGAGATCAGTTTGCCATCTTGGCAACAGATGGGGTTTGGGATGTGATGTCAAATGATGAAGCAGTGGAGATAGTATCTTCAACAGGAGAAAGGGAAGATGCAGCTAAGAGGCTGGTGGAAAGTGCTATTTGTGCGTGGAAACACAAACGAAGAGGAGCTCCTATGGATGATATCTCAGCAATATGCCTCTTCTTTCATAACATTCCTCTTTCAAAACAACAAGCTAAGAGTGTC
>gnl_Solly_v2.4_Solyc01g100040.2.1
ATGGGGCATTTTTCTTCAATGTTTAATGGATTAGCAAGGTCTTTTTCTTTGAAGAAAAGAAAGAATAGTTCTGGAAATGGGAAATATGATGGTAGAGATGCTGTTGAAGCTATGGCTAAAGAAGCCAAGAGAAATGACTTGATATTAAGGTCTTCAGGGACTGTAAATGTTGATGGTTCTAAGAATTTCGCTTCATTATTCTCAAGGAGGGGTGAAAAAGGCGTAAATCAAGATTGCTTCATTGTTTGGGAGGAATTTGGATGCCAAGAAGACATGACATTCTGTGGTATATTTGATGGGCATGGTCCTTGGGGTCATTTTGTGTCAAAGAAGGTTCGAGAATCGATAGTATCATCGTTGCTTTGCCTTTGGCAGGAGAGTTTAGCTGAGGCTTCAGCTGATCCAGATTTGGATAAAAAGGCTCAAAGGTTTAACATATGGAAGGAGTCCTTCTTAAAGGCATGTGCAACTGTGGATCAGGAGCTGGAACACCATCCCAAAATTGATACATTTTACAGTGGAACCACTGCTTTGACAATAGTCAGACAGGGTGAGGTTTTATTTATAGCAAATGTTGGCGACTCACGTGCAGTATTAGCTACCACGTGCGATGATGGCAACTTGGTACCAGTTCAGCTCACTGTTGATTTCAAACCTAATCTACCTCAGGAAACTGAGAGAATACTGCAGTGTAATGGTAGAGTATTTTGCTTAGATGATGAATCTGGGGTGCACCGATTATGGCTGCCCGACGAATCCTCCCCTGGATTGGCAATGTCTAGAGCCTTCGGGGACTATTGCGTGAAAGATTTTGGTCTAATTTCAGTGCCTGACGTGACACAAAGGCATATCACAAGCAAAGACCAATTTGTTGTGCTGGCAACAGATGGGGTATGGGATGTTATATCGAATGAAGAGGCTGTAGAAATTGTATCTGAAACTCCAGATAGGGCAAAAGCAGCCAAGCATCTTGTTCAATGTGCTGTTCGTGCTTGGAAACGTAAGAGGAGAGGGATAGCTGTAGATGATATTTCAGCCATTGTACTCTTCTTTCTTTCTAAGCATTTCTGTCAGCATATTTACCCTGTAACTACTCCAAAA
>gnl_Sorbi_v3.1_Sobic.009G109700.1
ATGCGGCAGATCTCGTCGCTGCTGCAGGGCCTGGCCCGGTCGCTCTCGGTGGGGAGGGAGAAGGACAGGAAAGGGGACGGCGGCGCAGGCGGCGACGGCGGCAAGACCGCCATGCCGGCGGTGCTGCGCACGTCGGGGACCCTGTGGGGCGAAGGCTCGGAGACGTTCGCCGCCGTCTGCTCGCGGCGCGGCGAGAAGGGCATCAACCAGGACTGCTCCATCGTCTGGGAGGGTTTCGGGTGCCAGGAGGACACCATCTTCTGCGGCATCTTCGACGGGCACGGCCCGTGGGGCCACTACGTGGCCAAGGCCGTGCGGGACTCGCTGCCGCCGTCGCTGCTGTGCCACTGGCAGGAGGCGCTGGCGCTGGCGTCGCTCATCGACGGCGAGAAGAAGAGGCTCAGCGACTGCCAGTTGGACCTCTGGAAGCAGTCCTACGTGGCGGCGTGCGCCGCCGTCGACGACGAGCTCCGGCGCAGCCGCCGCTTCGACGCCGTCCAGAGCGGCTGCACCGCGCTGTCCATCGTCAAGCAGGGGGACCTCATGGTCGTCGCCAACGTCGGCGACTCCCGGGCCGTCCTGGGCACCACGTCCGACGACGGCGGCGGCGCCATCGCAGCCGTCCAGCTCACCGTCGACTTCAAGCCCAACCTGCCGCAGGAGAAGGAGCGCATCCGGCGGTGCAACGGCCAGGTGTACTGCCTCGCCGACGAGCCCGGCGTGCACCGCGTCTGGCAGCCCAACCGGGAGTCGCCGGGGCTCGCCATGTCGCGCGCGTTCGGCGACTACTGCGTCAAGGACTACGGCGTCATCTCGGTGCCAGAGGTGACGCAGAGGAGGATCACCACCGGTGACCAGTTCGTCATCCTCGCCACCGACGGGGTGTGGGACGTGCTCTCCAACGACGAGGCCGTGCGGATCGTGGCGGGGACGCCGGACCGGGAGAAGGCGGCCAAGCGGCTGGTGGAGTGCGCCGTCCACGCCTGGAGGCGCAGGCGGCGCGGGTTCGCCGTCGACGACTGCTCGGCGATCTGCCTCTTCTTCCACTCGCCGTCGTCG
>gnl_Spipo_v2_Spipo6G0049200
ATGGGGCAGTTCCCCGGCTTCCTGAGCGGGCTGGTGAAGTCTCTGTACGCCGGCAAGAAGAAGGCCGCGGCGGACGGCGGGAGGGAGGCGGCGGACTCGATGGCCAGGGCGGCGAGGAAGAACGGCACGATTCTGCGGTCGTCGGGATCGATGGAGGTGGAAGGTTCTGGCAGCTTCGTGTCGGCCTTCTCCAGGAGAGGGGAGAAGGGGGTGAACCAGGACTGCTCCATCGTCTGGAAGGGATTCGGATGCCAGGAGGACCTGATCTTCTGTGGGATCTTCGACGGGCACGGCCTCTGGGGGCGCGAGGTGGCGAAGATGGTCAGAGAGTCCCTCCCAACGTCCCTGCTCTGCAGTTGGCAGGAGACGCTCGTCCTGAACGATCACCTGGCTCTGGAACTCGATCCGGCGGGGGGCAAAAAGGTCTCCCTAGTTGACATCTGGAAGCAGTGCTATCTGAGCACTTGCGCCGCCATTGACATGGAGATCAAGCAGCACCGTGGCCTGGATCCCTTCTACAGCGGCTCTACAGCGCTCACGGTCGTCATGCAGGGGGAGCTCATCGTCCTGGCGAACGTCGGAGACTCTCGCGCCGTCCTGGCCACCGCGGGCGGCGGCGGCGGCGACGACGACGGCGGGCCGATTCCCGTCCAGCTGACCATGGATTTCAAGCCCGGTCTTCCCCAGGAGGCGGAGCGGATCAGGCGGTGCAACGGGCGGGTGTTCTGCCTGGAGGACGAGCCCGGCGTGGCGAGGGTGTGGCTGCCGTGCGGGGAGGTGCCCGGGCTGGCCATGTCGCGGGCTTTCGGGGACTTCTGCGTGAAGGACTTTGGCCTCATCTCCACGCCGGAGGTGACCCACCGGAGGATCACCGACAGGGACCTCTTCCTCGTGCTGGCCACCGACGGGGTCAGCTCTCTCTCTCTCTCTCTCTCTCTCTCTCTCTCNNNNNNNNNNNNNNNNNNNNNNNNNNNNNNNNNNNNNNNNNNNNNNNNNNNNNNNNNNNNNNNNNNNNNNNNNNNNNNNNNNNNNNNNNNNNNNNNNNNNNNNNNNNNNNNNNNNNNNNNNNNNNNNNNNNNNNNNNNNNNNNNNNNNNNN
>gnl_Stras_v2.0_SGA_v2.0_scaffold104T30105
ATGGTGCAGTTTTTCGCGCTGTTCAACACGCTGTCCAGTAGACAAGGAAAAAGTAATAAACCATCATGTGTTGTAAGCAAAACTGCTCATGACTTGGCCAAGGAAGCAAAAAAGAAGCAACTTTTGCTAACTTCTTGTGGCGTTATTCGCGCTCAAAAGTCAGAAAATTACACCGTGGCTTATTCCAAAGGAGGGAAAAAAGGGATTAATCAGGATCGCTTCATTGTGTGGGAGGAATTCGGGTTTCAAAAGGACATGGTATTTTGTGGCGTTTTTGACGGGCACGGGCCTTGGGGACATCTCGTGTCCAAATACGTTCGTCAGTTGATGCCATCCTTGTTGCTTTCCAGCTGGCAAGAAACTGCTGCAATAAATGCTCACAATCCATATCACTGCCAAAATGACCATACTCAGTTTGATCTGTGGAAACAATCTTATTACAAGACTTGTGCTGCTGTTGATCGAGAACTCGAGCACCATCCTCGGCTAGACTCGTTTTACAGTGGCACTACCGCTTTGGCACTCGTTAGACAGGGAAACTTGATGATGGTTGCTAATGTCGGTGACTCACGGGCCGTGTTAGCAACTACTTCAGACGATGGGAATTTAGTATCGACTAAACTCACAACCGACCTCAAACCAAATCTACCATGTGAACATAAACGGATTGCACAATCGAGAGGGAGAATATATTCTTGCCCGGACGAACCCGGAGTACAGAGAGTATGGATGCCAAGTAGTGGGCAGAGTGTGAAAGGCCCTGGTTTGGCTGTTTCAAGGGCCTTTGGTGATTACTTCATCAAAGGCTTTGGACTTATCTCTGAGCCTGAAATAACACTAAGATACATAACCAGCAGGGACCAGTTTGTAATATTGGCAACGGACGGGGTGTGGGATGTTATTACTAATGAAGAAGCAGTTGAGATTGTTTATTCGACACCAGAAAGGTCAGAGTCGGCTAAGAGGCTGGTCGAGCGTGCGGTTAGTGCATGGAAACAAAAAGGAAAGGCTAATGTAATGGACGACATTTCGGTTATTTGTCAGGATATGAACAAACGTAGGAATGTGAATATGTTTAAAAAAGAAACAAGACACCGATATTGTCGATCTGCTGTGCAGATCAACAAAAAGAATAGTTCTATGGAATTTTTATTAAGAGATTGTGTAGTGAGAGTGTTCCCGACACGCAATCGCGCGCCAGGTCCCGTTGCGAGAGTGACACCCGAATCAGCCGACCCGTTCGGCACGACGAATCATCTTTGGCACGATGAGAATGCGACTTGGACGCACATGCTCATGTCGAAAAGGTGTCTTTTGACGCATAAACCCCTGAAGGACCTACTGGTGGGGACTCCAATAATGTACTCAAGCAACATGCACAAGCTGCAAAGAGTAAAAATGGAAGAGGTTGCAGGATATGAGGTACAACGAGTGTTTATTGATGCGGGGAGCTCATTAGACGTTCTGTTTTATGATTGTTTTAAGAAAATAGAGTTCGAGGTCGATTTGAAGAAGGTCAACACGACATTGTATGGATTCAACGGGGGAGAGGTTATCCCATGGGCGAAATGTAGCAGCAATACGAGCAAAGAGGTCGACAAGTCAAAACCAGAAAATGAGAGGGGCTATATGCATCCTAATGAAAAGATGGTGGAGGTGAAACCGATTGAAGGAATTTGTTTTCTGAAAGATCCTGGATTTCGTACTTTGGTGGGTCTCCGAGATCCTTTCGTCATGATGAACGAGCTGACTGGAATAGAAGCTACCATTATTGAGCATAGGTTGAATATTGATCCAAAGGTCGATCAGATGAGGAAATGGTGTCAGGTGAAGGTCGATCCGATGAGAAAATGGTGCAGATGGTACGCCTCCGCCGATGACGACACAGGAGTCCAACGTGAATCTCAAGGATTCATCTTTCGGCTATTTTCATTATGCTATCAGACAAACGATGCACAACTTAGTACAATGGTTGCTGAAATAGGTAATTACGGGTCATTGGTCGACGGAGTACAAGAGAGAGAGCGAAAGCGGAAGCAAGCGGAGGTCGAGGTGAGGCGGGAGCTGGAGGATAGAGAGAGGAGGGAGAGGGAGAGAGATGATGGAGAGAAGCATGAGATGGGTTGTGATAGGGATTGGGAATTAAATTTTTGCCGTGAGGGAGACCCAGCGGAGCGGCGAACTGGAGACAGAGAGAGGGACACATTTTGTTCTTGCAAATGCCTCGAGACCCCAGGCGACATTGTTGTGTATAACATTGATTGGATTGTAGAAAACCCACTGCTATGA
>gnl_Stras_v2.0_SGA_v2.0_scaffold81T26110
ATGGGCCATTTATCTTCGATGTTCAATGGACTCGCGAGGTCTTTCTCGATGAAGATAAGTAAAAATTTGAAGAACAATTGTGAGACTTATGATTCGAGGGATGCTGTTGAGTCGATGGCTAAGGATGCGAAGAAAAACGACTTGATATTGAGGAATTCGGGCATTATCGATATTGATGGGTCGAATAATTTAGCATCCGTTTTCTCAAAGAGAGGAGAAAAAGGCGTTAATCAAGATTGCTGCATAGTTTGGGAGGAATTCGGATGCCAAGAAGACATGATTTTTTGCGGGATATTTGATGGGCACGGCCCATGGGGACATTTTGTAGCAAAAAACGTTCGAGAATCTATGCCTTCATCTCTACTTTGCAATTGGCAAGAAACTCTAGCAGAAGCGTCTTCTGATCCCGATTTCGATTGGGATTCGGATAAAAAGAACCACAGGCTCGATATATGGAAGCACTCGTATTTGAAGACTTGTGCAGCTGTTGATCAGGAGCTCGAGCAGCACCGAAAAATCGATGCTTTCAATAGCGGGACCACTGCTTTGACTATTGTTAGACAGGGAGATATTATCTACTTAGCAAACGTTGGAGATTCACGTGCTGTACTTGGCACCACTTCCGAGAGTGGAAACTTGGTGGCCGTTCAGCTTACAATCGATTTCAAACCAAATCTGCCTCAGGAAGCCGAGCGGATAAGGCAGTGCCAGGGAAGAGTCTATTGTCTGGATGACGAGCCAGGTATTCATAGGGTGTGGCTGCCCCATGCTAACTCTCCTGGACTAGCAATGTCCCGAGCATTCGGGGACTATTGTGTGAAGGATTTCGGACTTATATCCTTGCCTGAGGTCACTCATAGGCACATCACAAGCAAAGACCAATTCATAGTGCTAGCAACGGATGGGGTTTGGGATGTCGTGTCTAATCAAGAAGCCGTGCAAATTGTATCAACGAGCCCTGATCGGGCAAAATCGGCCAAGCGTTTGGTCCGATGTGCGGCTCGTGCTTGGAAGAGGAAGAGAAAGGGGATAGCTATGGATGATATATCAGCAATTGTACTCTTTTTTCATTCATCTACTTTGTGTGGGGAAATTCAAAATCAAGATGCACCTTTATAG
>gnl_Theca_v1.1_Thecc1EG026700t1
ATGAGGCATTTTTCCTCCATGTTCAATGGATTAGCAAGGTCGTTTTCTATTAGAAGAGGGAAAAATTCAGAGAATGATGATGGAAGAGAAGCTGCTGAGGCAATGGCAAAGGATGCAAAGAAGAATGACCTGATTTTGAGGTCTTCTGGCTTTGTAAATGTTGACGGTTCCAACAATTTAGCCTCAGTTTTTTCCAAGAGGGGCAGAAAAGGAGTGAACCAGGATTGTGCCATTGTATGGGAGGAATTTGGATGTCAAGCAGACATGCTATTTTGTGGGATATTTGATGGCCATGGTCCATGGGGTCATTTTGTAGCGAAAAAGGTCCGCGAATCATTGCCTTCATCCTTGCTTTGCCATTGGCAAGAGACTCTAGCTCAGACATCCCTTGACCCGGATATCGATTTGGAATCAGATAAAAAGCATCAGAGATTCGATATATGGAAGCATTCTTATCTAAAGACTTGTGCTGCTGTTGATCAGGAGCTTCAACAGTATCGGAAGATTGATTCCTTCTACAGTGGAACAACTGCCTTGACAATTGTCAGACAGGGTGACCTCATGTATGTTGCCAATATCGGTGATTCTCGGGCTGTTTTGGCAACAACTTCAGATGATGGAGACCTGGTTCCCGTTCAGCTCACTGTCGATTTCAAGCCCAATTTACCTCAGGAGGCTGAGCGGATAATTCAGTGCAAAGGGCGGGTGTTCTGTTTGCATGATGAGCCAGGTGTGCACAGGGTTTGGCTGCCCGATGAGGAGTCACCGGGACTGGCAATGTCTAGAGCTTTTGGGGATTATTGCATCAAGGAGTATGGGCTTATTTCCGTTCCTGAAGTCACACAAAGACAAATAACCAGCAGAGATCAATTTGTTGTGCTTGCAACTGATGGGGTATGGGATGTTATTTCCAATCAGGAAGCAATCCAAATAGTATCTTCAACACCTGACAAGGCGAAGGCAGCTAAATGCCTGGTCGAGTGTGCTGCCCATGCTTGGAAAAAGAAGAGGAAGGGTATTGCAATGGATGATATTTCAGTCATCTGCCTCTTGTTCCACTCATCTGCTGTATCTCAGCATGAAGTTAATCTTGTAACAACTTCAAAA
>gnl_Theca_v1.1_Thecc1EG021268t1
ATGGTGCTTATCCCATCATTTCTCGATGGATTGGCAAGAACAGTTTCGATCAAGAAAGGGAGGAATGGTGGTCAGACGGATGTTGGAAGAGAAGCAGCGGAAACCATGGCCAAAGATGCGAAGAAGAATGAACTGATGAGGAGTTCCTCTGGTACAGTCAAGTCCATCAAGTCGAGCAATTTTGCCTCCGTCTGCTCCAAGAGAGGACAGAAAGGAATCAACCAGGACTCCGCAGTGGTCTGGGAGGAATTTGGATGCCAAGAAGACATGATCTTCTGTGGTATCTTTGATGGGCATGGACCTTGGGGCCATGTTGTAGCCAAAAGGGTTAGGGAATCAGTGCCTCCTTCTTTACTATGCCACTGGCAGAAAAATCTTGCCTTGACCTCCCTTGGTCAGGAATTGGACACGGAAGTACTGAACAGAAGTATTCATCAGTTTGATGTCTGGAAGCAATCTTACTTGAAAACTTATGCTGACATTGACCTTGAGCTTAAGCAGCATCCTGGGATAGATTCTTTCCGTAGTGGGACTACTGCCTTGACAATCATCAAACAGGGTGAACATCTTGTTATAGCAAATGTTGGGGATTGTCGGGCGGTCCTGGCAACCACCTCAGATGATGGCAATTTGGTACCACTCCAGCTTACAGTTGACTTCAAGCCTAACATCCCTGAGGAGGCTGAAAGGATAACACAGTCGAAGGGTCGAGTCTTTTGTTTAGGAGATGAACCCGGGGTGTACAGGGTCTGGATGCCTAATGGGAACACACCAGGGCTAGCTCTATCAAGAGCCTTCGGTGACTACTGTGTCAAAGAGTTTGGGCTCATTTCTGTGCCTGATGTGACCCAAAGAAACATAACAAGCAAAGACCAATTTGTCATTTTAGCAACAGATGGGGTGTGGGATGTTGTTTCCAACCGAGAAGCAGTGGAGATTGTTTCTTCAGCAGAAGATAGGGAAAAATCAGCCAAAAGACTGGTTCAATGTGCCATCCGAGCATGGAAATATAAGAAAAGAGGCATTGCCATGGATGACATGTCGGCTATCTGCCTTTTCTTTCACCCCACGCTGTCTCGAGAGGTCAACCTCGTCAAGGCCTCCAAAAAGGCTGGAATGAAGAAACTTGCC
>gnl_Utrgi_v4.1_Scf00021.g2920.t1
ATGGGTCATATGTCATGGATGTTGAACGGGATTAAAAGGTCACTTTCAATCAATGGAAGTCAAAAGAAGATTCCCGGAAGCAGCGATAGAAGCGAAGCAGTTGAATCCATGGCTAAAGATGCCAGGAGAAATGGTTTGATACTGAAGACCTCAGGGATGAAGAACTCGGTTTCTGTATACTCCAGGAGAGGAGAAAAGGGGGTGAATCAAGACTGTTGTGTTGTTTGGGAGGAGGATATGATTTTTTGTGGGGTGTTCGATGGTCATGGACCTTGGGGGCATTTCGTTGCGAAATGTGTTCGGCGGTCGATGCCGCGAACTCTTCTCCGCCACTGGCAGGAATCCCTTGTCGCAGCAGCTTCACTAAATCCAGGCTGTGATTTGGAATCAGATGATGGAAAGATGATTTTCAATGTATGGAAGCATTCCTTCATTAAGGCCTGTGCTGCTGTGGACAAGGAGCTTGTGCAGAACCGTAAAATCGACTCTTTCTACAGTGGAACAACTGCCTTGGCTGCTGTTAGACAGGGAGACAAAGTTTTCTTGGCAAACGTTGGAGATTCACGTGCAGTTCTAGCCACAACATCAGATGATGGAAACCTGATGGCTGTACAGCTTACAGTCGATTTCAAGCCCAACCTTCCTCACGAAGCTGACAGGATATTCGGGTGCAAAGGACGAGTGTTTTGCCTGATGGATGAACCCGGGGTTCACAGAGTATGGCTGCCAGATGAGGAAAAGCCTGGTCTTGCCATGTCCAGAGCTTTTGGAGACTACTGCTTGAAAGAATTCGGGTTGATTTCACTTCCTGAAGTTCCACACATTGATGTAACCTGCAAAGATGAGTTCATCATTCTGGCTACAGATGGGGTATGGGATGTGATATCCAATGAAGAAGCTGTGAGCATCGTATCGGCCGCAACCGATCGTGGCAAAGCTGCGAAGCGGTTGGTAGAGGGTGCTGCGAAGGCGTGGAAGAGGAAGAGGACGGGAATAGCCATGGATGATATCTCTGCTGTTGTTCTGTTTTTCCATGCCTCGTCTTCCTCTTCTCCACGTAATCAATATTCTATTCCCAAG
>gnl_Utrgi_v4.1_Scf00118.g9374.t1
ATGAGCTTCTATCAGGGTTGCAAGGTGCTCCCCCCTCTATTCTTCGAATCTGAAACTGCTGAAACTGCCCGGATTTGTGTGGTATGCAGGTTGATGGATCGCATTTCATCCATGTTCGACGGAATAACGAGGTCATTTTCGATCAGGACACCAAAAAATACTCATAACAGTGATTGGAGAGAGGCAGTTGAATCGATGGCGAAAGACGCGAAGAAAAACCATGACCGGATATTGAAAAACTCGGGTTTCATTAACGGAGAAGGCTCCAGAACTCTGGTTTCTGTGTATTCAAAGCGAGGAGGCAAGGGCACCAATCAGGATTGCTGTATTGTTTGGGAGGAATTTGGGTGTCAACGAGACATGGTATTTTGTGGGATATTTGATGGGCACGGTTCTTGGGGGCATGTTGTGGCAAAATGTGTCAGAAGCTCATTGCCCAAGTCTCTCCTCTTCTACTGGAAAGAAGCTTCCATGAATCCGGAATTTAGCTTGAATCCAAATGATAAGCTTCAACTTCTCAATTTATGGAAGCATTCTTTTACCAAGGCTTGTGCTGTAGTGGATCAGGAGCTTCAGCGCAATCGTAGAATCGACTCATTCTACAGCGGATCAACTGCCTTGACTGCTATAAGACAGGGTGATAACATTTTGTTGGCAAATGTGGGAGACTCACGAGCGGTTCTTGCTACAACCTCTGATGAAGGAAACTTAATGGCTGTGCAGCTCACTGTCGATTTCAAGCCCGATCTGCCTTATGAAGCTGAACGGATAGCTGAGTGCAGAGGTAGAATCTTTTGCCAAAGGGATGAGCCAGGGATCCACAGAGTGTGGAGGCCACATGAAGAAATGCCTGGGCTTGCAATGTCTAGAGCATTTGGTGACTATTGTTTGAAGGATTTTGGGCTTATTTCAGTTCCTGAAGTGGTACATAGAACTGTAACCTGTAAAGACCAGTTCATCATCCTCGCCACTGATGGGGTATGGGATGTGATATCGAATCAAGAAGCTGTAATGATAGTATCCACGGTGACTGAACGCGAGAAGTCCGCCAAAAGACTGGTGGAGAGTGCTGCCAAGGCATGGAAGAGGAAGAGGAGAGGCATAGCAATGGATGATGTCTCTGCATCTGTATTATTTTTACAG
>gnl_Utrgi_v4.1_Scf00230.g13264.t1
ATGCAGGGGAAAGGAAGAATGGGTCATATGACATGGATGTTCTTGAATGGAATCACGAGGTCCCTGTCAATCAATGGAAGTCAGAAGAGGATTCGCAGTAGCTGTGATGGGAGAGAAGCAGTTGAATCCATGGCAAAAGATGCAAAGAGAAATGACCTGATACTGAAGACTTCAGGGATCAAGAATCTGGTTTCCGTGTATTCCAGGAGAGGAGAGAAGGGGGTGAATCAAGATTGTTGCATTGTTTGGGAGGATTTTGGGTGCCAGGAAGATATGGTATTTTGCGGGGTATTCGATGGTCATGGACCTTGGGGGCATTTCGTTGCGAAATGTGTTCGGAGATCGATGCCGAGAGCTCTCCTCTGCCATTGGCAAGAAGCACTTGCTGAAGTAGCTTCAATGAATCCTGATCTTGGTCTGGAATCAGATGAGGGGAAGATGGTTTTCAATGTGTGGAGGCATTCTTTCATCAAGACATGTGCTGCCGTGGACAAGGAGCTCGCGCAGAACCGTAAGATGGATTCTTTCTACAGTGGAACAACTGCCTTGACCGCTGTTAGACAGGGGGACGAAGTTGTAGTGGCAAATGTTGGAGATTCACGTGCAGTTCTGGGCACAGCATCTGATGATGGAAACTTGATGGCCGTACAGCTCACAGTTGATTTCAAGCCCGACCTTCCTGATGAAGCCAGCCGGATATCAGAGTGCAACGGACGAGTGTTCTGCCTGAGGGAGGAGCCAGGAGTTCACAGAGTATGGCTCCCAAACGCGAGGATACCCGGGCTTGCGATGTCCAGAGCTCTTGGGGACCACTGTCTCAAGGAATTTGGGCTGATTTCACTTCCTCAAGTTGCACACATCCATGTGACCTGCAAAGACGAGTTCATCATTCTTGCTACAGATGGGGTGTGGGACGTGATATCGAATGAGGAGGCGGTGAGTCTGGTATCGGCGACACCCGATCGCGGCAAAGCGGCGAAACGGCTGGTGGAGAGTGCTGTGAAGGCGTGGAGGATGAAGAGGAAGGGGGTAGCCGTAGATGATATCTCTGCAGTTGTTCTATTTCTGCATGCCCCTTCATCTGCTCCTCATGTAACTACCCAGCTCTGCGTTCCCAAGCCACATAAA
>gnl_Vitvi_Genoscope.12X_GSVIVT01031155001
ATGGGGCATTTTTCATCCATGTTCAATGGATGGGCGAGGTCCTTTTCTATCAAAAAAGCGAGCAGTTCAGGGAATTGTGGTGGAAGAGAGGCTGTTGAAGTAATGGCAAAGGAGGCGAAGAAGAATGATTTGATACTGCACTCTTCCGGGTTTGTTAATGTCAATGGTTCAAACAATTTCACTTCCCTTTACTCAAAGCGAGGCGAAAAGGGTGTGAATCAGGATTGCTTCATTGTGTGGGAGGAATTTGGAGGGCAAGAGGATATGCTCTTTTGTGGGGTTTTTGATGGTCACGGGCCATGGGGTCATTATGTGGCAAAAAGGGTCAGAGAATCAATGCCATCTTCTTTGTTGTGCAATTGGCAGGAAACCCTTGCTGAAGCCTCACTTGACCCAGATTTTGACTTGCAAGCAGAAAAAAAGCTTCACCGGTTTAATATATGGAAGCATTCCTACTTAAAAACTTGTGCTGCTATTGATCAAGAGCTTGAGCATCATCGTCGAATCGATTCCTTCAACAGTGGGACAACAGCACTTACCATTGTTAGACAGGGGGAAAGCATTTTTGTAGCAAATGTCGGTGACTCACGTGCTGTATTGGCTACCATGTCTGATGATGGCAACTTGGAACCAGTTCAACTTACTATTGATTTCAAACCGAATCTACCTCAGGAGGCTGAGCGGATAATTCAGTGCAAAGGGCGAGTGTTCTGTTTAGGCGATGAGCCAGGAGTGCACAGGGTCTGGCTTCCCCATGAGGAATCACCAGGACTGGCTATGTCTAGAGCCTTTGGGGATTACTGTGTGAAGGATTTTGGACTCATTTCTGTGCCTGAAGTGACACAGAGGAACATAACCAGCAGAGACCAATTTGTTGTGCTTGCAACTGATGGGGTCTGGGATGTTGTCTCAAATCAAGAAGCAGTGCAAATAGTATCTTCAACACCCAACAGAGCGAAGTCAGCCAAGCGTCTAGTTGAGTGTGCAGCCCGTGCTTGGAAACGCAAGAGGCGGGGAATTGCAGTGGATGACATCTCAGCTGTTTGTCTCTTCTTCCACCCTTGTTCCATTCAGCAAGTTACTGTACCAAAAGAGTCA
>gnl_Vitvi_Genoscope.12X_GSVIVT01035094001
ATGTTATTTAGAGGCAGTAGATTAAGACCATGTTTGGTCGGGGAAACCAGAGAAAATTTTTCATTCTTCAAGTTGACCTTCAGTCATTGCACTTCGTATTTTGCTTTAATTTATTTATGTTTGGTAGCAAAGGAAGGAGGAAAACGAAAGAAAATTTTCTATCTTACTTTTTCTATTGTTTGGATTGGAATGTGTGATTTGGAGGGAAGGCCGATGGAGAATCTTTTGGCTCTTTTTGACGCATTGATGCGGAATATATCACTCATGAAAGGGGAGAGCTGGAGGAGTGATGTTGGAAGAGAAGCTGCTGAATCGTTAGCAAAGGAAGCAAGGGGGAACAATTTGATGTTGACTTCTCCAGGCATTATAAATTCAAGGGGCTCTAGTAATTTTGCCTCTGTCTTCTCCAAGAAAGGAAAGAAAGGAGTGAATCAAGATTGCTTCATTGTGTGGGAGGAGTTTGGATGCCAAGAAGACATGACCTTTTGTGGGATTTTTGATGGGCATGGCTTGTGGGGGCACCATGTAGCCAAAAGGGTCAGGAAATTGATGCCATCATTTTTGTTATGCCATTGGCAAGAAACTCTTGCACTTGCTCAGGGTTTTGACATGATGGGACTTGATAGAAACCTTTGCCCATTTGATATATGGAGGCAATCCTACTTGAAAACTTGTGCTGCCATTGATGAGGAGCTCGAGCAGCATGCAGATCTTGATTCTTTTCGCAGTGGCACCACAGCTTTGACAATTGTTCGACAGGGAGAACTCATTATCATAGCAAATGTTGGTGATTCTCGGGCTGTGTTGGGAACCACGTCTGATGATGGCAGCCTGGTAGCAGTTCAACTTACTGTCGACTTTAAGCCCAATTTACCTCAGGAAGCTGAGCGAATAACTAAGTCCAGAGGGCAGGTATATTGCTTACAAGATGAACCAGGGGTGTACAGGGTTTGGATGCCAAATACAAAGACGCCAGGGCTAGCAATATCAAGAGCCTTTGGTGACTACTGCATGAAGGACTTTGGGGTTATTTCCGTGCCTGAAGTCACACAAAGAAATATAACCAGCAGAGACCAATTTGCCATTTTAGCCACAGATGGGGTATGGGATGTCATCTCTAACCAAGAGGCAGTTGAGATTGTTTCTTCAGCACCAGACCGAAACAAATCTGCTAAAAGGCTGGTGGAATGTGCAGTTGATGCATGGAAACGAAAGAAACGGGGTGTTGCAACGGATGACATCACAGCTATTTGCCTCTTCTTCCACCCTTCACCCTCCCAGCAAGGCAACAATGCTAAGGTCCTAGAAGAGGCTGGCATGACAAAAGCTGGG
>FraveV4A2_4g18870.t1
ATGGTGCTTTTTCCATCTTTCCTTGATGGATTGGGAAGAACCATCTCGAACAAGAAGACAAAGAATTGCCATAATGATGTGGCAAAGGAGACTGCAGAAGCATTGGCAAAGGAAGCAAAAAAGAATGAGCTGGTTTTGAGTTCTTCTGGGATTGTTAATTCTGACAAGTCTAACAATTTTTCTTCTATTTGCTCCAAGAGAGGCCAAAAGGGTATCAATCAGGATTGCTTGGTCATATGGGAGGAATTTGGGTGCCAAGAAGACATGATCTTTTGTGGAGTGTTTGATGGGCATGGACAATGGGGACATCTAGTTAGCAGAAGGGTCAGGCAGTCTATGCCTTCTTCTCTGTTGTGCAATTGGCAAGAAACTCTCAGTTTAACATCACTTGACCTGAATTTTAAAATGGAGATGGATCGGAAACTCCATCGATACAATACATGGAAGCAATCCTTTCTTAAAACATATGCTGCCATAGACCAGGAGCTTAAGCATTCTTCTAAAATCGATTCCTATCGAAGTGGTACTACAGCGCTGACAATTATTAAGCAGGGTGAACTTCTCATCACAGCACATGTGGGCGACTCTCGAGCTGTTTTGGCCACCACTTCAGAAGATGGAAGCTTGGTACCTGTCCAGCTTACAGTCGATTTCAAGCCTAACTTGCCTCAGGAGGCTGAGAGAATCAGAAGGTCCAATGGACGAGTGTTTTGTCTACCTGATGAACCGGGCACTTACAGGGTGTGGATGCCAAACGGGAAGACACCTGGACTGGCAGTATCCAGAGCTTTTGGTGACTATTGTGTTAAGGACTTTGGGCTTATTTCTGTGCCTGATGTGAGCCAAAGATACATAACCAGAAAAGACCTGTTTGTCATTTTAGCAACAGATGGGGTATGGGATGTTATCTCCAACAAAGAAGCTATACAAATAGTTTCTTCAGCACCAGATAGGAACAAAGCAGCAAAAAGATTGGTGGCATGTGCTGCTCTTGCATGGAAGTCAAAGAGAAGAGGCATTGCAATGGATGACATCTCTGCTATTTGCCTCTTCTTTAACCCTAACTCATCATCACACCAAACCAACCCTCTGGTCTCTGAATATCCTGGTGTGAAGAAATCTGGGTGTATG
>FraveV4A2_6g06970.t2
ATGGGGCACTTATCGTCCATGTTCAGTGGACTTGCGAGATCGCTATCATTGAAGAAGGGGAAGAATAGTTCAGGATGTAAATGTAATGTAAGAGAAGCTGCAGAGGCAATGGCAAAGGAGGCGAAGAGAAATGACTTGATACTCCGAACTTCTGGAACTGTCAATGTTGATGGCTCAAATAATTTGGCTTCAGTTTTTAGCAAAAGAGGCCAGAAAGGAGTCAACCAGGACTGCTGCATTGTGTGGGAGGAATTTGGGTGCCAACAAGACATGATGTTTTGTGGGATCTTTGATGGGCATGGACAATGGGGACATTTTGTGGCGAAAAGGATCAGAGAAACAATGCCGCCCTCTTTGTTGTGTAATTGGCAAGAGACTCTTCTAGCTCAAACTTCACTAGATCCGGACTTGAAGGAGTTGGAGTTGGAATCTGATAAAAAGTATGATCAGAGGTTTAACATATGGAAGCACTCCTATATAAAGACTTGTGCTGCTGTTGATCAAGAGCTTGAGCAAGATCGTAAAATCAATTCCTTTTACAGCGGTTCCACTGGTCTCACCATTGTCAGACAGGGTGATCTTATTGTTATATCAAATGTTGGCGATTCTCGAGCTGTTTTGGGTACAACTTTAGAAGATGGAAGCTTGGTGGCAGTTCAGCTCACTGTTGATTTCAAGCCCAATTTACCTGAGGAGGCTGAGAGAATAACTCAAAGAAATGGGAGAGTGTTCAGTTTAGATGATGAAACAGGAGTTTACAGGTTGTGGCTACCTTATGAAGAGTCACCGGGACTAGCAATGTCTAGGGCTTATGGAGACTACTGCGTCAAAGATTTTGGACTTATTTCCGAGCCTGAAGTCACTCACAGAAACATAACAAGCAGAGATCAATTTGTTGTGCTAGCAACCGATGGGGTATGGGATGTGATATCAAACGAAGAAGCAGTGGAAATTGTGGGTTCAACAGCAGAGAGGGAGAAGTGTGCCAAGCGACTCGTCGAATATGCAGCTGCAGCATGGAAGAAGAAGAGGAGGGGTTATGCAATGGATGACATTTCCGCCATTTGCCTCTTCTTTCACTCTTCTTCCTCTTTGTCACAGCAAGTTCACCCCATTAGTACACCTAAA
>Maldo_HF_15822
ATGGGGTACTTATCCTCCATGTTCAGCGGATTGGCGCGATCCCTATTGTTCAAGAAAGGGAAGAACAATGGTCGGGATTCAGGTGCAAGAGGAGCTGCAGAAGCGATGGCAAAGGTGGCGAAGAAGAATGACATGATCCTACGCTCTTCGGGGATTGTCAATGTCGATGGTTCAAATAATTTTGCTTCTGTTTTCTCGAAGAGAGGAGAGAAAGGAGTCAACCAGGATTGCTGCATTGTATGGGAGGAATTTGGGTGCCAAGAAGACATGATGTTTTGTGGGATTTTTGACGGGCATGGTCCATGGGGACATTTCGTGGCGAAACAGATAAGAGAAACAATGCCACCCTCTTTGTTGTGCAGTTGGCAAGAGACACTAGGTCAAACTTCTATTGACCTGGATTCGGACTTGGAGTCGGATAAAAAGCGTCACCGGTTTAACATATGGAAGGATTCCTATATCAGAACTTGTGCTGCCATTGATCACGAGCTTGAACAGCATCGTAGGATCGATTCCTTTTACAGTGGAACAACTGCCCTGAGTATTGTCAGACAGGGTGAGCTTATTTTCATAGCCAATGTTGGCGACTCTCGTGCTGTTTTGGCTACAACTTTAGACGATGGAAGCTTGACGCCGGTTCAGCTTACTGTCGATTTCAAGCCTAGTTTACCTCAGGAGGCGGAGCGAATAATTCAAAGCAATGGGCGGGTTTTTTGTTTAGAAGATGAGCCGGGAGTGCAAAGGGTATGGCAGCCGGACGGGGAAACACCCGGACTAGCCATGTCCAGAGCCTTTGGAGATTACTGTTTGAAGGACTTTGGTCTCATTTCTGTGCCTGAAGTGTCACATAGAAATATAACAAGCAAAGATCAGTTTGTTCTGTTGGCAACTGATGGGGTTTGGGATGTCATTTCGAATCAAGAAGCCGTGCAGATTGTAGGTTCGACGGCAGACAGGGCGAAGGCTGCAAAGCTTCTGGTGGAGTGCGCTGCGCAAGCATGGAAGCGGAAGAGGAGGGGAATAGCGATGGACGACATTTCTGCCATTTGCCTCTTCTTTCACTCTAATTCCCCTCTCTCTGAATCCCAGCAAGTGCACCCTATTAGTGTTGCCACCCCAAAA
>Maldo_HF_38123
ATGGAGCAGTTATCCTCCATGTTCAGCGGGCTGGCGCGGTCGCTATCATTGAAGAAGGGGAAGAACAATGATGAGAAGTCCGGTGCAAGAGGAGCTGCAGAAGCAATGGCGAGGGAGGCGAAGAAGAATGACATGATCCTACGCTCTTCTGGGATTGTCTATGTCGATGGTTCAAATAATTTTGCTTCTGTTTTCTCGAAAAGAGGCGAGAAAGGAGTCAACCAGGATTGCTGCATTGTGTGGGAGGGATTTGGGTGCCAAGAAGATATGATGTTTTGTGGGATTTTCGACGGGCATGGTCCATGGGGACATTTTGTGGCAAAACAGATAAGAGAAACAATGCCACCCTCTCTGTTGTGCAGTTGGCAAGAGACCCTAGCTCAAACTTCTATTGTCCCGGATTCGGATTTGGATAAAAAGTGTCACCGATTTAATGTATGGAAGGATTCCTATATCAAAACTTGCGCTGCCATTGATCACGAGCTTGGACAGCATCGTAGAATCGATTCCTTTTACAGCGGAACAACTGCCCTGAGCATTGTCAGACAGGGCGAGCTCATTTTCATAGCAAATGTTGGCGATTCTCGCGCTGTTTTGGCCACAACTTTAGATGACGGAAGCTTGGTGCCGGTTCAGCTTACTGTCGATTTCAAGCCTAGTTTGCCTCAGGAGGCGGAGAGAATAATTCAAAGCAATGGACGCGTTTTCTGTTTAGATGATGAGCCGGGAGTGCAAAGGGTGTGGCAGCCGGACGGAGAGACACCAGGACTAGCAATGTCTAGAGCCTTTGGAGATTACTGTGTGAAGGACTTTGGTCTCATTTCTGTGCCTGAAGTGTCACAGAGAAATATAACAAGCAGGGATCAGTTTGTTGTGTTGGCAACTGATGGGGTTTGGGATGTTGTTTCAAATCAAGAAGCCGTACAGATTGTAAGCTCCACTGCAGAGCGGGGGAAGGCTGCGAAGCGTCTGGTGGAGTTCGCTGCGCGTGCATGGAAGCGCAAGAGGAGGGGAATCGCGATGGACGACATTTCTGCTATTTGCCTCTTCTTTCACTCCACTTCCCCTCTGGCTGAATCCCAGCAAGTTCACCCATTTAGTATTGCCACCCCAAAA
>Maldo_HF_43107
ATGGTGTTATTTCCATCTCTTCTTGAGGGGTTGGGAAGAACGAAATCGGGCAAGAAAACGAAGAATTGCCCTAGCGATGTTGCGAGGAAAACTGCAAAAGCATTGGAAAAGGAAGCCAAAAAGAATGAACGCGTTTCGAGTTCTTCCGGCATGGTTATGTCTGAGAGGTCCAACACTCTCTCCTCCGTTTGCTCCAAGAGAGGCCGGAAGGGGATCAATCAGGATTGCTTAACCATTTGGAAGGTAGGTCCAAAGTCACGTGACATTATTTTCGCAGATGCGGTCATAGCTGCATCAGCTAGAGCGGATGTGCTCCCCATATGCATCCAAGCTGGAGTCCCCTCCTTTAGTTTAGATGAGTTTAAAGAATTTGGATGCCAAGAAGACATGATATTTTGTGGGATATTTGATGGACATGGCCAATGGGGTCATCTTGTTAGCAAAAGGGTCAGGGAATCCTTGCCTGCTTCCTTGTTGTGCAATTGGCAAGAGACTCTCACTTCAACATCACTTGACCTGGATTTTGAAATGGAGATGGACAGAAACCTCCATGGTTTCGATATGTGGAAGCAATCCTTTCTGAAAACCTATGCTGCCATTGACACGGAGCTCAAGCATTCTTCCAAACTCGATTCCTACTGGAGTGGCACTACCGCACTGACAATTGTTAAGCAGGGTGAAAATCTCATCGTTGCAAACATCGGTGATTCTCGGGCAGTTTTAGCCTCCGTTTCTGAAGATGGCAGTTTGGCAGCCCTCCAGCTTACAGTGGACTTTAAACCCAACTTACCTCAGGAGGCTGAGCGAATAAATAGCTCGAACGGGCGAGTGTTTTGCTTACAAGATGAACCAAGGACTTATAGGGTGTGGATGCCAAATGGTAAAACACCAGGACTGGCAATATCAAGAGCATTTGGTGACTACTGTGTGAAGGACTTCGGGCTCATCTCAATGCCTGACGTGACTCAAAGACGCATAACCAGCAGCGACCAGTTTGTCATTCTAGCAACAGATGGGGTATGGGATGTCATCTCCAACCAAGAAGCTGTTGAAATAGTTTCCTCATGTCCAGATAGGAAAAAAACAGCTAAAAGACTGGTGGGATGTGCCTCTCTTGCATGGAAGACTAAGAAACGAGGCATCGCAATGGACGACATCTCAGCTATTTGCCTATTCTTTCACGCTTCATCCCCGCCACAAGCCAACCATTTGGTCTCAAAATACTCTGGAGTGGAGGAATCGGGG
>Malba_007811
ATGGTGTTATTTCCATCTCTTCTTGAGGGGTTGGGAAGAACGAAATCGGGCAAGAAAACGAAGAATTGCCCTAGCGATGTTGCGAGGAAAACTGCAAAAGCATTGGAAAAGGAAGCCAAAAAGAATGAACGCGTTTCGAGTTCTTCCGGCATGGTTATGTCTGAGAGGTCCAACACTCTCTCCTCCGTTTGCTCCAAGAGAGGCCGGAAGGGGATCAATCAGGATTGCTTAACCATTTGGAAGGTAGGTCCAAAGTCACGTGACATTATTTTCGCAGATGCGGTCATAGCTGCATCAGCTAGAGCGGATGTGCTCCCCATATGCATCCAAGCTGGAGAATTTGGATGCCAAGAAGACATGATATTTTGTGGGATATTTGATGGACATGGCCAATGGGGTCATCTTGTTAGCAAAAGGGTCAGGGAATCCTTGCCTGCTTCCTTGTTGTGCAATTGGCAAGAGACTCTCACTTCAACATCACTTGACCTGGATTTTGAAGTGGAGATGGACAGAAACCTCCATGGTTTCGATATGTGGAAGCAATCCTTTCTGAAAACCTATGCTGCCATTGACACGGAGCTCAAGCATTCTTCCAAACTCGATTCCTACTGGAGTGGCACTACGGCACTGACAATTGTTAAGCAGGGTGAAAATCTCATCGTTGCAAACATCGGTGATTCTCGGGCTGTTTTAGCCTCCGTTTCCGAAGATGGCAGTTTGGCAGCCCTCCAGCTTACAGTGGACTTTAAACCCAACTTACCTCAGGAGGCTGAGCGAATAAATAGCTCGAACGGGCGAGTGTTTTGCTTACAAGATGAACCAAGGACTTATAGGGTGTGGATGCCAAATGGTAAAACACCAGGACTGGCAATATCAAGAGCATTTGGTGACTACTGTGTGAAGGACTTCGGGCTCATCTCAATGCCTGACGTGACTCAAAGACGCATAACCAGCAGCGACCAGTTTGTCATTCTAGCAACTGATGGGGTATGGGATGTCATCTCCAACCAAGAAGCTGTTGAAATAGTTTCCTCATGTCCAGATAGGAAAAAAACAGCTAAAAGACTGGTGGGATGTGCCTCTCTTGCATGGAAGACTAAGAAACGAGGCATCGCAAAGGACGACATCTCAGCTATTTGCCTATTCTTTCACGCTTCATCCCCGCCACAAGCCAACCATTTGGTCTCAAAATACTCTGGAGTGGAGGAATCGGGG
>Malba_032507
ATGGGGCAGTTATCCTCCATGTTCAGCGGGCTGGCGCGGTCGCTATCATTCAAGAAAGGGAAGAACAATGATGAGAAGTCCGGTGCAAGAGGAGCTGCAGAAGCAATGGCGAAGGAGGCGAAGAAGAATGACATGATCCTCCGCTCTTCTGGGATTGTCTATGTCGATGGTTCAAATAATTTTGCTTCTGTTTTCTCGAAAAGAGGCGAGAAAGGAGTCAACCAGGATTGCTGCATTGTGTGGGAGGGATTTGGGTGCCAAGAAGATATGATGTTTTGTGGGATTTTCGACGGGCATGGCCCATGGGGACATTTTGTGGCAAAACAGATAAGAGAAACAATGCCACCCTCTCTGTTGTGCAGTTGGCAAGAGACCCTAGCTCAAACTTCTATTGACCCGGATCCGGATTTGGATAAAAAGTGTCACCGATTTAATGTATGGAAGGATTCCTATATCAAAACTTGCGCTGCCATTGATCACGAGCTTGGACAGCATCGTAGAATCGATTCCTTTTACAGCGGAACAACTGCCCTGAGTATTGTCAGACAGGGCGAGCTCATTTTCATAGCAAATGTTGGCGATTCTCGCGCTGTTTTGGCCACAACTTTAGATGACGGAAGCTTGGTGCCGGTTCAGCTTACTGTCGATTTCAAGCCTAGTTTGCCTCAGGAGGCGGAGAGAATAATTCAAAGCAATGGACGCGTTTTCTGTTTAGATGATGAGCCGGGAGTGCAAAGGGTGTGGCAGCCGGACGGAGAGACACCAGGACTGGCAATGTCTAGAGCCTTTGGAGATTACTGTGTGAAGGACTTTGGTCTCATTTCTGTGCCTGAAGTATCACAGAGAAATATAACAAGCAGGGATCAGTTTGTTGTGTTGGCAACTGATGGGGTTTGGGATGTTGTTTCAAATCAAGAAGCCGTGCAGATTGTAAGCTCGACTGCAGAGCGGGGGAAGGCTGCGAAGCGTCTGGTTGAGTTCGCTGCGCGTGCATGGAAGCGCAAGAGGAGGGGAATCGCGATGGACGACATTTCTGCTATTTGCCTCTTCTTTCACTCCACTTCCCCTCTGGCTGAATCCCAGCAAGTTCACCCATTTAGTATTGCCACCCCAAAA
>Malba_045294
ATGGGGTACTTATCCTCCATGTTCAGCGGATTGGCGCGATCCCTATTGTTCAAGAAAGGGAAGAACAATGGAGAGGATTCAGGTGGCAGAGGAGCTGCAGAAGCGATGGCGAAGGAGGCGAAGAAGAATGGCATGATCCTACGCTCTTCGGGGATTGTCAATGTCGATGGTTCAAATAATTTTGCTTCTGTTTTCTCGAAGAGAGGCGAGAAAGGAGTCAACCAGGATTGCTGCATTGTGTGGGAGGAATTTGGGTGCCAAGAAGACATGATGTTTTGTGGGATTTTTGACGGGCATGGTCCATGGGGACATTTCGTGGCGAAACAGATAAGAGAAACAATGCCACCCTCTTTGTTGTGCAGTTGGCAAGAGACACTAGGTCAAACTTCTATTGACCTGGATTCGGACTTGGAGTCGGATAAAAAGCGTCACCGGTTTAACATATGGAAGGATTCCTATATCAGAACTTGTGCTGCCATTGATCACGAGCTTGAACAGCATCGTAGGATCGATTCCTTTTACAGTGGAACAACTGCCCTGAGTATTGTCAGACAGGGTGAGCTTATTTTCATAGCCAATGTTGGCGACTCTCGTGCTGTTTTGGCTACAACTTTAGACGATGGAAGCTTGATGCCGGTTCAGCTTACTGTCGATTTCAAGCCTAGTTTGCCTCAGGAGGCGGAGCGAATAATTCAAAGCAATGGGCAGGTTTTTTGTTTAGAAGATGAGCCGGGAGTGCAAAGGGTATGGCAGCCGGACGGGGAAACACCCGGACTAGCCATGTCCAGAGCCTTTGGAGATTACTGTTTGAAGGACTTTGGTCTCATTTCTGTGCCTGAAGTGTCACATAGAAATATAACAAGCAAAGATCAGTTTGTTGTCTTGGCAACTGATGGGGTTTGGGATGTCGTTTCGAATCAAGAAGCCGTGCAGATTGTAGGTTCGACGGCAGACAGGGCGAAGGCTGCAAAGCTTCTGGTGGAGTGCGCTGCGCAAGCATGGAAGCGGAAGAGGAGGGGAATAGCGATGGACGACATTTCTGCCATTTGCCTCTTCTTTCACTCTAATTCCCCTCTCTCTGAATCCCAGCAAGTGCACCCTATTAGTGTTGCCACCCCAAAA
>Malsi_04g017710
ATGGGGTACTTATCCTCCATGTTCAGCGGATTGGCGCGATCCCTATTGTTCAAGAAAGGGAAGAACAATGGTCGGGATTCAGGTGCAAGAGGAGCTGCAGAAGCGATGGCAAAGGTGGCGAAGAAGAATGACATGATCCTACGCTCTTCGGGGATTGTCAATGTCGATGGTTCAAATAATTTTGCTTCTGTTTTCTCGAAGAGAGGAGAGAAAGGAGTCAACCAGGATTGCTGCATTGTATGGGAGGAATTTGGGTGCCAAGAAGACATGATGTTTTGTGGGATTTTTGACGGGCATGGTCCATGGGGACATTTCGTGGCGAAACAGATAAGAGAAACAATGCCACCCTCTTTGTTGTGCAGTTGGCAAGAGACACTAGGTCAAACTTCTATTGACCTGGATTCGGACTTGGAGTCGGATAAAAAGCGTCACCGGTTTAACATATGGAAGGATTCCTATATCAGAACTTGTGCTGCCATTGATCACGAGCTTGAACAGCATCGTAGGATCGATTCCTTTTACAGTGGAACAACTGCCCTGAGTATTGTCAGACAGGGTGAGCTTATTTTCATAGCCAATGTTGGCGACTCTCGTGCTGTTTTGGCTACAACTTTAGACGATGGAAGCTTGACGCCGGTTCAGCTTACTGTCGATTTCAAGCCTAGTTTACCTCAGGAGGCGGAGCGAATAATTCAAAGCAATGGGCGGGTTTTTTGTTTAGAAGATGAGCCGGGAGTGCAAAGGGTATGGCAGCCGGACGGGGAAACACCCGGACTAGCCATGTCCAGAGCCTTTGGAGATTACTGTTTGAAGGACTTTGAAGCCGTGCAGATTGTAGGTTCGACGGCAGACAGGGCGAAGGCTGCAAAGCTTCTGGTGGAGTGCGCTGCGCAAGCATGGAAGCGGAAGAGGAGGGGAATAGCGATGGACGACATTTCTGCCATTTGCCTCTTCTTTCACTCTAATTCCCCTCTCTCTGAATCCCAGCAAGTGCACCCTATTAGTGTTGCCACCCCAAAA
>Malsi_12g018210
ATGGAGCAGTTATCCTCCATGTTCAGCGGGCTGGCGCGGTCGCTATCATTGAAGAAGGGGAAGAACAATGATGAGAAGTCCGGTGCAAGAGGAGCTGCAGAAGCAATGGCGAAGGAGGCGAAGAAGAATGACATGATCCTACGCTCTTCTGGGATTGTCTATGTCGATGGTTCAAATAATTTTGCTTCTGTTTTCTCGAAAAGAGGCGAGAAAGGAGTCAACCAGGATTGCTGCATTGTGTGGGAGGGATTTGGGTGCCAAGAAGATATGATGTTTTGTGGGATTTTCGACGGGCATGGTCCATGGGGACATTTTGTGGCAAAACAGATAAGAGAAACAATGCCACCCTCTCTGTTGTGCAGTTGGCAAGAGACCCTAGCTCAAACTTCTATTGACCCGGATCCGGATTTGGATAAAAAGTGTCACCGATTTAATGTATGGAAGGATTCCTATATCAAAACTTGCGCTGCCATTGATCACGAGCTTGGACAGCATCGTAGAATCGATTCCTTTTACAGCGGAACAACTGCCCTGAGTATTGTCAGACAGGGCGAGCTCATTTTCATAGCAAATGTTGGCGATTCTCGCGCTGTTTTGGCCACAACTTTAGATGACGGAAGCTTGGTGCCGGTTCAGCTTACTGTCGATTTCAAGCCTAGTTTGCCTCAGGAGGCGGAGAGAATAATTCAAAGCAATGGACGCGTTTTCTGTTTAGATGATGAGCCGGGAGTGCAAAGGGTGTGGCAGCCGGACGGAGAGACACCAGGACTAGCAATGTCTAGAGCCTTTGGAGATTACTGTGTGAAGGACTTTGGTCTCATTTCTGTGCCTGAAGTGTCACAGAGAAATATAACAAGCAGGGATCAGTTTGTTGTGTTGGCGACTGATGGGGTTTGGGATGTTGTTTCAAATCAAGAAGCCGTACAGATTGTAAGCTCCACTGCAGAGCGGGGGAAGGCTGCGAAGCGTCTGGTGGAGTTCGCTGCGCGTGCATGGAAGCGCAAGAGGAGGGGAATCGCGATGGACGACATTTCTGCTATTTGCCTCTTCTTTCACTCCACTTCCCCTCTGGCTGAATCCCAGCAAGTTCACCCATTTAGTATTGCCACCCCAAAA
>Malsi_13g014080
ATGGTGTTATTTCCATCTCTTCTTGAGGGGTTGGGAAGAACGAAATCGGGCAAGAAAACGAAGAATTGCCCTAGCGATGTTGCGAGGAAAACTGCAAAAGCATTGGAAAAGGAAGCCAAAAAGAATGAACGCGTTTCGAGTTCTTCCGGCATGGTTATGTCTGAGAGGTCCAACACTCTCTCCTCCGTTTGCTCCAAGAGAGGCCGGAAGGGGATCAATCAGGATTGCTTAACCATTTGGAAGGAATTTGGATGCCAAGAAGACATGATATTTTGTGGGATATTTGATGGACATGGCCAATGGGGTCATCTTGTTAGCAAAAGGGTCAGGGAATCCTTGCCTGCTTCCTTGTTGTGCAATTGGCAAGAGACTCTCACTTCAACATCACTTGACCTGGATTTTGAAATGGAGATGGACAGAAACCTCCATGGTTTCGATATGTGGAAGCAATCCTTTCTGAAAACCTATGCTGCCATTGACACGGAGCTCAAGCATTCTTCCAAACTCGATTCCTACTGGAGTGGCACTACGGCACTGACAATTGTTAAGCAGGGTGAAAATCTCATCGTTGCAAACATCGGTGATTCTCGGGCAGTTTTAGCCTCCGTTTCTGAAGATGGCAGTTTGGCAGCCCTCCAGCTTACAGTGGACTTTAAACCCAACTTACCTCAGGAGGCTGAGCGAATAAATAGCTCGAACGGGCGAGTGTTTTGCTTACAAGATGAACCAAGGACTTATAGGGTGTGGATGCCAAATGGTAAAACACCAGGACTGGCAATATCAAGAGCATTTGGTGACTACTGTGTGAAGGACTTCGGGCTCATCTCAATGCCTGACGTGACTCAAAGACGCATAACCAGCAGCGACCAGTTTGTCATTCTAGCAACAGATGGGGTATGGGATGTCATCTCCAACCAAGAAGCTGTTGAAATAGTTTCCTCATGTCCAGATAGGAAAAAAACAGCTAAAAGACTGGTGGGATGTGCCTCTCTTGCATGGAAGACTAAGAAACGAGGCATCGCAATGGACGACATCTCAGCTATTTGCCTATTCTTTCACGCTTCATCCCCGCCACAAGCCAACCATTTGGTCTCAAAATACTCTGGAGTGGAGGAATCGGGG
>Malsy_13g012950
ATGGTGTTATTTCCATCTCTTCTTGAGGGGTTGGGAAGAACGAAATCGGGCAAGAAAACGAAGAATTGCCCTAGCGATGTTGCGAGGAAAACTGCAAAAGCATTGGAAAAGGAAGCCAAAAAGAATGAACGCGTTTCGAGTTCTTCCGGCATGGTTATGTCTGAGAGGTCCAACACTCTCTCCTCCGTTTGCTCCAAGAGAGGCCGGAAGGGGATCAATCAGGATTGCTTAACCATTTGGAAGGAATTTGGATGCCAAGAAGACATGATATTTTGTGGGATATTTGATGGACATGGCCAATGGGGTCATCTTGTTAGCAAAAGGGTCAGGGAATCCTTGCCTGCTTCCTTGTTGTGCAATTGGCAAGAGACTCTCACTTCAACATCACTTGACCTGGATTTTGAAATGGAGATGGACAGAAACCTCCATGGTTTCGATATGTGGAAGCAATCCTTTCTGAAAACCTATGCTGCCATTGACACGGAGCTCAAGCATTCTTCCAAACTCGATTCCTACTGGAGTGGCACTACGGCACTGACAATTGTTAAGCAGGGTGAAAATCTCATCGTTGCAAACATCGGTGATTCTCGGGCTGTTTTAGCCTCCGTTTCTGAAGATGGCAGTTTGGCAGCCCTCCAGCTTACAGTGGACTTTAAACCCAACTTACCTCAGGAGGCTGAGCGAATAAATAGCTCGAACGGGCGAGTGTTTTGCTTACAAGATGAACCAAGGACTTATAGGGTGTGGATGCCAAATGGTAAAACACCAGGACTGGCAATATCAAGAGCATTTGGTGACTACTGTGTGAAGGACTTCGGGCTCATCTCAATGCCTGACGTGACTCAAAGACGCATAACCAGCAGCGACCAGTTTGTCATTCTAGCAACAGATGGGGTATGGGATGTCATCTCCAACCAAGAAGCTGTTGAAATAGTTTCCTCATGTCCAGATAGGAAAAAAACAGCTAAAAGACTGGTGGGATGTGCCTCTCTTGCATGGAAGACTAAGAAACGAGGCATCGCAATGGACGACATCTCAGCTATTTGCCTATTCTTTCACGCTTCATCCCCGCCACAAGCCAACCATTTGGTCTCAAAATACTCTGGAGTGGAGGAATCGGGG
>Maldo_GDDH_04G1197100
ATGGGGTACTTATCCTCCATGTTCAGCGGATTGGCGCGATCCCTATTGTTCAAGAAAGGGAAGAACAATGGTGGGGATTCAGGTGCAAGGGGAGCTGCAGAAGCGATGGCAAAGGTGGCGAAGAAGAATGACATGATCCTACGCTCTTCGGGGATTGTCAATGTCGATGGTTCAAATAATTTTGCTTCTGTTTTCTCGAAGAGAGGAGAGAAAGGAGTCAACCAGGATTGCTGCATTGTATGGGAGGAATTTGGGTGCCAAGAAGACATGATGTTTTGTGGGATTTTTGACGGGCATGGTCCATGGGGACATTTCGTGGCGAAACAGATAAGAGAAACAATGCCACCCTCTTTGTTGTGCAGTTGGCAAGAGACACTAGGTCAAACTTCTATTGACCTGGATTCGGACTTGGAGTCGGATAAAAAGCGTCACCGGTTTAACATATGGAAGGATTCCTATATCAGAACTTGTGCTGCCATTGATCACGAGCTTGAACAGCATCGTAGGATCGATTCCTTTTACAGTGGAACAACTGCCCTGAGTATTGTCAGACAGGGTGAGCTTATTTTCATAGCCAATGTTGGCGACTCTCGTGCTGTTTTGGCTACAACTTTAGACGATGGAAGCTTGACGCCGGTTCAGCTTACTGTCGATTTCAAGCCTAGTTTACCTCAGGAGGAGGAGCGAATAATTCAAAGCAATGGGCGGGTTTTTTGTTTAGAAGATGAGCCGGGAGTGCAAAGGGTATGGCAGCCGGACGGGGAAACACCCGGACTAGCCATGTCCAGAGCCTTTGGAGATTACTGTTTGAAGGACTTTGGTCTCATTTCTGTGCCTGAAGTGTCACATAGAAATATAACAAGCAAAGATCAGTTTGTTGTGTTGGCAACTGATGGGGTTTGGGATGTCATTTCGAATCAAGAAGCCGTGCAGATTGTAGGTTCGACGGCAGACAGGGCGAAGGCTGCAAAGCTTCTGGTGGAGTGCGCTGCGCAAGCATGGAAGCGGAAGAGGAGGGGAATAGCGATGGACGACATTTCTGCCATTTGCCTCTTCTTTCACTCTAATTCCCCTCTCTCTGAATCCCAGCAAGTGCACCCTATTAGTGTTGCCACCCCAAAA
>Maldo_GDDH_12G1210000
ATGGAGCAGTTATCCTCCATGTTCAGCGGGCTGGCGCGGTCGCTATCATTGAAGAAGGGGAAGAACAATGATGAGAAGTCCGGTGCAAGAGGAGCTGCAGAAGCAATGGCGAAGGAGGCGAAGAAGAATGACATGATCCTACGCTCTTCTGGGATTGTCTATGTCGATGGTTCAAATAATTTTGCTTCTGTTTTCTCGAAAAGAGGCGAGAAAGGAGTCAACCAGGATTGCTGCTTTGTGTGGGAGGGATTTGGGTTCCAAGAAGATATGATGTTTTGTGGGATTTTCGACGGGCATGGTCCATGGGGACATTTTGTGGCAAAACAGATCAGAGAAACAATGCCACCCTCTCTGTTGTGCAGTTGGCAAGAGACCCTAGCTCAAACTTCTATTGTCCCGGATCCAGATTTGGATAAAAAGTGTCACCGATTTAATGTATGGAAGGATTCCTATATCAAAACTTGCGCTGCCATTGATCACGAGCTTGGACAGCATCGTAGAATCGATTCCTTTTACAGCGGAACAACTGCCCTGAGTATTGTCAGACAGGGCGAGCTCATTTTCATAGCAAATGTTGGCGATTCTCGCGCTGTTTTGGCCACAACTTTAGATGACGGAAGCTTGGTGCCGGTTCAGCTTACTGTCGATTTCAAGCCTAGTTTGCCTCAGGAGGCGGAGAGAATAATTCAAAGCAATGGACGCGTTTTCTGTTTAGATGATGAGCCGGGAGTGCAAAGGGTGTGGCAGCCGGACGGAGAGACACCAGGACTAGCAATGTCTAGAGCCTTTGGAGATTACTGTGTGAAGGACTTTGGTCTCATTTCTGTGCCTGAAGTGTCACAGAGAAATATAACAAGCAGGGATCAGTTTGTTGTGTTGGCGACTGATGGGGTTTGGGATGTTGTTTCAAATCAAGAAGCCGTACAGATTGTAAGCTCCACTGCAGAGCGGGGGAAGGCTGCGAAGCGTCTGGTGGAGTTCGCTGCGCGTGCATGGAAGCGCAAGAGGAGGGGAATCGCGATGGACGACATTTCTGCTATTTGCCTCTTCTTTCACTCCACTTCCCCTCTGGCTGAATCCCAGCAAGTTCACCCATTTAGTATTGCCACCCCAAAA
>Maldo_GDDH_13G1162500
ATGGTGTTATTTCCATCTCTTCTTGAGGGGTTGGGAAGAACGAAATCGGGCAAGAAAACGAAGAATTGCCCTAGCGATGTTGCGAGGAAAACTGCAAAAGCATTGGAAAAGGAAGCCAAAAAGAATGAACGCGTTTCGAGTTCTTCCGGCATGGTTATGTCTGAGAGGTCCAACACTCTCTCCTCCGTTTGCTCCAAGAGAGGCCGGAAGGGGATCAATCAGGATTGCTTAACCATTTGGAAGGAATTTGGATGCCAAGAAGACATGATATTTTGTGGGATATTTGATGGACATGGCCAATGGGGTCATCTTGTTAGCAAAAGGGTCAGGGAATCCTTGCCTGCTTCCTTGTTGTGCAATTGGCAAGAGACTCTCACTTCAACATCACTTGACCTGGATTTTGAAATGGAGATGGACAGAAACCTCCATGGTTTCGATATGTGGAAGCAATCCTTTCTGAAAACCTATGCTGCCATTGACACGGAGCTCAAGCATTCTTCCAAACTCGATTCCTACTGGAGTGGCACTACCGCACTGACAATTGTTAAGCAGGGTGAAAATCTCATCGTTGCAAACATCGGTGATTCTCGGGCAGTTTTAGCCTCCGTTTCTGAAGATGGCAGTTTGGCAGCCCTCCAGCTTACAGTGGACTTTAAACCCAACTTACCTCAGGAGGCTGAGCGAATAAATAGCTCGAACGGGCGAGTGTTTTGCTTACAAGATGAACCAAGGACTTATAGGGTGTGGATGCCAAATGGTAAAACACCAGGACTGGCAATATCAAGAGCATTTGGTGACTACTGTGTGAAGGACTTCGGGCTCATCTCAATGCCTGACGTGACTCAAAGACGCATAACCAGCAGCGACCAGTTTGTCATTCTAGCAACAGATGGGGTATGGGATGTCATCTCCAACCAAGAAGCTGTTGAAATAGTTTCCTCATGTCCAGATAGGAAAAAAACAGCTAAAAGACTGGTGGGATGTGCCTCTCTTGCATGGAAGACTAAGAAACGAGGCATCGCAATGGACGACATCTCAGCTATTTGCCTATTCTTTCACGCTTCATCCCCGCCACAAGCCAACCATTTGGTCTCAAAATACTCTGGAGTGGAGGAATCGGGG
>Maldo_Gala_04g017320
ATGGGGTACTTATCCTCCATGTTCAGCGGATTGGCGCGATCCCTATTGTTCAAGAAAGGGAAGAACAATGGTCGGGATTCAGGTGCAAGAGGAGCTGCAGAAGCGATGGCAAAGGTGGCGAAGAAGAATGACATGATCCTACGCTCTTCGGGGATTGTCAATGTCGATGGTTCAAATAATTTTGCTTCTGTTTTCTCGAAGAGAGGAGAGAAAGGAGTCAACCAGGATTGCTGCATTGTATGGGAGGAATTTGGGTGCCAAGAAGACATGATGTTTTGTGGGATTTTTGACGGGCATGGTCCATGGGGACATTTCGTGGCGAAACAGATAAGAGAAACAATGCCACCCTCTTTGTTGTGCAGTTGGCAAGAGACACTAGGTCAAACTTCTATTGACCTGGATTCGGACTTGGAGTCGGATAAAAAGCGTCACCGGTTTAACATATGGAAGGATTCCTATATCAGAACTTGTGCTGCCATTGATCACGAGCTTGAACAGCATCGTAGGATCGATTCCTTTTACAGTGGAACAACTGCCCTGAGTATTGTCAGACAGGGTGAGCTTATTTTCATAGCCAATGTTGGCGACTCTCGTGCTGTTTTGGCTACAACTTTAGACGATGGAAGCTTGACGCCGGTTCAGCTTACTGTCGATTTCAAGCCTAGTTTACCTCAGGAGGCGGAGCGAATAATTCAAAGCAATGGGCGGGTTTTTTGTTTAGAAGATGAGCCGGGAGTGCAAAGGGTATGGCAGCCGGACGGGGAAACACCCGGACTAGCCATGTCCAGAGCCTTTGGAGATTACTGTTTGAAGGACTTTGGTCTCATTTCTGTGCCTGAAGTGTCACATAGAAATATAACAAGCAAAGATCAGTTTGTTCTGTTGGCAACTGATGGGGTTTGGGATGTCATTTCGAATCAAGAAGCCGTGCAGATTGTAGGTTCGACGGCAGACAGGGCGAAGGCTGCAAAGCTTCTGGTGGAGTGCGCTGCGCAAGCATGGAAGCGGAAGAGGAGGGGAATAGCGATGGACGACATTTCTGCCATTTGCCTCTTCTTTCACTCTAATTCCCCTCTCTCTGAATCCCAGCAAGTGCACCCTATTAGTGTTGCCACCCCAAAA
>Maldo_Gala_12g019250
ATGGAGCAGTTATCCTCCATGTTCAGCGGGCTGGCGCGGTCGCTATCATTGAAGAAGGGGAAGAACAATGATGAGAAGTCCGGTGCAAGAGGAGCTGCAGAAGCAATGGCGAAGGAGGCGAAGAAGAATGACATGATCCTACGCTCTTCTGGGATTGTCTATGTCGATGGTTCAAATAATTTTGCTTCTGTTTTCTCGAAAAGAGGCGAGAAAGGAGTCAACCAGGATTGCTGCTTTGTGTGGGAGGGATTTGGGTTCCAAGAAGATATGATGTTTTGTGGGATTTTCGACGGGCATGGTCCATGGGGACATTTTGTGGCAAAACAGATCAGAGAAACAATGCCACCCTCTCTGTTGTGCAGTTGGCAAGAGACCCTAGCTCAAACTTCTATTGTCCCGGATCCAGATTTGGATAAAAAGTGTCACCGATTTAATGTATGGAAGGATTCCTATATCAAAACTTGCGCTGCCATTGATCACGAGCTTGGACAGCATCGTAGAATCGATTCCTTTTACAGCGGAACAACTGCCCTGAGTATTGTCAGACAGGGCGAGCTCATTTTCATAGCAAATGTTGGCGATTCTCGCGCTGTTTTGGCCACAACTTTAGATGACGGAAGCTTGGTGCCGGTTCAGCTTACTGTCGATTTCAAGCCTAGTTTGCCTCAGGAGGCGGAGAGAATAATTCAAAGCAATGGACGCGTTTTCTGTTTAGATGATGAGCCGGGAGTGCAAAGGGTGTGGCAGCCGGACGGAGAGACACCAGGACTAGCAATGTCTAGAGCCTTTGGAGATTACTGTGTGAAGGACTTTGGTCTCATTTCTGTGCCTGAAGTGTCACAGAGAAATATAACAAGCAGGGATCAGTTTGTTGTGTTGGCGACTGATGGGGTTTGGGATGTTGTTTCAAATCAAGAAGCCGTACAGATTGTAAGCTCCACTGCAGAGCGGGGGAAGGCTGCGAAGCGTCTGGTGGAGTTCGCTGCGCGTGCATGGAAGCGCAAGAGGAGGGGAATCGCGATGGACGACATTTCTGCTATTTGCCTCTTCTTTCACTCCACTTCCCCTCTGGCTGAATCCCAGCAAGTTCACCCATTTAGTATTGCCACCCCAAAA
>Maldo_Gala_13g014090
ATGGTGTTATTTCCATCTCTTCTTGAGGGGTTGGGAAGAACGAAATCGGGCAAGAAAACGAAGAATTGCCCTAGCGATGTTGCGAGGAAAACTGCAAAAGCATTGGAAAAGGAAGCCAAAAAGAATGAACGCGTTTCGAGTTCTTCCGGCATGGTTATGTCTGAGAGGTCCAACACTCTCTCCTCCGTTTGCTCCAAGAGAGGCCGGAAGGGGATCAATCAGGATTGCTTAACCATTTGGAAGGAATTTGGATGCCAAGAAGACATGATATTTTGTGGGATATTTGATGGACATGGCCAATGGGGTCATCTTGTTAGCAAAAGGGTCAGGGAATCCTTGCCTGCTTCCTTGTTGTGCAATTGGCAAGAGACTCTCACTTCAACATCACTTGACCTGGATTTTGAAGTGGAGATGGACAGAAACCTCCATGGTTTCGATATGTGGAAGCAATCCTTTCTGAAAACCTATGCTGCCATTGACACGGAGCTCAAGCATTCTTCCAAACTCGATTCCTACTGGAGTGGCACTACGGCACTGACAATTGTTAAGCAGGGTGAAAATCTCATCGTTGCAAACATCGGTGATTCTCGGGCTGTTTTAGCCTCCGTTTCTGAAGATGGCAGTTTGGCAGCCCTCCAGCTTACAGTGGACTTTAAACCCAACTTACCTCAGGAGGCTGAGCGAATAAATAGCTCGAACGGGCGAGTGTTTTGCTTACAAGATGAACCAAGGACTTATAGGGTGTGGATGCCAAATGGTAAAACACCAGGACTGGCAATATCAAGAGCATTTGGTGACTACTGTGTGAAGGACTTCGGGCTCATCTCAATGCCTGACGTGACTCAAAGACGCATAACCAGCAGCGACCAGTTTGTCATTCTAGCAACAGATGGGGTATGGGATGTCATCTCCAACCAAGAAGCTGTTGAAATAGTTTCCTCATGTCCAGATAGGAAAAAAAGGGCTAAAAGACTGGTGGGATGTGCCTCTCTTGCATGGAAGACTAAGAAACGAGGCATCGCAATGGACGACATCTCAGCTATTTGCCTATTCTTTCACGCTTCATCCCCGCCACAAGCCAACCATTTGGTCTCAAAATACTCTGGAGTGGAGGAATCGGGG
>Pyrco_DAP_Chr12v0.1_31183.1
ATGGGGCAATTATCCTCCATGTTCAGCGGGCTGGCGCGGTCGCTATCATTCAAGATAGGGAAGAACAACGATGAGAAGTCCGGTGCAAGAGGAGCTGCAGAAGCAATGGCGAAGGAGGCGAAGAAGAATGACATGATCCTACGCGCTTCGGGGATTGTCTATGTCGATGGTTCAAATAATTTTGCTTCTGTTTTCTCGAAGAGAGGCGAGAAAGGAGTCAACCAGGATTGCTGCATTGTGTGGGAGGGATTTGGATGCCAAGAAGATATGATATTTTGTGGGATTTTCGACGGGCATGGTCCATGGGGACATTTTGTGGCAAAACAGATAAGAGAAACAATGCCACCCTCTCTGTTGTGCAGTTGGCAGGAGACCCTAGCTCAAACTTCTATTGACCTGGATTCGGATAAAAAGTGTCACCGATTTAATATATGGAAGGATTCCTATATCAAAACTTGTGCTGCCATTGATCACGAGCTTGGACAGCATCGTAGAATCGATTCCTTTTACAGCGGAACAACTGCCCTGAGTATTGTCAGACAGGGCGACCTCATTTTCATAGCAAATGTTGGCGATTCTCGCGCTGTTTTGGCCACAACTTTAGATGATGGAAGCTTGGTGCCGGTTCAGCTTACTGTCGATTTCAAGCCTAGTTTGCCTCAGGAGGCGGAGAGAATAATTCAAAGCAATGGACGCGTTTTCTGTTTAGATGATGAGCCGGGAGTGCAAAGGGTGTGGCAGCCGGACGGAGAGACACCAGGACTAGCAATGTCTAGAGCCTTTGGAGATTACTGTGTGAAGGACTTTGGTCTCATTTCTGTGCCTGAAGTTTGGGATGTCGTTTCAAATCAAGAAGCCATGCAGATTGTAAGCTCGACTGCAGAGCCGGGGAAGGCTGCGAAGCGTCTGGTGGAGTTCGCTGCGCAAGCATGGAAGCGCAAGAGGAGGGGAATCGCGATGGACGACATTTCTGCTATTTGCCTCTTCTTTCACTCCACTTCCCCTCTGGCTGAATCCCAGCAAGTTCACCCATTTAGTATTGCCACCCCAAAA
>Pyrco_DAP_Chr13v0.1_33078.1
ATGGTGTTATTTCCATCTCTTCTTGAGGGGTTGGGAAGAACGAAATCGGGCAAGAAAACGAAGAATTGCCCTAGCGATGTTGCGAGGAAAACTGCAAAAGCATTGGAAAAGGAAGCCAAAAAGAATGAACGCGTTTCGAGTTCTTCCGGCATGGAATTTGGATGCCAAGAAGACATGATATTTTGTGGGATATTTGATGGCCATGGCCAATGGGGTCATCTTGTTAGCAAAAGGGTCAGGGAATCCTTGCCTGCTTCCTTGTTGTGCAATTGGCAAGAGACTCTCACTTCAACATCACTTGACCTGGATTTTGAAATGGAGATGGACAGAAACCTCCATGGTTTCGATATGTGGAAGCAATCCTTTCTGAAAACCTACGCTGCCATTGACAAGGAGCTCAAGCATTCTTCCAAACTCGATTCCTACTGGAGTGGCGCTACGGCTCTGACAATTATTAAGCAGGTAATCAGAAGATTCCGATTCTCTCTTCACGGTAGCACATCTTCACAAACATGTCTATATTTCATCGAGCATCTCTACGAGATATCCTTGGTTCTCCAACTAGGGCTGAAGCTAGTGTCAAATATAGGAACTTTGTATATC
>Pyrco_DAP_Chr13v0.1_33079.1
ATGTCCCGATCAATGATCTTTCAGGGTGAAAATCTCGTCGTTGCAAACATCGGTGATTCTCGGGCTGTTTTAGCCTCCGTTTCTGAAGATGGCAGTTTGGCAGCCCTCCAGCTTACAGTGGACTTTAAACCCAATTTACCTCAGGAGGCTGAGCGAATAAATAGGTCGAACGGGCGAGTGTTTTGCTTACAGGATGAACCAGGGACTTACAGGGTGTGGATGCCAAATGGTAAAACACCAGGACTGGCAATATCAAGAGCATTTGGTGACTACTGTGTGAAGGACTTCGGGCTCATCTCAATGCCTGACGTGACTCAAAGACGCATAACCAGCAGCGACCAGTTTGTCATTCTAGCAACAGATGGGACTAAGAAACGAGGCATTGCGATGGACGACATCTCAGCTATTTGCCTGTTCTTTCACGCTTCATCCCCGCCACAAGCCAACCATTTGGTCTCAAAATACTCTGGAGTGAAGGAATCTGGG
>Pyrco_DAP_Chr4v0.1_09791.1
ATGGGGCACTTATCCTCCATGTTCAGCGGATTGGCGCGATCCCTATTGTTCAAGAAAGGGAAGAACAATGGTGGGGATTCAGGTGCAAGAGGAGCTGCAGAAGCGATGGCGAAGGAGGCGAAGAAGAATGACATGATCCTACGCTCTTCGGGGATTGTCAATGTCGATGGTTCAAATAACTTTGCTTCTGTTTTTTCGAAGAGAGGCGAGAAAGGAGTCAACCAGGATTGCTGCATTGTGTGGGAGGAATTTGGGTGCCAAGAAGACATGATGTTTTGTGGGATTTTTGACGGGCACGGTCCATGGGGACATTTCGTGGCGAAACAGATAAGAGAAACAATGCCACCCTCTTTGTTGTGCAGTTGGCAAGAGACACTAGGTCAAACTTCTATTGGCCCGGATTCCGACTTGGAGTCGGATAACAAGCATCACCGGTTTAACATATGGAAGGATTCCTATATCAAAACTTGTGCTGCCATTGATCACGAGCTCGAACAGCATCGTAGGATCGATTCCTTTTACAGTGGAACAACTGCCCTGAGTATTGTCAGACAGGGTGAGCTTATTTTCATAGCCAATGTTGGCGACTCTCGTGCTGTTTTGGCTACAACTTTAGACGATGGAAGCTTGATGCCGGTTCAGCTTACTGTCGATTTCAAGCCTAGTTTACCTCAGGAGGCGGAGCGAATAATTCAAAGCAATGGGCAGGTTTTTTGTTTAGATGATGAGCCTGGAGTGCAAAGGGTATGGCAGCCGGACGGGGAAACACCCGGACTAGCCATGTCCAGAGCCTTTGGAGATTACTGTTTGAAGGACTTTGGTCTCATTTCTGTGCCTGAAGTGTCACATAGAAATATAACAAGGAAAGATCAGTTTGTTGTGTTGGCAACTGATGGGGTTTGGGATGTTGTTTCGAATCAAGAAGCCGTGCAGATTGTAGGTTCCACGGCAGACAGGGCGAAGGCTGCAAGGCGTCTGGTGGAGTGCGCTGCGCAAGCATGGAAGCGGAAGAGGAGGGGAATAGCGATGGACGACATTTCTGCCATTTGCCTCTTCTTTCACTCTACTTCCCCTCTCTCTGAATCCCAGCAAGTGCACCCTATTAGTGTTGCCACCCCAAAA
>Pyrco_BP1_027388.1
ATGGGGCACTTATCCTCCATGTTCAGCGGATTGGCGCGATCCCTATTGATCAAGAAAGGGAAGAACAATGGTGGGGATTCAGGTGCAAGAGGAGCTGCAGAAGCGATGGCGAAGGAGGCGAAGAAGAATGACATGATCCTACGCTCTTCGGGGATTGTCAATGTCGATGGTTCAAATAACTTTGCTTCTGTTTTTTCGAAGAGAGGCGAGAAAGGAGTCAACCAGGATTGCTGCATTGTGTGGGAGGAATTTGGGTGCCAAGAAGACATGATGTTTTGTGGGATTTTTGACGGGCATGGTCCATGGGGACATTTCGTGGCGAAACAGATAAGAGAAACAATGCCACCCTCTTTGTTGTGCAGTTGGCAAGAGACACTAGGTCAAACTTCTATTGGCCCGGATTCGGACTTGGAGTCGGATAAAAAGCATCACCGGTTTAACATATGGAAGGATTCCTATATCAAAACTTGTGCTGCCATTGATCAGGAGCTCGAACAGCATCGTAGGATCGATTCCTTTTACAGTGGAACAACTGCCCTGAGTATTGTCAGACAGGGTGAGCTTATTTTCATAGCCAATGTTGGCGACTCTCGTGCTGTTTTGGCTACAACTTTAGACGATGGAAGCTTGATGCCGGTTCAGCTTACTGTCGATTTCAAGCCTAGTTTACCTCAGGAGGCGGAGCGAATAATTCAAAGCAATGGGCAGGTTTTTTGTTTAGATGATGAGCCTGGAGTGCAAAGGGTATGGCAGCCGGACGGGGAAACACCCGGACTAGCCATGTCCAGAGCCTTTGGAGATTACTGTTTGAAGGACTTTGGTCTCATTTCTGTGCCTGAAGTGTCACATAGAAATATAACAAGGAAAGATCAGTTTGTTGTGTTGGCAACTGATGGGGTTTGGGATGTTGTTTCGAATCAAGAAGCCGTGCAGATTGTAGGTTCCACGGCAGACAGGGCGAAGGCTGCAAGGCGTCTGGTGGAGTGCGCTGCGCAAGCATGGAAGCGGAAGAGGAGGGGAATAGCGATGGACGACATTTCTGCCATTTGCCTCTTCTTTCACTCTACTTCCCCTCTCTCTGAATCCCAGCAAGTGCACCCTATTAGTGTTGCCACCCCAAAA
>Pyrco_BP1_038713.1
ATGGTGTTATTTCCATCTCTTCTTGAGGGGTTGGGAAGAACGAAATCGGGCAAGAAAACGAAGAATTGCCCTAGCGATGTTGCGAGGAAAACTGCAAAAGCATTGGAAAAGGAAGCCAAAAAGAATGAACGCGTTTCGAGTTCTTCCGGCATGGTTATGTCTGAGAGGTCCAACACTCTCTCCTCCGTTTGCTCCAAGAGAGGCCGGAAGGGGATCAATCAGGATTGCTTAACCATTTGGAAGGAATTTGGATGCCAAGAAGACATGATATTTTGTGGGATTTTTGATGGCCATGGCCAATGGGGTCATCTTGTTAGCAAAAGGGTCAGGGAATCCTTGCCTGCTTCCTTGTTGTGCAATTGGCAAGAGACTCTCACTTCAACATCACTTGACCTGGATTTTGAAATGGAGATGGACAGAAACCTCCATGGTTTCGATATGTGGAAGCAATCCTTTCTGAAAACCTACGCTTCCATTGACAAGGAGCTCAAGCATTCTTCCAAACTCGATTCCTACTGGAGTGGCGCTACGGCTCTGACAATTATTAAGCAGGGTGAAAATCTCGTCGTTGCAAACATCGGTGATTCTCGGGCTGTTTTAGCCTCCGTTTCTGAAGATGGCAGTTTGGCAGCCCTCCAGCTTACAGTGGACTTTAAACCCAATTTACCTCAGGAGGCTGAGCGAATAAATAGGTCGAACGGGCGAGTGTTTTGCTTACAGGATGAACCAGGGACTTACAGGGTGTGGATGCCAAATGGTAAAACACCAGGACTGGCAATATCAAGAGCATTTGGTGACTACTGTGTGAAGGACTTCGGGCTCATCTCAATGCCTGACGTGACTCAAAGACGCATAACCAGCAGCGACCAGTTTGTCATTCTAGCAACAGATGGGGTATGGGATGTCATCTCCAACCAAGAAGCTGTTAAAATAGTTTCCTCATGTCCAGATAGGAAAAAAACAGCTAAAAGACTGGTGGGATGTGCCGCTCTTGCATGGAAGACTAAGAAACGAGGCATTGCGATGGACGACATCTCAGCTATTTGCCTGTTCTTTCACGCTTCATCCCCACCACAAGCCAACCATTTGGTCTCAAAATACTCTGGAGTGAAGGAATCTGGG
>Pyrco_BP1_042778.1
ATGGGGCAATTATCCTCCATGTTCAGCGGGCTGGCGCGGTCGCTATCATTCAAGATAGGGAAGAACAACGATGAGAAGTCCGGTGCAAGAGGAGCTGCAGAAGCAATGGCGAAGGAGGCGAAGAAGAATGACATGATCCTACGCTCTTCGGGGATTGTTGATGTTGATGGTTCAAATAATTTTGCTTCTGTTTTCTCGAAGAGAGGCGAGAAAGGAGTCAACCAGGATTGCTGCATTGTGTGGGAGGGATTTGGATGCCAAGAAGATATGATGTTTTGTGGGATTTTCGACGGGCATGGTCCATGGGGACATTTTGTGGCAAAACAGATAAGAGAAACAATGCCACCCTCTCTGTTGTGCTGTTGGCAAGAGACCCTAGCTCAAACTTCTATTGACCTGGATTCGGATAAAAAGTGTCACCGATTTAATATATGGAAGGATTCCTATATCAAAACTTGTGCTGCCATTGATCACGAGCTTGGACAGCATCGTAGAATCGATTCCTTTTACAGCGGAACAACTGCACTGAGTATTGTCAGACAGGGCGAGCTCATTTTCATAGCAAATGTTGGCGATTCTCGCGCTGTTTTGGCCACAACTTTAGATGATGGAAGCTTGGTGCCGGTTCAGCTTACTGTCGATTTCAAGCCTAGTTTGCCTCAGGAGGCGGAGAGAATAATTCAAAGCAATGGACGCGTTTTCTGTTTAGATGATGAGCCGGGAGTGCAAAGGGTGTGGCAGCCGGACGGAGAGACACCAGGACTAGCAATGTCTAGAGCCTTTGGAGATTACTGTGTGAAGGACTTTGGTCTGATTTCTGTGCCTGAAGTGTCACAGAGAAATATAACAAGCAGAGATCAGTTTGTTGTGTTGGCAACTGATGGGGTTTGGGATGTGGTTTCAAATCAAGAAGCCGTGCAGATTGTAAGCTCGACTGCAGAGCCGGGGAAGGCTGCGAAGCGTCTGGTGGAGTTCGCTGCGCAAGCATGGAAGCGCAAGAGGAGGGGAATCGCGATGGACGACATTTCTGCTATTTGCCTCTTCTTCCACTCCACTTCCCCTCTGGCTGAATCCCAGCAAGTTCACCCATTTAGTATTGCCACCCCAAAA
>Pyrco_BP_DH_04g17430
ATGGGGCACTTATCCTCCATGTTCAGCGGATTGGCGCGATCCCTATTGTTCAAGAAAGGGAAGAACAATGGTGGGGATTCAGGTGCAAGAGGAGCTGCAGAAGCGATGGCGAAGGAGGCGAAGAAGAATGACATGATCCTACGCTCTTCGGGGATTGTCAATGTCGATGGTTCAAATAACTTTGCTTCTGTTTTTTCGAAGAGAGGCGAGAAAGGAGTCAACCAGGATTGCTGCATTGTGTGGGAGGAATTTGGGTGCCAAGAAGACATGATGTTTTGTGGGATTTTTGACGGGCATGGTCCATGGGGACATTTCGTGGCGAAACAGATAAGAGAAACAATGCCACCCTCTTTGTTGTGCAGTTGGCAAGAGACACTAGGTCAAACTTCTATTGGCCCGGATTCGGACTTGGAGTCGGATAAAAAGCATCACCGGTTTAACATATGGAAGGATTCCTATATCAAAACTTGTGCTGCCATTGATCAGGAGCTCGAACAGCATCGTAGGATCGATTCCTTTTACAGTGGAACAACTGCCCTGAGTATTGTCAGACAGGGTGAGCTTATTTTCATAGCCAATGTTGGCGACTCTCGTGCTGTTTTGGCTACAACTTTAGACGATGGAAGCTTGATGCCGGTTCAGCTTACTGTCGATTTCAAGCCTAGTTTACCTCAGGAGGCGGAGCGAATAATTCAAAGCAATGGGCAGGTTTTTTGTTTAGATGATGAGCCTGGAGTGCAAAGGGTATGGCAGCCGGACGGGGAAACACCCGGACTAGCCATGTCCAGAGCCTTTGGAGATTACTGTTTGAAGGACTTTGGTCTCATTTCTGTGCCTGAAGTGTCACATAGAAATATAACAAGGAAAGATCAGTTTGTTGTGTTGGCAACTGATGGGGTTTGGGATGTTGTTTCGAATCAAGAAGCCGTGCAGATTGTAGGTTCCACGGCAGACAGGGCGAAGGCTGCAAGGCGTCTGGTGGAGTGCGCTGCGCAAGCATGGAAGCGGAAGAGGAGGGGAATAGCGATGGACGACATTTCTGCCATTTGCCTCTTCTTTCACTCTACTTCCCCTCTCTCTGAATCCCAGCAAGTGCACCCTATTAGTGTTGCCACCCCAAAA
>Pyrco_BP_DH_12g19740
ATGATATTTTGTGGGATTTTCGACGGGCATGGTCCATGGGGACATTTTGTGGCAAAACAGATAAGAGAAACAATGCCACCCTCTCTGTTGTGCTGTTGGCAAGAGACCCTAGCTCAAACTTCTATTGACCTGGATTCGGATAAAAGGTGTCACCGATTTAATATATGGAAGGATTCCTATATCAAAACTTGTGCTGCCATTGATCACGAGCTTGGACAGCATCGTAGAATCGATTCCTTTTACAGCGGAACAACTGCCCTGAGTATTGTCAGACAGGGCGAGCTCATTTTCATAGCAAATGTTGGCGATTCTCGCGCTGTTTTGGCCACAACTTTAGATGATGGAAGCTTGGTGCCGGTTCAGCTTACTGTCGATTTCAAGCCTAGTTTGCCTCAGGAGGCGGAGAGAATAATTCAAAGCAATGGACGCGTTTTCTGTTTAGATGATGAGCCGGGAGTGCAAAGGGTGTGGCAGCCGGACGGAGAGACACCAGGACTAGCAATGTCTAGAGCCTTTGGAGATTACTGTGTGAAGGACTTTGGTCTGATTTCTGTGCCTGAAGTGTCACAGAGAAATATAACAAGCAGAGATCAGTTTGTTGTGTTGGCAACTGATGGGGTTTGGGATGTGGTTTCAAATCAAGAAGCCGTGCAGATTGTAAGCTCGACTGCAGAGCCGGGGAAGGCTGCGAAGCGTCTGGTGGAGTTCGCTGCGCAAGCATGGAAGCGCAAGAGGAGGGGAATCGCGATGGACGACATTTCTGCTATTTGCCTCTTCTTCCACTCCACTTCCCCTCTGGCTGAATCCCAGCAAGTTCACCCATTTAGTATTGCCACCCCAAAA
>Pyrco_BP_DH_13g13880
ATGACATGGCGGCCAAGAGGAAGTGTTTGTTTGATTGTTTCGTCGTGGACCATCGCCTTTTGCAAGTGTTTGTTTGATTGTTTCGTTGTGGACCATCGCCGGACGGAAATCATATTCCAGCAACTCATACCGTACAAATTGTTGGCTATGGTGTTATTTCCATCTCTTCTTGAGGGGTTGGGAAGAACGAAATCGGGCAAGAAAACGAAGAATTGCCCTAGCGATGTTGCGAGGAAAACTGCAAAAGCATTGGAAAAGGAAGCCAAAAAGAATGAACGCGTTTCGAGTTCTTCCGGCATGGTTATGTCTGAGAGGTCCAACACTCTCTCCTCCGTTTGCTCCAAGAGAGGCCGGAAGGGGATCAATCAGGATTGCTTAACCATTTGGAAGGTAGGTCCAAAGTCACGTGACATTATTTTCGCAGATGCGGTCATAGCTGCATCAGCTAGAGCGGATGTGCTCCCCATATGCACTCGAGCTGGAGAATTTGGATGCCAAGAAGACATGATATTTTGTGGGATTTTTGATGGCCATGGCCAATGGGGTCATCTTGTTAGCAAAAGGGTCAGGGAATCCTTGCCTGCTTCCTTGTTGTGCAATTGGCAAGAGACTCTCACTTCAACATCACTTGACCTGGATTTTGAAATGGAGATGGACAGAAACCTCCATGGTTTCGATATGTGGAAGCAATCCTTTCTGAAAACCTACGCTTCCATTGACAAGGAGCTCAAGCATTCTTCCAAACTCGATTCCTACTGGAGTGGCGCTACGGCTCTGACAATTATTAAGCAGGGTGAAAATCTCGTCGTTGCAAACATCGGTGATTCTCGGGCTGTTTTAGCCTCCGTTTCTGAAGATGGCAGTTTGGCAGCCCTCCAGCTTACAGTGGACTTTAAACCCAATTTACCTCGGACTTACAGGGTGTGGATGCCAAATGGTAAAACACCAGGACTGGCAATATCAAGAGCATTTGGTGACTACTGTGTGAAGGACTTCGGGCTCATCTCAATGCCTGACGTGACTCAAAGACGCATAACCAGCAGCGACCAGTTTGTCATTCTAGCAACAGATGGGGTATGGGATGTCATCTCCAACCAAGAAGCTGTTAAAATAGTTTCCTCATGTCCAGATAGGAAAAAAACAGCTAAAAGACTGGTGGGATGTGCCGCTCTTGCATGGAAGACTAAGAAACGAGGCATTGCGATGGACGACATCTCAGCTATTTGCCTGTTCTTTCACGCTTCATCCCCACCACAAGCCAACCATTTGGTCTCAAAATACTCTGGAGTGAAGGAATCTGGG
>Pyrusco12g004540.1
ATGGGGCAATTATCCTCCATGTTCAGCGGGCTGGCGCGGTCGCTATCATTCAAGATAGGGAAGAACAACGATGAGAAGTCCGGTGCAAGAGGAGCTGCAGAAGCAATGGCGAAGGAGGCGAAGAAGAATGACATGATCCTACGCTCTTCGGGGATTGTTGATGTCGACGGTTCAAATAATTTTGCTTCTGTTTTCTCGAAGAGAGGCGAGAAGGGAGTCAACCAGGATTGCTGCATTGTGTGGGAGGGATTTGGGTGCCAAGAAGATATGATGTTTTGTGGGATTTTCGACGGGCATGGTCCATGGGGACATTTTGTGGCAAAACAGATAAGAGAAACAATGCCACCCTCTCTGTTGTGCAGTTGGCAAGAGACCCTAGCTCAAACTTCTATTGACCTGGATTCGGATAAAAAGTGTCACCGATTTAATATATGGAAGGATTCCTATATCAAAACTTGCGCTGCCATTGATCACGAGCTTGGACAGCATCGTAGAATCGATTCCTTTTACAGCGGAACAACTGCCCTGAGTATTGTCAGACAGGGCGAGCTCATTTTCATAGCAAATGTTGGCGATTCTCGCGCTGTTTTGGCCACAACTTTAGATGATGGAAGCTTGGTGCCGGTTCAGCTTACTGTCGATTTCAAGCCTAGTTTGCCTCAGGAGGCGGAGAGAATAATTCAAAGCAATGGACGCGTTTTCTGTTTAGATGATGAGCCGGGAGTGCAAAGGGTGTGGCAGCCGGATGGAGAGACACCAGGACTAGCAATGTCTAGAGCCTTTGGAGATTACTGTGTGAAGGACTTTGGTCTCATTTCTGTGCCTGAAGTGTCACAGAGAAATATAACAAGCAGAGATCAGTTTGTTGTGTTGGCAACTGATGGGGTTTGGGATGTCGTTTCAAATCAAGAAGCCGTGCAGATTGTAAGCTCGACTGCAGAGCCGGGGAAGGCTGCGAAGCGTCTGGTGGAGTTCGCTGCGCAAGCATGGAAGCGCAAGAGGAGGGGAATCGCGATGGACGACATTTCTGCTATTTGCCTCTTCTTTCACTCCACTTCCCCTCTGGCTGAATCCCAGCAAGTTCACCCATTTAGTATTGCCACCCCAAAA
>Pyrusco13g002900.1
ATGGTGTTATTTCCATCTCTTCTTGAGGGGTGGGGAAGAACAAAATCGGGCAAGAAAACGAAGAATTGCCCTAGCGATGTTGCGAGGAAAACTGCAAAAGCATGGGAGAAGGAAGCCAAAAAGAATGAACGCGTTTCGAGTTCTTCCGGCGTGGTTATGTCTGAGAGGTCCAACACTCTCTCCTCCGTTTGCTCCAAGAGAGGCCGGAAGGGGATCAATCAGGATTGCTTAACCATTTGGAAGGAATTTGGATGCCAAGAAGACATGATATTTTGTGGGATATTTGATGGCCATGGCCAATGGGGTCATCTTGTTAGCAAAAGGGTCAGGGAATCCTTGCCTGCTTCCTTGTTGTGCAATTGGCAAGAGACTCTCACTTCAACATCACTTGACCAGGATTTTGAAATGGAGATGGACAGAAACCTCCATGGTTTCGATATGTGGAAGCAATCCTTTCTGAAAACCTATGCTGCCATTGACAAGGAGCTCAAGCATTCTTCCAAACTCAATTCCTACTGGAGTGGCGCTACGGCTCTGACAATTATTAAGCAGGGTGAAAATCTCGTCGTTGCAAACATTGGTGATTCTCGGGCTGTTTTAGCCTCCGTTTCTGAAGATGGCAGTTTGGCAGCTCTCCAGCTTACAGTGGACTTTAAACCCAATTTACCTCAGGAGGCTGAGCGAATAAATAGGTCGAACGGGCGAGTGTTTTGCTTACAGGATGAACCAGGGACTTACAGGGTGTGGATGCCAAATGGTAAAACACCAGGACTGGCAATATCAAGAGCATTTGGTGACTACTGTGTGAAGGACTTCGGGCTCATCTCAATGCCTGACGTGACTCAAAGACGCATAACCAGCGGCGATCAGTTTGTCATTCTAGCAACAGATGGGGTATGGGATGTCATCTCCAACCAAGAAGCTGTTAAAATAGTTTCCTCATGTCCAGATAGGAAAAAAACAGCTAAAAGACTGGTGGGATGTGCCGCTCTTGCATGGAAGACTAAGAAACGAGGCATTGCGATGGACGACATCTCAGCTATTTGCCTGTTCTTTCACGCTTCATCCCCACCACAAGCCAACCATTTGGTCTCAAAATACTCTGGAGTGAAGGAATCTGGG
>Pyrusco4g002730.1
ATGGGGCACTTATCCTCCATGTTCAGCGGATTGGCGCGATCCCTATTGTTCAAGAAAGGGAAGAACAATGGTGGGGATTCAGGTGCAAGAGGAGCTGCAGAAGCGATGGCGAAGGAGGCGAAGAAGAATGACATGATCCTACGCTCTTCGGGGATTGTCAATGTCGATGGTTCAAATAACTTTGCTTCTGTTTTTTCGAAGAGAGGCGAGAAAGGAGTCAACCAGGATTGCTGCATTGTGTGGGAGGAATTTGGGTGCCAAGAGGACATGATGTTTTGTGGGATTTTTGACGGGCATGGTCCGTGGGGACATTTCGTGGCGAAACAGATACGAGAAACAATGCCACCCTCTTTGTTGTGCAGTTGGCAAGAGACACTAGGTCAAACTTCTATTGGCCCGGATTCCGACTTGGAGTCGGATAAAAAGCATCACCGGTTTAACATATGGAAGGATTCCTATATCAAAACTTGTGCTGCCATTGATCACGAGCTCGAACAGCATCGTAGGATCGATTCCTTTTACAGTGGAACAACTGCCCTGAGTATTGTCAGACAGGGTGAGCTTATTTTCATAGCCAATGTTGGCGACTCTCGTGCTGTTTTGGCTACAACTTTAGACGATGGAAGCTTGATGCCGGTTCAGCTTACTGTCGATTTCAAGCCTAGTTTACCTCAGGAGGCGGAGCGAATAATTCAAAGCAATGGGCAGGTTTTTTGTTTAGATGATGAGCCGGGAGTGCAAAGGGTATGGCAACCGGACGGGGAAACACCCGGACTAGCCATGTCCAGAGCCTTTGGAGATTACTGTTTGAAGGACTTTGGTCTCATTTCTGTGCCTGAAGTGTCACATAGAAATATAACAAGGAAAGATCAGTTTGTTGTGTTGGCAACTGATGGGGTTTGGGATGTCGTTTCAAATCAAGAAGCCGTGCAGATTGTAGGTTCTACGGCAGACAGGGCGAAGGCTGCAAAGCGCCTGGTGGAGTGCGCTGCGCAAGCATGGAAGCGGAAGAGGAGGGGAATAGCGATGGACGACATTTCTGCCATTTGCCTCTTCTTTCACTCTACTTCCCCTCTCTCTGAATCCCAGCAAGTGCACCCTATTAGTGTTGCCACCCCAAAA
>Pyrusco4g003300.1
ATGGGGCACTTATCCTCCATGTTCAGCGGATTGGCGCGATCCCTATTGATCAAGAAAGGGAAGAACAATGGTGGGGATTCAGGTGCAAGAGGAGCTGCAGAAGCGATGGCGAAGGAGGCGAAGAAGAATGACATGATCCTACGCTCTTCGGGGATTGTCAATGTCGATGGTTCAAATAACTTTGCTTCTGTTTTTTCGAAGAGAGGCGAGAAAGGAGTCAACCAGGATTGCTGCATTGTGTGGGAGGAATTTGGGTGCCAAGAAGACATGATATTTTGTGGGATTTTTGACGGGCACGGTCCATGGGGACATTTCGTGGCGAAACAGATAAGAGAAACAATGCCACCCTCTTTGTTGTGCAGTTGGCAAGAGACACTAGGTCAAACTTCTATTGGCCCGGATTCGGACTTGGAGTCGGATAAAAAGCATCACCGGTTTAACATATGGAAGGATTCCTATATCAAAACTTGTGCTGCCATTGATCACGAGCTCGAACAGCATCGTAGGATCGATTCCTTTTACAGTGGAACAACTGCCCTGAGTATTGTCAGACAGGGTGAGCTTATTTTCATAGCCAATGTTGGCGACTCTCGTGCTGTTTTGGCTACAACTTTAGACGATGGAAGCTTAATGCCGGTTCAGCTTACTGTCGATTTCAAGCCTAGTTTACCTCAGGAGGCGGAGCGAATAATTCAAAGCAATGGGCAGGTTTTTTGTTTAGATGATGAGCCTGGAGTGCAAAGGGTATGGCAGCCGGACGGGGAAACACCCGGTCTAGCCATGTCCAGAGCCTTTGGAGATTACTGTTTGAAGGACTTTGGTCTCATTTCTGTGCCTGAAGTGTCACATAGAAATATAACAAGGAAAGATCAGTTTGTTGTGTTGGCAACTGATGGGGTTTGGGATGTTGTTTCGAATCAAGAAGCCGTGCAGATTGTAGGTTCCACGGCAGACAGGGCGAAGGCTGCAAGGCGTCTGGTGGAGTGCGCTGCGCAAGCATGGAAGCGGAAGAGGAGGGGAATAGCGATGGACGACATTTCTGCCATTTGCCTCTTCTTTCACTCTACTTCCCCTCTCTCTGAATCCCAGCAAGTGCACCCTATTAGTGTTGCCACCCCAAAA
>Pyrbe_012291
ATGGGGCAATTATCCTCCATGTTCAGCGGGCTGGCGCGGTCACTATCATTCAAGATAGGGAAGAACAATGATGAGAAGTCCGGTGGAAGAGGAGCTGCAGAAGCAATGGCGAAGGAGGCGAAGAAGAATGACATGATCCTACGCTCTTCGGGGATTGTCGATCTCGACGGTTCAAATAATTTTGCTTCTGTTTTCTCGAAGAGAGGCAAGAAGGGAGTCAACCAGGATTGCTGCATTGTGTGGGAGGGATTTGGGTGCCAAGAAGATATGATGTTTTGTGGGATTTTCGACGGGCATGGTCCATGGGGACATTTTGTGGCAAAACAGATAAGAGAAACAATGCCACCCTCTCTGTTGTGCAGTTGGCAAGAGACCCTAGCTCAAACTTCTATTGACCTGGATTCGGATAAAAAGTGTCACCGATTTAATATATGGAAGGATTCCTATATCAAAACTTGCGCTGCCATTGATCACGAGCTTGGACAGCATCGTAGAATCGATTCCTTTTACAGCGGAACAACTGCCCTGAGTATTGTCAGACAGGGCGACCTCATTTTCATAGCAAATGTTGGTGATTCTCGCGCTGTTTTGGCCACAACTTTAGATGATGGAAGCTTGGTGCCGGTTCAGCTTACTGTCGATTTCAAGCCTAGTTTGCCTCAGGAGGCGGAGAGAATAATTCAAAGCAATGGACGCGTTTTCTGTTTAGATGATGAGCCGGGAGTGCAAAGGGTGTGGCAGCCGGATGGAGAGACACCAGGACTAGCAATGTCTAGAGCCTTTGGAGATTACTGTGTGAAGGACTTTGGTCTCATTTCTGTGCCTGAAGTGTCACAGAGAAATATAACAAGCAGAGATCAGTTTGTTGTGTTGGCAACTGATGGGGTTTGGGATGTCGTTTCAAATCAAGAAGCCGTGCAGATTGTAAGCTCGACTGCAGAGCCGGGGAAGGCTGCGAAGCGTCTGGTGGAGTTCGCTGCGCAAGCATGGAAGCGCAAGAGGAGGGGAATCGCGATGGACGACATTTCTGCTATTTGCCTCTTCTTTCACTCCACTTCCCCTCTGGCTGAATCCCAGCAAGTTCACCCATTTAGTATTGCCACCCCAAAA
>Pyrbe_014464
ATGGTGTTATTTCCATCTCTTCTTGAGGGGTGGGGAAGAACAAAATCGGGCAAGAAAACGAAGAATTGCCCTAGCGATGTTGCGAGGAAAACTGCAAAAGCATGGGAAAAGGAAGCCAAAAAGAATGAACGCGTTTCGAGTTCTTCCGGCGTGGTTATGTCTGAGAGGTCCAACACTCTCTCCTCCGTTTGCTCCAAGAGAGGCCGGAAGGGGATCAATCAGGATTGCTTAACCATTTGGAAGGTAGGTCCAAAGTCACGTGACATTATTTTCGCAGATGCGGTCATAGCTGCATCAGCTAGAGCGGATGTGCTTCCCATATGCACTCGAGCTGGAGTCCCCTCCTTTAGTTTAGATGAGTTTAAAGAATTTGGATGCCAAGAAGACATGATATTTTGTGGGATATTTGATGGCCATGGCCAATGGGGTCATCTTGTTAGCAAAAGGGTTAGGGAATCCTTGCCTGCTTCCTTGTTGTGCAATTGGCAAGAGACTCTCACTTCAACATCACTTGACCAGGATTTTGAAATGGAGATGGACGGAAACCTCCATGGTTTCGATATGTGGAAGCAATCCTTTCTGAAAACCTATGCTGCCATTGACAAGGAGCTCAAGTTTTCTTCCAAACTCAATTCCTACTGGAGTGGCGCTACGGCTCTGACAATTATTAAGCAGGGTGAAAATCTCGTCGTTGCAAACATCGGTGATTCTCGGGCAGTTTTAGCCTCCGTTTCTGAAGATGGCAGTTTGGCAGCCCTCCAGCTTACAGTGGACTTTAAACCCAATTTACCTCAGGAGGCTGAGCGAATAAATAGGTCGAATGGGCGAGTGTTTTGCTTACAAGATGAACCAGGGACTTACAGGGTGTGGATGCCAAATGGTAAAACACCAGGACTGGCAATATCAAGAGCATTTGGTGACTACTGTGTGAAGGACTTCGGGCTCATCTCAATGCCTGATGTGACTCAAAGACGCATAACCAGCAGCGACCAGTTTGTCATTCTAGCAACAGATGGGGTATGGGATGTCATCTCCAACCAAGAAGCTGTTAAAATAGTTTCCTCATGTCCAGATAGGAAAAAAACAGCTAAAAGACTGGTGGGATGTGCCGCTCTTGCATGGAAGACTAAGAAACGAGGCATTGCGATGGACGACATCTCAGCTATTTGCCTGTTCTTTCACGCTTCATCCCCGCCACAAGCCAACCATTTGGTCTCAAAATACTCTGGAGTGAAGGAATCTGGG
>Pyrbe_014534
ATGGTGTTATTTCCATCTCTTCTTGAGGGGTGGGGAAGAACAAAATCGGGCAAGAAAACGAAGAATGGCCCTAGCGATGTTGCGAGGAAAACTGCAAAAGCATGGGAAAAGGAAGCCAAAAAGAATGAACGCGTTTCGAGTTCTTCCGGCGTGGTTATGTCTGAGAGGTCCAACACTCTCTCCTCCGTTTGCTCCAAGAGAGGCCGGAAGGGGATCAATCAGGATTGCTTAACCATTTGGAAGGAATTTGGATGCCAAGAAGACATGATATTTTGTGGGATTTTTGATGGCCATGGCCAATGGGGTCATCTTGTTAGCAAAAGGGTCAGGGAATCCTTGCCTGCTTCCTTGTTGTGCAATTGGCAAGAGACTCTCACTTCAACATCACTTGACCCGGATTTTGAAATGGAGATGGACAGAAACCTCCATGGTTTTGATATGTGGAAGCAATCCTTTCTGAAAACCTATGCTGCCATTGACAAGGAGCTCAAGCATTCTTCCAAACTCAATTCCTACTGGAGTGGCGCTACGGCTCTGACAATTATTAAGCAGGGTGAAAATCTCGTCGTTGCAAACATCGGTGATTCTCGGGCTGTTTTAGCCTCCGTCTCTGAAGATGGCAGTTTGGCAGCCCTCCAGCTTACAGTGGACTTTAAACCCAATTTACCTCAGGAGGCTGAGCGAATAAATAGGTCGAACGGGCGAGTGTTTTGCTTACAGGATGAACCAGGGACTTACAGGGTGTGGATGCCAAATGGTAAAACACCAGGACTGGCAATATCAAGAGCATTTGGTGACTACTGTGTGAAGGACTTCGGGCTCATCTCAATGCCTGACGTGACTCAAAGACGCATAACCAGCAGCGACCAGTTTGTCATTCTAGCAACAGATGGGGTATGGGATGTTATCTCCAACCAAGAAGCTGTTAAAATAGTTTCCTCATGTCCAGACAGGAAAAAAACAGCTAAAAGACTGGTGGGATGTGCCGCTCTTGCATGGAAGACTAAGAAACGAGGCATTGCGATGGACGACATCTCAGCTATTTGCCTGTTCTTTCACGCTTCATCCCCGCCACAAGCCAACCATTTGGTCTCAAAATACTCTGGAGTGAAGGAATCTGGG
>Pyrbe_039882
ATGGGGCACTTATCCTCCATGTTCAGCGGATTGGCGCGATCCCTATTGTTCAAGAAAGGGAAGAACAATGGTGGGGATTCAGGTGCAAGAGGAGCTGCGGAAGCGATGGCGAAGGAGGCGAAGAAGAATGACATGATCCTACGCTCTTCGGGGATTGTCAATGTCGATGGTTCAAATAACTTTGCTTCTGTTTTTTCGAAGAGAGGCGAGAAAGGAGTCAACCAGGATTGCTGCATTGTGTGGGAGGAATTTGGGTGCCAAGAAGACATGATGTTTTGTGGGATTTTTGACGGGCACGGTCCATGGGGACATTTCGTGGCGAAACAGATAAGAGAAACAATGCCACCCTCTTTGTTGTGCAGTTGGCAAGAGACACTAGTTCAAACTTCTATTGGCCCGGATTCGGACTTGGAGTCGGATAAAAAGCGTCACCGGTTTAAGATATGGAAGGATTCCTATATCAAAACTTGTGCTGCCATTGATCAAGAACTCGAACAGCATCGTAGGATCGATTCCTTTCACAGTGGAACAACTGCCCTGAGTATTGTCAGACAGGGTGAGCTTATTTTCATAGCCAATGTTGGCGACTCTCGTGCTGTTTTGGCTACAACTTTAGACGATGGAAGCTTGATGCCGGTTCAGCTTACTGTCGATTTCAAGCCTAGTTTACCTCAGGAGGCGGAGCGAATAATTCAAAGCAATGGGCAGGTTTTTTGTTTAGATGATGAGCCGGGAGTGCAAAGGGTATGGCAACCGGACGGGGAAACACCCGGACTAGCCATGTCCAGAGCCTTTGGAGATTACTGTTTGAAGGACTTTGGTCTCATTTCTGTGCCTGAAGTGTCACATAGAAATATAACAAGGAAAGATCAGTTTGTTGTGTTGGCAACTGATGGGGTTTGGGATGTCGTGTCGAATCAAGAAGCCGTGCAGATTGTAGGTTCCACGGCAGACAGGGCGAAGGCTGCAAAGCGTCTGGTGGAGTGCGCTGCGCAAGCATGGAAGCGGAAGAGGAGGGGAATAGCGATGGACGACATTTCTGCCATTTGCCTCTTCTTTCACTCTACTTCCCCTCTCCCTGAATCCCAGCAAGTGCACCCTATTAGTGTTGCCACCCCAAAA
>Pyrpy_N_04g1622.1
ATGGGGCACTTATCCTCCATGTTCAGCGGATTGGCGCGATCCCTATTGTTCAAGAAAGGGAAGAACAATGGTGGGGATTCAGGTGCAAGAGGAGCTGCAGAAGCGATGGCGAAGGAGGCGAAGAAGAATGACATGATCCTACGCGCTTCGGGGATTGTCAATGTCGATGGTTCAAATAACTTTGCTTCTGTTTTTTCGAAGAGAGGCGAGAAAGGAGTCAACCAGGATTGCTGCATTGTGTGGGAGGAATTTGGGTGCCAAGAGGACATGATGTTTTGTGGGATTTTTGACGGGCATGGTCCGTGGGGACATTTCGTGGCGAAACAGATACGAGAAACAATGCCACCCTCTTTGTTGTGCAGTTGGCAAGAGACACTAGGTCAAACTTCTATTGGCCCGGATTCCGACTTGGAGTCGGATAAAAAGCATCACCGGTTTAACATATGGAAGGATTCCTATATCAAAACTTGTGCTGCCATTGATCACGAGCTCGAAAAGCATCGTAGGATCGATTCCTTTTACAGTGGAACAACTGCCCTGAGTATTGTCAGACAGGGTGAGCTTATTTTCATAGCCAATGTTGGCGACTCTCGTGCTGTTTTGGCTACAACTTTAGACGATGGAAGCTTGATGCCGGTTCAGCTTACTGTCGATTTCAAGCCTAGTTTACCTCGTCAGTCTCTATCCCTCTCCCAACACATAAAACTGAAGAAGATAACATATGAGGAGGCGGAGCGAATAATTCAAAGCAATGGGCAGGTTTTTTGTTTAGATGATGAGCCGGGAGTGCAAAGGGTATGGCAACCGGACGGGGAAACACCCGGACTAGCCATGTCCAGAGCCTTTGGAGATTACTGTTTGAAGGACTTTGGTCTCATTTCTGTGCCTGAAGTGTCACATAGAAATATAACAAGGAAAGATCAGTTTGTTGTGTTGGCAACTGATGGGGTTTGGGATGTCGTTTCAAATCAAGAAGCCGTGCAGATTGTAGGTTCTACGGCAGACAGGGCGAAGGCTGCAAAGCGCCTGGTGGAGTGCGCTGCGCAAGCATGGAAGCGGAAGAGGAGGGGAATAGCGATGGACGACATTTCTGCCATTTGCCTCTTCTTTCACTCTACTTCCCCTCTCTCTGAATCCCAGCAAGTGCACCCTATTAGTGTTGCCACCCCAAAA
>Pyrpy_N_12g1372.1
ATGGGGCAATTATCCTCCATGTTCAGCGGGCTGGCGCGGTCACTATCATTCAAGATAGGGAAGAACAATGATGAGAAGTCCGGTGCAAGAGGAGCTGCAGAAGCAATGGCGAAGGAGGCGAAGAAGAATGACATGATCCTACGCTCTTCGGGGATTGTCGATGTCGACGGTTCAAATAATTTTGCTTCTGTTTTCTCGAAGAGAGGCGAGAAGGGAGTCAACCAGGATTGCTGCATTGTGTGGGAGGGATTTGGGTGCCAAGAAGATATGATGTTTTGTGGGATTTTCGACGGGCATGGTCCATGGGGACATTTTGTGGCAAAACAGATAAGAGAAACAATGCCACCCTCTCTGTTGTGCAGTTGGCAAGAGACCCTAGCTCAAACTTCTATTGACCTGGATTCGGATAAAAAGTGTCACCGATTTAATATATGGAAGGATTCCTATATCAAAACTTGTGCTGCCATTGATCACGAGCTTGGACAGCATCGTAGAATCGATTCCTTTTACAGCGGAACAACTGCCCTGAGTATTGTCAGACAGGGCGAGCTCATTTTCATAGCAAATGTTGGCGATTCTCGCGCTGTTTTGGCCACAACTTTAGATGATGGAAGCTTGGTGCCGGTTCAGCTTACTGTTTGGGATGTCGTTTCAAATCAAGAAGCCGTGCAGATTGTAAGCTCGACTGCAGAGCCGGGGAAGGCTGCGAAGCGTCTGGTGGAGTTCGCTGCGCAAGCATGGAAGCGCAAGAGGAGGGGAATCGCGATGGACGACATTTCTGCTATTTGCCTCTTCTTTCACTCCACTTCCCCTCTGGCTGAATCCCAGCAAGTTCACCCATTTAGTATTGCCACCCCAAAA
>Pyrpy_N_12g1571.1
ATGGGGCACTTATCCTCCATGTTCAGCGGATTGGCGCGATCCCTATTGTTCAAGAAAGGGAAGAACAATGGTGGGGATTCAGGTGCAAGAGGAGCTGCAGAAGCGATGGCGAAGGAGGCGAAGAAGAATGACATGATCCTACGCTCTTCGGGGATTGTCAATGTCGATGGTTCAAATAACTTTGCTTCTGTTTTTTCGAAGAGAGGCGAGAAAGGAGTCAACCAGGATTGCTGCATTGTGTGGGAGGAATTTGGGTGCCAAGAGGACATGATGTTTTGTGGGATTTTTGACGGGCATGGTCCGTGGGGACATTTCGTGGCGAAACAGATACGAGAAACAATGCCACCCTCTTTGTTGTGCAGTTGGCAAGAGACACTAGGTCAAACTTCTATTGGCCCGGATTCCGACTTGGAGTCGGATAAAAAGCATCACCGGTTTAACATATGGAAGGATTCCTATATCAAAACTTGTGCTGCCATTGATCACGAGCTCGAACAGCATCGTAGGATCGATTCCTTTTACAGTGGAACAACTGCCCTGAGTATTGTCAGACAGGGTGAGCTTATTTTCATAGCCAATGTTGGCGACTCTCGTGCTGTTTTGGCTACAACTTTAGACGATGGAAGCTTGATGCCGGTTCAGCTTACTGTCGATTTCAAGCCTAGTTTACCTCGTCAGTCTCTATCCCTCTCCCAACACATAAAACTGAAGAAGATAACATATGAGGAGGCGGAGCGAATAATTCAAAGCAATGGGCAGGTTTTTTGTTTAGATGATGAGCCGGGAGTGCAAAGGGTATGGCAACCGGACGGGGAAACACCCGGACTAGCCATGTCCAGAGCCTTTGGAGATTACTGTTTGAAGGACTTTGGTCTCATTTCTGTGCCTGAAGTGTCACATAGAAATATAACAAGGAAAGATCAGTTTGTTGTGTTGGCAACTGATGGGGTTTGGGATGTCGTTTCAAATCAAGAAGCCGTGCAGATTGTAGGTTCTACGGCAGACAGGGCGAAGGCTGCAAAGCGCCTGGTGGAGTGCGCTGCGCAAGCATGGAAGCGGAAGAGGAGGGGAATAGCGATGGACGACATTTCTGCCATTTGCCTCTTCTTTCACTCTACTTCCCCTCTCTCTGAATCCCAGCAAGTGCACCCTATTAGTGTTGCCACCCCAAAA
>Pyrpy_N_13g1605.1
AGAGGAAGTGTTTGTTTGATTGTTTCGTCGTGGACCATCGCCTTTTGCAAGTGTTTGTTTGATTGTTTCGTTGTGGACCATCGCCGGACGGAAATCATATTCCAGCAACTCATACCGTACAAAGGGTGGGGAAGAACAAAATCGGGCAAGAAAACGAAGAATTGCCCTAGCGATGTTGCGAGGAAAACTGCAAAAGCATGGGAAAAGGAAGCCAAAAAGAATGAACGCGTTTCGAGTTCTTCCGGCGTGGTTATGTCTGAGAGGTCCAACACTCTCTCCTCCGTTTGCTCCAAGAGAGGCCGGAAGGGGATCAATCAGGATTGCTTAACCATTTGGAAGGTAGGTCCAAAGTCACGTGACATTATTTTCGCAGATGCGGTCATAGCTGCATCAGCTAGAGCGGATGAATTTGGATGCCAAGAAGACATGATATTTTGTGGGATTTTTGATGGCCATGGCCAATGGGGTCATCTTGTTAGCAAAAGGGTCAGGGAATCCTTGCCTGCTTCCTTGTTGTGCAATTGGCAAGAGACTCTCACTTCAACATCACTTGACCCGGATTTTGAAATGGAGATGGACAGAAACCTCCATGGTTTCGATATGTGGAAGCAATCCTTTCTGAAAACCTATGCTGCCATTGACAAGGAGCTCAAGCATTCTTCCAAACTCAATTCCTACTGGAGTGGCGCTACGGCTCTGACAATTATTAAGCAGGGTGAAAATCTCGTCGTTGCAAACATTGGTGATTCTCGGGCTGTTTTAGCCTCCGTTTCTGAAGATGGCAGTTTGGCAGCTCTCCAGCTTACAGTGGACTTTAAACCCAATTTACCTCAGGAGGCTGAGCGAATAAATAGGTCGAACGGGCGAGTGTTTTGCTTACAGGATGAACCAGGGACTTACAGGGTGTGGATGCCAAATGGTAAAACACCAGGACTGGCAATATCAAGAGCATTTGGTGACTACTGTGTGAAGGACTTCGGGCTCATCTCAATGCCTGACGTGACTCAAAGACGCATAACCAGCGGCGATCAGTTTGTCATTCTAGCAACAGATGGGGTATGGGATGTCATCTCCAACCAAGAAGCTGTTAAAATAGTTTCCTCATGTCCAGATAGGAAAAAAACAGCTAAAAGACTGGTGGGATGTGCCGCTCTTGCATGGAAGACTAAGAAACGAGGCATTGCGATGGACGACATCTCAGCTATTTGCCTGTTCTTTCACGCTTCATCCCCGCCACAAGCCAACCATTTGGTCTCAAAATACTCTGGAGTGAAGGAATCTGGG
>Rosch_v2.0_Chr3g0456511
ATGGGGCACTTATCATCCATGTTCAGTGGACTTGCAAGATCACTAGCATTGAAGAAGGGGAAGAATAGTTCTGGATGTAAATGTAATGTAAGAGAAGCTGCAGAGGCAATGGCAAAGGAGGCGAAGAAAAATGACTTGATACTCCGAACTTCTGGAACTGTCAATATTGATGGCTCAAATAATTTGGCTTCAGTTTTTAGCAAGAGAGGCAACAAAGGAGTCAACCAGGACTGCTGCTTTGTGTGGGAGGAATTTGGGTGCCAACAAGATATGATGTTTTGTGGGATCTTTGATGGGCATGGACAATGGGGACATTTTGTGGCGAAAAGGATCAGAGACACAATGCCGACCTCGTTGTTGTGTAACTGGCAAGAGACACTAGCTCAAACTTCACTAGATCCTGACTTGAAAGAGTTGGACTTGGAAACGGATAAAAAGTATGATCAGAGGTTTGACATATGGAAGCACTCCTATATAAAAACTTGTGCGGCTGTTGATCAAGAGCTTGAGCAAGATCGCAAAATCAATTCCTTTTACAGCGGTACCACTGGTCTCACCATTGTCAGACAGGGTGATCTTATTGTCATAGCAAATGTTGGTGATTCTCGAGCTGTTTTGGGTACAACTTTAGAAGATGGAAGCTTGGCGGCAGTTCAGCTTACTGTTGATTTCAAGCCCAATTTACCTGAGGAGGCTGAGAGAATAACTCAAAGAAATGGGAGAGTTTTCAGTTTAGATGATGAAACAGGAGTTCATAGGTTGTGGCTACCTTATGAAGAATCACCAGGACTAGCAATGTCTAGGGCATTCGGAGACTACTGCGTCAAGGATTTTGGACTTATTTCCGAGCCTGAAGTTACTCACAGAAACATAACAAGCAGAGATCAATTTGTTGTGCTAGCAACTGATGGGGTATGGGATGTGATTTCGAACGAAGAAGCAGTGGAAATTGTGGGTTCAACAGCAGAGAGGGAAAAGTGTGCCAAGCGACTGGTGGAATGTGCAGCTGCAGCATGGAGGAAGAAGAGGAGGGGTTATGCAATGGATGACATTTCCGCTATTTGCCTCTTCTTTCACTCTTCCTCTTTGTCTCAGCAAGTTCACCCCATTAGTACACTTAAA
>Rosch_v2.0_Chr4g0423771
ATGATCTGGAATTTGGATTGTGTAGGAGTTATGGTGCTGTTTCCATCTTTCCTAGATGGGTTGGGAAGAACCATCTCGATCAAGAAGACCAAGAATTGCCATGGTGATGTGGCAAAGGAGACTGCAGAAGCATTGACAAAGGAAGCAAAAAAGAATGAGCTGGTTTTGAGTTCTTCTGGGATTGTTGACTCTGACAAGTCTAACAATTTTTCTTCTGTTTGCTCCAAGAGAGGCCAAAAGGGTATCAATCAGGATTGTTTAGTCATTTGGGAGGAATTTGGGTGCCAAGAAGACATGATCTTTTGTGGAGTGTTTGATGGGCATGGACAGTGGGGACATCTTGTTAGCAAAAGGGTCAGGCAATCTATGCCTTCTTCTTTGTTGTGCAATTGGCAAGAAACTCTCAGTTTAACATCACTTGACCTGAATTTTAAAATGGAGATGGATCGAAATCTCCATCGATATGATACATGGAAGCAGTCCCTTCTTAAAACATACGCTGCCATTGACCAGGAGCTTAAGCATTCTGCTAAAATCGATTCCTATCGAAGTGGTACTACAGCGTTGACAATTATTAAGCAGGGTGAACTTCTCATCATAGCACATGTTGGCGATTCTAGGGCTGTTTTGGCCTCCACTTCAGAAGATGGGAGCTTGGTACCTATCCAGCTTACAGTCGACTTCAAGCCTAACTTACCTCAGGAGGCTGAGAGAATCAGAAGGTCCAATGGACGAGTGTTTTGTCTACACGATGAACCGGGGACTTATAGGGTGTGGATGCCAAATGGCAAGACACCAGGACTGGCAGTATCAAGAGCTTTTGGTGACTATTGTGTTAAGGACTTTGGGCTTATTTCTGTGCCTGATGTGAGCCAAAGATACATAACCAGCAAGGACCAGTTTGTCATTCTAGCAACAGATGGGGTATGGGATGTTATTTCCAACAAAGAAGCTATACAGATAGTTTCTTCGGCACCAGATAGGAACAAAGCAGCAAAAAGACTGGTGGCATGTGCTGCTCTTGCATGGAAGTCTAAGAGAAGAGGCATTGCAATGGATGACATCTCCGCTATTTGCCTGTTCTTTCACCCCAACTCATCATCGCAACAAACCAACCCTTTGGTCTCTGAATATACTGGTGTGAAGACATCCGGGTGTATG
>Rubch_LG04.1626
ATGTCTAAAAGGTCCACGAAGTCTGGATCACATGGTGGCCAAGGCAAAGGCATTAAGAATCGGCGAAACACACAAGGAGTTATGGTGCTTTTTCCATCTTTCCTTGATGGGTTGGGAAGAACCATCTCAATCAAGAAGACCAAGAATTGCCATAATGATGTGGCAAAGGAGACTGCAGAAGCATTGGCAAAGGAAGCAAAAAAGAATGAGCTGGTTTTGAGTTCTTCTGGGATTGTTAAGTCTGACAAGTCTAACAACTTTTCTTCTGTTTGCTCCAAGAGAGGCCAAAAGGGTATCAATCAGGATTGCTTAGTCATTTGGGAGGAATTTGGGTGCCAAGAAGATATGATCTTTTGTGGGGTATTTGATGGGCATGGACAATGGGGCCACCTAGTTAGCAGAAGGGTCAGGCAATCTATGCCTTCTTCTTTGTTGTGCAATTGGCAAGAGACTCTCAGTTTAACATCACTTGACCTGAACTTTGAAGTGGAGATGGATCGAAATCTCCATCGATTCGATATATGGAAGCAATCCTTTCTAAAAACGTATGCTAGCATTGACCGGGAGCTTAAGCATTCTCCTAAAATTGATTCCTATCGAAGTGGTACTACAGCGTTGACAATTGTTAAGCAGGGTGAACTTCTCATCATAGCACATGTTGGTGATTCTCGGGCTGTTTTGGCCTCCGCTTCAGAAGATGGCAATTTGGTACCTATCCAGCTTACAGCCGACTTCAAGCCTAATTTACCTCAGGAGGCTGAGAGAATCAGAAGGTCCAATGGAAGAGTGTTTTGTTTACACGATGAACCGGGGACTTATAGGGTGTGGATGCCGAATGGAAAGACACCAGGACTGGCAGTATCAAGAGCCTTTGGTGACTATTGTGTAAAGGACTTTGGTCTTATTTCTGTGCCTGATGTGAACCAAAGATACATAACCAGCACAGACCACTTCGTCATTCTAGCAACAGATGGGGTATGGGATGTTATCTCCAACCAAGAAGCTATACAAATAGTTTTTTCAGCACCGGATAGAAACAAAGCAGCAAAAAGACTTGTGGGATGTGCTGCTCTTGCATGGAAGTCTAAGAGAAGAGGCATTGCAATGGATGACATCTCGGCTATTTGCCTCTTCTTTCAACCTAGTTCATCCGAACAACAGACCAATCCTTTGGTCTCTGAATATTCTGCTGTGAAGAAATCTGGGTGTATG
>Rubch_LG06.4954
ATGGGACACTTGTCGGCCATGCTCAGTGGACTCGCTAGATCCCTATCATTGAGGAAGGGGAAAAATAGTTCTGGATGTACATGTAATATTGCAAGAGAAGCAGCAGAAGAAATGGCCAAGGAGGCGAAGAAGAATGACTTGATACTGCGAACTTCTGGAACTGTCAGTGTCGATGGCTCAAACAATTTCGCTTCAGTTTTCAGCAAGAGAGGCAACAAAGGAATCAACCAGGATTGCTGCATTGTGTGGGAGGAATTTGGGTGCCAAGAAGACATGATGTTTTGTGGAATATTCGACGGGCATGGACAATGGGGACATTTTGTGGCGAAAATGATCAGAGAAACAATGCCACCCTCTTTGTTGTGTAATTGGCAAGAGACACTACTAGAGCCAGACTTGAAAGAGTTGGACTTGGAATCGGATAAAAAGTATGATCAAAGGTTTAATATATGGAAGCACTCGTACATAAAAACTTGTGCTGCTATTGATCAAGAGCTTGAGCAGAATCGTAGAATCAATTCCTTTTACAGCGGAACCACCGGCCTCACCATTGTCAGACAGGGTGATCTCATTGTTGTAGCAAATGTTGGCGATTCTCGGGCTGTACTGGCTACAACTTTAGATGATGGAAGCTTGGTACCAGTTCAGCTTACTGTTGATTTCAAGCCCAATTTACCTGAGGAGGCTGAGAGAATAACTCAAAGAAATGGGAGAGTGTTCAGTTTAGATGATGAAACAGGAGTGCACAGGTTGTGGCTGCCACATGAAGAAACACCAGGACTAGCAATGTCTAGAGCTTTCGGGGACTACTGTGTCAAGGATTTCGGACTTATTTCTGAGCCTGAAGTCACACACAGAATCATAACAAGCAGAGATCAATTTGTTGTGCTAGCAACTGATGGGGTATGGGATGTGGTTTCGAACGAAGAAGCAGTCGAAATTGTGGGTTCAACAGCTGAAAGGACGAAGTGTGCTAAGCGTTTGGTGGAGTGTGCAGCCGCAGCATGGAAGAAGAAGAGGAGGGGTTACGCAATGGATGACATTTCAGCTATTTGCCTCTTCTTTCACTCTTCTTCCTCTTTGTCTCAACAAGTTCACCCCATTACTACACCTAAA
>Rubch_Scaffold12.54
ATGGGACACTTGTCGGCCATGCTCAGTGGACTCGCTAGATCCCTATCATTGAGGAAGGGGAAAAATAGTTCTGGATGTACATGTAATATTGCAAGAGAAGCAGCAGAAGAAATGGCCAAGGAGGCGAAGAAGAATGACTTGATACTGCGAACTTCTGGAACTGTCAGTGTCGATGGCTCAAACAATTTCGCTTCAGTTTTCAGCAAGAGAGGCAACAAAGGAATCAACCAGGATTGCTGCATTGTGTGGGAGGAATTTGGGTGCCAAGAAGACATGATGTTTTGTGGAATATTCGACGGGCATGGACAATGGGGACATTTTGTGGCGAAAATGATCAGAGAAACAATGCCACCCTCTTTGTTGTGTAATTGGCAAGAGACACTACTAGAGCCAGACTTGAAAGAGTTGGACTTGGAATCGGATAAAAAGTATGATCAAAGGTTTAATATATGGAAGCACTCGTACATAAAAACTTGTGCTGCTATTGATCAAGAGCTTGAGCAGAATCGTAGAATCAATTCCTTTTACAGCGGAACCACCGGCCTCACCATTGTCAGACAGGGTGATCTCATTGTTGTAGCAAATGTTGGCGATTCTCGGGCTGTACTGGCTACAACTTTAGATGATGGAAGCTTGGTACCAGTTCAGCTTACTGTTGATTTCAAGCCCAATTTACCTGAGGAGGCTGAGAGAATAACTCAAAGAAATGGGAGAGTGTTCAGTTTAGATGATGAAACAGGAGTGCACAGGTTGTGGCTGCCACATGAAGAAACACCAGGACTAGCAATGTCTAGAGCTGGGGACTACTGTGTCAAGGATTTCGGACTTATTTCCGAGCCTGAAGTCACACACAGAATCATAACAAGCAGAGATCAATTTGTTGTGCTAGCAACTGATGGGGTATGGGATGTAGTTTCGAACGAAGAAGCAGTCGAAATTGTGGGTTCAACAGCTGAAAGGACGAAGTGTGCTAAGCGTTTGGTGGAGTGTGCAGCCGCAGCATGGAAGAAGAAGAGGAGGGGTTACGCAATGGATGACATTTCAGCTATTTGCCTCTTCTTTCACTCTTCTTCCTCTTTGTCTCAACAAGTTCACCCCATTAATACACCTAAA
>Ruboc_06_G28867
ATGGGGCACTTATCGGCCATGTTCAGTGGACTCGCTAGATCCCTATCATTGAGGAAGGGGAAGAATAGTTCTGGATGTACATGTAATATTGCAAGAGAAGCAGCAGAAGAAATGGCCAAGGAGGCGAAGAAGAATGACTTGATACTGCGAACTTCTGGAACTGTTGGTGTCGATGGCTCAAACAATTTCGCTTCAGTTTTCAGCAAGAGAGGCAACAAAGGAATCAACCAGGATTGCTGCATTGTGTGGGAGGAATTTGGGTGCCAAGAAGACATGATGTTTTGTGGAATTTTCGACGGGCATGGACAATGGGGACATTTTGTGGCGAAAATGGTCAGAGAAACAATGCCACCCTCTTTGTTGTGTAATTGGCAAGAGACACTACTAGCTCAAACTTCACTAGAGCCAGACTTGAAAGAGTTGGACTTGGAATCGGATAAAAAATATGATCAAAGGTTTAATATATGGAAGCACTCGTACATAAAAACTTGTGCTGCTATTGATCAAGAGCTTGAGCAGAATCGTAAAATCAATTCCTTTTACAGCGGAACCACTGGTCTCACCATTGTCAGACAGGGTGATCTCATTGTTGTAGCAAATGTTGGCGATTCTCGGGCTGTTTTGGCTACAACTTTAGATGATGGAAGCTTGGTACCAGTTCAGCTTACTGTTGATTTCAAGCCCAATTTACCTGAGGAGGCTGAGAGAATAACTCAAAGAAATGGGAGAGTGTTCAGTTTAGATGATGAAACAGGAGTGCACAGGTTGTGGCTGCCACATGAAGAATCACCAGGACTAGCAATGTCTAGAGCTTTCGGGGACTACTGCGTCAAGGATTTTGGACTTATTTCCGAGCCTGAAGTCACACACAGAAACATAACAAGCAGAGATCAATTTGTTGTGCTAGCAACTGATGGGGTATGGGATGTGATTTCGAACGAAGAAGCAGTCGAAATCGTGGGTACAACATCTGAGAGGACAAACTGTGCTAAGCGTTTGGTGGAGTGTGCAGCCGCAGCATGGAAGAAGAAAAGGAGGGGTTATGCAATGGATGACATTTCGGCTATTTGCCTCTTCTTTCACTCTTCTTCCTCTTTGTCTCAACAAGAAAAGAGAGAATTGAACTTTCAACTTGTTCATACGCTTTGCATAAAAGGCACCAATGTCTTGCACGAA
