# Supplementary material for: Transcriptomics of long‐term, low oxygen storage coupled with ethylene signaling interference suggests neofunctionalization of hypoxia response pathways in apple ( Malus domestica )
Source: Plant Direct. 2024 Dec 20;8(12):e70025. doi: 10.1002/pld3.70025 (PMC11660084; doi:10.1002/pld3.70025)
Supplement: Supplementary file 2 — Data S2: Homologs of all 606 hypoxia response genes identified in this study across 42 representative species of land plants). [file PLD3-8-e70025-s004.gz › 01-integratedGeneFamilies_dir/3382.fna]

>gnl_Ambtr_v1.0_evm_27.model.AmTr_v1.0_scaffold00033.226
ATGGTTGCAGCCCAATCTCAGGGCCACACCCATGGCATCAAGGTCTCCACAGTTCTTCCTGCAGCAGTCACAGCAGATGGCACAGTCCATGAGCTAAGCAACATGGACCTGGCCATGAAGCTTCATTATCTAAGAGCTGTGTATTACTACAACAAACAAGCAGCGGAAAGCCTAAGCATTTATAAGGTCAAAGAAAGCATGTTTGTTTTGCTTCAAAGGCATGTCGCAGTTGCAGGTAGAGTGAGAAAATCAGAGAGTGGAAGGCCTCACATAAAGTGCAATGACAGTGGAGTGAGAATATTGGAAGCTCAGTGTAATAAGACCATTGAAGAGTGGCTCGAGCTTAAGGAGCTTATTCATGGTGAGGAACTTATTAGTAACCAGGTTCTTGGCCCTGACCTTCGATTTTCACCACTCCTATATTTGCAGTTCACCAAGTTCAAATGTGGTGGGATGTCGATTGCAATGAACTGGTCACACATATTAGGTGACGCATTCACAGCATCCAACTTCATCAAAGCATGGGGAAATCTCATTGCAGATAACCCCGCCGAACCTCCACTACCCACTGTCACCCTAACCCCTCCCCTAAAACCGGAAGTTCAAGAGAAGAAGCCCATGAAACCACTGTCTGTCTCTAAACCCGTCGAACCAGCTGGAGACTATTGGACAGTCACCAACACCACTCCAATGGAGACCACATCTTTCCACATATCAGGTTCTCATGTAAACCAACTGCTATCTAATATCTCCAGCCCCAACTGCAAAACTAGCTCGTTCGAAGCAGTTTCGGCTTTCATTTGGCAAACTCTTGCTAAGATCAGAGGCCCCAATGAACCCAATGTCCTAACTCTCATCAAGAAGCCTAAGGGAATTCTCAGCAACCAACAAGCTATAAGCACGGTGAGTGTTGGTTTCTCAGTCTCAGAAGCTAGACTCGAAGAATTGGCAGTGGAAATATTGAAAGGAGCCAAGGATGAAACCAAGGAAATATGTGAATATATAGAGGCTGACATTGTGAACAATGATGCCATAGTGTATGGTGGGAACTTGACATTCGTAGACTTGGAAGGACTGGAGTGTTATGAGCTGAAGTTAGCAAAAGAACGGCCTGTTTATGCGAGTTACAGTGTGGAACAGGTTGGGGATGCTGGTGTGGTTTTTGTGCTCCCTGGTGCAGGGAGCAATGGAGAGAGAGTAGTGACAGTGACTCTGCCCAAAGAGGAAGTTTCAGAGCTCAAATCTCACCTCAACAAAGCTTGGAATACTCCA
>gnl_Aquco_v3.1_Aqcoe2G406600.1
ATGGTTTTTGGGGACGTCGATGACCTCATTTACGATACAAAGTTGTCGTCGGTTGGACCAGCTTCTGTGACTGGACCAGATGTATTTCAAAATGTTTCTAACATGGATTTAGCCATGAAACTACACTATCTTAGAGGTGTGTATTTCTTTGAAAAAGAAGCAGTAGAAGGACTCACCATTTCCAAAATCAAAGAGTCTATGTTTTATTGGCTAGACCTTTATTACATCAGTTGTTCAAGGGTTAGAAGGTCTGAGACAACAGGTAGACCTATTCTTAAATGTAACGATTGCGGTGTAAGGATCATTGAAGCCAAGTGTAAGATGAACATGGATGATTTCCTTCAGTTGAAGGATTGTTCTCTTCAGAATCGCTTGGTTTACAATCAAGTCCTTGGTCCTGAATTAACATTTTCTCCTCTGGCCATGATTCAGTTAACTTGGTTCAAATGTGGTGGAATGTCAGTTGGGCTAAGATGGGCTCATGTTCTTGGAGATGCATTCTCTGCTACAGAGTACATAAACATATGGGGACAAGTGTTGGCTGGTCATCTTCAACCATCTAGGTCTATCAAGGACCCAAAATTTCAATTTAAAGCCCAAGCCCAAGTTCAGAATACAGAGAAGTCATCCATTCCACTTTCTGCGAAACGGGTCGACCCAGTTGGGGACTACTGGATAACTCCAAATAACTGCAAAATGGGAACCTTTTCCTTGGAAATAACAGCTGATCAATTGACTAAACTGCAGTCAGATATATTTGACCAAAGTCAAAATGGTAAAAATTCTTATTTTGTTCCTATTTCAGCTGTAATTTGGCAATGTTTGGCTAGTATCAGGGAAGAACCTGAACCAATGACTGTGACTATATATAGAAGTGATGGGGAAAGGTATCTGGGTAATAACCCGATACTAACTGTCGTGAAGGCGGCCTTCTCTATTGCAAAATCTAAACCAAAGGAATTAGCTGCTTTGATCATGGATCAAAAGGTGAATGAGAGAAACCAAATTGAACAGATGGTGGAAAAGGATCAAGATATGCCGGATTACATTGTCTTTGGAGCAAACCCGACTTTTGTGGATATGGAAGAGGTCAATCTTTATGGGTTGGAGGTGAACGGACTGAAACCCGTTTACGCTAATTACATGCTTCATGGGGTTGGTGATGAAGGGGTCATCTTAGTACTTCCAGCTACTAATGGAGGAAGGACTGTGATAATAACTATGCCAGAAGGTCAGATTTCCGAGCTGAAAGCTGAAATGAAGATGAAGTGGAACATTGGC
>gnl_Aquco_v3.1_Aqcoe5G166900.1
ATGGGATCAATCGATGTTAAAAGCATCATTTACGATGTTAAACTATCATCGGTGGTACCTGCCACCATGACAGGAGAAAACGTGGTTCATGAGCTTAGTAACATGGATTTGCTCATGAAACTTCATTACATCAAAGGGGTGTATTACTTCGACAGAAGTGCAGTCCAAGGGCTTACAATAAGTGATTTTAAGTCGCCAATGTTTACGTGGCTTGAGTTATATTACATCACCTGCGGACGGATAAGGAAATCTGAATCAGGTCGGCCATTTGTTAAATGTAACGATGGCGGTGTAAGGATCATCGAAGCCAAGTGCAGTATGACACTCAATGAGTGTCTAGATGAAAAAGATTCTTCTGTTCATAACCAGCTTCTGCCCAATCAAGTTCTTGGTCCTGAATTAGCCTATTCTCCTTTGGTTCTCATACAGTTCACTTGGTTCAAATGTGGAGGAGTTTCAGTGGGGTTAAGCTGGGCTCATGTTCTTGGAGATGCATTCTCAGCTTCAGATTTCATCAACACATGGGGACAGGTAATGGCTGGAAAACACCCACCCAAGTCACTGAACCATCCCAAGGAACACTCCAAAACTGTAACACCCTCAACTGTTACAGAACTACTCTCTGTAAAAAAGATAGAAGCCGTCAAGGATTCCTGGATTGCTAGGAATACCTGCGGAATGGAAACTTTCTCATTTCAACTAACTGCCACACAATTAAAACACCTACAGTCACAGATATGCAATACAAGTGAAACTGGTCAAGTTCCAGTATTTGAAACTCTCTGTGCGGTAATCTGGCACAGCTTAGCAAAAATCAGAGGAGATTCAGAATCAAGAATCATAACCACCTGCAGAAATGGCATTCAAGATAGAGAAGATGGGACTCTTGGTAATTACCAAACTATAGGTGTGGTTATAGCAGAATTATCCATCGTGGAAACTGAAGCATCTGCATTGGCAGCATTAATTGTCAAACAGCTAGCAGATGAGAGTAACATGATTGAAGATACAATGGCAAGAGATGAGGGGTCAGATTTCATTGTATATGGCGCAAACCTGACGTTTGTGGATTTAGAAGATGCCAATCTTTATGGGCTAAAGTTCAAAGGGCAAGAACCTGTCTTTACAAATTATTACATCGATGGGGCTGGCAAGGAAGGAGTCGTATTAGTGCTCCCAGGGCCAGAAGCTGCGCAAGGGAGTGATAGCAGAGGAAGGACAGTGACTGTTGTCCTACCAGAGAATGAAGTCATGGAACTTAGAAACAAGCTAAAAGAAGAATGGAGTATTGTT
>gnl_Arath_TAIR10_AT4G24510.1
ATGGAGGGAAGCCCAGTGACCAGTGTCAGGCTCTCTTCGGTGGTGCCTGCTTCTGTGGTAGGTGAGAACAAGCCACGACAGCTCACACCCATGGACTTAGCCATGAAGCTCCACTACGTCCGAGCCGTCTACTTCTTCAAGGGTGCACGTGACTTCACTGTCGCCGACGTGAAGAACACCATGTTTACTCTACAGTCTCTACTCCAATCTTATCACCACGTCTCAGGTCGGATCCGGATGTCCGACAACGACAACGACACTTCAGCTGCAGCCATACCTTACATTCGCTGCAACGACAGTGGCATACGCGTGGTCGAGGCCAACGTCGAAGAGTTCACAGTGGAGAAGTGGCTCGAGTTGGACGACCGTTCCATTGACCACCGATTCCTTGTCTACGATCACGTTCTTGGTCCTGATCTTACCTTCTCGCCACTCGTTTTCCTCCAGATAACTCAGTTTAAATGTGGTGGGCTCTGTATTGGGTTGAGTTGGGCCCATATTCTTGGAGACGTGTTTTCAGCATCAACGTTCATGAAAACACTTGGACAGCTGGTATCGGGTCATGCCCCAACAAAACCGGTTTACCCGAAAACCCCCGAACTAACCTCTCATGCTCGTAATGATGGTGAAGCTATTTCCATTGAAAAGATAGATTCGGTTGGCGAGTATTGGTTACTTACCAATAAATGCAAGATGGGGAGACACATTTTTAATTTTAGCCTCAACCACATTGATAGCTTGATGGCCAAGTACACCACGCGAGACCAACCTTTCTCGGAGGTTGATATTTTGTATGCATTGATATGGAAGTCGCTACTGAATATCCGCGGCGAAACAAACACGAATGTTATAACAATTTGTGACCGTAAAAAGTCTTCAACCTGTTGGAACGAGGACTTGGTAATAAGCGTAGTGGAAAAGAATGACGAAATGGTTGGGATATCCGAACTAGCTGCACTGATTGCTGGTGAAAAAAGAGAAGAAAACGGTGCGATCAAGAGGATGATAGAACAAGATAAAGGCTCTTCGGATTTTTTCACGTACGGTGCAAATTTAACGTTTGTGAATCTTGATGAAATAGATATGTATGAACTTGAGATCAACGGAGGGAAGCCGGATTTCGTAAACTACACGATTCATGGGGTCGGAGACAAAGGTGTTGTTTTGGTTTTTCCCAAGCAAAACTTTGCAAGGATTGTAAGTGTAGTGATGCCTGAAGAAGACCTTGCAAAACTCAAGGAGGAGGTGACTAATATGATTATA
>gnl_Arath_TAIR10_AT4G13840.1
ATGGGTCGATCTCAAGAACAGGGACAGGGACAGGGTCCGGTTCACAGCATTCGGCTATCTACCGTAGGTGCGACCCGGCCGACAGAGACGGGTACGACCCACGAACCAACCGGTTTAGACCTAGCCATGAAGCTCCACTACCTCAAGGCGGCATACATTTACTCAGCCGAGACAGCACGTGACTTAACCGTGAGACACCTGAAGGAGGCCATGTTCATGTTGTTCGACCAGATCGCTTGGACCACAGGCAGGTTCTCAAGGAGAGACTCGGGCCGTCCGTACATCAAGTGCAACGACTGCGGCACACGTTTCGTGGAAGGTCAATGCAATCTCACTGTGGAGGAGTGGCTCAGTAAACCGGACCGGTCAGTTGATGAGTTTCTGGTTTATCATCATCCTATTGGACCGGAATTGACGTTCTCTCCTTTGATCTACGTTCAGATGACCCGGTTTAAATGCGGAGGATTAGGGTTGGGCCTAAGCTGGGCCAATATAATAGGAGACGCATTCTCTCTGTTCTATGCCTTCAACTTATGGGCTAAGGCCATTACCGGAGAAAAGATTTATGCCCCAACAACACCCTCTATAGGAGAGAGAAGGTTCCAAAGCCCAAACCCGACGGTTAAAGATCCGGTTTCAATTAAACGGGTCGAACCCGTTGGAGATCTCTGGGTCACTCCAAACGACAAGAAATTGGCGAATTACTGTTTCAATCTCTCAGTCGCCGATCAGATATCACCACATTTTCCGGCGAAGGGAGATGACTCGATTCCGGTGTTCGAGATTCTCGCCGGAATCATATGGAAATGCATAGCTAAAGTTAGGGTAGAGCCAAAGCCTGTAACGGTTACGATCATTAAAAAAGATCCGAACGATCTGAAACTTAATGCGATTCGAAACAGTCAGGTGATCAGCTCAGTGAGCGTGGATTTTCCGGTGGCGGAAGCGACGGTGGAGGAATTAGTGAAAGCTATGGGGGAAGCGAAGGATGAGAGATGTGGAATTGAGGAGATCGGAGAGAGTTGCGATGGGAATTTGGATTTTGTTGTTTATGGAGCGAAATTGACGTTTCTGGATCTGACTGGTGAGGATTTGTATGAGGCGAAAGTGATGGGGAAGTCGCCGGAGTCGGTTTATTGTAATGTGGAGGGGATAGGGGAGGAGGGATTGGTGGTTGTTTACGCGGCGGCGAAATCGGAGGAGAGGGTTGTGACGGTTACGTTGCCGGAGGAAGAGATGGAGAGGGTAAAATTGGAATTTAAGAAGTTTGGTTTGATCGCGCCA
>gnl_Arath_TAIR10_AT3G23840.1
ATGGGTCTAGTTCAAGAAGAGGGAAGCGGTCCTGTTCATGGCTTTCGGTTATCAACCGTGAGTGCGTCCCTGCCGTCAGAGACAGGTACGACCCACGAGCCCACCGGTTTAGACCTCGCCATGAAGCTCCACTACCTAAAGGCGGTTTACATTTACTCGGCCGGGACAGCACGTGACTTGACTGTGATGGACGTGAAGGCGCCTTTGTTTTCAGTGTTCTACCAGATCCCTTGCATCATTGGCAGGTTCAGGCGACATGAATCGGGACGTCCGTACCTAAAGTGCAACGACTGTGGCACACGTTTCGTGGAGAGTCATTGTGATCTCACTGTGGAGGAGTGGCTCCGTGTACCGGACCGGTCCGTTGATGAGTCTTTGGTTTACCATCAACCAGTTGGACCAGATTTGGCATTCTCTCCTTTGCTCTATATTCAGATGACCCGGTTTAGCTGCGGTGGATTAGCTTTGGGCTTAAGCTGGGCTCATATCATGGGAGATCCATTCTCTCTTTCTCATTTCTTCAACTTATGGGCTCAAGCCTTTGCTGGTGGGAAGATCTACTGCCCCAAAACCTCTGTCACAGAGAGAGACTTTCAAAACCCGACCTCAACATTCAAAAAACCGGATTCAGTCAAACAGGTTGACCTGGTTGGAGATCTCTGGGTCGCTCCGAATAACAGCAAAATGACAACATTCTCCTTCAATTTAACGGTTAACGATTTAAAAACACATTTTCCGGTGAACGGAGACGGCGAATTCGAGATTCTCACTGGAATCATATGGAAATGTGTTGCGACGGTGAGGGGAGAATCAGCTCCGGTGACGATTACGGTTATCAGATCGGATCCGAAGAAGTTGAAGCCTAGAGCGGTGAGAAATGGTCAGATGATAAGTTCCATTCACGTCGATTTCTCGGTGGCGGAGGCGAGTTTGGAGGAGATTGTGAAATCGATCGGTGAAGCGAAAGATGAGAGGGTTGTGATCGATGAGATTGTTGATGATGTTTCGGATTTTATTGTTTACGGAGCGAATTTAACGTTTGTGGATATGAGTGAAGTTGATTTTTATGAGGCGAAAGTTATGGGGAAATCGCCGGAATCGGTTTATTGTAATGTTCAGGGGATTGGGGACGACGGAGCAGTGGTGGTTTTACCGGGGGTTGTGGAGGAGGAGAGGGTTGTGACGGTGACATTACCGGTGGATGAGATTGAGAAGGTGAAATGGGAAATGAAGAAATGTGGTTTGATCACGCCGTTAGTT
>gnl_Betvu_v1.2_Bv1_020210_ouxx.t1
ATGGCAATTCCAAGAGTAGAGGAGGAGAACTTAGTGTTTGACATAAAAATATCATCAGTCGTGCCTGGTAAAATCACAGGAGAAAACAAAACACATGAGCTTAAAGGTATAGACTTAGCCATGAAACTGCATTATCTTAAAGGCCTTTATTTCTTCACTAATAATGGTTTAAGTAGTAGTATAAGTGTGCTAAGTATCCACGAAGCAAAGAAGTCTATGTTTGATTGTCTTATTCCTTACTTCATGGCTTGTGGGAGGATTCGGATGTCCGATACTAGTGACAGGCCAACAATCAAGCTGAACGACGCCGGAGTTAGAGTTGTCGAGGCGAAATCGAGCAAGACGGTCGATGAGTGGCTTGCTATGGAGGACTTCCTCTCTTTGCAGGATCACCTTGTGTATAACCATGTCCTTGGTCCTGACTTGCCCTTTTCTCCTCTTGTATGCCTTCAGTTCACATGGTTCAGGTGTGGAGGAGTTTCTGTGGGACTAAGTTGGGCTCACATACTTGGTGATGCATTTTCAGCTTCAGAATTCATGAACACGTTTAGCCAATATATTCAAAATAACCATCAACAACCAAAAACAATTTCGTTACAAAATACTCACCAACCTACACACCCACATCCAAATCCAACCCGACAACCCATTTCAGTGAAACGGGTCGGCCCGGTTGGTAACCATTGGGTTTTACCCGCCAACTATAAGATAGGTATCCACACTTTACATCTTCAACTAAAACAACTTCATCAATTGCATTCAAAGGTATATGGTTCCAAAATAAATGATAATGGTCCAACCAAATATTTTGAGGTAATTACAGCAATTATATGGAGGTCCATAGCAAAAATTAGGAAAGATAAGGAGACAGATATTGTGACCATATGTAGGTCAAAAACAAGCCAAAGACAACAAATGATGCCATACAATGGACAAGTATTAAGCACAGTTGGTGCTAATTGTTCAGTATCAAGTGTTGATCCTTTACTACTGGTAAAATTCATTGCTGAAAATCTAGTTGAAGAAACTGAAATGGTTGAAGAATTGGTGAATAAGGAGTTAAGTACATCTGATTTTATTGTTTATGGGAGAAATCTTACATTTGTTGACATGGAAGAAGTTGATATCTATAACTTTAAATTGAAGGGAAAATGTCCAGTATTTGCTAGTTACACTGTTGGTGGAATAGGTGATAAAGGAGTTGTTATGGTACTCCCAGGGCCTAGAGATGGGAAAGATGGAGAAGATGATGGCAAAGTCATTGTGCTACTCTTACCTGAAGATGAAATTGAATGCTTGAAAAGTGAGTTTAAGAATGAATGGTGTATT
>gnl_Betvu_v1.2_Bv3_065570_kpwr.t1
ATGGTGGTTTGTAGTTCTAGTACAAAAAACCCTAAAGATGAAGAAAGTTCTCTTGTTTATGGGCATAGATTATCCTCAGTTGGTTCGGCGACGGTAACGGGAGATTTAGTTTATGAGCCTAATAACATGGATTTAGCAATGAAACTTCATTATCTAAGGGTAGTTTACTTTCTTGATAGTGAAGCAATTGAAGGATTAATCCCTGTAAAATTGAAGGAGGGGATATTTGCATGGCTTTGTTATTATTATGAAACTTGTGGAAGGTTTAGGAGATCAGAAAATGGTGGTAAACCTTATATTAAGTGTAATGATTGTGGGGTCAGATTTGTGGAAGCTAAAAGCTCTAAAACCTTGGAAGAATGGCTTCAAATTAAGGATACTTTTTCTCAAAGACTTCTTGTTGCTGATAATGTTATTGGTCCTGAGCTCACTTTCTCACCACTTGTTTTCCTACAGGTGACCTTGTTAAAGTGTGGAGGAATATCTTTGGGCGTAAGTTGGGCCCATGTGCTAGGAGACGCATTTTCAGTATCGAACTTCATGAACACATTATCACAATTTTTGAGAGGTATGAAGCCCACTTATCCACCTAACATTAACAAATCACCTCCTCAAAATCAGAAGCCCATAAAGCCCATGACATCAGAGCCACTATCACTAAAACAGGTAAGCCCAGTTGGAGACAAATGGATCATGCCATTACCCTGTGAAATGGACACATTCTCCTTTCAGGTGAAGCCCACACAATTGGCCCAATTGCAAGTGAATCTATTTGAAAATGATTCTACTTTAAGCCCAATTCAACCTTTTGAGCTTCTCAGTGCAGTAATTTGGCGGGCCATAGCAAGAATAAAAAATGGGCCAGAGCTTAATGCAGTCACCATAATGAAGAAAAGTGCCACAAGCCCAATAACAGATGAGATGCATCTAAGGAACAACCTATTTGTGGGCTCAGTCAAGGCTGATTTTTCAGTAGTGGAGGCCCATTTAGAAGTGATTGCAACCCTTATTCATGATATGGCTAAGGATGAGAGGGCCCAAATTGAGGAGATAGTGGGCCGAGATCCCGAAAGGTCCGATTTTATTATATACGGGTCGAATTTGACATTTGTGAACTTGGAAGATGCAGGCTTTTATGGGTTTGAGTTGAAGGGGTTAAGCCCAAGATTTGTAAATTGTTTTGTAGATGGTATTGGAGGGGAAGGTGTTGTTTTGGTTCTACCAAGCCCAAAAGATAACAATAATGACAAAAACAATGGGACACTAAAGTGTGAAGAAGGAAGAGTTGTGACATTTATATTGCCAAATTATTATATGGTGAAGCTCAAAGAGGAATTGAAGGAATGTGGTCTTAGTGCT
>gnl_Carpa_v0.4_evm.model.supercontig_83.44
ATGGTGTCTTCAACAACAGAAGAAACCGGGTTGATCTCCAACATAAGGCTCTCCTCTGTGGGTACGAGCACGGTGACGGCGCCGGACGTTGTGCAGGAGGCGGACGGCGTGGACTTGGCCATGAAGCTTCACTACATAAAAAGTGTTTACATATTCGACAAGGAAGCAGGTGAGGGTCTGACAATTATGCGGGTTAAGGAGTCCTTGTTCTACCTGCTCAATGACTTTTATGTCATCTGTGGCCGGTTCCGGCTGTCGGAGTCCGGCCGGCCTTATATAAAGTGTAATGACTGCGGGGTGAGGTTCGTGGAGGCTGACTGTGAGAAGACGGTGGAGGAGTGGCTAGCCATGAAAGATCAGGCTGAGCTTCATGATCATCTGGTTTACTATCGACCCATCGGTCCAGAAATCTCCTTCTCTCCACTCGTTCACATGCAGCTGACCCGATTCAAATGCGGAGGTGCAGCGGTGGGTCTAAATTGGATACACGTCTTGGGAGATCAATCTGCCTCTGCATATTTCCTCAACAAATGGGGCTCCGTTTTGGCCGGACTCCGAGCCGGAAACCCACCACCAACTCCTGTTTCACTACCACCAATCAAGAAGCTCCAAAGATCCGAAAACCCACCACCCGTTGACAAACAACCAATTTCTCTTAAACGGGTTGACCCGGTTGGAGATATTTGGGAATTACCCGGTAACTCCAAAATGGGTAAATTTTCATTCCACCTGTCGCCCTCCCACCTCTCCCGTTTACAATCACAGGTATGCCGCGACAGTAAAATCCCAGAGTTCGAGTCAGTCTGTGCAATTATTTGGCAATCCATCGCCAATATTTCTTCACAAGAATCCCAACCCAGAAAAGTGACCTTGTTCAAAACTCTTCCTTTTGACCCGAAAACCTCTATTTTGGGTAATAACCAAATCATCAGTGCAATTGAAGTTGATTTCTCGATTCCGACTGCACATTTGAAAAACCTAGCAGAGTCGTTACTGAATGAAGCCACAGACGAGAGAGATGGAATTAAATCAGTGGTTGAAGCAGATATTGAAACATCAGATTTTATAATTTACGGGGCAAATTTAACTTTGGTGAATTTGGAGAACGCAAACGTCTACGGGTTGAAATTGAACGAGCAATCGCCGAAGCTTGTGTACTACAATGTCGAAGGTGTCGGAGATGGAGGAGTAGTATTGGTACTTCCCGTAGAAGAAGATTCTTCAAGAGGCATGTTTGTAACTGTAACTATGCTCAAAGATCAAATGTCAAGCCTTAAAAATGAGTTGACAAATAGAGGTGTTTTGTTGAATAGTGAG
>gnl_Elagu_v2.0_p5_sc07873.V1.gene1
ATGGCAATTGGATTCAGCTGGTCTCATGTCCTTGGAGATGCAATAACAGCTGCAAATTTTATCCACCTGTGGGCACAGTTACTCAGTGGTGGTAGTCCTAAATGCCAGCCTATCCACAAACATGAAACCAAAACAGAAAAGACTCTTATAAAGTCACCTACCTCCCTCGAACTGCTTTCAGTTAAGCAGGTCGAACTTGTTGGAGATTCCTGGCTATCTTTGAACAACAGTAAAATGGCAACGTACTCCTTCCAAATTACTGAAGCAAAGATCAGGCAGATACAAGCAAAGGAATCGAGTAAAGTTTCATCATTTGAAATCATTTCAGCTCTAATCTGGCAATGCTTGGCGAAGATTAGAAAAGATAAAGAACCCACGTTGGTGACAATTTGCAAGAATGACCCTTCAGTAAAAAGAAGTGGGCTTTTTAGCAATGTGCAAAAGATAGGTACAGTGGTGTCGGACTTCTTCCCTTCCAAGGTTGCCATCTCAAAGCTAGCATCTATGATTGCTAAACAGCAAGTAATTGAAACAAAGATAATCGAAGATTTGGTGGAAAAAGAAAGTGGGACACCAGATTTTATTATTTATGGTGCAAATCTGACTTTTATTGACATGGAAGGGGTTCCATTGTATGAGTTGGAGCTTAAGGATCAAAAGCCCATTCATGTAGACTTCAGTATCGATGGTGTAGGTGATGAAGGAGCAGTGCTGGTGCTTCAGTGTCCACAAAAAACTTATGGCAATGGTGAAAGTGGAGGAAAAATGGTAATGCTCATTCTACCAGAAGATCAGATCTCTCCACTTCGGGAGGCACTGGAGAGTGCATCGGGTATTGCT
>gnl_Eucgr_v2.0_Eucgr.H02688.1
ATGGTGATCCAAGAGCAGGAGAAGCTCGTGTACGGCCTGAAGCTCTCCTCCGTTGGGCCGGCCCGGGTGACGGGGGCGGACGCGGTCCACGAGCCGGCTGCTGCGGACCTAGCCATGAAGCTGCACTACCTGAGGGGGGTCTACTTCTTCGCCGGCCCCGCCGTGGAGGGTCTCACCGTCCCGAGGATCAAGGAGTCTATGTTCTCCTGGTGCACCGACTACTACGCCGTGTGCGGCCGCTTCCGGCGCTCCGACTCTGGCCGCCCCTACATCAAGTGCAACGACTGCGGGGTCCGCTTCGTCGAGGCCGAGTGTGACAGCACCGTCGACGAGTGGCTCGAGGCCGACGGCCACGGCTCGCTCCTGGGGCCGCTCGTCTCGCACCAGGTCGTTGGCCCCGAGCCGTTCTTCTCCCCTACATGTCTCGTCCAGGTGACCCGCTTCAAGTGCGGAGGCATGTCATTGGGCCTTAGCTGGGCCCACGTACTCGGCGACCCGTTTTCGGCCTCCGATTGCTTCAACATGTTGGGCCGCAGCTTATCGGGCCTCCTCGCCGACGGGCCCAAAGGGCCAAGAGCACTTTCTGGGCCCAGAAGACTGGCGGACCCTCCGGAGCTCGCAAGAGAACCCGCGTCCATCAAACGGGTCAGCCCGGTAGGAGACCACTGGGTGGTTGACGGCAATTGTAACATGGGGACATTCACATTCCACCTTAGTCCAGACCAATTGGCACATCTGAAGTCAAAAGTGGGTGGGGAGGGTCATGGAGAGAAATTCCCACCGTTTGAGTCTCTTTGTGCCATCCTTTGGCAGCTAATAGCCAAAGTAAGAGCAGGGAATGAGCCAAGCACTGTGACCCTCATCAAGAATGACCCGAGCAAAAGGGAGAATGGGATTTTGAGCAACAGTCTGAAGATATGCTCGGTCAAGGCAGATTTCTCCGTTGCCGATGCCGACCCAGGAGAGATCTTGAGGTTACTAATTGATAGAGCGGAGAACGAGAGCAACCTCATTGAGGAAGCTGTCGAACGAGATGGCGGAGTGGCTGATTATGTTGTGTATGGGGCCAATCTGAGCTTCGTGGAGTGGGAAGAGGTCAGCATGTATGGGTTGCAGTTGAATGGGAACCGACCAATTTTCGCGAGTTATGTGATCGAAGGCGTTGCAGATGAAGGGGCAGTTTTCGTGCTTCCGGGGCCACCAAGTTCCGGCAAGGACAGCGGCCAGGGAAGGGTGGTGACTGTGATTTTGCCGGAGTATCAGTTGCTCCAGTTGAAGAGTGAACTGGTAAAGCAGGACATTTTGTTGGTT
>gnl_Eucgr_v2.0_Eucgr.F00422.1
ATGGTTGCATCGGACGTGAAGAGCCTCGTGCACAATGTGAAGTTGTCGTCGGTGGTGCCGGGTAAGGTGACACCCAACAACACAGTGCACGAGCTGACTAGCATGGACCTGGCGATGAAGCTCCACTACCTCAGGGGGCTCTACTTCTTCAGGAGCGACGCCGCCCAGGGGCTCACCAACTTCGACCTCAAGAAGCCCATGGCCTACTGGCTGGAGCTCTACCCCACGGCATCTGGCAGGATCAGGTGGTCCGAGACTGAGAGGCCTGTCATCAAGTGCAACGACAGCGGGATCCGCATCGTTGAGGCTCAGTGCGACAGGTCACTCGACGAGTGGTTGGCGGCTACCAAGGAGGATGGTGGCTGGGAGCTCCAGGACTTGCTGGTCCATTCTGAGGTTCTTGGCCCTGCACTTGGCTTCTCTCCCATGATTTACGTTCAGTTCACTTGGTTCGCATGCGGAGGAATCTGTGTGGGTCTGAACTGGGCTCACGTCCTCGGAGATGCATTCGCAGCTTCGTCCTTCATCAACGTGTGGGGCCAGATGATGGCGGGTCACGCGCCACCCAAGCCCCTCCACACACTGGTTCCGGAAAGGCCCGCCTACCCCGCTGACTCAGGGCTCGGCACGGCGCCATCCACCATTAAAAGGGTCAACCCAGTTGGGGACTGTTGGTTAGTCGTCAATAACTGTAAGTTGGCGACCTATTCAATTCACATCACCATGCAACAACTTGATCACATCATGGGCAAATACGGATTGTTTGGTGAATCTAAAACATCACATTTCGAACTGCTGTCCGCTTTGATCTGGAAATCCTTGTCGAAGATAAGGGGAGACAACGGGCCGAAAGTTGTAACTGTGTGTGAGAAGAATGTCCGTAGAGAACTAAATCCGTTACCCTCAAATGGCATGGGTTTGAGCAGGGCTGAAGTGAATTTCTTGGCAGCGGAAGCAGAAGTATCCGATCTTGCGAGACTGATTGCCGAGGCCGTGAATGAGAATGGCTCGATTGAAGAAATGGTGGAGAAAGATGACGGGAAGCTGGACTACATTGCATATGGGGCAAATTTGACATTTGTGAATTTAGAGGGTGCAGATGTATATGGGCTAGAGTTGAAGGGCCGGAAGCCAATTTTTGCAAATTACACAATAAGTGGGGTTGGAGATGAAGGGGTGGTGTTGGTCCTTCCAGGACCAGGAAATGGGAACGAGAAGGGTGGTGGGTTTGGAAGGACAGTGACAATGGTCCTACCCCATGCTCAAATGGCACAGATCAGGAAGGAGATTAATGAAACGTGGGGACTTTTGCCCTGCCCTACTGACAAGGCGACGGCTTCTGACATAGAGACTTCCTCTGCTAGTAAGGACAAA
>gnl_Eucgr_v2.0_Eucgr.F00425.1
ATGGTTGCATCGGACGTGAAGAGCCCCGTGCACAGCGTGAAGCTGTCGTCGATGGTGCCGCCTAAGGTGACGGGTAACAACACGGAGCATAAGCTGAGAAGCATGGACCTGGCGATGAAGCTCCACTACCTCAGGGGGCTCTACTTCTTCAGGAGCGACGCCGTCCAGGGGCTCACCATCTTCGACCTCAAGAAGGCCATGGGCCAGACGCAGGAGCTCTACCCCTCAGCGTCCGGCAGGATCAGGCAGTCCGAGAGTGAGAGGCCCGTCATCAAGTGCAACGACAGCGGGGTCCGCATCGTCGAGGCCCGGTGCGATCGGTCGCTCGACGAGTGGCTAGTGGCGACCAAGGAGGAGGATGGTGGCTGGGAGCTCCAGGACTTGCTGGTCCATTCTCAGGTTCTTGGCCCCGATCTTGGCTTCTCTCCCCTGATTTACGTTCAGTTCACTTGGTTCGCATGCGGAGGAATCTGTGTGAGTCTGGGCTGGGCTCATGTCCTCGGAGATGCATTCGCAGCTTCCTCCTTCATCAACATGTTCGGCACTATCATGGCCGGTCATGCGCCGCCCAAGTCCCTCCATGCGCCAATTCCCGAAAGGCCCAAATTCCCTGCTGAGTCGAGGCTCGACACGGCGCCATCGACCGTTAAAAGGGTCGACCCGGTTGGGGACTGCTGGTTAGTCATCAATAGCTGTAACATGGAAACCTACTCCATTCATGTCACCTCGCAACAACTCAATCACATCACGGGCAAATACGGACTGCTTGGTGAATCTAAAACATCGCATTTCGAACTACTGTCCGCTTTGATTTGGAAATCCTTGTCAAAGATAAGGGGAGACGGTGGGCCGAAGGTTGTAACCGTGTGTGAGAACAATGTCCGTAGAGAACTGAATCCATTACCCTCAAATGGCATGGATTTGAGCAGGGCCGAAGTGAATTTCTCAGCGGCAGAAGCGGAAGTATCTGATCTCGCGAGGCAGATCACCGAGGCGGTGAATGAGAATGGCTTGATTGAAGAAATGGTGGGGAGAGATGATGGGAAGCTGGACTTCATTGCATATGGGGCAAACTTGACATTTGTGAATCTAGAGGGTGCAGATGTATATGGGCTAGAGTTGAAGGGCCAGAAGCCAATTTTTGCAAGTTACGCGATGAGTGGGGTTGGAGATGAAGGGGTGGTGCTGATCCTTCCAGGACCAGGAAATGGGAATGAGAAGAGCGGTGGGTTTGGAAGGACAGTGACGATGGTCCTACCCCAGGCTCAAATGGCAGAGCTCAGGAAGGAGATCAATGAAACGTGGGGACTTTTGCCC
>gnl_Manes_v6.1_Manes.02G144500.1
ATGTCATCACCTACTGTCGGCACTCCAGTATCTGGCATCAGAATATCATCCGTGGTCCCTGGGAAGGTGACCGGCGACGACGTGGATTATCCATTGGCAAATATGAGCTTGGCCTTGAAGCTTCACTACATTAGAGGTGTGTACTTCTTCTCAGCTCAAGCAGTTGAAGGTCTCACTATCTCTGACTTGAAGAAGCCAATGTTTCCGTGGCTAGCTTTCTTCTACACCTCCTCAGGGAGGATTCGGAGATCTGAAACAGGCAGACCTTTCATCAAGTGTAACGATAGCGGTGTACGGATTGTCGAAGCATTCTGTGACAAAACCATAGAAGAGTTGCTGGAAGTGGAAAGGAATGAGGATCGTCATTTTTCTGTGGATAGCTTCCTTGCTCATGATCAAGTTCTTGGTCCTGACTTAGGATTCTCTCCCCTCATCTATATTCAGTTTACTCGGTTCAAGTGTGGAGGCATGTCCGTGGGCCTTAGCTGGGCTCATGTTCTTGGCGATCCATTTTCAGCTTCAACATTCATCAACATGTGGGGCCAATACATGAAAGGCCATGTCCCACTGCCTTCCAAGTCTCTGCACATGCCACCCCACAAGGAACCCGAATACCCACTTTCAACCGCCATCAGGGAACCATTTTCCCTCAAACGGGTTGACCCAGTTGGAGACTACTGGCTAACAACCAATAACTGTAAAATGGAAACTCACTGTTTCCTTTTCACCGCAAAACAGCTAGACAACATAGTATCAAACATTTTCGATCTAGTCCGGCCGGTAAAGATCTCCCACTTTGAAATAATCTCTGCAATGATATGGAAATCTTTATCCAAGGTCAGGGGAGATTCAGGGCCAAAAATTGTGACAATTTGTACAAGAAACTCTTGCACCAATGAATCCGATGGAAACGAAGTACCAAGCAACAAAATGGTGTTTAGCATTGTTAGAACAGATTTCCACCCTGCGAAAGGCGATTTACATGAATTGGCAGCATTGATTGCAGATAAACAAGAAGAGGAAAACAGTCTGATTGAAGAAGCAGTTGACAGCGGCAATGGAGATTACATAGCATATGGAACAAATTTGACATTTGTTAGCTTGGAAGAAGCAGATATTTATGGGCTAGAATTGAAAGAACATAAGCCTGTTTTTGCATATTATACCATCAAAGGTGTTGGTGATGAAGGAGCTGTTCTTGTGCTTCCTGGGAAAAGTAATGGCAGTAGGGCAGTGACTGTGATTCTGCCGGAGAGTCGACTTGCTGATTTAAAGAATGAGCTCAGGAAGGAATGGGGTATCGTC
>gnl_Manes_v6.1_Manes.03G144700.1
ATGGCTTCATGCAATGACCAGAACTTGGTCTATAACTTCAAGATTTCATCGGTTGGACCGGGTCGAATTACCGGTTCGGATGTGGTGTACGAGCTCAGTGGGTTGGACTTGGCCATGAAGCTTCACTATGTGAAGGGTGTCTACTTCTTCAGTAGTCAAGCAACACGTGAGCTCAACATTATGCACATTAAGGAAACTACGTTCTATTGGTTGAATGAGTTCTATATGATCTGTGGGCGGTTCCGGCGATCGGAAGAGACTGGTCGACCGTACATGAAGTGTAATGACTGTGGTGTGAGGATGGTAGAGGCACAGTGTGATCTGACGATAGATGAATGGCTTGAAAAGAAGGATTGTTCTCTTAATAAGCTGCTTGTTTACCATCAACCTATTGGTCCTGAATTATGCTTCTCTCCTCCTACTTACTTGCAGGTAACTAAGTTCAAATGTGGAGGGATGTCACTGGGCTTGAGCTGGGCCCATGTACTTGGGGACCCGTTTTCTGCTTCTGATTGCGTCAACATGTGGAGCCCATTTTTTGCTGGTCTCAAATCCAATAGGCCTTTGCAAATCACAAAATCACCCGACAGGCTTGAAAACCTTGAACCAGTAAAACAACCGCTTTCAATGAAGCGGGTCAACCAGGTTGGTGACCATTGGGTAACTGCCAATAACTGTAAAATGGAAACATTGTCACTCTATTTAACTACCTCACAGGTGTCTCAGCTTCTCTCAAAAATCTGGGGTGAAAATCCTATCAAAGAAGCTCCATTGTTTGAGTCTCTTTGTGCCATGATGTGGCAATGCATAGCCAAAGTTAGAGAAGAGCATGAGCCCAAAATAGTGACTATTTGCAAAAAAGACCCTAGTGTTCCAAAAACTGGGATTTTAAGCAACAGTCAAATTATAAGTTCTGTTGAGGCAGATTTTTCAATCAAGGATTCAGATCTGGAGAAATTGGCAAATTTGCTGGTCGATCGAGCAATTGATGAGAAAAATCAAATCGAGAAAATGGTAGAGAAAGATAATGGATCCTTTGATTATATAATATATGGAGGGAATTTGACATTTGTAAATTTTGAAAATATTAATTTATATGGACTGAAATGGAATAAGCATAAACCGAAATTCGTACACTATACTATTCAAGGAGTCGGAGACGAAGGTGCTGTTTTTGTGCTTCCATGGCCGGAAAAAGATTGCGACGAACGTAATGGCAAAGGAAGAGTCGTGACGGTAGTTTTGCCGGAAAAAGAGGTGACAAAGCTCAGATATGAGCTTAAGGGTAATGGTTTATTGATTGATGGTGATCTTGAA
>gnl_Medtr_Mt4.0v1_Medtr3g100150.1
ATGGGTTCACTACCTAATTTGGAAACTCCTCCCCAAATTTCAAGAATTTCAACAGTAGTTCCAGCAACCCCTCGTGGTGAAGAAAATAGTGCATATAATCTCAACTACATGGACCTGCTTATGAAACTCCACTATATCCGATCCATATACTTGTTCAATTCTAAAGCGGTTCAAAACCTCTCAATATCTGACTTAAAAGCACCAATGTTTCAACTACTTGATTCATACTCACATGTTTCAGGTAGGGTTAGAATATCAGAATCAGGAAGACCGTTTATCAAGTGCAACGACGCGGGTGTGCGAATAGCAGAGTCACACTGTGAGAAAACACTGCGTGAATGGTTGGATGAGAAAGAGTACTCTGTTGATGAACTTGTATATGATCATGTGCTTGGTCCTGATCTTGCATTTTCTCCTTTGGTTTTTGTCAAGTTCACATTCTTCAAATGTGGAGGACTCTCAGTGGGACTGAGCTGGGCTCACATTCTTGGAGATGCATTTTCAGCTCGTAACTTCATCACCAAGTGGAGTCACACCCTAGCTGGTCAAGCTCCACCAAAATCTCTCCACATGCCAAATCTCACTAAACCTCAATTCTTATCGAATTCTGTTTATGATAATCCCATTTCCATTAAAAGGGCAACAACAATTGAAGAATATTGGCTCGCTGCCACTGATAGTTATGTAGCTACTCACACTTTTCACATCACTTCCAAACAACTTCATCATTTGTTAACAACATCCACATCAACCAATATCAATATCAATACCAAGACAAAGTATTTTGAAATTATTTCAGCTATGATTTGGAAATGTATAGGACAAATAAGAGGAAACTTTGGACCTAGGGTTGTGACAATATGTACTACAAATATCTCTAATCGCGCTGAAAATGAATTCCCGACAAATGGCTCGGTGTTGAGCAAAATCGAAACAAGTTTATCACCTGGGGAATCTGAAATATCAGAATTAGTGAAGCTAATTGCTGAGAAAAAAATGAACGAGAATCATGGATTGGAAAAAATGATGGAGGAAGGTGAAGGAAAAGATGATTTTATTGTTTATGGAGCAAAGTTAACATTTGTAGATTTGGAAGAAGGTAATTTTTATGGTGTAAAGATTAATGGGCAGAAACCAATTTTGGCAAATTGTGATTTTCGTGGTGTGGGTGATCAAGGAGTTGTTTTGGTTCTTTCAGGACCAGAAGATTACAATGGTAATAATGGAAGGATGGTAACAATTTCTTTACCTGGGAAAGAACTTGACCAATTGAAATGTAAACTATCGTTCTCTTGCAAGTTGCAACCATGGAACTTCCTTCGTGAGAGTGAACAGAGAGGAGACACAACAACGGCGACAACAATCACAACAACATCGACAACGGTCTCGGTGACAATGGCCACAACGAACATTGCAACAACAACGACATTCGTACTACGA
>gnl_Medtr_Mt4.0v1_Medtr2g036780.1
ATGGGTTCATTGCCAAATTTAGAAGCACCTCCTCCTTCAAGTTCAAGAATTTCAACCGTTGTTCCAGCAACACCACGATGTGAAGAAAAAGGTGAACACAACCTAAACTACATGGACTTGTTGATGAAGCTTCACTATGTCCGGTCCATTTATTTCTTCGATTCTGAAGCTGTTCAAGGCCTTACAATATCCGATTTAAAAACACCGATGTTTCCACTGCTGGATTTGTACTCGCATGTTGCCGGTCGAGTTAGAATAGCCAAATCCGGCAGACCGTTTATCAAATGCAATGATGCCGGTGTGCGAATCGCGGAGTCGCAGTGTGATAAAACGCTGAGGGAATGGTTGGATGAAAATGAGTATTCAGTTGATGAACTTGTTCATGATCATGTGCTTGGTCCTGATCTTGCTTTTTCTCCTTTGGTTTTTGTCAAGTTCACGAGTTTCAAATGTGGGGGACTCTCTGTTGGACTAAGTTGGGCTCACATCCTTGGAGATGCATTTTCAGCTTTTAATTTCATCACCAAATGGAGTCACATACTAGCTGGTCAATCCCAACCAAAATCTCTTCACATTCCAAATCTTGTCAAACCTCAATTCCTATCCAATTTTGTTTTTGATAATCCTATTTCCATCAAAAATGAAAATGTTGTTGGGGAATATTGGCTTGCTGCAAATGATTGTTATGTCCCTAGTCACACATTTCACATCACTTCTAGCCAACTTCACCATTTGGTAAAAACAACCAAATCTATTACCAATACCGATACTAAGTATTTTGAAATTATTTCAGCTACGATATGGAAATGTATAGCACAAATAAGAGGTGACATTGGACCAAAGGTTGTGACAATATGTAGTAAAAATAAAAATACCTCTAAATGTGCTGAAAATGAATTCCCAACAAATGACATATTGTTGAGCAAAATCGAAACAAATTTGCGCCCGGAGGAATATAATATATTAGATTTAATGAATCTGATTGGTGAGAAAAAAATTAATGAGAATTATGCATTGGAAAAATTGGTGGAGAAAGGTGATGGAAAAGATGATTTTTTTGTATATGGAGCAAAGTTAACATTTGTAGACTTGGAAGAAGCTGATTTATATGGTGTAAAGCTTAATGGAAAGAAACCTATTAGGGCGAATTGTGATTTACGTGGTGTCGGTGATCAAGGAGTTGTTTTGGTTTTTCCAGGTCCAGAAGATGATGATGGTAACAATGGAAGAATGATAAAAGTTTCATTGCCAGGGAAAGAACTTGACCAGTTGAAATATAAGCTTGAAAGAGAATGGGGTATACAACATTATGCAAGTCTAACATTT
>gnl_Medtr_Mt4.0v1_Medtr8g081600.1
ATGGGGGACCCACATTCAGCTTCAGATTTCATCAACTTATGGGGTCAAACCTTGAACAATTTGAGCCTAAAACTGCCCTTCAACATTCCAAGATCCGTCTCAACACCCCTTAATTTTGGACCCGAAAAGGATCCGGCTACAGTTAAACGGGTTGACCCGGTTGGTGATCATTGGATCCCAGCCAACAACAAAAAAATGGACACATTCTCCTTCCACATAACTAGCTCCCTGATGAACAACTTGCAAGAACAAATTTGGGGTCCAAATGTTGAACAAACCCCTCCATTTGCATCTTTATGTGCAATAATTTGGCGTTGCATAGCCCGAGTTCGAGAAGGATCCGAACCCACAACCGTGACAGTTTGTCGACCCGACCCTAACGGTAGGGGCAATGATATAATGGGAAATGACCAATTGATATGCAAGGTTGAGGCAGGAAAAGAGTGTTCTATTGTTGACACTGATTTAAAAAATTTGGCTAGCATGCTTGTGGATCAAGGTATTGATGAAAGAAATCAAATTAAGGATATAGTTGAAAATGATCAAGGGGTGACTGATTTTTTTGTCTATGGTGCCAATTTGACATTTCTTGACTTAGAAGATGTCAATGTTCATGACTTAAAATTAAAGGGACAAAAGCCAAGATTTGTTTACTACACACTTCAAGGAGTGGGAGATGAAGGTGTTGTTTTGGTGCTTCCTAAGGTGAATGATATTGAAGGAAAATTTGTGACCATTATATTGCCAGAAGATGAAATGGTGAAACTTAAGTCCGAGCTTAAGGTCAATGGTATTATGTTTGAGGGTGATTTT
>gnl_Medtr_Mt4.0v1_Medtr8g081480.1
ATGGTTTTCCCACAAGAAGAGAAAGAGAGCTTAGTGTATGATTTGAGAGTATCCTCAGTTGGGCCAGGTCATGCCACCGGGTCGGATGTTTTTCATTATCCGAACGGTTTGGATCTGACCATGAAACTTCACTACCTTAAAGTCGTTTACTTCTTTGACTCCGAGGCTGCACAAGGCCTAACAATTAAGAAAATAAAAGAGTCATTGTTCAATTTGCTCGACTATTATTTCATCCCTTGCGGCCGATTCCGGCGATCGGAATCGGGTCGACCCTTCATCAAGTGCAATGACTGTGGAGCAAGAACCATTGAGGCCAATTGCACCAAAACTCTAGATGAATGGCTTGCTATGATGGATTGGCATTCCTACAAGTTGCTCGTTTCTCAACAAGTCATTGGACCAGAATTATCATTTTCTCCTTCCGTTTTGTTGCAGGTTCTT
>gnl_Medtr_Mt4.0v1_Medtr1g035890.1
ATGAGTTCGCTACCTAGTTTGGAAACTCCTCACCAAAGTTCAAGGATTACAACTGTTGTTCCTTTAACCCCAACCCTTCAAGGTGATGAAATCGTTGCGTATAACTTAAACTACATGGACTTGCTAATGAAACTCCACTATATCCGATCAATTTATGTATTCAACTCTGAAGTCATGCAAAACCTCTCATTATCCGACTTAAAAACACCAATTTATGCACTACTCGAGTCTTGCTCACATGTTTCAGGTCGGATTAGAATACTCGAATCTGGAAGACCGTTTATCAAGTGCAACGATGCAGGAGTACGCGTGGCTGAGACACGGTGTGATAAAACGCTGCATGAATGGTTTGATGAAAAAGAATACAGTGTTGAAGGATTTGTCCCAGATCATGTGCTTGGTCCTGATCTTGCTTTTTCTCCATTGGTTTTTGTCAAGTTCACACACTTCAAATGTGGAGGACTCTCTGTGGGAATGAGTTGGGCTCACATCCTTGGAGATGCATTTTCAGCTTTTAACTTCATCAGCAAATGGAGTCAAATACTAGCTGGCCAAGCTCCACCAAAATCTCTTCACAAGCAAAATCTCACAAAACCTCAATTCTCATTAAATTCTGTTTCTGACAATCCCATTTCCATCAAAAGGGCAACATGTGTTGAGGAATATTGGCTTGCTACTAACCACAGTGATGTAGCTACTCACACTTTTCACATCACTTCCAACCAACTTCACCATTTGGTAACACCATCCACAACATCTAACAATATCAAAACAAAATATTTTGAAATTATTTCAGCTATGATTTGGAAATGTATAGCGCAAATAAGAGGAGATTTTGGACAGACGGTTGTGACAATATGTACTACAAATATCTCTAATCGTGCTGAAAATGAATTCCCAACAAATGGCTCCGTGTTGAGCAAAATTGAAACAAATTTTCCACCTGATCAAGCTAATATATTAGATTTAGCAAATCTGATTACCGAGAAAAAAATGAATGAGAATCATGTATTGGAAAAAATTGTGGAGGACGGTGAAGGCAAAGAGCATTTTATAGTTTATGGAGCTAAGTTAACATTTGTAGACTTGGAAGAGGCTGATTTTTACGAGATAAAGATTAATGGACAGAAACCCATTATGGTAAATTGTGATTTCCGCGGTGTTCATGATGAAGGAGTTGTTTTGGTTCTTCCAGGACCAGAAGATACTGATGGTAATAATGGAAGGATGATAACAGTTTCATTGCCAGGAAAAGAACTTGACCAGCTGAAATGTAAACTAGCAGGAGAATTGGGAATACAATATTTGCATTTTGAG
>gnl_Mimgu_v2.0_Migut.N02842.1
ATGAGGTGGACCCATATCCTTGGAGATGCATTCTCAGCTACAGAGTGCATCAACACGTGGGGGAAGATCATGGCCAATCAGAAACTGCCACCTCACTCTCTCGACAGTCCTCCAATCACCCCCCGCCACGTCGGACCGATGATGACATCCTCGTTTTGCCACTCCCTTAAACCGTTGGATTCCCTCGGAGACAACTGGCTAACTCCAAACAACTTCAAAATGCAAACTCACACTTTTCACATCACACAGAAACAGCTGAACTCTTTGCTGTCCGAAGATCGGAACAAGTGTAATAAGATTACGATAAACCCTTTCGAAGTGATATCTGCGATCGTGTGGAAATCGATGGCCAAAATTAAGGAGACTAAGATAATCACTGTGTGTAAAAAGGGGAAATTTGATAGTAGTATTCTTGAAAATAAGTTTCTTGGTAATACACACCAAGTGATTGGGACTGTCGAAGCTGAGAATACGAGCCTAATTGCGGATTCCGATCCGATTGAGATAGCTAAGATGATTGGTGAAGAGTTTGTGGATGAAACGAGCTTGATCGAGAAACGAATGGAGGAAGGAGATGGGAATGTTGATGTGTTGGTTTACGGTGGGTCGAATCTTACGTTTGTCGACTTGGAAGGAGTGGATTTGTATGGGCTGGAGATGAATGGACAAGGCCCGGTTTTTGCTGACGTAAGCATTGGTGGGGTGGGCGACGAAGGGGCGGTTGTGGTGGTCCCGAATGCGGGGCAACAAGGGCGAATTGTGAATGTGATTCTGCCTGAGAATCAACTCCATCTCTTGAAGGAAGCGCTCAGGTCGGATTGGGGCCTTTTC
>gnl_Mimgu_v2.0_Migut.N00418.1
ATGGCAGAAGTTGATCAAGAACGAGGCCTTGTGTACGACATCAAACTATCGTCCGTGGGGCCGGGAAATGTCACGGGCCAGGACTCGATTTTCGAGGCCCGTAACATGGACCTGGCCATGAAGCTTCACTACATTAGATGCGTCTACTATTTCGGGAGCCGGGCTTTCGAGGGCTTGACCACCCTAGCCATCAAGGAGCCCATCTTTGTGTGGCTGAACCGGTTTCCGATGACAGCTGGCCGGTTCCGTAGAGACGAGTCGGGCCGGCCTTATATCAAATGCAACGACTGTGGTGTCAGGTTTATCGAGGCTAAGTGTCGCACGTCACTTGATGAGTGGTTCGAGATGAGTGACGATATTGCTATGCGTGAGAAGTTTCTTTGTTCGAATTCGATTATTGGCCCTGAACTGTCATTTTCTCCTCTTATTTACATACAGCTGACTAAATTCAAATGTGGAGGAATGGCTGTGGGCCTGAGCTGGGCCCACGTTCTTGGAGATGTGTTCTCTGCTGCAGAGTACATGAACAACTGGAGCCGGGTTGCGACCGGGTTTGGGCTAAACCGGCCCATTAATAAAATGGCTGATGGTCCAACAAAGCCCAAATATTTCAACGGGCGGGTCAAAGTTTCGGAGGATCCTCTTTCCGTCAAACGGGTCGACTCGGTCGGAGACAATTGGGTATTTGCAGCTAAACGTAAAACGGCGGCGTTTTCCTTTGACGTTACCCCAACACAATTGAGCCATCTCCGGTCAAAATTGAGCAGAAACGGGATCGATTCCCCCGCTTTTGAGGCGATTTCTGCTGTAATTTGGCGATGCATTGCCGGAATCAGGGGCGGGGAATCGGAGCCACGAATTGTGACGATCTGCAAAAGGAGCGAGGACAATGAGAAATTTAGGGTTTTGAGGAACAATCAAGTAGTGCTCGTGGTGAAGGCCGAGTCTCCTGTAATGGAGGCGAACCCTAGCGATCTGGCGGCGCTGATGAAGAACGGAGGTATTGACGAGCGGGCAGGTATCGAGGAAGCTGTGGAGAGAGACCACGGGTTGCCGGATTTTATCGTCTACGGCGCGAATCTGACGTTCGTGAACCTTGAAGGTGCGGACTTTTATGATTTTGAGTACAGTGGGCAGAAGCCGGTTCGTGTCAGCTGTAGGATTGACGGTGTTGGTGAAAATGGGGCGGTTCTGGTGCTGCCGGCGGCGGAGGGAGGCGGAGGAGGTCGGTCGGTAATGGCGATATTGCCGGAAAATGAGGTGGCTGCGGTGAAATCGGAGTTGAAGAGGGAGGGGTTTCTTCTTATGGGC
>gnl_Mimgu_v2.0_Migut.N02846.1
ATGGTGCCGCCAAGCGAGATCAACGCCGATAACCTAATATGCGACATAAAATTGTCGACGGTGGTGCCGGCGAGCATCACTCCGGAGGATAAGATCCACCACCTAACGGGCGCGGACCTAGCCATGAAGCTCCACCACATAACCACCGTCCATTTCTTCGGCGGAGATGCGGCGGAGGGTTTGAGCATCGAGGATTTTAAGAGGGCCATGTTTCAGTGGCTGCAGCTCTACTACCCTATCTCCGGCAGAATCAGGCGCCACGACGGCGACGGAGGAAGGCCGTTCGTCAAATGCAACGACAGCGGCGTCCGGATTGTGGAGGCGAAATGCGCGAAGACTGTTGCCGAGTGGCTGGCGAGTGTCGACGGCGGCGATTATCACCGCCGGTTGGTTTACCATCAGCCTCTCCTCGATCGTGATTTCGGATTCACGCCGCTCGTGTTTCTGCAGTTAACAAGGTTCAAATGTGGAGGAGTATGTGTGGGAATGAGGTGGACCCATATCCTTGGAGATGCATTCTCAGCTACAGAGTGCATCAACACGTGGGGGAAGATCATGGCCAATCAGAAACTGCCACCTCACTCTCTCGACAGTCCTCCAATCACCCCCCGCCACGTCGGACCGATGATGACATCCTCGTTTTGCCACTCCCTTAAACCGTTGGATTCCCTCGGAGACAACTGGCTAACTCCAAACAACTTCAAAATGCAAACTCACACTTTTCACATCACACAGAAACAGCTGAACTCTTTGCTGTCCGAAGATCGGAACAAGTGTAATAAGATTACGATAAACCCTTTCGAAGTGATATCTGCGATCGTGTGGAAATCGATGGCCAAAATTAAGGAGACTAAGATAATCACTGTGTGTAAAAAGGGGAAATTTGATAGTAGTATTCTTGAAAATAAGTTTCTTGGTAATACACACCAAGTGATTGGGACTGTCGAAGCTGAGAATACGAGCCTAATTGCGGATTCCGATCCGATTGAGATAGCTAAGATGATTGGTGAAGAGTTTGTGGATGAAACGAGCTTGATCGAGAAACGAATGGAGGAAGGAGATGGGAATGTTGATGTGTTGGTTTACGGTGGGTCGAATCTTACGTTTGTCGACTTGGAAGGAGTGGATTTGTATGGGCTGGAGATGAATGGACAAGGCCCGGTTTTTGCTGACGTAAGCATTGGTGGGGTGGGCGACGAAGGGGCGGTTGTGGTGGTCCCGAATGCGGGGCAACAAGGGAGAATTGTGAATGTGATTCTGCCTGAGAATCAACTCCAGCTCTTGAAGGACGCGCTCAGGTCGGATTGGGGCCTTTTC
>gnl_Musac_v1_GSMUA_Achr7T03630_001
ATGGGTGTTGAACAGGAAAAGACTGTCATCTACGATCACAGGATATCGACTGTGGTGCCTGCGACGGTGACCGGCAATGCTGTCCTGCATGAACTCACCAATATGGACCTCATCATGAAGCTGCACTACCTGAGGGCTGTGTACTACTTCAATCAAAGTGAGATCACTGATGGTATCACCATTGCCGACCTAAAAAATCCCATGTTCTTGTGGCTCAACATCTGCTATCCCATGGCTGGACGAATTCGGAGGGCGGAGAGTGGACGTCCACTGATCAAGTGCAATGACTGTGGGCTGAGGATCATCGAAGCTAGGTGTAGAAGGACGCTGGGTGAGTGGCTGGACGTGGAGTCGTCGTCGTCGTCGCGTTGGAGGCTCCTCGTACCAGATAAGGTGCTTGGTCCAGACTTGCAGTTCTCCCCCATGGTTTACATGCAGTTTACTAGATTTAAATGTGGAGGGATGGCCATTGGATACAGCTGGGCTCATGTCCTAGGAGATCCAATGTCAGCCACAAACTGTATCAATCTGTGGGGAGAGTTATTCAGTGGCAATCCACCCCCTAAAACTCTTCAGCTAAACAACCACCAAAAGAAAGCAGAAAGTGCAGCAACACATGTGAAAGTGTCTCCAAAACCAATTCCAGTCAACCAGGTTGAACTAATTGGGGATGGCTGGCTGGCTCCCAACACCCGTAAAATGGCAACAAATTCCTTTAGGATCACAGAAACCAAGCTTAAGAAAATGCAACCAGAGCAACTCAAACAAGTCCCAACTTTTGTAATAATCTCAGCTATGATCTGGAAATGCTTGGCAAAAATTCGAAAGAGCAGAGAATCCAAAATGGCAACTATCTGCAGATACCTCACCTTAGCAAAATGCAGCAAAATACTGAACAATATGCTCAAAACAAGCACAGTCAGGTTAGATTCCTCAGCTGCCAATTTTGGGCTGTTAGAACTAGCAACCTTGATCTGTAAACAGGAAGCGGATGAGTCGAAGTCAGTTGAAGAGTTGGTTGACATAGAAAATGGGAAGCCAGATTTTGTGCTTTATGGGGCAAATCTCACTTTCGTAGACATGGAAGGAATCAACTTATATGGGCTAGAGCTCAAGGGTCAGAAGCCTGTACAAGTGGACTACAGCATTGATGGAGTTGGTGATGAAGGAGCAGTTTTGGTGCTACAGGGTCCTCAGAGAACTAATGAAACCAGCAGCAACCAAGAGAGACTTGTAATGGTTATCTTACCAGAAGATGAGATCCAACAGCTCTGTGAATTGCTTAGCAGTGAATTTGGCATCGCTCAAGATCTGAAGATAAACCATAAACTCTCTGTAACAAACATGCTCTGGCGATGGCTAACTGTGTCCATGGTCCTGACAGCAGTGGCCTTCAGCTGTGTGTCTGGTCGGTTTGTGGTCGAGAAGAACAGCGTGAGGGTGATCCGGCCAGAGCATATCAGGGGGAGGCACGACGCAGCCATTGCCAACTTCGGCGTGCCGCACTACGGGGGCACCATGGTGGGTGTGGTCAAGTTCCCTGACAAGAACAGGACCACCGCATGCAATGCCTTCAACGGCACCCCTTTCAAGTCCCGATCTAGGCGCCCTGTTATTCTACTTGTCGACCGAGGAGATTGCTACTTTGCTCTGAAGGCATGGAATGCACAGCAAGCTGGTGCTGCTGGAGTTCTAGTTGCTGACAACACTGATGAGCCTCTGCTTACCATGGACAACCCTGAAGAGAGCCAAGACTTGGAGTACGTCGACAAGATCACCATTCCCTCTGCCTTCATCAACCACGAATTCGGTGAGACCCTCAAGAAGGCCTTGGCAAAGGGGACGACTGACCATGTTATCGTGAAGCTGGACTGGAGAGAATCCATGCCTCACCCGGACGAGAGGGTCGAGTATGAATTCTGGATGAACAGCAATGATGAATGTGGCCCTCGCTGCGACGAGCAGATGAATTTTGTCAAGAACTTCAGGGGCCATGCCCAGCTGCTTGAGAAGGGAGGATTCACTCAGTTCACTCCTCACTACATCACCTGGTACTGCGCTCCTGATCCCGAGCAGGACTTCAATGAGGGGTGTTCGATGAAAGACAAGAAATATAGCACAGACTGTGCTGAAGATGTTCTTGATGCATCAGGTTTACCTCTGGCCAAGATCACAAAATGCATGGGTGATCCAGAAGCAGATGTTGAGAATGACGTCCTAAAGACAGAGCAAGAACTCCAGGTCGGACATGATTCTCGCGGGGATGTAACTATCTTACCCACCTTGGTTATAAACAATGTTCAATATCGAGGGAAATTAGAGAGGATTGCTGTGCTGAAGGCAATATGTGCAGGATTTAAAGAATCGACTGAGCCTCCTGTATGCTTGAATGGAGATATTGAGACAAATGAGTGCCTTCGATCAAATGGTGGTTGTTGGCAAGATCAAAAGTTAAATATCACAGCCTGCAAGGACACTTTTAGAGGCAGACTCTGTGAATGTCCTGCAGTTCATGGTGTTCAATATCAAGGTGATGGCTATACATCCTGTCAAGCTGTGGGACCAGGAAGATGTGCAATGGACAATGGAGGTTGCTGGTCTGAGACTAGAGATGGACAAACATTTTCAGCTTGCTCAGGCTCTTTGTTGACTGGTTGTCGCTGTCCTAATGGATTCCATGGTGATGGTTATACGTGTGAAGATACTGATGAATGCAAGGAGAAGCTTGCCTGTAACTGCCCTGAGTGCTCTTGTAAGAATAAATGGGGTGGATATGACTGCAAGTGCAAGGGCAACCTGTTGTACATTAAAGGGGAGGACACATGCATAGCTAAAAATATGTCAAGATCGAGATGGATACTGATGCTCTTAGTTCTATCATGTGTGGCTGGTGCTATAGCAGGATATATATTCTACAAATACAGGCTCAGATCTTACATGGACTCCGAGGTCATGGCTATCATGTCGCAATACATGCCACTAGATAACAATGACCACCGCAATGAGATCCAACAGTTACGACAAGATTCAACAGCC
>gnl_Musac_v1_GSMUA_Achr8T06900_001
ATGGGTGTCAACAGCGATGCTGCAGCCGTCTACGGTCACAAGCTGTCGACGGTCGTCCCCGGGTCGGTCTCCGGGGAGGCCGTGGTGCATGAGCTCGCCGACGTGGACCTCGTCATGAAGCTGCACTACGTGAGGACGGTGTACTACTTCGAGCAACACGAGACGATCGACGGGCTCACCATTGTGGACATTAAGAAGCCGATGTTCCCGTGGCTGAACTCGTACTTCCCGGTGACCGGTCGAATCCGGCGGACCGAGGCGGGGCGGCCCCTGATCAAGTGCAACGACTGCGGGGTGAGGATCGTGGAGGCCAAGTGCTGCCGGACCCTCGAGGAGTGGCTGCGGGTGCCGCACTCGGCCAGGTGGAGGCCGCTTGTTCCGGACAAGGTCCTCGGCCCGGAGCTGCACTTCTCCCCCATGGTTTACGTTCAGTTCACTAAGTTCAAGTGCGGAGGGACGGCGATTGGGTACAGCTGGTCTCATGTGCTTGGAGACCCAGTAACAGGGACGAACTGCATCAACCTGTGGGGACGATTGCTCGGTGGTAATCCACCACCCAAATCCCTTCTTCCGCACAGTGCCCGGACTCCTACGGGAAGGCCTGCGAGACAAGCACCTGCATCTGCCACGCCACTCTCGGTCAAGCAGGTCGAACCGGTTGGAGACTTCTGGCTGGTCACCAACGCCTGCAAAATGGCTACGGACTCCATTACCATCACAGAGAGCAGGCTCGAGCGCCTGCAATCCGAGAAGCTGAACGGCGTCCCGGCCTTCGAGATGATCTCGGCTCTCTTCTGGCGCTGCTTGGCAAGTGTTAGAAGAGGCGGCAGAGAACCCAGGGTGGTCACCATCTGCAGACACAAGCCTAGGGCGAAGAGGTGTGCACAACTGAGCAACGAGCAGATGATAAGCACAGTCAGTACCTCAGCTGCTTCTCCTGTCGATCTCGACCTGGCAGAACTAGCACAGCTGGTGTCGAAGCAGCAAGTGGATGAGACGAAGCTGGTGGAAGAATCGATCGACGGCGATGGCGGCAAGCCGGACTTCGTCGTCTACGGTGCAAATCTTACATTTGTGGATATGGAGGGAGTTGACTTGAGTGGGCTGGACATCAAGGGCGAGAAGCCTGTTCAGGTTGACTGCGTGATCGATGGGGTCGGCGACGAGGGAGCAGTTCTTGTGTTTCCCCGAGGAGCCGATGCCGGTGGCGGAAGCAAAGGAGGAGCGGCGGTGTTGATCCTTCCGGAGGACCAAATCATGAAGCTAAAGGAAGTGCTCAAGAGGGAATTCGACATTGCT
>gnl_Nelnu_v1.0_NNU_020559-RA
ATGGCTCCGGCGGAAGTCGAAGACCCAGTTTATGACATAAAGCTGTCGTCGGTGGTACCGGCGTCAATAACTGGAGAAGACAGAGTTCATGAGTTCAGTAGCATGGATTTGGCGTTGAAACTTCATTACCTCAGAGGTTTGTACTTCTTCAAGAGCAACATGGTCCAAGGTCTCACGATCTACGACTACAAGAAACACTTGTTTAAATGGCTGGAGATCAATGGCGTCCTCTCTGGCAGGATTCGGAGATCGGAGTCGGGCCGGCCGTCCATCAAGTGCAACGATGGTGGCGTGAGAGTCATCGAAGCTCAGTGCAGCAACACCCTTGACCAGTGGTTAGAGATGAACGATTACTCTCTCCATAGACGCCTTTTTCCGAACCAAGTCCTCGGTCCTGACTTGGGTTTCTCTCCTTTGATTCTTGTGCAGTTTACTTGGTTCAAATGTGGAGGAGTATCAGTGGGCCTAAGCTGGGCCCATGTCCTTGGAGATCCATTCTCAGCTTCAAGACTCATCAACATCTGGGCCCAAATGCTGTCCGATCGTCTTCCACCCAAATCATTCAACCTCCCAAAAGCAGAGCCCAAACCCCAAATGCCCGAAACCCCGGTTCATGATGGCTCAGAACCAGTCTCAGTGAAACAGGTCGAACCCGTGGGAGAACACTGGTTAGTCGCTAATAACTGCCAAATGGAGACATTCTCCTTCCAACTGACTTCCGCAGAACTGACTAACTTGCACTCAAAGATGAGAAATCAAACTGGTAAAACCCCAACATTTGAATCGCTCTCAGCTATAATCTGGCAGAGCTTAGCAAGGGTTAGAGGAAAACCAGAGCCAAGAACGGTCACTGTTTATCGGAAAGGTCGCCATGATGGGGAGTTGGGCAACAACCAGGCAGTGAGCGTAGTGAAGGCAGACTTCTCTATTGCAGATGCCAGTGCGTCAGAACTAGCACAGATGTTGGTTGGACGATCAGTGGAGGAGAATAGCAAGATTGAGAAGGCAGTAGAGAGAGACCAGGGGCTGACTGACTTTATTGCACTGGGCGTAAACCTGACATTTGTGAATTTGGAAGAGGTCGAGCTTTATGGACTGGAGTTCAGGGGACAGAAGCCTATCTATGCGAACTGTCTGATCGACGGAGTTGGCGATGAAGGCGTTGTGTTGGTGCTTCCAGGCCCAGAATCAGGCAGTATTGCTGAAGGTAGAGGAGGAAGAACGGTGACTGTGACGCTGCCAGAAAACCAAGTTGCCCAGCTGAAAAATGAGCTTCAGAGAGAATGGTGCATTAGCGTC
>gnl_Orysa_v7.0_LOC_Os04g52164.1
ATGGTGCTCGAGGGGCAGGAGACACCGGCGGCGGCGGCGGTGCACGGGCACCGGCTGTCTACGGTGGTGCCGAGCTCGGTGACGGGGGAGGCCAACTACGACCTCGCCGACGCCGACCTGGCCTACAAGCTGCACTACCTCCGCGGCGCGTACTACTACCCCGCGGGCGACGCCGTGCGCGGGATCACCATCAAGTCGCTCAAGGACCCCATGTTCCCCTGGCTCGACGCCTACTTCCCCGTCGCCGGCCGCATCCGCCGCGCCGAGGGCGACGACGCCGACGCCGCCGCGGCGCGCCGCCCCTACATCAAGTGCAACGACTGCGGCGTCCGCATCGTGGAGGCCAGGTGCGACCGCGCCCTCGACGACTGGCTCCGCGACGAATCCCCCGACCGCCTCCGCCATCTCTGCTACGACAAGGTGCTCGGCCCCGAGCTCTTCTTCTCGCCGCTCCTCTACATCCAGGTCACGAGCTTCAAATGCGGTGGCATGGCGCTCGGCTTCAGCTGGGCGCACCTCATCGGCGACGTGGCGTCGGCGACCGCCTGCTTCAACACGTGGGCGCAGATACTGAGCGGCAAGAAGCCCGCGGGCACCGTCCTCGAGCCGGCGAACAAGCCGCTGGACCGCGCGCCCGCCGCAGCCGCCGCCGCGCCGCCGCGCTCCGTCAAGCCGGTCGGCCCCATCGAGGACCACTGGCTCGTCCCCGCCGGCCGCGCCATGGCGTGGTACTCCTTCCGCGTCACCGAGCCGGCGCTCAAGAAGCTGCAATCCGCGGCGGGACGCCATGCGGCGGGCACGTTCGAGCTCGTCTCGGCGCTCCTATGGCAGGCCGTGGCGAAGATCAGGGCGGCGGCGTCCAAGGAGGTGACCACGGTGACCGTGGTGAGGACGGACATGGCCGCCAGGAGCGGCAAGTCGCTGGCGAACGAGCAGAGGGTCGGGTACGTGGAGGCGGCCTCGTCGCCGGCGAAGACCGACGTCGCCGAGCTGGCGGCGATGCTGGCCGGGGACAAGGTCGTCGACGAGACCGGCGCGGTCGCCGCGTTCCCGGGCGACGTCGTCGTCTACGGCGGCGCCAACCTGACGTTCGTCGACATGGAGCAGGTGGCGCCCTACGAGCTGGAGCTGAAGGGGCAGCGGCCCGTCCACGTGGAGTACGGCCTCGACGGCGTCGGCGAGGAGGGCGCCGTGCTGGTGCAGCCGGACGCCGGCGGCCGCGGCCGCGTCGTCACGGTGGTGATCCCCAGGGACGAGGTCGACAGCCTCCGCGCCGCGCTCGGGAGCACGCTCCTGCTGCTGCAAGACGCC
>gnl_Phavu_v2.1_Phvul.003G050600.1
ATGGTGTTAGAGGAGACCTTGGTGCATGATCTGAGGCTATCCTCAGTTGGGCCGGGTCAGGCGACCGAGTCGGACGTGTTCCACTACCCGGCTGCCATGGACTTGGCCATGAAACTTCACTACCTCAGAGTGGTGTTCTTCTTCCACAGTGAGGCTGCACAAGACCTAACCATAATGAAAATAAAAGATGCCATGTTCACCTGGTTCAACTATTACTTCATCACCTGCGGGAGGTTCCGGAGATCAGATTCCGGTAGACCCTTCATCAAGTGCAATGACTGTGGCGCAAGGTTCATTGAAGCCAACTGCAGCAAAACCCTAGATGAGTGGCTAGCCACCAAGGATTGCTCCCTCAACAAGTTGCTTTCCTCTAACCAAGTCATTGGCCCAGAACTCTCTTTTTCTCCTCCTGTTTTGCTGCAGATAGTTAAATTTAAATGCGGTGGAATTTCATTGGGCCTTAGTTGGGCCCATATATTGGGGGACATTTTTATAGCTTCAGAATTCATAAACTCATGGGGCCAAATAATGAATAACTTGGGCCTAAAAATGGTATCCAACATCCCAAGATCCGTCCCAGAACCCGGACAATCTGGACCCGAAAAGGATCCAATTTCAGCAAAACCCATTGACCCGGTGGGTGATCATTGGATCGTACCCAACAACAAGAAAATGGACACATTCTCCTTCCACTTAACAAGCTCACAGTTGAACTACTTGCAAGCACAAATTTGGGGTCCAAGTCTTGACCAAACCCCTGCTTTTGAATCCCTATGTGCCATGATTTGGCGTTGTGTGGCACGGGTTCGGGCAAAACCCGAACCCAAAACCGTGACCGTGTGCCGGTTCGACCCGAATAAGAAGAACAAAGATATCATTGGTAACAACCAAGTGATATGCAAGGTTGAGGGTGGAAGTGAATCTTGTATTGTTGATATGGATTTGAGAGTTTTGGCAAGCATGCTTGAGAATGAAGGTGTTGATGAGAGGCAACAAATTGAGGAAGCAATTGAGAGAGACCAAGGTGTGAGTGATTTCTATGTGTATGGTGCCAATTTGACATTTGTAGACTTGGAGAAAACCAATTTTTATGACTTGCAATTGAAGGGACACACACCAACATTTGTTTACCTCACCATTCAAGGGGTTGGAGATGAAGGAGCTATTTTGGTGTATCCATGGCCACAAAGTTCAACCAAGAATGGTGTTGATGGGAAGTTTGTGACCATGATTTTGCCAGAGGAAGAAATGTCTGACCTTAAATCTGAGCTCAAGATTAATGGTCTTCTGATCAAGGATAAT
>gnl_Phavu_v2.1_Phvul.008G182300.1
ATGGAAGAAACCCAGCCTCCGACATGCTCCAGGATCTCAACGGTGGTGCCGGCAACCCCACGAGGAGAAGAACACCGTGAGTGGCACCTCAGCTCCATGGACCTGCTCCTCAAGCTCCACTACATCAGAGCCCTCTATTTCTTCGTCAACCACGCTGCTCAAGGACTCTCCGTCTACGACCTCAAGAAACCCATGTTCCCCCTCCTCGACCATGTCACCCATCTCTCCGGTCGGATCCGCATCTCCGAATCGGGTCGACCCTTCATCAAGTGCAACGACGCTGGTGTCCGCATCGCCGAGTCTCACTGCCACCTCACCCTTCGGGAATGGCTCCATCAAAACGGCTCCTCCCTTCATCATGCTCTTCTCCCCGATCACGTGCTTGGTCCTGACCTAGGTTTCTCTCCTTTGGTCTTTGTTAAGTTCACTTGGTTCAAATGTGGAGGGATTTCTGTGGGGCTTAGTTGGTCCCACGTTCTTGGAGATGCTTTTTCAGCTTTCAATTTCATTGCCAAGTGGAGTCGAATGCTCGCGGGTCACGCGCCACCCAAAACCCTTCACGTCACAAGTCACAAACAAACTCAATCCCCACCACACAACAATGAGAATGATGGGAGTCCCATTTCCGTTAAAATGGCCACCACCGTAGAGGATCTTTGGCTCGCCACAAACCAGACCAAGATGGTCACTCACACTTTCCACGTTAGTCCCAACCAACTTAACCATTTGGTAACGTCCATGTTCACATGCGACCAAAACCAAGCCACCAAAACCTCGTATTTCGAGATTCTCTCGGCTTTGGTGTGGAAACACGTGGCACGCATCAGACACTTGGAGCCAAAGATCGTGACAATTTTGACACGTGGCAGTGACTCTGATGGCTTTTCGAGCAATAACGTGGTGATAAGTGTGGTTGAAGCAAACGTGGCCGTTGGAAAATCCGACGTGGCGGATTTGGCGAAGCTGATTGGTGAGGAGAAAAGGGTTGAGAATAATGTTGTGGAGGAGTTGGTGGAAGGAAAGGAAGGGAAAGAGAATTTGGTGGTTTATGGAGCAAGATTGACGTTTGTGGATTTGGAAGAAGATGATATTTACGAGGTTCTCTTGAATGGACAGAAACCGATGGTGGTGAATTGTGGCATTGGTGGAGTGGGTGATGACGGTGTCGTTTTGGTGCTTCCGGGATCGCAAGGTGAAGAAGATGGGGGGAGAGGAGGAAGAATGGTCACGGTTACTTTGCCTGAAAAAGAAGTTGAGCAGCTCAAAGAGAAGCTAAGAGAAGAATGGGGGGATATTGACTCACTTGCATTT
>gnl_Pinta_v2.0_PITA_000054209-RA
ATGGAAGAAGAAAAAAGCACGGGGCATGCAGTTGTGCTCTCACGATTGTCCAGCGTTGTCCCGGCCACACCATCGACGGGCTCCCAAATTGCACACCTCCTCAGTGATTCGGATCTGAGCATGAAGTTACAGTACGTCCGAGCTGTGTATTATTATGAGAAGAGGTCTGTGGAAAATTTCTGCGATGGAAAGTGGAAGGAAGCGTTCTTAGATCCTCTCCTGGACTACAGACCGGTCGCGGGGAGGTTGAATTTAGCGCCGGATGGCAGACTTTATGTGAAATGTAACGACGCTGGGGTTAGAATTTTCGAAGCTTTCTCAGATTCTAATTTGAAGGATTGGGAGGATTTGAAGGATTGTTGCTTGGAACCGGAGCTTAGCCGGACTGATCAGAATCTTGGAAGCGATTTTAGCAGCGTCACACCCTTGGTTATTGTCCAGTTTACAAGGTTCAAATGTGGGGGAGTTGCCATTGGGATCAGTTGGTCTCACGTTCTGGGAGACGCATTCTCGGCTTCTGTTTTCATGAAGGAGTGGGGAGAAAGCTACAGGAGAAACAGATCCAAACCATGCCCTGCAACATGTACAGAACATCGAGCAGAAAAGTCGAGATGGGCTCCAAACAATCAATTTCACAAAGATCTTTGGGTGAATACACAACAAGAAAATACCATGATGGAAACAACTTCTTTCAGGTTATCAGAAACCATGGTATACTATCTCATGTCACAGGCCCAGGATTCCAAATCATTAAAGCCTGTGACACCATTTGTTGCAATTTCAGCATTTGTTTGGAAATCCATACTCAGGGCACACCCTGAAAGGCGTTATCACAATGCTCTGATATGTACAAATGTCAGTAAATACAAGAAAGCCTCTTCTCGATTGGGCAATATTAACCAGATATTGACACAAGTGCAGATATCTAACGAAAATGGAAGTAAGGAATTAAGTAATCTAGACTTGTGTAAAATTGCTCAGCTGATCCAAAATGGTGACCAGAGAACTTCCATGATTGGAGATGGGGCAGCTTTGGTTTATGGGTCAGATTTAACGTTCTTGAATTTGGAGCATCTACCCTGCTATGATCTGGTTCTTGAACAAGGTGGTCCGGTTCATGTCTCCTATACAGTAGAGCCTGTTGGAGATAATGGAATGGTAATAATCATGCCTTCTTCCGAGGGTGGAAAAAGTAAAGTTGTTAAGGTTTCACTGTATAAAGATGAACTCGTAACACTCAAGGAGGAGTTCATTCAATTTTCGATCGTT
>gnl_Poptr_v3.0_Potri.005G153600.1
ATGGTGCCAACAATCCTCAAAACATCAGTTTCTGGCATCAAGCTATCATCGGTTGTGCCAGCCGAAGTGACAGGTGACAACGAGGACCGAAAACTAACAAATATGGACTTGGCCTTTAAGCTCCATTATGTCAGGGGTGTGTCCTTTTTCAGTAACGAAACAGTCCAGGGTCTCACAATATACGACTTGAAGGAACCCATGTTTTCACTGCTCGCTCTCTATCCTACTGCTTCGGGAAGAATTCGGAAATCTGAATCAGGCAGACCTTTCATCAAGTGTAATGATGGTGGTGTTCGGATTGTTGAAGCGCACTGTGACAAAACCATTGAGGAATGGTTAAAGATTAACGACCACAAACCTCTTGATGATTATCTTGTTTACGATCAAGTTCTTGGTCCAGATTTAGGATTCTCTCCATTGGTCTTTGTTCAGTTCACTTGGTTCAAGTGTGGAGGAATGTCAGTGGGACTCAGCTGGGCCCATGTTCTTGGGGATCCATTCTCAGCTTCAACCTTCATCAACACATGGGGCAAAATTATGCAAGGTCACGTGCCATCAAGGTCTCCCCACGTGCCAAACACTAAAAAATCCAAATACCCACTTTCAACGACAAGAAGGAAGCCATTTTCCCTAAAACGGGTCGACCCAGTTGGGGACTCTTGGTTAAGTACCAATAACTGTAAAATGGAAACTCACTCTCTCCATGTCACTGCAGAACAACTTGACGACATACTATCAGACAATATTCGTGGTCAAAAGCAGCCAACTGAGTTATCCCATTTCCAAGTCCTCTCTGCAATAATATGGAAATCTTTGTCCAAGGTTAGGGAAGATTCAGGGCCAAGAATTGTGACAATTTGCACAGGAAATTCTCGAGTCAATGACCCTGAAGTTCCAAGCAACAACCTGGTGTTTAGCATTATTGAAGCAGACTTCTCGGTCGCGGAAGGAGAAATCTATGAATTAGCGGAATTGATTGCTGAGAAGCAGGAGGAGGAGAATAGCTTGATAGAAGATATAGTAGAGAGCGACGAGGTTGAATTCGACCGTATAGCATATGGAACAAATTTGACCTTTGTGGATTTGGAAGAAGCAAATATTTATGGGCTGGAATTGAAGGGGCAGAAGCCTATTTTTGCTAATTATTCCATCAAGGGAGTCGGTGAGGGAGGAGTTGTTTTAGTGCTACCTGCAGGGCCAGGAAATGGCAGTGGGAAAGTCAGTTCTGGGAGGACAGTGACAGTGACTTTGCCTGAAAATCAACTTTCAAGGCTAATGAATGAGCTCAAGTTACACTGGGGTCTTGCT
>gnl_Poptr_v3.0_Potri.001G319200.1
ATGGTTTCTTGCAAGGAGGATCAAAATTTGGTCTATGACATTAAACTATCATCTGCTGGACCGGGTCGTATTACTGGTTCGGACGTGATTCACGAGCCCAATGGCATGGACTTGGCCATGAAGCTTCCCTATCTAAAAGGTGTCTACTTTTTTAACAGCCAAGCATGCCAGGGATTGACCATCATGCAAATTAAGGGAAGCATGTTTTACTGGCTTAACGACTACTATACAGTTTGTGGCCGCTTCCAGCGAACGGAGGCTGGACGGCCATACATGAAATGTAATGACTGTGGTGTGAGGATTGTAGAGGCTCGGTGCAGCAAGACAGTCGATGAATGGCTAGAAACAAGGGATTGTTCTCTTGACAATCTTCTTATTTACCATTCACCTATTGGTCCTGAATTATTTTTCTCTCCTTCGCTTTACATGCAGGTAATTAATTTCAAATGTGGAGGAATGTCCTTGGGCATTAGCTGGGCCCATATAATTGGAGATGTGTATTCAGCTTCGGAGTGCCTCAACTCCTGGGGCCAATTCCTGGCTGGTCTTAAGTCGTATGGGCCTTTGAAGCTCACAAAATCACCCACTGGGCTTGAAGATTCCAAGAGCCCATCTGTGGGTACCCAGGAACCCGTTTCTCTGAAACAGGTCGACCCGGTTGGTGACCTCTGGGTAACTGCCAATGACTGCAAAATGGAAACTTTTTCATTCCATTTATCTGCTTCACAAGTATCTCAATTACACTCAAGAATTTGGGGTCCGAGTGGAATTGCCAAGATCCCATTTTTTGAGTCGCTGTGTGCTATAATGTGGCAATGCATAGCCAAAGCTAAAGATGGGCTTGAGCCTAAAGTTGTCACCCTCTGCAAGAAAGATCCCAACAACCCTAAAGATGGGATTTTGAGCAACAGTCAAATTATAAGTTCAGTCAAGGCAGATTCCTCAGTTGTGGACGCAGATTTGCAAGAGCTGGCCACGTTGCTGGTTGATCAAGCCACAGAGGAGAATAGCCAAATTGAAGAGGTGGTGGAAAAGGATAATGGAGTATTTGATTACATTGTGTACGGTGCAAATTTGACATTTGTGGACTTAGAAGAGACTAATTTTTATGGACTGGAATGGAATGGACATAAACCAGAAGCTGTGCACTATAGCATCCAAGGTGTTGGAGATGAAGGAGCTGTTATGGTACTTCCATGGCCAAAAGATTCAGGCACGGATGGCAACATTGGAAGGATCGTGGTGGTAACTCTGCCTGAAAATGAGGTGGTGAAGCTCAGATTTGAGCTGCAAAAAAATGGTCTGATGCTTGAAGATGACATCGATTCC
>gnl_Prupe_v2.1_Prupe.1G163500.1
ATGGTCTTGGGTAGCCAAGAAAACTTGGTCTATGGCATTAAGCTTTCATCAGTCGGGCCAGGCCGGATTACCGGGTCGGATGTGGTTCATGACCCGAGTGGCATGGACTTGGCTATGAAGCTCCACTACCTTAGAGGAGTGTACTTTTTTAGTAGCCAAGCAGCCCAAGGGCTAACCATAGTGCGCATGAAAGAAGCTACGTTCACTTGGCTAAATGTACACTACCGGGCATGCGGACGGTTTCGGAGATCCGAATCCGGCCGGCCCTATCTCAAGTGTAACGATTGTGGGGTGAGGTTCCTTGAAGCAAAGTGTGACAAGACGATTGAGGAATGGCTAGAGATGGACTTGTCTCACCAGAAGCTGCTTGCTTCAAACCAAGTCATTGGACCTGAACTATTCTTCTCTCCACTTGTTCTCTTCCAGGTTACTCATTTCAGATGTGGAGGCATATCATTGGGTCTTAGCTGGGCCCACGTGTTGGGAGATGCCTTTGCAGCTTCCGATTTCGTCAACGGCTTGGGGCAAATTATGTCTGCTCTTGAGCCCAATAGGCTACCAAACTATACAACATCAAACAAAAAGTTCCAGAAACTTGAAAACCCACCACCCCCACTCTCCATAAAACAGGTGAACCCAGTTGGTGACCATTGGATAACTCCCATTAACTGTAAAATGGAAACACTTTCATTCCCTATCACTGCCACCCAGCTAAACAACTTGCAATTCAAGATATTGGGTCAAAACCAAATTCATCAAATTCCAATTTTCGAACTCATTTCTGCCATAATTTGGCAATGTGTAGCCAAAGTTAGAGGGTCGGAGCCAAAATTGGTGACAATTTGCAAAAATGACCCAAAAGAGAGGGCAAGAGGGGAAGGCAGCAACAGTCAGATTATAAGCACAGTCAAGGCAGATTTCAGCATTACAGACGCGGATCCAAAAAAGTTGGCAACCTTGCTAGTCAAGCAAGCCGGGAACGAGAGATCCCAAATAGAAGAAGCTATGGAGAATGATAATGGAGTGGCTGATTTTGTTGTGTATGGAGCCAATTTGACGTTTGTGAATTGGGAAGATGCTGATTTCTATGGGTTGGAAGTGAAAGGGCATAAGCCGGTTTACGTGCTTTATAACATACAAGGTGTTGGAGATGAAGGAACTGTTTTATTGCTGCCAGGGCCTAAAGACTTTGGTGTGGGTAGAGGTGAAGGAAGAGTGGTGAATATTATTTTGCCAGAGAAAGAAGTGTTTGGGCTGAAATCTGAGTTGAGAAAGAATGATCTGTTGCTTGAGAATGAGCTTGAA
>gnl_Prupe_v2.1_Prupe.1G533000.1
ATGATTTCAACAGGCTTGAGGCTCTCCACAGTTGTGCCAGCCACCGCGACAGCTGAGCAAAACATGGTCCATGAGCTCACAGACATGGACTTGGCCATGAAGCTTCATTACATCGAAGGGCTCTACTTCTTCAAGAGTGATGCAGTTGAAGGGCTCACAATATATGACCTGAAGAAACCTACGTTTCATCTGCTGCAGCTCTACTTCACTGCCTCCGGGAGGATTCGGCGATCCGAAACCGGCAGGCCCTTCATCAAGTGCAATGATAGTGGTGTGAGAATTGTAGAGGCATATTCTGAGGAAGCTATGGATCAATGGCTGGCCATGGCCATGGAGGATTCTTCTCTCTTTAATGGTCTTACTTATAACCAAGCCCTTGGTCCTGATCTTGGTTTCTCTCCTTTGGTCTTTTTACAGTTCACTTGGTTCAAATGTGGAGGAATGTCGGTGGGGCTGAGCTGGGCCAGTGTTCTTGGAGATGCATTTTCTGCCTCAGCATTCATCAACATGTGGGGGAAGATCATGGCAGGTCACCTGCCACTCAAGCCTCTGCACGTGCCAGTTCCTGGAAAACCTGAATTCCCAGCACTTTCAACCCCTAACACATCATCTTCTCTGAAAAGGGTTGATTCAGTAGGAGATTACTGGGTGACACCAAACAACTGCAAGATGAGGAAACATACTTTTCATGTTTCCGCCAAGAAACTTGATCATTTGCTCTCAAACCAATCAACCAAGTTCTCAGCTTTTGAAGTTCTTTCTGCTATAATTTGGAAATCCTTGTCGAAAATTAAGGAAAACTCAGAGCAGACAAGAAGGGTGACAATTTGCACAAATTCCCATGAAAGAAAATATGAAATTCCAAGTAACAACATAGTTTTGTGCACAGTTGAAGCTGATTTCTTGGTCACAGAAGCTGATGTCTCAGAGTTGGTGGAGCTGATTTTGAACAGAAGGGCAGAAGAGAAAGGAATAGTTGAGGAAATGAAAGGGTTGGAGAGTGGGAGCTCAGACTTCATAGCATATGGAGCAAATTTGACATTTGTGAATTTGGAAGAGGCAGAGATTTATGGGCTTGAATTGAAGGGACAAAAACCAGTTTATGCAAATTATAGCATTAATGGGGTTGGTGATGAAGGGGTTGTTTTGGTGCTTCCAGGGCCAAAATATGGCAAAGAGGAAGCTAATATTCATGGCGGCCGACTAGTGACTGTGGTTCTGCCTGAAAATGAAGTTGCGCAGCTGAAAACTGAGCTCCAAAGAGAATGGAGTACTGCC
>gnl_Solly_v2.4_Solyc09g092270.2.1
ATGGTGTCTTCAAAATTAGAAGATGGTCTAATTTACAACATAAAATTATCCTCAGTTGGACCAGCAAGAGTAACAGGACAAGATGTTGTTTATGAGCCAAGTAACATGGATTTGGCCATGAAATTACATTATTTGAGAGGGATTTATTACTTTGATAGCCAAGCATTTCAAGGTGTCACAATTTATAAAATAAAAGAACCAATATTTATTTGGTTCAATTATTTTTATATGACTAATGGTAGGTTTAGAAGGGCAGAATCAGGGAGACCTTATATTAAATGTAATGATTGTGGTGCTAGGTTTATTGAAGCACAATGTGATAAAACTTTGGATGAATGGCTAGAAATGAAAGATACTTCACTTGAGAAATTACTTGTTTCTAATCAAGTTCTTGGTCCTGAATTGGCTTTCTCACCTCCAGTCCTCATACAGCATACTAAATTCAAATGTGGTGGAATTTCATTGGGCCTAAGTTGGGCCCATGTACTTGGAGATATATTCTCAGCAACTGAATTTTGGAACTTTTTGGGTAAAGTAGTTGGTGGATACCAACCGCCCCGACCCATTAACTTGGCCCATTCATTAACCAAAGCAAACTCAACAGAAACCCTACAAAAAATTGTGGAGGATCCACTTTCCATAAAACGGGTTGACCCGGTTGAAGATCATTGGGTTGCTAATGCAAGTTACAAGTTGGAGTCGTTTTCGATCCATGTTAGTGCATCCAAATTGGGCCAATTACAATCAAGAATAGGGATTCAAGGCCCATTTGAATCACTATGTTCTATTATTTGGCAGTCCATTTCAAGAATTAGAGATGGGCCAGGCCCAAAAGTTGTGACCATTTGTAAAAAGGGTGAAGAAAAGAAAGAGGGCGGCCTTATAGGAAACACACAATTAATTGGTGTGGTTAAGGTTGATGACTCAATTAGAGATGCTAATCCTAGTGAATTAGCAAGGTTGATTAAAAATGAGATCATCGACGAGCGATTAAAGATCGATGAAGCCATCGAGAAAGAGCATGGAGTGTCTGATGTGATCGTATATGGAGCAAATTTGACTTTCGTTAGCCTGGAAGGTGTTGATCTCTATGAATTCGATTGGAAGGGTCATAAGCCGAAGAATGTAAGTTACTTTATCGATGGAGTAGGCGATGCAGGGACCGTGTTGGTGCTTCCGGACGGGCCAAATTATGCTGAAGGAAGGATTGTGACCATGACTTTGCCCGTGGATGAGATAATGAAGTTGAAAAATGAGCTAAACAACGAATGGTCTATTGCT
>gnl_Solly_v2.4_Solyc12g087980.1.1
ATGGATCACGTCGAGAAATTAATCTCCGACGTGAAATTATCGTCCGTCGTGCCGGGGAGGATCACCGGCGACGACAAACTCCAGCATGAATTTACCAACATGGACTTAATAATGAAGCTTCATTACATTAAAGCTCTTTATTTTTTCAAAAATGATGTTGTTGAAGGTTTACATATTCATGACCTAAAACTTCCCATGTTTAACCTTCTTGAACTTTATTACCCGATTTCCGGCAGAATTAGGCGGTACGATGGCGGTGATGGTGGTGGTGGTGGCGGCCGGCCGTTCATGAAGTGTAATGATAGTGGTGTTAGGGTTGTTGAAGCAAAATGTAAAAATAAAACAATTGATGAGTGGCTTGCTATGAATGATAATGATCATGATGAGGAGCTTGTTTATGATCAACTTCTTGGTCCGGATTTGGGATTTTCACCTCTCGTTTTCATACAGTTCACTTGGTTCAAATGTGGAGGGATGTCAATAGGGCTAAGTTGGGCTCATATACTTGGAGATTCATTTTCAGCTTCAAATTTCCTCAACATATGGGCAAAAATCATGGTTGGTCAACAAATTTCACCTCAATTTCTTCACAAGTCAACAAAAACCAACAAATTGATCAATAATAATAATAATAATAATCCAATATTATCTACTATTACAAAGTTTCCATTTTCTCTAAAGAGAGTTGATCCAGTTGGTGATCATTGGAAAATCACCAACAATATCAAAATGCAATCACATTCTTTCCATATCACACAAAATCAACTAAACCAACTAGTTTCCAATGTTTGTGGAACTTATAATAAGGTGAAGCCTTTTGATGTTATTTGTGCTACATTGTGGAAAATGTTGGCTAAGGTAAGGGGAGAATATTCATCAGAGCCCGCGATTGTGACCATTATACGTGGAGACCATGACAGTGAAACAACTGAAGCCGTGTCAAGCAACAATCAAGTGACTATCAGCACAGTTGAAGCAAATGACATTAAAGTTTCAGATGTTGATACTTCAGAACTGACAGAGTTGATAGGCGAAAAGACCGTAGATGAGACTAGAATTGTTGAAGAACTAATGAAAAAAGAAAATGGTGTTTCGGATTTTATAGTCTATGGGGCAAATCTCACATTTGTGAATCTCGAAGAGGCAATGATTTATGATTTAGAAGTTAGAGGTAAAAAACCAATATTTGCAAGTTATAATATAAGTGGAGTTGGTGATGAAGGTGTTATTTTGGTATTACCAAGGCTTGAAGGTGGAAGGATAGTGAATTTGGTTTTGCCTAAAAAACAAATTGAAGGTTTGAAAAATAAGATGAGAGAGGAATTAGGTATTTTT
>gnl_Sorbi_v3.1_Sobic.007G076100.1
ATGCTTCATTTCATGGTACTATATATGTCCATCGGGGAAGTTTACACCAATCCTCCAGCTCAAGTTTCCAACATTACACGGCAATTCCATTGGATTTGGATCTCGCCACCACCGACCGACCGAGACCGCCGCGTCGCGCGCGCCATGGTTGTCGAGGCCGCCGTCTCCGGGAGCCCGCCGCTGGCCGTCGGCGGCGTGGCCGGCAGCAGCAGCATGGGCGTGCACGGGCACCGGCTGTCGACGGTGGTGCCGAGCTCGGTGACGGGGGAGGAGGTGAACTACGAGCTGGCGGACGCCGACCTGCTGCACAAGCTGCACTACCTCCGCGCGGTGCACGTGTTCCGCGCGCCGGCGGCGTTCGCCATGGAGGCGCTGAAGGAGCCCATGTTCCCGTGGCTGGACATGTACTTCCCCGTCAGCGGCCGGCTCCGGCGGCGCCGCCAAGCGGAGGACGGCGACGGCGACGGCAAGGACGACGCCGCCGCAGCAGCGGTGGGGCGGCGGCCGTACGTGCGGTGCAACGACTGCGGCGTGCGCGTCGTGGAGGTGGCCTGCGACGCCACCGTGGAGCAGTGGCTGGAGGCGGAGGCGGAGCGCGGCGGCCTCTGCAAGGCGCTGGCCTACGACAAGGTGATCGGGCCGGAGCTCTTCTTCTCGCCGCTGCTCTACGTGCAGGTCACCAGCTTCAAGTGCGGCGGGATGGCCCTCGGCTTCACATGGGCGCACGTCATCGGCGACATCCCCTCCGCCGCCGCCTGCTTCAGCAAGTGGGCGCAGCTCTTCAGCGGCAAGAAGGCCCCGGCACCGACCCTGAGAGACCCACTCGCCATGCCGCCGTCGGCGGCCTCACCTGCCAGCGTGGCGGCCCCGCCGCCGTCGGTCAAGGCCACCGCCGCGCCCGTCGGCGATCACTGGGCCGTCCCGACCACCCGTGACATGGTGCCATTCTCCTTCCACGTCACCGAGCAGCAGCTGCAGGGTCTCCTGCTCAGCGCGGCGCCCGAGGGTCATCAGCAGCGCCATGTGGTGGGCCCGTTCGAGCTGGTCTCGGCGCTGATCTGGAGGGCGCTGGCCGCGATCCGAGGCCCCGGCGGGGAGGAGGAGGCGACGCGCACGGTGACCGTCGTGAAGACCGAACCGACGCCGACGCCGGCGGGGCTGGCCAACGAGCACCGCATCGGCCACGTCGTCGCGACCGGCGGCTCGTCGCCAGGGACGGTCGACGTCGCCAAGCTGGCGGCGCTGCTGGCCGGCGCGCACCTCGAGGAGGCCAGCGCGGTCGCGGCGGCGGCGTTGGCCGGAGCGGAGGGGGAGGACGTCGACGTGGTCGTGTACGGCGCCAACCTGACGTTCGTGGACGCCGAGGGCCTGGCGGTGTACGACGGGCTGGAGCTCGCGGGGCGGCGCCCGGCGCACGTGGAGTACGCCGTGGACGGCGTCGGCGACGGCGGCGCGGCCGTCGTGCACCGCGACGCCGGCGGGCGGGGCCGCACCGTCGCGGCTGTCGTGCGCCGCGGCGAGGCCGACCGTCTCCGTGCCGCGCTCCGTGACGCGCTGCACGTTGCT
>gnl_Sorbi_v3.1_Sobic.006G211000.1
ATGGTGTTGGAGCAGGAGCAGGAGGAGGTGTTGCCGGGGGCGGTGCACGGGCACCGGCTCTCCACGGTGGTGCCGAGCTCGGTGACGGGGGAGGTGGACTACGCGCTGGCGGACGCGGACCTGGCCTTCAAGCTGCACTACCTGCGCGGGGTGTACTACTACCCGCCAGGGGACGTGGCGCGCGGCCTGGCAACCAAGGTGCTCAAGGACCCCATGTTCCCCTGGCTCGACGACTACTTCCCCGTCGCCGGCCGCGTCCGCCGCGCCGAGCAGCAGGAGCCCGAGGCCGCCGCCGCCGGGGCGCCGCGCAGGCCCTACATCAAGTGCAACGACTGCGGCGTGCGCATCGTGGAGGCCAAGTGCGACCGCGACATGGACGACTGGCTCCGTGACGACGCGCCCGACAGGCTCAGGCAGCTCTGCTACGATAAGGTGCTCGGCCCCGAGCTCTTCTTCTCGCCGCTGCTCTACGTCCAGATCACAAACTTCAAATGCGGCGGGCTGGCGCTGGGGTTCAGCTGGGCGCACCTCATCGGCGACGTGCCGTCGGCCGTCACCTGCTTCAACAAGTGGGCGCAGATCCTGAGCGGCAAGAAGCCGGAAGCCACCGTCCTCACCCCGCCGAACAAGCCGCTGCAGGCCCAGTCCCCCGCGGCCGCGGCGGCGCCGCGCTCCGTCAAGCAGGTCGGGCCCATCGAGGACCACTGGCTGGTCCCCGCGGGCCGCGACATGGCGTGCTACTCCTTCCACGTCAGCGACGCAGTTCTCAAGAAGCTCCAGCAGCAGAGTGGCCGCCACGCCGCGGCCGCTGGCACCTTCGAGCTCGTGTCCGCGCTGGTGTGGCAGGCGGTGGCGAAGATCAGGGGCGGCGACGTGGACACGGTGACCGTGGTCAGGACCGACGCGGCCGCGCGGAGCGGCAAGTCCTTGGCCAACGAGATGACGGTCGGGTACGTGGCGTCGGCGGGCTCGTCGCCGGCGAAGACGGACGTCGCGGAGCTGGCGGCGCTGCTGGCCAAGAGCGTGGTCGACGAGACCGCCGCGGTGGCGGCGTTCGCGTTCCAGGGTGACGTCCTCGTGTACGGCGGCGCCAACCTGACGCTCGTGGACATGGAGCAGGTGGACGTGTACGCGCTGGAGATCAAGGGGCTGCGCCCGGTGCACGTGGAGTACGGCATGGACGGCGTCGGCGAGGAGGGCGCCGTGCTGGTGCAGCCCGACGCCGACGGCCGCGGCCGCCTCGTCACGGCCGTGCTGCCCAGGGACGAGATCGACAGCCTCCGCGCCGCGCTCGGTAGCGCGCTGCAGGTCGCC
>gnl_Spipo_v2_Spipo9G0029300
ATGGTCTCCGCAAACGAGGGGAATGGCAGCGCAGCTGACGCGACGGTCATCGACAGGCGGATGTCGACGGTGGTTCCCGGCGTGATGGCCGGCTACGGGAGGGTCCTGGGGCTGACCAACCTGGACCTGGCCCTGAAGTTGCACTACCTCCGGATGGTTTACTACTTTCCCGCGCCCCCCGCTGGCGGGGACGGCGGCGGCGGAGGAGGAGGAGCAGCGATCACGGCGGCGGAGCTGAAGAACCCCATGTTCCGGCTGCTGGTTCCCTACTTCCCCACCTGCGGGAGGATCCGCCGCTCCAGCTCCGGCAGGCCCGTCCTCAAGTGCAACGATGGCGGCGTCAGAATCGTCGAGGCCCGCTGCGGGGCGACCCTCGCCGACTGGCTGGAGAAGAAGAAGCCCTCCCCTCACCCTCCACTCGCTCCGGAGAAGGTCCTCGGCCCCGACATGAGCTTCTCCGCGCCGGTCGTCGTCCAGTTCACCAGGTTCCAGTGTGGGGGGCTGGCCGTCGGCTTCAGCTGGTCTCATGTCATCGGAGACGCCGTCTCGGCGGCGAGCTTCGCCGGCAACTGCTTCCGGGCGATCAACGGCGACCCGCCGCCGCAACCCCACCAGCTCCACAAGTCCCCGGCGAGGGTCGAGCTGCCGGCTGCAGCGGCGCCTCTCTCGGAGCGGCCGACCAACGCCATGGAAGACGAGACGGTCACGACGGGGGAGCCCAAGAAGAAGCCCTTCTCGGCGGCGGCGGCGGCGCCGCTCTCGGTGAGGGCGGTGAAGACGGTCGACGGGTGCTGGCTGCCCGCCGGCGAGGTGAAGATGGAAAGTCTCTCCCTGGAGATCACCGGGGACCAGGTGGAGGTCCTCCGGGATAAGACTCTGGCCCGGAGTTCCTTCGACGCTATCGCCGCCGTCGTCTGGCAGAGCTTGGCTAGGATCCGGGGAACGAGCAGAGAGCCCAGGATGGTGACCGTCTGCAAGTCCGGCGACCAACCCTCAGGCAGGAGCTGGCTCCTCGGCAACGACCAGGTTGTCGGTGTCGTGCGGGCAGCGGAGCTCTCGCCGGCCGCCGCCGACCTCTCGGAGCTCGCGAAGCTGCTCGCTGGAGGATTCTCCGATGAGACGCCGGCGATCGAGGCGCTCGCCGGAGCCGACTCCGGCGGGCCGCCGGATCTGATCCTCTATGGGGCGAACCTCTCCTTTGTGGACCTCGAGGACCTGCCGGTCTACGACGTGGCCGTCAGAGGCCAGCGCCCGGTCTTCGTCAACTTCACCATCGAAGGCGTGGGCCGCGAAGGCACCGTCTTGGTCTTCCCTGGCGGGGGACCCGACGGCGGCGGACGGACGGTCAACGCGGTTCTCCCCGGCGGCGAGGCGGCGGCGCTAATGAGGGAGCTCCGCACAGCCTGTGGCGGCCTTTCCTGGTCAGGAAAGGAT
>gnl_Stras_v2.0_SGA_v2.0_scaffold31T12581
ATGGAGGAAAAGGGCCTTATCTACGACGTGAAGCTGTCGTCTGTCGGGCCGGGCAATGTCACGGGCCCAGACTCGATCTTTGAGCCCGGGAGCATGGGCCTGGCCATGAAGCTCCACTACTTGAGGGGCGTGTACTATTTGGAGAGACCCGCGTTCGAGGGGCTGAGCACGCTGGAGATCAAGGAGCCAATGTTCACGTGGCTCAATCAGTACCCGCCCACGTGCGGCCGGTTCAGGAGGGCCGAATCGGGCCGGCCCTATGTCAAGTGCAACGATTGTGGGTTAACTAAATTCAAATGTGGAGCAGCAGCCGTGGGCCTGAGCTGGGCACACGTCCTAGGAGATGCGTTCTCGGCTGCAGAATACATGAACTCCTTGGGCCGCGTTGCCACCGGGTGTGGCCCATACCGGCCCATTAACCTCAGCCACACTACACCAAAGCCCGTAAACTCCAATGGGCGGCCCAAAGTAGTGGCGGAACCTCTTTCCATCAAACGGGTTGACCCAGTTGGAGATAATTGGACACACTCATCTAGCATCAAGATGGAAACATTCTCTTTCAATCTCACACACATGCAATTGAGCCAAATTCAAACAAAATTGGGAGGCGAATTCTCGTCTTTCGAGGCAATTTCCGCAATCATGTGGAAATGCATTGCCAAGACTCGAGTCGAGGATTCTGAACCAAAAATCGTGACTATATGCAAAAGGGAAGAAAACAATAAGATGTCACATTTGAGAAATGGTCAAGTTGTGAGTGTGGTGAGTGTCGATTCCTCAACAGCGCTGGCCGACCCTAGCAAGCTAGCATCATTAGTGAAAAACGAGGCATTTGACGAGACTTATATGATTGAAGAAGCTATGGAGAGAGAAGAAGGATTGGCGGATTTTATCGTGTATGGGGCCAATTTGACCTTTGTGAACCTTGAAGAAGCCGGGTTTTACGATTTTGAGTATAGGGGAGAAAAGGCAGTTAGGGTTAGCTATAAAATGGATGGTGTTGGTGATAAAGGGTTGGTTATGGTGCTTCCGGGGCCGAAAGGTGAAGGAAGGTCCATTGTGGTTGTTGTGCCGGAGAATGAGATCAATGGGCTCAAATTGGAGTTGGAAAAGGAGGGATTTGGGGCATGA
>gnl_Stras_v2.0_SGA_v2.0_scaffold48T17857
ATGGCGTCCCCAATCGAATCCGATCAGAGCTTAATTTTTGACATAAAATTATCGACTGTGGTGCCGGCGAGCATCACCGGGGAGGACAAGGTCCGTGAGTTCACGGCAGCAGATTTGGCCGTGAAGCTGCACCACATCACCACCGTACACTTCTTCAGCCCGGAGGCAGCCGCGGGGCTGAGCGTCCAGGACCTCAAGGCGCCCATGTTCCAGTGGCTGCAGCTTTACTATCCAATTTCCGGCAGAATCCGGCGCCACAAGGCCGGCGGGAGGCCGTTCGTCAAGTGCAACGACAGCGGCGTTCGGATCGTGGAGGCTAAGTGCGCCACGACTGTGGAGAAGTGGCTGGCGGCGGAGGGGAGCCACGGAAGGCTTGTTTATAGGCAGCCGATGCTCGCGCGGGATCTCGGGTTCACACCGCTCGTGATTCTGCAGGTACGTACGTACGCCACGTCTGATCATATCCCCACTAATGCTTGTGGATTGAATTATTTGTTTAGGAACAATTAA
>gnl_Stras_v2.0_SGA_v2.0_scaffold48T17858
ATGAGATGGGCTCACGTACTTGGCGACGCATACTCAGCCGCAGAGTGCATCAACACGTGGGGCAAGATCATGGCCAATCACAAAGTGCCGGTTCACCTAAGCAATCCCATCAATATCCAATCACAGCCTTCCACGTCAGCATCCTTATGCCGGTCCATTAAACAGCTGGACCCCCTCGGAGACAACTGGTCAATCCCTAACAACTCCAAAATAATGCAAACACACACTTTCCACATAACAAAGGAAAGCCTAATCAAACTCCTGCCTGAAGAGAAGAATAGCAATAAGTACAGAGTAATAACCCCGTTCGAAGTGATCTCGGCCGTTATATGGAAATGCGCGGCCAAAATTATGAATATGATTAATATTATCACCGTGTGCAAAAAGAGCGACAAAATACTTGACCTCACGAGCGTACAGTCAGAGCTACCCAGCAACACTCGCCAGGTGACTGGCACGGTTGAAGCTCGAACGTTGGATCTAATCAGAGACGCCGATTATCTTGAGTTAGCGAAATATATTTCCGAGGAGTTTGTGGACGAGACGAATGCGGTGGAGAGAGAAATGGAGGAAGGGAGTGGGAAGCTCGATTTTATCGTGTACGGGTCGAACCTCACGTTTGTCGAGTGGGAGGAAGTGAATGTGTGGGGGTTGGAGCTTAATGGGCTGGGCCCGATTTTTGCGGGCTTGAGCATTGATGGGGTGGGTGATGAAGGGGCTGTGGTGGTGATGGCCCGAAATGGAGGTGGGAGAAGTGTGAACGTGATTTTGGCTGAGGATAGATTAGGACAATTGAGGAATGAGCTTGTGGAGTATGGTATAGTGTAA
>gnl_Theca_v1.1_Thecc1EG020239t1
ATGGTTCCTCCAGAACAAGACCGCCTTGTCTATAACATTAGGCTCTCATCCGTCGGCCCAGGCCGCGTGACCGGTACGGATGTGGTTCATGAGCTTAGCGGCCTTGACTTAGCCATGAAGCTTCACTACCTCAAAGGGGTCTACTTCTTTGGCAGCCAGGCAGTGGAAGGGCTAACCATCACACGCATGAAGGAAATCATGTTTTTTTCGCTCAACGACTATTATATCACCTCCGGCCGGATCAAGAGAAGCGAGTCAGGCCGACCCTATATAAAGTGTAACGATTGTGGGGTGAGGTTCGTGGAAGGATTATGTGATAAGACAATCGATGAATGGCTAGAGATGGGAGATGATTCCCTTGACAACCTGCTCGTTTACCATCGAGCCATCGGCCCAGAATTATCATTTTCTCCTTCAGTTTACTTACAGGTTACTTGGTTCAAATGCGGAGGAATTTCAGTGGGGATGAGCTGGGCCCATATCCTTGGAGATGCATTTTCAGCCTCTGATTTCATCAATAGTTGGGGCCAATACATGGCTGGGCTTAAGCTCAATGGGCCACTCACCCTCTCAAAGTCAGTTGCCAAGATTGAAAAACCTGATGACCCAACCCAACTTGCCAAGGAACCACTTTCTGCAAAGCAGGTCAACCCTGTTGGAGACCTTTGGGTAACTGCCAATAACTGCAAAATGGAAACTTTTTCTTTCTTCTTGAGCAAACTACAGCTATTAACCTTACATGTAAAGATATGTGGTGAAGATGGAGGTAAAAGAATTTCGCCTTTCGAGTCCGTTTGCGCTGTTATTTGGCAATGCATAGCCAGAGTTAAAGAAGCATATGAACCACAAATTGTGACAGTTTGTAGAAAAGATCCCTACCATGACATTAATGTTCCTAGCAACAGTCAAATCATAAGTGCAGTCAAGGCAAATTTCTCTGTCACGGAAGCAGATTTGAACAAGTTAGCAATGTTGCTAGCTGAAGATCAGGGCCTGGATGAAAGAAACAAGATTGAGGCAGCTGTAGAGAAAGAGAATGGGGTGACAGATTACATCATGTATGGGACAAATTTAACATTTGTGAACCTGGAAGATGCCGGTTTATATGAATTGGAGTTAAAAGGACATAAACCAATGTTTGCATATTATTCTATCCAAGGTGTGGGAGACGAAGGAGCAGTTTTGTTTCTTCCAGGGCCCCCAAGTACTGAGAGTGATGGCAAAGAAAGATTGGTCACGATAACTTTGCCAGAGGATCAATTACTGAAGCTAAAGTCTGAGCTAAAAAGGAGTGGTTTACTTCTTGCAACTGAACTTGAA
>gnl_Theca_v1.1_Thecc1EG034518t1
ATGGTGTCAGCAGCCCTGGAAAGCCCAGTTTCGGGCCGAAGGCTCTCATCCGTGGTGCCTGCCGAAGTAACAGGCGACAACAAGGACTTTGAGCTCTCGAGCATGGACTTGGCGATGAAGCTCCATTACATCAAGGGTGTTTATTTCTTCCAAAGCGAAGCAGTCCAGGGGGTGTCGGGCAGTGACTTGAAAGAACCAATGTTTCGATGGCTGGAATTCTACTTCACTACCTCGGGGAGGATTCGGAGATCCTCCGGAACAGGCAGGCCGTTTATTAAATGCAACGATGCTGGCGTCCGAATTGTTGAAGCTCACTGTGATAGCAAGACTATTGATGAATGGCTGGCAACCAGTGACCATTCTCTTGATCATTTGCTTGCACATGATCAAGTCCTTGGTCCTGATCTGGGATTCTCCCCTTTGGTTTTTCTACAGTTCACCTGGTTCAGGTCTGGGGGCGTATCCATAGGGCTAAGCTGGGCTCATGTATTAGGAGATGCATTTTCAGCTTCAGCCTTCATCAATTTGTGGGGACAGATCATGGCTGGACAAGTTCCACCAAAGTCTCTCCAGGTCCACAATCCTGAGAACTCAGAACTCCCAACTTCTATCTGCAGAAAACCCTTTTCCTTGAAGAAGGTTGACCCTGTTGGTGACTGCTGGCTAACTGCCAATAACCACAACATGCAAACTTACTCTTTTCATGTCACTGAGAAACAACTTCACCACATAGTTTCAACTACTCGTGATCCAGGCCAAACAGATAGTATCTCTCATTTCGAAATCCTTTCTTCTATAATATGGCATTCATTATCGAAACTTAGAGAAGATATGGGGCCAAGGATTGTTACAATTTGTTCAAATAATTCCCTCATCAGAGAAAATGAAATGCCAACTAACGGTATGATTTTTAGCACAGTGGAAGCAGATTTCTGTGTCTCCAAGGGCGAAATAACTGAACTGGCGAAGTTGATTGCTGAAAAGAGGATGCCTGAGAATGGTCTGGTTGAAGAATTATTAAGAGATGAAGCAAGATCAGATTTTATAGTATATGGAGCAAATTTGACATTTGTAGACTTGGAAGAAGCAAATCTTTACGGACTAGAACTCAAGGGGAAGAGACCAATGTTTGTAAATTATACAATAAATGGAGTTGGTGATGAGGGAACTGTTCTGATTCTCCCCGGCCCAGAAAACGAAGGTGGCAGTGGGAAGATCGTGACCATGACCCTGCCTGAAGATCAACTTGCAAAGCTGAAGAATATACTTGGACATGACTGGAATATTGCTAAGCCAACT
>gnl_Utrgi_v4.1_Scf00026.g3348.t1
ATGAACCACTCCGGCGACGTCATATCCGGCATACGTCTCTCCACGGTGGTCCCGGCGAGCATAACCCCAAGGGAAGCCACACACCAGCTCACCGACACTGACCTCGCCTTCAAACTCCACCACATAACCACCGTGCACTTTTTCACCGGAGATGCGGCGGCGAATCTCACTGTCCCCGATCTAAAGAAGCCTATGTTCTACTGGCTGGAGGTCTATCGCGCGATTTGCGGGCGTCTCCGCCGCGGGGACGACGGGAGACCGTTCATCAAGTGCAACGACAGCGGCGTCAGGATAGTGGAGGCGAGTTGCAGCGATAAGACGGTGAAGGAATGGCTGCAAGCATTTAACGGCGGCGGTGATTACCGCCGTCTGCTTGTGTACAACCAACCACTTGTTGCTGATAGTTTCGAATTTACTCCTCTCGTCATCCTACAGCTGACGAGGTTCAAGTGTGGAGGATTATGCGTGGGAATGAGCTGGTCTCACTTTCTGGGGGACGCCTTCGGAGCCACTGGGTGCATCAACTCGNNNNNNNNNNNNNNNNNNNNTATTATGTGT
>gnl_Utrgi_v4.1_Scf00040.g4643.t1
ATGGGTGAGCAGGATCTGGTCTACGATCTGAAGCTGTCGTCGATCGGACCCGGAAAAGTGGCCGGATTCAACACGGAGGTGGAGCCCGGTAACATTGATTTGGCGATGAAGCTCCACTACATCAGAGGCGTGTACTATTTCAAAAGAGAAGCTTTTGATGGGCTGAAAGTACAGGATATCAAGGATCCCACCTTCGTTTGGCTCAACAAGTTCCCCGTCCACAACGGAAGATTCCGGCGAGATGATTCCGGCAGGCCCTACATCAAATGCAATGACTGCGGCGTCAGGTTCGTGGAGTTGAAGTGCCGGAAAACCCTAGAGGAGTGGCTTGAGGCTAGAGACTTGGAGGAGAAGGAGAAGCTTCTGGTTTCGGGTCAAGTTATGGGTCCGGAGCTCCAATTTTCTCCCTCCGTCTACGTCCAGCTGACGAAATTCGAAGGAGGGGGGGCGGCGGTGGGTGTGAGCTGGGCCCACGTTCTGGGGGATGCCTTTGCGATGGTGGATTTTGTGAACCTGTGGGGGAAAACAGTTGCGGGCCTGGATATTGGGCCGCCCGTTGATCTGGCAAATTATTCTGCGCCGCTCAAAAGCAATGGGCTCAGACCCAATGGAGAGAGTCTGAAGGATCCGCTTTCTGTTCTGCGGGTCGACCCGGTGGGGGACCATTGGATCCATTCCCCGGAGGGCAAGATGGAGCTGTTCTCATTCGACATCTCCGCCGCGGAGCTGAGTACTCTGCGGTCGAGATTGCGTGCGAAAGGCGAATTCGAGGCGATTTCCGCCGTCATCTGGCAATGTGTCGCCAAGATCCGTGGCGCGGGTGCGGAGCCCAAGGTCGTGACGGTGTTGAGGAAGGGCAGTCGCGAAGGAGACGGCGACGGTGAGATCTACCTAAGTAATACGCAGACTGTGGGCGTGGCGAGGGGTCCGGAATCGGTGATCGAAATGGATCGGAGCGAATTGGCGGCTCTGCTGCAGGACGCGGTGGATGAGCGGGAGAAGATCGAAAGCGCGATGGAGAGGAGCCAGGGACTGGCCGACTTTGTTGTGTATGGTGCGAACTTGAGTTTCCTGGACCTCGGAGAAGCGGATCTGTACGGGTTCGAATACAACAGAGAGAAACCAGTGAGAGTCAGTTATCGAATTGATGGAGTAGGAGCGAACGGCGCTATTCTCGTGCTTCAAGGACGCGGCGGCGACGGAGGGCGATCGGTGACGGCGATCCTGCCGGAAAAGGAGGTGGCTCAGCTGAAGTCGGAGCTCGTGGCGGAAGGCATTGTTGCCGCG
>gnl_Vitvi_Genoscope.12X_GSVIVT01009186001
ATGGTGTCTGACGGCGGCGAGGGCTCTGTTTACGGCTTCAGGCTGTCGTCCGTGGTGCCGGCCACGGTGACGGGAGAGGACAAGGTGCATGGGCTGAGCAACATGGACTTGGCGATGAAGCTTCATTATCTGAAGGGGGTTTACTTCTTTAGGAGGGAAGCTGTCGAGGGTCTCACCATCTCCGACTTGAAGGAGCCCATGTTCGAGTGGCTGAAGCTGTATTACCCCACCTCCGGAAGGATTCGGCGGTCGGAGAGTGGACGGCCGATGATAAGGTGCAACGACGGGGGCGTACGGATCGTGGAAGCTCAGTGTGACAAGAGCGTAGATGAGTGGATGGCGATGGAGGACCATGATATTCATAATTGCCTTACTTATGATCAAGTTCTTGGTCCTGATCTGGCCTTTTCTCCTCTAGTTTTCATTCAGTTGACCTGGTTCAAATGTGGGGCGATGTCAGTGGGACTCAGCTGGGCTCATGTCCTGGGAGACGTGGTATCAGCTTCGGATTTCATCAACATGTGGGGCAGCATCATGGCTGATCACGCCCCGCCTCGCTCTCTCGGTACTAATCCCACTTCCCCGAAACCCCAATTCCACCAGAAGCTTTCCCAGAAGCCCTTCTCCCTCAAAATGACCCACCCAATTGGGGACCACTGGCTTCTCCCCAGAGCCAATCATCCTAGAATGGGGACCCGTTATTTTCATGTCACTCTCGATCAGCTCAAGCGTTTACTTTCAGCCCACTCTGGACCACACGCCCAGTCCCAGCCCTTCCAGCTTCTATCCGCCATTATGTGGAAAACTCTAGCAAAAATACAGGGAGAGTCGGAGCCAAAGATCGTGACTGTGTGTAGAAATAGTTATGGCGAAAGGGGTGATGATGAGATTCTAAAAAATGCCATGGTGGTAAGCAGAGTCGAGGCGGATATCGGTGTTGCTGAGGCGGATGTCTCCGACTTGGCCAAGCTGATCGCTGAGAAGACGGTGTGTGAGAATGGCATGATTGAAGAAACGGTGGGTGGGGACGATGGGAAGTCGGATTTTATAGTGTATGGTGCGAATTTGACGTTTGTAAATCTTGAGGAGGTGAAGCTTTTTGGACTGGAGATTCAGGGACATAAGCCAGTTTGGGCGAGTTATAGCATCGGTGGGGTCGGTGATGAAGGGGCTTTCCTGGTGCTTCCCGCCCCGGACGGTGACGGCGGGAGAACGGTGACGGCAATACTACCGGAAAACCAACTTGCATGGCTGAGGCGTGAACTGAAAGATGAATGGGAAAAGAACAGGGCTAATATTTATGCAATATTACACTCTGTTTGGATGGCTGGAAACAATAAGAAAAACAAATCATATAAAAAAATCCATGTATGTGTGATTTGGGTCTTATTGAATACAAAAAAACATATATGC
>gnl_Vitvi_Genoscope.12X_GSVIVT01021019001
ATGGACTTGGCCATGAAGCTTCACTACCTGAGGGGAGTTTATTTCTTCAGTAGCGAGGCAGTCCAAGGGTTGACCGTCTACCGCATCAAGGAACCCATGTTCACATGGCTCAACCACTACTACTGGACCTGCGGCAGGTTCCGGAGATCCAACTCCGGCCGGCCCCTGATCAAGTGTAACGACTGCGGTGTTAGGATCATCGAAGCCAAGTGCGATAAGACCATCGATGAATGGCTTGAAATGAAGGATTCTTCTCTCACCAAGTTGCTTGTTTCCAACCACATCGTCGGTCCTGAGTTGCCATTTTCTCCTCTAGTATTTCTGCAGGTGACGAGTTTCAAGTGTGGAGGAATGTCACTGGGTCTGAGCTGGGCCCATGTTCTTGGAGATGCATTCTCAGCTTCAGATTTCATCAACATGTGGGGCCAAGCCATGGCCAACCAGCTACCTCAACACCCAGTCGACTTGCCCAAATCATCCTTCATGTTGGTGAAACCCGCGAACCGGTCCCAACTTGCCACTGACCCACTTTCCATCAAACGGGTCGACCCGGTTGGAGACAACTGGATAACTGTCAATAACTGTAAGATGGAGCCGTTTTCATTCCATATCACTGCAACCCAGTTGACTCAGCTGCAGGCAAAGATTTCGGGTCACAAAGCAACCCCACCTTTTGAGTGTCTCTGCACCATCTTTTGGCAATCCATAGCCAGAGTTTGCAGCAGGCACGAACCTGAAATAGTGACTGTTTGCAAAAATGAGCGTGGTAGTCGAAGAACTGGGACTTTGAGCAACAGTGCACAGATTATAAGTACGGTGAAGGCTGATTTCTCCGTAAAGGAAGCTAAGCCAAAGGACGTGGCAGCGTTGCTAGTTGAGCATGCTGTGGACGAGAGAGGCCTGATAGAGGCAGCAGTGGAGAGAGATGGAGGGGTGTCCGATTTCATCATATACGGGGCAAACTTAACTTTTGTGAATTTGGAAGAGGCCAGCTTCTATGGCTTGGAATTGAACGGACAAAAGCCTGTTCATGTGAGTTATCTGATCGATGGGATTGGGGATGAAGGCGTCGTTTTGGTGGCTCCCCCCGGCCCTAAAGATAGTGGAAAAGATAGCAACGAGGGAAAAATTGTTACAGTTATTTTGCCCGAAGATCAAGTGATGGAGCTGAAATCTGAGCTGAAAAGGGAATGGTCTATTGCT
>FraveV4A2_4g13360.t1
ATGGTTTTAGCCAAGGAAGACAGCTTGGTCTATGGCTTCAAGCTTTCCTCGGTTGGGTCGGGGAAGATTACGCCGGCGGATACGGTTCACGTGCCAAGTGGCATGGACTTGGCTATGAAGCTCCACTACCTAAGAGGAGTCTACTTCTTCAGTAGTGAGGCAGCCGAAGGGCTAAGCGTCCTGAAAATAAAGGAAACCATCTTCGTCTGGTTGATTGAACACTGGCGGGTGTTGGGCCGGTTCCGGAGGTCGGAATCCTCCGGACGGCCCTTTGTTAAGTGTAACGACTGCGGGGCGAGGTTCATTGAGGCTCAGTCTGATAAGACCCTTGAAGAATGGCTAGGGATGGACTCGTCTATCCACAAGCTGCTTGCTTCTAACCAAATCATTGGCCCTGAGCTGTTCTTCTCTCCTCCTGTTCTCTTCCAGTGGACTCGTTTTAAGTGCGGAGGAGTGTCAATAGGGCTTAGCTGGTCCCATATTCTGGGAGATGCCATGGCTGCTTCAGAGTACTTCTTCAATGGCTTGAGTCGAACCATGACTGGTAAGGAGCCTTCACCTTACCCGGAAACATCAAAACCAAATATTCATCAACTCAAGCACCCTTCACCACTAGCCCTAAAAAAAGTGGATTCAGTTGGTGACCACTGGATCACACCCAACAACCACAAGATGGAAACATTCTCGTTGGTCCTCACTCCCACCCAGCTAAACAGCTTGGAGCTCAAGTTACTGGGTCAGAATCCAAACCCAGCTGAAGAAATCCCAACTTTCGAGCTCATTTGTGGTGTTATTTGGCAATGTGTGGCAAAAATGAGACAAGGGTCGGAGCCGAAATTAGTCACAATCTGCACAAAAGGTACTAAACCTGCAGTTGCGGAATGCGGCAACAATCAGATTATAAGCACAGTCGAGGCTGCAGATGTTGCCGATATGGATCCGAAAAGTTTAGCAGCAATGCTGGCTAAGCGCGAGAGTTACGAGGAAACACAGATAGGAGAATTGGTGGAGAGCGAGAATGGAGCGTCGGATTATATTGTGTACGGGGCGAACTTGACATTTGTGAACTGGGAAGGTTCAGACTTCTATGGGTTTGAAGCTGAGGGACATAAGCCAGTTTGTGTGAATTACAGCATACAAGGTGTTGGTGATGAAGGAGCTGTTTTGGTTCAGCCAGGACCAAATGGTGAAGGAAGACTGGTGAATGTTATTTTCCCAGAGAAAGAAGTTGTGGGGTTGAAAGCTGAGTTGAGAAAGAATGATCTTATGCTTGAGATCAATAAT
>FraveV4A2_5g34840.t1
ATGGCATCAACATCAACCAACACCATTATCCACGGGACCAAGTCCAGCATGAGAATGTCTTCCGTCGTCCCGGCAACGGTGACCGCTGAAGAACACAAGGTCCATGAGCTCACCAAGATGGACTTGGCCTTGAAGCTACACTACATCAAAGGGGTCTACTTTTTCGGCAGAGTCGAGGGGGTTACCATTTATGACTTGAAGAAGCCTATGTTCCAACTGCTCCAACTCTACTTCCCTGCCGCCGGGAGGATCCGCAGATCAGAAAATGGACGGCCGTTCATCAAGTGTAACGATAGCGGTGTGCGAATTGTCGAGGCGCGTTGTGACGAAACGGTCGATGAATGGTTGGCCATGGCTTTGGGGGATGATCATGATTCTTCTTTCGATGTTCTTGCTTATAACCAAGCACTTGGTGATCCTGATCTTGATCTCTCTCCTTTGGTCTTTCTACAGTTCACTCGGTTCAAATGTGGAGGAATGTCAGTGGGAATTAGCTGGGCAAATGTTCTTGGGGATGCATTTTCAGCTTCAACCTTCATCAACCTGTGGAAGAAGATCATGGCAGATCCCGTGCCACACAAATCTCTGCATATACCACCAGACTCTGCAAAATCTAAGCTCCCACTTTCAGTACATCCCATTCTAATTACACCAAGTTTCTTGAAAAGGGTTGATTCAGTTGGCGATTTATGGCTCACACCCAACAACTGCAAGATGAAGACACATACTTTTCATGTTGATGCAGAGAAAATCAATCATTTTCTCTCAGGCCAAAAACCCAAGGTCTCAGCTTTTGAAGTACTCTCTGCAATCATATGGAAATCGTTGTCCAAGATCAAGGAAAACGCAGAAGAGACAAGGATAGTGTCTCTTTGTAAAAACAAATCTGGTGAAAGACAATTGGAGTTTCCAAGTAATGAGATGGTGTGGAGCACAGTTGAAGCAGATTTCTGGGTTGCAGAAGCTGAGGTCTCAGAATTGGTGGAGCTCATTTTCAACAAAAGGAAATATGAGAATGACATGATTGAAGAGATGATGGGGCACGATAATGAGAGTGGGGAAGAATCTTCAGACTTCATAGCATATGGGGCAAAATTGACATTTGTGAATTTGGAAGAGATAGAGATTTATGAGCTTGAATTGAAGGGGCAGAAGCCAGTTTATGCAAATTATGCCATTACTGGAGTCGGTGTTGAAGGAGTTGTTTTGGTTCTTCCAGGGCCAAAATGTGGTAAGGAGAGAAATGATGTTGATGGTGATAAAATTGTGACTGTGGTTCTGCCTGAAAATCAACTTGCGCAGCTGAAAGTTGAGCTCCAAAAGAATTGGAATATTGCT
>FraveV4A2_5g34850.t1
ATGGTGTCTTCGCCTGAAACCATCCACTGCCTCAAGTCCAGCATGCGGCTGTCATCGGTTGTTCCGGCGACGGTCACCGGCCAAGAGCACAAGGTCCATGAGCTGACGAACATGGACTTGGCCATGAAGCTTCACTACATCAAAGGGGTATACTTTTTCAAAAGCGATGCAGTTGAGGGGCTTACGGCCAAGGACTTGAAGAAGCCTATGTTCCAGCTCCTGCAACGCTACTTCGCCGTCTCCGGGAGAATCCGGAGATCCGTAACCGGCCGGCCTTTCATCAAGTGTAACGACAGCGGTGTGAGAACTGTGGAGGCACGCTGTGAGGATACCGTTGATGAATGGTTGGCCAGGGCTGTGGAGGATGATTCTGTGTTTGATGGCCTCGCTTATAATCAAGCACTTGGTGATCCTGATCTTGGTTTCTCTCCTTTGGTCTTTGTACAGTTCACTTGGTTCAAATGTGGAGGAATGTCAGTGGGACTTGGCTGGGCAAATGTTCTTGGAGATGTGTTTTCAGCTTCAACCTTCATCAACCTGTGGGGGAAGGCCATGGCTGGTCACAAGCAACAGAAGTCTCTGCACGTACCAGACTCTGCAAAATCTGAGTTTCCAGTTTCAGTACTTCCCAATATTGTATCACCAAATGCCGTGAAAAGGGTTGATCTAGTTGGCGATTTATGGCTCACACCCAACAACTCCAAGATGAAGACGCATACTTTTTATATTCATGGAGAGAAAATTAACCATTTTCTCTCAGACCAAAATTCCAAGGTCTCAGCTTTTGAGGTGCTCTCTGCAATCATATGGAAATCCTTGTCAAAGATCAAGGAAAACGCAAAAGAGACAAGGATGGTGACTCTTTGTCAAAAATTTGGTGAAAGAAAATTTGAGTTTCCAAGTAATGAGATGGTGTGGAGCACAGTTGAAGCAGATTTCTGGGTTGCAGAAGCTGAGGTCTCCGAACTGGTGGAGCTCATTTTGAAGAAAAAGGGAGATGAAAACGGCATGATTGAAAAGATAATGGGGAATCATGAGAGTGGGGAAAGATGTTCAGACTTCATAACATATGGAGCAAATTTGACATTTGTGAATTTGGAAGAGATAGAGATTTATGAGCTTGAACTGAAGGGGCAGAAGCCAGTTTATGCAAACTATTCCATTAATGGAGTTGGTGATGAAGGAGTTGTGTTGGTGCTTCCTGCACGGCCAAAATGTGGTAAGGATGGAGATGATGTTAAGGGTGATAGAACTGTGACTGTGGTTTTGCCTGAAAATCAACTTGCACAGCTGAAAGTTGAGATCCAAAAGAATTGGGATATCGTT
>Maldo_HF_00821
ATGTCACTAGGCCTCAGCTGGTCTCATGTCCTCGGAGATGCATTTGCAGCATCAGATTTCATCAACGGCTTAGGGCAAGTCATGTCTGGTCTGGAGCCCAGCAGGCTACCAAATTATGCAAAACCGAACACAAATGTTCAACAAAAACTTGCAAAAAATCCATCACCCCCACCACTCTCCATCAGACACGTGGACTCGGTTGGTGACTATTGGATAAGTCCCAATAAATGCAAGATGGAAACATTCTCGTTCACTGTAACTGCCACGCAGCTAAACAACTTGCAAGTCAAGATATTAGGTCCAATTCAAAGTGACCAAATTCCAATTTTTGAACTTATTTGTGCCCTAATTTGGAAATGCGTAGCCACAGTTAGAGAAGGGCCACAACCAAAATTGGTGACAATTTGCAAAAATGACACAAATAAGAGAACAGAAGGTAACAGTCAGACTATAAGCACAGTCGAGGCAGATTTTTGGGTTTCGGATATGGATCTGAAAGAACTAGCAAACTTGCTAGCCAAGCAAGCCGGCCAGAACGAGAAAACACGAATCGAAGAGGCCATAGAGAATGAGAATGGAGTGGCTGATTTTGTTGTGTATGGAGCCAACTTGACGTTTGTGAACTGGGAAGATGTCGATTTTTATGGGTTGGAAGTGAAGGGACATAAGCCGGTTTGCGTGCATTATAACATACAAGGTGTTGGTGATGAAGGAGCTGTTTTGTTGCTGCCTGCTGGGGCTAAAGAGTTGGGTGATGGAGGAAGAGTGGTGACTGTTATTCTGCCAGAGAAAGAAGTGTTTGGGGTCCAATCTGAGTTGAGGAAAAATGATCTGCTGCTTGGTAATGAGCTTGAA
>Maldo_HF_00824
ATGGTCTTAGCCAGTCAAGAAAATTTGGTCTATGGCATTAAGCTTTCATCGGTCGGGCCAGCCAGGGTTACCGGTTCGGACGTGGTTCATAACCCGAGTGGCATGGACTTGGCTATGAAGCTTCACTACCTTAGAGGAGTCTACTTCTTTGATAGCCAGGCGGCCCAAGGCATGACCACTAACCGCATAAAGGAAGCTATGTTCACATGGTTATGTGTCAGCTACCGGACATGCGGCCGGTTTCGGAGATCCGAATCCGGCCGGCCCTATCTGAAGTGTAACGATTGCGGCCTCAGCTGGTCTCATGTCCTCGGAGATGCATTTGCAGCATCAGATTTCATCAACGGCTTAGGGCAAGTCATGTCTGGTCTGGAGATCAGCAAGCTACCAAATTATGCAAATCCGAACACAAATGTTCAACAAAAACTTGCAAAAAATCCATCACCACCACCACTCTCCATCAGACACGTGGACTCGGTTGGTGACTATTGGATAAGTCCCAATAATTGCAAGATGGAAACATTCTCGTTCCCTGTAACTGCCACGCAGCTAAACAACTTGCAAGTCAAGATATTAGGTCCAATTCAAAGTGACCAAATTCCAATTTTTGAACTTATTTGTGCCCTAATTTGGAAATGCATAGCCACAGTTAGAGAAGGGCCACAACCAAAATTGGTGACAATTTGCAAAAATGATACAAATAGGAGAACAGAAGGTGAATGCAGCAACAGTCAGACTATAAGCACAGTTGAGGCAGATTTTAGGGTTTCGGATATGGATCCAAAAGAACTAGCAAACTTGCTAGCCAAGCAAGCCGGCCAGAACGAGAAAACACGAATCGAAGAGGCCATAGAGAATGAGAATGGAGTAGCTGATTTTGTTGTGTATGGAGCCAACTTGACGTTTGTGAACTGGGAAGATGTTGATTTTTATGGGTTGGAAGTGAAGGGACATAAGCCGGTTTGCGTGCATTATAACATACAAGGTGTTGGTGATGAAGGAGCTGTTTTGTTGCTGCCTGCTGGGGCTAAAGAGTTTGGTGATGGAGGAAGAGTGGTGAGTGTTATTCTGCCAGAGAAAGAAGTGTTTGGGGTCAAATCTGAGTTGAGGAAAAATGATCTGCTGTTTGGTAATGAGCTTGAA
>Maldo_HF_17436
ATGGTTTCATCAACCAGCTTGAGGCTCTCATCGGTTGTTCCAGCTACAATGACAGGTGATGAAAACAAGGTTCATGAGCTGACCAACATGGACTTGGCCATGAAGCTTCACTACATCAAAGGGGTCTACTTCTTCAAGAGCGAGGCAGTTGAGGGGCTCACAATTTATGACTTGAAGAAACCTATGTTCGAGCTCCTGCAGCTCCACATCACTGCCTCGGGGAGGATCCGGATAACCGAAACGGGGAGGCCGTTCATCAAGTGTAACGACGGCGGTGTGAGAATTGTAGAAGCGCATTCTGAAGAAACAGTTGATGAATGGTTCGCCAGGGCTGTGGAGGACTCTTCTCTCTTTGATGGGCTTGCTTATAATCAATCCCTTGGTCCTGATCTTGGTTACTCTCCTTTGGTCTTTTTACAGTTCACTTGGTTCAAATGTGGAGGAATGGCAGTGGGACTCAGCTGGGCCAACGTCCTTGGAGATGCGTTTTCTGCCTCAGACTTCATGAACATGTGGGGGAAGATCATGGCCGGTCACGTGCCGCGGAAGCTCCTCCACGTGCCACCTCCCGGAAAACATGAATTCCCATCACTTTCTTCAGTTCCCAAAACACCATTTTCTCTGAAAAGGGTTGATCCAGTAGGTGATTACTGGGTGACACCCAACAATTACAAGATGAGGAAACACATTTTTCATGTTTCTGCTGAGAAACTTGATCATTTGGTCTCAAACATTTCTTGTCCTCCAAGCAACCAATCGGCAAAAGTCTCCTCTGCTTTTGAAGTTCTTTCTGCTATCATATGGAAAACCTTGTCAAAGATTAAGGAAAGCTCAGAGCAGATAAGAAGGGTGACAATTTGTACCAAAAATGCGCACAAGGGGGAATTCGAAATTCGGACTAATGACATGGTGTGGAGCACAGTTGAAGCAAATTTCTTGGTTGCAGAAGCTGAAATGTCAGATTTGGTAGAGCTGATGATGAACAAAAGGGCAGAAGAGAATGGTGCAATTGAGGAGATGACAGGGAGGGAGGAGGGCGGGATAAATTCGGACTTCATAGCTTACGGAGCAAAACTCACATTCATGAACTTGGAAGAGGCAGAGATTTATAGGCTTGAATTGAAGGGACAAAAACCAGTTTATGCAAATTATGGTGTTAGTGGGGTTGGTGATGAAGGGCTGGTTTTGGTGCTTCCTGCAAGTACTAATAACGTCGGTCGATTAGTGAGTGTGGTCCTGCCTGAAAATCAGCTTGCACAGCTCAAAAGTGAGCTCCAAAGGAATTGGAGGTTGGTTTTGGTGCTTCCTGCACCTGCC
>Maldo_HF_17438
ATGGGGTCAACCAACATCAATTGCCTCAACAATTCCGGCACGAGGCTATCGTCAGTTGTACCTGCTACGGTCACAAGTGATCGAAACAAGGTCCATGAGCTCACCGACATGGACTTGGCCATGAAGCTTCACTACATCAAAGGGGTCTACTTATTTAAGAGCGAGGCAGTTGAGGGACTTACAATATACGACTTGAAGAAACCTATATTCCAACTGCTGCAACTCTACTTCACCGCCTCCGGGAGGATTCGGAGATCTGAAACAGGCAGGCCCTTCATCAGGTGTAACGATAGCGGTGTGAGAATTGTAGAAGCGCATTGTGAGGAAACCGTTGATGAATTGTTGGCCATGGCCATTGAGGACTCTTCTGCTTTTAATGGTCTTGCTTATAATCAAGTCCTTGGTCCTGATCTAGGCTTCTCTCCTTTGGTCTTTGTACAGTTCACATGGTTCAAATGTGGAGGGATGTCAGTGGGGCTAAGCTGGGCGCATGTCCTCGGAGATGCATTTTCTGCATCAGACTTCATCAACATGTGGGGGAAGTTCATGGCAGGTCACGCGCCACCAAAATCTCCCCGCCCGCCAGAACCTGGGCGAAGGTCTCAACTCCAGACACTTTCAATTCCGGGGACACCATGTTCTCTCAAAAGGGTTGATTCAGTTGGTGATCACTGGCTGACAACCAACAGCTGCCAGACGAAGACGCATACATTTCATATTTCTGCCAAAAAGCTCGACCATTTGCTCTCGAGCATTTCTTGTCCACCAAGCCAATCAGCCAAGTTCTCAGCTTTTGAAGTCCTTTCTGCTGTAATATGGAAATCCTTGTCCAAAACTAAAAAGGAAAACTCAGAGAAGATACAAATAGTAACAATTTGTGCCAAAAACTCCCGTGAAAGGGAACTTGAACTTCCGAGCAATGACATGGTGTTCAGCACAGTTGAAGCAGATTTCTCCGTCGCGAAAGCTGATGTCTCGAAATTGGCAGAGCTGATTGTGAACAAGAGGGCAGAAGAGAATGGTATAATTAGAGAGGTGGTGCGAAGGGACAACGGGAACTCGGACTTCATAGCATACGGAGCAAAATTAACATTCGTAAATTTGGAAGAGGCGGAGATTTACGGGCTTGAATTGAAGGGACAAAAACCGGTTTACGCAAACTACACCATTGATGGGGTTGGTGATGAAGGAGGTGTTTTGGTGCTTCCTGCAGGGCCAAAATATGGCAAAGACAAAGCTCGTGCTAATGAAGGTCACTTAGTGACCGCCATCCTGCCTGAAAATCAGCTTGCACAGCTCAGAAATGAGCTCGAAACGGAATGGAGTATTGCT
>Maldo_HF_34967
ATGGTGTCATCAACCAGCTTGAGGCTGTCAACGGTTGTTCCAGCTACAAGGACAGGTGATGAAAACACGGTCCATGAGCTCACCAACATGGACTTGGCCATGAAGCTTCACTACATCAAAGGGGTCTACTTCTTCAAGAGTGAGGCAGTTGAGGGGCTTAAAATTTATGACTTGAAGAAACCTATGTTCCGGCTCCTGCAGCTCTACTTCACTGCCTCCAGGAGGATCCGGAGATCCAAAACTGGAAGGCCGTTCATCAAGTGTAACGACAGCGGTTTAAGAATTGTAGAAGCGCATTATGAAGAAATGGTTGATGAATGGTTTGCCAGGGCCATGGAGGACTCTTCTCTCTTAGATGGTCTTGCTTATAATCAAGCCCTTGGTCCTGATCTTGGTTACTCTCCTTTGGTCTTTTTACAGTTCACTTGGTTTAAATGTGGAGGAATGGCAGTGGAACTCAGCTGGGCCAACGTCCTTGGAGATGCATTTTCTACCTCAGCCTTCATGAACATGTGGGGGAAGATCATCGCAGGTCAAGTGCCGCGGAAGCTCCTCCACGTGCTACCTCCTGGAAAACCTGAATCCCCATCACTTTCTTCAGTACCCAAAACACCTTTTTCTGTGGTAGATCCAGTTGGTGATTTCTGGGTGACACCCAACAAGTACAGGACGAGAAAACACATGTTTCATGTTTTTGCTGAGAAGCTTGATCATTTGGTCTCCAACATTTCTTGTCCTCCAAGCAACCAATCAGCCAAAGTCTCCTCGGCTTTTGAAGTTCTCTCTGCTATTATATGGAAATCCTTGTCCAAGATTATGGATGGCTCAGAGCAGATAAAAAGGGTGACAATTTGTACGAAAAATGTGTATAAAAGGGAATTTGGAGTTCTGAGAGCAAAGCTTACATTCGTGAACTTGGAAGAGGCAGAGATTTATGGGCTTGAATTGAAGGGACAAAAACCAGTTTATACAAGTTATGGTATTAGTGGGGTTGGTGATGAAGGACTGGTTTTGGTGCTTCCGGCGAGTACTAATAATGTCGATCGATTATCTGCACCTACAAGGTTCCCACCCATCAGAGAAAGTAACGGCCACACGCAGAGTTCTGGGGATCCACTACTAGGCGGCGAACCTCCACCTCCAACTGTAATCATA
>Malba_007494
ATGGTGTCATCAACCAGCTTGAGGCTGTCAACGGTTGTTCCAGCTACAAGGACAGGTGATGAAAACACGGTCCATGAGCTCACCAACATGGACTTGGCCATGAAGCTTCACTACATCAAAGGGGTCTACTTCTTCAAGAGTGAGGCAGTTGAGGGGCTTAAAATTTATGACTTGAAGAAACCTATGTTCCGGCTCCTGCAGCTCTACTTCACTGCCTCCGGGAGGATCCGGAGATCCGAAACTGGCAGGCCGTTCATCAAGTGTAACGACAGCGGTTTAAGAATTGTAGAAGCGCATTATGAAGAAATGGTTGATGAATGGTTTGCCAGGGCCATGGAGGACTCTTCTCTCTTAGATGATCTTGCTTATAATCAAGCCCATGGTCCTGATCTTGACAAGGCACAGCCATCTTTGAAGAAAACTTCACAAGTTTACCAATTGGGAAGT
>Malba_010920
ATGGAAACATTCTCGTTCCCTGTAACTGCCACGCAGCTAAACAACTTGCAAGTCAAGATATTAGGTCCAATTCAAAGTGACCTAATTCCAAATTTTGAACTTATTTGTGCCCTAATTTGGAAATGCATAGCCACAGTTAGAGAAGGGCCACAACCAAAATTGGTGACAATTTGCAAAAATGACACAAATAAGAGAACAGAAGGTGAATGCAGCAACAGTCAGACTATAAGCACAGTTGAGGCAGATTTTAGGGTTTCGGATATGGATCCGAAAGAATTAGCAAACTTGCTAGCAAAGCAAGCCGGCCAGAACGAGAAAACACGAATCGAAGTGGCCATAGAGAATGAGAATGGAGTAGCTGATTTTGTTGTGTATGGAGCCAACTTGACGTTTGTGAACTGGGAAGATGTTGATTTTTATGGGTTGGAAGTGAAGGGACATAAGCCGGTTTGCGTGCATTATAACATACAAGGTGTTGGTGATGAAGGAGCTGTTTTGTTGATGCCTGCTGGGGCTAAAGAATTTGGTGATGGGGGAAGAGTGGTGAGTGTTATTCTGCCAGAGAAAGAAGTGTTTGGGGTCAAATCTGAGTTGAGGAAAAATGATCTGCTGTTTGGTAATGAGCTTGAA
>Malba_010921
ATGGTCTTAGCCAGTCAAGAAAATTTGGTCTATGGCATTAAGCTTTCATCGGTCGGGCCAGCCAGGGTTACCGGTTCGGACGTGGTTCATAACCCGAGTGGCATGGACTTGGCTATGAAGCTTCACTACCTTAGAGGAGTCTACTTCTTTGATAGCCAGGCGGCCCAAGGCATGACCACTAACCGCATAAAGGAAGCTATGTTCACATGGTTATGTGTCAGCTACTGGACATGCGGCCGGTTTCGGAGATCCGAATCCGGCCGGCCCTATCTGAAGTGTAACGATTGCGGTGTGAGGTATCTTGAAGCGCAGTGTGATAAAACCCTCGATGAATGGCTAGGGTTGGACTGCTCTCTTCAGAAGCTGCTTGCTTCTAACCAAATCATTGGCCCTGAACTATTCTTCTCTCCAGTTGTTCTCTTCCAGGTTACTTATTTCAAATGTGGAGGAATATCACTAGGCCTCAGCTGGTCTCATGTCCTCGGAGATGCATTTGCAGCATCAGATTTCATCAACGGCTTAGGGCAAGTCATGTCTGGTCAGGAGATCAGCAAGCTACCAAATTATGCAAAACCGAACACAAATGTTCAACAAAAACTTGCAAAAAATCCATCACCATCACCACTCTCCATCAGACACGTGGACTCGGTTGGTGACTATTGGATAAGTCCCAATAATTGCAAGATGGAAACATTCTCGTTCGCTGTAACCGCCACGCAGCTAAACAACTTGCAAGTCAAGATATTAGGTCCAATTCAAAGTAACCAAATTCCAATTTTTGAACTTATTTGTGCCCTAATTTGGAAATGCATAGCCACAGTTAGAGAAGGGCCACAACCAAAATTGGTGACAATTTGCAAAACTGACACAAATAAGAGAACAGAAGGTGAATGCAGCAACAGTCAGACTATAAGCACAGTTGAGGCAGATTTTAGGGTTTCGGATATGGATCCGAAAGAACTAGCAAACTTGCTAGCCAAGCAAGCTGGCCAGAACGAGAAAACACGAATCGAAGAGGCCATAGAGAATGAGAATGGAGTAGCTGATTTTGTTGTGTATGGAGCCAACTTGACGTTTGTGAACTGGGAAGATGTTGATTTTTATGGGTTGGAAGTGAAGGGACATAAGCCGGTTTGCGTGCATTATAACATACAAGGTGTTGGTGATGAAGGAGCTGTTTTGTTGCTGCCTGCTGGGGCTAAAGAGTTTGGTGATGGAGGAAGAGTGGTGAGTGTTATTCTGCCAGAGAATGAAGTGTTTGGGGTCAAATCTGAGTTGAGGAAAAATGATCTGCTGTTTGGTAATGAGCTTGAA
>Malba_040563
ATGGTTTCATCAACCAGCTTGAGGCTCTCATCGGTTGTTCCAGCTACAATGACAGGTGATGAACACAAGGTCCATGAGCTGACCAACATGGACTTGGCCATGAAGCTTCACTTCATCAAAGGGCTCTACTTCTTCAAGAGCGAGGCAGTTGAGGGGCTCACAATTTATGACTTGAAGAAACCTATGTTCGAGCTCCTGCAGCTCCACTTCACTGCCTCGGGGAGGATCCGGATAACCGAAACGGGGAGGCCGTTCATCAAGTGTAACGACGGCGGTGTGAGAATTGTCGAAGCGCATTCTGAAGAAACAGTTGATGAATGGTTCGCCGGGGCTGTGGAGGACTCTTCTCTCTTTGATGGTCTTGCTTATAATCAATCCCTTGGTCCTGATCTTGGTTACTCTCCTTTGGTCTTTTTACAGTTCACTTGGTTCAAATGTGGAGGAATGGCAGTGGGACTCAGCTGGGCCAACGTCCTTGGAGATGCGTTTTCTGCCTCAGACTTCATGAACATGTGGGGGAAGATCATGGCCGGTCACGTGCCGCGGAAGCTCCTCCACGTGCCACCTCCCGGAAAACATGAATTCCCATCACTTTCTTCAGTTCCCAAAACACCATTTTCTCTGAAAAGGGTTGATCCAGTAGGTGATTACTGGGTGACACCCAACAATTACAAGATGAGGAAGCACATTTTTCATGTTTCTGCTGAGAAACTTGATCATTTGCTCTCAAACATTTCTTGTCCTCCAAGCAACCAATCGGCAAAAGTCTCCTCAGCTTTTGAAGTTCTTTCTGCTATCATATGGAAAACCTTGTCAAAGATTAAGGAAAGCTCAGAGCAGATAAGAAGGGTGACAATTTGTACCAAAAATGCGCACAAGGGGGAATTCGAAATTCGGACTAATGACATGGTGTGGAGCACAGTTGAAGCAAATTTCTTGGTTGCAGAAGCTGAAGTGTCAGATTTGGTAGAGCTGATTATGAACAAAAGGGCAGAAGAGAATGGTGCAATTGAGGAGATGACAGGGAGGGAGGAGGGCGGGATAAATTCGGACTTCATAGCTTACGGAGCAAAACTCACATTCATGAACTTGGAAGAGGCAGAGATTTATAGGCTTGAATTGAAGGGACAAAAACCAGTTTATGCAAATTATGGTGTTAGTGGGGTTGGTGATGAAGGGCTGGTTTTGGTGCTTCCTGCAAGTACTAATAACGTCGGTCGATTAGTGAGTGTGGTCCTGCCTGAAAATCAGCTTGCACAGCTCAAAAGTGAGCTCCAAAGGAATTGGAGTATTGCT
>Malba_040567
ATGGGGTCAACCAACATCAATTGCCTCAACAATTCCGGCACGAGGTTATCGTCAGTTGTACCTGCGACAGTCACAAGTGATCGAAACAAGGTCCATGAGCTCACCGACATGGACTTGGCCATGAAGCTTCACTACATCAAAGGGGTCTACTTATTTAAGAGCGAGGCAGTTGAGGGACTTACAATATACGACTTGAAGAAACCTATATTCCAACTGCTGCAACTCTACTTCACCGCCTCCGGGAGGATTCGGAGATCTGAAACAGGCAGGCCCTTCATTAGGTGTAACGATAGCGGTGTGAGAATTGTAGAAGCGCATTGTGAGGAAACCGTTGATGAATTGTTGGCCATGGCCATTGAGGACTCTTCTGCTTTTAATGGTCTTGCTTATAATCAAGTCCTTGGTCCTGATCTAGGCTTCTCTCCTTTGGTCTTTGTACAGTTCACATGGTTCAAATGTGGAGGGATGTCAGTGGGGCTAAGCTGGGCGCATGTCCTCGGAGATGCATTTTCTGCATCAGACTTCATCAACATGTGGGGGAAGTTCATGGCAGGTCACGCGCCACCAAAATCTCCCCGCCCGCCAGAACCTGGGCGAAGGTGTCAACTCCAGACACTTTCAATTCCGGGGACACCATGTTCTCTCAAAAGGGTTGATTCAGTTGGTGATCACTGGCTGACAACCAACAGCTGCCAGACGAAGACGCATACATTTCATATTTCTGCCAAAAAGCTCGACCATTTGCTCTCAAGCATTTCTTGTCCACCAAGCCAATCAGCCAAGTTCTCAGCTTTTGAAGTCCTTTCTGCTGTAATATGGAAATCCTTGTCCAAAACTAAAAAGGAAAACTCAGAGAAGATACAAATAGTAACAATTTGTGCCAAAAACTCCCGTGAAAGGGAACTTGAACTTCCGAGCAATGGCATGGTGTTCAGCACAGTTGAAGCAGATTTCTCCGTCGCGAAAGCTGATGTCTCGAAATTGGCAGAGCTGATTGTGAACAAGAGGGCAGAAGAGAATGGTATAATTAGAGAGGTGGTGCGAAGGGACAACGGGAACTCGGACTTCATAGCATACGGAGCAAAATTAACATTCGTAAATTTGGAAGAGGCGGAGATTTACGGGCTTGAATTGAAGGGACAAAAACCGGTTTACGCAAACTACACCATTGATGGGGTTGGTGATGAAGGAGGTGTTTTGGTGCTTCCTGCAGGGCCAAAATATGGCAAAGACAAAGCTCGTGCTAATGAAGGTCACTTAGTGACCGCCATCCTGCCTGAAAATCAGCTTGCACAGCTCAGAAATGAGCTCGAAACGGAATGGAGTATTGCT
>Malsi_04g001790
ATGTCACTAGGCCTCAGCTGGTCTCATGTCCTCGGAGATGCATTTGCAGCATCAGATTTCATCAACGGCTTAGGGCAAGTCATGTCTGGTCTGGAGCCCAGCAGGCTACCAAATTATGCAAAACCGAACACAAATGTTCAACAAAAACTTGCAAAAAATCCATCACCCCCACCACTCTCCATCAGACACGTGGACTCGGTTGGTGACTATTGGATAAGTCCCAATAAATGCAAGATGGAAACATTCTCGTTCACTGTAACTGCCACGCAGCTAAACAACTTGCAAGTCAAGATATTAGGTCCAATTCAAAGTGACCAAATTCCAATTTTTGAACTTATTTGTGCCCTAATTTGGAAATGCGTAGCCACAGTTAGAGAAGGGCCACAACCAAAATTGGTGACAATTTGCAAAAATGACACAAATAAGAGAACAGAAGGTAACAGTCAGACTATAAGCACAGTCGAGGCAGATTTTTGGGTTTCGGATATGGATCTGAAAGAACTAGCAAACTTGCTAGCCAAGCAAGCCGGCCAGAACGAGAAAACACGAATCGAAGAGGCCATAGAGAATGAGAATGGAGTGGCTGATTTTGTTGTGTATGGAGCCAACTTGACGTTTGTGAACTGGGAAGATGTCGATTTTTATGGGTTGGAAGTGAAGGGACATAAGCCGGTTTGCGTGCATTATAACATACAAGGTGTTGGTGATGAAGGAGCTGTTTTGTTGCTGCCTGCTGGGGCTAAAGAGTTGGGTGATGGAGGAAGAGTGGTGACTGTTATTCTGCCAGAGAAAGAAGTGTTTGGGGTCCAATCTGAGTTGAGGAAAAATGATCTGCTGCTTGGTAATGAGCTTGAA
>Malsi_04g001800
ATGAGAGGAAGCGTACGAAGGATCTTAGTCGGGCCAGCCAGGGTTACCGGTTCGGACGTGGTTCATAACCCGAGTGGCATGGACTTGGCTATGAAGCTTCACTACCTTAGAGGAGTTTACTTCTTTGATAGCCAGGCGGCTCAAGGCCTGACCACTAACCGCATAAAGGAAGCTATGTTCACATGGTATCTTGAAGCGCAGTGTGATAAAACCATCGATGAATGGCTAGGGATGGACTGCTCTCTTCAGAAGCTGCTTGCTTCTAACCAAATCATTGGCCCTGAACTATTCTTCTCTCCAGTTGTTCTCTTCCAGATGACTTGGCATACAACACTCTTAAAAGCTAAAGACGCTGATGTTCCCAATCTAATAGTCATTAAGAGCAACTCCACCTATGGAGCCTTCCCCCTGGCAATGCACTAT
>Malsi_04g001810
ATGGTCTTAGCCAGTCAAGAAAATTTGGTCTATGGCATTAAGCTTTCATCGGTCGGGCCAGCCAGGGTTACCGGTTCGGACGTGGTTCATAACCCGAGTGGCATGGACTTGGCTATGAAGCTTCACTACCTTAGAGGAGTCTACTTCTTTGATAGCCAGGCGGCCCAAGGCATGACCACTAACCGCATAAAGGAAGCTATGTTCACATGGTTATGTGTCAGCTACCGGACATGCGGCCGGTTTCGGAGATCCGAATCCGGCCGGCCCTATCTGAAGTGTAACGATTGCGGTGTGAGGTATCTTGAAGCGCAGTGTGATAAAACCCTCGATGAATGGCTAGGGTTGGACTGCTCTCTTCAGAAGCTGCTTGCTTCTAACCAAATCATTGGCCCTGAACTATTCTTCTCTCCAGTTGTTCTCTTCCAGGTTACTTATTTCAAATGTGGAGGAATATCACTAGGCCTCAGCTGGTCTCATGTCCTCGGAGATGCATTTGCAGCATCAGATTTCATCAACGGCTTAGGGCAAGTCATGTCTGGTCTGGAGATCAGCAAGCTACCAAATTATGCAAATCCGAACACAAATGTTCAACAAAAACTTGCAAAAAATCCATCACCACCACCACTCTCCATCAGACACGTGGACTCGGTTGGTGACTATTGGATAAGTCCCAATAATTGCAAGATGGAAACATTCTCGTTCCCTGTAACTGCCACGCAGCTAAACAACTTGCAAGTCAAGATATTAGGTCCAATTCAAAGTGACCAAATTCCAATTTTTGAACTTATTTGTGCCCTAATTTGGAAATGCATAGCCACAGTTAGAGAAGGGCCACAACCAAAATTGGTGACAATTTGCAAAAATGATACAAATAGGAGAACAGAAGGTGAATGCAGCAACAGTCAGACTATAAGCACAGTTGAGGCAGATTTTAGGGTTTCGGATATGGATCCAAAAGAACTAGCAAACTTGCTAGCCAAGCAAGCCGGCCAGAACGAGAAAACACGAATCGAAGAGGCCATAGAGAATGAGAATGGAGTAGCTGATTTTGTTGTGTATGGAGCCAACTTGACGTTTGTGAACTGGGAAGATGTTGATTTTTATGGGTTGGAAGTGAAGGGACATAAGCCGGTTTGCGTGCATTATAACATACAAGGTGTTGGTGATGAAGGAGCTGTTTTGTTGCTGCCTGCTGGGGCTAAAGAGTTTGGTGATGGAGGAAGAGTGGTGAGTGTTATTCTGCCAGAGAAAGAAGTGTTTGGGGTCAAATCTGAGTTGAGGAAAAATGATCTGCTGTTTGCTCCAAGAGGTCGCACCATCAGCTCCAAGGGGTCGCACCAGCAGCTCCAAGGGACCTCTAAGGTTATTTCCATGGCTTCCAAGGGGTCGTGCGACCCCATTGACCCCACTGTGGCTCCGCCCCTGGTCCTACCTACGCTCCTAATAAATAAA
>Malsi_08g017960
ATGGTGTCATCAACCAGCTTGAGGCTGTCAACGGTTGTTCCAGCTACAAGGACAGGTGATGAAAACACGGTCCATGAGCTCACCAACATGGACTTGGCCATGAAGCTTCACTACATCAAAGGGGTCTACTTCTTCAAGAGTGAGGCAGTTGAGGGGCTTAAAATTTATGACTTGAAGAAACGTATGTTCCGGCTCCTGCAGCTCTACTTCACTGCCTCCAGGAGGATCCGGAGATCCAAAACTGGAAGGCCGTTCATCAAGTGTAACGACAGCGGTTTAAGAATTGTAGAAGCGCATTATGAAGAAATGGTTGATGAATGGTTTGCCAGGGCCATGGAGGACTCTTCTCTCTTAGATGGTCTTGCTTATAATCAAGCCCTTGGTCCTGATCTTGGTTACTCTCCTTTGGTCTTTTTACAGTTCACTTGGTTTAAATGTGGAGGAATGGCAGTGGAACTCAGCTGGGCCAACGTCCTTGGAGATGCATTTTCTGCCTCAGCCTTCATGAACATGTGGGGGAAGATCATCGCAGGTCAAGTGCCGCGGAAGCTCCTCCACGTGCTACCTCCTGGAAAACCTGAATCCCCATCACTTTCTTCAGTACCCAAAACACCTTTTTCTGTGGTAGATCCAGTTGGTGATTTCTGCGTGACACCCAACAAGTACAGGACGAGAAAACACATGTTTCATGTTTTTGCTGAGAAGCTTGATCATTTGGTCTCCAACATTTCTTGTCCTCCAAGCAACCAATCAGCCAAAGTCTCCTCGGCTTTTGAAGTTCTCTCTGCTATTATATGGAAATCCTTGTCCAAGATTATGGACGGCTCAGAGCAGATAAAAAGGGTGACAATTTGTACGAAAAATGTGTATAAAAGGGAATTTGGAGTTCTGAGTAATGACATAGTGTGGAGCACGGTTGCAGCAGATTTCTTGGGACAAAAACCAGTTTATACAAGTTATGGTATTAGTGGGGTTGGTGATGAAGGACTGGTTTTGGTGCTTCCGGCGAGTACTAATAATGTCGGTCGATTAGTGAGTGTGGTCTTACCTGAAAATCAACTTGCACAGCTCAAAAGTGAGCTCCAAAGGAATTGGAGTATTGCT
>Malsi_15g034580
ATGGGGTCAACCAACATCAATTGCCTCAACAATTCCGGCACGAGGCTATCGTCAGTTGTACCTGCTACGGTCACAAGTGATCGAAACAAGGTCCATGAGCTCACCGACATGGACTTGGCCATGAAGCTTCACTACATCAAAGGGGTCTACTTATTTAAGAGCGAGGCAGTTGAGGGACTTACAATATACGACTTGAAGAAACCTATATTCCAACTGCTGCAACTCTACTTCACCGCCTCCGGGAGGATTCGGAGATCTGAAACAGGCAGGCCCTTCATCAGGTGTAACGATAGCGGTGTGAGAATTGTAGAAGCGCATTGTGAGGAAACCGTTGATGAATTGTTGGCCATGGCCATTGAGGACTCTTCTGCTTTTAATGGTCTTGCTTATAATCAAGTCCTTGGTCCTGATCTAGGCTTCTCTCCTTTGGTCTTTGTACAGTTCACATGGTTCAAATGTGGAGGGATGTCAGTGGGGCTAAGCTGGGCGCATGTCCTCGGAGATGCATTTTCTGCATCAGACTTCATCAACATGTGGGGGAAGTTCATGGCAGGTCACGCGCCACCAAAATCTCCCCGCCCGCCAGAACCTGGGCGAAGGTCTCAACTCCAGACACTTTCAATTCCGGGGACACCATGTTCTCTCAAAAGGGTTGATTCAGTTGGTGATCACTGGCTGACAACCAACAGCTGCCAGACGAAGACGCATACATTTCATATTTCTGCCAAAAAGCTCGACCATTTGCTCTCGAGCATTTCTTGTCCACCAAGCCAATCAGCCAAGTTCTCAGCTTTTGAAGTCCTTTCTGCTGTAATATGGAAATCCTTGTCCAAAACTAAAAAGGAAAACTCAGAGAAGATACAAATAGTAACAATTTGTGCCAAAAACTCCCGTGAAAGGGAACTTGAACTTCCGAGCAATGACATGGTGTTCAGCACAGTTGAAGCAGATTTCTCCGTCGCGAAAGCTGATGTCTCGAAATTGGCAGAGCTGATTGTGAACAAGAGGGCAGAAGAGAATGGTATAATTAGAGAGGTGGTGCGAAGGGACAACGGGAACTCGGACTTCATAGCATACGGAGCAAAATTAACATTCGTAAATTTGGAAGAGGCGGAGATTTACGGGCTTGAATTGAAGGGACAAAAACCGGTTTACGCAAACTACACCATTGATGGGGTTGGTGATGAAGGAGGTGTTTTGGTGCTTCCTGCAGGGCCAAAATATGGCAAAGACAAAGCTCGTGCTAATGAAGGTCACTTAGTGACCGCCATCCTGCCTGAAAATCAGCTTGCACAGCTCAGAAATGAGCTCGAAACGGAATGGAGTATTGCT
>Malsi_15g034610
ATGGTTTCATCAACCAGCTTGAGGCTCTCATCGGTTGTTCCAGCTACAATGACAGGTGATGAAAACAAGGTTCATGAGCTGACCAACATGGACTTGGCCATGAAGCTTCACTACATCAAAGGGGTCTACTTCTTCAAGAGCGAGGCAGTTGAGGGGCTCACAATTTATGACTTGAAGAAACCTATGTTCGAGCTCCTGCAGCTCCACATCACTGCCTCGGGGAGGATCCGGATAACCGAAACGGGGAGGCCGTTCATCAAGTGTAACGACGGCGGTGTGAGAATTGTAGAAGCGCATTCTGAAGAAACAGTTGATGAATGGTTCGCCAGGGCTGTGGAGGACTCTTCTCTCTTTGATGGGCTTGCTTATAATCAATCCCTTGGTCCTGATCTTGGTTACTCTCCTTTGGTCTTTTTACAGTTCACTTGGTTCAAATGTGGAGGAATGGCAGTGGGACTCAGCTGGGCCAACGTCCTTGGAGATGCGTTTTCTGCCTCAGACTTCATGAACATGTGGGGGAAGATCATGGCCGGTCACGTGCCGCGGAAGCTCCTCCACGTGCCACCTCCCGGAAAACATGAATTCCCATCACTTTCTTCAGTTCCCAAAACACCATTTTCTCTGAAAAGGGTTGATCCAGTAGGTGATTACTGGGTGACACCCAACAATTACAAGATGAGGAAACACATTTTTCATGTTTCTGCTGAGAAACTTGATCATTTGGTCTCAAACATTTCTTGTCCTCCAAGCAACCAATCGGCAAAAGTCTCCTCTGCTTTTGAAGTTCTTTCTGCTATCATATGGAAAACCTTGTCAAAGATTAAGGAAAGCTCAGAGCAGATAAGAAGGGTGACAATTTGTACCAAAAATGCGCACAAGGGGGAATTCGAAATTCGGACTAATGACATGGTGTGGAGCACAGTTGAAGCAAATTTCTTGGTTGCAGAAGCTGAAATGTCAGATTTGGTAGAGCTGATGATGAACAAAAGGGCAGAAGAGAATGGTGCAATTGAGGAGATGACAGGGAGGGAGGAGGGCGGGATAAATTCGGACTTCATAGCTTACGGAGCAAAACTCACATTCATGAACTTGGAAGAGGCAGAGATTTATAGGCTTGAATTGAAGGGACAAAAACCAGTTTATGCAAATTATGGTGTTAGTGGGGTTGGTGATGAAGGGCTGGTTTTGGTGCTTCCTGCAAGTACTAATAACGTCGGTCGATTAGTGAGTGTGGTCCTGCCTGAAAATCAGCTTGCACAGCTCAAAAGTGAGCTCCAAAGGAATTGGAGTATTGCT
>Malsy_04g001300
ATGGTCTTAGCCAGTCAAGAAAACTTGGTCTATGGCCTCAAGCTTTCATCGGTCGGGCCAGCCAGGGTTACCGGTTCGGACGTGGTTCATAACCCGAGTGGCATGGACTTGGCTATGAAGCTTCACTACCTTAGAGGAGTTTACTTCTTTGATAGCCAGGCGGCTCAAGGCCTGACCACTAACCGCATAAAGGAAGCTATGTTCACATGGTTATGTGTCAGCTACCAGACATGCGGCCGGTTTCGGAGATCCGAATCCGGCCGGCCCTACCTGAAGTGTAACGATTGCGGTGCGAGGTATCTTGAAGCGCAGTGTGATAAAACCATCGATGAATGGCTAGGGATGGACTGCTCTCTTCAGAAGCTGCTTGCTTCTAACCAAATCATTGGCCCTGAACTATTCTTCTCTCCAGTTGTTCTCTTCCAGGTTACTTATTTCAAATGTGGGGGAATGTCACTAGGCCTCAGCTGGTCTCATGTCCTCGGAGATGCATTTGCAGCATCAGATTTCATCAATGGCTTAGGGCAAGTCATGTCTGGTCTGGAGCCCAGCAGGCTACCAAATTATGCAAAACCAAACACAAATGTTCAACAAAAACTTGCAAAAAATCCATCACCCCCACCACTCTCCATCAGACACGTGGACTCGGTAGGTGACTATTGGATAAGTCCCAATAAATGCAAGATGGAAACATTCTCGTTCACTGTAACTGCCACGCAGCTAAACAACTTGCAAGTCAAGATATTAGGTCCAATTCAAAGTGACCAAATTCCAATTTTTGAACTTATTTGTGCCCTAATTTGGAAATGCGTAGCCACAGTTAGAGAAGGGCCACAACCAAAATTGGTGACAATTTGCAAAAATGACACAAATAAGAGAACAGAAGGTAACAGTCAGACTATAAGCACAGTCGAGGCAGATATTAGGGTTTCGGATATGGATCTGAAAGAACTAGCAAACTTGCTAGCCAAGCAAGCCGGCCAGAACGAGAAAACACGAATCGAAGAGGCCATAGAGAATGAGAATGGAGTGGCTGATTTTGTTGTGTATGGAGCCAACTTGACGTTTGTGAACTGGGAAGATGTCGATTTTTATGGGTTGGAAGTGAAGGGACATAAGCCGGTTTGCGTGCATTATAACATACAAGGTGTTGGTGATGAAGGAGCTGTTTTGTTGCTGCCTGCTGGGGCTAAAGAGTTGGGTGATGGAGGAAGAGTGGTGACTGTTATTCTGCCAGAGAAAGAAGTGTTTGGGGTCAAATCTGAGTTGAGGAAAAATGATCTGCTGTTTGGTAATGAGCTTGAA
>Malsy_04g001320
ATGGTCTTAGCCAGTCAAGAAAATTTGGTCTATGGCATTAAGCTTTCATCGGTCGGGCCAGCCAGGGTTACCGGTTCGGACGTGGTTCATAACCCGAGTGGCATGGACTTGGCTATGAAGCTTCACTACCTTAGAGGAGTCTACTTCTTTGATAGCCAGGCGGCCCAAGGCATGACCACTAACCGCATAAAGGAAGCTATTTTCACATGGTTATGTGTCAGCTACCGGACATGCGGCCGGTTTCGGAGATCCGAATCCGGCCGGCCCTATCTGAAGTGTAACGATTGCGGTGTGAGGTATCTTGAAGCGCAGTGTGATAAAACCCTCGATGAATGGCTAGGGTTGGACTGCTCTCTTCAGAAGCTGCTTGCTTCTAACCAAATCATTGGCCCTGAACTATTCTTCTCTCCAGTTGTTCTCTTCCAGGTTACTTATTTCAAATGTGGAGGAATATCACTAGGCCTCAGCTGGTCTCATGTCCTCGGAGATGCATTTGCAGCATCAGATTTCATCAACGGCTTAGGGCAAGTCATGTCTGGTCTGGAGATCAGCAAGCTACCAAATTATGCAAAACCGAACACAAATGTTCAACAAAAACTTGCAAAAAATCCATCACCACCACCACTCTCCATCAGACACGTGGACTCGGTTGGTGACTATTGGATAAGTCCCAATAATTGCAAGATGGAAACATTCTCGTTCCCTGTAACTGCCACGCAGCTAAACAACTTGCAAGTCAAGATATTAGGTCCAATTCAAAGTGACCAAATTCCAAATTTTGAACTTATTTGTGCCCTAATTTGGAAATGCATAGCCACAGTTAGAGAAGGGCCACAACCAAAATTGGTGACAATTTGCAAAAATGACACAAATAAGAGAACAGAAGGTGAATGCAGCAACAGTCAGACTATAAGCACAGTTGAGGCAGATTTTAGGGTTTCGGATATGGATCCGAAAGAACTAGCAAACTTGCTAGCCAAGCAAGCCGGCCAGAACGAGAAAACACGAATCGAAGAGGCCATAGAAAATGAGAATGGAGTAGCTGATTTTGTTGTGTATGGAGCCAACTTGACGTTTGTGAACTGGGAAGATGTTGATTTTTATGGGTTGGAAGTGAAGGGACATAAGCCGGTTTGCGTGCATTATAACATACAAGGTGTTGGTGATGAAGGAGCTGTTTTGTTGCTGCCTGCTGGGGCTAAAGAGTTTGGTGATGGAGGAAGAGTGGTGAGTGTTATTCTGCCAGAGAAAGAAGTGTTTGGGGTCAAATCTGAGTTGAGGAAAAATGATCTGCTGTTTGGTAATGAGCTTGAA
>Malsy_08g017950
CCCTACCCGCAAGCTGCAACTCCAGATCTCGCGCCACTAACCGTCGCATCCTCCTTGAGGCCGCCAAGCGCTCTGCCAGGAGGATGTGTCTGCAAGTTTGTCACTAGTCCACTTTGTTCTTGCAAAATGGTGTCATCAACCAGCTTGAGGCTGTCAACGGTTGTTCCAGCTACAAGGAAAGGTGATGAAAACACGGTCCATGAGCTCACCAACATGGACTTGGCCATGAAGCTTCACTACATCAAAGGGGTCTACTTCTTCAAGAGTGAGGCAGTTGAGGGGCTTAAAATTTATGACTTGAAGAAACCTATGTTCCGGCTCCTGCAGCTCTACTTCACTGCCTCCAGGAGGATCCGGAGATCCGAAACTGGCAGGCCGTTCATCAAGTGTAACGACAGCGGTTTAAGAATTGTAGAAGCGCATTATGAAGAAATGGTTGATGAATGGTTTGCCAGGGCCATGGAGGACTCTTCTCTCTTAGATGGTCTTGCTTATAATCAAGCCCTTGGTCCTGATCTTGGTTACTCTCCTTTGGTCTTTTTACAGCAGTTCACTTGGTTTAAATGTGGAGGAATGGCAGTGGGACTCAGCTGGGCCAACGTCCTTGGAGATGCATTTTCTGCCTCAGCCTTCATGAACATGTGGGGGAAGATCAACGCAGGTCAAGTGCCGCGGAAGCTCCTCCACGTGCTACCTCCTGGAAAACCTGAATCCCCATCACTTTCTTCAGTACCCAAAACACCTTTTTTTGTGGTAGATCCAGTTGGTGATTTCTGGGTGACACCCAACAAGTACAGGACGAGAAAACACATGTTTCATGTTTTTGCTGAGAAGCTTGATCATTTGGTCTCCAACATTTCTTGTCCTCCAAGCAACCAATCAGCCAAAGTCTCCTCGGCTTTTGAAGTTCTCTCTGCTATTATATGGAAATCCTTGTCCAAGATTATGGACGGCTCAGAGCAGATAAAAAGGGTGACAATTTGTACGAAAAATGTGTATAAAAGGGAATTTGGAGTTCTGAGTAATGACATAGTGTGGAGCACGGTTGCAGTAGATTTCTTGGGACAAAAACCAGTTTATGCAAGTTATGGTATTAGTGGGGTTGGTGATGAAGGACTGGTTTTGGTGCTTCCAGCGAGTACTAATAATGTCGGTCGATTAGTGAGTGTGGTCCTGCCTGAAAATCAACTTGCACAGCTCAAAAGTGAGCTCCAAAGGAATTGGAATATTGCT
>Malsy_15g033960
ATGGGGTCAACCAACATCAATTGCCTCAACAATTCCGGCACGAGGCTATCGTCAGTTGTACCTGCTACGGTCACAAGTGATCGAAACAAGGTCCATGAGCTCACCGACATGGACTTGGCCATGAAGCTTCACTACATCAAAGGGGTCTACTTATTTAAGAGCGAGGCAGTTGAGGGACTTACAATATACGACTTGAAGAAACCTATATTCCAACTGCTGCAACTCTACTTCACCGCCTCCGGGAGGATTCGGAGATCTGAAACAGGCAGGCCCTTCATCAGGTGTAACGATAGCGGTGTGAGAATTGTAGAAGCGCATTGTGAGGAAACCGTTGATGAATTGTTGGCCATGGCCATTGAGGACTCTTCTGCTTTTAATGGGATGTCAGTGGGGCTAAGCTGGGCGCATGTCCTCGGAGATGCATTTTCTGCATCAGACTTCATCAACATGTGGGGGAAGTTCATGGCAGGTCACGCGCCACCAAAATCTCCCCGCCCGCCAGAACCTGGGCGAAGGTCTCAACTCCAGACACTTTCAATTCCGGGGACACCATGTTCTCTCAAAAGGGTTGATTCAGTTGGTGATCACTGGCTGACAACCAACAGCTGCGAGACGAAGACGCATACATTTCATATTTCTGCCAAAAAGCTCGACCATTTGCTCTCAAGCATTTCTTGTCCACCAAGCCAATCAGCCAAGTTCTCAGCTTTTGAAGTCCTTTCTGCTGTAATATGGAAATCCTTGTCCAAAACTAAAAAGGAAAACTCAGAGAAGATACAAATAGTAACAATTTGTGCCAAAAACTCCCGTGAAAGGGAACTTGAACTTCCGAGCAATGACATGGTGTTCAGCACAGTTGAAGCAGATTTCTCCGTCGCGAAAGCTGATGTCTCGAAATTGGCAGAGCTGATTGTGAACAAGAGGGCAGAAGAGAATGGTATAATTAGAGAGGTGGTGCGAAGGGACAACGGGAACTCGGACTTCATAGCATACGGAGCAAAATTAACATTCGTAAATTTGGAAGAGGCGGAGATTTACGGGCTTGAATTGAAGGGACAAAAACCGGTTTACGCAAACTACACCATTGATGGGGTTGGTGATGAAGGAGGTGTTTTGGTGCTTCCTGCAGGGCCAAAATATGGCAAGGACAAAGCTCGTGCTAATGAAGGTCACTTAGGTCTCCTTGTCGACGGAGATCTCGTCGATCTTGATGGCGGACTCATTGGGGACAAAGTCCATGCGGCGCTTGAGGTCCTCCTCCTGCAGCTTCAGGGAAATGCCACAAACCGGGCCCTTCTGGATCTGCTTCATGAGGTGGGTGGAGAATCCGGCAATCTTGTTGCAGAGACACTTAGAGGGGATGATGGCGACTTCCTCGAGGATCTTCTTGTTGGGTCATGCGCGAGTAGTAGCGCTCGATCACCTAGCGGGAAGATTTCTTCACTGTCTTTGTGCGGACGCGACCCATGGTGGTGGTGGAATTGTGCGGCGGAGCTGGGAAGAGACGAACGGCGGAATTACCATGGTGGCTTAGAGGGAGTGATAGAGGAAGATGTGCGGAGTAGACATGGAGGGTTAGAA
>Malsy_15g034010
ATGGTTTCATCAACCAGCTTGAGGCTCTCATCGGTTGTTCCAGCTACAATGACAGGTGATGAAAACAAGGTCCATGAGCTGACCAACATGGACTTGGCCATGAAGCTTCACTACATCAAAGGGGTCTACTTCTTCAAGAGCGAGGCAGTTGAGGGGCTCACAATTTATGACTTGAAGAAACCTATGTTCGAGCTCCTGCAGCTCCACATCACTGCCTCGGGGAGGATCCGGATAACCGAAACGGGGAGGCCGTTCATCAAGTGTAACGACGGCGGTGTGAGAATTGTAGAAGCGCATTCTGAAGAAACAGTTGATGAATGGTTCGCCAGGGCTGTGGAGGACTCTTCTCTCTTTGATGGTCTTGCTTATAATCAATCCCTTGGTCCTGATCTTGGTTACTCTCCTTTGGTCTTTTTACAGTTCACTTGGTTCAAATGTGGAGGAATGGCAGTGGGACTCAGCTGGGCCAACGTCCTTGGAGATGCGTTTTCTGCCTCAAACTTCATGAACATGTGGGGGAAGATCATGGCCGGTCACGTGCCGCGGAAGCTCCTCCACGTGCCACCTCCCGGAAAACATGAATTCCCATCACTTTCTTCAGTTCCCAAAACACCATTTTCTCTGAAAAGGGTTGATCCAGTAGGTGATTACTGGGTGACACCCAACAATTACAAGATGAGGAAACACATTTTTCATGTTTCTGCTGAGAAACTTGATCATTTGGTCTCAAACATTTCTTGTCCTCCAAGCAACCAATCGGCAAAAGTCTCCTCAGCTTTTGAAGTTCTTTCTGCTATCATATGGAAAACCTTGTCAAAGATTAAGGAAAGCTCAGAGCAGATAAGAAGGGTGACAATTTGTACCAAAAATGCGCACAAGGGGGAATTCGAAATTCGGACTAATGACATGGTGTGGAGCACAGTTGAAGCAAATTTCTTGGTTGCAGAAGCTGAAGTGTCAGATTTGGTAGAGCTGATTATGAACAAAAGGGCAGAAGAGAATGGTGCAATTGAGGAGATGACAGGGAGGGAGGAGGGCGGGATAAATTCGGACTTCATAGCTTACGGAGCAAAACTCACATTCATGAACTTGGAAGAGGCAGAGATTTATAGGCTTGAATTGAAGGGACAAAAACCAGTTTATGCAAATTATGGTGTTAGTGGGGTTGGTGATGAAGGGCTGGTTTTGGTGCTTCCTGCAAGTACTAATAACGTCGGTCGATTAGTGAGTGTGGTCCTGCCTGAAAATCAGCTTGCACAGCTCAAAAGTGAGCTCCAAAGGAATTGGAGTATTGCT
>Maldo_GDDH_04G1016700
CCCTCTCATTTCTCTACCACCATGGTCTTAGCCAGTCAAGAAAACTTGGTCTATGGCATCAAGCTTTCATCGGTCGGGCCAGCCAGGGTTACCGGTTCGGACGTGGTTCATAACCCGAGTGGCATGGACTTGGCTATGAAGCTTCACTACCTTAGAGGAGTTTACTTCTTTGATAGCCAGGCGGCTCAAGGCCTGACCACTAACCGCATAAAGGAAGCTATGTTCACATGGTTATGTGTCAGCTACCAGACATGCGGCCGGTTTCGGAGATCCGAATCCGGCCGGCCCTATCTGAAGTGTAACGATTGCGGTGCGAGGTATCTTGAAGCGCAGTGTGATAAAACCATCGATGAATGGCTAGGGATGGACTGCTCTCTTCAGAAGCTGCTTGCTTCTAACCAAATCATTGGCCCTGAACTATTCTTCTCTCCAGTTGTTCTCTTCCAGGTTACTTATTTCAAATGTGGGGGAATGTCACTAGGCCTCAGCTGGTCTCATGTCCTCGGAGATGCATTTGCAGCATCAGATTTCATCAACGGCTTAGGGCAAGTCATGTCTGGTCTGGAGCCCAGCAGGCTACCAAATTATGCAAAACCGAACACAAATGTTCAACAAAAACTTGCAAAAAATCCATCACCCCCACCACTCTCCATCAGACACGTGGACTCGGTTGGTGACTATTGGATAAGTCCCAATAAATGCAAGATGGAAACATTCTCGTTCACTGTAACTGCCACGCAGCTAAACAACTTGCAAGTCAAGATATTAGGTCCAATTCAAAGTGACCAAATTCCAATTTTTGAACTTATTTGTGCCCTAATTTGGAAATGCGTAGCCACAGTTAGAGAAGGGCCACAACCAAAATTGGTGACAATTTGCAAAAATGACACAAATAATAGAACAGAAGGTAACAGTCAGACTATAAGCACAGTCGAGGCAGATTTTAGGGTTTCGGATATGGATCTGAAAGAACTAGCAAACTTGCTAGCCAAGCAAGCCGGCCAGAACGAGAAAACACGAATCGAAGAGGCCATAGAGAAAGAGAATGGAGTAGCTGATTTTGTTGTGTATGGAGCCAACTTGACGTTTGTGAACTGGGAAGATGTCGATTTTTATGGGTTGGAAGTGAAGGGACATAAGCCGGTTTGCGTGCATTATAACATACAAGGTGTTGGTGATGAAGGAGCTGTTTTGTTGCTGCCTGCTGGGGCTAAAGAGTTGGGTGATGGAGGAAGAGTGGTGACTGTTATTCTGCCAGAGAAAGAAGTGTTTGGGGTCAAATCTGAGTTGAGGAAAAATGATCTGCTGTTTGGTAATGAGCTTGAA
>Maldo_GDDH_04G1016900
AACCTAAACACTCAAACACCCTCTCATTTCTCTACCACCATGGTCTTAGCCAGTCAAGAAAATTTGGTCTATGGCATTAAGCTTTCATCGGTCGGGCCAGCCAGGGTTACCGGTTCGGACGTGGTTCATAACCCGAGTGGCATGGACTTGGCTATGAAGCTTCACTACCTTAGAGGAGTCTACTTCTTTGATAGCCAGGCGGCCCAAGGCATGACCACTAACCGCATAAAGGAAGCTATGTTCACATGGTTATGTGTCAGCTACCGGACATGCGGCCGGTTTCGGAGATCCGAATCCGGCCGGCCCTATCTGAAGTGTAACGATTGCGGTGTGAGGTATCTTGAAGCGCAGTGTGATAAAACCCTCGATGAATGGCTAGGGTTGGACTGCTCTCTTCAGAAGCTGCTTGCTTCTAACCAAATCATTGGCCCTGAACTATTCTTCTCTCCAGTTGTTCTCTTCCAGGTTACTTATTTCAAATGTGGAGGAATATCACTAGGCCTCAGCTGGTCTCATGTCCTCGGAGATGCATTTGCAGCATCAGATTTCATCAACGGCTTAGGGCAAGTCATGTCTGGTCTGGAGATCAGCAAGCTACCAAATTATGCAAATCCGAACACAAATGTTCAACAAAAACTTGCAAAAAATCCATCACCACCACCACTCTCCATCAGACACGTGGACTCGGTTGGTGACTATTGGATAAGTCCCAATAATTGCAAGATGGAAACATTCTCGTTCCCTGTAACTGCCACGCAGCTAAACAACTTGCAAGTCAAGATATTAGGTCCAATTCAAAGTGACCAAATTCCAATTTTTGAACTTATTTGTGCCCTAATTTGGAAATGCATAGCCACAGTTAGAGAAGGGCCACAACCAAAATTGGTGACAATTTGCAAAAATGATACAAATAGGAGAACAGAAGGTGAATGCAGCAACAGTCAGACTATAAGCACAGTTGAGGCAGATTTTAGGGTTTCGGATATGGATCCAAAAGAACTAGCAAACTTGCTAGCCAAGCAAGCCGGCCAGAACGAGAAAACACGAATCGAAGAGGCCATAGAGAATGAGAATGGAGTAGCTGATTTTGTTGTGTATGGAGCCAACTTGACGTTTGTGAACTGGGAAGATGTTGATTTTTATGGGTTGGAAGTGAAGGGACATAAGCCGGTTTGCGTGCATTATAACATACAAGGTGTTGGTGATGAAGGAGCTGTTTTGTTGCTGCCTGCTGGGGCTAAAGAGTTTGGTGATGGAGGAAGAGTGGTGAGTGTTATTCTGCCAGAGAAAGAAGTGTTTGGGGTCAAATCTGAGTTGAGGAAAAATGATCTGCTGTTTGGTAATGAGCTTGAA
>Maldo_GDDH_08G1199200
ATGTTTCATGTTTTTGCTGAGAAGCTTGATCATTTGGTCTCCAACATTTCTTGTCCTCCAAGCAACCAATCAGCCAAAGTCTCCTCGGCTTTTGAAGTTCTCTCTGCTATTATATGGAAATCCTTGTCCAAGATTATGGATGGCTCAGAGCAGATAAAAAGGGTGACAATTTGTACGAAAAATGTGTATAAAAGGGAATTTGGAGTTCTGAGTAATGACATAGTGTGGAGCACGGTTGCAGCAGATTTCTTGGTTGCAGAAGCTGAAGTGTCAGATTTGCTTACATTCGTGAACTTGGAAGAGGCAGAGATTTATGGGCTTGAATTGAAGGGACAAAAACCAGTTTATACAAGTTATGGTATTAGTGGGGTTGGTGATGAAGGACTGGTTTTGGTGCTTCCGGCGAGTACTAATAATGTCGATCGATTAGTGAGTGTGGTCTTACCTGAAAATCAACTTGCACAGCTCAAAAGTGAGCTCCAAAGGAATTGGAGTATTGCT
>Maldo_GDDH_08G1199300
ATGGTGTCATCAACCAGCTTGAGGCTGTCAACGGTTGTTCCAGCTACAAGGACAGGTGATGAAAACACGGTCCATGAGCTCACCAACATGGACTTGGCCATGAAGCTTCACTACATCAAAGGGGTCTACTTCTTCAAGAGTGAGGCAGTTGAGGGGCTTAAAATTTATGACTTGAAGAAACCTATGTTCCGGCTCCTGCAGCTCTACTTCACTGCCTCCAGGAGGATCCGGAGATCCAAAACTGGAAGGCCGTTCATCAAGTGTAACGACAGCGGTTTAAGAATTGTAGAAGCGCATTATGAAGAAATGGTTGATGAATGGTTTGCCAGGGCCATGGAGGACTCTTCTCTCTTAGATGGTCTTGCTTATAATCAAGCCCTTGGTCCTGATCTTGGTTACTCTCCTTTGGTCTTTTTACAGTTCACTTGGTTTAAATGTGGAGGAATGGCAGTGGAACTCAGCTGGGCCAACGTCCTTGGAGATGCATTTTCTACCTCAGCCTTCATGAACATGTGGGGGAAGATCATCGCAGGTCAAGTGCCGCGGAAGCTCCTCCACGTGCTACCTCCTGGAAAACCTGAATCCCCATCACTTTCTTCAGTACCCAAAACACCTTTTTCTGTG
>Maldo_GDDH_15G1386300
ATGGGGTCAACCAACATCAATTGCCTCAACAATTCCGGCACGAGGCTATCGTCAGTTGTACCTGCTACGGTCACAAGTGATCGAAACAAGGTCCATGAGCTCACCGACATGGACTTGGCCATGAAGCTTCACTACATCAAAGGGGTCTACTTATTTAAGAGCGAGGCAGTTGAGGGACTTACAATATACGACTTGAAGAAACCTATATTCCAACTGCTGCAACTCTACTTCACCGCCTCCGGGAGGATTCGGAGATCTGAAACAGGCAGGCCCTTCATCAGGTGTAACGATAGCGGTGTGAGAATTGTAGAAGCGCATTGTGAGGAAACCGTTGATGAATTGTTGGCCATGGCCATTGAGGACTCTTCTGCTTTTAATGGTCTTGCTTATAATCAAGTCCTTGGTCCTGATCTAGGCTTCTCTCCTTTGGTCTTTGTACAGTTCACATGGTTCAAATGTGGAGGGATGTCAGTGGGGCTAAGCTGGGCGCATGTCCTCGGAGATGCATTTTCTGCATCAGACTTCATCAACATGTGGGGGAAGTTCATGGCAGGTCACGCGCCACCAAAATCTCCCCGCCCGCCAGAACCTGGGCGAAGGTCTCAACTCCAGACACTTTCAATTCCGGGGACACCATGTTCTCTCAAAAGGGTTGATTCAGTTGGTGATCACTGGCTGACAACCAACAGCTGCCAGACGAAGACGCATACATTTCATATTTCTGCCAAAAAGCTCGACCATTTGCTCTCGAGCATTTCTTGTCCACCAAGCCAATCAGCCAAGTTCTCAGCTTTTGAAGTCCTTTCTGCTGTAATATGGAAATCCTTGTCCAAAACTAAAAAGGAAAACTCAGAGAAGATACAAATAGTAACAATTTGTGCCAAAAACTCCCGTGAAAGGGAACTTGAACTTCCGAGCAATGACATGGTGTTCAGCACAGTTGAAGCAGATTTCTCCGTCGCGAAAGCTGATGTCTCGAAATTGGCAGAGCTGATTGTGAACAAGAGGGCAGAAGAGAATGGTATAATTAGAGAGGTGGTGCGAAGGGACAACGGGAACTCGGACTTCATAGCATACGGAGCAAAATTAACATTCGTAAATTTGGAAGAGGCGGAGATTTACGGGCTTGAATTGAAGGGACAAAAACCGGTTTACGCAAACTACACCATTGATGGGGTTGGTGATGAAGGAGGTGTTTTGGTGCTTCCTGCAGGGCCAAAATATGGCAAAGACAAAGCTCGTGCTAATGAAGGTCACTTAGTGACCGCCATCCTGCCTGAAAATCAGCTTGCACAGCTCAGAAATGAGCTCGAAACGGAATGGAGTATTGCT
>Maldo_GDDH_15G1386800
ATGGTTTCATCAACCAGCTTGAGGCTCTCATCGGTTGTTCCAGCTACAATGACAGGTGATGAAAACAAGGTTCATGAGCTGACCAACATGGACTTGGCCATGAAGCTTCACTACATCAAAGGGGTCTACTTCTTCAAGAGCGAGGCAGTTGAGGGGCTCACAATTTATGACTTGAAGAAACCTATGTTCGAGCTCCTGCAGCTCCACATCACTGCCTCGGGGAGGATCCGGATAACCGAAACGGGGAGGCCGTTCATCAAGTGTAACGACGGCGGTGTGAGAATTGTAGAAGCGCATTCTGAAGAAACAGTTGATGAATGGTTCGCCAGGGCTGTGGAGGACTCTTCTCTCTTTGATGGGCTTGCTTATAATCAATCCCTTGGTCCTGATCTTGGTTACTCTCCTTTGGTCTTTTTACAGTTCACTTGGTTCAAATGTGGAGGAATGGCAGTGGGACTCAGCTGGGCCAACGTCCTTGGAGATGCGTTTTCTGCCTCAGACTTCATGAACATGTGGGGGAAGATCATGGCCGGTCACGTGCCGCGGAAGCTCCTCCACGTGCCACCTCCCGGAAAACATGAATTCCCATCACTTTCTTCAGTTCCCAAAACACCATTTTCTCTGAAAAGGGTTGATCCAGTAGGTGATTACTGGGTGACACCCAACAATTACAAGATGAGGAAACACATTTTTCATGTTTCTGCTGAGAAACTTGATCATTTGGTCTCAAACATTTCTTGTCCTCCAAGCAACCAATCGGCAAAAGTCTCCTCTGCTTTTGAAGTTCTTTCTGCTATCATATGGAAAACCTTGTCAAAGATTAAGGAAAGCTCAGAGCAGATAAGAAGGGTGACAATTTGTACCAAAAATGCGCACAAGGGGGAATTCGAAATTCGGACTAATGACATGGTGTGGAGCACAGTTGAAGCAAATTTCTTGGTTGCAGAAGCTGAAGTGTCAGATTTGGTAGAGCTGATGATGAACAAAAGGGCAGAAGAGAATGGTGCAATTGAGGAGATGACAGGGAGGGAGGAGGGCGGGATAAATTCGGACTTCATAGCTTACGGAGCAAAACTCACATTCATGAACTTGGAAGAGGCAGAGATTTATAGGCTTGAATTGAAGGGACAAAAACCAGTTTATGCAAATTATGGTGTTAGTGGGGTTGGTGATGAAGGGCTGGTTTTGGTGCTTCCTGCAAGTACTAATAACGTCGGTCGATTAGTGAGTGTGGTCCTGCCTGAAAATCAGCTTGCACAGCTCAAAAGTGAGCTCCAAAGGAATTGGAGTATTGCT
>Maldo_Gala_04g001420
ATGGTCTTAGCCAGTCAAGAAAACTTGGTCTATGGCATCAAGCTTTCATCGGTCGGGCCAGCCAGGGTTACCGGTTCGGACGTGGTTCATAACCCGAGTGGCATGGACTTGGCTATGAAGCTTCACTACCTTAGAGGAGTTTACTTCTTTGATAGCCAGGCGGCTCAAGGCCTGACCACTAACCGCATAAAGGAAGCTATGTTCACATGGTTATGTGTCAGCTACCAGACATGCGGCCGGTTTCGGAGATCCGAATCCGGCCGGCCCTATCTGAAGTGTAACGATTGCGGTGCGAGGTATCTTGAAGCGCAGTGTGATAAAACCATCGATGAATGGCTAGGGATGGACTGCTCTCTTCAGAAGCTGCTTGCTTCTAACCAAATCATTGGCCCTGAACTATTCTTCTCTCCAGTTGTTCTCTTCCAGGTTACTTATTTCAAATGTGGGGGAATGTCACTAGGCCTCAGCTGGTCTCATGTCCTCGGAGATGCATTTGCAGCATCAGATTTCATCAACGGCTTAGGGCAAGTCATGTCTGGTCTGGAGCCCAGCAGGCTACCAAATTATGCAAAACCGAACACAAATGTTCAACAAAAACTTGCAAAAAATCCATCACCCCCACCACTCTCCATCAGACACGTGGACTCGGTTGGTGACTATTGGATAAGTCCCAATAAATGCAAGATGGAAACATTCTCGTTCACTGTAACTGCCACGCAGCTAAACAACTTGCAAGTCAAGATATTAGGTCCAATTCAAAGTGACCAAATTCCAATTTTTGAACTTATTTGTGCCCTAATTTGGAAATGCGTAGCCACAGTTAGAGAAGGGCCACAACCAAAATTGGTGACAATTTGCAAAAATGACACAAATAATAGAACAGAAGGTAACAGTCAGACTATAAGCACAGTCGAGGCAGATTTTAGGGTTTCGGATATGGATCTGAAAGAACTAGCAAACTTGCTAGCCAAGCAAGCCGGCCAGAACGAGAAAACACGAATCGAAGAGGCCATAGAGAAAGAGAATGGAGTAGCTGATTTTGTTGTGTATGGAGCCAACTTGACGTTTGTGAACTGGGAAGATGTCGATTTTTATGGGTTGGAAGTGAAGGGACATAAGCCGGTTTGCGTGCATTATAACATACAAGGTGTTGGTGATGAAGGAGCTGTTTTGTTGCTGCCTGCTGGGGCTAAAGAGTTGGGTGATGGAGGAAGAGTGGTGACTGTTATTCTGCCAGAGAAAGAAGTGTTTGGGGTCAAATCTGAGTTGAGGAAAAATGATCTGCTGTTTGGTAATGAGCTTGAA
>Maldo_Gala_04g001440
ATGGTCTTAGCCAGTCAAGAAAATTTGGTCTATGGCATTAAGCTTTCATCGGTCGGGCCAGCCAGGGTTACCGGTTCGGACGTGGTTCATAACCCGAGTGGCATGGACTTGGCTATGAAGCTTCACTACCTTAGAGGAGTCTACTTCTTTGATAGCCAGGCGGCCCAAGGCATGACCACTAACCGCATAAAGGAAGCTATGTTCACATGGTTATGTGTCAGCTACCGGACATGCGGCCGGTTTCGGAGATCCGAATCCGGCCGGCCCTATCTGAAGTGTAACGATTGCGGTGTGAGGTATCTTGAAGCGCAGTGTGATAAAACCCTCGATGAATGGCTAGGGTTGGACTGCTCTCTTCAGAAGCTGCTTGCTTCTAACCAAATCATTGGCCCTGAACTATTCTTCTCTCCAGTTGTTCTCTTCCAGGTTACTTATTTCAAATGTGGAGGAATATCACTAGGCCTCAGCTGGTCTCATGTCCTCGGAGATGCATTTGCAGCATCAGATTTCATCAACGGCTTAGGGCAAGTCATGTCTGGTCTGGAGATCAGCAAGCTACCAAATTATGCAAATCCGAACACAAATGTTCAACAAAAACTTGCAAAAAATCCATCACCACCACCACTCTCCATCAGACACGTGGACTCGGTTGGTGACTATTGGATAAGTCCCAATAATTGCAAGATGGAAACATTCTCGTTCCCTGTAACTGCCACGCAGCTAAACAACTTGCAAGTCAAGATATTAGGTCCAATTCAAAGTGACCAAATTCCAATTTTTGAACTTATTTGTGCCCTAATTTGGAAATGCATAGCCACAGTTAGAGAAGGGCCACAACCAAAATTGGTGACAATTTGCAAAAATGATACAAATAGGAGAACAGAAGGTGAATGCAGCAACAGTCAGACTATAAGCACAGTTGAGGCAGATTTTAGGGTTTCGGATATGGATCCAAAAGAACTAGCAAACTTGCTAGCCAAGCAAGCCGGCCAGAACGAGAAAACACGAATCGAAGAGGCCATAGAGAATGAGAATGGAGTAGCTGATTTTGTTGTGTATGGAGCCAACTTGACGTTTGTGAACTGGGAAGATGTTGATTTTTATGGGTTGGAAGTGAAGGGACATAAGCCGGTTTGCGTGCATTATAACATACAAGGTGTTGGTGATGAAGGAGCTGTTTTGTTGCTGCCTGCTGGGGCTAAAGAGTTTGGTGATGGAGGAAGAGTGGTGAGTGTTATTCTGCCAGAGAAAGAAGTGTTTGGGGTCAAATCTGAGTTGAGGAAAAATGATCTGCTGTTTGCTCCAAGAGGTCGCACCATCAGCTCCAAGGGGTCGCACCAGCAGCTCCAAGGGACCTCTAAGGTTATTTCCATGGCTTCCAAGGGGTCGTGCGACCCCATTGACCCCACTGTGGCTCCGCCCCTGGTCCTACCTACGCTCCTAATAAATAAA
>Maldo_Gala_08g017660
ATGGTGTCATCAACCAGCTTGAGGCTGTCAACGGTTGTTCCAGCTACAAGGACAGGTGATGAAAACACGGTCCATGAGCTCACCAACATGGACTTGGCCATGAAGCTTCACTACATCAAAGGGGTCTACTTCTTCAAGAGTGAGGCAGTTGAGGGGCTTAAAATTTATGACTTGAAGAAACCTATGTTCCGGCTCCTGCAGCTCTACTTCACTGCCTCCAGGAGGATCCGAAGATCCGAAACTGGCAGGCCGTTCATCAAGTGTAACGACAGCGGTTTAAGAATTGTAGAAGCGCATTATGAAGAAATGGTTGATGAATGGTTTGCCAGGGCCATGGAGGACTCTTCTCTCTTAGATGGTCTTGCTTATAATCAAGCCCTTGGTCCTGATCTTGGTTACTCTCCTTTGGTCTTTTTACAGTTCACTTGGTTTAAATGTGGAGGAATGGCAGTGGGACTCAGCTGGGCCAACGTCCTTGGAGATGCATTTTCTGCCTCAGCCTTCATGAACATGTGGGGGAAGATCATCGCAGGTCAAGTGCCGCGGAAGCTCCTCCACGTGCTACCTCCTGGAAAACCTGAATCCCCATCACTTTCTTCAGTACCCAAAACACCTTTTTCTGTGGTAGATCCAGTTGGTGATTTCTGGGTGACACCCAACAAGTACAGGACGAGAAAACACATGTTTCATGTTTTTGCTGAGAAGCTTGATCATTTGGTCTCCAACATTTCTTGTCCTCCTAGCAACCAATCAGCCAAAGTCTCCTCGGCTTTTGAAGTTCTCTCTGCTATTATATGGAAATCCTTGTCCAAGATTATGGACGGCTCAGAGCAGATAAAAAGGGTGACAATTTGTACGAAAAATGTGTATAAAAGGGAATTTGGAGTTCTGAGTAATGACATAGTGTGGAGCACGGGACAAAAACCAGTTTATGCAAGTTATGGTATTAGTGGGGTTGGTGATGAAGGACTAGTTTTGGGGCTTCCGGCGAGTACTAATAATGTCGGTCGATTAGTGAGTGTGGTCCTGCCTGAAAATCAACTTGCAGAGCTCAAAAGTGAGCTCCAAAGGAATTGGAGTATTGCT
>Maldo_Gala_15g034700
ATGGGGTCAACCAACATCAATTGCCTCAACAATTCCGGCACGAGGCTATCGTCAGTTGTACCTGCTACGGTCACAAGTGATCGAAACAAGGTCCATGAGCTCACCGACATGGACTTGGCCATGAAGCTTCACTACATCAAAGGGGTCTACTTATTTAAGAGCGAGGCAGTTGAGGGACTTACAATATACGACTTGAAGAAACCTATATTCCAACTGCTGCAACTCTACTTCACCGCCTCCGGGAGGATTCGGAGATCTGAAACAGGCAGGCCCTTCATCAGGTGTAACGATAGCGGTGTGAGAATTGTAGAAGCGCATTGTGAGGAAACCGTTGATGAATTGTTGGCCATGGCCATTGAGGACTCTTCTGCTTTTAATGGTCTTGCTTATAATCAAGTCCTTGGTCCTGATCTAGGCTTCTCTCCTTTGGTCTTTGTACAGTTCACATGGTTCAAATGTGGAGGGATGTCAGTGGGGCTAAGCTGGGCGCATGTCCTCGGAGATGCATTTTCTGCATCAGACTTCATCAACATGTGGGGGAAGTTCATGGCAGGTCACGCGCCACCAAAATCTCCCCGCCCGCCAGAACCTGGGCGAAGGTCTCAACTCCAGACACTTTCAATTCCGGGGACACCATGTTCTCTCAAAAGGGTTGATTCAGTTGGTGATCACTGGCTGACAACCAACAGCTGCCAGACGAAGACGCATACATTTCATATTTCTGCCAAAAAGCTCGACCATTTGCTCTCGAGCATTTCTTGTCCACCAAGCCAATCAGCCAAGTTCTCAGCTTTTGAAGTCCTTTCTGCTGTAATATGGAAATCCTTGTCCAAAACTAAAAAGGAAAACTCAGAGAAGATACAAATAGTAACAATTTGTGCCAAAAACTCCCGTGAAAGGGAACTTGAACTTCCGAGCAATGACATGGTGTTCAGCACAGTTGAAGCAGATTTCTCCGTCGCGAAAGCTGATGTCTCGAAATTGGCAGAGCTGATTGTGAACAAGAGGGCAGAAGAGAATGGTATAATTAGAGAGGTGGTGCGAAGGGACAACGGGAACTCGGACTTCATAGCATACGGAGCAAAATTAACATTCGTAAATTTGGAAGAGGCGGAGATTTACGGGCTTGAATTGAAGGGACAAAAACCGGTTTACGCAAACTACACCATTGATGGGGTTGGTGATGAAGGAGGTGTTTTGGTGCTTCCTGCAGGGCCAAAATATGGCAAAGACAAAGCTCGTGCTAATGAAGGTCACTTAGTGACCGCCATCCTGCCTGAAAATCAGCTTGCACAGCTCAGAAATGAGCTCGAAACGGAATGGAGTATTGCT
>Maldo_Gala_15g034760
ATGGTTTCATCAACCAGCTTGAGGCTCTCATCGGTTGTTCCAGCTACAATGACAGGTGATGAAAACAAGGTCCATGAGCTGACCAACATGGACTTGGCCATGAAGCTTCACTACATCAAAGGGGTCTACTTCTTCAAGAGCGAGGCAGTTGAGGGGCTCACAATTTATGACTTGAAGAAACCTATGTTCGAGCTCCTGCAGCTCCACATCACTGCCTCGGGGAGGATCCGGATAACCGAAACGGGGAGGCCGTTCATCAAGTGTAACGACGGCGGTGTGAGAATTGTAGAAGCGCATTCTGAAGAAACAGTTGATGAATGGTTCGCCAGGGCTGTGGAGGACTCTTCTCTCTTTGATGGTCTTGCTTATAATCAATCCCTTGGTCCTGATCTTGGTTACTCTCCTTTGGTCTTTTTACAGTTCACTTGGTTCAAATGTGGAGGAATGGCAGTGGGACTCAGCTGGGCCAACGTCCTTGGAGATGCGTTTTCTGCCTCAAACTTCATGAACATGTGGGGGAAGATCATGGCCGGTCACGTGCCGCGGAAGCTCCTCCACGTGCCACCTCCCGGAAAACATGAATTCCCATCACTTTCTTCAGTTCCCAAAACACCATTTTCTCTGAAAAGGGTTGATCCAGTAGGTGATTACTGGGTGACACCCAACAATTACAAGATGAGGAAACACATTTTTCATGTTTCTGCTGAGAAACTTGATCATTTGGTCTCAAACATTTCTTGTCCTCCAAGCAACCAATCGGCAAAAGTCTCCTCAGCTTTTGAAGTTCTTTCTGCTATCATATGGAAAACCTTGTCAAAGATTAAGGAAAGCTCAGAGCAGATAAGAAGGGTGACAATTTGTACCAAAAATGCGCACAAGGGGGAATTCGAAATTCGGACTAATGACATGGTGTGGAGCACAGTTGAAGCAAATTTCTTGGTTGCAGAAGCTGAAGTGTCAGATTTGGTAGAGCTGATTATGAACAAAAGGGCAGAAGAGAATGGTGCAATTGAGGAGATGACAGGGAGGGAGGAGGGCGGGATAAATTCGGACTTCATAGCTTACGGAGCAAAACTCACATTCATGAACTTGGAAGAGGCAGAGATTTATAGGCTTGAATTGAAGGGACAAAAACCAGTTTATGCAAATTATGGTGTTAGTGGGGTTGGTGATGAAGGGCTGGTTTTGGTGCTTCCTGCAAGTACTAATAACGTCGGTCGATTAGTGAGTGTGGTCCTGCCTGAAAATCAGCTTGCACAGCTCAAAAGTGAGCTCCAAAGGAATTGGAGTATTGCT
>Pyrco_DAP_Chr15v0.1_39669.1
ATGATGTCAACCAACATCAATTGCCTCAACAATTCCGGCACGAGGCTATCGACGGTTGTACCTGCTACAGTCACAAGTGATCAAAACAAGGTCCATGAGCTCACCGACATGGACTTGGCCATGAAGCTTCACTACATCAAAGGGGTCTACTTATTTAAGAGCGAGGCAGTTGAGGGACTTACAATATACGACTTGAAGAAGCCTATATTCCAACTGTTGCAACTCTACTTCACCGCCGCCGGGAGGATTCGGAAATCTGAAACAGGCAGGCCCTTCATCAGGTGTAACGATAGCGGTGTGAGAATTGTAGAAGCGCATTCTGAGGAAACCGTTGATGAATTGTTGGCCGTGGCCATTGAGGACTCTTCTGTTTTTAATGGTCTTGCTTATAATCAAGTCCTTGGTCCTGATTTAGGCTTCTCTCCTTTGGTCTTTGTACAGTTCACATGGTTCAAATGTGGAGGGCTGTCAGTGGGGCTAAGCTGGGCACATGTCCTCGGAGATGTATTTTCTGCATCAGACTTCATCAACATGTGGGGGAAGTTCATGGCAGGTCACGCGCCACCAAAATCTTTCCGCCTGCCAGAACCTGGCCGAAAGTCTCAACTCCCGACACTTTCAATTTCGGGGACACCAAGTTCTCTCAAAAGGGTTGATTCAGTTGGTGATCACTGGCTGACAACCAACAACTGCCAGACGAAGATGCATACATTTCATATTTCTGCCAAAAAGCTCGACCATTTGCTCTCAAGCATTTCTTGTCCTCCAAGCCAATCAGCCAAGTTCTCAGCTTTTGAAGTCCTTTCTGCTGTAATATGGAAATCCTTGTCCAAAACTAAAAATGAAAACTCAGAGAAGATACAAATAGTAACAATTTGTGCCAAAAATTCCCGTGAAGGGGAACTTGAACTTCCGAGCAATGACATGGTGTTCAGCACAGTTGAAGCAGATTTCTCCGTCGCGAAAGCTGGTGTCTCGGAATTGGCAGAGCTGATTGTGAACAAGAGGGCAGAAGAGAATGGTATAATTAGAGAGGTGGTGGGAAGGGACAACGGGAACTCGGACTTCATAGCATACGGAGCAAAATTAACATTCGTAAATTTGGAAGAGGCAGAGATTTACGGGCTTGAATTGAAGGGACAAAAACCTGTTTACGCAAACTACACCATTGATGGGGTTGGTGATGAAGGAGGTGTTTTGGTGCTTCCTGCAGGGCCAAAATATGGCAAAGGCAAAGCTCGTGCTAATGGCGGTCACTTAGTGACCGCCATCCTGCCTGAAACTCAGCTTGCACAGCTCAGAAATGAGCTTGAAACGGAATGGAGTATTGCT
>Pyrco_DAP_Chr15v0.1_39789.1
ATGATGTCAACCAACATCAATTGCCTCAACAATTCCGGCACGAGGCTATCGTCGGTTGTACCTGCTAGAGTCACAAGTGATCAAAACAAGGTCCATGAGCTCACCGACATGGACTTGGCCATGAAGCTTCACTACATCAAAGGGGTCTACTTATTTAAGAGCGAGGCAGTTGAGGGACTTACAATATACGACTTGAAGAAGCCTATATTCCAACTGTTGCAACTCTACTTCACCGCCGCCGGGAGGATTCGGAAATCTGAAACAGGCAGGCCCTTCATCAGGTGTAACGATAGCGGGCTGTCAGTGGGGCTAAGCTGGGCACATGTCCTTGGAGATGTATTTTCTGCATCAGACTTCATCAACATGTGGGGGAAGTTCATGGCAGGTCACGCGCCACCAAAATCTTTCCGCCTGCCAGAACCTGGTCGAAAGTCTCAACTCCCGACACTTTCAATTTCGGGGACACCATGTTCTCTCAAAAGGGTTGATTCAGTTGGAGATCACTGGCTGACAACCAACAACAGCCAGACGAAGATGCATACATTTCATATTTCTGCCAAAAAGCTCGACCATTTGCTCTCAAGCATTTCTTGTCCTCCAAGCCAATCAGCCAAGTTCTCAGCTTTTGAAGTCCTTTCTGCTGTAATATGGAAATCCTTGTCCAAAACTAAAAAGGAAAACTCAGAGAAGATACAAATAGTAACAATTTGTGCCAAAAATTCCCGTGAAGGGGAACTTGAACTTCCGAGCAATGACATGGTGTTCAGCACAGTTGAAGCAGATTTCTCCGTCGCGAAAGCTGGTGTCTCGGAATTGGCAGAGCTGATTGTGAACAAGAGGGCAGAAGAGAATGGTATAATTAGAGAGGTGGTGGGAAGGGACAACGGGAACTCGGACTTCATAGCATACGGAGCAAAATTAACATTCGTAAATTTGGAAGAGGCAGAGATTTACGGGCTTGAATTGAAGGGACAAAAACCTGTTTACGCAAACTACACCATTGATGGGGTTGGTGATGAAGGAGGTGTTTTGGTGCTTCCTGCAGGGCCAAAATATGGCAAAGGCAAAGCTCGTGCTAATGGCGGTCACTTAGTGACCGCCATCCTGCCTGAAACTCAGCTTGCACAGCTCAGAAATGAGCTTGAAACGGAATGGAGTATTGCT
>Pyrco_DAP_Chr15v0.1_39791.1
ATGGTTTCAACAACTAGCTTGAGGCTCTCATCGGTTGTTCCAGCTACAATGACAGGTGATGAAAACAAGGTCCATGAGCTCACCAACATGGACTTGGCCATGAAGCTTCACTACATCAGAGGGGTCTACTTCTTCAAGAGCGAGGCAGTTGAGGGGCTTACAATTTATGACTTGAAGAAACCTATGTTCGAGCTCCTGCAGCTCCACTTCACTGCCTCTGGGAGGATCCGGAGATCCGAAATGGGCAGGCCGTTCATCAAGTGTAACGACGGCGGTGTGAGAATTGTAGAAGCGCATTCTGAAGAAACAGTTGATGAATGGTTTGCCAGGGAAGTGGAGGACTCTTCTCTCTTTGATGGTCTTGCTTATAATCAATCCCTTGGTCCTGATCTTGGTTACTCTCCTTTGGTCTTTTTACAGTTCACTTGGTTCAAATGTGGAGGAATGGCAGTGGGACTCAGCTGGGCCAACGTCCTTGGAGATGCATTTTCTGCCTCCGCCTTCATGAACATGTGGGGGAAGATCATGGCCGGTCACGTGTCGCGGAAGCTCCTCCACGTGCCACCTCCCGGAAAACCTGAATTCCCATCACTTTCTTCGGTTCCCAAAACACCATTTTCTCTGAAAAGGGTTGATCCAGTAGGTGATTACTGGGTGACACCCAACAATTACAAGATGAGGAAACACATTTTTCATGTTTCTGCTGAGAAACTTGATCATTTGCTCTCAAACATTTCTTGTCCTCCAAGCAACCAATCGGCAAAAGTCTCCTCAGCTTTTGAAGTTCTTTCTGCTATCATATGGAAAACCTTGTCAAAGATCAAGGAAAGCTCGGAGCAGATAACAAGGGTGACAATTTGTACCAAAAATGCGCACAAAGGGGAATTCGAAATTCGGACTAATGACATGTTGTGGAGCACAGTTGAAGCAAATTTCTTGGTCGCAGAAGCTGAAGTGTCAGATTTGGTAGAGCTGATTGTGAACAAAAGGGCAGAAGAGAATGGTGCAATTGAGGAGATGACAGGGAGGGAGGAGGGCGGGATTAATTCGGACTTCATAGCTTACGGAGCAAAACTTACATTCATGAACTTGGAAGAGGCAGAGATTTATAGGCTTGAATTGAAGGGACAAAAACCAGTTTATGCAAATTATGGTGTTAGTGGGGTTGGTGATGAAGGGCTGGTTTTGGTGCTTCCTGCAAGTACTAATAACGTCGGTCGATTACTGAGTGTGGTCCTGCCTGAAAATCAACTTGCACAGCTCAAAAGTGAGCTCCAAATGAATTGGAGTATTGCT
>Pyrco_DAP_Chr4v0.1_08190.1
ATGGTCTTAGCCAGTCCAAAAAACTTGGTCTATGGCATCAAGCTTTCATCAGTCGGGCCAGCCAGGGTTACCGGTTCGGACGTGGTTCATAACCCGAGTGGCATGGACTTGGCTATGAAGCTTCACTACCTTAGAGGAGTCTACTTCTTTGATAGCCAGGCGGCTCAAGGCCTGACCACTAACCGCATAAAGGAAGCTATGTTCACATGGTTATGTGTCAGCTACCGGGCATGCGGCCGGTTTCGGAGATCTGAATCCGGCCGGCCCTATCTGAAGTGTAACGATTGCGGCCTCAGCTGGTCCCATGTCCTCGGAGATGCATTTGCAGCATCAGATTTCATCAACGGCTTAGGGCAAGTCATGTCTGATCTGGAGCCCAGCAGGCTACCAAATTATGCACAACCGAACACAAATGTTCAACAAAAACTTGCAAAAAATCCATCACCACCACCACTCTCCATCAGACACGTGGACTCGGTTGGTGACTATTGGATAAGTCCCGATAACTGCAAGATGGAAACATTCTCGTTCCCTCTAACTGCCACGCAGCTAAACAACTTGCAAGTCAAGATATTAGGTCCAATTCAAAGTGACCAAATTCCAATTTTTGAACTTATTTGTGCCCTAATTTGGAAATGCATAGCCACAGTTAGAGAAGGGCCACAACCAAAATTGGTGACAATTTGCAAAAATGACACAAATAAGAGAACAGAAGGTGAATGCAGCAACGGTCAGACAATAAGCACAGTTGAGGCAGATTTTAGGGTTTCGGATATGGATCCAAAAGAACTAGCAAACTTGCTAGCCAAGCAAGCCGGCCAGAACGAGAAAACACGAATTGAAGAGGGCATAGAGAATGAGAATGGAGTAGCTGATTTTGTTATGTATGGAGCCAACTTGACGTTTGTGAACTGGGAAGATGTCGATTTTTATGGGTTGGAAGTGAAGGGACATAAGCCGGTTTGCGTGCATTATAACATACAAGGTGTTGGTGATGAAGGAGCAGTTTTGTTGCTGCCTGCTGGGGCTAAAGAGTTTGGTGATGGAGGAAGAGTGGTGAGTGTTATTCTGCCAGAGAAAGAAGTGTTTGGGGTCAAATCTGAGTTGAGGAAAAATGATCTGCTGTTTGGTAATGAGCTTGAA
>Pyrco_DAP_Chr4v0.1_08194.1
ATGGTCTTAGGCAGTCCAAAAAACTTGGTCTATGGCATCAAGCTTTCATCAGTCGGGCCAGCCAGAGTTACCGGTTCGGACTTGGTTCATAACCCGAGTGGCATGGACTTGGCTATGAAGCTTCACTACCTTAGAGGAGTCTACTTCTTTGATAGCCAGGCGGCTCAAGGCCTGACCACTAACCGCATAAAGGAAGCTATGTTCACATGGTTATGTGTCAGCTACCGGGCATGCGGCCGGTTTCGGAGATCCGAATCCGGCCGGCCCTATCTGCAGTGTAACGATTGCGGTGTGAGGTATCTTGAAGCGCAGTGTGATAAAACCATCGATGAATGGCTTGGGTTGGACGGGTCTCTTCAGAAGCTGCTTGCTTCTAACCAAATCATTGGCCCTGAACTATTCTTCTCTCCAGTTGTTCTCTTCCAGCTAAACAACTTGCAAGTCAAGATATTAGGTCCAATTCAAAGTGACCAAATTCCAATTTTTGAACTTATTTGTGCCCTAATTTGGAAATGCATAGCCACAGTTAGAGAAGGGCCACAACCAAAATTGGTGACAATTTGCAAAAATGACACAAATAAGAGAACAGAAGGTGAATGCAGCAACGGTCAGACAATAAGCACAGTTGAGGCAGATTTTAGGGTTTCGGATATGGATCCAAAAGAACTAGCAAACTTGCTAGCCAAGCAAGCCGGCCAGAACGAGAAAACACGAATCGAAGAGGCCATGGAGAATGAGAATGGAGTAGCTGATTTTGTTGTGTATGGAGCCAACTTGACGTTTGTGAACTGGGAAGATGTCGATTTTTATGGGTTGGAAGTGAAGGGACATAAGCCGGTTTGCGTGCATTATAACATACAAGGTGTTGGTGATGAAGGAGCAGTTTTGTTGCTGCCTGCTGGGGCTAAAGAGTTTGGTGATGGAGGAAGAGTGGTGAGTGTTATTCTGCCAGAGAAAGAAGTGTTTGGCGTCAAATCTGAGTTGAGGAAAAATGATCTGCTGTTTGCTAATGAGCTTGAA
>Pyrco_DAP_Chr8v0.1_20672.1
ATGGTGTCATCAACCAGCTTGAGGCTGTCAACGGTTGTTCCAGCTACAAGGACAGGTGATGAAAACAGGGTCCATGAGGTCACCAACAAAGACTTGGCCATGAAGCTTCACTACATCAAAGGGGTCTACTTCTTCAAGAGTGAGGCAGTTGAGGGGCTAACAATTTATGACTTGAAGAAACCTATGTTCCAGCTCCTGCAGCTCTACTTCACTGCCTCCGGGAGGTTCCGGAGATCCGAAACTGGCAGGCCGTTCATCAAGTGTAACGACAGCGGTGTAAGAATTGTAGAAGCACATTATGAAGAAACGGTTGATGAATGTTCACTTGGTTTAAAATGTGGAGGAATGGCAGTGGGACTCAGCTGGGCCAACGTCCTTGGAGATGCATTTTCTGCCTCAGCCTTCATGAACATGTGGGGGAAGATCATCGCAGCAGATTTCTTGGTTGCGGAAGCTGAAGTGTCAGATTTGGTAGAGCTGATTGTGAAAAAAAAGGCAGAAGAGAATGGTGCAATTGAGGAGACGGCAGGGAGGGAGGAGGGCGGGAGTAATTCGGACTTCATAGCATACGAAGCAAAGCTTACATTCGTGAACTTGGAAGAGGCAGAGATTTATGGGCTTGAATTGAAGGGACAAAAACCAGTTTATGCAAGTTATGGTATTAGTGGGGTTGGTGATGAAGGGCTGGTTTTGGTGCTTCCGGCGAGTACTAATAATGTCGGTCGATTATTGAGTGTGGTCCTGCCTGAAAATCAACTTGCACGGCTCAAAAGTGAGCTCCAAAGGAATTGGAGTATTGCT
>Pyrco_BP1_001469.1
ATGGTTTCAACAACTAGCTTGAGGCTCTCATCGGTAGTTCCAGCTACAATGACAGGTGATGAAAACAAGGTCCATGAGCTCACCAACATGGACTTGGCCATGAAGCTTCACTACATCAGAGGGGTCTACTTCTTCAAGAGCGAGGCAGTTGAGGGGCTTACAATTTATGACTTGAAGAAACCTATGTTCGAGCTCCTGCAGCTCCACTTCACTGCCTCTGGGAGGATCCGGAGATCCGAAATGGGCAGGCCGTTCATCAAGTGTAACGACGGCGGTGTGAGAATTGTAGAAGCGCATTCTGAAGAAACAGTTGATGAATGGTTTGCCAGGGAAGTGGAGGACTCTTCTCTCTTTGATGGTCTTGCTTATAATCAATCCCTTGGTCCTGATCTTGGTTACTCTCCTTTGGTCTTTTTACAGGCATACAAT
>Pyrco_BP1_004038.1
ATGGTGTCATCAACCAGCTTGAGGCTGTCAACGGTTGTTCCAGCTACAAGGATAGGTGATGAAAACAGGGTCCATGAGGTCACCAACATAGACTTGGCCATGAAGCTTCACTATATCAAAGGGGTCTACTTCTTCAAGAATGAGGCAGTTGAGGGGCTTACAATTTATGACTTGAAGAAACCTATGTTCCAGCTCCTGCAGCTCTACTTCACTGCCTCCAGGAGGATCCGGAGATCCGAAACTGGAATGCCGTTCATCAAGTGTAACGACAGCGGTGTAAGAATTGTAGAAGCGCATTATGAAGAAACGGTTGATGAATGGTCTGCCAGGGCCATGGATGACTCTTCTCTCTTTGATGGTCTTGCTTATAATCAAGCCCTTGGTCCTGATCTTGCAGATTCCTTGGTTGCAGATGCTGAAGTGTCGGATTTGGTAGAGCTGATTGTCAAAAAAAGGGCAGAAGAGAATGGTGCAATTGAGGAGACGGCAGGGAGGGAGGAGGGCGGGAGTAATTCGGACTTCATAGCTTATGGAACAAAGCTTACATTCGTGAACTTGGAAGAGGCAGAGATTTATGGGCTTGAATTGAAGGGACAAAAACCAGTTTATGCGAGTTATGGTATTAGACTATTAGTGGGGTTGGTGATGAAGGGCTGGTTTTGGTGCTTCCGGCAATCTGCACCTACAAGGTTCCCACCCTTCAGAGAAAGTAACGGCCACAAGCAGAGTTCAGGGGATCCACTACTAGGTGAACCTCCACCTCCAAATGTAATCCTG
>Pyrco_BP1_015666.1
ATGGTCTTAGCCAGTCAAGAAAACTTGGTCTATGGCATCAAGCTTTCATCGGTCGGGCCAGCCAGGGTTACCGGTTCGGACGTGGTTCATAACCCGAGTGGCATGGACTTGGCTATGAAGCTTCACTACCTTAGAGGAGTCTACTTCTTTGATAGCCAGGCGGCTCAAGGCCTGACCACTAACCGCATAAAGGAAGCTATGTTCACATGGTTATGTGTCAGCTACCAGACATGCGGCCGGTTTCGGAGATCCGAATCCGGCCGGCCCTATCTGAAGTGTAACGATTGCGGTGCGAGGTATATTGAAGCGCAGTGTGATAAAACCATCGATGAATGGCTAGGGTTGGACTGCTCTCTTCAGAAGCTGCTTGCTTCTAACCAAATCATTGGCCCTGAACTATTCTTCTCTCCAGTTGTTCTCTTCCAGGTTACTTATTTCAAATGTGGAGGAATGTCAATAGGCCTCAGCTGGTCTCATGTCCTCGGAGATGCATTTGCAGCATCAGATTTCATCAACGGCTTAGGGCAAGTCATGTCTGGCCTGGAGCCCAGCAGGCTACCAAATTATGCAAAACCGAACACAACTGTTCAACAAAAACTTGCAAACAATCCATCACCACCACCACTCTCCATCAGACACGTGGACTCGGTTGGTGACTATTGGATAAGTCCCAATAAATGCAAGATGGAAACATTCTCGTTCCCTGTAACTGCCACGCAGCTAAACAACTTGCAAGTCAAGATATTAGGTCCAATTCAAAGTGACCAAATTCCAATTTTTGAACTTATTTGTGCCCTAATTTGGAAATGCATAGCCACAGTTAGAGAAGGGCCACAACCGAAATTGGTGACAATTTGCAAAAACAACACAAATAAGAGAACAAAAGGTGAATACAGCAACAGTCAGACTATAAGCACAGTTGAGGCAGATTTTAGGGTTTCGGATATGGATCCGAAAGAACTAGTAAACTTGCTAGCCAAGCAAGCCGGCGAGAACGAGAAAACACGAATCGAAGAGGCCATGGAGAATGAGAATGGAGTAGCTGATTTTGTTGTGTATGGAGCCAACTTGACGTTTGTGAACTGGGAAGATGTCGATTTTTATGGGTTGGAAGTGAAGGGACATAAGCCGGTTTGCGTGCATTATAACATACAAGGTGTTGGTGATGAAGGAGCTGTTTTGTTGCTGCCTGCTGGGGCTAAAGAGTTTGGTGATGGAGGAAGAGTGGTGAGTGTTATTCTGCCAGAGAAAGAAGTGTTTGGGGTCAAATCTGAGTTGAGGAAAAATGATCTGCTGTTTGGTAATGAGCTCGAA
>Pyrco_BP1_018841.1
ATGATGTCAACCAACATCAATTGCCTCAACAATTCCGGCACGAGGCTATCGTCGGTTGTACCTGCTACAGTCACAAGTGATCAAAACAAGGTCCATGAGCTCACCGACATGGACTTGGCCATGAAGCTTCACTACATCAAAGGGGTCTACTTATTTAAGAGCGAGGCAGTTGAGGGACTTACAATATACGACTTGAAGAAGCCTATATTCCAACTGTTGCAACTCTACTTCACCGCCGCCGGGAGGATTCGGAAATCTGAAACAGGCAGGCCCTTCATCAGGTGTAACGATAGCGGTGTGAGAATTGTAGAAGCGCATTCTGAGGAAACCGTTGATGAATTGTTGGCCATGGCCATTGAGGACTCTTCAGTTTTTAATGGTCTTGCTTATAATCAAGTCCTTGGTCCTGATCTAGGCTTCTCTCCTTTGGTCTTTGTACAGTTCACATGGTTCAAATGTGGAGGGCTGTCAGTGGGGCTAAGCTGGGCACATGTCCTCGGAGATGTATTTTCTGCATCAGACTTCATCAACATGTGGGGGAAGTTCATGGCAGGTCACGCGCCACCAAAATCTTTCCGCCTGCCAGAACCTGGTCGAAAGTCTCAACTCCCGACACTTTCAATTTCGGGGACACCATGTTCTCTCAAAAGGGTTGATTCAGTTGGTGATCACTGGCTGACAACCAACAACTGCCAGACGAAGATGCATACATTTCATATTTCTGCCAAAAAGCTCGACCATTTGCTCTCAATCATTTCTTGTCCTCCAAGCCAATCAGCCAAGTTCTCAGCTTTTGAAGTCCTTTCTGCTGTAATATGGAAATCCTTGTCCAAAACTAAAAATGAAAACTCAGAGAAGATACAAATAGTAACAATTTGTGCCAAAAATTCCCGTGAAGGGGAACTTGAACTTCCGAGCAATGACATGGTGTTCAGCACAGTTGAAGCAGATTTCTCCGTCGCGAAAGCTGGTGTCTCGGAATTGGCAGAGCTGATTGTGAACAAGAGGGCTGAAGAGAATGGTATAATTAGAGAGGTGGTGGGAAGGGACAACGGGAACTCGGACTTCATAGCATACGGAGCAAAATTAACATTCGTAAATTTGGAAGAGGCAGAGATTTACGGGCTTGAATTGAAGGGACAAAAACCTGTTTACGCAAACTACACCATTGATGGGGTTGGTGATGAAGGAGGTGTTTTGGTGCTTCCTGCAGGGCCAAAATATGGCAAAGGCAAAGCTCGTGCTAATGGCGGTCACTTAGTGACCGCCATCCTGCCTGAAACTCAGCTTGCACAGCTCAGAAATGAGCTTGAAACGGAATGGAGTATTGCT
>Pyrco_BP1_025562.1
ATGTCTGATCTGGAGCCCAGCAGGCTACCAAATTATGCACAACCGAACACAAATGTTCAACAAAAACTTGCAAAAAATCCATCACCACCACCACTCTCCATCAGACACGTGGACTCGGTTGGTGACTATTGGATAAGTCCCGATAACTGCAAGATGGAAACATTCTCGTTCCCTCTAACTGCCACGCAGCTAAACAACTTGCAAGTCAAGATATTAGGTCCAATTCAAAGTGACCAAATTCCAATTTTTGAACTTATTTGTGCCCTAATTTGGAAATGCATAGCCACAGTTAGAGAAGGGCCACAACCAAAATTGGTGACAATTTGCAAAAATGACACAAATAAGAGAACAGAAGGTGAATGCAGCAACGGTCAGACAATAAGCACAGTTGAGGCAGATTTTAGGGTTTCGGATATGGATCCAAAAGAACTAGCAAACTTGCTAGCCAAGCAAGCCGGCCAGAACGAGAAAACACGAATTGAAGAGGCCATAGAGAATGAGAATGGAGTAGCTGATTTTGTTATGTATGGAGCCAACTTGACGTTTGTGAACTGGGAAGATGTCGATTTTTATGGGTTGGAAGTGAAGGGACATAAGCCGGTTTGCGTGCATTATAACATACAAGGTGTTGGTGATGAAGGAGCAGTTTTGTTGCTGCCTGCTGGGGCTAAAGAGTTTGGTGATGGAGGAAGAGTGGTGAGTGTTATTCTGCCAGAGAAAGAAGTGTTTGGGGTCAAATCTGAGTTGAGGAAAAATGATCTGCTGTTTGGTAATGAGCTTGAA
>Pyrco_BP1_027093.1
ATGGCAGTGGGACTCAGCTGGGCTAACGTCCTTGGAGATGCATTTTCTGCCTCCGCCTTCATGAACATGTGGGGGAAGATCATGGCCGGTCACGTGTCGCGGAAGCTCCTCCACGTGCCACCTCCCGGAAAACGTGAATTCCCATCACTTTCTTCGGTTCCCAAAACACCATTTTCTCTGAAAAGGGTTGATCCAGTAGGTGATTACTGGGTGACACCCAACAATTACAAGATGAGGAAACACATTTTTCATGTTTCTGCTGAGAAACTTGATCATTTGCTCTCAAACATTTATTGTCCTCCAAGCAACCAATCGGCAAAAGTCTCCTCAGCTTTTGAAGTTCTTTCTGCTATCATATGGAAAACCTTGTCAAAGATCAAGGAAAGCTCGGAGCAGATAACAAGAGTGACAATTTGTACCAAAAATGCGCACAAAGGGGAATTCGAAATTCGGACTAATGACATGGTGTGGAGCACAGTTGAAGCAAATTTCTTGGTCGCAGAAGCTGAAGTGTCAGATTTGGTAGAGCTGATTGTGAACAAAAGGGCAGAAGAGAATGGTGCAATTGAGGAGATGACAGGGAGGGAGGAGGGCGGGATTAATTCGGACTTCATAGCTTACGGAGCAAAACTTACATTCATGAACTTGGAAGAGGCAGAGATTTATAGGCTTGAACTGAAGGGACAAAAACCAGTTTATGCAAATTATGGTGTTAGTGGGGTTGGTGATGAAGGGCTGGTTTTGGTGCTTCCTGCAAGTACTAATAACGTCGGTCGATTACTGAGTGTGGTCCTGCCTGAAAATCAACTTGCACAGCTCAAAAGTGAGCTCCAAAGGAATTGGAGTATTGCT
>Pyrco_BP1_027150.1
ATGGTCTTAGCCAGTCCAAAAAACTTGGTCTATGGCATCAAGCTTTCATCAGTCGGGCCAGCCAGGGTTACCGGTTCGGACGTGGTTCATAACCCGAGTGGCATGGACTTGGCTATGAAGCTTCACTACCTTAGAGGAGTCTACTTCTTTGATAGCCAGGCGGCTCAAGGCCTGACCACTAACCGCATAAAGGAAGCTATGTTCACATGGTTATGTGTCAGCTACCGGGCATGCGGCCGGTTTCGGAGATCCGAATCCGGCCGGCCCTATCTGCAGTGTAACGATTGCGGTGTGAGGTATCTTGAAGCGCAGTGTGATAAAACCATCGATGAATGGCTTGGGTTGGACTGGTCTCTTCAGAAGCTGCTTGCTTCTAACCAAATCATTGGCCCTGAACTATTCTTCTCTCCAGTTGTTCTCTTCCAGGCAGGGGCTGAGACCAGCGCT
>Pyrco_BP_DH_04g01280
ATGGTTATGTGTCAGCTACCAGACATGCGGCCGGTTTCGGATCGATCCGAATCCGGCCGGCCCTATCTGAAGTGTAACGATTGCGGTGCGAGGTATATTGAAGCGCAGTGTGATAAAACCATCGATGAATGGCTAGGGTTGGACTGCTCTCTTCAGAAGCTGCTTGCTTCTAACCAAATCATTGGCCCTGAACTATTCTTCTCTCCAGTTGTTCTCTTCCAGGTTACTTATTTCAAATGTGGAGGAATGTCAATAGGCCTCAGCTGGTCTCATGTCCTCGGAGATGCATTTGCAGCATCAGATTTCATCAACGGCTTAGGGCAAGTCATGTCTGGCCTGGAGCCCAGCAGGCTACCAAATTATGCAAAACCGAACACAACTGTTCAACAAAAACTTGCAAACAATCCATCACCACCACCACTCTCCATCAGACACGTGGACTCGGTTGGTGACTATTGGATAAGTCCCAATAAATGCAAGATGGAAACATTCTCGTTCCCTGTAACTGCCACGCAGCTAAACAACTTGCAAGTCAAGATATTAGGTCCAATTCAAAGTGACCAAATTCCAATTTTTGAACTTATTTGTGCCCTAATTTGGAAATGCATAGCCACAGTTAGAGAAGGGCCACAACCGAAATTGGTGACAATTTGCAAAAACAACACAAATAAGAGAACAAAAGGTGAATACAGCAACAGTCAGACTATAAGCACAGTTGAGGCAGATTTTAGGGTTTCGGATATGGATCCGAAAGAACTAGTAAACTTGCTAGCCAAGCAAGCCGGCGAGAACGAGAAAACACGAATCGAAGAGGCCATGGAGAATGAGAATGGAGTAGCTGATTTTGTTGTGTATGGAGCCAACTTGACGTTTGTGAACTGGGAAGATGTCGATTTTTATGGGTTGGAAGTGAAGGGACATAAGCCGGTTTGCGTGCATTATAACATACAAGGTGTTGGTGATGAAGGAGCTGTTTTGTTGCTGCCTGCTGGGGCTAAAGAGTTTGGTGATGGAGGAAGAGTGGTGAGTGTTATTCTGCCAGAGAAAGAAGTGTTTGGGGTCAAATCTGAGTTGAGGAAAAATGATCTGCTGTTTGGTAATGAGCTCGAA
>Pyrco_BP_DH_04g01300
ATGGTCTTAGCCAGTCCAAAAAACTTGGTCTATGGCATCAAGCTTTCATCAGTCGGGCCAGCCAGGGTTACCGGTTCGGACGTGGTTCATAACCCGAGTGGCATGGACTTGGCTATGAAGCTTCACTACCTTAGAGGAGTCTACTTCTTTGATAGCCAGGCGGCTCAAGGCCTGACCACTAACCGCATAAAGGAAGCTATGTTCACATGGTTATGTGTCAGCTACCGGGCATGCGGCCGGTTTCGGAGATCCGAATCCGGCCGGCCCTATCTGCAGTGTAACGATTGCGGTGTGAGGTATCTTGAAGCGCAGTGTGATAAAACCATCGATGAATGGCTTGGGTTGGACTGGTCTCTTCAGAAGCTGCTTGCTTCTAACCAAATCATTGGCCCTGAACTATTCTTCTCTCCAGTTGTTCTCTTCCAGGTTACTCATTTCAAATGTGGAGGAATATCATTAGGCCTCAGCTGGTCCCATGTCCTCGGAGATGCATTTGCAGCATCAGATTTCATCAACGGCTTAGGGCAAGTCATGTCTGATCTGGAGCCCAGCAGGCTACCAAATTATGCACAACCGAACACAAATGTTCAACAAAAACTTGCAAAAAATCCATCACCACCACCACTCTCCATCAGACACGTGGACTCGGTTGGTGACTATTGGATAAGTCCCGATAACTGCAAGATGGAAACATTCTCGTTCCCTCTAACTGCCACGCAGCTAAACAACTTGCAAGTCAAGATATTAGGTCCAATTCAAAGTGACCAAATTCCAATTTTTGAACTTATTTGTGCCCTAATTTGGAAATGCATAGCCACAGTTAGAGAAGGGTCACAACCAAAATTGGTGACAATTTGCAAAAATGACACAAATAAGAGAACAGAAGGTGAATGCAGCAACGGTCAGACAATAAGCACAGTTGAGGCAGATTTTAGGGTTTCGGATATGGATCCAAAAGAACTAGCAAACTTGCTAGCCAAGCAAGCCGGCCAGAACGAGAAAACACGAATCGAAGAGGCCATAGAGAATGAGAATGGAGTAGCTGATTTTGTTATGTATGGAGCCAACTTGACGTTTGTGAACTGGGAAGATGTCGATTTTTATGGGTTGGAAGTGAAGGGACATAAGCCGGTTTGCGTGCATTATAACATACAAGGTGTTGGTGATGAAGGAGCAGTTTTGTTGCTGCCTGCTGGGGCTAAAGAGTTTGGTGATGGAGGAAGAGTGGTGAGTGTTATTCTGCCAGAGAAAGAAGTGTTTGGGGTCAAATCTGAGTTGAGGAAAAATGATCTGCTGTTTGGTAATGAGCTTGAA
>Pyrco_BP_DH_08g17310
ATGGTGTCATCAACCAGCTTGAGGCTGTCAACGGTTGTTCCAGCTACAAGGATAGGTGATGAAAACAGGGTCCATGAGGTCACCAACATAGACTTGGCCATGAAGCTTCACTATATCAAAGGGGTCTACTTCTTCAAGAATGAGGCAGTTGAGGGGCTTACAATTTATGACTTGAAGAAACCTATGTTCCAGCTCCTGCAGCTCTACTTCACTGCCTCCAGGAGGATCCGGAGATCCGAAACTGGAATGCCGTTCATCAAGTGTAACGACAGCGGTGTAAGAATTGTAGAAGCGCATTATGAAGAAACGGTTGATGAATGGTCTGCCAGGGCCATGGATGACTCTTCTCTCTTTGATGGTCTTGCTTATAATCAAGCCCTTGGTCCTGATCTTGGTTACTCTCCTTTGGTCTTTTTACAGTTAATACCTATATATATACTTATCATCGCAGGTCAAGTGCCACGGAAGCTCCTCCACGTGCCACCTCCCGGAAAACCTGAATCCCCATCACTTTCTTCAGTACCCGAAACACCTTTTTCTGTGAAAAGGGTATATCCAGTTGGTGATTTCTGGGTGACACCCAACAAGTACAGGACGAGAAAACACATTTTTCATGTTTTTGCTGAGAAGCTTGATCATTTGGTCTCCAACATTTCTTGTCCTCCAAGCAACCAATCAGCCAAAGTCTCCTCGGCTTTTGAAGTTCTCTCTGCTATTATATGGAAATCCTTGTCCAAGATTATGGAAGGCGCAGAGCAGATAAAAGGGGTGACAATTTGTACAAAAAATGTGCATAAAAGGGAATTTGGAGTTCTGAGTAATGACATAGTGGCAGAAGAGAATGGTGCAATTGAGGAGACGGCAGGGAGGGAGGAGGGCGGGAGTAATTCGGACTTCATAGCTTATGGAACAAAGCTTACATTCGTGAACTTGGAAGAGGCAGAGATTTATGGGCTTGAATTGAAGGGACAAAAACCAGTTTATGCGAGTTATGGTATTAGACTATTAGTGGGGTTGGTGATGAAGGGCTGGTTTTGGTGCTTCCGGCAAGTACTAATAATGTCGGTCGAT
>Pyrco_BP_DH_15g34640
ATGATGTCAACCAACATCAATTGCCTCAACAATTCCGGCACGAGGCTATCGTCGGTTGTACCTGCTACAGTCACAAGTGATCAAAACAAGGTCCATGAGCTCACCGACATGGACTTGGCCATGAAGCTTCACTACATCAAAGGGGTCTACTTATTTAAGAGCGAGGCAGTTGAGGGACTTACAATATACGACTTGAAGAAGCCTATATTCCAACTGTTGCAACTCTACTTCACCGCCGCCGGGAGGATTCGGAAATCTGAAACAGGCAGGCCCTTCATCAGGTGTAACGATAGCGGTGTGAGAATTGTAGAAGCGCATTCTGAGGAAACCGTTGATGAATTGTTGGCCATGGCCATTGAGGACTCTTCAGTTTTTAATGGTCTTGCTTATAATCAAGTCCTTGGTCCTGATCTAGGCTTCTCTCCTTTGGTCTTTGTACAGTTCACATGGTTCAAATGTGGAGGGCTGTCAGTGGGGCTAAGCTGGGCACATGTCCTCGGAGATGTATTTTCTGCATCAGACTTCATCAACATGTGGGGGAAGTTCATGGCAGGTCACGCGCCACCAAAATCTTTCCGCCTGCCAGAACCTGGTCGAAAGTCTCAACTCCCGACACTTTCAATTTCGGGGACACCATGTTCTCTCAAAAGGGTTGATTCAGTTGGTGATCACTGGCTGACAACCAACAACTGCCAGACGAAGATGCATACATTTCATATTTCTGCCAAAAAGCTCGACCATTTGCTCTCAATCATTTCTTGTCCTCCAAGCCAATCAGCCAAGTTCTCAGCTTTTGAAGTCCTTTCTGCTGTAATATGGAAATCCTTGTCCAAAACTAAAAATGAAAACTCAGAGAAGATACAAATAGTAACAATTTGTGCCAAAAATTCCCGTGAAGGGGAACTTGAACTTCCGAGCAATGACATGGTGTTCAGCACAGTTGAAGCAGATTTCTCCGTCGCGAAAGCTGGTGTCTCGGAATTGGCAGAGCTGATTGTGAACAAGAGGGCTGAAGAGAATGGTATAATTAGAGAGGTGGTGGGAAGGGACAACGGGAACTCGGACTTCATAGCATACGGAGCAAAATTAACATTCGTAAATTTGGAAGAGGCAGAGATTTACGGGCTTGAATTGAAGGGACAAAAACCTGTTTACGCAAACTACACCATTGATGGGGTTGGTGATGAAGGAGGTGTTTTGGTGCTTCCTGCAGGGCCAAAATATGGCAAAGGCAAAGCTCGTGCTAATGGCGGTCACTTAGTGACCGCCATCCTGCCTGAAACTCAGCTTGCACAGCTCAGAAATGAGCTTGAAACGGAATGGAGTATTGCT
>Pruav_sc0000100.1_g550.1.mk
ATGGACTTGTCTCACCAGAAGCTGCTTGTTTCAAACCAAGTCATTGGACCTGAACTATTCTTCTCTCCACTTGTTCTCTTCGAGGTTACTCATTTCAGATGTGGAGGAATATCATTGGGTCTTAGCTGGGCCCACGTGTTGGGAGATGCCTTTGCAGCTTCCGATTTCATCAACGGCTTAGGGCAAAATATGTCTGCCCTTGAGCCCAATAGGCTACCAAACTATACAACATCAAACACAAAGTTCCAGAAACTTGAAAACGTACCACCCCCACTCCCCATAAAACAGGTGAACCCAGTTGGTGACCACTGGATAACTCCCATTAACTGTAAAATGGAAACACTTTCATTCCCTATCACTGCCACCCAGCTAAACAACTTGCAATTCAAGATATTGGGTCAAAACCAAATTGATCAAATTCCAATTTTTGAACTCATTTCTGCCATAATTTGGCAATGTGCAGCCAAAGTTAGAGAAGGATCAGAGCCAAAATTGGTGACAATTTGCAAAAATGACCCAAAAGAGAGGACAAGAGGCGAATGCAGCAACAGTCAGATTATAAGCACAGTCAAGGCAGATTTCAGCATTACAGATGCGGATCCAAAAAAGTTGGCAACCTTGAGAGTCAAGCAAGCCGGGAACGAAAGATCCCAAATAGAAGAAGCTATGGAGAATGATAATGGAGTGGCTGATTTTGTTGTGTATCAATTTGACGTTTGTGAATTGGGAAGATGC
>Pruav_sc0000100.1_g580.1.mk
ATGGTATTGGCTAGCCAAGAAAACTTGGTCTATGGCATTAAGCTTTCATCAGTCGGGCCAGGCCGGATTACCGGGTCGGATGTGGTTCATGACCCGAGTGGCATGGACTTGGCTATGAAGCTCCACTACCTTAGAGGAGTGTACTTTTTCAGTAGACAAGCAGCCCAAGGTCTAACCATAGTGCGCATAAAAGAAGCTACGTTCACTTGGCTAAATGTACACTACCGGACATGCGGACGGTTTCGGAGATCCGAATCCGGCCGGCCCTATCTCAAGTGTAACGATTGTGGGGTGAGGTTCCTTGAAGCCCAGTGTGACAAGACCATTGAGGAATGGCTAGAGATGGACTTGTCTCACCAGAAGCTGCTTGCTTCAAACCAAGTCATTGGACCTGAACTATTCTTCTCTCCACTTGTTCTCTTCCAGGTTACTCATTTCAGATGTGGAGGAATATCATTGGGTCTTAGCTGGGCCCACGTGTTGGGAGATGCCTTTGCAGCTTCCGATTTCATCAACGGCTTGGGGCAAATTATGTCTGCTCTTGAGCCCAATAGGCTACCAAACTATACAACATCAAACACAAAGTTCCAGAAACTTGAAAACCCACCACCCCCACTCTCCATAAAACAGGTGAACCCAGTTGGTGACCATTGGATAACTCCCAATAACTGTAAAATGGAAACACTTTCATTCCCTATCACTGCCACCCAGCTAAACAACTTGCAATTCAAGATATTGGGTCAAAACCAAATTGATCAAATGCCAATTTTTGAACTCATTTCTGCCATAATTTGGCAATGTGTAGCCAAAGTTAGAGAAGGGTCAGAGCCAAAATTGGTGACAATTTGCAAAAATGACCCAAAAGAGAGGACAAGAGGGGAATGCAGCAACAGTCAGATCATAAGCACAGTCAAGGCAGATTTCAGCATTACAGATGCGGATCCAAAAAAGTTGGCAACCTTGCTAGTCAAGCAAGCCGGGAACGAGAGATCCCAAATAGAAGAAGCTATGGAGAATGATAATGGAGTGGCTGATTTTGTTGTGTATGGAGCCAATTTGACGTTTGTGAATTGGGAAGATGCTGATCTCTATGAGTTGGAAGTGAAAGGGCATAAGCCGGTTTGCGTGCATTATAACATACAAGGTGTTGGAGATGAAGGAGCTGTTTTATTGCTGCCAGGGCCTAAAGACTTTGGAGAGGGTAGAGGTGAAGGAAGAGTGGTGAATATTATTTTGCCAGAGAAAGAAGTGTTTGGGCTGAAATCTGAGTTGAGAAAGAATGATCTGTTGCTTGAGAATGAGCTTGAA
>Pruav_sc0002456.1_g180.1.mk
ATGATTTCAACAGGCTTGAGGCTCTCCTCAGTTGTGCCAGCCACCATGACAGCTGAGCAAAACATGGTCCATGAGCTCACAGACATGGACTTGGCCATGAAGCTTCATTACATCAAAGGGCTCTACTTCTTCAAGAGTGATGCAGTTGAAGGGCTCACAATATATGACCTGAAGAAACCTATGTTTCATCTGCTGCAGCTCTACTTCACTGCCTCCGGGAGGATTCGGCAGTCCGAAACCGGCAGGCCCTTCATCAAGTGCAATGATAGTGGTGTGAGAATTGTAGAGGCATATTCCGAGGAAGCTATGGATCAATGGCTGGCCATGGCCATGGAGGATTCTTCTCTCTTTGATGGTCTTACTTATAACCAAGCCCTTGGTCCTGATCTTGGATTCTCTCCTTTGGTCTTTTTACAGTTCACTTGGTTCAAATGTGGAGGAATGTCAGTGGGGCTGAGCTGGGCCAATGTTCTTGGAGATGCATTTTCTGCCTCAGCATTCATCAACATGTGGGGGAAGATCATGGCAGGTCACCTGCCACTCAAGCCTCTGCACGTGCCAGTTCCTGGAAAACCAGAATTCCCAGCACTTTCAACCCCTAACACATCATCTTCTCTGAAAAGGGTTGATTCAGTAGGAGATTACTGGGTGACACCCAACAACTGCAAGATGAGGAAACATACTTTTCATGTTTCTGCTAAGAAACTTGATCATTTGCTCTCAAAACAATCAACCAAGTTCTCAGCTTTTGAAGTTCTTTCTGCTATAATTTGGAAATCCTTGTCCAAAATTAAGGAAAACTCAGAGCAGACAAGAAGGGTGACAATTTGCACAAATTCCCATGAAAGAGAATATGAAATTCCAAGTAACAACATGGTTTTGAGCACAGTTGAAGCTGATTTCTTGGTCACAGAAGCTGATGTCTCAGAGTTGATGGAGCTGATTTTGAACAGAAGGGCAGAAAAGAATGGAATAGTTGAGGAAATGAAAGGGTTGGAGAGTGGGAGCTCAGACTTCATAGCATATGGAGCGAATTTGACATTTGTGAATTTGGAAGAGGCAGAGATTTATGGGCTTGAATTAAAGGGACAAAAAGCAGTTTATGCAAATTATAGCATTGATGGGGTTGGTGATGAAGGGGTTGTTTTGGTGCTTCCAGGGCCAAAATATGGCAATGAAGAAGCTAATATTCATCGCGGGCGACTAGTGACTGTGGTTCTGTCTGAAAATGAAGTTGCACAGCTGAAAACTGAGCTC
>Pyrusco4g018570.1
ATGGTCTTAGCCAGTCCAAAAAACTTGGTCTATGGCATCAAGCTTTCATCAGTCGGGCCAGCCAGGGTTACCGGTTCGGACGTGGTTCATAACCCGAGTGGCATGGACTTGGCTATGAAGCTTCACTACCTTAGAGGAGTCTACTTCTTTGATAGCCAGGCGGCTCAAGGCCTGCCCACTAACCGTATAAAGGAAGCTATGTTCACATGGTTATGTGTCAGCTACCGGGCATGCGGCCGGTTTCGGAGATCCGAATCCGGCCGGCCCTATCTGAAGTGTAACGATTGCGGTGTGAGGTATCTTGAAGCGCAGTGTGATAAAACCATCGATGAATGGCTTGGGTTGGACTGCTCTCTTCAGAAGCTGCTTGCTTCTAACCAAATCATTGGCCCTGAACTATTCTTCTCTCCAGTTGTTCTCTTCCAGGTTACTCATTTCAAATGTGGAGGAATATCATTAGGCCTCAGCTGGTCCCATGTCCTCGGAGATGCATTTGCAGCATCAGATTTCATCAACGGCTTAGGGCAAGTCATGTCTGATCTGGAGCCCAGCAGGCTACCAAATTATGCACAACCGAACACAAATGCTCAACAAAAACTTGCAAAAAATCCATCACCACCACCACTCTCCATCAGACACGTGGACTCGGTTGGTGACTATTGGATAAGTCCCGATAACTGCAAGATGGAAACATTCTCGTTCCCTGTAACTGCCACGCAGCTAAACAACTTGCAAGTCAAGATATTAGGTCCAATTCAAAGTGACCAAATTCCAATTTTTGAACTTATTTGTGCCCTAATTTGGAAATGCATAGCCACAGTTAGAGAAGGGCCACAACCAAAATTGGTGACAATTTGCAAAAATGACACAAATAAGAGAACAGAAGGTGAATGCAGCAACGGTCAGACAATAAGCACAGTTGAGGCAGATTTTAGGGTTTCGGATATGGATCCAAAAGAACTAGCAAACTTGCTAGCCAAGCAAGCCGGCCAGAACGAGAAAACACGAATCGAAGAGGCCATAGAGAATGAGAATGGAGTAGCTGATTTTGTTGTGTATGGAGCCAACTTGACGTTTGTGAACTGGGAAGATGTCGATTTTTATGGGTTGGAAGTGAAGGGACATAAGCCGGTTTGCGTGCATTATAACATACAAGGTGTTGGTAATGAAGGAGCAGTTTTGATGCTGCCTGCTGGGGCTAAAGAGTTTGGTGATGGAGGAAGAGTGGTGAGTGTTATTCTGCCAGAGAAAGAAGTGTTTGGGGTCAAATCTGAGTTGAGGAAAAATGATCTGCTGTTTGGTAATGAGCTTGAA
>Pyrusco4g018580.1
ATGGTCTTAGCCAGTCAAGAAAACTTGGTCTATGGCATCAAGCTTTCATCGGTCGGGCCAGCCAGGGTTACCGGTTCGGACGTGGTTCATAACCCGAGTGGCATAGACTTGGCTATGAAGCTTCACTACCTTAGAGGAGTCTACTTCTTTGATAGCCAGGCGGCTCAAGGCCTGACCACTAACCGCATAAAGGAAGCTATGTTCACATGGTTATGTGTCAGCTACCAGACATGCGGCCGGTTTCGGAGATCCGAATCCGGCCGGCCCTATCTGAAGTGTAACGATTGCGGTGTGAGGTATATTGAAGCGCAGTGTGATAAAACCATCGATGAATGGCTAGGGTTGGACTGTTCTCTTCAGAAGCTGCTTGCTTCTAACCAAATCATTGGCCCTGAACTATTCTTCTCTCCAGTTGTTCTCTTCCAGGTTACTTATTTCAAATGTGGAGGAATGTCAATAGGCCTCAGCTGGTCTCATGTCCTCGGAGATGCATTTGCAGCATCAGATTTCATCAACGGCTTAGGGCAAGTCATGTCTCGCCTGGAGCCCAGCAGGCTACCAAATTATGCAAAACCGAACACAAATGTTCAACAAAAACTTGCAAAAAATCCATCACCACCACCACTCTCCATCAGACACGTGGACTCGGTTGGGGACTATTGGATAAGTCCCAATAAATGCAAGATGGAAACATTCTCGTTCCCTGTAACTGCCACGCAGCTAAACAACTTACAAGTCAAGATATTAGGTCCAATTCAAAGTGACCAAATTCCAATTTTTGAACTTATTTGTGCCCTAATTTGGAAATGCATAGCCACAGTTAGAGAAGGGCCACAGCCGAAATTGGTGACAATTTGCAAAAACGACACAAATAAGAGAACAAAAGGTGAATACGGCAACAGTCAGACTATAAGCACAGTTGAGGCAGATTTTAGGGTTTCGGATATGGATCCGAAAGAACTAGTAAACTTGCTAGCCAAGCAAGCCAGCGAGAACGAGAAAACACGAATCGAAGAGGCCATGGAGCATGAGAATGGAGTAGCTGATTTTGTTGTGTATGGAGCCAACTTGACGTTTGTGAACTGGGAAGATGTCGATTTTTATGGGTTGGAAGTGAAGGGACATAAGCCGGTTTGCGTGCATTATAACATACAAGGTGTTGGTGATGAAGGAGCTGTTTTGTTGCTGCCTGCTGGGGCTAAAGAGTTTGGTGATGGAGGAAGAGTGGTGAGTGTTATTCTGCCAGAGAAAGAAGTGTTTGGGGTCAAATCTGAGTTGAGGAAAAATGATCTGCTGTTTGGTAATGAGCTCGAA
>Pyrusco8g010990.1
ATGGTGTCATCAACCAGCTTGAGGCTGTCAACGGTTGTTCCAGCTACAAGGATAGGTGATGAAAACAGGGTCCATGAGGTCACCAACATAGACTTGGCCATGAAGCTTCACTACATCAAAGGGGTCTACTTCTTCAAGAATGAGGCAGTTGAGGGGCTTACAATTTATGACTTGAAGAAACCTATGTTCCAGCTCCTGCAGCTCTACTTCACTGCCTCCGGGAGGATCCGGAGATCCGAAACTGGAATGCCGTTCATCAAGTGTAACGACAGCGGTGTAAGAATTGTAGAAGCGCATTATGAAGAAACGGTTGATGAATGGTCTGCCAGGGCCATGGATGACTCTTCTCTCTTTGATGGTCTTGCTTATAATCAAGCCCTTGGTCCTGATCTTGGTTACTCTCCTTTGGTCTTTTTACATTCACTTGGTTTAAAATGTGGAGGAATGGCAGTGGGACTTAGCTGGGCCAACGTCCTTAGAGATGCATTTTCTGCCTCAGCCTTCATGAACATGTGGGGGAAGATCATCGCAGGTCAAGTGCCGTGGAAGCTCCTTCACGTGCCACTTCCCGGAAAACCTGAATCCCCATCACTTTCTTCAGTACCCGAAACACCTTTTTCTGTGAAAAGGGTAGATCCAGTTGGTGATTTCTGGGTGACACAGGGATGGGCAACATTTATGGCGGGCGGGGAATTTGGTACGAAAAATGTGCATAAAGGGGAATTTGGAGTTCTGAGTAATGACATAGTGTGGAGCACGGTTGCGGCAGATTTCTTGGTTGCGGAAGCTGAAGTGTCAGATTTGGTAGAGCTGATTGTGAAAAAAAGGGCAGAAGAGAATGGTGCAATTGAGGAGACGGCAAGGAGGGAGGAGGGCGGGAGTAATTCGGACTTCATAGCTTACGGAGCAAAGCTTACATTCGTGAACTTGGAAGAGGCAGAGATTTATGGGCTTGAATTGAAGGGACAAAAACCAGTTTATGCAAGTTATGGTATTAGTGGGGTTGGTGATGAAGGGCTGGTTTTGGTGCTTCCGGCGAGTACTAATAATGTCGGTCGATTATTGAGTGTGGTCCGGCCTGAAAATCAACTAACACAGCTCAAAAGTGAGCTCCAAAGGAATTGGAGTATTGCT
>Pyrusco8g011110.1
ATGGTGTCATCAACCAGCTTGAGGCTGTCAACGGTTGTTCCAGCTACAAGGATAGGTGATGAAAACAGGGTCCATGAGGTCACCAACATAGACTTGGCCATGAAGCTTCACTACATCAAAGGGGTCTACTTCTTCAAGAATGAGGCAGTTGAGGGGCTTACAATTTATGACTTGAAGAAACCTATGTTCCAGCTCCTGCAGCTCTACTTCACTGCCTCCGGGAGGATCCGGAGATCCGAAACTGGAATGCCGTTCATCAAGTGTAACGACAGCGGTGTAAGAATTGTAGAAGCGCATTATGAAGAAACGGTTGATGAATGGTCTGCCAGGGCCATGGATGACTCTTCTCTCTTTGATGGTCTTGCTTATAATCAAGCCCTTGGTCCTGATCTTGGTTACTCTCCTTTGGTCTTTTTACATTCACTTGGTTTAAAATGTGGAGGAATGGCAGTGGGACTTAGCTGGGCCAACGTCCTTAGAGATGCATTTTCTGCCTCAGCCTTCATGAACATGTGGGGGAAGATCATCGCAGGTCAAGTGCCGTGGAAGCTCCTTCACGTGCCACTTCCCGGAAAACCTGAATCCCCATCACTTTCTTCAGTACCCGAAACACCTTTTTCTGTGAAAAGGGTAGATCCAGTTGGTGATTTCTGGGTGACACAGGGATGGGCAACATTTATGGCGGGCGGGGAATTTGGTACGAAAAATGTGCATAAAGGGGAATTTGGAGTTCTGAGTAATGACATAGTGTGGAGCACGGTTGCGGCAGATTTCTTGGTTGCGGAAGCTGAAGTGTCAGATTTGGTAGAGCTGATTGTGAAAAAAGGGGCAGAAGAGAATGGTGCAATTGAGGAGACGGCAAGGAGGGAGGAGGGCGGGAGTAATTCGGACTTCATAGCTTACGGAGCAAAGCTTACATTCGTGAACTTGGAAGAGGCAGAGATTTATGGGCTTGAATTGAAGGGACAAAAACCAGTTTATGCAAGTTATGGTATTAGTGGGGTTGGTGATGAAGGGCTGGTTTTGGTGCTTCCGGCAAGTACTAATAATGTCGGTCGATTAGTGAGTGTGGTCCTGCCTGAAGATCAACTTGCACAGCTCAAAAGTGAGCTCCAAAGGAATTGGAGTATTGCT
>Pyrbe_023822
ATGGACTTGGCCATGAAGCTTCACTACATCAAAGGGGTCTACTTATTTAAGAGCGAGGCAGTTGAGGGACTTACAATATACGACTTGAAGAAGCCTATATTCCAACTGTTGCAACTCTACTTCACCGCCGCCGGGAGGATTCGGAAATCTGAAACAGGCAGGCCCTTCATCAGGTGTAACGATAGCGGTGTGAGAATTGTAGAAGCGCATTCTGAGGAAACCGTTGATGAATTGTTGGCCATGGCCATTGAGGACTCTTCTGTTTTTAGTGGTCTTGCTTATAATCAAGTCCTTGGTCCTGATCTAGGCTTCTCTCCTTTGGTCTTTGTACAGTTCACATGGTTCAAATGTGGAGGGCTGTCAGTGGGGCTAAGCTGGGCACATGTCCTCGGAGATGTATTTTCTGCATCAGACTTCATCAACATGTGGGGGAAGTTCATGGCAGGTCACGCGCCACCAAAAACTTTCCGCCTGCCAGAACCTGGCCGAAAGTCTCAACTCCCGACACTTTCAATTTCGGGGACACCATGTTCTCTCACAAGGGTTGATTCAGTTGGTGATCACTGGCTGACAACCAACAACTGCCAGACGAAGATGCATACATTTCATATTTCTGCCAAAAAGCTCGACCATTTGCTCTCAAGCATTTCTTGTCCGCCAAGCCAATCAGCCAAGTTCTCAGCTTTTGAAGTCCTTTCTGCTGTAATATGGAAATCCTTGTCCAAAACTAAAAAGGAAAACTCAGAGAAGATACAAATAGTAACAATTTGTGCCAAAAATTCCCGTGAAGGGGAACTTGAACTTCCGAGCAATGACATGGTGTTCAGCACAGTTGAAGCAGATTTCTCCGTCGCGAAAGCTGGTGTCTCGGAATTGGCAGAGCTGATTGTGAACAAGAGGGCAGAAGAGAATGGTATAATTAGAGAGGTGGTGGGAAGGGACAACGGGAACTCGGACTTCATAGCATACGGAGCAAAATTAACATTCGTAAATTTGGAAGAGGCAGAGATTTACGGGCTTGAATTGAAGGGACAAAAACCTGTTTACGCAAACTACACCATTGATGGGGTTGGTGATGACGGAGGTGTTTTGGTGCTTCCTGCAGGGCCAAAATATGGCAAAGACAAAGCTCGTGCTAATGGCGGTCACTTAGTGACCGCCATCCTGCCTGAAACTCAGCTTGCACAGCTCAGAAATGAGCTCGAAACGGAATGGAGTATTGCT
>Pyrbe_023824
ATGGTTTCAACAACCAGCTTGAGGCTCTCATCGGTTGTTCCAGCTACAATGACAGGTGATGAAAACAAGGTCCATGAGCTCACCAACATGGACTTGGCCATGAAGCTTCACTACATCAGAGGGGTCTACTTCTTCAAGAGCGAGGCAGTTGAGGGGCTCACAATTTATGACTTGAAGAAACCTATGTTCGAGCTCCTGCAGCTCCACTTCACTGCCTCTGGGAGGATCCGGAGATCCGAAACGGGCAGGCCGTTCATCAAGTGTAACGATGGCGGTGTGAGAATTGTAGAAGCGCGTTCTGAAGAAACAGTTGATGAATGGTTTGCCAGGGCTGTGGAGGACTCTTCTCTCTTTGATGGTCTTGCTTATAATCAATCCCTTGGTCCTGATCTTGGTTACTCTCCTTTGGTCTTTTTACAGTTCACTTGGTTCAAATGTGGAGGAATGGCAGTGGGACTCAGCTGGGCCAACGTCCTTGGAGATGCATTTTCTGCCTCAGCCTTCATGAACATGTGGGGGAAGATCATGGCCGGTCACGTGTCGCGGAAGCTCCTCCACGTGCCACCTCCCGGAAAACCTGAATTCCCATCACTTTCTTCGGTTCCCAAAACACCATTTTCTCTGAAAAGGGTTGATCCAGTAGGTGATTACTGGGTGACACCCAACAATTACAAGATGAGGAAACACATTTTTCATGTTTCTGCTGAGAAACTTGATCATTTGCTCTCAAACATTTCTTGTCCTCCAAGCAACCAATCGGCAAAAGTCTCCTCAGCTTTTGAAGTTCTTTCTGCTATCATATGGAAAACCTTGTCAAAGATCAAGGAAAGCTCGGAGCAGATAACAAGGGTGACAATTTGTACCAAAAATGCGCACAAAGGGGAATTCGAAATTCGGACTAATGACATGGTGTGGAGCACAGTTGAAGCAAATTTCTTGGTCGCAGAAGCTGAAGTGTCAGATTTGGTAGAGCTGATTGTGAACAAAAGGGCAGAAGAGAATGGTGCAATTGAGGAGATGACAGGGAGGGAGGAGGGCGGGATTAATTCGGACTTCATAGCTTACGGAGCAAAACTTACATTCATGAACTTGGAAGAGGCAGAGATTTATAGGCTTGAATTGAAGGGACAAAAACCAGTTTATGCAAATTATGGTGTTAGTGGGGTTGGTGATGAAGGGCTGGTTTTGGTGCTTCCTGCAAGTACTAATAACGTCGGTCGATCAGTGAGTGTGGTCCTGCCTGAAAATCAACTTGCACAGCTCAAAAGTGAGCTCCAAAGGAATTGGAGTATTGCT
>Pyrbe_037670
ATGGTCTTAGCCAGTCAAGAAAACTTGGTCTATGGCATCAAGCTTTCATCGGTCGGGCCAGCCAGGGTTACCGGTTCGGACGTGGTTCATAACTCGAGTGGCATAGACTTGGCTATGAAGCTTCACTACCTTAGAGGAGTCTACTTCTTTGATAGCCAGGCGGCTCAAGGCCTGACCACTAACCGCATAAAGGAAGCTATGTTCACATGGTTATGTGTCAGCTACCAGACATGCGGCCGGTTTCGGAGATCCGAATCCGGCCGGCCCTATCTGAAGTGTAACGATTGCGGTGTGAGGTATATTGAAGCGCAGTGTGATAAAACCATCGATGAATGGCTAGGGTTGGACTGTTCTCTTCAGAAGCTGCTTGCTTCTAACCAAATCATTGGCCCTGAACTATTCTTCTCTCCAGTTGTTTTCTTCCAGGTTACTTATTTCAAATGTGGAGGAATGTCAATAGGCCTCAGCTGGTCTCATGTCCTCGGAGATGCATTTGCAGCATCAGATTTCATCAACGGCTTAGGGCAAGTCATGTCTGGCCTGGAGCCCAGCTGGCTACCAAATTATGCAAAACCGAACACAAATGTTCAACAAAAACTTGCAAAAAATCCATCACCACCACCACTCTCCATCAGACACGTGGACTCGGTTGGGGACTATTGGATAAGTCCCAATAAATGCAAGATGGAAACATTCTCGTTCCCTGTAACTGCCACGCAGCTAAACAACTTGCAAGTCAAGATATTAGGTCCAATTCAAAGTGACCAAATTCCAATTTTTGAACTTATTTGTGCCCTAATTTGGAAATGCATAGCCACAGTTAGAGAAGGGCCACAGCCGAAATTGGTGACAATTTGCAAAAACGACACAAATAAGAGAACAAAAGGTGAATACGGCAACAGTCAGACTATAAGCACAGTTGAGGCAGATTTTAGGGTTTCGGATATGGATCCGAAAGAACTAGTAAACTTGCTAGCCAAGCAAGCCAGCGAGAACGAGAAAACACGAATCGAAGAGGCCATGGAGAATGAGAATGGAGGAGCTGATTTTGTTGTGTATGGAGCCAACTTGACGTTTGTGAACTGGGAAGATGTCGATTTTTATGGGTTGGAAGTGAAGGGACATAAGCCGGTTTGCGTGCATTATAACATACAAGGTGTTGGTGATGAAGGAGCTGTTTTGTTGCTGCCTGCTGGGGCTAAAGAGTTTGGTGATGGAGGAAGAGTGGTGAGTGTTATTCTGCCAGAGAAAGAAGTGTTTGGGGTCAAATCTGAGTTGAGGAAAAATGATCTGCTGTTTGGTAATGAGCTTGAA
>Pyrbe_037672
ATGGTCTTAGCCAGTCCAAAAAACTTGGTCTATGGCATCAAGCTTTCATCAGTCGGGCCAGCCAGGGTTACCGGTTCGGACGTGGTTCATAACCCGAGTGGGATGGACTTGGCTATGAAGCTTCACTACCTTAGAGGAGTCTACTTCTTTGATAGCCAGGCGGCTCAAGGCCTGACCACTAACCGCATAAAGGAAGCTATGTTCACATGGTTATGTGTCAGCTACCGGACATGCGGCCGGTTTCGGAGATCCGAATCCGGCCGGCCCTATCTGCAGTGTAACGATTGCGGTGTGAGGTATCTTGAAGCGCAGTGTGATAAAACCATCGATGAATGGCTTGGGTTGGACTGCTCTCTTCAGAAGCTGCTTGCTTCTAACCAAATCATTGGCCCTGAACTATTCTTCTCTCCAGTTGTTCTCTTCCAGGTTACTCATTTCAAATGTGGAGGAATATCATTAGGCCTCAGCTGGTCCCATGTCCTCGGAGATGCATTTGCAGCATCAGATTTCATCAACGGCTTAGGGCAAGTCATGTCTGATCTGGAGCCCAGCAGGCTACCAAATTATGCACAACCGAACACAAATGTTCAACAAAAACTTGCAAAAAATCCATCACCACCACCACTCTCCATCAGACACGTGGACTCGGTTGGTGACTATTGGATAAGTCCCGATAACTGCAAGATGGTAACATTCTCGTTCCCTGTAACTGCCACGCAGCTAAACAACTTGCAAGTCAAGATATTAGGTCCAATTCAAAGTGACCAAATTCCAATTTTTGAACTTATTTGTGCCCTAATTTGGAAATGCATAGCCACAGTTAGAGAAGGGCCACAACCAAAATTGGTGACAATTTGCAAAAATGACACAAATAAGAGAACAGAAGGTGAATGCAGCAACGGTCAGACAATAAGCACAGTTGAGGCAGATTTTAGGGTTTCGGATATGGATCCAAAAGAACTAGCAAACTTGCTAGCCAAGCAAGCCGGCCAGAACGAGAAAACACGAATCGAAGAGGCCATAGAGAATGAGAATGGAGTAGCTGATTTTGTTGTGTATGGAGCGAACTTGACGTTTGTGAACTGGGAAGATGTCGATTTTTATGGGTTGGAAGTGAAGGGACATAAGCCGGTTTGCGTGCATTATAACATACAAGGTGTTGGTGATGAAGGAGCAGTTTTGTTGCTGCCTGCTGGGGCTAAAGAGTTTGGTGATGGAGGAAGAGTGGTGAGTGTTATTCTGCCAGAGAAAGAAGTGTTTGGGGTCAAATCTGAGTTGAGGAAAAATGATCTGCTGTTTGGTAATGAGCTTGAA
>Pyrbe_052851
ATGGTGTCATCAACCAGCTTGAGGCTGTCAACGGTTGTTCCAGCTGCAAGGACAGGTGATGAAAACAGGGTCCATGAGCTCACCAACATAGACATGGCCATGAAGCTTCACTACATCAAAGGGTCTACTTCTTCAAGACTGCTGCAGCTCTACTTCACTGCCTCCGGGAGGATCCGGAGATCCGAAACTGGCAGGCCGTTCATCAAGTGTAACGACAGCAGTGTAAGAATTGTAGAAGCGCATTATGAAGAAACGGTTGATGAATGGTTTGCCAGGGCCATGGAGGACTCTTCTCTCTTTGATGGTCTTGCTTATAATCAAGCCCTTGGTCCTGATCTTGTACCCGAAACACCGTTTTCTGTGAAAAGGGTAGATCCAGTTGGGGAATTTGGAGTTCTGAGTAATGACATAGTGTGGAGCACGGTTGCGGCTGATTTCTTGGTTGCGGAAGCTGAAGTGTCAGATTTGGTAGAGCTGATTATGAAAAAAGGGGCAGAAGAGAATGGTGCAATTGAGGAGACGGCAAGGAGGGAGGAGGGCGGGAGTAATTCGGACATCATAGCTTACGGAGCAAAGCTTACATTCGTGAACTTGGAAGAGGCAGAGATTTATGGGCTTGAATTGAAGGGACAAAAACCAGTTTATGCAAGTTATGGTATTAGTGGGGTTGGTGATGAAGGGCTGGTTTTGGTGCTTCTGGCAAGTACTAATAATGTCGGTCGATTATTGAGTGTGGTCCTGCCTGAAAATCAACTAACACAGCTCAAAAGTGAGCTCCAAAGGAATTGGAGTATTGCT
>Pyrbe_056881
ATGGTCTTAGCCAGTCAAGAAAACTTGGTCTATGGCATCAAGCTTTCATCGGTCGGGCCAGCCAGGGTTACCGGTTCGGACGTGGTTCATAACTCGAGTGGCATAGACTTGGCTATGAAGCTTCACTACCTTAGAGGAGTCTACTTCTTTGATAGCCAGGCGGCTCAAGGCCTGACCACTAACCGCATAAAGGAAGCTATGTTCACATGGTTATGTGTCAGCTACCAGACATGCGGCCGGTTTCGGAGATCCGAATCCGGCCGGCCCTATCTGAAGTGTAACGATTGCGGTGCGAGGTATATTGAAGCGCAGTGTGATAAAACCATCGATGAATGGCTAGGGTTGGACTGCTCTCTTCAAAAGCTGCTTGCTTCTAACCAAATCATTGGCCCTGAACTATTCTTCTCTCCAGTTGTTCTCTTCCAGGTTACTTATTTCAAATGTGGAGGAATGTCAATAGGCCTCAGCTGGTCTCATGTCCTCGGAGATGCATTTGCAGCATCAGATTTCATCAACGGCTTAGGGCAAGTCATGTCTGGCCTGGAGCCCAGCTGGCTACCAAATTATGCAAAACCGAACACAAATGTTCAACAAAAACTTGCAAAAAATCCATCACCACCACCACTCTCCATCAGACACGTGGACTCGGTTGGGGACTATTGGATAAGTCCCAATAAATGCAAGATGGAAACATTCTCGTTCCCTGTAACTGCCACGCAGCTAAACAACTTGCAAGTCAAGATATTAGGTCCAATTCAAAGTGACCAAATTCCAATTTTTGAACTTATTTGTGCCCTAATTTGGAAATGCATAGCCACAGTTAGAGAAGGGCCACAGCCGAAATTGGTGACAATTTGCAAAAACGACACAAATAAGAGAACAAAAGGTGAATACAGCAACAGTCAGACTATAAGCACAGTTGAGGCAGATTTTAGGGTTTCGGATATGGATCCGAAAGAACTAGTAAACTTGCTAGCCAAGCAAGCCGGCGAGAACGAGAAAACACGAATCGAAGAGGCCATGGAGAATGAGAATGGAGTAGCTGACTTTGTTGTGTATGGAGCCAACTTGACGTTTGTGAACTGGGAAGATGTCGATTTTTATGGGTTGGAAGTGAAGGGACATAAGCCGGTTTGCGTGCATTATAACATACAAGGTGTTGGTGATGAAGGAGCTGTTTTGTTGCAGCCTGCTGGGGCTAAAGAGTTTGGTGATGGAGGAAGAGTGGTGAGTGTTATTCTGCCAGAGAAAGAAGTGTTTGGGGTCAAATCTGAGTTGAGGAAAAATGATCTGCTGTTTGGTAATGAGCTCGAA
>Pyrbe_056883
ATGGTCTTAGCCAGTCAAGAAAACTTGGTCTATGGCATCAAGCTTTCATCGGTCGGGCCAGCCAGGGTTACCGGTTCGGACGTGGTTCATAACCCGAGTGGCATGGACTTGGCTATGAAGCTTCACTACCTTAGAGGAGTCTACTTCTTTGATAGCCAGGCGGCTCAAGGCCTGACCACTAACCGCATAAAGGAAGCTATGTTCACATGGTTAAGTGTCAGCTACCGGGCATGCGGCCGGTTTCGGAGATCTGAATCCGGCCGGCCTTATCTGCAGTGTAACGATTGCGGTGTGAGGTATCTAGAAGCGCAATGTGATAAAACCATCGATGAATGGCTTGGGTTGGACTGGTCTCTTCAGAAGCTGCTTGCTTCTAACCAAATCATTGGCCCTGAACTATTCTTCTCTCCAGTTGTTCTCTTCCAGGTTACTCATTTCAAATGTGGAGGAATATCATTAGGCCTCAGCTGGTCCCATGTCCTCGGAGATGCATTTGCAGCATCAGATTTCATCAACGGCTTAGGGCAAGTCATGTCTGATCTGGAGCCCAGCAGGCTACCAAATTATGCACAACCGAACACAAATGTTCAACAAAAACTTGCAAAAAATCCATCACCACCACCACTCTCCATCAGACACGTGGACTCGGTTGGTGACTATTGGATAAGTCCCGATAACTGCAAGATGGAAACATTCTCGTTCCCTGTAACTGCCACGCAGCTAAACAACTTGCAAGTCAAGATATTAGGTCCAATTCAAAGTGACCAAATTCCAATTTTTGAACTTATTTGTGCCCTAATTTGGAAATGCATAGCCACAGTTAGAGAAGGGCCACAACCAAAATTGGTGACAATTTGCAAAAATGACACAAATAAGAGAACAGAAGGTGAATGCAGCAACGGTCAGACAATAAGCACAGTTGAGGCAGATTTTAGGGTTTCGGATATGGATCCAAAAGAACTAGCAAACTTGCTAGCCAAGCAAGCCGGCCAGAACGAGAAAACACGAATCGAAGAGGCCATAGAGAATGAGAATGGAGTAGCTGATTTTGTTGTGTATGGAGCGAACTTGACGTTTGTGAACTGGGAAGATGTCGATTTTTATGGGTTGGAAGTGAAGGGACATAAGCCGGTTTGCGTGCATTATAACATACAAGGTGTTGGTGATGAAGGAGCAGTTTTGTTGCTGCCTGCTGGGGCTAAAGAGTTTGGTGATGGAGGAAGAGTGGTGAGTGTTATTCTGCCAGAGAAAGAAGTGTTTGGGGTCAAATCTGAGTTGAGGAAAAATGATCTGCTGTTTGGTAATGAGCTTGAA
>Pyrpy_N_04g0122.1
ATGGTCTTAGCCAGTCAAGAAAACTTGGTCTATGGCATCAAGCTTTCATCGGTCGGGCCAGCCAGGGTTACCGGTTCGGACGTGGTTCATAACCCGAGTGGCATAGACTTGGCTATGAAGCTTCACTACCTTAGAGGAGTCTACTTCTTTGATAGCCAGGCGGCTCAAGGCCTGACCACTAACCGCATAAAGGAAGCTATGTTCACATGGTTATGTGTCAGCTACCAGACATGCGGCCGGTTTCGGAGATCCGAATCCGGCCGGCCCTATCTGAAGTGTAACGATTGCGGTGTGAGGTATATTGAAGCGCAGTGTGATAAAACCATCGATGAATGGCTAGGGTTGGACTGTTCTCTTCAGAAGCTGCTTGCTTCTAACCAAATCATTGGCCCTGAACTATTCTTCTCTCCAGTTGTTCTCTTCCAGGTTACTTATTTCAAATGTGGAGGAATGTCAATAGGCCTCAGCTGGTCTCATGCCCTCGGAGATGCATTTGCAGCATCAGATTTCATCAACGGCTTAGGGCAAGTCATGTCTGGCCTGGAGCCCAGCAGGCTACCAAATTATGCAAAACCGAACACAAATGTTCAACAAAAACTTGCAAAAAATCCATCACCACCACCACTCTCCATCAGACACGTGGACTCGGTTGGGGACTATTGGATAAGTCCCAATAAATGCAAGATGGAAACATTCTCGTTCCCTGTAACTGCCACGCAGCTAAACAACTTACAAGTCAAGATATTAGGTCCAATTCAAAGTGACCAAATTCCAATTTTTGAACTTATTTGTGCCCTAATTTGGAAATGCATAGCCACAGTTAGAGAAGGGCCACAGCCGAAATTGGTGACAATTTGCAAAAACGACACAAATAAGAGAACAAAAGGTGAATACGGCAACAGTCAGACTATAAGCACTGTTGAGGCAGATTTTAGGGTTTCGGATATGGATCCGAAAGAACTAGTAAACTTGCTAGCCAAGCAAGCCAGCGAGAACGAGAAAACACGAATCGAAGAGGCCATGGAGAATGAGAATGGAGTAGCTGATTTTGTTGTGTATGGAGCCAACTTGACGTTTGTGAACTGGGAAGATGTCGATTTTTATGGGTTGGAAGTGAAGGGACATAAGCCGGTTTGCGTGCATTATAACATACAAGGTGTTGGTGATGAAGGAGCTGTTTTGTTGCTGGCTGCTGGGGCTAAAGAGTTTGGTGATGGAGGAAGAGTGGTGAGTGTTATTCTGCCAGAGAAAGAAGTGTTTGGGGTCAAATCTGAGTTGAGGAAAAATGATCTGCTGTTTGGTAATGAGCTCGAA
>Pyrpy_N_04g0123.1
ATGGTCTTAGCCAGTCCAAAAAACTTGGTCTATGGCATCAAGCTTTCATCAGTCGGGCCAGCCAGGGTTACCGGTTCGGACGTGGTTCATAACCCGAGTGGCATGGACTTGGCTATGAAGCTTCACTACCTTAGAGGAGTCTACTTCTTTGATAGCCAGGCGGCTCAAGGCCTGACCACTAACCGTATAAAGGAAGCTATGTTCACATGGTTATGTGTCAGCTACCGGGCATGCGGCCGGTTTCGGAGATCCGAATCCGGCCGGCCCTATCTGCAGTGTAGCGATTGCGGTGTGAGGTATCTTGAAGCGCAGTGTGATAAAACCATCGATGAATGGCTTGGGTTGGACTGCTCTCTTCAGAAGCTGCTTGCTTCTAACCAAATCATTGGCCCTGAACTATTCTTCTCTCCAGTTGTTCTCTTCCAGGTTACTCATTTCAAATGTGGAGGAATATCATTAGGCCTCAGCTGGTCCCATGTCCTCGGAGATGCATTTGCAGCATCAGATTTCATCAACGGCTTAGGGCAAGTCATGTCTGATCTGGAGCCCAGCAGGCTACCAAATTATGCACAACCGAACACAAATGTTCAACAAAAACTTGCAAAAAATCCATCACCACCACCACTCTCCATCAGACACGTGGACTCGGTTGGTGACTATTGGATAAGTCCCGATAACTGCAAGATGGAAACATTCTCGTTCCCTGTAACTGCCACGCAGCTAAACAACTTGCAAGTCAAGATATTAGGTCCAATTCAAAGTGACCAAATTCCAATTTTTGAACTTATTTGTGCCCTAATTTGGAAATGCATAGCCACAGTTAGAGAAGGGCCACAACCAAAATTGGTGACAATTTGCAAAAATGACACAAATAAGAGAACAGAAGGTGAATGCAGCAACGGTCAGACAATAAGCACAGTTGAGGCAGATTTTAGGGTTTCGGATATGGATCCAAAAGAACTAGCAAACTTGCTAGCCAAGCAAGCCGGCCAGAACGAGAAAACACGAATCGAAGAGGCCATAGAGAATGAGAATGGAGTAGCTGATTTTGTTGTGTATGGAGCCAACTTGACGTTTGTGAACTGGGAAGATGTCGATTTTTATGGGTTGGAAGTGAAGGGACATAAGCCGGTTTGCGTGCATTATAACATACAAGGTGTTGGTGATGAAGGAGCAGTTTTGTTGCTGCCTGCTGGGGCTAAAGAGTTTGGTGATGGAGGAAGAGTGGTGAGTGTTATTCTGCCAGAGAAAGAAGTGTTTGGGGTCAAATCTGAGTTGAGGAAAAATGATCTGCTGTTTGGTAATGAGCTTGAA
>Pyrpy_N_08g2103.1
ATGGTGTCATCAACCAGCTTGAGGCTGTCAACGGTTGTTCCAGCTACAAGGATAGGTGATGAAAACTGGGTCCATGAGGTCACCAACATAGACTTGGCCATGAAGCTTCACTACATCAAAGGGGTCTACTTCTTCAAGAATGAGGCAGTTGAGGGGCTTACAATTTATGACTTGAAGAAACCTATGTTCCAGCTCCTGCAGCTCTACTTCACTGCCTCCGGGAGGATCCGGAGATCCGAAACTGGAATGCCGTTCATCAAGTGTAACGACAGCGGTGTAAGAATTGTAGAAGCGCATTATGAAGAAACGGTTGATGCATGGTCTGCCAGGGCCATGGATGACTCTTCTCTCTTTGATGGTCTTGCTTATAATCAAGCCCTTGGTCCTGATCTTGGTTACTCTCCTTTGGTCTTTTTACATTCACTTGGTTTAAAATGTGGAGGAATGGCAGTGGGACTTAGCTGGGCCAACGTCCTTAGAGATGCATTTTCTGCCTCAGCCTTCATGAACATGTGGGGGAAGATCATCGCAGGGGAATTTGGAGTTCTGAGTAATGACATAGTGTGGAGCACGGTTGCGGCAGATTTCTTGGTTGCGGAAGCTGAAGTGTCAGATTTGGTAGAGCTGATTGTGAAAAAAGGGGCAGAAGAGAATGGTGCAATTGAGGAGACGGCAAGGAGGGAGGAGGGCGGGAGTAATTCGGACTTCATAGCTTACGGAGCAAAGCTTACATTCGTGAACTTGGAAGAGGCAGAGATTTATGGGCTTGAATTGAAGGGACAAAAACCAGTTTATGCAAGTTATGGTATTAGTGGGGTTGGTGATGAAGGGCTGGTTTTGGTGCTTCCGGCGAGTACTAATAATGTCGGTCGATTATTGAGTGTGGTCCGGCCTGAAAAATCAACTAACACAGCTCAAAAG
>Pyrpy_N_15g3249.1
ATGTCAACCAACATCAATTGCCTCAACAATTCCGGCACGAGGCTATCGTCGGTTGTACCTGCTAGAGTCACAAGTGATCAAAACAAGGTCCATGAGCTCACCGACATGGACTTGGCCATGAAGCTTCACTACATCAAAGGGGTCTACTTATTTAAGAGCGAGGCAGCTGAGGGACTTACAATATACGACTTGAAGAAGCCTATATTCCAACTGTTGCAACTCTACTTCACCGCCGCCGGGAGGATTCGGAAATCTGAAACAGGCAGGCCCTTCATCAGGTGTAACGATAGCGGTGTGAGAATTGTAGAAGCGCATTCTGAGGAAACCGTTGATGAATTGTTGGCCATGGCCATTGAGGACTCTTCTGTTTTTAATGGTCTTGCTTATAATCAAGTCCTTGGTCCTGATCTAGGCTTCTCTCCTTTGGTCTTTGTACAGCAGTTCACATGGTTCAAATGTGGAGGGCTGTCAGTGGGGCTAAGCTGGGCACATGTCCTCGGAGATGTATTTTCTGCATCAGACTTCATCAACATGTGGGGGAAGTTCATGGCAGGTCACGCGCCACCAAAATCTTTCCGCCTGCCAGAACCTGGCCGAAAGTCTCAACTCCCGACACTTTCAATTTCGGGGACACCATGTTCTCTCAAAAGGGTTGATTCAGTTGGTGATCACTGGCTGACAACCAACAACTGCCAGACGAAGATGCATACATTTCATATTTCTGCCAAAAAGCTCGACCATTTGCTCTCAAGCATTTCTTGTCCGCCAAGCCAATCAGCCAAGTTCTCAGCTTTTGAAGTCCTTTCTGCTGTAATATGGAAATCCTTGTCCAAAACTAAAAAGGAAAACTCAGAGAAGATACAAATAGTAACAATTTGTGCCAAAAATTCCCGTGAAGGGGAACTTGAACTTCCGAGCAATGACATGGTGTTCAGCACAGTTGAAGCAGATTTCTCCGTCGCGAAAGCTGGTGTCTCGGAATTGGCAGAGCTGATTGTGAACAAGAGGGCAGAAGAGAATGGTATAATTAGAGAGGTGGTGGGAAGGGACAACGGGAACTCGGACTTCATAGCATACGGAGCAAAATTAACATTCGTAAATTTGGAAGAGGCAGAGATTTACGGGCTTGAATTGAAGGGACAAAAACCTGTTTACGCAAACTACACCATTGATGGGGTTGGTGATGAAGGAGGTGTTTTGGTGCTTCCTGCAGGGCCAAAATATGGCAAAGACAAAGCTCGTGCTAATGGCGGTCACTTAGTGACCGCCATCCTGCCTGAAACTCAGCTTGCACAGCTCAGAAATGAGCTCGAAACGGAATGGAGTATTGCT
>Pyrpy_N_15g3251.1
ATGGTTTCAACAACCAGCTTGAGGCTCTCATCAGTTGTTCCAGCTACAATGACAGGTGATGAAAACAAGGTCCATGAGCTCACCAACATGGACTTGGCCATGAAGCTTCACTACATCAGAGGGGTCTACTTCTTCAAGAGCGAGGCAGTTGAGGGGCTCACAATTTATGACTTGAAGAAACCTATGTTCGAGCTCCTGCAGCTCCACTTCACTGCCTCTGGGAGGATCCGGAGATCCGAAACGGGCAGGCCGTTCATCAAGTGTAACGATGGCGGTGTGAGAATTGTAGAAGCGCGTTCTGAAGAAACAGTTGATGAATGGTTTGCCAGGGCTGTGGAGGACTCTTCTCTCTTTGATGGTCTTGCTTATAATCAATCCCTTGGTCCTGATCTTGGTTACTCTCCTTTGGTCTTTTTACAGTTCACTTGGTTCAAATGTGGAGGAATGGCAGTGGGACTCAGCTGGGCCAACGTCCTTGGAGATGCATTTTCTGCCTCAGCCTTCATGAACATGTGGGGGAAGATCATGGCCGGTCACGTGCCGCGGAAGCTCCTCCACGTGCCACCTCCCGGAAAACCTGAATTCCCATCACTTTCTTCGGTTCCCAAAACACCATTTTCTCTGAAAAGGGTTGATCCAGTAGGTGATTACTGGGTGACACCCAACAATTACAAGATGAGGAAACACATTTTTCATGTTTCTGCTGAGAAACTTGATCATTTGCTCTCAAACATTTCTTGTCCTCCAAGCAACCAATCGGCAAAAGTCTCCTCAGCTTTTGAAGTTCTTTCTGCTATCATATGGAAAACCTTGTCAAAGATCAAGGAAAGCTCAGAGCAGATAACAAGGGTGACAATTTGTACCAAAAATGCGCACAAAGGGGAATTCGAAATTCGGACTAATGACATGGTGTGGAGCACAGTTGAAGCAAATTTCTTGGTCGCAGAAGCTGAAGTGTCAGATTTGGTAGAGCTGATTGTGAACAAAAGGGCAGAAGAGAATGGTGCAATTGAGGAGATGACAGGGAGGGAGGAGGACGGGATTAATTCGGACTTCATAGCTTACGGAGCAAAACTTACATTCATGAACTTGGAAGAGGCAGAGATTTATAGGCTTGAATTGAAGGGACAAAAACCAGTTTATGCAAATTATGGTGTTAGTGGGGTTGGTGATGAAGGGCTGGTTTTGGTGCTTCCTGCAAGTACTAATAACGTCGGTCGATCAGTGAGTGTGGTCCTGCCTGAAAATCAACTTGCACAGCTAAAAAGTGAGCTCCAAAGGAATTGGAGTATTGCT
>Rosch_v2.0_Chr4g0413701
ATGGTTTTAGCCAAGGAAGATAACTTGGTCTATGGCTTCAGGCTTTCCTCGGTTGGGGCGGGGAAGATTACGGAGCCAAATACGGTTCATGAACCAAGTGGCATAGACTTGGCTATGAAGCTCCACTACCTGAGAGGAGTCTACTTCTTCAGTAGTGAGGCAGCCGAAGGGCTAACCGTCTTGAACATAAAGGAAGTCATGTTCGACTGGTTGTGTGCACACTTTCGGGAAATGGGCCGGTTCCGGAGGTCAGAATCGTCCGGGCGGCCGTATGTTAAGTGTAACGACTGTGGGGCGAGGTTCATTGAGGCTCAGTCTGATAAGACCCTTGAAGAATGGTTAGGGATGGACTGGTCTCTCCACAAGCTACTTGTTTCTAACCAAATCATTGGCCCTGAGCTGTTCTTCTCTCCTCCTGTTCTCTTCCAGTGGACCCGTTTTAAGTGCGGAGGAGTGTCAGTAGGGCTTAGCTGGGCCCATGTTCTGGGAGATGCAATAGCTGCTTCAGAGTACTTCCTCAATGGCTTGAGTCGAACCATGGCTGGTAAGGAGCCTTCTAGGCTACCTTACTCGGAAACATCCAAAAAAAATATTCAGAAACGTGAAGGGTCTTCACCACGAGCCCTAAAACAAGTAGAATCGGTTGGTGACCACTGGATCACACCCAATAACCACAAGATGGAAACATTCTCGTTCACCATCACTTCCACCCAGCTAAACAGCTTGAAGCTCAAGTTACTGGGTCAGAATCCAAACCCAGCTGAAGAAATCCCAACTTTCGAGCTCATTTGTGGCGTAATTTGGCAATGTGTAGCCAAAGTGAGAGAAGGGTCGGAGCCAAAATTGGTGACAATCTGCAGAAATGATACTAAAATTGCAGCTCAGGGATATGGCAATTGTCAGATAATAAGCACAGTCGAGGCTGCAGATGTTGCGGATGTGGATCCGAAAAGTTTAGCAGCAATGCTGGCTAAGCGTTACGAGAGTGACGAGCAATCCCTCATCGGAGAAGTGGTGGACAGAGATGATGGAGTGTCGGATTATATTGTGTACGGGGCGAACTTGACATTTGTGAACTGGGAAGATGCAGATTTCTATGGGTTTGAAGCTGATGGACATAAGCCAGTTTGTGTGAATTACAGCATACAAGGTGTTGGTGATGAAGGAGCTATTTTGGTTCTGCCAGGGCCAAATGGTGAAGGAAGAGTGGTGAATGTTATTCTGCCAGAAAAAGAAGTTTTGGGGTTGAAAGCTGAGTTGAGAAAGAGTGATCTTATGGTTGAGATCAAT
>Rosch_v2.0_Chr4g0415781
ATGGACTTGGCTATGAAGCTTCACTACATCAAAGGGATCTACTTTTTCAAAAGTGATGCAGTTAAGGGGCTTACGGTGAATGACTTAAAGAAGCCTATGTTCCAACTGCTCCAACTATACTTCGCCGTCTCTGGGAGAATCCGGAGATCCAGAACAAGCCGACCTTTCCTCGTGTGTAACGACGGCGGTGTAAGAACTGTGGAGGCATGTTGTGACGAAGCCATTGATGAATGGTTGGCCATGGCTGTGGAGGATGATTCTGTATTTGATGGCCTGGCTTATAATCAAGCACTTGGTGATCCTGATCTTGGTTTCTCTCCTTTGGTCTTTGTACAGGTAAAATCACTAGCTCATTACTCTAGT
>Rosch_v2.0_Chr7g0232591
ATGGCCTTATCAGGCCTAGATGCATATAATCTCCATTTTGTGTACGTAGTTTCGCATTCCCCTTTCTTAACTTTCTGCTCTAAAAAAGTAAAAATGGTGGCAGCATCAACCAAGAACATCCACCGCCTCAAGTCCAGCATGAGACTGTCGTCCGTCGTCCCAGGAAAGGTGACCGGTCGGAAGGTCCATGAGCTGACCAACATGGACTTGGCTATGAAGCTGCACTACATCAAAGGGGTCTACTTTTTCAACGGTGATGCAGTCGAGGGGCTTACGGTGTTTGACTTGAAGAAGCCTATGTTCATCCATTTTCTCCCACTCTACTTCGTTGCCTTCGGGAGAATCCGAAGATCTGAAACAGGCCGGCCTTTCATCACGTGTAACGATGGCGGTGTGAGAATTGTGGAGGCTCGTTGTGACGAAACGGTCGATGAATGGTTGGCCATGGCTGTGGAGGATGATTCTACTTTTGATGGTCTTGCTTATAATCGAGCACTTGGTGAAACTGGTCTTGATTTCTCTCCTTTGGTCTTTATACAGTTCACTTGGTTCAAATGTGGAGGAATGTCAGTGGGAATTAGCTGGGCAAATGTTCTTGGAGATGCATTTTCAGCCTCAACCTTCATCAACCACTGGGGGAAGGCCATGGCTGGTCTTGTGCCACACAAGTCTCTGCATGAACCAGACCGACCTGCAAAATCTGAGCCCCCACTTTCAGTACTTCCCAATCTAATACCAGATTCAGTGAAAAGGGTTGATTCAATTGGCGATTTATGGTTCACACCCAACAACTGCAAGATGAAGACACATACTTTTCATGTTCAGGTAGAGAAAATTAACCATTTTCTCTCAAACCAAAGGTCCAAGGTCTCAGCTTTTGAAGTACTCTCTGCAATCATTTGGAAAGCTCTGTCCAAGATTAAGGAAGACCCAGAAGAGACAAGGATGGTGACGCTTTGTACAAACAAATTCCATGAAACAGAATTTGAGTTTCCAAGTAATGGGATGGTGTGGAGCACAGTTAAAGCAGATTTCTGGGTTGCAGAAGCTGAGGTCTCAGAATTGGTGGAGCTCATTTTGAACAAAAGGGAAGATGAGAATGGCATGATTGAGGAGATGATGGGGAATAATGAGAGTGGGGAAAAATCTACAGACTTCATAATATACGGGGCAAAATTGACATTTGTGAATTTGGAAGAAATAGAGATTTATGGGCTTGAATTGAGGGGGCAAAAGCCAGTTTATGCAAATTATTCCATTGATGGGGTTGGTGATGAAGGAGTTGTCTTGGTGCTTCCTGGGCCAAAATGTGGTAAGGAGGGAGATGGTGTTAATGGTGATCGATCTGTGACTGTGGTTATGCCTGAAAATCAATTGGCACAGTTGAAAGTTGAGCTCAAAAGGAATTGGAGTATTGCT
>Rosch_v2.0_Chr7g0235521
ATGGTGTCCTATAGCTATAATTCTAGTAGTGCACCCAACAACTGCAAGATGAAGACACATACTTTCCATGTTCCTAGAGCGAAAATTAACCATTTTCTCTCAGACCAAAAATTCAAGGTCTCAGCTTTTGAAGTATTCTCAGCAATCATATGGAAAACCTTGTCCAAGATCAAGGAAAACCCAGAGGAGACAAGGATGGTGACTCTTTGTACAAACATACTCCGTGAAAAAGAATTTGAGTCTCCAAGTAATGGGATGGTGTGGAGCACAGTAGAAGCAGATTTCTGGGTGGCAGAAGCTGAGGTCTCAGAATTGGTAGAGCTCATTTTGAACAAAAGGGAAGATGAGAATGGCATGATTGAAGAGATGATGGGGAATACTGAGACTGGGGAAAAATCTTCAGACTTCATAGCATATGGGGCAAAATTGACATTTGTGAATTTAGAAGAGATAGAGATTTATGGCCTTGAATTGAAGGGGCAAAAGCCAGTTTATGCAAATTATTCCATTAATGGGGTTGGTGATGAGGGAGTTGTCTTGGTGCTTCCAGGGCCAAAATGTGGTAAGGAGGGAGATGGCATAAATGGTGATCGATATGTGACTATGGTTCTCCCTGAAAATCAACTTGCACAGCTGAAAGTTGAGCTCAAAAGGAATTGGAGTATTGCT
>Rosch_v2.0_Chr7g0235551
ATGGTGTCATCAACTGACAACATCCACCGCCTCAAGTCCAGCATGAGACTGTCGTCCGTCGCCCCAGCAACGGTGACCGGTCGGAAGGTCCATGAGCTGACCAACGTGGACTTGGCTATGAAGCTACACTACATCAAAGGGGTCTACTTTTTCAACAGCTATGCAGTCGAGGGGCTTACGGTGTTTGACTTGAAGAAGCCTATGGTCATCCATTTGCTTCCACTCTACTTTGTTGCCGCCGGGAGAATCCGAAGATCCGAAACGGGCCGGCCTTTCATCATGTGTAACGATGGCGGTGTGAGAATTGTGGAGGCACGTTGTGACGAAACGGTCGATGAATGGTTGGCCATGGCTGTGGAGGATGATTCTACTTTTGATGGTCTTGCTTATAATCAAGCACTTGGTGATACTGATCTTGATTTCTCTCCTCTGGTCTTTATACAGTTCACTTGGTTCAAATGTGGAGGAATGTCAGTGGGAATTAGCTGGGCAAATGTCCTTGGAGATGCATTTTCAGCCTCAACCTTCGTCAACCTGTGGGGGAAGACCATGGCAGGTTACGTGCCTCACAAGTCACTACACGTACCAGACTGGCCTGCAAAACCTAAGCTCCCACTTTTAGTTCTTCCCAAGGTAACACCAAACGCCCTTAAAAGGATTGATTCAGTTGGCGACTTATGGCTCACACCACTACTAGAAATTTGGGCAAAGGCTACCGATTAC
>Rosch_v2.0_Chr7g0235561
ATGGTGGCAGCAACAACCAAAAACATCGACCGCCTCAAGTCCAGCATGAGACTGTCGTCCGTCGCCCCAGGAACGGTGACCGGTCGGAAGGTCCATGAGCTGACCAACGTGGACTTGGCTATGAAGCTCCATTACATCAAAGGAGTCTACTTTTTCAACAGTGATGCAGTCGAGGGGCTTACGGTGTTTGACTTGAAGAAGCCCATGGTCATCCATTTGCTCCCACTCTACTTCGTTGCCTCCGGGAGAATCCGAAGATCCGAAACGGGCCGGCCTTTCATCACGTGTAATGATGCCGGTGTGAGAATTGTGGAGGCACGTTGTGACGAAACGGTCGATGAATGGTTGGCCATGGCTATGGAGGATGATTCTACTTTTGATGGTCTTGCTTATAATCAAGCACTTGGTGAAACTGATCTTGATTTCTCTCCTTTGGTCTTTATACAGTTCACTTGGTTCAAATGTGGAGGAATGTCAGTGGGAATTAGCTGGGCAAATGTTCTTGGAGATGCATTTTCAGCCTCAACCTTCATCAACCATTGGGGAAAGACCATGGCAGGTCTTGTGCCACACAAGTCTCTGCATGTACCAGACCGACCTGCAAAATCTGAGCCCCCACTTTCAGTATTTCCCAATCTAATACCAAATGTAGTGAAAAGGGTTGATTCGGTTGGCGATTTATGGCTCACACCCAACAACTGCAAGATGAAGACACATACTTTTCATGTTCAGGCAGAGAAAATTAACCATTTTCTCTCAAACCAGAGATCCGAGGTCTCAGCTTTTGAAGTACTCTCTGCAATCATATGGAGAGCCTTGTCCAAGATCAAGGAAGACCCAGAAGAGACAAGGATGGTGACTCTTTGTACAAACAAATCTCGTGAAAGAGAATTTGAGTTTCCAAGTAATAGGATGGTATGGAGTATAGTTAAAGCAGATTCCTGGGTTGCAGAAGCTGAGGTTTCAGAACTGGTGGAGCTCATTTTGAACAAAAGAGAAGATGAGAATGGCATGATTGAAGAGGTGACGGGGAATAATGAGACTGGGGAAAAATCTTCAGACTTCATAGCATATGGGGCAAAGTTGACATTTGTGAATCTGGAAGAAATAAATATTTATGGGCTTGAATTGAAAGGGCAAAAGCCAGTTTATGCAAATTATTCCATTAATGGGGTTGGTGATGAAGGAGTTGTCTTGGTGCTTCCAGGGCCAAAATGTGGTAAGGAGGGAGATGGTGTTAATGGTGATCGATTTGTGACTGTGGTTATGCCTGAAAATCAACTAGCACAGCTGAAAGTTGAGCTAAAAAAGAATTGGAGTATTGCT
>Rosch_v2.0_Chr7g0235611
ATGGTGACAATATCACCTAACAACATCCACCACCTCAAGTCCAGCATGAAGCTCACTTCCGTCGTGCCAGCAACAGTGACCGGTGGCAAGGTCCATGAGCTGACCAACATGGACTTGGCGATGAAGCTACACTACATCAAAGGGGTCTACTTTTTCAACGGTGATGCAGTCGAGGGGCTTACGATGTATGACCTGAAGAAGCCTATGTTTCAATTGCTCCAACTCTACTTCCCTGCCGCCGGGAGAATCCGAAGATCTGAAACAGGCAGGCCTTTCATCACGTGTAACGACGGTGGTGTGAGGATTGTGGAGGCACGTTGTGACGAAACCGTCGATGAATGGTTGGCTATGGCTGTGGAGGATGATTCTGCTTTTGATGGTCTTGTTTATAACCAAGCACTTGGTGATCCTGATCTTGGTTTCTCTCCTTTGATCTTTCTACAGTTCACTTGGTTCAAATGTGGAGGAATGTCAGTGGGATTTAGCTGGGCACATGTTCTTGGAGATGCATTTTCAGCCTCAACCTTCATCAACCTGGGGGGGAAGATCATGGCAGGTCCCGTGCCACACAAGTCTATGCACATACCAGACTCTGCAAAATCTGAGCTCCCACTTTCAGTACTTCCCAAGCTAAAACCAAATTCCCTTAGAAGGGTTGATTCAGTTGGTGATTTATGGCTTACACCAAACAACTGCAAGATGAAGACGCACACTTTTCATGTTCCTGCAGATAAAATTAATCATCTTCTCTCGGACCAAAGATCTAAGGTCTCGGCTTTTGAAGTAATTTCTGCACTCATATGGAAATTTATGTCCAAGATCAAGAAAAACCCAGAAGAGACAAGGATGGTGACTCTCTGTACAAACAAATCTCATAAAAGAGAATTTGAGTTTCCAAGTAATGGGATGGTGTGGAGCACAGTTGAAGCGACTTTCTGGGTTGCAGAAGCTGAGGTCTTAGAGCTGGTGGAGCTAATATTGAACAAAAAGATAGATGAGAATGGCTTGATTACAAAAAGGATGGGGAATAATTATAGTGAGGAGTTGTCTTCAGACTTCATAACATATGGGTCAAACTTGACGTTTGTGAATTTGGAAGATGCACAGATTTATGGGCCTGAATTGAAAGGGAAAATGCTAGTTTATGCAAATTATACCATTAGTGGAGTTCATGATAAAGGAGTTGTTTTGGTGCTTCCAAGGCCAAACTATGGAAAAAAGGGTGATGGTGTTAATGTTGATCGAACTGTTACTGTGGTTCTGCCAGAAAATGAACTTACACAGTTGAAGGTTGAGCTCATAAGAAATTGGAGCATTACT
>Rosch_v2.0_Chr7g0235721
ATGGAGGCAGCACCAACCAAGAACGTCCACCGCCTCAAGTCCAGCATGAGACTGTCGTCCGTCGCCCCGGGAACGGTGACCGGTCGGAAGGTCCATGAGCTGACCAACGTGGACTTGGCAATGAAGCTACACTACATCAAAGGGGTCTACTTTTTCAACAGTGATGCAGTCGGGGGGCTTACGGTGTTTGACTTGAAGAAGCCTATGGTCGTCCATTTGCTCCCACTCTACTTCGTTGCCTCTGGGAGAATCCGAAGATCCGAAACGGGCCGGCCTTTCATCACGTGTAACGACGGCGGTGTTAGAATTGTGGAGGCTCGTTGTGACGAAACGGTCGATGAATGGTTGGCCATGGCTGTGGAGGATGATTCTACTTTTGATGGTCTTGCTTATAATCAAGCACTTGGTGAAACTGGTCTTGATTTCTCTCCTTTGGTCTTTATACAGTTCACTTGGTTTAAATGTGGAGGAATGTCAGTGGGAATTAGCTGGGCAAATGTTCTTGGAGATGCATTTTCAGCCTCAACCTTCATCAACATGTGGGGGAAGACCATGGCAGGTTACGTGCCACACAAGTCTTTGCACGTTCCAGACTGGCCTGCAAAATCTAAGCTCCCACTTTCAGTACTTCCCAAGGTAACACCAAATGCTCTTAAAAGGGTTGATTCAGTTGGCGATTTATGGCTCACACCCAACAACTGCAAGATGAAGACACATTCTTTTCATGTTCCTGAAGCGAAAATTAACCATTTTCTCTCAGTCCAAAAATCCAAGGTCTCAGTTTTTGAAGTACTCTCTGCAATCATATGGAAAACCTTATCCAAGATCAAGGAAAACCCAAAGGACACGAGGATGGTGACTCTTTGTACAAACAAATTCAGTGAAAGAGAATTTGAGTCTCCAAGTAATAGGATGGTGTGGAGCACAGTTAAAGCAGATTTTTGGGTGGCAGAAGCTGAGGTTTCAGAATTGGTAGAGCTCATTTTGAACAAAAAGGAAGATGAAAATGGCATGATTGAAGAGATGATGGGGAATACTGAGACTGGGGAAAAATCTTCAGACTTTATAGCATATGGGGCAAATTTGACATTTGTGAATTTGGAACAAATAGAGATTTATGGTCTTGAATTGAAGGGGCAACAACCAGTTTATGCAAATTATTCCATTATTGGGGTTGGTGATGAAGGAGTTGTCTTAGTGCTTCCAGGGCCAAAATGTGGTAAAGAGGGAGAAGGTGTTAATGGTGATCGATCTGTGACTGTGGTTATGCCTGAAAATCAATTGGCACAGCTGAAAGTTGAGCTCAAAAGCAATTGGAGCATTACT
>Rosch_v2.0_Chr7g0235771
ATGGTGTCATCACCTGAAACCATCCACTGCCTCAAGTCCAGCATGAGGCTGTCTACGGTTGTCCCAGCCACGGTGACCGGCCAAGAGCACAAGGTCCATGAGCTGACCAACATGGACTTGGCTATGAAGCTTCACTACATCAAAGGGATCTACTTTTTCAGAAGTGATGCAGTCGAGGGGCTTACGGTGAATGACTTAAAGAAGCCTATGTTCCAACTGCTCCAACTATACTTCGCCGTCTCTGGGAGGATCCGGAGATCCGGAACAGGCCGGCCTTTCATCGTGTGTAACGACGGCGGTGTAAGAACTGTGGAGGCATGTTGTGATGAAACCATTGATGAATGGTTGGCCATGGCTGTGGAGGATGATTCTGTGTTTGATGGCCTGGCTTATAATCAAGCACTTGGTGATCCTGATCTTGGTTTCTCTCCTTTGGTCTTTGTACAGTTCACATGGTTCAAATGTGGAGGAATGTCAGTGGGACTTAGCTGGGCAAATGTTCTTGGAGATGCATTTTCAGCCTCTGAATTCCTCAACCTGTGGGGGAAGATCATGGCAGGTCACATGCCACTCAAGTCTCAGCACATGCCAGATCCAGCAAAATCTGAGTTTCCACTTCTAGTACTTCCCAAGCTAACACCAAATGCCTTTAAAAGGGTTGATTCAGTTGGTGATTCATGGCTCACACCAAGCAGCTGCAAGATGAAGACACACACTTTTCATGTTCCTACAGACAAAGTGGACCATTTTCTCTCAAACCAAACAGCTAAGGTCTCAACTTTTGAAGTACTTTCTGCAATCATATGGAAATCCTTGTCCAAGATTAAGGAAAGCCCAGAACAGTCAAGGATGGTGACTATTGTTTATACAAACAAATCCCCTAGAGGAATGAAATTTCTAAGTAATGGGATGGTGTGGAGCACAGTTGAAGCAGATTTCTTAGTTGCAGAGGCTGAGGTCTCAGAACTGGTGGAGCTGATTTTGAACAAAAGGGCAGATGAGAATGGCATGATTAAAGAAATGATGGGGAATAATGGAAGTGGGGAGTTATCTTCAGACCTTATAGCATATGGGGCAAACTTGACATTTGTGAATTTGGAAGCGGCAGAGATTTATGGACTTGAATTGAAGGGGCAAAAGCCAGTTTATGCAAATTATTCCATTAATGGAGTTGGTGATGAAGGAGTTGTTTTGGTGCTTCCTGCTGGGCCAAAATATGGTAAGGATAGAGATGATGTTAATGGTGATCGAACTGTCACTGTGGTTTTGCCTGAAAATCTTCTTGCACAGCTGAAAGTTGATCTAAAAAAGAATTGGAATATTGCT
>Rubch_LG04.2203
ATGGTCGACTTAGTGAAGGAATCAGAAAACTTGGTCTATGGCTTGAAGCTTTCCTCAGTCGGGGCTGGGCAGATTGCAGGGTCAAATATGGTTCATGACCCAAGTGGCATGGACTTGGCTATGAAGCTCCACTACCTAAGAGGAGTCTACTTCTTCAGTAGCCAGGCAGCGGAAGGCTTAAGTGTCACCAAAATCAAAGAGGCCATGTTCGACTGGCTGTGTGCACACTACCGGGTATTGGGCCGGTTCCGGAGGTCAGAATCCTCCGGCCGGCCCTATCTTAAGTGTAATGACTGTGGGGCGAGGTTCATTGAGGCTCAATCTGATAAGACCATTGAGGAATGGATAGGAATGGACTGGTCTCTCCACAAGCTACTTGTTTCTAACCAAATCATTGGCCCTGAGCTATTCTTCTCTCCTCTTGTTCTCTTCCAGGTGACCCGTTTTAAGTGCGGAGGGGTGTCAGTAGGGCTTAGCTGGGCCCATGTTCTGGGAGATGCGCTGGCTGCTTCAGACTTCATCAATGGCTTGTGTCAAATAATGGCTGCAAAGAAGCCTCCTAGCCTACCCTACTCCGGAATATCCCAAACAAATATTCAGACACTCGAGCACCCTTCACCACTGGCCCTAAAACGAGTAGACTCAGTTGGTGACCTCTGGATAACTCCCAATAACCACAAAATGGAAACATTCTCATTCCTCATCTCTCCCACCCAGCTGTCTAGCTTGGAGCTGAAGTTACTGGGTCAAAATCCAAACCCAGCTGAGCAAAACCCGATTTTCGAGCTCATTTGCGGCGTGATTTGGCAATGTGTAGCCAAAGTTAGAGAAGGGTCGGAGCCGAAATTGGTGACAATCTGCAGAAATGATACCACTAAACGTACAAGTGGGGAATGCAGCAACAGTTCGATTATTAGCACAGTTGAGGCAGCGGATGTTGCGGATGTGGATCCGAGAAAATTGGCTACACTTCTGGCTCAGCGTGACGAGAGTCACGAGCAATCCCACTTCAGAGAAGCAGTGGAGAGCGATAATGGAGTGTCGGATTTTATTGTGTACGGGGCGAACTTGACATTTGTGAACTGGGAAGATGTTGACTTCTATGGGTTCGAAGTGCAAGGACATAAGCCAGTTTATGTGAATTATAACATACAAGGCGTTGGTGATGAAGGAGCTGTCTTGGTTCTGCCAGAACCAAATGGTGAAGGGAGAGTGGTGAATGCTATTTTGCCAGAGAAGGAAATTGTGGGATTGAAAGCTGAGTTGAGAAAGTATTGTCTTCTGCAAGAGAAC
>Ruboc_04_G12945
ATGGTCGACGTAGCCAAGGAATTAGAAAACTTGGTCTATGGCTTCAAGCTTTCCTCAGTCGGGGCGGGGCATATTGCAGGGTCAAATATGGTTCATGACCCAAGTGGCATGGACTTGGCTATGAAGCTCCACTACCTAAGAGGAGTCTACTTCTTCAGTAGCCAGGCAGCGGAAGGCTTAAGTGTCACGAAAATCAAGGAGGCCATGTTCGACTGGCTGTGTGCACACTACCGGGTATTGGGCCGGTTCCGGAGGTCAGAATCCACCGGCCGGCCCTATCTTAAGTGTAATGACTGTGGGGCGAGGTTCATTGAGGCTCAATCTGATAAGACCATTGAGGAATGGTTAGGAATGGACCGGTCTCTCCACAAGCTACTTGTTTCTAACCAAGTCATTGGCCCTGAGCTATTCTTCTCTCCTCTTGTTCTCTTCCAGGTGACCCGTTTTAAGTGCGGAGGAGTGTCAGTAGGGCTTAGCTGGGCCCATGTTCTGGGAGATGCGATGGCTGCTTCAGACTTCATCAATGGCTTGTGTCAAATCATGGCTGCAAAGAAGCCTCCTAGCCTACCCTACTCCGGAATTTCCCAAACAAATATTCAGAAACTCGAGCACCCTTCACCACTGGCCCTAAAACGAGTAGACTCAGTTGGTGACCTCTGGATAACTCCCAATAACCACAAAATGGAAACATTCTCATTCCCCATCTCTCCCACCCAGCTGTCTAGCTTGGAGCTGAAGTTACTGGGTCAAAATCCAAACCCAGCTGAACGAAACCCGATTTTCGAGCTCATTTGCGGCGTGATCTGGCAATGTGTGGCCAAAGTTAGAGAAGGGTCGGAGCCGAAATTGGTGACAATCTGCAGAAATGATACCACTAAACGTACAAGTGGGGAATGCAGCAACAGTCAGATTATAAGCACAGTTGAGGCAGCAGATGTTGCGAATGTGGATCCGAGAAAATTAGCTACACTTCTGGCTCAGCGTGACGAGAGTTACGAGCAATCCCACTTCAGAGAAGCGGTGGAGAGCGATAATGGAGTGTCGGATTTTATTGTGTACGGGGCGAACTTGACATTTGTGAACTGGGAAGATGTTGACTTCTATGGGTTCGAAGTGCAAGGACATAAGCCAGATTGTGTGAATTATGACATACAAGGCGTTGGTGATGAAGGAGCTGTCCTGGTTCTGCCAGGGCCAAATGGTGAAGGGAGAGTGGTGAATGTTATTTTGCCAGAGAAGGAAATTTTGGGATTGAAAGCTGAGTTGAGAAAGAATGGTCTTTTGCAAGAGAAC
