# Supplementary material for: Transcriptomics of long‐term, low oxygen storage coupled with ethylene signaling interference suggests neofunctionalization of hypoxia response pathways in apple ( Malus domestica )
Source: Plant Direct. 2024 Dec 20;8(12):e70025. doi: 10.1002/pld3.70025 (PMC11660084; doi:10.1002/pld3.70025)
Supplement: Supplementary file 2 — Data S2: Homologs of all 606 hypoxia response genes identified in this study across 42 representative species of land plants). [file PLD3-8-e70025-s004.gz › 01-integratedGeneFamilies_dir/2088.fna]

>gnl_Ambtr_v1.0_evm_27.model.AmTr_v1.0_scaffold00020.71
ATGTCAAGTGATCATCATGGGATTGAAAGGCCCCGAATGGTGATGAAGAGGATACTTGCCAGGCCCCAACACGAGGGAGATGGAGCTGTGGTGAGGAGGAGCATTGGAAGGATGGAGTTGAGGCATTTGGACCCCTTCTTGATGTTGGATGAATTCTCAGTTACGCCTCCTGCTGGTTTTCCCGATCATCCACATAGAGGGTTTGAGACTGTAACATACATGACACAGGGTGCTTTCACTCATCAAGATTTTGCAGGGCACAAGGGTACTATTAGAGCCGGTGATTTACAGTGGATGACAGCCGGTAGGGGTATAATCCATTCTGAAATGCCAGCAGAGGAAGGACCCAACAAAGGTCTCCAGCTCTGGATCAATCTTTCTTCCAAGGAGAAAATGATCGAACCGGGATACCAAGAATTGCAAAGCCAGGACATTAAGATTGCAGAGAGAGATGGTGTGGAGGTGCGAATCATAGCAGGAGAAGCAATGGGGATTAAGTCACCAGTTTATACAAGAACGCCGACAATGTATTTGGATTTCACAATGAAACCATCAGCCCAATTACATCAACCGATACCAGAATCATGGAATGCTTTCGTGTACATCATGGAGGGGGAGGGTGTTTTGGGGAGCCCAAATTCCTCCCCTGCAACTGCTCACCATGCACTGGTTTTGAGCCCTGGTGGAGAGGGGATCAGTGTGTGGAATAAGTCGCCAAAGCCCCTGAGATTTGTTCTAATTGCAGGGAAACCCCTGAACGAGCCGGTCGTTCAATATGGTCCTTTTGTGATGAACACACAGGCTGAGATTGATCAAACCATAGAGGATTATCATTTTTCCAGAAATGGGTTTGAGAAGGCAAAATACTGGAAATCTCAG
>gnl_Aquco_v3.1_Aqcoe4G277500.1
ATGTCTGCGACAATGAGTCTACCTCGACAAGTGGTAAAGAAGTTCCTGGCAAAACCTCAATATGAAGGTGAAGGTGCTGTTGTTAGAAGAACCATTGGAAGGCCTGAGTTGAAATACTTTGATCCATTTCTTCTGTTGGATGAATTCTCAATTTCTGCACCAGCAGGATTTCCTGATCATCCACATAGAGGCTTTGAGACTGTGACTTATATGTTGGAGGGAGCAGTCACACATGAAGACTTTCAAGGTCACAAGGGGACCATCCATGAAGGAGACATGCAATGGATGACTGCAGGAAAAGGGATAGTGCACTCAGAAATGCCTGCAGCACAAGGCACTCAAAAAGGTCTACAATTATGGCTCAACCTCTCTTCTAAGCACAAAATGATGGAGCCAAGATATCAAGAGTTACAAAGTAAGGACATTGCAGAAGTTGCGAGAGATGGTGTTAAGGTCAGGGTTATAGCTGGGGAGGCATTGGGGACTCAATCACCAATTTACACAAGAACTCCAACTATGTATTTAGACTTCACTCTTAATCCAGGAGCCAATCTTCAACAACTGATCCCATCAACATGGAATTCATTCGTTTATATTATCGAAGGAGAAGGACATTTTGGAAGTACAATGTCTTCGTCGATCACTGCACATCATGTACTTGTTCTAGGCCCGGGAGATGGTGTCGAAGTGTTGAATAATTCGTCTGAGCTTCTGCGGTTCATACTAGTTGGTGGTGAACCATTAGGTGAACCTGTTGTGCAGCTTGGACCATTTGTAATGAATACACAAGAAGAGATCAACATGACTTTAGAAGACTATAGGAATTGCACCAATGGATTTGAGAAAGCGAAACACTGGCAATCACAAATCCATGAT
>gnl_Aquco_v3.1_Aqcoe4G277800.1
ATGTCTGCGACAATGAGTCTACCTCGACAAGTGGTAAAGAAGTTCCTGGCAAAACCTCAATATGAAGGTGAAGGTGCTGTTGTTAGAAGAACCATTGGAAGGCCTGAGTTGAAATACTTTGATCCATTTCTTCTGTTGGATGAATTCTCAATTTCTGCACCAGCAGGATTTCCTGATCATCCACATAGAGGCTTTGAGACTGTGACTTATATGTTGGAGGGAGCAGTCACACATGAAGACTTTCAAGGTCACAAGGGGACCATCCATGAAGGAGACATGCAATGGATGACTGCAGGAAAAGGGATAGTGCACTCAGAAATGCCTGCAGCACAAGGCACTCAAAAAGGTCTACAATTATGGGTCAACCTCTCTTCTAAGCACAAAATGATGGAGCCAAGATATCAAGAGTTACAAAGTAAGGACATTGCAGAAGTTGCGAGAGATGGTGTTAAGGTCAGGGTTATAGCTGGGGAGGCATTGGGGACTCAATCACCAATTTACACAAGAACTCCAACTATGTATTTAGACTTCACTCTTAATCCAGGAGCCAATCTTCAACAACTGATCCCATCAACATGGAATTCATTCGTTTATATTATCGAAGGAGAAGGACATTTTGGAAGTACAATGTCTTCGTCGATCACTGCACATCATGTACTTGTTCTAGGCCCGGGAGATGGTGTCGAAGTGTTGAATAATTCGTCTGAGCTTCTGCGGTTCATACTAGTTGGTGGTGAACCATTAGGTGAACCTGTTGTGCAGCTTGGACCATTTGTAATGAATACACAAGAAGAGATCAACATGACTTTAGAAGACTATAGGAATTGCACCAATGGATTTGAGAAAGCGAAACACTGGCAATCACAAATCCATGAT
>gnl_Aquco_v3.1_Aqcoe1G035600.1
ATGAGAAGAACAGTAGCAATCATAAATAATAGATTCTTAACCAATTTCTATAAGAAAAACCCAATCACCAAACCTTTTTCTTCCATCAAGAATATGTCTTCAAATGTTGATATTGTTCAACAACAGTGTGGGTTTAAGAATCCTAGATTGGTAGTGAAGAAAGTATTAGCTAAGCAACAAAAAGAAGGTGATGGAGCTGTTGTTAGAAGAAGCATTGGAAGGTTGGAATTAAAGCATTTGGACCCTTTCCTTATGTTGGATGAATTCTCTGTGTCACCTCCAGCTGGGTTTCCTGACCATCCACATAGAGGTTTCGAGACTGTTACATACATGTTGCAGGGATCTTTTTCTCATCAAGACTTTGCAGGCCACAAGGGCATCATTGGAACTGGTGATGTGCAGTGGATGACTGCTGGTAGAGGAATAATTCACTCAGAAATGCCGATAGGAGAAGGAAGCCAAACTGGTTTGCAGCTATGGATCAATCTTTCATCCAAAGATAAAATGATTGAGCCTAGGTACCAAGAACTGCTACGTGAAGACATTAAGAAGGCAGAGAAAGATGGAGTTGAGGTCCGAATTATAGCAGGAGAGTCAATGGGTGTTCGTTCGCCTGTTTATACCCGAACCCCTACAATGTTTCTTGACTTCACTCTAAAACCAGGAGCTCATTTGCAACAAAGTATTCCAGAGGCATGGAATTCCTTTGTGTATGTTATTGAAGGTGAAGGTATATTTGGCTCCTTGAATTCGTCCCCAGCTTCAGCACACCATGTGCTGGTATTGAATTTTGGAGATGGCCTAAATGTGTGGAATAAGTCTGTTGCACCTCTCAGATTTGTCCTAATAGGGGGACAACCTCTTAATGAACCTGTCGCTCAGTATGGACCTTTCGTGATGAATACAAAAGCTGAGATTGATCAAACCATTGAAGACTATCAGTTTTGTCGTAATGGGTTTGAAAAGGCCAAGTACTGGAAGTCTCATCAAGTTGGC
>gnl_Arath_TAIR10_AT2G43120.1
ATGAGAGCTGCAATAAACAGAGCAAATTCACTTGGAGGTTTGTTTTCATTTAGGTTTATCAGAAACATCAAATCAATGTCTTCTTCTACTTCCCAAGATTTCGTATCAAGACCTGTTATCAAGAAAGTCTTCGCTAAGCTTCAGAAAGAAGGCGATGGAGCCGTCGTTAGACGTGGCATTTCCAGGAGTGAGCAGAAGTTGTTAGATCCTTTCTTGATGCTAGATGAATTCTCCGTTTCGCCTCCAGCTGGCTTCCCTGATCATCCTCACAGAGGGTTTGAAACTGTTACATACGTACTAGAGGGAGGAATCACTCACCAAGACTTCAAAGGTCACAAGGGTACAATATATGCTGGTGATGTTCAGTGGATGACTGCAGGAAGAGGAATCATTCATTCTGAAATGCCTGAAGAAGAAGTCAACAAAGGTTTACAACTTTGGATCAATCTTTCCTCCAACGAGAAAATGATAGAACCAAACTACCAAGAACTGTCGCATTCAGACATACCAAAAGCAGAACAAAACGGTGTTGAAGTCAAAGTCATTGCAGGAGAATCAATGGGAATTCAATCACCTGTTTACACAAGAACACCTACTATGTTCCTCGATTTCACTCTCCAACCAGGAGCTCAAATCCACCAGAATGTTCCAGAATCTTGGAACGCATTTGCTTACATTCTAGAGAGCGGTGAAGGCGGCGGCGTTTTCAGTTCCTCGAACTCTTCGCCTATTCCAGCACACAGTGTTGTGGTGTTCGGACCAGGGAATGATGGTGTTAGCGTGTGGAACAAGTCATCTTCAAAGCAATTGAGGTTTGTGTTGATTGCTGGAGAACCGATTGGTGAACCGGTGGTTCAATACGGTCCGTTCGTGATGAATACTCAAGCTGAGATTGATATGACCATTGAAGATTATCACTATGGTAAGAATGGCTTCGAAATGGCCAAGTATTGGAGGTCACAA
>gnl_Arath_TAIR10_AT1G50590.1
ATGCCAATCTCAGAGAAATCTTCTGCTACTAATACGAGGTTAGTTGTTAAGAAGCTTTTCGCCAGACAGCTACATGAAGGATTTGGTGCTGTTGTAAGAAGAAGCATCGGAAGGTTTGAGTTCAGATACTTCGACCCATTTCTTGTCCTGGATGAATTCTCAGTTTCAGCTCCTGCAGGATTCCCAGATCATCCACACAGAGGATTTGAGACAGTCACTTACATGTTAGAGGGAGAGATTTTGCATGAAGACTGTGAAGGACACAAAGGAGTAATAAGAGAAGGAGGATTACAATGGATGACTGCAGGAAAAGGCATTGTTCATTCTGAAATGCCTTCTTCTAATTCCAATGGCATTACTCACAACAAGGGCTTGCAGCTTTGGATCAATCTCTCCTCAAGACAAAAACTAGTGGAGCCGAGTTATCAAGAGATAGAGAGTAAAGACATAGCAGAAACAGAGAAAGATGGTGTGAGAGTTAGAGTCATAGCAGGAGAATGGAATGGAGTTAAGTCAAAGATCTGCACAAGAACGCCAACAATGTATTTAGACTTCACTCTCTCGCCGGGTTCTCGAATCTCTCAACCCATTCCACTTCACTGGAACGCGTTTGTCTATGTTCTTCAAGGCCATGGTCACTTTGGGGATTCCAAGTTACAACATTCAGCCGCTGCTGCGCACCACTTGCTGGTTCTAGGCCTAGGTGGTGACATGTTAGAGGCTTGGAACGGTTCTGATTCCGGTTTGCCTCTTCGGTTTATCCTTGTGGCTGGTGAGCCTATAGGTGAACCAATGGTTCAGTTTGGTCCTTTTGTTATGAACACACAAGAAGAGATTGATGAGACCATTGACGACTTTGAGAATTTTAGAAATGGGTTTGAAAAAGCTAGACATTGGAAGTCTCAAGCTGCTTCTGCCTTGGGACTGTTC
>gnl_Arath_TAIR10_AT3G59220.1
ATGACGTATGAGAACAATAGTGTACCAAGAATTGTAATCAAGAAAGTTCTAGCAAAGCTTGAGAAGGAAGGTGAAGGAGCTGTCGTTAGAAATGGCATCACAAAGATTGACCAGAAGTTATTGGACCCGTTCGTGTTGCTAGTTGAATTTTCCTTTTCACTCTCAGCTGGATTCCCAGATCATCCTCACAGAGGTTTTGAAAGTGTTACATACATGCTACAGGGAGGTATCATTCACAAAGATCCTAAAGGTCATAAAGGTACAATTCAAGCCGGAGATGTTCAGTGGATGACAGCAGGAAGAGGAATCATTCATTCCGAATTTCCGGAAGAAGAAGTAAACAATGGTTTACAGCTTTGGATCAATCTCCCTTCCACTGAAAAAATGACTGAACCAAAATATAAGGAACTATCGAGTTTAGACATTCCTCGAGCAGAAGAAAACGGAGTTGAGGTCAAAGTCATAGCCGGAGATTCAATGGGAATCAAATCTCCAGTCTACACAAGAACACCAACAATGTTCCTTGACTTTACCCTCAAGCCAGGATCTCAAACCCACCAAACCGTTCCAGAATCATGGACCGCTTTCGCTTACATTATAGAAGGCGATGAAGGTGTTTTCGGTTCCTTGAACTCTTCCGCAATATCGGCCCACCATGTTGTTGTGTTTGGGCCAGGGGATTTAGTTAGCGTGTGGAACAAGTCAACTTCGAGGTCATTGAGGTTTTTGTTGATTGCAGGGGAACCTATCGGCGAGCCTGTGGTTCAGTGTGGTCCCTTTGTGATGAATTCACAGGCGGAGATCGATATGGCTTTTGATGACTATCAGAATGCTAAGAACGGGTTTGAAATGGCCAAGTGT
>gnl_Arath_TAIR10_AT3G59260.1
ATGAAGGTTATGGTACTGTCGTTAGGCAAGGCATCACCAAGTAAGAGTGACCATGAGTTATTGGACCCGTTCGTCTCGCTAGTTGAATTTTCCGTTTCACCTCCTGGTGGATTCAAAGATCATCCTCACAGAGGTTTTGAAAGTGTTACATACATGTTCCAGGGAGGCATCATTCACCAAGACTGTAATGGTAATAAAGGTACAATCCATGAAGGAGATGTTCAGTGGATGACAGCAGGAAGAGGAATCATTCATTCGGAAATGCCTGAAGAACAAGTCAACAAGGGGTTACAGCTTTGGATCAACCTCCCTTCTAGTGCCAAAATGATCGAGCCTAAAAATATAGAAATCTCGAGTTCAGAGATACCTAGCGCAGATGACTATGGAGTAGAGGTCAAAGTCATTGCTGGAGAGTCAATGGGAGTCAAATCTCCTTTCTACACAAAAACACCAATCATGTTCCTAGACTTTACGCTCGATCCAAAAGCTCAAACCCACCAGGCCGTTCCAGAGTCATGGACCGCCTTTGCCTACATTGTAGAAGGCGATGAAGGCGTTTTTAGCTCCTCGGACTCTTCCACAGTACAAGCACATAATGTTGTGGTGTTTGGGACAGGGGATGAAGTTAGCGTGTGGAACACGTCAAACTCTAGGCCGTTGAGGTTCTTGTTGATTGCAGGGGAACCGATAGGCGAGCCTGTGGTTCAGCATGGGCCATTTGTGATGAACTCACAGGATGAGATTGAAATGACAATTGGGGACTATCGTAATGGCATGAATGGCTTCGAAATGGCCAAGCATTGGAGGTCAGAG
>gnl_Betvu_v1.2_Bv4_089750_dzro.t1
ATGTTAGAAACAGAGGTTTGTGATGGTGTTGTTGTTAATGTTCCACGCCCTATTGTTAGAAAATTCCAAGCTAGACCTCAACGTGAAGGTGTTGGTGCTGTTGTAAGAAGAAGCATTGGCCGGTTTGAGCTCAAATACTTTGATCCTTTTCTTGTTTTGGATGAATTCTCAGTTTCTGCTCCTGGTGGATTTCCTGATCATCCACACAGAGGATTTGAGACAGTGACCTACATGTTGCAGGGAGCTCTTACACATGAAGATTTTGCTGGGCATAAAGGAAGCATAGGTACTGGTGATGTGCAATGGATGACTGCTGGAAGAGGAATAGTGCACTCAGAAATGCCTGCAGCACAAGGTGTCCAAAAGGGTTTGCAACTTTGGATTAATCTATCCTCTAAACACAAAATGGTTGAGCCAAGATATCAAGAAATACAAAGTAAAGATATATCAGAAGTTGAGAAAAATGGTGTGAAAGTTCGAGTTATAGCAGGAGAAGCCTTGGGAAAAAAGTCATTGATTTATACTAGAACACCAACTTTATATCTAGATTTCACTTTAAAACCAGGAACAAATCTTCAACAACCAATTCCAAAATCATGGAATGCATTTGTTTATGTTTTAGAAGGTGAGGGTATTTTTGGAAGTTCAAGATCTTCTTCACCAATTACAGCCCATTATCTTCTCCTTCTTGGGCCTGGTGATGGGCTTATGGCTTGGAATAGGTCCAGTAAATCTCTTAGGTTTATTTTAGTAGGTGGTGAACCATTGGGTGAACCATTAGTTCAATATGGGCCTTTTGTGATGAATACACAAGAAGAGATTGATCAAACAATTGAAGATTTTGAGAATGGTGTAAATGGATTTGAGAGAGCAAAGTATTGGCAGTCTCAAGCAATT
>gnl_Betvu_v1.2_Bv5_112570_sznr.t1
ATGTCTGAGTTACCAAATAATAATGAAATCAATACACCAAGATTAGTTGTTAAAAAGGTTTTGGCTCAATCACAGCGTGAAGGTGATGGTGCTACCGTTCGACGTAGCATTGGCAGGCCAGGATTGAAGTTCTTGGATCCTTTTCTTATGTTGGATGAATTTTCAGTTTCTGCACCAGCTGGATTTCCGGATCATCCACACAGAGGATTTGAGACAGTCACATACATGTTGGAGGGAGCTTTTGCACATCAAGATTTTGCTGGACATAAGGGAGTGATTAAAACTGGTGATGTGCAGTGGATGACTGCAGGAAGAGGAATAGTCCATTCAGAAATGCCAGTTGGGGAAGAAATTAACAGAGGTTTGCAACTTTGGATCAATCTATCATCCAAAGATAAAATGATTGAGCCAAACTATCAAGAATTGTTAAATGAAGACATAGAAAGGGCAGAGAAAGATGGAGTTGAGGTGCGAATAATAGCCGGAAACTCAATGGGAATTCAGTCTCCAGTTTATACTAGGACTCCAACCATGTACCTGGATTTTACACTACAACCAGGAGCTCAATTCTCTCAACCAATACCCGAGTCATACAACGCCTTTGTCTACATTATAGAGGGTGAAGGCGTTTTTGGATCATCAAGTTCAAAACCAATTTCAGCTCACTATTGCCTAGTTTTGGGTCCTGGAGATGGCTTAAATATATGGAACGTATCGTCGAACAGTCTACGGTTTGTGCTTATTGGAGGGCAGCCTATAAATGAACCAGTGGTGCAATATGGTCCTTTTGTGATGAATTCACAAGCCGAAATTGAGAAGACATTTGAAGATTATCAGCTGGGTAATAATGGATTTGAGATGGCCAACTACTGGAGGTCTCAGCAA
>gnl_Carpa_v0.4_evm.model.supercontig_12.210
ATGCCTGAGGGAGAGAATTCTTCTGTGGGAGTTCGTGAACCCAGATTAGTCGTGAGAAAATTCTTGGCTAGACAGCAGCATGAAGGAGTTGGAGCCATTGTCAGAAGAAGCATAGGAAGGTTTGAGCTGAGATACTTTGATCCTTTTCTGGTTCTGGATGAATTTTCAGTAACTGCTCCTGCTGGATTTCCTGATCATCCACACAGAGGGTTTGAAACAGTCACCTACATGTTACAGGGAGCTGTTACACATGAAGATTTTGAAGGGCATAAAGGAACCATAGGAGCTGGAGATCTGCAATGGATGACTGCAGGAAGAGGAATTGTTCATTCAGAAATGCCTGCAAGTCAGGGAACCCAAAAGGGTTTGCAATTGTGGATCAATCTCCCCTCAAAGTACAAAATGATTGAACCAAGATATCAAGAAATGTTAAGTAAAGATATTGTAAAAGTTACAAGAGACGGAATTAGTGTTAGGGTAATAGCAGGAGAAGCCCTAGGGGCTAAGTCACTAATCTATACTAGAACACCAACCATGTATTTGGATTTCACTCTCGACCCAGGAGCTAAGCTCCGACAACCAATACCAAGATCATGGAATGCCTTTGTTTATGTCTTAGAAGGCGATGGTGTGTTTGGCAACTCAAAATCTTCGTCTGTTTCAGCTCATCACCTTTTATTATTAGGATCTGGGAATATGTTGAAGGTATGGAACAAATCAACATCTAAACCCGTGAGATTTATTTTGGTTGGGGGTGAGCCATTGGGTGAGCCAATAGTGCAATTTGGTCCATTTGTGATGAACACACAGGAAGAAATTGATCAGACTATTGAAGATTTTGAGAATTTTACTAATGGATTTGAGAAAGCAAGACAATGGAGATCTCAAGCTGCACTCCGCTTAGATTTT
>gnl_Carpa_v0.4_evm.model.supercontig_90.62
ATGAGTTTTGACAGACCCAGAACGGTGGTCAAGCAGATTTTGGCCAAACCTCAACACGAAGGCAAAGGTGCCGTCGTACGCCGAGCCATCGGAAGGGGAGACTTGAGGACATTGGACCCATTTATTATGTTGGATGAATTTTCAGTGTCACCTCCGGCTGGATTTCCAGATCATCCGCATCGAGGTTTCGAGACTGTTACATACGTGTTACAGGGAGCCATTGAGCACCAAGACTTTTCAGGGCATAAGGGGACAATTCATGCTGGTGATGTACAGTGGATGACAGCTGGGAGAGGAATAATCCACTCCGAAATGGCCGGAGGAGATGAACTCTGCAAGGGATTGCAGCTGTGGATCAATCTATCTTCTCAAGACAAAATGATGGAACCAAAATACCAAGAAATGCCAAGTTCAGAAATAAGATATGGAGAGAAAGAGGGGGTGACAGTCCGAGTAATAGCAGGAGAATCAATGGGGATTAAATCGCCAGTTTACACCAGAACACCAACAATCTTTTTAGATTTCAATCTTCAAAGTGGAACCCAGTATGAACAAAGCATACCAGAAACATGGAATGCATTCATATACGTCATACAAGGAGAGGGCATGTTTGGTTCTCGCAAATCATCTGCAAATCACGTTTTGGTTCTCAGTTCAGGAGACGGTTTAGTAGTGAAGAACACATCTCCAAACCCATTAAGATTCATTCTGGTTGGTGGTCAGCCTTTAAATGAGCCAGTGGTTCAACATGGTCCGTTTGTTATGAACACACAAGCTGAGATTGATCAAGCCATTGATGATTATTATCAATGTAAAAATGGGTTTGAATTGGCTAAGACATGGAAATCTCAG
>gnl_Elagu_v2.0_p5_sc00055.V1.gene123
ATGGCCGGCGACCTGCAGTGGATGACCGCCGGTAGGGGGATCGTGCACTCCGAGATGCCGGCAGGGCAGGGGATCTCCAAGGGCCTGCAACTATGGGTCAATCTCTCCTCTAAGAACAAAATGATTGAGCCAAGATATCAAGAAATACAAAGCAATCACATAGCTTCTACTGCTAAAAATGGCATCGAGGTCCGAGTCATAGCGGGCGAGTCCATGGGAGTCCAATCTCCAGTTTATACTCGAACACCAACCATGTATTTGGATTTCAAGCTCAGGCAATCAGCGCATCTTCGCCAACCCATTCCACCAACATGGAATTCATTTGTCTACGTCCTAGAAGGGGAAGGAGTGTTTTGTTCTGTAAAAAATGGTCCAGTTGGGCCGCACCACATTCTCCTTCTGGGCCAAGGTGATGGGCTGGAAGTGTGGAACAGGTCCTCCAAGCCCCTTAGGTTTCTGCTCATTGGAGGTGAACCTTTGGGTGAGCCTGTGGCTCAGCTTGGTCCCTTCGTGATGAACACTGAAGAAGAAATCGATCGGACGATCGACGATTATCAATACTTTGTCAACGGGTTCGAGAAAGCCAAGTATTGGAGATCGGAAGGCATGGCGGCCCCT
>gnl_Elagu_v2.0_p5_sc00246.V1.gene52
ATGGGGGAATTGGTCTCCAGAATCTGGGAACGAGTGGATTATGAGGTGTTTGATATTATTACTTGTGATGAAATCCAGGGAGCCTTTACTCATCAAGATTTTGCTGGGCACAAGGGCACCATCTCAACTGGCGATGTGCAGTGGATGACGGCCGGCAGGGGTATTATTCACTCAGAAATGCCTGCAGGGGAGGGAGTCCAGAAGGGATTGCAGCTTTGGATCAATCTCTCTTCAAAGGATAAAATGGTCGAGCCACGATACCAGGAGCTACTGAGCAAGAACATAAGCAGGGCTGAGAAGGATGGTGTCGAAGTTCGGATCATAGCACGGGTACCATTTGGTGTCCAATCTCCAGTTTATACCCGAACTCCAACCATGATTTTGGATTTCACAATGAAGCCAGGTGCCCAACTGCACCAGCCCATCCCAGATTCTTGGAATTCCTTTGTGTATATCGTTGAAGGGGAGGGTATATTCGGAGGGGAGGATTCGACTCCAGCAACAAGCCACCATTGCCTTGTGTTGAGCCCTGGGGATGGGTTGAGAGTATGGAATAAGTCGGCGAAGCAGCTGAGATTTGTTCTGATTGCTGGGCAGCCTCTCGACGAGGCTGTCGTCCAGTATGGTCCATTTGTTATGAACACACATGCTGAGATTCGGCAGGCCATGGAGGACTATCACTTCGGGAGGAATGGGTTTGAGAGGGCCAAGCATTGGAAGTCTGAGCCACTCACCTCCGCCCAGGGGATGTATCTCCCACCTTTTGAAGGGAAAGATAAAAGTATGGATGCTGTTGTAGCAAGGCTCTCGGAGGAGAATGATGAGGCTAGTTTTGGGTCGGTGGAGCGGGTGGTGTGGGCGATCTGGAGGGAGACAATGGCAATTGGGAGGTTGAAGGAGGTGCGGAGGTGGGGGAGAGAGCACCAGTCAAGGATCGGGGGCCACGGGGAGGCCAAGGGCGAGAACGGTGCCAAGGTCGCCAACCTTCGTAAATTTTTCCTGAAAGCCCGACGATCGCAAGAGTGGCGCATGCAGCCAGCAAGCTTTAAGACGTCCGCAACACCTACTTGCCCTAGGATCCGATGGAGAAGATCTCAAGGCTTCAAGCCC
>gnl_Elagu_v2.0_p5_sc01111.V1.gene7
ATGGATGGAAGAGGAGGTGAAGGAGAGTGGGGGCTGAGCGGAGGGGAGGAGGCAGAGGGAGGGGATCTAGGAGGAGGAGGAGGCGGCCGACGGGGGAGGGAGCCCTGTAGAGGAGGAGGCGGAGAGAGGATGTCTCGGATGAGGAGAAGGAGGCAAAGGGGCATCGAACCTCGATACCAAGAGCTACAAAGCAATGACATAAGCAGAATTGAGAAAGATGGAGTCGATGTCCGAATTATCGCAGGGGAAGCATTTGGAGTCAGATCACCGGTATACACCCGAACACCGACAATGTATCTGGATTTCACGCTGAAACCGGGAGCACAGGTCCACCAGCGCATCCCTGATTCTTGGAATGCCTTCGTCTACATCATCGATGGCGAAGGCGTCTTCGGGAACTCGAATGCATCCACTGTGACAAGCTATAATGCATTGGTGCTGAGCCTCGGAGACGGTCTCAGTGTGTGGAACCGGTCGGCGAAGCCTTTGAGGTTTCTTCTTTTCGGTGGGCAGCCATTGAATGAACCTGTAGTGCAGGATGGACCTTTTGTTATGAACACACAGGATGAGATAGAGCAGACCATTGAGGACTACCACCAGTGCAAAAATGGATTTGAGAAGGCTAAGCACTGGAAGTCTCAACCA
>gnl_Eucgr_v2.0_Eucgr.A00216.1
ATGAGAGCGAGGTGTGATGGGCGGCTACTGCTGATGGTCCTGTTTCTCGGCTTCACCCACAGGCTTCTTCCACTGTTCCATCCTCGCCTCCCTAGCCCCTCCCCTTCCCTCGTCAGGAGCGCCATGTCCCAGCCCGATTTCAGCACCCCCCGCCCCGTGGTCAAGCGGGTCCTGGCCAAGCAGCAGCACGAGGGCCAGGGCGCCGTCGTCCGCAGAAGCATTGGCAGGAATGAATTGAGGAGCTTGGATCCCTTTCTCATGCTCGATGAGTTCTCAGTGTCTCCCCCGGCTGGATTTCCTGACCATCCTCACAGAGGGTTCGAAACTGTCACTTACATGCTCCAGGGTGCCTTCACCCATCAAGATTTCGCTGGGAACAGGGGAACCATACGAACCGGCGATGTGCAGTGGATGACGGCAGGAAGAGGAATCATCCACTCGGAGATGCCGGCGGGAGAAGGAGTGAACAAGGGGCTCCAGCTCTGGATAAATCTCTCCTCCAGAGACAAAATGATTGAGCCACGGTATCAGGAATTGCTTAGTGAGGACATAGGCACAGCAGAGGATGATGGGGTCGAAGTCCGGGTGATCGCAGGAGAAGCGATGGGAGTGAGGTCTCCGGTCTACACAAGAACTCCAACTATGTACCTTGATTTTACTCTCAAGCCAGGAGCAAGATTGAACCAAAGCATTCACGAGTCATGGACCGCTTTTGTGTACGTCATAGAAGGAGAAGGTGTTTTTGGCTCCGCGGATTCGACTCCTGTGCCAGCGCACAACTTGCTGGTTCTAGGTCCAGGGGATGGGGTGAGCGTGTGGAACGAGTCTTCGAAGCCGTTGAGGTTCGTGCTGATAGGCGGGCAGCCGCTGAATGAGCCGGTGGCGCAACACGGGCCTTTTGTGATGAACACGCCCGCTCAAATTGATCAAGCCATTGAAGACTATCAATATGGCAAGAACGGGTTTGAAATGGCCAGGTACTGGAGGTCTCGATCCGTGGGT
>gnl_Eucgr_v2.0_Eucgr.F00630.1
ATGACGGAGAGAGAAGTTTCTTGCGAGATCAGCGAGCCGCGGTTGGTGGCCAGGAAGTTCCTGGCCAGGCCTCAACACGAGGGCGTCGGGGCCATCGTCAGGAGAAGCATTGGCCGGTTTGAGCTGAGATATTTCGACCCTTTCCTTGCCTTGGATGAATTTTCAGTGACTGCTCCTGCTGGATTTCCAGACCATCCGCACAGAGGATTCGAGACCGTCACCTACATGTTACAGGGATCCGTGACACATGAAGATTTCGAAGGGCACAAAGGGACGATAGGACCCGGTGATCTACAATGGATGACCGCAGGGAGGGGGATTGTCCATTCCGAGATGCCTGCAAGTCAAGGAACTCAAAAAGGGTTACAGCTCTGGGTCAACCTCTCCTCCAAACACAAAATGACTGAACCGAAGTACCAAGAAATATCAGGCAAAGACATTGCAGAAGCTGCAGTAGATGGGATCAAAGTGAAAGTCATAGCAGGAGAGGCTTTAGGAGCCAAATCCCCTGTCTACACAAGAACACCCACCATGTACTTGGACTTCACCCTCAAACCAGGGGCTCACCTGCAGCAGCCAATACCCACCTCGTGGAACGCCTTCGTCTACGTCCTTGAGGGCGAGGGCGTCTTCGGGATCTCGAAATCCTCGCCCGTGACCGCCCACCACCTCCTCCTCCTCGGCCACGGAGACGGGGTCGAGGTGTGGAACAAATCCGCCAAGCCCTTGAGGTTCATCTTGGTCGGAGGTGAGCCGTTGGGCGAGCCCGTGGCGCAGCTGGGGCCGTTCGTGATGAACACTCAAGAAGAGATTGACAGGACGATATATGATTTCGAGAACTGTATCAATGGGTTCGAGAAGGCAAGGCATTGGAGGAGATCGGACTTT
>gnl_Eucgr_v2.0_Eucgr.F00629.1
ATGACGGAGAGAGAAGTCTCTTGCGAGATCAGCGAGCCGCGGTTGGTGGCCAGGAAGTTCCTGGCCAGGCCTCAACACGAGGGCGTCGGGGCCATCGTCAGGAGAAGCATTGGCCGGTTTGAGCTGAGATATTTCGACCCTTTCCTTGTCTTGGATGAATTTTCAGTGACTGCTCCTGCTGGATTTCCAGACCATCCGCACAGAGGATTCGAGACCGTCACCTACATGTTACAGGGATCCGTGACACATGAAGATTTCGAAGGACACAAAGGGACGATAGGACCCGGTGATCTACAATGGATGACCGCGGGGAGGGGGATTGTCCATTCCGAGATGCCTGCAAGTCAAGGAACTCAAAAAGGGTTACAGCTCTGGGTCAACCTCTCCTCCAAACACAAAATGACTGAACCGAAGTACCAAGAAATATCAGGCAAAGACATTGCAGAAGCTGCAGTAGATGGGATCAAAGTGAAAGTCATAGCAGGAGAGGCTTTAGGAGCCAAATCCCCTGTCTACACAAGAACACCCACCATGTACTTGGACTTCACCCTCAAGCCAGGGGCTCACCTGCAGCAGCCGATACCCGCCTCGTGGAACGCCTTCATCTACATCCTCGAGGGCGAGGGGGTCTTCGGGATCTCGAAATCCTCGCCCGTGACCGCCCACCACCTCCTCCTCCTCGGCCACGGAGACGGGGTCGAGGTGTGGAACAAATCCGCCAAGCCCTTGAGGTTCATCTTGGTCGGAGGCGAGCCGTTGGGCGAGCCCGTGGCACAGCTCGGGCCGTTCGTGATGAACACTCAAGAAGAGATTGACAGGACGATATATGATTTCGAAAACTGTATCAATGGGTTCGAGAAGGCAAGGCATTGGAGGAGATCGGACTTT
>gnl_Manes_v6.1_Manes.04G054400.1
ATGAGAGCTTTATATAACAAGTTATTTTTTAGCTTATACCCAACAGCTACCAAGAGCAGCAACAATATCAAAGTTTTTTCCTCTATCAGAAAAATTATGTCTACATCTAATGAATCTCATGGTTTCAATAGACCAATATTGGTCACCAAGAAGGTCCTAGCCAGCCCCCAGTCCGAGGGTGATGGTGCTGTTGTTAGAAGAGGCATTGGAGGGAGTGAGCTGAAGTTCTTGGATCCTTTTCTCATGTTGGATGATTTTTCAGTGAGTCCTCCTGCTGGATTTCCTGATCACCCTCATAGAGGTTTTGAGACTGTTACATATATGCTTCAGGGAGGCATCACTCATCAAGATTTTACAGGGCATAAGGGGACAATCCACACTGGAGATGTGCAGTGGATGACAGCCGGAAGAGGGATAATCCACTCGGAAATGCCTGCAGGAGAAGGAATACAACATGGCTTGCAGCTTTGGATAAATCTTTCTTCTGAAGAAAAAATGATTGAGCCAAGGTACCAAGAACTTTTGAGTGATGAAATCCCAAGGGCTGAGAAAGATGGGGCCGAAGTACGAGTTATAGCAGGAGAATCAATGGGAGTTAAGTCTCCAGTATACACAAGAACACCAACAATGTTTCTTGATTTCACACTGAAACCAAGAGCTCAAGTGCATCAAAGTATTCCAAAATCATGGAATGCATTTGTGTATGTTATTGAAGGTGAAGGATCCTTTGGCTTGGGAAATTCTTCACAAGCAACTGCTCACCATGTTCTGGTTTTGGGTCCTGGAGATGGTTTAAGCGTATGGAATAGGTCTTCGAACCCATTACGATTCGTACTATTCGCAGGTCAACCGATCAATGAACCAGTGGTTCAACATGGACCTTTTGTGATGAACACACAGGCTGAGATTGAACAAACCATTGAGGACTACTACTTAGGCAAAAATGGGTTTGAAATGGCTAAGCTCTGGAGATCTGAA
>gnl_Manes_v6.1_Manes.15G064600.1
ATGCCTGAAACAGAGAGTTCTTGTGTTCTTGAAGAGCCACGCCAGGTGGTTAGGAAGTTCTTGGCTCGGCCTCAACATGAAGGAGTTGGAGCCATTGTTAGAAGGAGCATAGGAAGGTTTGAATTGAAGTACTTTGATCCTTTTCTTGTTTTGGATGAGTTCTCTGTTACTGCCCCAGCTGGTTTCCCTGATCATCCACACAGAGGATTCGAGACAGTTACCTACATGTTGCAGGGATCTGTGACACATGAAGATTTTGAAGGACACAAGGGGACAATAGGTCCTGGTGACTTACAATGGATGACTGCTGGAAGAGGCATTGTTCACTCTGAGATGCCTGCAGCTCAAGGAACCCAGAAAGGCCTGCAACTGTGGATCAACCTCTCCTCAAAACACAAGATGATTGAGCCTAGATATCAAGAAATAAGCAGCAAGGACATAGCAGAAGCATCAGAAGATGGGGTTAAGGTGAGGGTGATAGCAGGAGAGGCCTTGGGGACAAAGTCACCAATCTACACAACGACTCCTACAATGTACTTAGATTTCTGTCTGAAACCAGGAGCTCAACTTCAACAACCCATACCCATAACTTGGAATTCTTTTGTCTATGTGTTGGAAGGTGAAGGCGTGTTTGGGAATTCAAAATCTTTGCCAGTTTCAGCTCACCACCTTCTTCTTCTGGGGAATGGAGATGGGTTGGAAGCATGGAACAGGTCTTCTAAAACCCTAAGGTTTATTTTGGTTGGAGGAGAACCAATTGGTGAGCCTTTAGCACAGTGGGGGCCATTTGTGATGAACACTCAAGAAGAGATTGATCAAACAATTAGTGATTTTGAGAATTTTGTTAATGGGTTTGAGAAAGCAAGGTATTGGAGATCTGAAGCTGCCAATAGCCTTGGTTTT
>gnl_Manes_v6.1_Manes.11G113600.1
ATGTCTACATCTAATCAATCCCCTGGTTTTAATAGACCCAGATTGGTCACCAAGAAAGTTTTAGCCACCCCCCAATACGAAGGTGATGGTGCTGTTGTTAGAAGAGGCATTGGAAGGAGTGAGCTAAGGTTCTTGGATCCTTTTCTTATGTTGGATGATTTTTCAGTGACTCCTCCTGCTGGATTTCCTGATCACCCGCATAGAGGTTTTGAGACTGTTACATATATGCTTCAGGGAGGGATCACTCATCAAGATTTTGCAGGGCATAAGGGAACAATTTACACTGGAGATGTTCAGTGGATGACTGCTGGAAGAGGGATTATCCATTCAGAAATGCCTGCAGGAGAAGGAACACACAAGGGCTTGCAGCTTTGGATAAATCTATCTTCTGAAGAAAAGATGATCAAACCGAGATATCAAGAACTTTTAAGTGATGACATCCCAAGGGCAGAAAAAGATGGGGCTGAAGTCCGAGTTATAGCAGGAGAATCAATGGGAGTTAGATCACCAGTATACACAAGAACACCAACAATGTATCTGGATTTCATTCTGAAACCAAAATCTCAAGTGCATCAAAGCATTCCAGAATCATGGAATGCATTTGTTTATGTTATTGAAGGTGAAGGCAACTTCGGATTGCGAAACTCTTCACAAGCAACTGCTCACCATGTTCTGGTTTTGGGTACTGGAGATGGTTTAAGTGTGTGGAATAGATCTTCCAAGCCATTAAGATTTGTACTAATTGCAGGCCAACCAATCAATGAAACTGTTGTTCAGCATGGACCTTTTGTGATGAACACACAGGCTGAAATTGAACAAACTATTGAGGATTACCACTATTGCAAAAATGGGTTTGAAATGGCTAAGTATTGGAGTTCTCAA
>gnl_Manes_v6.1_Manes.03G134500.1
ATGCCCATAAGAGAGGATTCTTGTGTTCTTGAAGAACCACGTCAAGTGGTGAGGAAGTTCTTGGCTAGGCCTCAGCATGAAGGACTTGGAGCCATTGTTAGAAGGAGCATAGGAAGGTTTGAATTGAAGTACTTTGATCCTTTTCTTGCATTGGATGAGTTCTCTGTTACTGCCCCAGCTGGTTTCCCTGATCATCCCCACAGAGGATTCGAGACAGTTACCTACATGTTGCAGGGAGCTGTGACGCATGAAGATTTTGAAGGGCACAAAGGGACCATAGCTACTGGTGACTTGCAATGGATGACTGCTGGAAGAGGGATTGTTCACTCTGAGATGCCTGCTGCTCAAGGAACTCAAAAGGGTCTGCAGTTGTGGATCAACCTCTCCTCAAAACATAAGATGATTGAGCCTAGATATCAAGAAATACCCAGCAGGGAAATTGCAGAAGTATCAAGAGATGGGGTGAAGGTTAGGGTCATAGCAGGAGAGGCCTTGGGGACAAAATCACCAATCTACACAAGGACCCCTACCATGTACTTGGATTTCAGTCTGAAGCCAGGAGCTCATCTTCAACAGCCCATACCCATAACTTGGAATGCTTTTGTTTATGTCTTGGAAGGTGAAGGCATCTTTGGGAATTCAAAATCTCTGCCAGTATCAGCTCACCACCTTCTTCTTTTAGGGAATGGAGATGGGCTGGAAGCATGGAACAAGTCATCTAAAACCCTAAGGTTCATTTTGGTTGGAGGAGAACCACTTGGTGAGCCCTTGGTGCAATGGGGGCCATTTGTTATGAATACCCAAGAAGAGATTGATCAAACAATTGATGATTTTGAGAATTTTGTTAATGGGTTTGAGAATGCCAGGTATTGGAGATCTGAAGCTGCTGTTAGCCTTGGTTTT
>gnl_Medtr_Mt4.0v1_Medtr7g405830.1
ATGTCAGGAATATGTTCTGCTTTTAACACCCCCAGGTTTGTTCTTAACAAGTTTTTAGCCAAATCTCAACGTGAAGGAGATGGTGCTGTTGTTAGAAGAGGCATTGGAAGAAGTGAGTTGAAGAACTTGGATCCTTTTCTAATGTTGGATCACTTCTCAGTATCTCCTCCTGGAGGATTTCCTGATCATCCACACAGAGGTTTTGAGACAGTCACCTACATGCTAGAGGGAGGTATAACTCATCAAGATTTTGCTGGCCACAAGGGTACAATAAGAACTGGTGATGTTCAGTGGATGACTGCAGGGAGGGGAATTATTCACTCTGAAATGCCTGCAGAAGCAAAAAACAATGGACTGCAATTGTGGATCAATTTAGCATCTAATGACAAAATGATTGAGCCAAACTATCAAGAACTTCTAAGTGAGAACATACCATCAGGAGAAAAAGATGGTGTTGAAGTGAGAGTGATAGCAGGAGAATCAATGGGAGTGAATTCACCTGTTTACACAAGAACACCAACCATGTTCCTTGATTTCACCATGATGCCAGGAACTCAAGTTCATCAAACTATTCCTGAGTTATGGAATTCATTTGCATACATAATTGAAGGAGAAGGTGTTTTTGGTTTACAAAATTCATCACCAATTGTGGCTCACCATATCATTGTTTTCACTCAAGGTGATGGACTTAGTGTTTGGAATAATAACTCTTCAAAGCCTTTGAGGTTTGTGCTCATTGGTGGACAACCATTGAATGAACCTATTGCTCAATATGGTCCTTTTGTCATGAATACACAATCTGAAATTGAGAAGACTATTGAAGATTATCAATATGGTAGGAATGGTTTTGAGATGAGGCTAAATTATAGGTCTCAA
>gnl_Medtr_Mt4.0v1_Medtr5g094250.1
ATGCCAGAAAATCTCAAAGAACCTCGTCTTGTAACAAGAAAGTTCTTAGCCAAACCTCAACGAGAAGGTGTTGGTGCTGTTGTTAGAAGAAGCATAGGAAGATTTGAGCTCAAGTACTTTGATCCTTTCCTTGTCTTGGATGAATTCTCAGTTGCTGCTCCTTCTGGATTTCCTGATCATCCACATAGAGGTTTTGAGACTGTTACATATATGTTACAGGGTGCAGTAACACATGAAGATTTTGAAGGACACAAGGGAACAATTGAAGCTGGTGACTTGCAGTGGATGACTGCTGGTAGAGGGATAGTGCACTCAGAAATGCCTGCTTCTCAAGGAATCCAAAAGGGTCTACAGCTATGGATCAACCTTGCTTCCCAGCATAAAATGATTGAACCAAAGTATCAAGAAATTTTAAGCAAGGACATAGTAGAAGCTACAAAAGATGGTATCAAGGTTAGAGTTATTGCAGGGGAAGCTCTTGGAATAAAGTCACCAATTTACACAAGGACACCAACAATGTATTTGGACTTTACTCTTAAACCTGGAGCACACTTGCAACAACTTGTACCTAAATCTTGGAATGCTTTTGTGTACATATTGGAAGGAGAGGGTATTTTCGGAAACAAAAATTCTCATCCTACAACCTCTCACCATATTCTCCTTCTAGGGTTTGGGGATGGTCTAGAGGCATGGAATAATTCTTCTAAGGTACTTAGATTCATTTTGGTTGGAGGTGAACCATTAGGTGAACCAGTGGTACAATTTGGACCCTTTGTGATGAATACTCAAGAAGAGATTGACCAAACTATTGATGATTTTGAAAATTATACCAATGGTTTTGAGAAAGCAAAACATTGGAGGTCTAGTGAAGTTGGTTTAGATCTT
>gnl_Mimgu_v2.0_Migut.N00435.1
ATGATCTGTGTATCTAGAATTGTAACATTCTTGAATCTCAAAAAACACACAACAGCAAACAAAAATATAATTATCAGTGCAATAAAACAGAGAAGAAATATAATTAGCAACATGTCTGAAATTGATCAAAGCATCGGTTTTGAACGGCCAAGATTGGTTGCCAAGAAAATCTTGGCAAAATCACAGGGCGAAGGTCAGGGTGCTGTTGTCAGAAGAAGCATTGGAAGGCCTGAGTTGAAGTCTCTGGATCCTTTCCTCATGCTAGATGAATTTTCTGTTTCACCTCCAGCTGGATTTCCTGACCATCCCCACAGAGGATTCGAGACGGTTACATACGTGTTGAAGGGAGGCGTCACTCATCAAGATTTCGCCGGTCATAAGGGCACAATACACGCGGGTGAAGTGCAGTGGATGACCGCAGGAAGGGGTATCGTTCACTCGGAAATGCCCGCGGGTGACGGTCCTAACACCGGTCTACAATTGTGGATCAATCTCTCTTCCAAGGATAAAATGATGGAACCAAGGTATCAAGAATTGCTAAAAGAAGACATCCCAAGTGCCGAAAACGAGGGCGTAGAAGTCAAAGTCATTGCGGGCGAGTCGATGGGTATCCACTCGCCCGTCTACACTCGTACACCAACAATGTACTTGGATTTCACTCTAAAACCCGATTCACATTACCATCAAAATATTCCGGAATCTTGGAATGCGTTTGTGTACATAATCGAAGGGGAAGGAGTATTTGGGGTTCCCAATGCGGGCCCCGCATCGGCACACCATATATTGGTATTGGGGCCCGTCGGAGAGGGGCTGAGCGTGTGGAACAAGTCCGATAAGACGTTGAGGTTTATTTTGGTGGGCGGCGAACCGATTAATGAACCGGTTGTTCAGCATGGTCCTTTTGTGATGAACACACAAGCCCAGATTGATAAGACTATTGAAGACTATTATTATGGCAAAAATGGGTTTGAGTTGGCTAAGCAATGGAGATCTAAA
>gnl_Mimgu_v2.0_Migut.M01691.1
ATGTCAAACATTGTGAGTCAACCTCGTTCTGTAGTCAGGAAATTCTTAGCCAGGCCTCAAAGTGAAGGCTTGGGTGCTACTGTTAGAAGAAGCATTGGCAGATTTGAGCTGAAATATTTTGACCCTTTTCTTGTTCTGGATGAATTCTCAGTTTCTGCTCCAGCTGGATTTCCTGATCACCCACATAGAGGGTTCGAGACGGTCACCTACATGCTGCAGGGTGCAGTGACACATGAAGATTTTGAAGGGCACAAAGGCACAATAGAAGCAGGTGATTTACAATGGATGACTGCAGGCAGAGGCATTGTTCATTCTGAAATGCCTTCTTCTCATGGTACTCAAATTGGCCTACAATTATGGATTAATCTCTCCTCCAAATTTAAAATGATGGAGCCAAGGTATCAAGAAATGAGCAGCAAGGACATTCTAGAAGCATCAAAAGATGGGGTAAAAGTACGAGTAATTGCAGGCGAGGCGTTGGGGGTGACGTCACCAATATACACCACGACTCCGACAATGTATTTGGATTTTACGATTAAGCCCGGGTCCCACGTTCGACAACCTATACCCCTATCGTGGAATGCGTTTGTTTATGTGCTGGAGGGGGAGGGTAGATTTGGAAATTCACGTTCATCGGCCACCGTATCGGCCCATCACATTGTTCTTCTCGGGCCGGGCGACGGCCTTGAGGTGTGGAATAAATCGTCGAAATCGGTACGGTTTGTTCTGATTGGAGGGGAGCCGTTGGGCGAGCCCGTCGTGCAGTACGGCCCGTTTGTGATGAACAGTCAAGAAGAGATTGATCAAACTATTGAGGATTATGAGAATTGTGTTAATGGATTTGAGAAGGCTAGGCAATGGAAATCTGAGTCTAGTGCTTTTCTTGGTTAT
>gnl_Musac_v1_GSMUA_Achr3T11020_001
ATGGCGGAGACAGTGGTCCCCTGTGTTCTCCAGAAGCCTCGGCATGTCGTCAGAAAGTTTCTGGCCAAGCCGCAACACGAAGGAGACGGCGCCGTCGTCAGGAGAAGCATTGGGAGGTTTGAGCTGAGGTACTTTGATCCTTTCCTCGTTCTGGATGAATTCTCAGTGACTGCTCCTGCAGGATTTCCTGATCATCCTCACAGAGGTTTTGAGACAGTCACCTACATGCTAGAGGGTGCTGTGACTCACGAAGACTTTGAAGGCCACAAGGGTACAATAAAGGCGGGCGACCTGCAATGGATGACGGCAGGAAGGGGAATTGTGCACTCCGAGATGCCGGCAGGGAAAGGCACATCCAAAGGCCTGCAGCTCTGGGTTAATCTGTCCTCCAAGAACAAAATGATCGAGCCGAGGTACCAAGAGATGCAGAGCCAGGACATAGCTTGTGCTTCCGGGAACGGCGTCGAGGTTCGAGTCATCGCCGGCGAATCGATGGGAGTCCGATCCCCGGTCTACACTCGCACCCCAACCATGTACTTGGACTTCACGCTGAAGCCCCGGGCGCACCTCCGGCAACCCATCCCATCCGCCTGGAACGCATTCGTGTACGTGCTTGAAGGCGAGGGGGCATTCGGCGGCGACAAGTCCGCCCCGATCGGCCCGCACAATCTTCTCCTGCTGGGGCAGGGTGATGGGGTTGACGTGTGGAACAAGTCGGCGAAGCCCCTCCGGTTCGTGCTCGTCGGCGGGGAGCCGCTGGGCGAGCCGGTAGCCCAACTGGGGCCGTTCGTGATGAACACCGACGAGGAGATCGATCGGACCATCGACGACTTCCAGTACTGCATCAACGGGTTTGAGAAGGCCAAGTACTGGAGGTCCGAGGCGATGGTGGGAATTGAAGGC
>gnl_Musac_v1_GSMUA_Achr3T02460_001
ATGGGAGACCACGAGACCCCGAGGATTGAGAAGCCTCGGCAGGTGGTGAAGAAGGTCCTCGCCAGGTCGCAGCCGGAAGGAGTCGGGGCCACCGTCAGGAGAAGCATCGGAAGGGCAGAACTCAGAAGCCTGGATCCGTTCCTCATGTTGGATGAGTTCACAGTGTCTGCTCCTGCTGGATTCCCAGATCACCCTCACAGAGGTTTTGAGACGGTCACGTACATGCTGGAGGGAGCCTTCACTCACCAAGATTTCGCTGGCCACAAGGGCACCATCAGAGCTGGAGATCTACAGTGGATGACTGCTGGCAGAGGGATTGTTCACTCAGAGATGCCGGCTGCAGAGGGAGAAAACAAAGGATTGCAGCTTTGGATCAATCTCTCCTCCAAAGACAAGATGATGGAGCCGAGGTACCAGGAGCTCCAGAGCAAGGACATAAGCAGGGTGGAGAAGGACGGCGTCGACGTCCGGATCATAGCCGGGGAGTCCTTCGGCGTCCGCTCGCCGGTCTACACCAGGACGCCCACCATGTACCTCGACTTCACGCTGCAGCCCGGCGCCCGAGTCGACCAGCCCATCCCCGACTCCTGGAACGCCTTCGCCTACATCATCGAGGGCGAGGGTCTATTCGGCGGCCCGGAGGACGCGACCGCCGCGACGAGCCACCACGCGCTGGTGCTCGGCCCGGGCGACGGCCTCATCGTCCGAAACCCGTCGGCGAGGCCCCTGAGGTTTGTCCTCCTAGGAGGGCAGCCGCTGGGGGAGCCGGTGGTGCAGCATGGGCCATTCGTCATGAACACGCAGGCGGAGATCCGGAGGGCCTTCGAGGACTACCAGCACCACAAGAACGGGTTTGAGAAGGCGCGGCATTGGCGGTCTCAGCCA
>gnl_Musac_v1_GSMUA_Achr9T01680_001
ATGGGAGACCACAAGAACCAAGGCTTCCAGAACCCGAGGCATGTGGTCAAGAAGGTGCTCGCCAGGCCTCAACACGAAGGTGACGGAGCCATTGTTAGGAGGAGCATCGGAAGGGGAGAACTAAGAAACTTGGATCCCTTTCTGATGTTGGATGAGTTTTCCGTTTCTGCTCCTGCGGGATTTCCTGATCATCCTCATAGAGGTTTCGAGACCGTCACCTACATGCTGGAGGGCGCCTTCACTCACCAGGACTTCGCTGGCCACGAAGGCACCATCAGAGCTGGCGATCTGCAGTGGATGACCGCTGGTAGAGGAATCATTCATTCGGAAATGCCTGCCGGGGAGGGAGAGAACAAAGGATTGCAGCTATGGATCAACCTCTCCTCCAAAGACAAGATGATGGAGCCCAGATATCAAGAACTGCAGAGCAAAGACATAAGCAGGGTGGAGAAACATGGCGTCGACGTCCGAATCATAGCAGGGGAGTCCTTCGGCGTCCGCTCGCCGGTCTACACGCAGACTCCGACAATGTACCTAGACTTCACCCTGCACCCTGGCGCCGAAGTCCACCAACACATCCCTCAACCTTGGAACTCCTTCGTCTACATCATCGAAGGCGAAGGCGTCTTCGGGGACCCGAACGCATCCCCTACGACGCGCCACCACGCGTTGGTGCTGAGCCCCGGCGACGGCCTCAGCGTGTGGAATCAGGCCGCGAGGCCTCTCAGGTTTGTGCTCATCGGCGGGCAGCCATTGAACGAGCCGATCGTGCAGTACGGTCCCTTCGTGATGAACGCGCAGGCGGAGATACAACAGGCCATCGAGGACTACCACTACTGCAAGAATGGGTTTGAGAAGGCCAAGAACTGGAAGTCACAGCCGCATATGAAC
>gnl_Musac_v1_GSMUA_Achr10T17090_001
ATGGGCGACCATGAGACCCCCAGCTTTGAGAAGCCCAGGCATGTGGCCAAGAAGGTGCTTGCCAGGTCGCAGCAAGAGGGCGTCGGTGCCAGTGTCAGGAGGAGCATAGGAAGCGGAGCACTCCGGAACCTGGATCCTTTCCTCATGCTGGACGAGTTCTCAGTCTCTGCCCCTGCCGGATTCCCGGATCATCCTCACAGAGGTTTCGAAACTGTTACCTACATGCTCCAGGGAGCTTCCACGCACCAAGATTTCGCCGGGCACAAAGGCACCATCAGGGCAGGAGATTTGCAGTGGATGACTGCTGGCAGAGGGATCATCCACTCCGAGATGCCTGCTGACGAAGGGGAAAACACAGGATTGCAGCTGTGGATCAACCTGTCCTCCAAGGATAAGATGATGGCGCCGAGGTACCAGGAGCTGCAGAGCAAGGACATCAGCAGGGTGGAGAAGGACGGCGTGGACGTCCGGATAATAGCCGGAGAATCCTTCGGGGTGCGCTCACCGGTCTACACCCAGACGCCGACCATGTATCTCGACTTCACGCTGCAGCCGGGCGCGCAGGTTCACCAGCGAGTCCCCGAGGACTGGAACGCCTTCGTCTACATCTTGGAGGGGGAAGGCGTGTTCGGGGACCCCAAGGCGTCCCCTGCGACCAGCCACCACACGCTGGTGCTGAGCCCCGGCGACGGCCTCAGCGTGTGGAACCGGTCGGCGAAGCCCCTGCGGTTTGTCCTGATCGGCGGGCAGCCGTTGAACGAGCCCATCGTGCAGAATGGCCCCTTCGTCATGACCACCCAGGCCGAGATCCAGAAGGCCATCGAGGACTACCATTACTGCAAGAATGGGTTCGAGAACGCCAGGCATTGGAGGTCTCAGCAGCAGCAGCAGCAG
>gnl_Nelnu_v1.0_NNU_005158-RA
ATGTCCGGAACAGCAATTTCGAAGCTTCTTAGAGAGCCTCGTCTCGTCAATCGAAAATTTCAGGCCAGGCCTCAACATGAAGGTGTTGGAGCCGTTGTTCGTCGAAGCATCGGACGGTTTGAGTTGAAATACTTCGATCCTTTTCTCGCCTTAGATGAATTCTCAGTTTCTGCTCCTGCCGGATTTCCCGACCATCCACACAGAGGGTTCGAGACGGTTACATACATGTTGCAGGGAGCTGTTACCCACGAAGATTTTGAGGGGCACAAGGGTACGATAAGAGCCGGCGATTTACAGTGGATGACCGCCGGAAGAGGGATTGTGCACTCGGAAATGCCGGCAGCCGAAGGAACTCAAAAGGGTCTACAATTGTGGATCAATCTTTCTTCACAACACAAAATGATTGAACCAAGATATCAAGAGATACAAAGCAAAAATGTTGCTGAAGCAGAAAACGATGGCATCAAAGTGAGAGTGATAGCAGGCGAGGCCTTGGGAGTAGAATCACCCATTTACACAAGGACGCCAACAATGTATTTGGATTTCACTCTAAAGCCAGGGGCTCATCTCCAACAACCGATCCCACCAACCTGGAACTCATTTGTCTACGTCTTAGAAAGCGAAGGCATCTTTGGCAGTCTGAAATCCCCATCGACTACACCCCATCATCTTCTTCTTTTGGGTTCCGGGGATGGTGTTGAAGCATGGAACAAGTCTTCCAAGCCTCTGAGATTCATCTTGGTTGGAGGGCAACCGTTGGGCGAACCTGTGGCACAGTTTGGGCCTTTTGTCATGAACACTCAAGAAGAGATTGACAAAACAATTGATGATTATCAGCAATACACCAATGGATTCGAGAAAGCCAAGAATTGGAGATCACAATCCATGCTTGAACTTGATTTG
>gnl_Nelnu_v1.0_NNU_022467-RA
ATGTCTGGAGGAGATCAAACCTCTGTTGATAGTAGACCCAGATTGGTGGTGAGAAAGGTCTTAGCAAAGCCTCAACGTGAGGGAGATGGAGCTGTCGTTAGAAGAAGCATTGGAAGGATGGAATTGAAGCAGTTGGACCCCTTCCTCATGTTGGATGAGTTCTCTGTTTCTGCTCCGGCTGGATTTCCTGACCATCCACACAGAGGTTTTGAGACTGTTACATACATGTTGCAGGGAGCTTTCACCCATCAAGATTTTGCAGGTCACAAGGGAACAATCAGAACTGGTGATGTGCAGTGGATGACTGCCGGTAGAGGGATAATCCACTCAGAAATGCCTGTTGGTGAAGGATCCCAGAAGGGTTTGCAACTTTGGATCAATTTATCATCCAAGGACAAAATGATCGAGCCTCGCTACCAAGAGTTAGTAAAGGAAGACATCAAGAGAGCAGAGAAAGATGGTGTTGAAGTTCGAGTTATTGCAGGGGAGTCAATGGGTGTCAAATCTCCTGTATACACCAGAACACCTACAATGTACCTTGATTTCACTCTAAAACCAGGAGCCCATATGAAGCAAAGTATTCCAGAATCATGGAATTCCTTTGTGTATGTAATTGAGGGGGAGGGTGTCTTTGGGTCCTTGAATTCCTCACCTGCGTCAGCTCACCATGTCCTGGTCTTGGGTCCTGGAGATGTGATCAATGTGTGGAACAAGTCCGCCAATCCCCTCAGATTCGTCTTAATTGGAGGGCAGCCTATTAATGAACCAGTTGTTCAGTATGGCCCATTTGTGATGAATACACAAGATGAGATCGATCAGACCATTGAAGATTATCACTTTTGCAAGAATGGATTTGAAAATGCCAAGCATTGGAAATCTCAA
>gnl_Orysa_v7.0_LOC_Os08g27720.1
ATGTCTGCCGCCGCCTGCATCTCCTCCTTCCCTCCACCGCCAATGGCCGCCGCGGCGGCGCCGGCGCCGGAGACCACCATCGACGTCTTCGTCGTCGCCAACCACACGCCGGTGACCGCCGCCGCCGACAAAAGCAGCTGCGAGGGGGACGTCGTCGCCGGCGGCGGGAGGACGGTGAGGAGGCCGCGGGCGGTGGCGCGGACGCTGGAGTGCGAGCGGCGGGTGGTCGGCGAGGGGTTCGCGGTGAGGAGGGGCATCGGGAGGAAGGAGCTCGACAGCCTCGATCCTTTCATCTCCCTCGACGAGTTCGAGTTTTCTCCACCAGCCGGCTTCCATGATCATCCCCACAGAGGATTCGAGAATGTTACCTACATGCTCGAGGGAGGCTTCAGTTACCATGACTTTTCAGGCCACAAGGGCACCATCAACACAGGAGATGTTCAGTGGATGACGGCGGGGCGCGGCGTGGTGCACGCGGAGATGCCCGGCGGCCATGGCGTCCAGAGGGGCATCAACCTCTGGATCAACCTCTCCTCCAAGGACAAAATGGTGGAGCCGAGGTACCAGGAGCTGGCGAGCCACGACATCCCCGCCGCGGAGCGCGACGGCGTGTCCGTCAAGGTGATCGCCGGCGAGGCCCTGGGCGCGCGCTCGCCGCTCCAGACGCGCACCCCGGCGCTCTGCCTCGACGTCGCCATGCGGCCCGGCGCGCGCCTGCGAGCGCCCGTCCCGCCCGGGTGGAGCGCGTGCTCGTACGTCATCGACGGCGAGGCCGTCTTCGGGGACGAGGCCGCGGCGGCGGGCGCGCACACCTGCGTCGTGTTCGGCGGCGGCGGCGACGGCGTGGCCGCGCGGGCGACGGAGCGCTCCGCGGCGAGGTTCCTGCTGGTGGCGGCGCGGCCGCACGGCGAGGCCGTGGTGAAGGACGGGCCGTTCGTGATGAACACCCGGGAGGAGGTGGAGCAGGCCAGGGAAGACTACCGGAACCGCCGCAACGGCTTCGAGATGGCCGCCGGCTGGAGCTCCGACCACGTTGCCACCGCCGCCGCGGCGCAC
>gnl_Orysa_v7.0_LOC_Os03g62790.1
ATGATGACGAGGAGCATGATGAAGTTTTTCTCTCCCTCCTCCTCCGCTATTTATACCACCCTCTCCTCTCGTCTCGCCAGGATCAACGCCACTCGCCACACACCGCCACCACCACCAAAGAGCAGCAGAGCAGCAAGATCACTAACCTGTACTACTGCCTCTAACCCCAAATCCAAATCCAAATCCAAGGCCAAGCATCTCCTGCTGCTTCTCCTGATTGTCTCGCTCATCTTGCTTGCAGCTTTCTTGCTGATTCGAGCAACCATGTCTTCTTCGTCTTCGTCGTCGGATGCTGTCGCCGCGGCGGCGGCGGCGACTTTTGAGAAGCCGAGGACGGTGGTGAAGAAGCTCCTGGCGGAGTCCCAGCCCGAGGGCGACGGCGCCACCGTGCGAAGGAGCATCGGCAGGTACGAGCTCAGGAACCTGGATCCTTTCCTCATGCTCGATGAATTCTCTGTTTCCAAGCCTGCTGGATTTCCCGACCATCCGCATAGAGGATTCGAGACAGTCACCTACATGCTCGAAGGGGCGTTCACCCACCAAGACTTTGCAGGCCACAAGGGCACCATCGGCACGGGAGATGTCCAGTGGATGACGGCTGGCCGCGGCATCGTGCACTCGGAGATGCCGGCAGCGGACGGTGTGCAGAAGGGCCTCCAGCTCTGGATCAACCTCTCTTCCAAGGACAAAATGATTGAGCCGAGGTACCAGGAGCTTATGAGCAAGGACATCAGCTGCGCCGAGAAGGACGGCGTGGAGGTGAAGATCATCGCCGGCGAGGCCTTCGGGGTGCGTTCGCCGGTGTACACGCGGACGCCGACGATGTACATGGACTTCACGATGCAGCCGGGGTCGCAGCTGCACCAGCCCATCCCGGAGGCCTGGAACGCCTTCGTCTACATCATCGACGGCGAGGGCGTGTTCGGGAGGGAGAAGGCGTCGCCGGCGACCGCCCACCACTGCCTCGTTCTCGGCCCCGGCGACGGCCTGAGCGTCTGGAATAAGTCCGGCGAGCCGCTCCGGTTCGCGCTCGTCGGCGGGCAGCCGCTCAACGAGCCCGTGGTGCAGCATGGCCCCTTCGTGATGAACACCCGCGCCGAGATCCAGCAGGCCATGGAGGATTACTACTATGGCAGGAATGGCTTCGAGAAGGCCCGCCATTGGAGCTCCACAGCA
>gnl_Orysa_v7.0_LOC_Os09g31120.1
ATGACGACGTCGATGGAGAAGCCCCGGCAGGTGGTGCGGAAGTTCCTGGCGCGGCCGCAGCACGAGGGCGTCGGCGCCGTCGTTCGCCGGAGCATCGGGAGGTTTGAGCTGAGGTACTTCGATCCGTTCCTCGTCCTGGACGAGTTCTCAGTGTCTGCTCCGGCTGGGTTCCCTGACCATCCACACAGAGGTTTCGAGACCGTCACTTACATGCTCGAGGGAGCCGTGACGCACGAGGACTTCGAGGGCCACCGTGGCACGATCAAGGCCGGCGACGTGCAGTGGATGACGGCCGGACGCGGCATCGTGCACTCGGAGATGCCGGCGGGGCCCGGCACCTCCAGGGGCCTCCAGCTCTGGGTCAACCTCTCCTCCCACAACAAGATGATCGAGCCGGGGTACCAGGAGATACAGAGCAAGGACATCGCGAGCACGACGTCGGACGGCGTGACGGTGCGGGTGATCGCCGGGCAGTCGATGGGCGCCCGGTCGCCGGTGCGCACGCGGACGCCGACCATGTACCTGGACTTCACGGTCCGCCCCCACGCGGCGGCGCGGCAGCCGGTGTGCGCGACGTGGAACGCGTTCGCGTACGTGCTGGAGGGGGAGGGCGTGTTCGGCGGCGGCGGCGGCGACAAGGCCGGGGCGCACCACCTGCTGCTGCTCGGCCAGGGCGACGGCGTCGAGGTGTGGAACAGGTCGGACAAGCCGCTCCGGTTCCTGCTCATCGCCGGCGAGCCCATCGGCGAGCCCGTGGCGCAGCTGGGGCCCTTCGTCATGAACACCGAGGAGGAGATCGACATGACCATCAACGACTTCGAGTTCAGCATCAATGGCTTCGAGAAGGCCAAGCACTGGAAGTCTCAGGCGCTGGTGGCGCTGGGCTTAGAG
>gnl_Phavu_v2.1_Phvul.008G001900.1
ATGTCCTCTGCTTTCAACACACCCAGATTCGTCCTCAACAAGGTTCTGGCCAAATCTCAGCACGAAGGGGACGGAGCTGTTGTCAGAAGAGGCATTGGAAGGAGCGAGTTGAAGAACTTGGATCCCTTCCTAATGTTGGATCACTTCTCAGTATCTCCCCCCGCAGGATTTCCCGATCATCCACACAGAGGTTTTGAAACTGTCACCTACATGTTAGAGGGAGGTATTACTCACCAAGATTTTGCTGGGCACAAGGGTACAATCAGAGCTGGTGATGTTCAGTGGATGACTGCAGGTAGGGGAATAATTCACTCAGAAATGCCCGCAGAAGCAAACAACAAGGGACTGCAATTATGGATCAATTTATCATCCAGGGACAAAATGATTGAACCCAAGTACCAAGAGCTTCCGAGGGAGAACATTCCAACAGCAGAAAAAGATGGGGTTGAAGTGAGAGTGATAGCAGGAGAAGCAATGGGAGTGCAGTCCCCCGTGTACACACGAACTCCAACCATGTTCCTTGTGTTCTCCATGATGCCAGGAAGTGAGTGGCATCAGAGCATTCCAGAGTCGTGGAATTGCTTTGTTTATGTGATTGAAGGAGAAGGGGTTTTCGGGTCTCCAAGTTCTTCTCCATCTATGGCACACCATGTGCTTGTTCTGAGTCTTGGTGATGGCCTTAGCGTGTGGAACAACTCTTCAAAGCCTATTAGGTTCGTTGTGGTTGGAGGAGAGCCACTGAACGAGCCAGTGGCTCAGTATGGGCCTTTTGTGATGAACACACAGTCTGAGATTGAGAAAACCATTGAAGATTACCAACAAGGGAGGAATGGGTTTGAGATGAGGAACTATTGGAGGTCTCAA
>gnl_Phavu_v2.1_Phvul.008G274400.1
ATGCCGAACCAAGATATTTGCAGTCACCTTAAAGAACCTCGTCTTGTAGCCAGAAAGTTTTTGGCCAGACCTCAGCATGAGGGTGTTGGGGCAGTTGTTAGAAGAAGCATAGGGAGATTTGAGCTCAAGAACTTTGATCCTTTCCTTGTCTTGGATGAATTCTCAGTCACTGCTCCAGCTGGGTTTCCTGATCATCCACATAGAGGATTTGAGACAGTCACATACATGTTGCAGGGAGCTATAACACATGAAGATTTTGAAGGAAGAAAGGGAACAATTGAAGCTGGTGATTTGCAGTGGATGACTGCAGGGAGAGGGATAGTTCACTCAGAAATGCCTGCAGCTCAAGGAACCCAAAAGGGTCTCCAGCTGTGGATCAACCTCTCTTCAAAACATAAAATGATTGAACCAAGGTACCAAGAAATGCTGAGCAAGGACATAGCAGAAACTATGATAGATGGAATCAAAGTTAGAGTGATAGCAGGGGAAGCTCTTGGAATAAAGTCTCCAATCTACACAAGGACACCAACCATGTACTTGGATTTTTCCCTTAAACCTGGTGCTCACTTGCAGCAACCTATACCAAAATCATGGAATGCTTTTGTGTACATATTGGAAGGAGAAGGTGTTTTTGGGAACCAAAAGTCTCAACCTGTGAATTCTCATCATATACTTCTTCTTGGTTCTGGTGATGGCCTTGAGGCATGTAACAAATCTTCTAAGGTTCTTAGGTTCATTTTGGTTGGAGGGGAACCATTGGGAGAACCTGTGGTGCAATATGGACCCTTTGTGATGAACACTCAAGAAGAGATTGACCAAACAATTGATGATTATGAGAATTATACCAATGGATTTGAGAAAGCAAGACACTGGAGATCTGAAAGTGCACTCAGCCTTGATTAT
>gnl_Phavu_v2.1_Phvul.006G050900.1
ATGCCACTGAGAAAAGGTTGCAGTTTTTTTAATGAGCCTTGTCTTGTTGCCAAGAAATTCTTGGCTAGACCTCAGCATGAGGGCGTTGGAGCTGTTGTTAGAAGAAGCATAGGAAGGTTTGAGCTCAAGTACTTTGATCCCTTCCTTATGTTGGATGAATTCTCAGTTACTGCTCCTGCTGGTTTTCCTGATCATCCTCATAGAGGCTTTGAGACAGTCACGTACATGTTGCAGGGAGCTATCACGCATGAAGATTTTGAAGGACACAGGGGGACTGTAGAAGCTGGTGACTTGCAATGGATGACTGCTGGGAGAGGGATTGTGCACTCAGAAATGCCTGTTGCTCAAGGAACCCAAAAGGGTCTTCAATTGTGGATCAACCTTGCTTCCAAATATAAAATGATTGAACCAAGGTATCAAGAAGTGTTGAGTAAGGACATAGCAGAAGCTGAGGATGATGATGGTGTGAAGGTAAGAGTTATAGCTGGTGAAGCAGTAGGGATAAAGTCTCCAATCTTCACAAGGACTCCAACCATGTTCTTGGACTTCTCTCTCAAACCAGGAGGTCACTTGCAGCAACCTATACCAAAATCTTGGAATGCTTTTGTGTATATATTGGAAGGAGAGGGTATCTTTGGAAGCATGAAATCTCAACCTTCAAATTCTCACCATATTCTTCTTCTTGGTCATGGTGATGGCCTAGAGGCATGGAACAAATCTTCTAAGCTCCTTAGGTTCATTTTGGTTGGAGGAGAACCTTTGGGGGAACCTATAGTGCAATCTGGACCCTTTGTGATGAACACTCAAGAAGAGATTGACCAAACCATTGATGATTTTGAGAACTTTACAAACGGATTTGAGAAAGCAAGAGATTGGAGATCTGAAAACAAAATTAAC
>gnl_Phypa_v3.3_Pp3c2_10320V3.1
ATGTTTTCCGCTTGTGCTCTCAGAGTTTCTCCGATTCCTCACTTGTGCGACGTAATTGTGGGTGCTAAGAGTCTATTCGTGAGGAGGGATTTCGTGTCCCGTGTTCGATTTGCGGAGGTTGGATCTCGGCGTGGTAGGAGTTGGGTTGGTGTACGTGCCATGGGTAGCGTTCCCGCTGATTTCTCTAAACCCCGGAAGGTTGTGAAGAAAGTCCTCTCTCAAGCGCAGCCCGAGGGCGATGGCGCAACCGTGCGACGAAGCATTGGCAGGCCGGAGTTGAAGCAGCTGGACCCTTTCCTGCTTCTAGACTATTTTGAAGCTTCTGGGCCCGCTGGTTTTCCCGATCATCCTCATCGAGGATTTGAGACCGTCACGTACATGCTTCAGGGGTCCTTTACGCATGAAGATTTTGCGGGTCATAAGGGCATTCTCGAAGCCGGTGACGTTCAGTGGATGACAGCTGGACGTGGAATAGTACACAGCGAAATGCCGTCGCCAGTAGGAGTTCAGAGGGGTCTGCAATTGTGGGTCAATTTGGCAGGAAAAGATAAAATGATTGAGCCAAATTACCAAGAACTAAAAGCTAAAGACATACCGAGGATTGAAAAAGATGGCGTGGAAGTTGTCATAATTGCTGGGGAATCTTTTGGCGTCAAGTCACCGGTGTACACTCGCACCCCAACCATGTACTTGGATTTCTACCTACAGCCAGGCGCCTCGTTACACCAAGCCATTCCCGAAGGATGGAACGCCTTCACCTTTGTCCTGAAGGGGAGCATGGTGTTTGGGAAGGAGGACGCACCACCAATTGGTCCAAGTCATACAGTTGTCCTAAGTGATGGTGACGGTCTCAGTGCTTGGAACAAGGGCACAGAACCTGCTCAGTTTGTGCTAGTAGGTGGGAAGCCTTTGAATGAACCTGTAGCGCAATACGGCCCCTTTGTGATGAATACTCAGGCGCAACTCATGGAAGCTGTTAGAGACTATCAGTATGGTAAGAATGGGTTCGAAAGAGCTCACTCTTGGAGATCAGAGGCCAAGGCCCAGTCCACACCA
>gnl_Pinta_v2.0_PITA_000047826-RA
ATGTTCGTTTCCGCACCATTTTTCCTGTTGCATAGAATTGCCTCAAATATTGCTATTAATTCTAAGCCCCTGATCGGTCTTTCATTCTCAAATTCAGGAGCTGTTGAGATTAAGAATATTAGCCTCAAGGAGATGGTGAAGTTGTTAGATGAAGCATTGGAAGTATCCTATGGAAGACTAGGTCCTTTTCGTCCTTCCTTTTGTTGTTCAGGTTTTGAGACTGTCACGTACATGGTCAAGGTAAATCCATCTTACATAACCTTCATCTGCCAATACTTGGGCCTTTCAGTTACTGACTTTCAAGGCATTGGTTTTTTGTATAGGATTGAACTTGCATATCAAGAATTGGAAGGAAAGACATACCAAAGGTTGAGAAAGCTATCCCCTGTATACACCCAAACTCCAACAATGTTCTTGGATTTCACAATGAAGCTAGGAGTTGTTCTTCATCAACCTATTCCAGAGGTTCTAATTGGGGGTGAGCCATTGAATGAACCAGTTGTTCAATGTGGTCCCTTTGTTGTGAACAATAAAGAGGAAATAATTCAAGCTATTGAAGATTATACGCGTTCCATAAATGGATTTGAGAGATCAATGAAAACTGGAAGAGGTATAGTCCACTATGAAATGCCAACAAGAAAAGGGGTCTACATTTGTATCCAACTTCAGGTAAATATTTCATCAAAAGACAAAATGATTGAACCTACATACCAAGAATTGGATCGTAAAGACATACCAAAGGTTGAGAAAGATGGTGTTAGAGTGGTTGTTATAGCTAGAGAAGGTTTGGGCGTTAAGTCCCCTATATACACCCTAACTCCAAAAATGTTCTTGTATTTCACAATGAAGCAAGGAGTTGTTCTTCATCAACCTATTCTAGAGGGTGAGGCAATTTTTGGAGATATTAGTTCAACAGCTGTTAATGCTCACCACACTGTTCAATTGAGATCTGGCAATGGATCGAGTGTTTGGAACAAGTCAAATATTCCTCGCAGATTCGTCTTAATTGGGGGACAACCACTGAATGAACCAGCCATTCAATATGGTCCCTTTGTTATGAACAATAAACAAGAAATAATTCAGGCTATTGAATATTATAAGTGTTCCAAAAATGGACTTGAGAGAGTTGTTGACTGGCGTTCTAATCCTATTGGGCTTAATGATGCTGAA
>gnl_Pinta_v2.0_PITA_000053500-RA
ATGGCCTGTCTGCAGGGGGCTTTCACACATCAATATTTTGCAAGACATAAGGGTACCATCAAAGCTAGTAAAGACATACCAAAGGTTGAGAAAGATGGTGTTAGAGTAGTTATTATAATTGGAGAATCTTTGGGCATTAAGTCCCTTGGATACACCCTAACTCCAACAATGTTCTTGGATTTCACAATGAAGCCAGGATTTGTTCTTCATCAACCTGTTCGAGAGTGTTTGAATGCATTTGTCTATGCAATTTTTGGAGATCTTAGTTCATCAGCTATTGATGTTCACCAAACTGTTCAACAAAGCTATGGCAATGGATTGAGTGTTTGGAACAAGTCAAATATTCCCTACAGATTCTTCCTAATTGCGGGGAAGCCATTGAATGAACCAGTCATTCAATATGGTCCATTTTTTATGAATAATAAACAAGAAATAATTCAGGCTATTGAAGATTATGAATGTTCTAGAAATGGATTTGAGAGAGCTGTTGGATGGCGTCACTATCGCATACATGCTCAAGGTAAACCCATCCTAGAGAAGCTTCATATGCCAATACTTGGGCCTTTCATGGATTCGTCTATTTATTTACCAGACATGGATACATTTGCTACTGACATGGATTCTCTGCAAGGAGCTTTTACAAATCAAGATTTTGCAGGACACAGGGGTACCATCAATGTTGGTAAAGACATACCAAAGGTCAAGAAAGATGGTGTTAGAGCAGTTGTTATAATTGGAGAAGCTTTGGGCATTAAGTCCATCACATACACCCAAACTCCAACAATGTTCACAATGAAGGCAAGAGTTGATCTTCATCAACCTGTTCCAGAGTGTCTGAATGCATGTGTCTATGCGCTGAATGAACCATTCAATCAATATGGTCCCTTTTTTATGAATAATAAACAAGAAATAATTCAGGCTATTGAATATTATCAACGTTCTAGAAATGGATTTGAGAGAGCTGTTGCATGGCGTCGTGACACTGTTGGGTTGAGTAATGCTAAA
>gnl_Poptr_v3.0_Potri.002G231900.1
ATGAGAGCTTCTATATATCGAAACTTTCTTTTCAGATTACATCCAACAACTACTGCCAAGGCTAGTAAGATTACCAACCATACCAGGAATATCATGTCTGAATCAGATCAATCCACTGGTTTCAGCACACCCAGATTGGTGACCAAGAAGGTCCTGGCCAAGCTCCAACATGAAGGTGAGGGTGCTGTCGTTAGGAGAAGCATTGGAAGGAGTGAGCTGAAGTTCTTGGATCCTTTTCTCATGTTGGATGATTTTTCAGTGTCCCCCCCTGCTGGATTTCCTGATCATCCTCACAGAGGTTTTGAGACTGTTACATACATGCTGCAGGGAGGCATCACTCATCAGGATTTTGCAGGACACAAGGGTACAATCCATACCGGAGATGTGCAGTGGATGACGGCAGGAAGAGGTATCATCCACTCAGAAATGCCTGCTGGAGAAGGTGAGCAGAAGGGTCTGCAGCTGTGGATAAATCTATCTTCCCAGGACAAAATGATTGAACCAGGGTATCAAGAACTTTTAAGCGATGACATAAAAACAGCAGAGAAAGATGGGGTTGAAGTGAGAATTATAGCAGGGAAATCAATGGGAGTGCAGTCTCCAGTTTATACCAGGACACCAACAATGTATCTGGATTTCACTCTGAAACCTAGAGCTCAAATGAATCAAAGTATTCCAGAATCATGGAATGGGTTTGTGTATATTATTGAAGGTGAAGGGGTCTTTGGCAAGCCAGCTTCTTCGCCTGTAACTGCTCATCATGTCCTGGTTTTAGGTCCTGGAGATGGTTTAAGTGTGTGGAACAGGTCTTCTAAGCCACTGCGATTTGTGCTTATTGCCGGACAGCCGATTAACGAGCCTGTGGTTCAGTATGGACCTTTTGTGATGAACACACAGGCAGAAATTGATCAGACCATTGAGGACTACCACTATAGCAAAAATGGGTTTGAAATGGCCAAGTATTGGAGATCCCAA
>gnl_Poptr_v3.0_Potri.014G150200.1
ATGAGAGCTTCTTTTTATCGAAATTTTCTGAAGAGATTATATCCACCAACTACTACCAAGGCTAGTAACAGTATACACCGTATCAGAAATATCATGTCTGAATCAGATCAATCCATTGGTTTCGACACACCCAGATTGGTGACCAAGAAGATCCTGGCCAAGCTCCAACATGAAGGTGATGGTGCTGTTGTTAGAAGAGGCATTGGAAGGAGTGAACAGAAGTTCTTGGATCCTTTTCTCATGCTGGATGATTTTTCAGTGTCTCCTCCTGCTGGATTTCCTGATCATCCGCACAGAGGTTTTGAGACTGTTACATACATGCTGCAGGGAAGCATCACTCATCAGGACTTTGCAGGGCACAAGGGTACAATCCATACCGGAGATGTGCAGTGGATGACAGCAGGAAGAGGCATCATCCACTCAGAAATGCCTGCCGGAGAAGGTGCTCAAAAGGGTCTGCAGCTGTGGATAAATCTATCTTCCCAAGACAAAATGATTGAACCTAGGTATCAAGAACTTTTAAGTGATGACATAAAAAGAGCAGAGAAAGACGGGGCTGAAGTGAGAATTATAGCAGGGGAATCGATGGGAGTGCGATCTCCAGTTTATACCAGAACACCAACAATGTATTTGGATTTCACTCTGAAACCCAGAGCTCAAGTGCATCAAAATATCCCAGAATCATGGAATGGATTTGTGTATGTTATTGAAGGTGAAGGGGTCTTCGGCAAGCCAAATTCTTCATCCTCAACTGCTCATCATGTCCTGGTTTTAGGTCCTGGAGATGGTTTGAGTGTGTGGAACAGATCTTCTAAGCCATTGCGATTTGTGCTGATTGCCGGACAGCCAATTAACGAGCCTGTGGTTCAGTATGGACCTTTTGTGATGAACACAGAGGCAGAAATTGATCAAACCATTGAGGACTACCACTATAGCAAAAATGGGTTTGAAATGGCCAAGTATTGGAGATCCCAA
>gnl_Prupe_v2.1_Prupe.4G229700.1
ATGCCTGAGAGAGAAGTTGTCAAAAAACCTCGTCTTGTGGTGAGGAAGTTCTTGGCTAGGCCTCAACATGAAGGAGTTGGGGCAGTTGTTAGAAGGAGCATTGGGAGGTTTGAGCTGAAATACTTTGATCCTTTTCTTGTTCTGGATGAGTTCTCAGTTTCTGCTCCTGCTGGGTTTCCTGATCATCCACACAGAGGGTTTGAGACAGTGACCTACATGTTGCAGGGAGCTGTCACACATGAAGACTTTGAAGGGCACAAAGGGACAATAGGAGCCGGTGACTTACAATGGATGACCGCAGGAAGAGGTATTGTTCATTCAGAAATGCCTGCGGCCCAGGGAACCCAAAAGGGTTTGCAGTTGTGGATAAACCTCTCCTCCAAACATAAAATGATTGAGCCAAAGTACCAAGAAATGCTGAGCAAGGACATTAAAGAGGCTGCAAAAGATGGGGTGAAAGTTAGGGTAATAGCTGGAGAGGCCTTGGGAACAAAGTCACCAATTTACACAAGGACCCCAACCATGTACTTGGACTTCACTCTGAAATCAGGGGCTATTTTGCAACAGCCAATACAAATATCATGGAATGCATTTGTGTATGTGTTGGAGGGTGAGGGTATTTTTGGAAGTCCAAAATCTTTGCCAGTGACAGCCCACCATCTTCTTCTTCTTGGATCTGGGGATGGCTTGGAGGCATGGAACAAATCTTCCAAGCCCCTTAGATTTATCTTAATTGGAGGTGAACCTCTGGGTGAGCCAATAACACAATATGGGCCATTTGTGATGAACACACAAGAAGAGATTGACCAAACCATTGATGATTTTGACAATTGTGTCAATGGATTTGAGAAGGCAAGACATTGGAGTTCTGGAGATGCACTTAGCCTTGATTTT
>gnl_Prupe_v2.1_Prupe.4G089400.1
ATGCTACAGGGAGGCATCACTCACCAAGACTTTGCAGGGCATAAGGGTACAATCTGGGCTGGAGATGTGCAGTGGATGACAGCAGGCAGAGGAATAGTTAATTCTGAAATGCCTGCAGGAGAAGGACCCAACACAGGCTTGCAGCTCTGGATCAATCTATTCCGCAAAGACAAAATGTCGGCAAGGACAGAGAATAAAACAGTG
>gnl_Prupe_v2.1_Prupe.1G181100.1
ATGAGAGATATTATTTCTATAGCTACAACAAGATACAGCAAGTTACTGTTTAGCAAACCCAACAACCGCCACATCAAAACCATTGTTCCTTCCATTATCAGAAACATCATGTCTGAATCGGATCATCAATCCCCTGCTTTTACCTCCCCAAAAATGGTGGTCAAGAAGATCCTCGCCAAGTCCCAATCTGAGGGCGATGGCGCTACTGTCAGGAGAGCCATTGGAAGCCGTGATTTGAGGAACCTGGATCCATTTCTCATGCTAGATGATTTTTCAGTATCCCCTCCTGCTGGATTTCCTGATCATCCTCACAGAGGTTTTGAGACTGTCACCTACATGCTACAGGGAGGCATCACTCACCAAGACTTTGCAGGGCATAAGGGTACAATCTGGGCTGGAGATGTGCAGTGGATGACAGCAGGCAGAGGAATAGTTCATTCTGAAATGCCTGCTGGAGAAGGACCCAACACAGGCTTGCAGCTCTGGATCAATCTATCCCGCAAAGACAAAATGATTGAGCCAAGATATCAAGAACTCCTATGTAAGGACATAAGGAGGGCAGAGAAAGATGGAGTTGAAGTCAGAGTTATAGCAGGAGAAACAATGGGAGTTAGCTCCCCTGTTTTCACCCGAACCCCGGCATTGTTCTTCGATTTCACCTTAAAACCCAAAGCTCAACTTCATCAAAGCATACCAGAAACCTGGACTTCCTTTGTATACATAATTGAAGGAGAAGGTGTGTTTGGGTCAACGCATGCATCAGCTCATCATGTGCTTGTTTTGGGTCCTGGAGATGGTCTAAGTGTCTGCAACAAGACATCAGAGCCGTTGAGATTTGTGTTGGTGGGAGGGCAACCCATCAATGAGCCAGTGGTTCAGCATGGGCCTTTTGTGATGAACTCACAAGATGAAATTAACCAAACTATTCAGGATTATCATTATGGCCAGAATGGATTTGAAATGGCCAAGTCTTGGAGGTCTCAA
>gnl_Selmo_v1.0_446995
ATGGCGTTTATAAATCCCAGACAAGTTGTCAAGAGGATTGTAGCGCACGAGCAGCCAGAGGGAGATGGTGCGGTTGTGAGGCGGAGCATCGGAAGACCCGAGCTGAGACAACTGGATCCATTTCTCATGCTCGACTACTTCACAGTTTCTCCACCAGCCGGATTTCCTGATCATCCCCATCGAGGCTTTGAAACGGTCACGTACATGCTCGAGGGGGCTTTCACCCATCAGGACTTTGCGGGACACACAGGCACTATTCAAGCTGGTGACTTACAGTGGATGACTGCTGGCCGAGGCATTGTGCACTGCGAGATGCCCGCTAGCACTGGTGTACAGCGTGGTCTCCAGCTTTGGATCAATCTTTCCTCCAAGTTTAAAATGATCGAGCCAAACTACCAGGAGCTTGAATCTGGAAACATACCAGTGGCTGAGAAAGACGGCACCACTGTCAAAGTCATAGCCGGAGAATCATTGGGCATCTCTTCGCCAGTCTACACTCGCACTCCAACCATGTATCTCGACGTAACCATGCAACCGGGTGCCAGCTTTGCCCAGGAAATCTCCGAGGGATGGAACTCCTTCGCTTATACTCTGGAAGGCAGGCCAACTTTTGGAAGCAAAGGCACGCCACCGATCGAGGCTCACACGACGGTGGAGCTGAGCCACGGAGACGGTGTCATGGTGTGGAACGATTCGGACAAAGCTTGTAGGTTCGTGCTCATCGCCGGGCAGCCTCTCAACGAGCCCGTGTTCCAGCACGGCCCCTTCGTCATGAACACGCGGGAGGAGATTATAGAGGCGATCCGAGACTACAAAGGCTTTAGGAATGGATTCGAGAGGGCTGCTCACTGGCAGTCCCATCCTTTGGATTTT
>gnl_Solly_v2.4_Solyc09g098160.2.1
ATGTCTATGTCCTCTATTTTTAGTAGACCAAGATTGGTTGTTAAGAAAGTTTTGGCTAGAGCTCAAAATGAAGGTGATGGTGCTATTGTTAGAAGAAGCATTGGAAGGCCTGAATTGCAGAATCTTGATCCATTCCTCATGTTAGATGAGTTTAGTGTTTCACAACCTGCTGGATTTCCTGACCATCCACACAGAGGTTTTGAGACTGTCACTTATATGTTGCAGGGAGCTTTTACTCATCAAGATTTTGCTGGTCACAAGGGTACAATCAGGACTGGTGATGTGCAGTGGATGACAGCAGGAAGAGGTATAGTTCATTCAGAAATGCCTGCTGGACCAGGTACTCAAAAGGGGTTGCAGCTTTGGATAAATTTATCTTCTAAGGACAAAATGATTGAGCCAAGGTATCAAGAATTGCTACACCAAGACATACCAAAGGCTGAAAAAGATGGTGTTTCGGTTACTATTTTAGCAGGGGAATCCATGGGGAAAAAATCACAAGTTTTCACGCGAACGCCTACAATGTACCTTGATTTCACCCTAAAACCAGGTTCTGAGCATCATCAACCGATCCCCGAGACCTGGAATGCCTTCCTCTACATAGTTGAAGGAGAGGGAGCGTTTGGTTCTTCGGATTCAACCACTACACCAGCTCACCATTGCTTGGTTTTAGGCCCTGGTGAAGGTCTAAGTGTGTGGAACAAATCTTCAAAGCCATTGAGGTTTGTTCTGATAGGAGGGCAACCGATTAACGAGCCTGTCGTGCAGTATGGTCCATTTGTTATGAACACTAAGAGTGAGATTATGCAGGCTTATCAAGATTATCAACTTGGAAAGAATGGATTTGAAAGATCAAGACAATGGTATTCTAAA
>gnl_Solly_v2.4_Solyc09g098180.2.1
ATGAGAGCTATTTCTGAACTATTTTTAGTGAAAATCTTCCCATTTGTTAGAAATAAAAAAGTTTCAAGAAAGCCTATTTTTTTTCCTATTAGAAATATTAATATGTCTGAATCAAATCAATATGATTCTTGTTTTGATAGACCAAGATTGGTTATTAAGAAAGTTTTGGCTAAACCTCAAAGTGAAGGGAATGGAGCTGTTGTTAGAAGAAGCATTGGAAGGCATGAATTGAGGAATCTTGATCCTTTCCTAATGTTGGATGAATTTTCAGTTTCTGCTCCTGCTGGTTTTCCTGATCATCCACACAGAGGTTTTGAGACAGTAACTTACATGCTACAGGGAGCTTTTACTCATCAAGATTTTGCTGGTCACAAGGGCACAATTAATACTGGTGATGTGCAGTGGATGACAGCAGGAAGAGGTATAATTCATTCAGAAATGCCTGCAGGAGAAGGCAGTCAAAAGGGGTTGCAACTTTGGATAAATCTCTCTTCTAAGGACAAAATGATTGAGCCAAGGTATCAAGAACTGCTGAAAGAAGACATACCAAGAGCAGAGAATGATGGTGTTAAAGTAAAAGTTATAGCAGGTGAAGCAATGGGAGTCCAATCCCCGGTTTACACACAAACGCCTACAATGTACCTCGATTTCACCCTACAACCAACAGCTTACTATCATCAAGCCATCCCTGAATCTTGGAACGCCTTCGTATATATAGTTGAAGGAGAAGGTGTCTTCGGAATTCCGAGTTCAGGTCCTGTATCAGCTCACCATTGCTTGGTTTTAGGCCCTGGAGAGGGACTTAGTGTATGGAACAAGTCTTCAAAGCCATTAAGATTTGTTCTTTTAGGTGGACAACCTCTTAATGAACCTGTGGTTCAACATGGTCCTTTTGTGATGAACTCACAAGATGAAATTGATCAAACATTTGAAGATTATCAATATTGCAAGAATGGTTTTGAGAATGCTAGATACTGGAGATCAGGGCAC
>gnl_Solly_v2.4_Solyc12g014590.1.1
ATGCCTCCGCGTTCTATCGTCAAGAAATTTCTTGCAAGGCCTCAACATGAAGGATTTGGTGCCATTGTTAGACGAAGCATCGGAAGGTTTGAGTTGAGATATTTTGATCCTTTTCTTGTTTTGGATGAATTCTCAGTTTCTGCTCCTGCTGGTTTTCCTGATCATCCACATAGAGGCTTTGAAACGGTCACATACATGTTGCAGGGAGCTGTGACACATGAAGATTTTGAAGGACACAAAGGTACAATTAAAGCTGGTGATTTACAATGGATGACTGCTGGAAGAGGAATTGTTCATTCTGAAATGCCTGCAGCTGAAGGAACTCAAAAGGGTTTACAATTGTGGATTAATCTCTCCTCCAAACATAAAATAATTTATCTTCAAGTAAATTCAAGATTTAGTAGCTTTTGGTCATTCATAAAGGTCAAATCTCGATCATGCCTCTATGTGAATTTATACTTTGTATACGACAGGATACAACCGCGATACCAAGAGATACAAAGTGAAAGCATAGCAGAAGTCACAAAAGATGGGATCAAGGTGAGAATCATAGCAGGGGAATCACTAGGAGCAAAATCAGCTATATATACAAGAACACCAACAATGTATTTGGATTTCACTTTAAAGCAAGGATCACATCTTCAACAACCAATACCAAAATCATACAATGCATTTGTATATGTCTTAGAAGGTGAAGGTATTTTTGGGCCTAATGAAGAATCATCATCAATAGGACCACATAATCTACTTCTATTAAGTGGTTTTGGTGATGGACTCGACGCGTGGAACAAATCAACTAGACCATTAAGGTTTATATTGATTGGTGGTGAACCATTAGGTGAACCAGTAGCACAATTGGGGCCTTTTGTGATGAATACACAACAAGAGATTGATCAAACTGTTGAAGATTTTGATAATTATACTAATGGTTTTGAAAAAGCTAAGCATTGGAGGTCACAAGCTAGAATTGGACTTGATTAT
>gnl_Solly_v2.4_Solyc07g065160.2.1
ATGTCAATTGTAAGAGAACCTCGTTCTATTGCTAGAAAATTTTTGGCAAGGCCTCAACAAGAAGGACTTGGAGCTGTTGTTAGAAGAAGCATTGGAAGGTTTGAGATAAGATACTTTGATCCATTCATTGTTTTGGATGAATTCTCAGTTTCTGCTCCAGCTGGATTTCCTGATCATCCACATAGAGGCTTTGAAACTGTCACCTACATGTTGCAGGGAGCTGTGACACATGAGGATTTTGATGGACACAAAGGCACAATTAAAGCAGGTGATTTACAATGGATGACTGCAGGAAGAGGAGTAGTTCATTCAGAAATGCCAGCTGCTGAGGGAATTCAAAAAGGTTTACAATTATGGATTAACCTTTCCTCTCAACACAAAATGATACAACCAAGATATCAAGAGATATCAAGTGCAAACATATCAGAAGCAACAAAAGATGGAGTAAAAGTGAGAGTTATAGCAGGAGAAGCACTAGGAATAAAATCAACTATACACACAAAAACTCCAACAATATATTTGGACTTTACTCTAAAACCAGGATCCCAAATTCAACAACCCATTCCCAAATCATATAATTCATTTGTATATATTTTAGAAGGTGAAGGTATTTTTGGTCAAGATTCAAGAACAAATTCACCTATATCTTCACATAATTTGTTGCTTTTAAGTGGATTTGGTGATGGAATTGTGGCATATAACAAAGGGACAAAAATACTAAGGTTTATATTAGTAGGTGGAGAGCCATTGGGTGAACCAATAGCACAATTAGGACCTTTTGTGATGAATACTCAAGAAGAAATTGATCAAACTATTGAGGATTTCGAGAATTATACTAATGGTTTTGAGAAAGCTAGATATTGGAGATCTCAAGCTAGAGTTGAGCTTGGTTAT
>gnl_Sorbi_v3.1_Sobic.007G107000.1
ATGTCTGCCGCCACTGCTTGCATGCCCCTGGTCCCTCCGTCTCCTCTCCATGGATCATCGGCGGCAATGGCGGCGGCCGTTGAGAGGCGGCAGCAGCCCGGTGCCATGGAGACCACCAAGACCGCCGGTTCCGAGGGAACGGTCGTCGTCAAGAGCCATGGCAACGATCAGGACTGTGCCGGGGACGACGACGGCGACGTGACGATGAGCAGGCCGCGGGCGGTGGTCCAGACACTGACCTGCGAGCGCAAGCCCTTCTCTGAGGGCTTCGCGCTCTGGCGGAGCATCGGCAGGCCTGAGCTTCCGGAACTGGATCCTATCTTGTCCTTCGACGAGTTCGAGTTTTCTGCGCCAGCTGGCTTTCCTGACCATCCTCACAGAGGATTTGAGAATGTTACCTATATGCTCGAGGGAGGCATCAGTTACCATGACTTTTCAGGCCACAAGGGAACAATCAACACAGGAGACGTTCAGTGGCTGACGGCGGGGCGCGGCGTGGTGCACGCGGAGATGCCCGCCGGCGAGGGCGTGCAGCGGGGCATCAACATCTGGATCAACCTTTCCGCCGCCGACAAGATGGTGGAGCCGAGGTACCAGGACCTGGCGAGCCACGACATCCCCACCGCCGTCACCGCCGACGGCGTCTCCGTCAAGGTCATCGCGGGCGAGTGCCTCGGAACGCGATCCCTGCTCCGGCCACGCACCCCGGCGCTGTGTCTCGACGTCGCACTACGGCCCAGGGCGCGCCTGCGCCAGCCCATCCCGCGCGGGTGGAGCGCATGCGCGTACGTCATCCACGGCGAGGCCGCCTTCTTCGGCGGCAGTGCCAGTGACGGCGGCGCCACTACCGTCACCACCGCCGCCGCACGCACGCTCGTCGTGTTCGGCAACGAAGGTGACGGCGACTGCGTGGAGGTGCGGGGGGCTGATGCATCAGCGGGGCAGCAGGACGGCGCGAGGGTCATGCTGGTGGCGGCGCGGCCGCACAACGAAGCGGTGGTAAGGGACGGGCCCTTCGTCATGAACACCCGGGAGGAGGTGGAACAGGCACGGGAGGACTACCGCCGCCGCCGCAATGGCTTCGAGATGGCTGATGGCTGGACCTCCGACCACGCATCCACTGTTGCAACACAT
>gnl_Sorbi_v3.1_Sobic.001G015100.4
ATGACGACGACGATGATGAGGCTGAGGCAGCACCTGGGCCTGGCCTCCTCCTCCTCCTCCTCCTCCCCTGCTATTATTTATTTATACCTCCGCCATCGCCAGGCTCGGCAACAACACCCACCGCCGCCGAACAACTCCGTCTTGTTGCCCCCAGCTCGGCCTCGGATCATGTCGTCCTCTGCTTCCGACTCTGCCTCGTCCGCGGCGCCGTTCGAGAAGCCCAGGGCCGTGGTCAAGAAGCTCCTCGCGGAGTCGCAGCCCGAGGGGCAGGGCGCAACCGTCCGCAGGAGCATCGGCAGGCATGAACTCCGGAACCTGGATCCCTTCCTCATGCTCGACGAGTTCTCAGTCTCCAAGCCCGCCGGATTCCCCGACCACCCACACAGAGGATTCGAGACCGTCACCTACATGCTCGAGGGCGCCTTCACCCACCAGGACTTCGCCGGCCACAAGGGCACCATCAAAACAGGCGACGTCCAATGGATGACGGCGGGGCGCGGCATCGTGCACTCGGAGATGCCGGCGGGGGACGGCGTGCAGAAGGGGCTACAGCTCTGGATCAACCTCTCCGCCAAGGACAAGATGATCGAGCCGCGGTACCAGGAGCTGGAGAGCAAGGACATCAGCCGCGGGGAGAGAGACGGCGTGGAGGCGCGCGTCATCGCCGGGGAGGCCCTGGGCGCGGCGTCGCCCGTGTACACGCGGACGCCCACCATGTACGTCGACTTCACCATGCGCCCCGGGTCACGCCTCCACCAGCCGGTGCCCGAAGGGTGGAACGCCTTCGTCTACGTCGTCGACGGCGAGGGCGTGTTCGGGCGGGACAAGGCCGCGCCCACCGCCGCGCACCACTGCCTCGTGCTTGGACCCGGCGACGGGCTCAGCGTGTGGAATCGGTCTGACAGGCCGCTCAGGTTCGTGCTCGTCGCCGGGAAGCCGCTTGGTGAGCCCGTGGTGCAGCATGGGCCCTTCGTCATGAACTCGCGCGCCGAGATCCAGCAGGCCATGGAGGACTACTACTATGGCAAGAATGGATTCGAGAGGGCCAGCCAGTGGAGCTCCTCCTCCGCC
>gnl_Sorbi_v3.1_Sobic.002G245100.1
ATGGAGAAGCCCCGGCAGGTGGTGCGGAAGTTCCTGGCCCGGCCGCAGCACGAGGGCGTCGGCGCCGTCGTCCGCCGCAGCATCGGCAGGTTCGAGCTGAGGTACTTCGATCCGTTCCTTGTCCTCGACGAGTTCTCCGTTTCTGCTCCGGCCGGGTTCCCCGACCACCCGCACCGAGGCTTCGAGACCGTCACCTACATGCTCGAGGGCGCCGTGACGCACGAGGACTTCGAGGGCCACCGTGGTACCATCAAGGCCGGCGACGTGCAGTGGATGACGGCCGGCCGCGGCATCGTGCACTCCGAGATGCCCGCCGGCCCCGGCACGTCCAAGGGCCTGCAGCTCTGGGTCAACCTCTCCTCCGGCAACAAAATGGTGGAGCCCGGGTACCAGGAGATCCAGAGCAAGGACATCGCATGCACGTCCGCGGACGGCGTCACGGTGCGCGTGATCGCCGGGCACGCCATGGGCGTGCGGTCGCCGGTGTGCACGCGGACGCCGACCATGTACCTGGACTTCACGGTGCGGCCCCGCGGCGTGGTGCGGCAGCCCGTGCTCGCGTCGTGGAACGCCTTCGCCTACGTGCTGGAGGGCGAGGGCGTGTTCGGGGCCGAGCGGGGCGCGCCCGTCGGCGCCCACCACCTGCTGCTGCTCGGCCAGGGCGACGGCGTCGAGGTGTGGAACAGGTCGGACGACAGGCCGCTCCGCTTCCTGCTCATCGCCGGCGAGCCCATCGGGGAGCCCGTCGCGCAGCTGGGCCCGTTCGTCATGAACACCGAGGAGGAGATCGACATGACCGTCAACGACTTCGAGTGCTACGCCAATGGGTTTGAGAAGGCCAGGCACTGGAAATCGCAGGCGATGGTAGCGCTTGGCGTAGAG
>gnl_Spipo_v2_Spipo12G0031400
ATGGCAGCGGGAGACGCCTCGTGCGAGTTGCAGAAGCCCCGGAAAGTCGTCAAGAAGGTGCTTGCCAGACCGCAGCATGAAGGCGTAGGGGCTGTTGTGAGGAGAAGCATCGGCAGGTTCGAGCTGAGATATTTCGATCCGTTCCTGGTACTGGATGAGTTCTCAGTGACAGCACCAGCCGGATTCCCGGACCATCCGCACAGAGGCTTCGAGACCGTCACCTACATGCTACAGGGAGAAATCACGCACGAGGATTTTGCGGGGCACAGAGGTACGATTAAGGCCGGCGACCTGCAGTGGATGACCGCCGGGAGAGGGATAGTTCATTCGGAGATGCCGGCCGCGCAGGGCACCCAGAAAGGCCTACAGCTCTGGGTCAACCTCTCCTCCGAGAACAAAATGATGGAACCCAAGTATCAGGAGATGAAGAGAGAGGACATTGCCACCGTCAACAGCGACGGGGTCGAGGTCAGAGTCATTGCCGGAGAGTCTATGGGGATTAAGTCTCCCATAAGGACCAAGACCCCCGCCATGTTCCTGGACTTTACCCTGAAGCCATCGGCACACATCCGGCAGCCGGTGCCCCCGGGCTGGAACTCCTTCGTCTACGTGCTGGAGGGTGAGGGAGTCTTCGGCAGGGAAAAGTCCACGCCGGCTGGGGCCCACAATCTGCTCCTTCTCGGCCACGGGGACGGCCTGGAGGCGTGGAACAAGTCTGCAGAGCCCCTGAGGTTTCTCGTCGTGGGCGGCGAGCCGCTGGGGGAACCGGTGGCCCAGCTGGGACCATTCGTGATGAACACGGAGGAGGAGATCGACCGCACCGTGGAGGATTACCAGCGGTACGTCAACGGGTTCGAGAAGGCGAGGTATTGGACGTCGAAGGCCATGGTGACGGAAGACTTG
>gnl_Spipo_v2_Spipo4G0046300
ATGTCCGGAGAAGCAGAGGATTCCGTGGGGTTCGAGAGGCCCAGGCAGGTCATCAAGAAAGTCCTCTCCAAGTCCCAGAGCGAGGGCGATGGCGCGACCGTCCGGAGGAGCATCGGAAGGCCGGAGTTGAAGAATTTGGATCCTTTCCTTCTGCTGGACGAATTTTCAGTCTCCGCTCCATCCGGATTTCCAGACCACCCGCATCGAGGATTCGAGACCGTCACCTACATGCTCGAGGGAGCCTTCACTCACCAAGATTTCGCCGGTCACAAGGGGACGATCGGCCCCGGCGACCTCCAGTGGATGACGGCCGGCAGAGGGATCATCCACTCGGAGATGCCGGCCGGTGAAGGCGTCAACAAAGGTCTGCAACTCTGGATCAACCTCTCCTCCAAGGACAAGATGATCGAGCCGCGGTACCAGGAGTTGCAGAGCAAGGACATCAGCAAGGTGGAGAGGGACGGCGTCGAGGTCCGCATCATCGCCGGCGAGTCCTTTGGAGTGAAGTCTCCCGTCTACACGAGGACCCCCACCATGTACCTGGACTTCACGCTGAAGCCCGGCACGAAGGTGCACCAGCGGGTGCCGGAGGGATGGACCTCCTTCGTCTACGTCATCGACGGCGAGGGCGTCTTCGGCAGCGCCGACGATGCTCCGGTCGGCGCCCACCACACGCTGGTGCTCGGCTCCGGCGACGGGCTCAGCGTGTGGAACAACTCCGGCGAGCCCCTGCGCTTCGTCCTCATCGGCGGGCAGCCCCTCAACGAGCCCGTCGTCCAGTTGGGGCCCTTCGTCATGAACACCCACGCAGAGATCGAGCAGACCTTCGAAGACTACCGCCACTCTAAGAACGGCTTTGAGAAGGCCCGGCAATGGAGGTCTCGG
>gnl_Stras_v2.0_SGA_v2.0_scaffold290T47323
ATGAAGGAAGTTCAGGTGGAGAAGTTCAGTGATGTTTGTTCCCATGCATGGACAACTAGTCCAAAGAGGTTTCTTTATAGGAAACGGGGGCTAGGGATATCTTTGTGCCTAACCGGAGCAGGGGAAGGGAGAGTCGGTCGGCTCAAACCTGCTGAATCCGTAGCTCGGGGATTCGAAGAATGTCGGGGCCCGATGCCTTGCCGTGAGAAAATGGCTCTAATGAAACTAACTGTATTTCAGCTCGCGATAAGGAAGAAAGGGAATAAAAAGAATCCACAGCTAAGATACCGAGGCTTGCCAATGACCGATTCCTCAAAGGGGCCTTCTCGTGACCAATTGGGATTCCCCACTTCAGTCCGCTACCCCATTATGTACTTTCTATGGGAGCCGTTTTTGCTTTATTTGCAGGATTTCACTATTGGTGTTGCTAAGGTGTTAGGTTCAGCAATAATGATATCTCCCAACATAGCAACACTAGCCGTCACCCCACCAGTTGTAGGAGATGGAGGAATCACACATCAAGATTTTGCTGGTCATAAGGGCACAATACATGCCGGTGAAGTGCAGTGGATGACCGCTGGCAGGGGCATCGTTCATTCGGAAATGCCGGCTGGTGAAGGTACCAACACTGGTCTGCAGTTATGGATCAATCTCTCAGCCAAGGATAAAATGATTGAACCGAGATATCAGGAATTGGTGGCGAATGACATCCCAAAGGCCGAGAAAGATGGTGTGGAGGTTAAAGTCATAGCAGGAGAAGCAATGGGTGTCCACTCTCCGGTTTACACGCGGACCCCAACTATGTTCCTCGATTTCACTCTAAAACCGAATTCTCAGTATCACCAAAGCATTCCGGGATCTTGGAATGCCTTTGTGTACATCATCGAAGGTGAAGGCGTGTTTGGCGTCCCGAATTTTCCCCAAACAGAAGCTCACCACATCTTGGTTTTGGGCCCTGGAGAGGGCCTAAGTGTGTGGAACAAATCGTCATCTGCCAAATTGAGGTTCATTTTGGTGGGTGGGCTGCCGCTGAACGAGCCCGTTGTGCAGCACGGGCCTTTTGTGATGAACTCTCAGCACGAGATTGAGAAAACTATTGAAGATTATTATTATGGCAGGAATGGGTTCGAGATGGCAAGGCACTGGAGATCTAATTGA
>gnl_Stras_v2.0_SGA_v2.0_scaffold168T38516
ATGCTGCAGGGAGGTGTAACACACGAAGACTTTGAAGGGCACAAAGGCACCATAGAAGCGGGTGATTTGCAATGGATGACTGCTGGACGAGGGATTGTCCACTCAGAAATGCCAGCTTCTGAAGGCACTCACAAAGGCTTACAATTGTGGATAAACCTCTCTTCCCAATATAAAATTAAGGATATTTGTAAGGCCAAAAGGGATGGTGTGAAAGTGAAAGTTATTGCAGGGGAGGCCCTCGGAGTACAATCTCCTATATTTACTCGAACGCCCACAATGTTTCTTGATTTTACTCTAAAGCCCGGAGCCATGATCCAACAGCCCATACTATCATCATGGAATGCATTTGTATACGTGTTAGAGGGAGAGGGCAAATTCGGTAATTCACGTTCTTCGCCTGTGTCGGCCCATCACATTCTTCTTCTTGGGCCCGGTGATGGGCTTGAGGCTTGGAATAAGTCCTCCAAATCTCTAAGGTTTGTTCTGATTGGAGGAGAGCCATTGGAGGAGCCAGTTGTGCAGTATGGTCCTTTTGTCATGAATACACAACAACAAATTGATCAAACTATTGAGGATTACGAAAATTTCACTAATGGATTTGAGAAAGCAAGATACTGGAAATCCGAGTCCGCGGCTGTTTTTGATTAT
>gnl_Theca_v1.1_Thecc1EG030751t1
ATGCCTGAGAGAGAGAGTTCTTGTGTTGGTTTGAATGAGCCAAGGTTGGTGGTGAGGAAGTTCTTGGCTAGGCCACAACATGAAGGAGTTGGAGCAATTGTCAGAAGAAGCATAGGCCGGTTTGAGTTGAGACACTTCGATCCTTTCCTTGTTTTGGATGAATTTTCAGTTACAGCACCTGCTGGATTTCCTGATCATCCACACAGAGGATTCGAGACAGTCACCTACATGCTTCAGGGGGCTTTAACACATGAAGACTTTGATGGGCATAAGGGGACCATTGGACCTGGTGACATTCAATGGATGACTGCAGGAAGAGGTATTGTCCACTCAGAGATGCCTGCAGCACAAGGAACCCAAAAGGGTCTACAGCTATGGATCAACCTCTCCTCCAAAAATAAAATGATTGAACCAAGGTACCAGGAAATATCAAGCAAGGATATAGCAGAAGCAACAAAGGATGGAATCAAAGTTAGAGTTGTAGCTGGTGAGGCCTTGGGATCAAAGTCACCAATCTACACCAGAACCCCAACAATGTACCTGGACTTCACTCTAGAACCTGGAGCTCACCTCCAACAACCAGTACCTGAATCCTGGAATGCATTCGTTTATGTCCTGGAAGGAGAAGGTACCTTCGGGCGGTTGAAATCTTCCCCTGTGAATGCTCACCACCTGCTTCTGCTAGGATCTGGGGATGGCTTGGAGGCATGGAACAAGTCCTCTAAGTTGCTGAGGTTCATCCTAGTGGGAGGTGAACCATTGTGTGAACCCCTGGTGCAATTTGGACCTTTTGTGATGAACACACAGGAAGAGATTGATCAGACAATTGATGATTTCGAGAACTATACCAATGGATTCGAGAAAGCAAGGCATTGGAGATCTGAATCTGGTCTTACCCTGGATTTC
>gnl_Theca_v1.1_Thecc1EG020063t1
ATGCTTAGTTCTTTTTTTTCTCCAAAATTAATGCTAAGGGGAGATTCATGTGTTCTTTTTTCAATTGCGGATCACAAACATACATACCATCAAAAAGAAATACTTGTTACAAAGCACAAAGATATAGCACCCCAAAAGAAAAAGAAGACTGCTTCCAGTTTTTATATGAGAGCTGCTGTTACTGCAATAGCAAGTCATAGGAGGTTGTTGCTGCCAGTGTTACAATCGTTCCAGACATCAATTACAACTAACAGAAACAGAACCATTGTCAGAAACATCATGTCTGAAATGGATCCAACCTCTTTCGCTAGACCAAGATTGGTGACCAAAAAGGTTCTTGCCAAGCATCAACGTGAAGGGGACGGTGCTATTGTCAGGAGATGCATTGGAAGGAGTGAATTGAAGTCTTTGGATCCTTTTCTTATGATGGATGATTTTTCAGTGTCTCCACCTGCTGGATTTCCTGATCATCCTCACAGAGGTTTTGAAACTGTTACATACATGACACAGGGGGGTATCACCCATCAGGACTTTGCTGGGCATAAGGGTACAATTCACACTGGTGATGTACAGTGGATGACAGCCGGAAAGGGTATAATCCACTCTGAAATGCCTGCTGGAGAAGGTGTCCATAAGGGTTTGCAGCTTTGGATCAATCTGTCTTCTCAAGACAAAATGATTGAACCGAGGTATCAGGAGCTTTTGAGTGAGGACATTCCAAGTGCAGAGCAAGATGGGGCAGAAGTCAGAGTTATAGCTGGGGAATCAATGGGAGTTCGATCTCCAGTATACACCAGAACCCCAACAATGTACCTAGATTTTAGTTTGAGGCCAAGAGCTCAAGTTCATCAACACGTCCCAGAATCATGGAATGCCTTTGCATACATAGTTGAAGGTGAAGGAGTCTTTGGCTACCAAAACAAAACACCCATATCAGCTAACCATGTACTTGTTTTGGGTCCTGGAGATGGTGTGAGTGTGTGGAACAAGTCCTCAAAGCCATTGAGATTTGTGCTCATTGCTGGGCAGCCACTCAATGAGCCAGTGGTTCAGTATGGGCCTTTTGTGATGAACACACAGGCTGAGATTGATCAAACTATTGAAGACTATCACTATAGCAAAAATGGTTTTGAAATGGCTAAGCACTGGAGATCTCAT
>gnl_Utrgi_v4.1_Scf00133.g10025.t1
ATGTGTCCAGGGTCATGGATTTCTCCTCAATCCCAATTCAATCTGGTTCACAGTATAAGGAAGAATTCAGCAAGGATGCCGAAGGTAGTCAGTGATCCGCGTTCCGTTGTCAGAAAATTCCTCGCCAGGCCGCAATCCGAAGGCGTCGGAGCTGCTGTCAGGCGGAGTATCGGAAGGTTTGAGCTCAAGTACCTGGACCCTTTTCTTCTTCTGGATGAATTCTCAGGTGGGTTGTCTTCGTTTCCGTTGCTTTCCTTCAGTTGTATCCTCCCCTTATCAGTAATGAGTTCTTCCTGTTCTGTCCTGCCAGTTTCTGCGCCTGCGGGGTTCCCTGATCACCCACACAGAGGATTTGAGACGGTGACTTACATGTTGGAGGGCGCAATCGCACACCAGGATTGCGAGGGCAATAAGGGGACAATCAAAGCCGGAGATTTGCAATGGATGACGGCAGGCAGAGGAATTGTCCACTCGGAAATGCCTGCAGCTGAGGGCACCCAAAGGGGACTTCAGCTCTGGATTAACCTTTCCTCCACTCACAAAATG
>gnl_Utrgi_v4.1_Scf00133.g10024.t1
ATGAAAAGCAAAGATATCGCGGAAGCATCAGATGCGCAGGGGAGGGCGACGGTGAGAGTCATAGCAGGGGAGTCCATGGGGGTCAAGTCCCCCATCCAGACAAGGACGCCGACCATGTTCTTGGATTTCACCATCAACCCCGGCGGGCAGATCCGGCAACACATCCCATCGGGATGGACGGCGTTCGCTTACGTTTTGGAGGGAGAGGGTGTGTTTGGAAGCACGCGCTCATCGGCTCACCATTTACTCGTCCTGGGGAACGGGGATGGGCTCCAGGCCGGAAATAATCACCACTCGAAGCCCTTAAGATTCGTCGTGGTCGGCGGCCGGCCGCTCGGCGAGCCCGTGGCGCGGTGGGGGCCGTTTGTTGCGAACACCGAAACGGAATTGGACGAGGCCATTTCAGACTACGAGAGCTGCAAGAACGGTTTTGAAAATGCGGCCCAATGGAAGTCAGAACCCAATGATATTTTATTT
>gnl_Utrgi_v4.1_Scf00222.g13049.t1
ATGTCTTCGTATTCTTCTTCTGTTCCTAGATTTCAGCGGCCCAGGTTGGTTGTTACCAAGCTCTTAGCCAGGCCACAGCGTGAGGGTCAAGGAGCTGTTGTTAGAAGAACCATTGGGAGGCATGATCTCAGGTACCTTGATCCTTTTCTCATGATGGATGAGTTTGCAGTTTCCCCTCCCGGTGGATTTCCAGATCATCCTCACAGAGGTAATGGGGGAGAAATCACACATCAAGACTTTGCGGGTCATAAGGGAACAATACATGCTGGTGAAGTACAGTGGATGACTGCTGGAAGAGGAATTGTTCACTCAGAAATGCCTGCAGGGGAAGGTACTCATACAGGGCTGCAGCTATGGATCAATCTGTCTTCCAAGGATAAAATGATCGAGCCACGGTATCAGGAATTGCTGAAAGACGACATACCAGAGGCTGAAGAAGGAGGAGTTAGAGTAAAAGTTATAGCAGGGGAAGCAATGGGAGTCCGCTCCCCAGTTTACACAAGAACTCCAACAATGTACCTTGATTTCATACTAGAACCGAATTCTGAGTACCATCAAAGAATCCCTGAATCATTCAACGCTTTCGTGTATGTGATCGAAGGCGAAGGGATCTTCGGTACTCAACATTCATCCCCTACAGATGCTCATCACATACTGGCTTTGGGGGAAGGGGAGGGGCTTAGTGCCTGGAATGAATCTAACTCTCAGCGGCTGCGGTTCGTCCTTGTAGGAGGGCAACCATTGAATGAACCAGTAGTTCAGCATGGTCCCTTTGTGATGAATACTCAAGCTGAGATTGAGAAAACCTTTCAAGACTATTATCATGGAAGAAATGGATTTGAGCTGGCCAGGAGCTGGTCATCTAAC
>gnl_Vitvi_Genoscope.12X_GSVIVT01031671001
ATGTCTGGATCAGATCATTCCTCTGGTTTTGATCAGCCAAGGTTGGTGGTCAAGAAGGTCTTGGCCAAGCCTCAACGTGAGGGTGAGGGTGCTGTTGTTAGGAGGAGCATTGGAAGGAGTGAATTGAAAAACCTGGATCCTTTTCTCATGTTGGATGAGTTCGCAGTTGCACCGCCTGCTGGTTTTCCGGATCATCCACACAGAGGCTTTGAGACTGTTACATACATGCTGCAGGGAGCTTTCACTCATCAAGATTTTGCAGGCCATAAGGGCACAATCCGAACAGGGGATGTGCAGTGGATGACTGCAGGCAGAGGCATAATCCACTCTGAAATGCCTGCAGATGAAGGAACCCAAAAGGGCTTGCAGCTTTGGATCAATCTAGCATCCAAAGACAAAATGATTGAACCAAATTACCAAGAATTGCCGAGTGAGGACATCAAAAGAGCAGAGAAAGATGGCGTTGAAGTCCGGGTCATAGCAGGAGAATCAATGGGAGTCCGGTCCCCAGTTTACACCAGAACTCCAACAATGTATCTTGATTTTACTCTAAAACCAAGGGCCCAAATGCATCAAAGCATTCCAGAATCATGGAACTCCTTTGTGTACATAGTTGAAGGGGAAGGAGTATTCGGGGTAGTGAACTCATCTCCAGTGACCGCTCACCATGTCTTGGTTTTAGGCCCTGGTGACGGCCTGAGCGCGTGGAACAAGTCATCCAAACCGCTGAGATTTGTGCTCATTGGAGGCCAGCCTCTGAACGAACCTGTTGTCCAGTATGGCCCTTTTGTCATGAACACACAGAAAGAAATTGAACAAACTATTGAGGACTATCACTATAGCAAGAATGGATTTGAGATGGCCAAGTACTGGAGATCCCAG
>gnl_Vitvi_Genoscope.12X_GSVIVT01037758001
ATGCCTGAAACACAGATTTCCAATGGGTTCAGTGAGCCTCGCCTTGTGGTGAGAAAATTCTTGGCTAGGCCTCAGCATGAAGGAGCTGGAGCCATTGTCAGGAGAAGCATAGGAAGGTTTGAGCTGAAATACTTCGATCCTTTTCTTGTTTTGGATGAATTCTCAGTTTCTGCTCCTGCTGGGTTTCCTGATCACCCCCACAGAGGTTTTGAGACAGTTACCTACATGTTACAGGGAGCTGTTCAACATGAAGATTTTGAAGGGCACAAGGGGTCAATAGAGGCAGGTGATTTACAGTGGATGACCGCAGGAAGAGGGATCGTTCACTCAGAAATGCCTGCAGCCACCGGTGTCCAAAAGGGTCTGCAGTTGTGGATCAACCTCTCCTCCAAAAATAAGATGATCGAGCCGAGGTACCAAGAAATAGAGAGTAAGAACATCGCAGAAGCTACAAAAGACGGGATCAAGGTGAGGGTCATAGCAGGGGAGGCCTTGGGGAAAAAATCACCAGTATACACAAAGACCCCCACCATGTATCTGGACTTCACTCTGAGTCCAGGAGCTCAGCTGCAGCAGCCCATACCCATAAAATGGAACGCGTTTGTGTATGTCTTGGAAGGTGAAGGGGTGTTTGGGAACCCAAAAAATCTTCCCACAACAGCCCACCACCTGCTCCTTCTAGGCTCAGGTGATGGGCTGGAAGCATGGAACAAGTCCCTGAAGCCCCTCAGATTCGTTTTGGTTGGGGGTGAGCCCTTGGGGGAGCCTGTGGTGCAGTTAGGCCCCTTTGTGATGAACACCCAGGAAGAGATTGACAGAACAATTGAGGATTATGAAAACTGCATCAATGGATTTGAGAAGGCTAAATACTGGAGGTCTGAAGTTCTTCGTTTC
>FraveV4A2_3g23750.t1
ATGTCTGGGACAGAAGTTTCACTCGGTTTTGAAGGACGAGCTGTGGTGAGCAAGTTCTTGGCCAGGCCTCAGCATGAAGGAGTTGGTGCCATTGTTAGAAGAAGCATTGGGAGGTTTGATCTGGGATACTTTGATCCTTTTCTTGTTCTGGATGAGTTCTCAGTTACAGCTCCTGCTGGTTTTCCTGATCATCCACACCGAGGGTTTGAGACAGTGACCTACATGTTGCAGGGAGCCATCACACATGAAGATTTTGAAGGGCACAAAGGGACGATCGGAGCCGGCGATGTGCAGTGGATGACTGCAGGTAGAGGTATCGTTCACTCGGAAATGCCTGCAGCCCAAGGAACCCAAAAGGGTCTACAGTTGTGGATAAACCTTTCCTCCAAACATAAAATGATTGAGCCAAAATACCAAGAAATGGTGAGCAAGGACATTGCAGAGGCTACAAAAGATGGGATCAAGGTTAGAGTGATAGCAGGAGAAGCCTTGGGAACAAAGTCACCAATTTACACAAGAACCCCAACCATGTACTTGGACTTCACTCTCAAACCAGGAGCTCACCTTCAGCAACCAATATCAGTATCATGGAATGCATTTGTATATGTCTTGGAGGGGGAAGGTATTTTTGGAACTTCAAAGTCTATGCCAGTGGCAGGTCACCACCTTCTTGTTCTAGGATCTGGGGATGGATTGGAGGCATGGAACAAGTCTTCCAAGAACCTTAGGTTTATATTAGTTGGAGGCCAACCTTTGGGGGAGCCTGTAAAGCAACTTGGTCCCTTTGTGATGAACACAGATGAAGAGATTGATCAAACCATTGATGATTTTGAAAATTGTGTCAATGGATTTGAGAAGGCAACACACTGGAGATCTGGATCTGCACTGAACCTTGATTTT
>FraveV4A2_4g11770.t1
ATGCGTTTGAGAGCTCTAGCAAATTTTGCACACAATAGCTTGCTCTTCACTGTAAAAACCACCACCAACAGAAGCAAGAACCATTTAAGTTTTAGAGCCCCTTTCTTCATCAGAAACCACACCATGTCTGGTTCAGATCAATCCCCTTCTTTCAGCACACCTAGAATGGTGGTCAAGAAGGTCCTGGCCAAGTCCCAGAGCGAGGGTGATGGAGCTGTTGTCAGAAGAGCCATTGGAATCTCTGAGTTGAGGAACCTGGATCCGTTTCTCATGCTAGATGACTTTTCAGTGTCCCCTCCTGCCGGATTTCCGGATCATCCACATAGAGGGTTCGAGACTGTCACATATGTGCTACAGGGAGGCATCACTCACCAAGACTTTGCAGGGCACAAGGGTACAATTGGAGTTGGAGATGTACAGTGGATGACAGCAGGCAGGGGCATAGTTCACTCTGAGATGCCTGCAGGAGCAGGACGCAACAATGGTTTGCAGCTTTGGATCAATTTAGCCCGCAAAGATAAAATGGTTGAGCCTAGATACCAAGAACTCCTAAGCAAGGAGATAAAGCAGGCAGAGAAAGATGGAGTTCAAGTTCGAGTGATAGCAGGAGAAACAATGGGAGTGAGCTCTCCTGTTTATACCCGAACACCAACATTTTACTTTGACTTCACCCTTAAGCCTAAAGCAATTTTGCATCAAAGCATCCCAGAAGGTTGGACTTCCTTTGTCTACATTATTGATGGAGAAGGGGTTTTTGGGTCAGCGCATGCATCAGCTCATCATATTCTGGTTTTGGGTCCTGGAGATGGCATAAGCGTGTGCAACAAGTCATCAGAGCTGCTGAGGTTTGTGTTGATCGGAGGCCAGCCAATAAATGAACCAGTGGTTCAGCATGGGCCTTTTGTGATGAACACACAAGCTGAAATTGAACAGACCATTAGAGACTATCATTATGGCCAGAATGGGTTTGAAAGTGCCAAGTCTTGGAGCTCTCAA
>Maldo_HF_00980
ATGAAAGCTATTTCCACAGCACCACACACCACCTCACTATTCCGCATAGCCACCAACCGCTTCAAAATCCCAGGCCCTTCCTTCATCCGAAGCACCATGTCTGATTCCGATCACCAATCCCTCCCTCCTTTTTCCTCCCCAAGAATGGTCGTCAAGAAGGTCCTCGCCAAGACCCAGCACGAAGGCGATGGTGCTGTTGCCAGGAGAGCCATTGGAAGCCGCGAGTTGAGGAACCTGGATCCTTTTCTGATGCTGGATCACTTTTCAGTGTCCCCTCCTGCTGGATTTCCTGACCACCCACACAGAGGTTTCGAGACTGTCACATACATGTTACAGGGAGCAATCACTCACCAAGACTTTGCAGGGCACAGGGGTACAATCCGGACTGGGGATGTGCAGTGGATGACGGCAGGCAGGGGAATAGTTCATTCAGAAATGCCTGAAGGAGAAGGACCCAACACTGGTTTGCAGCTTTGGATCAATTTAGCCCAGAAGGACAAAATGATTGAGCCAAGATACCAAGAACTCCTAAGCAAGGACATAACTAGGGCAGAGAAAGACGGGGTCGACGTCCGAGTTGTCGCCGGAGAAGCATTGGGAGTCAGCTCCCCAGTTTACACCAGAACACCAGCAATGTTTCTAGATTTCGTCTTAAAACCGAGAGCTCAACTTCATCACTGCATACCGGAAACCTGGACTTCATTTGTGTACGTAATCGAAGGAGAAGGGGTGTTTGGATCAACTCATTCGTCAGCTCATCACGTCTTGGTTTTGGGTCCGGGAGACGGCCTAAGCGTGTGCAACAAGTCATCGGAGCCGTTGCGGTTTGTGTTGGCGGCAGGGCAACCCTTAAATGAACCAGTGGTTTCGCATGGCCCTTTTGTGATGAACACACAGGAGGAAATCTACCAAACTATTCAGGACTATCACCATGGCATGAATGGGTTTGAAATGGCCAAGACTTGGAGATCTCAA
>Maldo_HF_03398
ATGCCTGAGAAGGAAGTTTCAAGTGTCCTGAAAAAACCGCGTGCTGTGGTGAGGAAGTTCTTGGCTAGGCCTCAGCATGAAGGAGTTGGAGCCATTGTTAGAAGGAGCATAGGGAGGTTTGAGCTGAAATACTTTGATCCTTTCCTTGTTTTGGATGAGTTCTCAGTTACTGCTCCTGCTGGTTTTCCGGATCATCCACACAGAGGTTTTGAGACAGTGACCTACATGTTGCAGGGGGCTGTGACGCATGAAGATTTTGAAGGGCACAAGGGGACAATAGGAGCCGGTGACTTACAGTGGATGACCGCCGGAAGAGGCATCCTTCACTCGGAAATGCCTGCCGCCCAGGGAACCCAAGAGGGTTTACAGTTGTGGATAAACCTATCCTCCAAGCATAAAATGATTGATCCAAAGTATCAAGAACTGCTGAGCAAGGACATTGCAGAGGCTTCAAAAGATGGGATCAAAGTTAGAGTAATAGCAGGAGAAGCCTTGGGAACAAAGTCACCAATTTACACAAGGACCCCAACCATGTACTTAGACTTCACACTGAAACAAGGAGCTCACTTGCAACAACCAATACCAACATCATGGAATGCGTTTGTCTATGTGTTGGAGGGGGAGGGAATTTTTGGCAGTTCAAAATCTTTGCCTGTGACAGCCCACCACCTTCTTCTTCTTGGGATATCTGGGGATGGCTTGGAGACATGGAACAAGTCTTCCAAAACCCTAAGATTTATCTTGGTTGGAGGTGAGCCTTTGGGGGAGCCTATAACGCAATTTGGCCCCTTTGTGATGAACACTCAGGAAGAGATTGACCAGACTATTGATGATTTTGAAAATTGTGTCAACGGATTTGAGAAGGCTAGACATTGGAGATCTGGAGATTTACTTGAT
>Maldo_HF_04228
ATGCCTGAGAAAGATTTTTCAAGTGTCCTGAAAAAACCTCGTCTTGTGGTGAGGAACTTCTTGGCTAGGCCTCAGCATGAAGGAGTTGGAGCCATTGTTAGAAGGAGCATAGGGAGGTTTGAGCTGAAATACTTTGATCCTTTCCTTGTTTTGGATGAGTTCTCAGTTACTGCTCCTGCGGGTTTTCCGGATCATCCACACAGAGGATTTGAGACAGTGACCTACATGTTACAGGGAGCTGTGACACATGAAGATTTTGAAGGGCACAAAGGGACAATAGGAGCCGGTGACTTGCAATGGATGACCGCAGGAAGAGGTATCCTTCACTCAGAAATGCCTGCCGCCCAGGGAACCCAAAAGGGTTTACAATTATGGATAAACCTCTCCTCCTCGCATAAAATGATTGAGCCAAAGTACCAAGAAATGCTGAGCAAAGACATTTCAGAGGCTTCAAAAGATGGGATCACAGTTAGGGTAATAGCTGGAGAAGCCTTGGGAACAAAGTCACCAATTTACACAAGGACCCCAACCATGTACTTGGACTTCACCCTGAAACCAGGGGCTCACTTGCAACAACCAATACCAACATCGTGGAATGCATTTGTCTACGTGTTGGAGGGGGAGGGTACTTTTGGAAGTCCAAAAGCTTTGCCTGTGACAGCCCACCACCTTCTTCTTCTTGGAATTTCTGGGGATGGCTTGGAGACATGGAACAAGTCATCCAAAACCCTAAGATTTATCTTAGTTGGAGGTGAGCCTCTGGGGGAGCCTATTACGCAATTTGGACCCTTTGTGATGAACAGTCAAGAAGAGATTGATCAGGCCATTGAGGATTTTGAAAATTGTGTCAATGGATTTGAGAAGGCTAGACATTGGAGTTCTGGAGATTCACTTAAT
>Malba_006751
ATGGGCTCCAGCTTGGTTGTCCAATTTGTTTTTTTAGTGGTTTTACTAGTATCCATTACCAAAGTTCATGCTGATGATGGCGCTACATCAATGAGTCACGTACACTTCTTCAGAGTTCAACTTAACCGTCAGAAAATGATTTTTAACGTGAAGAAATACGGAGGCGTTGCTGATGGCAAAACGGATAACAGCAAGGCTTTCATTGATGCATGGACTCAAGCCTGTCAAAACAATGGAGGTGGTGTGGTTTTATTCCCAGCAGGGAAATACTTGGTGAAGCCAGTGGTTTTCACAGGTGGATGCAAGGGGCCAATGGTGGTGCAGATAAAGGGAACCCTACTGGCTCCCGTGGAGGTGAAATCTTCGATTGATATTAACCATTGGATTACCTTCCAATACGTTGACAACTTGGTAATCAATGGTGGTGGTTCGTTGGATGGACAAGGTCCCTCTGCTTGGCCTTATAACAACTGCATGAACGATCCACATTGCAAGCGACTTCCTACGGAATCCTCGAGGGTACAGATTCAAGATGTTAAGTTCAGTAATATATGGGGTAGTTCAACCACACAGAGTGCTATTACATTGAAATGTAGCCAAACTAACCCCTGCCAGAAGATTGAGATGAGGGACATCAACCTAGTTTACAACGGTCCTGAAGGATCAGCTCACTCGGCATGCACAAACGCAGATGTTCAGTTTTCAAATTTCAAGCCAAATATGCCTGAGAAGGAAGTTTCAAGTGTCCTGAAAAAACCGCGTGCTGTGGTGAGGAAGTTCTTGGCTAGGCCTCAGCATGAAGGAGTTGGAGCCATTGTTAGAAGGAGCATAGGGAGGTTTGAGCTGAAATACTTTGATCCTTTCCTTGTTTTGGATGAGTTCTCAGTTACTGCTCCTGCCGGTTTTCCGGATCATCCACACAGAGGTTTTGAGACAGTGACCTACATGTTGCAGGGGGCTGTGACGCATGAAGATTTTGAAGGGCACAAGGGGACAATAGGAGCCGGTGACTTACAGTGGATGACCGCCGGAAGAGGCATCCTTCACTCGGAAATGCCTGCCGCCCAGGGAACCCAAAAGGGTTTACAGTTGTGGATAAACCTATCCTCCAAGCATAAAATGATTGACCCAAAGTATCAAGAACTGCTGAGCAAGGACATTGCAGAGGCTTCAAAGGATGGGATCAAAGTTAGAGTAATAGCAGGAGAAGCCTTGGGAACAAAGTCACCAATTTACACAAGGACCCCAACCATGTACTTAGACTTCACACTGAAACAAGGAGCTCACTTGCAACAACCAATACCAACATCATGGAATGCGTTTGTCTATGTGTTGGAAGGGGAGGGAATTTTTGGCAGTTCAAAATCTTTGCCTGTGACAGCCCACCACCTTCTTCTTCTTGGGATATCTGGGGATGGCTTGGAGACATGGAACAAGTCTTCCAAAACCCTAAGATTTATCTTGGTTGGAGGTGAGCCTTTGGGGGAGCCTATAACGCAATTTGGCCCCTTTGTGATGAACAGTCAGGAAGAGATTGACCAGACTATTGATGATTTTGAAAATTGTGTCAACGGATTTGAGAAGGCTAGACATTGGAGATCTGGAGATTTACTTGAT
>Malba_021389
ATGTCTGATTCCGATCACCAATCCCTTCCTCCTTTTTCCTCCCCAAGAATGGTCGTCAAGAAGGTCCTCGCCAAGACCCAGCACGAAGGCGATGGTGCTGTTGCCAGGAGAGCCATCGGAAGCCGCGAGTTGAGGAACCTGGATCCTTTTCTGATGCTGGATCACTTTTCAGTGTCCCCTCCTGCTGGATTTCCTGACCACCCACACAGAGGTTTCGAGACTGTCACATACATGTTACAGGGAGCAATCACTCACCAAGACTTTGCAGGGCACAGGGGTACAATCCGGACTGGGGATGTGCAGTGGATGACGGCAGGCAGGGGAATAGTTCATTCAGAAATGCCTGAAGGAGAAGGACCCAACACTGGTTTGCAGCTTTGGATCAATTTAGCCCAGAAGGACAAAATGATTGAGCCAAGATACCAAGAACTCCTAAGCAAGGACATAACTAGGGCAGAGAAAGACGGGGTCGACGTCCGAGTTGTCGCCGGAGAAGCATTGGGAGTCAGCTCCCCAGTTTACACCAGAACACCAGCAATGTTTCTAGATTTCGTCTTAAAACCGAGAGCTCAACTTCATCACTGCATACCGGAAGCCTGGACTTCATTTGTGTACGTAATCGAAGGAGAAGGGGTGTTTGGATCAACTCATTCGTCAGCTCATCACGTCTTGGTTTTGGGTCCGGGAGACGGCCTAAGCGTGTGCAACAAGTCATCGGAGCCGTTGCGGTTTTTGTTGGCGGCAGGGCAACCCTTAAATGAACCAGTGGTTTCGCATGGCCCTTTTGTGATGAACACACAGGAGGAAATCTACCAAACTATTCAGGACTATCACCATGGCATGAATGGGTTTGAAATGGCCAAGACCTGGAGATCTCAA
>Malba_028115
ATGCCTGAGAAAGATTTTTCAAGTGTCCTGAAAAAACCTCGTCTTGTGGTGAGGAACTTCTTGGCTAGGCCTCAGCATGAAGGAGTTGGAGCCATTGTTAGAAGGAGCATAGGGAGGTTTGAGCTGAAATACTTTGATCCTTTCCTTGTTTTGGATGAGTTCTCAGTTACTGCTCCTGCGGGTTTTCCGGATCATCCACACAGAGGATTTGAGACAGTGACCTACATGTTGCAGGGAGCTGTGACACATGAAGATTTTGAAGGGCACAAGGGGACAATAGGAGCCGGTGACTTGCAATGGATGACCGCAGGAAGAGGTATCCTTCACTCAGAAATGCCTGCCGCCCAGGGAACCCAAAAGGGTTTACAATTATGGATAAACCTCTCCTCCTCGCATAAAATGATTGAGCCAAAGTACCAAGAAATGCTGAGCAAAGACATTTCAGAGGCTTCAAAAGATGGGATCACAGTTAGGGTAATAGCTGGAGAAGCCTTGGGAACAAAGTCACCAATTTACACAAGGACCCCAACCATGTACTTGGACTTCACCCTGAAACCAGGGGCTCACTTGCAACAACCAATACCAACATCGTGGAATGCATTTGTCTACGTGTTGGAGGGGGAGGGTACTTTTGGAAGTCCAAAAGCTTTGCCTGTGACAGCCCACCACCTTCTTCTTCTTGGAATTTCTGGGGATGGCTTGGAGACATGGAACAAGTCATCCAAAACCCTAAGATTTATCTTAGTTGGAGGTGAGCCTCTGGGGGAGCCTATTACGCAATTTGGACCCTTTGTGATGAACAGTCAAGAAGAGATTGATCAGACCATTGAGGATTTTGAAAATTGTGTCAATGGATTTGAGAAGGCTAGACATTGGAGTTCTGGAGATTCACTTAAT
>Malsi_03g016260
ATGCCTGAGAAAGATTTTTCAAGTGTCCTGAAAAAACCTCGTCTTGTGGTGAGGAACTTCTTGGCTAGGCCTCAGCATGAAGGAGTTGGAGCCATTGTTAGAAGGAGCATAGGGAGGTTTGAGCTGAAATACTTTGATCCTTTCCTTGTTTTGGATGAGTTCTCAGTTACTGCTCCTGCGGGTTTTCCGGATCATCCACACAGAGGATTTGAGACAGTGACCTACATGTTGCAGGGAGCTGTGACACATGAAGATTTTGAAGGGCACAAAGGGACAATAGGAGCCGGTGACTTGCAATGGATGACCGCAGGAAGAGGTATCCTTCACTCAGAAATGCCTGCCGCCCAGGGAACCCAAAAGGGTTTACAATTATGGATAAACCTCTCCTCCTCGCATAAAATGATTGAGCCAAAGTACCAAGAAATGCTGAGCAAAGACATTTCAGAGGCTTCGAAAGATGGGATCACAGTTAGGGTAATAGCTGGAGAAGCCTTGGGAACAAAGTCACCAATTTACACAAGGACCCCAACCATGTACTTGGACTTCACCCTGAAACCAGGGGCTCACTTGCAACAACCAATACCAACATCGTGGAATGCATTTGTCTACGTGTTGGAGGGGGAGGGTACTTTTGGAAGTCCAAAAGCTTTGCCTGTGACAGCCCACCACCTTCTTCTTCTTGGAATTTCTGGGGATGGCTTGGAGACATGGAACAAGTCATCCAAAACCCTAAGATTTATCTTAGTTGGAGGTGAGCCTCTGGGGGAGCCTATTACGCAATTTGGACCCTTTGTGATGAACAGTCAAGAAGAGATTGATCAGACCATTGAGGATTTTGAAAATTGTGTCAATGGATTTGAGAAGGCTAGACATTGGAGTTCTGGAGATTCACTTAAT
>Malsi_04g003520
ATGAAAGCTATTTCCACAGCACCACACACCACCTCACTATTCCGCATAGCCACCAACCGCTTCAAAATCCCAGGCCCTTCCTTCATCCGAAGCACCATGTCTGATTCCGATCACCAATCCCTCCCTCCTTTTTCCTCCCCAAGAATGGTCGTCAAGAAGGTCCTCGCCAAGACCCAGCACGAAGGCGATGGTGCTGTTGCCAGGAGAGCCATTGGAAGCCGCGAGTTGAGGAACCTGGATCCTTTTCTGATGCTGGATCACTTTTCAGTGTCCCCTCCTGCTGGATTTCCTGACCACCCACACAGAGGTTTCGAGACTGTCACATACATGTTACAGGGAGCAATCACTCACCAAGACTTTGCAGGGCACAGGGGTACAATCCGGACTGGGGATGTGCAGTGGATGACGGCAGGCAGGGGAATAGTTCATTCAGAAATGCCTGAAGGAGAAGGACCCAACACTGGTTTGCAGCTTTGGATCAATTTAGCCCAGAAGGACAAAATGATTGAGCCAAGATACCAAGAACTCCTAAGCAAGGACATAACTAGGGCAGAGAAAGACGGGGTCGACGTCCGAGTTGTCGCCGGAGAAGCATTGGGAGTCAGCTCCCCAGTTTACACCAGAACACCAGCAATGTTTCTAGATTTCGTCTTAAAACCGAGAGCTCAACTTCATCACTGCATACCGGAAGCCTGGACTTCATTTGTGTACGTAATCGAAGGAGAAGGGGTGTTTGGATCAACTCATTCGTCAGCTCATCACGTCTTGGTTTTGGGTCCGGGAGACGGCCTAAGCGTGTGCAACAAGTCATCGGAGCCGTTGCGGTTTGTGTTGGCGGCAGGGCAACCCTTAAATGAACCAGTGGTTTCGCATGGCCCTTTTGTGATGAACACACAGGAGGAAATCTACCAAACTATTCAGGACTATCACCATGGCATGAATGGGTTTGAAATGGCCAAGACTTGGAGATCTCAA
>Malsi_11g016900
ATGCCTGAGAAGGAAGTTTCAAGTGTCCTGAAAAAACCGCGTGCTGTGGTGAGGAAGTTCTTGGCTAGGCCTCAGCATGAAGGAGTTGGAGCCATTGTTAGAAGGAGCATAGGGAGGTTTGAGCTGAAATACTTTGATCCTTTCCTTGGGGCTGTGACGCATGAAGATTTTGAAGGGCACAAGGGGACAATAGGAGCCGGTGACTTACAGTGGATGACCGCCGGAAGAGGCATCCTTCACTCGGAAATGCCTGCCGCCCAGGGAACCCAAAAGGGTTTACAGTTGTGGATAAACCTATCCTCCAAGCATAAAATGATTGATCCAAAGTATCAAGAACTGCTGAGCAAGGACATTGCAGAGGCTTCAAAAGATGGGATCAAAGTTAGAGTAATAGCAGGAGAAGCCTTGGGAACAAAGTCACCAATTTACACAAGGACCCCAACCATGTACTTAGACTTCACACTGAAACAAGGAGCTCACTTGCAACAACCAATACCAACATCATGGAATGCGTTTGTCTATGTGTTGGAGGGGGAGGGAATTTTTGGCAGTTCAAAATCTTTGCCTGTGACAGCCCACCACCTTCTTCTTCTTGGGATATCTGGGGATGGCTTGGAGACATGGAACAAGTCTTCCAAAACCCTAAGATTTATCTTGGTTGGAGGTGAGCCTTTGGGGGAGCCTATAACGCAATTTGGCCCCTTTGTGATGAACACTCAGGAAGAGATTGACCAGACTATTGATGATTTTGAAAATTGTGTCAACGGATTTGAGAAGGCTAGACATTGGAGATCTGGAGATTTACTTGAT
>Malsy_03g017790
ATGTTACAGGGAGCTGTGACACATGAAGATTTTGAAGGGCACAAAGGGACAATAGGAGCCGGTGACTTGCAATGGATGACCGCAGGAAGAGGTATCCTTCACTCAGAAATGCCTGCCGCCCAGGGAACCCAAAAGGGTTTACAATTATGGATAAACCTCTCCTCCTCGCATAAAATGATTGAGCCAAAGTACCAAGAAATGCTGAGCAAAGACATTTCAGAGGCTTCAAAAGATGGGATCACAGTTAGGGTAATAGCTGGAGAAGCCTTGGGAACAAAGTCACCAATTTACACAAGGACCCCAACCATGTACTTGGACTTCACCCTGAAACCAGGGGCTCACTTGCAACAACCAATACCAACATCGTGGAATGCATTTGTCTACGTGTTGGAGGGGGAGGGTACTTTTGGAAGTCCAAAAGCTTTGCCTGTGACAGCCCACCACCTTCTTCTTCTTGGAATTTCTGGGGATGGCTTGGAGACATGGAACAAGTCATCCAAAACCCTAAGATTTATCTTAGTTGGAGGTGAGCCTCTGGGGGAGCCTATTACGCAATTTGGACCCTTTGTGATGAACAGTCAAGAAGAGATTGATCAGACCATTGAGGATTTTGAAAATTGTGTCAATGGATTTGAGAAGGCTAGACATTGGAGTTCTGGAGATTCACTTAAT
>Malsy_04g002960
ATGAAAGCTATTTTCACAGCACCACACACCACCTCACTATTCCGCATAGCCACCAACCGCTTCAAAATCCCAGTCCCTTCCTTCATCCGAAGCACCATGTCTGATTCCGATCACCAATCCCTCCCTCCTTTTTCCTCCCCAAGAATGGTCGTCAAGAAGGTCCTCGCCAAGACCCAGCACGAAGGCGATGGTGCTGTTGCCAGGAGAGCCATTGGAAGCCGCGAGTTGAGGAACCTGGATCCTTTTCTGATGCTGGATCACTTTTCAGTGTCCCCTCCTGCTGGATTTCCTGACCACCCACACAGAGGTTTCGAGACTGTCACATACATGTTACAGGGAGCAATCACTCACCAAGACTTTGCAGGGCACAGGGGTACAATCCGGACTGGGGATGTGCAGTGGATGACGGCAGGCAGGGGAATAGTTCATTCAGAAATGCCTGAAGGAGAAGGACCCAACACTGAACTCCTAAGCAAGGACATAACTAGGGCAGAGAAAGACGGGGTCGACGTCCGAGTTGTCGCCGGAGAAGCATTGGGAGTCAGCTCCCCAGTTTACACCAGAACACCAGCAATGTTTCTAGATTTCGTCTTAAAACCGAGAGCTCAACTTCATCACTGCATACCGGAAGCCTGGACTTCATTTGTGTACGTAATCGAAGGAGAAGGGGTGTTTGGATCAACTCATTCGTCAGCTCATCACGTCTTGGTTTTGGGTCCGGGAGACGGCCTAAGCGTGTGCAACAAGTCATCGGAGCCGTTGCGGTTTGTGTTGGCGGCAGGGCAACCCTTAAATGAACCAGTGGTTTCGCATGGCCCTTTTGTGATGAACACACAGGAGGAAATCTACCAAACTATTCAGGACTATCACCATGGCATGAATGGGTTTGAAATGGCCAAGACTTGGAGATCTCAA
>Malsy_11g017840
ATGCCTGAGAAGGAAGTTTCAAGTGTCCTGAAAAAACCGCGTGCTGTGGTGAGGAAGTTCTTGGCTAGGCCTCAGCATGAAGGAGTTGGAGCCATTGTTAGAAGGAGCATAGGGAGATATATTGAAGGATTTCAGATGTCTGAATTAATGGGGTTTACTGCTCCTGCTGGTTTTCCGGATCATCCACACAGAGGTTTTGAGACAGTGACCTACATGTTGCAGGGGGCTGTGACGCATGAAGATTTTGAAGGGCACAAGGGGACAATAGGAGCCGGTGACTTACAGTGGATGACCGCCGGAAGAGGCATCCTTCACTCGGAAATGCCTGCCGCCCAGGGAACCCAAAAGGGTTTACAGTTGTGGATAAACCTATCCTCCAAGCATAAAATGATTGATCCAAAGTATCAAGAACTGCTGAGCAAGGACATTGCAGAGGCTTCAAAAGATGGGATCAAAGTTAGAGTAATAGCAGGAGAAGCCTTGGGAACAAAGTCACCAATTTACACAAGGACCCCAACCATGTACTTAGACTTCACACTGAAACAAGGAGCTCACTTTCAACAACCAATACCAACATCATGGAATGCGTTTGTCTATGTGTTGGAGGGGGAGGGAATTTTTGGCAGTTCAAAATCTTTGCCTGTGACAGCCCACCACCTTCTTCTTCTTGGGATATCTGGGGATGGCTTGGAGACATGGAACAAGTCTTCCAAAACCCTAAGATTTATCTTGGTTGGAGGTGAGCCTTTGGGGGAGCCTATAACGCAATTTGGCCCCTTTGTGATGAACACTCAGGAAGAGATTGACCAGACTATTGATGATTTTGAAAATTGTGTCAACGGATTTGAGAAGGCTAGACATTGGAGATCTGGAGATTTACTTGAT
>Maldo_GDDH_03G1190300
ATGCCTGAGAAAGATTTTTCAAGTGTCCTGAAAAAACCTCGTCTTGTGGTGAGGAACTTCTTGGCTAGGCCTCAGCATGAAGGAGTTGGAGCCATTGTTAGAAGGAGCATAGGGAGGTTTGAGCTGAAATACTTTGATCCTTTCCTTGTTTTGGATGAGTTCTCAGTTACTGCTCCTGCGGGTTTTCCGGATCATCCACACAGAGGATTTGAGACAGTGACCTACATGTTGCAGGGAGCTGTGACACATGAAGATTTTGAAGGGCACAAAGGGACAATAGGAGCCGGTGACTTGCAATGGATGACCGCAGGAAGAGGTATCCTTCACTCAGAAATGCCTGCCGCCCAGGGAACCCAAAAGGGTTTACAATTATGGATAAACCTCTCCTCCTCGCATAAAATGATTGAGCCAAAGTACCAAGAAATGCTGAGCAAAGACATTTCAGAGGCTTCAAAAGATGGGATCACAGTTAGGGTAATAGCTGGAGAAGCCTTGGGAACAAAGTCACCAATTTACACAAGGACCCCAACCTTGTACTTGGACTTCACCCTGAAACCAGGGGCTCACTTGCAACAACCAATACCAACATCGTGGAATGCATTTGTCTACGTGTTGGAGGGGGAGGGTACTTTTGGAAGTCCAAAAGCTTTGCCTGTGACAGCCCACCACCTTCTTCTTCTTGGAATTTCTGGGGATGGCTTGGAGACATGGAACAAGTCATCCAAAACGCTAAGATTTATCTTAGTTGGAGGTGAGCCTCTGGGGGAGCCTATTACACAATTTGGACCCTTTGTGATGAACAGTCAAGAAGAGATTGATCAGACCATTGAGGATTTTGAAAATTGTGTCAATGGATTTGAGAAGGCTAGACATTGGAGTTCTGGAGATTCACTTAAT
>Maldo_GDDH_04G1033300
ATGAAAGCTATTTTCACAGCACCACACACCACCTCACTATTCCGCATAGCCACCAACCGCTTCAAAATCCCAGTCCCTTCCTTCATCCGAAGCACCATGTCTGATTCCGATCACCAATCCCTCCCTCCTTTTTCCTCCCCAAGAATGGTCGTCAAGAAGGTCCTCGCCAAGACCCAGCACGAAGGCGATGGTGCTGTTGCCAGGAGAGCCATTGGAAGCCGCGAGTTGAGGAACCTGGATCCTTTTCTGATGCTGGATCACTTTTCAGTGTCCCCTCCTGCTGGATTTCCTGACCACCCACACAGAGGTTTCGAGACTGTCACATACATGTTACAGGGAGCAATCACTCACCAAGACTTTGCAGGGCACAGGGGTACAATCCGGACTGGGGATGTGCAGTGGATGACGGCAGGCAGGGGAATAGTTCATTCAGAAATGCCTGAAGGAGAAGGACCCAACACTGGTTTGCAGCTTTGGATCAATTTAGCCCAGAAGGACAAAATGATTGAGCCAAGATACCAAGAACTCCTAAGCAAGGACATAACTAGGGCAGAGAAAGACGGGGTCGACGTCCGAGTTGTCGCCGGAGAAGCATTGGGAGTCAGCTCCCCAGTTTACACCAGAACACCAGCAATGTTTCTAGATTTCGTCTTAAAACCGAGAGCTCAACTTCATCACTGCATACCGGAAGCCTGGACTTCATTTGTGTACGTAATCGAAGGAGAAGGGGTGTTTGGATCAACTCATTCGTCAGCTCATCACGTCTTGGTTTTGGGTCCGGGAGACGGCCTAAGCGTGTGCAACAAGTCATCGGAGCCGTTGCGGTTTTTGTTGGCGGCAGGGCAACCCTTAAATGAACCAGTGGTTTCGCATGGCCCTTTTGTGATGAACACACAGGAGGAAATCTACCAAACTATTCAGGACTATCACCATGGCATGAATGGGTTTGAAATGGCCAAGACTTGGAGATCTCAA
>Maldo_GDDH_11G1206900
TCTTTCATTTGTCCTCACATTATTTTGCAGCAGTTTTCAAATTCCAAGCCAAATATGCCTGAGAAGGAAGTTTCAAGTGTCCTGAAAAAACCGCGTGCTGTGGTGAGGAAGTTCTTGGCTAGGCCTCAGCATGAAGGAGTTGGAGCCATTGTTAGAAGGAGCATAGGGAGGTTTGAGCTGAAATACTTTGATCCTTTCCTTGTTTTGGATGAGTTCTCAGTTACTGCTCCTGCTGGTTTTCCGGATCATCCACACAGAGGTTTTGAGACAGTGACCTACATGTTGCAGGGGGCTGTGACGCATGAAGATTTTGAAGGGCACAAGGGGACAATAGGAGCCGGTGACTTACAGTGGATGACCGCCGGAAGAGGCATCCTTCACTCGGAAATGCCTGCCGCCCAGGGAACCCAAAAGGGTTTACAGTTGTGGATAAACCTATCCTCCAAGCATAAAATGATTGATCCAAAGTATCAAGAACTGCTGAGCAAGGACATTGCAGAGGCTTCAAAAGATGGGATCAAAGTTAGAGTAATAGCAGGAGAAGCCTTGGGAACAAAGTCACCAATTTACACAAGGACCCCAACCATGTACTTAGACTTCACACTGAAACAAGGAGCTCACTTGCAACAACCAATACCAACATCATGGAATGCGTTTGTCTATGTGTTGGAGGGGGAGGGAATTTTTGGCAGTTCAAAATCTTTGCCTGTGACAGCCCACCACCTTCTTCTTCTTGGGATATCTGGGGATGGCTTGGAGACATGGAACAAGTCTTCCAAAACCCTAAGATTTATCTTGGTTGGAGGTGAGCCTTTGGGGGAGCCTATAACGCAATTTGGCCCCTTTGTGATGAACACTCAGGAAGAGATTGACCAGACTATTGATGATTTTGAAAATTGTGTCAACGGATTTGAGAAGGCTAGACATTGGAGATCTGGAGATTTACTTGAT
>Maldo_Gala_03g016820
ATGCCTGAGAAAGATTTTTCAAGTGTCCTGAAAAAACCTCGTCTTGTGGTGAGGAACTTCTTGGCTAGGCCTCAGCATGAAGGAGTTGGAGCCATTGTTAGAAGGAGCATAGGGAGGTTTGAGCTGAAATACTTTGATCCTTTCCTTGTTTTGGATGAGTTCTCAGTTACTGCTCCTGCGGGTTTTCCGGATCATCCACACAGAGGATTTGAGACAGTGACCTACATGTTACAGGGAGCTGTGACACATGAAGATTTTGAAGGGCACAAAGGGACAATAGGAGCCGGTGACTTGCAATGGATGACCGCAGGAAGAGGTATCCTTCACTCAGAAATGCCTGCCGCCCAGGGAACCCAAAAGGGTTTACAATTATGGATAAACCTCTCCTCCTCGCATAAAATGATTGAGCCAAAGTACCAAGAAATGCTGAGCAAAGACATTTCAGAGGCTTCAAAAGATGGGATCACAGTTAGGGTAATAGCTGGAGAAGCCTTGGGAACAAAGTCACCAATTTACACAAGGACCCCAACCATGTACTTGGACTTCACCCTGAAACCAGGGGCTCACTTGCAACAACCAATACCAACATCGTGGAATGCATTTGTCTACGTGTTGGAGGGGGAGGGTACTTTTGGAAGTCCAAAAGCTTTGCCTGTGACAGCCCACCACCTTCTTCTTCTTGGAATTTCTGGGGATGGCTTGGAGACATGGAACAAGTCATCCAAAACCCTAAGATTTATCTTAGTTGGAGGTGAGCCTCTGGGGGAGCCTATTACGCAATTTGGACCCTTTGTGATGAACAGTCAAGAAGAGATTGATCAGACCATTGAGGATTTTGAAAATTGTGTCAATGGATTTGAGAAGGCTAGACATTGGAGTTCTGGAGATTCACTTAAT
>Maldo_Gala_04g003090
ATGAAAGCTATTTTCACAGCACCACACACCACCTCACTATTCCGCATAGCCACCAACCGCTTCAAAATCCCAGTCCCTTCCTTCATCCGAAGCACCATGTCTGATTCCGATCACCAATCCCTCCCTCCTTTTTCCTCCCCAAGAATGGTCGTCAAGAAGGTCCTCGCCAAGACCCAGCACGAAGGCGATGGTGCTGTTGCCAGGAGAGCCATTGGAAGCCGCGAGTTGAGGAACCTGGATCCTTTTCTGATGCTGGATCACTTTTCAGTGTCCCCTCCTGCTGGATTTCCTGACCACCCACACAGAGGTTTCGAGACTGTCACATACATGTTACAGGGAGCAATCACTCACCAAGACTTTGCAGGGCACAGGGGTACAATCCGGACTGGGGATGTGCAGTGGATGACGGCAGGCAGGGGAATAGTTCATTCAGAAATGCCTGAAGGAGAAGGACCCAACACTGGTTTGCAGCTTTGGATCAATTTAGCCCAGAAGGACAAAATGATTGAGCCAAGATACCAAGAACTCCTAAGCAAGGACATAACTAGGGCAGAGAAAGACGGGGTCGACGTCCGAGTTGTCGCCGGAGAAGCATTGGGAGTCAGCTCCCCAGTTTACACCAGAACACCAGCAATGTTTCTAGATTTCGTCTTAAAACCGAGAGCTCAACTTCATCACTGCATACCGGAAGCCTGGACTTCATTTGTGTACGTAATCGAAGGAGAAGGGGTGTTTGGATCAACTCATTCGTCAGCTCATCACGTCTTGGTTTTGGGTCCGGGAGACGGCCTAAGCGTGTGCAACAAGTCATCGGAGCCGTTGCGGTTTTTGTTGGCGGCAGGGCAACCCTTAAATGAACCAGTGGTTTCGCATGGCCCTTTTGTGATGAACACACAGGAGGAAATCTACCAAACTATTCAGGACTATCACCATGGCATGAATGGGTTTGAAATGGCCAAGACTTGGAGATCTCAA
>Maldo_Gala_11g018630
ATGTTGCAGGGGGCTGTGACGCATGAAGATTTTGAAGGGCACAAGGGGACAATAGGAGCCGGTGACTTACAGTGGATGACCGCCGGAAGAGGCATCCTTCACTCGGAAATGCCTGCCGCCCAGGGAACCCAAAAGGGTTTACAGTTGTGGATAAACCTATCCTCCAAGCATAAAATGATTGATCCAAAGTATCAAGAACTGCTGAGCAAGGACATTGCAGAGGCTTCAAAAGATGGGATCAAAGTTAGAGTAATAGCAGGAGAAGCCTTGGGAACAAAGTCACCAATTTACACAAGGACCCCAACCATGTACTTAGACTTCACACTGAAACAAGGAGCTCACTTGCAACAACCAATACCAACATCATGGAATGCGTTTGTCTATGTGTTGGAGGGGGAGGGAATTTTTGGCAGTTCAAAATCTTTGCCTGTGACAGCCCACCACCTTCTTCTTCTTGGGATATCTGGGGATGGCTTGGAGACATGGAACAAGTCTTCCAAAACCCTAAGATTTATCTTGGTTGGAGGTGAGCCTTTGGGGGAGCCTATAACGCAATTTGGCCCCTTTGTGATGAACACTCAGGAAGAGATTGACCAGACTATTGATGATTTTGAAAATTGTGTCAACGGATTTGAGAAGGCTAGACATTGGAGATCTGGAGATTTACTTGAT
>Pyrco_DAP_Chr11v0.1_28273.1
ATGCCTGAGAAGGAAGTTTCAAGTGTCCTGAAAAAACCTCGTGTTGTGGTGAGGAAGTTCTTGGCGAGGCCTCAGCTTGAAGGAGTTGGAGCCATTGTTAGAAGGAGCATAGGGAGGTTTGAGCTGAAATACTTTGATCCTTTTCTTGTTTTGGATGAGTTCTCAGTTACTGCTCCTGCTGGTTTCCCGGATCATCCACACAGAGGTTTTGAGACAGTGACCTACATGTTGCAGGGAGCTGTGACGCATGAAGATTTTGAAGGGCACAAAGGGACAATAGGAGCCGGTGACCTACAGTGGATGACCGCCGGAAGAGGCATCCTTCACTCGGAAATGCCTGCCGCCCAGGGAACCCAAAAGGGTTTACAGTTGTGGATAAACCTCTCCTCCAAGCATAAAATGATTGATCCAAAGTATCAAGAACTGCTGAGCAAGGACGTTGCAGAGGCTTCAAAAGATGGGATCGAAGTTAGAGTAATAGCAGGAGAAGCCTTGGGAACAAAGTCACCAATTTACACAAGGACCCCAACCATGTACTTAGACTTCACACTGAAACCAGGAGCTCACTTGGAACAACCAATACCAACATCATGGAATGCATTTGTCTATGTGTTGGAGGGGGAGGGAATTTTTGGCAGTTCAAAATCTTTGCCCGTGACTGCCCACCACCTTCTTCTTCTTGGAATATCTGGGGATGGCTTGGAGACATGGAACAAGTCTTCGAAAACCCTAAGATTTATCTTGGTTGGAGGTGAGCCTTTGGGGGAGCCTGTAACGCAATTCGGCCCCTTTGTGATGAACAGTCAGGAAGAGATTGACCAGACCATTGATGATTTTGACAATTGTGTCAATGGATTTGAGAAGGCTAGACATTGGAGATCTGGACATTTACTTGAT
>Pyrco_DAP_Chr11v0.1_28299.1
ATGCCTGAGAAGGAAGCTTCAAGTGTCCTGAAAAAACCTCGTGTTGTGGTGAGGAAGTTCTTGGCGAGGCCTCAGCTTGAAGGAGTTGGAGCCATTGTTAGAAGGAGCATAGGGAGGTTTGAGCTGAAATACTTTGATCCTTTTCTTGTTTTGGATGAGTTCTCAGTTACTGCTCCTGCTGGTTTCCCGGATCATCCACACAGAGGTTTTGAGACAGTGACCTACATGTTGCAGGGAGCTGTGACGCATGAAGATTTTGAAGGGCACAAAGGGACAATAGGAGCCGGTGACCTACAGTGGATGACCGCCGGAAGAGGCATCCTTCACTCGGAAATGCCTGCCGCCCAGGGAACCCAAAAGGGTTTACAGTTGTGGATAAACCTCTCCTCCAAGCATAAAATGATTGATCCAAAGTATCAAGAACTGCTGAGCAAGGACGTTGCAGAGGCTTCAAAAGATGGGATCGAAGTTAGAGTAATAGCAGGAGAAGCCTTGGGAACAAAGTCACCAATTTACACAAGGACCCCAACCATGTACTTAGACTTCACACTGAAACCAGGAGCTCACTTGGAACAACCAATACCAACATCATGGAATGCATTTGTCTATGTGTTGGAGGGGGAGGGAATTTTTGGCAGTTCAAAATCTTTGCCCGTGACTGCCCACCACCTTCTTCTTCTTGGAATATCTGGGGATGGCTTGGAGACATGGAACAAGTCTTCGAAAACCCTAAGATTTATCTTGGTTGGAGGTGAGCCTTTGGGGGAGCCTATAACGCAATTCGGCCCCTTTGTGATGAACAGTCAGGAAGAGATTGACCAGACCATTGATGATTTTGACAATTGTGTCAATGGATTTGAGAAGGCTAGACATTGGAGATCTGGACATTTACTTGAT
>Pyrco_DAP_Chr3v0.1_06961.1
ATGCCTGAGAATGATATTTCAAGTGTCCTGAAAAAACCTCGTCTTGTGGTGAGGAACTTCTTGGCCAGGCCTCAGCATGAAGGAGTTGGAGCCATTGTTAGAAGGAGCATAGGGAGATATTTGAGATGGCTGAGTCAATGGGTGGTTGTGTTTTTTGCAGTTACTGCTCCTGCTGGTTTTCCGGATCATCCACACAGAGGATTTGAGACAGTGACCTACATGTTGCAGGGAGCTGTGACACATGAAGATTTTGAAGGGCACAAAGGGACAATAGGAGCTGGTGACTTGCAATGGATGACCGCAGGAAGAGGTATCCTTCACTCAGAAATGCCTGCCGCCCAGGGAACCCAAAAGGGTTTACAATTATGGATAAACCTCTCCTCCTCGCAAAAAATGATTGAGCCAAAGTACCAAGAAATACTGAGCAAAGACATTGCAGAGGCTTCAAAAGATGGGATCACAGTTAGGGTAATAGCTGGAGAAGCCTTGGGAACAAAGTCATCAATTTACACAAGGACCCCAACCATGTACTTGGACTTCACCCTGAAACCAGGAGCTCACTTGCAACAACCAATACCAACATCCTGGAATGCATTTGTCTACGTGTTGGAGGGGGAGGGTACTTTTGGAAGTCCACAATCTTTGCCTGTGACAGCCCACCACCTTCTTCTTCTTGGAATTTCTGGGGATGGCCTGGAGACATGGAACAAGTCATCCAAAACCCTAAGATTTATCTTAGTTGGTGGTGAGCCACTGGGGGAGCCTATTACGCAATTTGGACCCTTTGTGATGAACAGTCAAGAAGAGATTGATCAGACCATTGCGGATTTTGAAAATTGTGTCAATGGATTTGAGAAGGCTAGACATTGGAGTTCTGGAGATCCACTTAAT
>Pyrco_DAP_Chr3v0.1_06991.1
ATGCCTGAGAATGATATTTCAAGTGTCCTGAAAAAACCTCGTCTTGTGGTGAGGAACTTCTTGGCCAGGCCTCAGCATGAAGGAGTTGGAGCCATTGTTAGACGGAGCATAGGGAGATATTTGAGATGGCTGAGTCAATGGGTGGTTGTGTTTTTTGCAGTTACTGCTCCTGCTGGTTTTCCGGATCATCCACACAGAGGATTTGAGACAGTGACCTACATGTTGCAGGGAGCTGTGACACATGAAGATTTTGAAGGGCACAAAGGGACAATAGGAGCTGGTGACTTGCAATGGATGACCGCAGGAAGAGGTATCCTTCACTCAGAAATGCCTGCCGCCCAGGGAACCCAAAAGGGTTTACAATTATGGATAAACCTCTCCTCCTCGCAAAAAATGATTGAGCCAAAGTACCAAGAAATACTGAGCAAAGACATTGCAGAGGCTTCAAAAGATGGGATCACAGTTAGGGTAATAGCTGGAGAAGCCTTGGGAACAAAGTCATCAATTTACACAAGGACCCCAACCATGTACTTGGACTTCACCCTGAAACCAGGAGCTCACTTGCAACAACCAATACCAACATCCTGGAATGCATTTGTCTACGTGTTGGAGGGGGAGGGTACTTTTGGAAGTCCACAATCTTTGCCTGTGACAGCCCACCACCTTCTTCTTCTTGGAATTTCTGGGGATGGCCTGGAGACATGGAACAAGTCATCCAAAACCCTAAGATTTATCTTAGTTGGTGGTGAGCCACTGGGGGAGCCTATTACGCAATTTGGACCCTTTGTGATGAACAGTCAAGAAGAGATTGATCAGACCATTGCGGATTTTGAAAATTGTGTCAATGGATTTGAGAAGGCTAGACATTGGAGTTCTGGAGATCCACTTAAT
>Pyrco_DAP_Chr4v0.1_08326.1
ATGAAAGCTATTTCCTCAGCACCACACAACACCTCATTATTCGGCAGAGCCACCAACCGCTTCAAAATCCCATTCCCTTCCTTCATCCGAAACACCATGTCTGATTCCGATCACCAATCCCTTCCTCCTTTTTCCTCCCCAAGAATGGTCGTCAAGAAGGTCCTCGCCAAGACCCAGCACGAAGGCGATGGTGCTGTTGTCAGGAGAGCCATTGGAAGCTGCGAGTTGAGGAACCTGGATCCTTTTCTGATGCTGGATCACTTTTCAGTGTCCCCACCTGCTGGATTTCCTGACCACGCACACAGAGGTTTCGAGACTGTCACATACATGTTACAGTTACAAGTTTCGGTTTGTTTGGATTTCAGGGAGCAATCACTCACCAAGACTTTGCAGGGCACAGGGGTACAATCCGAACTGGGGATGTGCAGGATTGAGCCAAGATATCAAGAACTCCTAAGCAAGGACATAACTAGGGCAGAGAAAGACGGGGTCGACGTCCGAGTTGTCGCTGGAGAAGCATTGGGAGTCAGCTCCCCAGTTTACACCAGAACACCAGCAATGTTTCTAGATTTCGTCTTAAAACCAAGAGCTCAACTTCATCACTGCATACCGGAAGCCTGGACTTCATTTGTGTATGTAATCGAAGGAGAAGGGGTTTTTGGATCAACTCATTCGTCAGCTCATCACGTCTTGGTTTTGGGTCCGGGAGACGGTCTAAGCGTGTGCAACAAGTCATCGGAGCCGTTGCGGTTTCTGTTGGCAGCAGGGCAACCCCTAAATGAACCAGTGGTTTCGCATGGGCCTTTTGTGATGAACACACAGGAGGAAATCTACCAAACTATTCAAGACTATCACTATGGCATGAATGGGTTTGAAATGGCCAAGAGTTGGAGATCTAAA
>Pyrco_DAP_Chr4v0.1_08328.1
ATGGAAGCTATTTCCTCAGCACCACACACCACTTCATTATTCGGCAGAGCCACCAACCGCTTCAAAATCCCATTCCCTTCCTTCATCCGAAACACCATGTCTGATTCCAATCACCAATCCCTTCCTCCTTTTTCCTCCCCAAGAATGGTCGTCAAGAGGGTCCTCGCCAAGACCCAGCACGAAGGCGATGGTGCTGTTGTCAAGAGAGCCATTGGAAGCCGCGAGTTGAGGAACCTGGATCCTTTTCTGATGCTGGATCACTTTTCAGTGTCCCCACCTGCTGGATTTCCTGACCACGCGCACAGAGGTTTCGAGACTGTCACATACATGTTACAGTTACAAGTTTCGGTTTGTTTGGATTTCAGGGAGCAATCACTCACCAAGACTTTGCAGGGCACAGGGGTACAATCCGAACTGGGGATGTGCAGGATTGAGCCAAGATATCAAGAACTCCTAAGCAAGGACATAAGTAGGGCAGAGAAAGACGGGATCGACGTCCGAGTTGTCGCCGGAGAAGCATTGGGAGTCAGCTCCCCAGTTTACACCAGAACACCAGCAATGTTTCTAGATTTCGTCTTAAAACCAAGAGCTCAGCTTCATCACTGCATACCGGAAGCCTGGACTTCATTTGTGTACGTAATCGAAGGAGAAGGGGTGTTTGGATCAACTCATTCGTCAGCTCATCACGTCTTGGTTTTGGGTCCGGGAGACGGTCTAAGCGTGTGCAACAAGTCATTGGAGCCGTTGCGGTTTCTGTTGGCGGCAGGGCAACCCTTAAATGAACCAGTGGTTTCGCATGGCCCTTTTGTGATGAACACACAGGAGGAAATCTACCAAACTATTCAAGACTATCACTATGGTATGAATGGGTTTGAAATGGCCAAGACTTGGAGATCTCAA
>Pyrco_BP1_008700.1
ATGCCTGAGAATGATATTTCAAGTGTCCTGAAAAAACCTCGTCTTGTGGTGAGGAACTTCTTGGCCAGGCCTCAGCATGAAGGAGTTGGAGCCATTGTTAGACGGAGCATAGGGAGGTTCGAGCTGAAATACTTTGATCCTTTCCTTGTTTTGGATGAGTTCTCAGTTACTGCTCCTGCTGGTTTTCCGGATCATCCACACAGAGGATTTGAGACAGTGACCTACATGTTGCAGGGAGCTGTGACACATGAAGATTTTGAAGGGCACAAAGGGACAATAGGAGCTGGTGACTTGCAATGGATGACCGCAGGAAGAGGTATCCTTCACTCAGAAATGCCTGCCGCCCAGGGAACCCAAAAGGGTTTACAATTATGGATAAACCTCTCCTCCTCGCAAAAAATGATTGAGCCAAAGTACCAAGAAATACTGAGCAAAGACATTGCAGAGGCTTCAAAAGATGGGATCACAGTTAGGGTAATAGCTGGAGAAGCCTTGGGAACAAAGTCACCAATTTACACAAGGACCCCAACCATGTACTTGGACTTCACCCTGAAACCAGGAGCTCACTTGCAACAACCAATACCAACATCCTGGAATGCATTTGTCTACGTGTTGGAGGGGGAGGGTACTTTTGGAAGTCCACAATCTTTGCCTGTGACAGCCCACCACCTTCTTCTTCTTGGAATTTCTGGGGATGGCCTGGAGACATGGAACAAGTCATCCAAAACCCTAAGATTTATCTTAGTTGGTGGTGAGCCTCTGGGGGAGCCTATTACGCAATTTGGACCCTTTGTGATGAACAGTCAAGAAGAGATTGATCAGACCATTGAGGATTTTGAAAATTGTGTCAATGGATTTGAGAAGGCTAGACATTGGAGTTCTGGAGATCCACTTAAT
>Pyrco_BP1_023474.1
ATGCCTGAGAAGGAAGTTTCAAGTGTCCTGAAAAAACCTCGTGTTGTGGTGAGGAAGTTCTTGGCGAGGCCTCAGCTTGAAGGAGTTGGAGCCATTGTTAGAAGGAGCATAGGGAGGTTTGAGCTGAAATACTTTGATCCTTTTCTTGTTTTGGATGAGTTCTCAGTTACTGCTCCTGCTGGTTTCCCGGATCATCCACACAGAGGTTTTGAGACAGTGACCTACATGTTGCAGGGAGCTGTGACGCATGAAGATTTTGAAGGGCACAAAGGGACAATAGGAGCCGGTGACCTACAGTGGATGACCGCCGGAAGAGGCATCCTTCACTCGGAAATGCCTGCCGCCCAGGGAACCCAAAAGGGTTTACAGTTGTGGATAAACCTCTCCTCCAAGCATAAAATGATTGATCCAAAGTATCAAGAACTGCTGAGCAAGGACGTTGCAGAGGCTTCAAAAGATGGGATCGAAGTTAGAGTAATAGCAGGAGAAGCCTTGGGAACAAAGTCACCAATTTACACAAGGACCCCAACCATGTACTTAGACTTCACACTGAAACCAGGAGCTCACTTGGAACAACCAATACCAACATCATGGAATGCATTTGTCTATGTGTTGGAGGGGGAGGGAATTTTTGGCAGTTCAAAATCTTTGCCCGTGACTGCCCACCACCTTCTTCTTCTTGGAATATCTGGGGATGGCTTGGAGACATGGAACAAGTCTTCGAAAACCCTAAGATTTATCTTGGTTGGAGGTGAGCCTTTGGGGGAGCCTGTAACGCAATTCGGCCCCTTTGTGATGAACAGTCAGGAAGAGATTGACCAGACCATTGATGATTTTGACAATTGTGTCAATGGATTTGAGAAGGCTAGACATTGGAGATCTGGACATTTACTTGAT
>Pyrco_BP1_040344.1
ATGTTTCTAGATTTCGTCTTAAAACCAAGAGCTCAACTTCATCATTGCATACCGGAAGCCTGGACTTCATTTGTGTACGTAATCGAAGGAGAAGGGGTGTTTGGATCAACTCATTCGTCAGCTCATCACGTCTTGGTTTTGGGTCCGGGAGACGGTCTAAGCGTGTGCAACAAGTCATCGGAGCCGTTGCGGTTTCTGTTGGCAGCAGGGCAACCCTTAAATGAACCAGTGGTTTCGCATGGCCCTTTTGTGATGAACACACAGGAGGAAATCTACCAAACTATTCAAGACTATCACTATGGCATGAATGGGTTTGAAATGGCCAAGAATTGGAGATCTAAA
>Pyrco_BP_DH_03g14310
ATGCCTGAGAATGATATTTCAAGTGTCCTGAAAAAACCTCGTCTTGTGGTGAGGAACTTCTTGGCCAGGCCTCAGCATGAAGGAGTTGGAGCCATTGTTAGAAGGAGCATAGGGAGGTTCGAGCTGAAATACTTTGATCCTTTCCTTGTTTTGGATGAGTTCTCAGTTACTGCTCCTGCTGGTTTTCCGGATCATCCACACAGAGGATTTGAGACAGTGACCTACATGTTGCAGGGAGCTGTGACACATGAAGATTTTGAAGGGCACAAAGGGACAATAGGAGCTGGTGACTTGCAATGGATGACCGCAGGAAGAGGTATCCTTCACTCAGAAATGCCTGCCGCCCAGGGAACCCAAAAGGGTTTACAATTATGGATAAACCTCTCCTCCTCGCAAAAAATGATTGAGCCAAAGTACCAAGAAATACTGAGCAAAGACATTGCAGAGGCTTCAAAAGATGGGATCACAGTTAGGGTAATAGCTGGAGAAGCCTTGGGAACAAAGTCACCAATTTACACAAGGACCCCAACCATGTACTTGGACTTCACCCTGAAACCAGGAGCTCACTTGCAACAACCAATACCAACATCCTGGAATGCATTTGTCTACGTGTTGGAGGGGGAGGGTACTTTTGGAAGTCCACAATCTTTGCCTGTGACAGCCCACCACCTTCTTCTTCTTGGAATTTCTGGGGATGGACTGGAGACATGGAACAAGTCATCCAAAACCCTAAGATTTATCTTAGTTGGTGGTGAGCCTCTGGGGGAGCCTATTACGCAATTTGGACCCTTTGTGATGAACAGTCAAGAAGAGATTGATCAGACCATTGAGGATTTTGAAAATTGTGTCAATGGATTTGAGAAGGCTAGACATTGGAGTTCTGGAGATCCACTTAAT
>Pyrco_BP_DH_04g02740
ATGAAAGCTATTTCCTCAGCACCACACACCACCTCATTATTCGGCAGAGCCACCAACCGCTTCAAAATCCCATTCCCTTCCTTCATCCGAAACACCATGTCTGATTCCGATCACCAATCCCTTCCTCCTTTTTCCTCCCCAAGAATGGGCGTCAAGAAGGTCCTCGCCAAGACCCAGCACGAAGGCGATGGCGCTGTTGTCAGGAGAGCCATTGGAAGCTGCGAGTTGAGGAACCTGGATCCTTTTCTGATGATCGATCACTTTTCGGTGTCCCCACCTGCTGGATTTCCTGACCACGCACACAGAGGTTTCGAGACTGTCACATACATGTTACAGGGAGCAATCACTCACCAAGACTTTGCAGGGCACAGGGGTACAATCCGAACTGGGGATGTGCAGTGGATGACGGCAGGCAGGGGAATAGTTCATTCAGAAATGCCTGAAGGAGAAGGACCCAACACTGGTTTGCAGCTTTGGATCAATTTAGCCCGGAAGGACAAAATGATTGAGCCAAGATATCAAGAACTCCTAAGCAAGGACATAACTAGGGCAGAGAAAGACGGGGTCGACGTCCGAGTTGTTGCCGGAGAAGCATTGGGAGTCAGCTCCCCAGTTTACACCAGAACACCAGCAATGTTTCTAGATTTCGTCTTAAAACCAAGAGCTCAACTTCATCACTGCATACCGGAAGCCTGGACTTCATTTGTGTACGTAATCGAAGGAGAAGGGGTGTTTGGATCAACTCATTCGTCAGCTCATCACGTCTTGGTTTTGGGTCCGGGAGACGGTCTAAGCGTGTGCAACAAGTCATCGGAGCCGTTGCGGTTTCTGTTGGCAGCAGGGCAACCCTTAAATGAACCAGTGGTTTCGCATGGCCCTTTTGTGATGAACACACAGGAGGAAATCTACCAAACTATTCAAGACTATCACTATGGCATGAATGGGTTTGAGATGGCCAAGAATTGGAGATCTAAA
>Pyrco_BP_DH_04g02760
ATGGAAGCTATTTCCTCAGCACCACACACCACTTCATTATTCGGCAGAGCCACCAACCGCTTCAAAATCCCATTCCCTTCCTTCATCCGAAACACCATGTCTGATTCCAATCACCAATCCCTTCCTCCTTTTTCCTCCCCAAGAATGGTCGTCAAGAGGGTCCTCGCCAAGACCCAGCACGAAGGCGATGGTGCTGTTGTCAAGAGAGCCATTGGAAGCAGCGAGTTGAGGAACCTGGATCCTTTTCTGATGATCGATCACTTTTCAGTGTCCCCACCTGCTGGATTTCCTGACCACGCGCACAGAGGTTTCGAGACTGTCACATACATGTTAGAGGAGCAATCACTCACCAAGACTTTGCAGGGCACAGGGGTACAATCCGAACTGGGGATGTGCAGTGGA
>Pyrco_BP_DH_04g02780
ATGAAAGCTATTTCCGCAGCACCAAACACCACCTCATTATTCCGCAGAGCAACCAACCGCTTCAAAATCCCAGTCCCTTCCTTCATCCGAAACACCATGTCTGATTCCGATCACCAATCCCTTCCTCCTTTTTCCTCCCCAAGAATGGTCGTCAAGAAGGTCCTCGCCAAGAGCCAGCACGAAGGCGATGGCGCTGTTGTCAAGAGAGCCATTGGAAGCCGCGAGTTGAGGAACCTGGATCCTTTTCTGATGATCGATCACTTTTCAGTGTCCCCTCCTGCTGGATTTCCTGACCACCCACACAGAGGTTTCGAGACTGTCACATATATGTTACAGGGAGCAATCACTCACCAAGACTTTGCAGGGCACAGGGGTACAATCCGAACTGGGGATGTGCAGTGGATGACGGCAGGCAGGGGAATAGTTCATTCAGAAATGCCTGAAGGAGAAGGACCCAGCACTGGTTTGCAGCTTTGGATCAATTTAGCCCGGAAGGACAAAATGATTGAGCCAAGATATCAAGAACTCCTAAGCAAGGACATAACTAGGGCAGAGAAAGACGGGGTCGATGTCCGAGTTGTCGCCGGAGAAGCATTGGGAGTCAACTCCCCAGTTTACACCAGAACACCAGCAATGTTTCTAGATTTCGTCTTAAAACCAAGAGCTCAACTTCATCATTGCATACCGGAAGCCTGGACTTCATTTGTGTACGTAATCGAAGGAGAAGGGTTGTTTGGATCAACTCATTCGTCAGCTCATCACATCTTGGTTTTGGGTTCAGGAGACGGTCTAAGCGTGTGCAACAAGTCATCGGAGCCGTTGCGGTTTTTGTTAGCGGCAGGGCAACCTTTAAATGAACCAGTGGTTTCGCATGGCCCTTTTGTGATGAACACACAGGAGGAAATCTACCAAACTATTCAAGACTATCACTATGGCATGAATGGGTTTGAAATGGCCAAGAATTGGACATCTAAA
>Pyrco_BP_DH_11g17990
ATGGGGTGTGGCACTCATGTAAAACAGCTAAGGTTCCCCAAACCTCAATCCTTAGTGTATCATAAAAGTCCCTGGAGCTCAAGCAAACTTGTGCCATGTTGGTCTTATTGGCCGCCAATAACAATTCACTTTGACCTTCCAAAAATACACCTCTCTCTCTCTCTCTCTTTCTCTCTCTCTCTCATTACTACTATATATAGAGCTGCAAATATCTTTCATTTGTCCTCACATTATTTTGCAGCAGTTTTCAAATTTCAAGCCAAAGTTTTAGAGACTGAAAAAATGCCTGAGAAGGAAGTTTCAAGTGTCCTGAAAAAACCTCGTGTTGTGGTGAGGAAGTTCTTGGCGAGGCCTCAGCTTGAAGGAGTTGGAGCCATTGTTAGAAGGAGCATAGGGAGGTTTGAGCTGCAATACTTTGATCCTTTTCTTGTTTTGGATGAGTTCTCAGTTACTGCTCCTGCTGGTTTCCCGGATCATCCACACAGAGGTTTTGAGACAGTGACCTACATGTTGCAGGGAGCTGTGACGCATGAAGATTTTGAAGGGCACAAAGGGACAATAGGAGCCGGTGACCTACAGTGGATGACCGCCGGAAGAGGCATCCTTCACTCGGAAATGCCTGCCGCCCAGGGAACCCAAAAGGGTTTACAGTTGTGGATAAACCTCTCCTCCAAGCATAAAATGATTGATCCAAAGTATCAAGAACTGCTGAGCAAGGACGTTGCAGAGGCTTCAAAAGATGGGATCGAAGTTAGAGTAATAGCAGGAGAAGCCTTGGGAACAAAGTCACCAATTTACACAAGGACCCCAACCATGTACTTAGACTTCACACTGAAACCAGGAGCTCACTTGGAACAACCAATACCAACATCATGGAATGCATTTGTCTATGTGTTGGAGGGGGAGGGAATTTTTGGCAGTTCAAAATCTTTGCCCGTGACTGCCCACCACCTTCTTCTTCTTGGAATATCTGGGGATGGCTTGGAGACATGGAACAAGTCTTCGAAAACCCTAAGATTTATCTTGGTTGGAGGTGAGCCTTTGGGGGAGCCTATAACGCAATTTGGCCCCTTTGTGATGAACAGTCAGGAAGAGATTGACCAGACCATTGATGATTTTGACAATTGTGTCAATGGATTTGAGAAGGCTAGACATTGGAGATCTGGACATTTACTTGAT
>Pruav_sc0000622.1_g920.1.mk
ATGCCAGAGAGAGAAGTTGTCCAAAAACCTCGTCTTGTGGTGAGGAAGTTCTTGGCTAGGCCTCAACATGAAGGAGTTGGGGCAGTTGTTAGAAGGAGCATTGGGAGGTTTGAGCTGAAATACTTTGATCCTTTTCTTGTTCTGGATGAGTTCTCAGTTTCTGCTCCTGCTGGGTTTCCTGATCATCCACACAGAGGTCTTCATCACCGTCCTTGGTTTGAGACAGTGACCTACATGTTGCAGGGAGCTGTCACACACGAAGACTTTGAAGGGCACAAGGGGACAATTGGAGCCGGTGACTTACAATGGATGACCGCAGGAAGAGGTATTGTTCATTCAGAAATGCCTGCGGCCCAGGGAACCCAAAAGGGTTTGCAGTTGTGGATAAACCTCTCCTCCAAACATAAAATGATTGAGCCAAAGTACCAAGAAATGCTGAGCAAGGACATAGCAGAGGCTGCAAAAGATGGGGTGAAAGTTAGGGTAATAGCTGGAGAGGCCTTGGGAACAAAGTCACCAATTTACACAAGGACCCCAACCATGTACTTGGACTTCACTCTGAAATCAGGGGCTATTTTGCAACAGCCAATACAAATATCATGGAATGCATTTGTGTATGTGTTGGAGGGGGAGGGTATTTTTGGAAGTCCAAAATCTTTGCCAGTGACAGCCCACCATCTTCTTCTTCTTGGATCTGGGGATGGCTTGGAGGCATGGAACAAATCTTCCAAGCCCCTTAGATTTATCTTAATTGGAGGTGAACCTTTGGGTGAGCCAATAACACAATATGGGCCCTTTGTGATGAACACTCAAGAAGAGATTGACCAAACCATTGATGATTTTGACAATTGTGTCAATGGATTTGAGAAGGCAAGACATTGGAGTTCTGGAGATGCACTTAGCCTTGATTTT
>Pruav_sc0000745.1_g430.1.mk
ATGAGAGCTATTATTTCTATAGCTACAACAAGATACAGCAAGTTACTGTTTAGCAAACCCAACAACCGCCACATCAAAACCATTGTTCCTTCCATTATCAGAAACATCATGTCTGAATCGGATCACCAATCCCCTGCTTTTACCTCCCCAAAAATGGTGGTCAAGAAGGTCCTCGCCAAGTCCCAATCTGAGGGCGATGGTGCTACTGTCAGGAGAGCCATTGGAAGCCGTGATTTGAGGAACCTGGATCCATTTCTCATGCTAGATGACTTTTCAGTATCCCCTCCTGCTGGATTTCCTGATCATCCTCACAGAGGTTTTGAGACTGTCACCTACATGCTACAGGGAGGCATCACTCACCAAGACTTTGCAGGGCATAAGGGTACAATCTGGGCTGGGGATGTACAGTGGATGACAGCAGGCAGAGGAATAGTTCATTCTGAAATGCCTGCAGGAGAAGGACCCAACACAGGCTTGCAGCTCTGGATCAATCTATCCCGCAAAGACAAAATGATTGAGCCAAGATATCAAGAACTCCTAAGTAAGGACATAAGGAGGGCAGAGAAAGATGGAGTTGAAGTCAGAGTTATAGCAGGAGAAACAATGGGAGTTAGCTCCCCTGTTTTCACCCGAACCCCGGCATTGTTCTTCGATTTCACCTTAAAACCCAAAGCTCAACTTCATCAAAGCATACCAGAAACCTGGAGTTCCTTTGTATACATAATTGAAGGAGAAGGTGTGTTTGGGTCAACGCATGCATCAGCTCATCATGTGCTTGTTTTAGGTCCTGGAGATGGTCTAAGTGTCTCCAACAAGTCATCAGAGCCGTTGAGATTTGTGCTGGTGGGAGGGCAACCCATCAATGAACCAGTGGTTCAGCATGGGCCTTTTGTGATGAACTCACAAGATGAAATTAACCAAACTATTCAGGATTATCATTATGGCCAGAATGGATTTGAAATGGCCAAGTCTTGGAGGTCTCAA
>Pyrusco3g009420.1
ATGCCTGAGAAGGATATTTCAAGTGTCCTGAAAAAACCTCGTCTTGTGGTGAGGAACTTCTTGGCCAGGCCTCAGCATGAAGGAGTTGGAGCCATTGTTAGAAGGAGCATAGGGAGGTTCGAGCTGAAATACTTTGATCCTTTCCTTGTTTTGGATGAGTTCTCAGTTACTGCTCCTGCTGGTTTTCCGGATCATCCACACAGAGGATTTGAGACAGTGACCTACATGTTGCAGGGAGCTGTGACACATGAAGATTTTGAAGGGCACAAAGGGACAATAGGAGCTGGTGACTTGCAATGGATGACCGCAGGAAGAGGTATCCTTCACTCAGAAATGCCTGCCGCCCAGGGAACCCAAAAGGGTTTACAATTATGGATAAACCTCTCCTCCTCGCAAAAAATGATTGAGCCAAAGTACCAAGAAATACTGAGCAAAGACATTGCAGAGGCTTCAAAAGATGGGATCACAGTTAGGGTAATAGCTGGAGAAGCCTTGGGAACAAAGTCACCAATTTACACAAGGACCCCAACCATGTACTTGGACTTCACCCTGAAACCAGGAGCTCACTTGCAACAACCAATACCAACATCCTGGAATGCATTTGTCTACGTGTTGGAGGGGGAGGGTACTTTTGGAAGTCCACAATCTTTGCCTGTGACAGCCCACCACCTTCTTCTTCTTGGAATTTCTGGGGATGGCCTGGAGACATGGAACAAGTCATCCAAAACCCTAAGATTTATCTTAGTTGGTGGTGAGCCTCTGGGGGAGCCTATTACGCAATTTGGACCCTTTGTGATGAACAGTCAAGAAGAGATTGATCAGACCATTGAGGATTTTGAAAATTGTGTCAATGGATTTGAGAAGGCTAGACATTGGAGTTCTGGAGATCCACTTAAT
>Pyrusco4g017640.1
ATGAAAGCTATTTCCGCAGCACCAAACACCACCTCATTATTCCGCAGAGCAACCAACCGCTTCAAAATCCCAGTCCCTTCCTTCATCCGAAACACCATGTCTGATTCCGATCACCAATCCCTTCCTCCTTTTTCCTCCCCAAGAATGGTCGTCAAGAAGGTCCTCGCCAAGAGCCAGCACGAAGGCGATGGCGCTGTTGTCAAGAGAGCCATTGGAAGCCGCGAGTTGAGGAACCTGGATCCTTTTCTGATGCTGGATCACTTTTCAGTGTCCCCTCCTGCTGGATTTCCTGACCACCCACACAGAGGTTTCGAGACTGTCACATATATGTTACAGGGAGCAATCACTCACCAAGACTTTGCAGGGCACAGGGGTACAATCCGAACTGGGGATGTGCAGTGGATGACGGCAGGCAGGGGAATAGTTCATTCAGAAATGCCTGAAGGAGAAGGACCCAGCACTGGTTTGCAGCTTTGGATCAATTTAGCCCGGAAGGACAAAATGATTGAGCCAAGATATCAAGAACTCCTAAGCAAGGACATAACTAGGGCAGAGAAAGACGGGGTCGATGTCCGAGTTGTCGCCGGAGAAGCATTGGGAGTCAACTCCCCAGTTTACACCAGAACACCAGCAATGTTTCTAGATTTCGTCTTAAAACCAAGAGCTCAACTTCATCATTGCATACCGGAAGCCTGGACTTCATTTGTGTACGTAATCGAAGGAGAAGGGTTGTTTGGATCAACTCATTCGTCAGCTCATCACATCTTGGTTTTGGGTTCAGGAGACGGTCTAAGCGTGTGCAACAAGTCATCGGAGCCGTTGCGGTTTTTGTTAGCGGCAGGGCAACCTTTAAATGAACCAGTGGTTTCGCATGGCCCTTTTGTGATGAACACACAGGAGGAAATCTACCAAACTATTCAAGACTATCACTATGGCATGAATGGGTTTGAAATGGCCAAGAATTGGACATCTAAA
>Pyrusco4g017670.1
ATGGAAGCTATTTCCTCAGCACCACACACCACTTCATTATTCGGCAGAGCCACCAACCGCTTCAAAATCCCATTCCCTTCCTTCATCCGAAACACCATGTCTGATTCCAATCACCAATCCCTTCCTCCTTTTTCCTCCCCAAGAATGGTCGTCAAGAGGGTCCTCGCCAAGACCCAGCACGAAGGCGATGGTGCTGTTGTCAAGAGAGCCATTGGAAGCAGCGAGTTGAGGAACCTGGATCCTTTTCTGATGCTGGATCACTTTTCAGTGTCCCCACCTGCTGGATTTCCTGACCACGCGCACAGAGGTTTCGAGACTGTCACATACATGTTAGAGCATTCCCACCTTACAAGTTTCGGTTTGTTTGGATTTCAGGGAGCAATCACTCACCAAGACTTTGCAGGGCACAGGGGTACAATCCGAACTGGGGATGTGCAGTGGATGACGGCAGGCAGGGGAATAGTTCATTCAGAAATGCCTGAAGGAGAAGGACCCAACACTGGTTTGCAGCTTTGGATCAATTTAGCCCGGAAGGATAAAATGATTGAGCCAAGATATCAAGAACTCCTAAGCAAGGACATAAGTAGGGCAGAGAAAGACGGGATCGACGTCCGAGTTGTCGCCGGAGAAGCATTGGGAGTCAGCTCCCCAGTTTACACCAGAACACCAGCAATGTTTCTAGATTTCGTCTTAAAACCAAGAGCTCAGCTTCATCACTGCATACCGGAAGCCTGGACTTCATTTGTGTACGTAATCGAAGGAGAAGGGGTGTTTGGATCAACTCATTCGTCAGCTCATCACGTCTTGGTTTTGGGTCCGGGAGACGGTCTAAGCGTGTGCAACAAGTCATTGGAGCCGTTGCGGTTTCTGTTGGCGGCAGGGCAACCCTTAAATGAACCAGTGGTTTCGCATGGCCCTTTTGTGATGAACACACAGGAGGAAATCTACCAAACTATTCAAGACTATCACTATGGTATGAATGGGTTTGAAATGGCCAAGACTTGGAGATCTCAA
>Pyrusco4g017690.1
ATGAAAGCTATTTCCTCAGCACCACACACCACCTCATTATTCGGCAGAGCCACCAACCGCTTCAAAATCCCATTCCCTTCCTTCATCCGAAACACCATGTCTGATTCCGATCACCAATCCCTTCCTCCTTTTTCCTCCCCAAGAATGGTCGTCAAGAAGGTCCTCGCCAAGACCCAGCACGAAGGCGATGGCGCTGTTGTCAGGAGAGCCATTGGAAGCTGCGAGTTGAGGAACCTGGATCCTTTTCTGATGCTGGATCACTTTTCGGTGTCCCCACCTGCTGGATTTCCTGACCACGCACACAGAGGTTTCGAGACTGTCACATACATGTTACAGGGAGCAATCACTCACCAAGACTTTGCAGGGCACAGGGGTACAATCCGAACTGGGGATGTGCAGTGGATGACGGCAGGCAGGGGAATAGTTCATTCAGAAATGCCTGAAGGAGAAGGACCCAACACTGGTTTGCAGCTTTGGATCAATTTAGCCCGGAAGGACAAAATGATTGAGCCAAGATATCAAGAACTCCTAAGCAAGGACATAACTAGGGCAGAGAAAGACGGGGTCGACGTCCGAGTTGTTGCCGGAGAAGCATTGGGAGTCAGCTCCCCAGTTTACACCAGAACACCAGCAATGTTTCTAGATTTCGTCTTAAAACCAAGAGCTCAACTTCATCACTGCATACCGGAAGCCTGGACTTCATTTGTGTACGTAATCGAAGGAGAAGGGGTGTTTGGATCAACTCATTCGTCAGCTCATCACGTCTTGGTTTTGGGTCCGGGAGACGGTCTAAGCGTGTGCAACAAGTCATCGGAGCCGTTGCGGTTTCTGTTGGCAGCAGGGCAACCCTTAAATGAACCAGTGGTTTCGCATGGCCCTTTTGTGATGAACACACAGGAGGAAATCTACCAAACTATTCAAGACTATCACTATGGCATGAATGGGTTTGAGATGGCCAAGAATTGGAGATCTAAA
>Pyrbe_008616
ATGCCTGAGAAGGAAGTTTCAAGTGTCCTGAAAAAACCTCGTGTTGTGGTGAGGAAGTTCTTGGCGAGGCCTCAGCTTGAAGGAGTTGGAGCCATTGTTAGAAGGAGCATAGGGAGGTTTGAGCTGAAATACTTTGATCCTTTTCTTGTTTTGGATGAGTTCTCAGTTACTGCTCCTGCTGGTTTCCCGGATCATCCACACAGAGGTTTTGAGACAGTGACCTACATGTTGCAGGGAGCTGTGACGCATGAAGATTTTGAAGGGCACAAAGGGACAATAGGAGCCGGTGACCTACAGTGGATGACCGCCGGAAGAGGCATCCTTCACTCGGAAATGCCCGCCGCCCAGGGAACCCAAAAGGGTTTACAGTTGTGGATAAACCTCTCCTCCAAGCATAAAATGATTGATCCAAAGTATCAAGAACTATTGAGCAAGGACGTTGCAGAGGCTTCAAAAGATGGGATCAAAGTTAGAGTGATAGCAGGAGAAGCCTTGGGAACAAAGTCACCAATTTACACAAGGACCCCAACCATGTACTTAGACTTCACACTGAAACCAGGAGCTCACTTGGAACAACCAATACCAACATCATGGAATGCATTTGTCTATGTGTTGGAGGGGGAGGGAATTTTTGGCAGTTCAAAATCTTTGCCTGTGACTGCCCACCACCTTCTTCTTCTTGGAATATCTGGGGATGGCTTGGAGACATGGAACAAGTCTTCGAAAACCCTAAGATTTATCTTGGTTGGAGGTGAGCCTTTGGGGGAGCCTATAACGCAATTTGGGCCCTTTGTGATGAACAGTCAGGAAGAGATTGACCAGACCATTGATGATTTTGACAATTGTGTCAATGGATTTGAGAAGGCTAGACATTGGAGATCTGGACATTTACTTGAT
>Pyrbe_008624
ATGCCTGAGAAGGAAGTTTCAAGTGTCCTGAAAAAACCTCGTGTTGTGGTGAGGAAGTTCTTGGCGAGGCCTCAGCTTGAAGGAGTTGGAGCCATTGTTAGAAGGAGCATAGGGAGGTTTGAGCTGAAATACTTTGATCCTTTTCTTGTTTTGGATGAGTTCTCAGTTACTGCTCCTGCTGGTTTCCCGGATCATCCACACAGAGGTTTTGAGACAGTGACCTACATGTTGCAGGGAGCTGTGACGCATGAAGATTTTGAAGGGCACAAAGGGACAATAGGAGCCGGTGACCTACAGTGGATGACCGCCGGAAGAGGCATCCTTCACTCGGAAATGCCCGCCGCCCAGGGAACCCAAAAGGGTTTACAGTTGTGGATAAACCTCTCCTCCAAGCATAAAATGATTGATCCAAAGTATCAAGAACTATTGAGCAAGGACGTTGCAGAGGCTTCAAAAGATGGGATCAAAGTTAGAGTGATAGCAGGAGAAGCCTTGGGAACAAAGTCACCAATTTACACAAGGACCCCAACCATGTACTTAGACTTCACACTGAAACCAGGAGCTCACTTGGAACAACCAATACCAACATCATGGAATGCATTTGTCTATGTGTTGGAGGGGGAGGGGATTTTTGGCAGTTCAAAATCTTTGCCTGTGACTGCCCACCACCTTCTTCTTCTTGGAATATCTGGGGATGGCTTGGAGACATGGAACAAGTCTTCGAAAACCCTAAGATTTATCTTGGTTGGAGGTGAGCCTTTGGGTGAGCCTATAACGCAATTTGGCCCCTTTGTGATGAACAGTCAGGAAGAGATTGACCAGACCATTGATGATTTTGACAACTGTGTCAATGGATTTGAGAAGGCTAGACATTGGAGATCTGGACATTTACTTGAT
>Pyrbe_036381
ATGCCTGAGAAAGATATTTCAAGTGTCCTGAAAAAACCTCGTCTTGTGGTGAGGAACTTCTTGGCCAGGCCTCAGCATGAAGGAGTTGGAGCCATTGTTAGAAGGAGCATAGGGAGGTTCGAGCTGAAATACTTTGATCCTTTCCTTGTTTTGGATGAGTTCTCAGTTACTGCTCCTGCTGGTTTTCCGGATCATCCACACAGAGGATTTGAGACAGTGACCTACATGTTGCAGGGAGCTGTGACACATGAAGATTTTGAAGGGCACAAAGGGACAATAGGAGCTGGTGACTTGCAATGGATGACCGCAGGAAGAGGTATCCTTCACTCAGAAATGCCTGCCGCCCAGGGAACCCAAAAGGGTTTACAATTATGGATAAACCTCTCCTCCTCGCAAAAAATGATTGAGCCAAAGTACCAAGAAATACTGAGCAAAGACATTGCAGAGGCTTCAAAAGATGGGATCACAGTTAGGGTAATAGCTGGAGAAGCCTTGGGAACAAAGTCACCAATTTACACAAGGACCCCAACCATGTACTTGGACTTCACCCTGAAACCAGGAGCTCACTTGCAACAACCAATACCAACATCCTGGAATGCATTTGTCTACGTGTTGGAGGGGGAGGGTACTTTTGGAAGTCCACAATCTTTGCCTGTGACAGCCCACCACCTTCTTCTTCTTGGAATTTCTGGGGATGGCCTGGAGACATGGAACAAGTCATCCAAAACCCTAAGATTTATCTTAGTTGGTGGTGAGCCTCTGGGGGAGCCTATTACGCAATTTGGACCCTTTGTGATGAACAGTCAAGAAGAGATTGATCAGACCATTGAGGATTTTGAAAATTGTGTCAATGGATTTGAGAAGGCTAGACATTGGAGTTCTGGAGATCCACTTAAT
>Pyrbe_037826
ATGGAAGCTATTTCCTCAGCACCATACACCACTTCATTATTCGGCAGAGCCACCAACCGCTTCAAAATCCCATACCCTTCCTTCATCCGAAACACCATGTCTGATTCCAATCACCAATCCCTTCCTCCTTTTTCCTCCCCAAGAATGGTCGTCAAGAAGGTCCTCGCCAAGACCCAGAACGAAGGCGATGGTGCTGTTGTCAAGAGAGCCATTGGAAGCCGCGAGTTGAGGAACCTGGATCCTTTTCTGATGCTGGATCACTTTTCAGTGTCCCCACCTGCTGGATTTCCTGACCACGCACACAGAGGTTTCGAGACTGTCACATACATGTTACAGGGAGCAATCACTCACCAAGACTTTGCAGGGCACAGGGGTACAATCGGACCTGGGGATGTGCAGTGGATGACGGCAGGCAGGGGAATAGTTCATTCAGAAATGCCTGAAGGAGAAGGACCCAACACTGGTTTGCAGCTTTGGATCAATTTAGCCCGCAAGGACAAAATGATTGAGCCAAGATATCAAGAACTCCTAAGCAAGGACATAAGTAAGGCAGAGAAAGACGGGGTCGACGTCCGAGTTGTCGCCGGAGAAGCATTGGGAGTCAGCTCCCCAGTTTACACCAGAACACCAGCAATGTTTCTAGATTTCGTCTTAAAACCAAGAGCTCAACTTCATCACTGCATACCGGAAGCCTGGACTTCATTTGTGTACGTAATCGAAGGAGAAGGGGTGTTTGGATCAACTCATTCGTCAGCTCATCACGTCTTGGTTTTGGGTCCGGGAGACGGTCTAAGCGTGTGCAACAAGTCATCGGAGCCGTTGCGGTTTTTGTTGGCAGCAGGGCAACCCTTAAATGAACCAGTGGTTTCGCATGGCCCTTTTGTGATGAACACACAGGAGGAAATCTACCAAACTATTCAAGACTATCACTATGGCATGAATGGGTTTGAAATGGCCAAGAATTGGAGATCTAAA
>Pyrbe_037831
ATGTCTGATTCCGATCACCAATCCCTTCCTCCTTTTTCCTCCCCAAGAATGGTCGTCAAGAAGGTCCTCGCCAAGAGCCAGCACGAAGGCGATGGCGCTGTTGTCAAGAGAGCCATTGGAAGCCGCGAGTTGAGGAACCTGGATCCTTTTCTGATGCTGGATCACTTTTCAGTGTCCCCTCCTGCTGGATTTCCTGACCACCCACACAGAGGTTTCGAGACTGTCACATATATGTTACAGGGAGCAATCACTCACCAAGACTTTGCAGGGCACAGGGGTACAATCCGAACTGGGGATGTGCAGTGGATGACGGCAGGCAGGGGAATAGTTCATTCAGAAATGCCTGAAGGAGAAGGACCCAACACTGGTTTGCAGCTTTGGATCAATTTAGCCCGGAAGGACAAAATGATTGAGCCAAGATATCAAGAACTCCTAAGCAAGGACATAACTAGGGTAGAGAAAGACGGGGTCGACGTCCGAGTTGTCGCTGGAGAAGCATTGGGAGTCAGCTCCCCAGTTTACACCAGAACACCAGCAATGTTTCTAGATTTCGTCTTAAAACCAAGAGCTCAACTTCATCATTGCATACCGGAAGCCTGGACTTCATTTGTGTACGTAATCGAAGGAGAAGGGTTGTTTGGATCAACTCATTCGTCAGCTCATCACATCTTGGTTTTGGGTCCGGGAGACGGTCTAAGCGTGTGCAACAAGTCATCGGAGCCGTTGCGGTTTCTGTTGGCGGCAGGGCAACCTTTAAATGAACCAGTGGTTTCGCATGGCCCTTTTGTGATGAACACACAGGAGGAAATCTACCAAACTATTCAGGACTATCACTATGGCATGAATGGGTTTGAAATGGCCAAGAATTGGACATCTCAA
>Pyrpy_N_03g1789.1
ATGCCTGAGAAAGATATTTCAAGTGTCCTGAAAAAACCTCGTCTTGTGGTGAGGAACTTCTTGGCCAGGCCTCAGCATGAAGGAGTTGGAGCCATTGTTAGAAGGAGCATAGGGAGGTTCGAGCTGAAATACTTTGATCCTTTCCTTGTTTTGGATGAGTTCTCAGTTACTGCTCCTGCTGGTTTTCCGGATCATCCACACAGAGGATTTGAGACAGTGACCTACATGTTGCAGGGAGCTGTGACACATGAAGATTTTGAAGGGCACAAAGGGACAATAGGAGCTGGTGACTTGCAATGGATGACCGCAGGAAGAGGTATCCTTCACTCAGAAATGCCTGCCGCCCAGGGAACCCAAAAGGGTTTACAATTATGGATAAACCTCTCCTCCTCGCAAAAAATGATTGAGCCAAAGTACCAAGAAATACTGAGCAAAGACATTGCAGAGGCTTCAAAAGATGGGATCACAGTTAGGGTAATAGCTGGAGAAGCCTTGGGAACAAAGTCACCAATTTACACAAGGACCCCAACCATGTACTTGGACTTCACCCTGAAACCAGGAGCTCACTTGCAACAACCAATACCAACATCCTGGAATGCATTTGTCTACGTGTTGGAGGGGGAGGGTACTTTTGGAAGTCCACAATCTTTGCCTGTGACAGCCCACCACCTTCTTCTTCTTGGAATTTCTGGGGATGGCCTGGAGGCATGGAACAAGTCATCCAAAACCCTAAGATTTATCTTAGTTGGTGGTGAGCCTCTGGGGGAGCCTATTACGCAATTTGGACCCTTTGTGATGAACAGTCAAGAAGAGATTGATCAGACCATTGAGGATTTTGAAAATTGTGTCAATGGATTTGAGAAGGCTAGACATTGGAGTTCTGGAGATCCACTTAAT
>Pyrpy_N_04g0274.1
ATGAAAGCTATTTCCTCAGCAGTACACACCACCTCATTATTCGGCAGAGCCACCAACCGCTTCAAAATCCCATTCCCTTCCTTCATCCGAAACACCATGTCTGATTCCGATCACCAATCCCTTCCTCCTTTTTCCTCCCCAAGAATGGTCGTCAAGAAGGTCCTCGCCAAGACCCAGCACGAAGGCGATGGTGCTGTTGTCAGGAGAGCCATTGGAAGCTGCGAGTTGAGGAACCTGGATCCTTTTCTGATGCTGGATCACTTTTCAGTGTCCCCACCTGCTGGATTTCCTGACCACGCACACAGGGGTTTCGAGACTGTCACGTACATGTTACAGGGAGCAATAACTCACCAAGACTTTGCAGGGCACAGGGGTACAATCGGACCTGGGGATGTGCAGTGGATGACGGCAGGCAGGGGAATAGTTCATTCAGAAATGCCTGAAGGAGAAGGACCCAACACTGAACTCCTAAGCAAGGACATAACTAGGGCAGAGAAAGACGGGGTCGATGTCCGAGTTGTCGCCGGAGAAGCATTGGGAGTCAGCTCCCCAGTTTACACCAGAACACCAGCAATGTTTCTAGATTTCGTCTTAAAACCAAGAGCTCAACTTCATCACTGCATACCGGAAGCCTGGACTTCATTTGTGTACGTAATCGAAGGAGAAGGGGTGTTTGGATCAACTCATTCATCAGCTCATCACGTCTTGGTTTTGGGTCCGGGAGACGGTCTAAGCGTGTGCAACAAGTCATCGGAGCCGTTGCGGTTTCTGTTGGCGGCAGGGCAACCCTTAAATGAACCAGTGGTTTCGCATGGCCCTTTTGTGATGAACACACAGGAGGAAATCTACCAAACTATTCAGGACTATCACTATGGCATGAATGGGTTTGAAATGGCCAAGAGTTGGAGATCTCAA
>Pyrpy_N_04g0277.1
ATGGAAGCTATTTCCTCAGCACCACACACCACCTCATTATTCCGCAGAGCCACCAAGCGCTTCAAAATCCCATTCCCTTCCTTCATCCGAAACACCATGTCTGATTCCGATCACCAATCCCTACCTCCTTTTTCCTCCCCAAGAATGGTCGTCAAGAAGGTCCTCGCCAAGACTCAGCACGAAGGCGATGGTGCTGTTGTCAAGAGAACCATTGGAAGCCGCGAGTTGAGGAACCTGGATCCTTTTCTGATGCTGGATCACTTTTCGGTGTCCCCACCTGCTGGATTTCCTGACCACGCACACAGAGGTTTCGAGACTGTCACATACATGTTCCAGGGAGCAATCACTCACCAAGACTTTGCGGGGCACAGGGGTACAATCCGAACTGGGGATGTGCAGTGGATGACGGCAGGCAGGGGAATAGTTCATTCAGAAATGCCTGAAGGAGAAGGACCCAACACTGGTTTGCAGCTTTGGATCAATTTAGCCCGGAAGGACAAAATGATTGAGCCAAGATATCAAGAACTCCTAAGCAAGGACATAACTAGGGCAGAGAAAGACGGGGTCGACGTCCGAGTTGTCGCCGGGGAAGCATTGGGAGTCAGCTCCCCAGTTTACACCAGAACACCAGCAATGTTTCTAGATTTCATCTTAAAACCAAGAGCTCAACTTCATCACTGCATACCGGAAGCCTGGACTTCATTTGTATACGTAATCGAAGGAGAAGGGGTGTTTGGATCAACTCATTCGTCAGCTCATCATGTCTTGGTTTTGGGTCCGGGAGATGGTCTAAGCGTGTGCAACAAGTCATCGGAGTCGTTGCGGTTTCTGTTGGCAGCAGGGCAACCCTTAAATGAACCAGTGGTTTCACATGGACCTTTTGTGATGAACACACAGGAGGAAATCTACCAAACTATTCAGGACTATCATTATGGTATGAATGGGTTTGAAATGGCCAAGACTTGGAGATCTCAA
>Pyrpy_N_04g0279.1
ATGAAAGCTATTTGCGCAGCACCAAACACCACCTCATTATTCCGCAGAGCAACCAACCGCTTCAAAATCCCAGTCCCTTCCTTCATCCGAAACACCATGTCTGATTCCGATCACCAATCCCTTCCTCCTTTTTCCTCCCCAAGAATGGTCGTCAAGAAGGTCCTCGCCAAGAGCCAGCACGAAGGCGATGGCGCTGTTGTCAAGAGAGCCATTGGAAGCCGCGAGTTGAGGAACCTGGATCCTTTTCTGATGCTGGATCATTTTTCAGTGTCCCCTCCTGCTGGATTTCCTGACCACCCACACAGAGGTTTCGAGACTGTCACATATATGATACAGGGAGCAATCACTCACCAAGACTTTGCAGGGCACAGGGGTACAATCGGACCTGGGGATGTGCAGTGGATGACGGCAGGCAGGGGAATAGTTCATTCAGAAATGCCTGAAGGAGAAGGACCCAGCACTGAACTCCTAAGCAAGGACATAACTAGGGCAGAGAAAGACGGGGTCGACGTCCGAGTTGTCGCCGGAGAAGCATTGGGAGTCAGCTCCCCAGTTTACACTAGAACACCAGCAATGTTTCTAGATTTCGTCTTAAAACCAAGAGCTCAACTTCATCACTGCATACCGGAAGCTTGGACTTCATTTGTGTACGTAATCGAAGGAGAAGGGATGTTTGGATCAACTCATTCGTCAGCTCATCACATCTTGGTTTTGGGTCCAGGAGACGGTCTAAGCGTGTGCAACAAGTCATCGGAGTCGTTGCGATTTCTATTGGCGGCGGGGCAACCCTTAAATGAACCAGTGGTTTCACATGGCCCTTTTGTGATGAACACACAGGAGGAAATCTACCAAACTATTCAGGACTATCACTATGGCAGGAATGGCTTTGAAATGGCCAAGAATTGGACATCTCAA
>Pyrpy_N_11g1722.1
ATGCCTGAGAAGGAAGTTTCAAGTGTCCTGAAAAAACCTCGTGTTGTGGTGAGGAAGTTCTTGGCGAGGCCTCAGCTTGAAGGAGTTGGAGCCATTGTTAGAAGGAGCATAGGGAGGTTTGAGCTGAAATACTTTGATCCTTTTCTTGTTTTGGATGAGTTCTCAGTTACTGCTCCTGCTGGTTTCCCGGATCATCCACACAGAGGTTTTGAGACAGTGACCTACATGTTGCAGGGAGCTGTGACGCATGAAGATTTTGAAGGGCACAAAGGGACAATAGGAGCCGGTGACCTACAGTGGATGACCGCCGGAAGAGGCATCCTTCACTCGGAAATGCCCGCCGCCCAGGGAACCCAAAAGGGTTTACAGTTGTGGATAAACCTCTCCTCCAAGCATAAAATGATTGATCCAAAGTATCAAGAACTATTGAGCAAGGACGTTGCAGAGGCTTCAAAAGATGGGATCAAAGTTAGAGTGATAGCAGGAGAAGCCTTGGGAACAAAGTCACCAATTTACACAAGGACCCCAACCATGTACTTAGACTTCACACTGAAACCAGGAGCTCACTTGGAACAACCAATACCAACATCATGGAATGCATTTGTCTATGTGTTGGAGGGGGAGGGGATTTTTGGCAGTTCAAAATCTTTGCCTGTGACTGCCCACCACCTTCTTCTTCTTGGAATATCTGGGGATGGCTTGGAGACATGGAACAAGTCTTCGAAAACCCTAAGATTTATCTTGGTTGGAGGTGAGCCTTTGGGGGAGCCTATAACGCAATTTGGCCCCTTTGTGATGAACAGTCAGGAAGAGATTGACCAGACCATTGATGATTTTGACAATTGTGTCAATGGATTTGAGAAGGCTAGACATTGGAGATCTGGACATTTACTTGAT
>Rosch_v2.0_Chr4g0409021
ATGCGTTTGAGAGCTATAGCAAATTTTGCACGCAATAGCATACTCTTCACTGCAAAAACCACCACCACCACCACCACCAGAAGCAAGAACCATTTGAATTTCAGGGTCCCCTTCTTCATCAGAAACCACACCATGTCTGGTTCAGATCAATCCCCTTCTTTCGACACACCCAGAATGGTGGTCAAGAAGGTCCTGGCCAAGTCCCAGAGTGAGGGTGATGGAGCTGTTGTCAGAAGAGCCATTGGAATCTCTGAGTTGAGGAACCTGGATCCGTTTCTCATGCTAGATGACTTTACAGTGTCCCCTCCTGCCGGATTTCCAGATCATCCACATAGAGGATTCGAAACTGTCACATATGTGCTACAGGGAGGCATCACTCACCAAGACTTTGCAGGGCACAAGGGTACAATTGGAGCTGGAGATGTGCAGTGGATGACCGCAGGCAGGGGAATAGTGCACTCTGAGATGCCTGCAGGAGCAGGACGCAACAATGGTTTGCAGCTTTGGATCAATTTAGCCCGCAAAGACAAAATGGTTGAGCCTAGATACCAAGAACTCCTAAGCAAGGAGATAAAGTGGGCAGAGAAAGATGGAGTTGAAGTTCGAGTGATAGCAGGAGAAACAATGGGAGTGAGCTCTCCTGTTTATACCCGAACACCAACATTTTTCTTTGACTTCACCCTTAAGCCTAAAGCTATTTTGCATCAAAGCATACCAGAAAGTTGGACCTCCTTTGTTTACATTATTGAAGGAGAAGGATTTTTTGGGTCAGCGCATGCATCAGCTCATCATATTCTGGTTCTGGGTCCTGGAGATGGCGCAAGCGTATGCAACAAGTCATCGGAGCCGCTGAGGTTTGTGTTGATCGGAGGGCAGCCAATAAATGAACCAGTGGTTCAGCATGGACCTTTTGTGATGAACACACAAGCTGAAATCGAACAAACCATTAAGGACTATCATTATGGCCAGAATGGGTTTGAAAGTGCCAAGTCTTGGCGGTCTCAA
>Rosch_v2.0_Chr5g0041911
ATGTCTGAGACAGAAGTTTCACTTGGTTTTAAAGAAGGTCGAGTTGTGGTGAGGAAGTTCTTGGCTAGGCCTCAGCATGAAGGAGTTGGTGCCATTGTTAGAAGAAGCATTGGGAGGTTTGAGCTGAGATACTTTGATCCTTTTCTTGTTCTGGATGAGTTCTCAGTTACTGCTCCTGCTGGATTCCCTGATCATCCACATAGAGGGTTTGAGACGGTGACCTACATGTTGCAGGGAGCCATCACACATGAAGATTTCGAAGGGCACAAAGGGACGATAGGAGCCGGCGATGTGCAGTGGATGACTGCAGGTAGAGGTATTGTTCACTCGGAAATGCCTGCAGCCCAAGGAACCCAAAAGGGTCTACAGTTGTGGATAAACCTCTCCTCCAAACATAAAATGATTGAGCCAAAGTACCAAGAAATGGTCAGCAAGGACATTGCAGAGGCTACAAAAGATGGGATCGAGGTTAGAGTGATAGCAGGAGAAGCCTTGGGAACAAAGTCACCAATCTACACAAGAACCCCAACCATGTACTTGGACTTCACTCTCAAACCAGGAGCTCACCTTCAGCAACCAATACCAACATCATGGAATGCATTTGTATACGTCTTGGAGGGGGAGGGCATTTTTGGAACTCCAAAGTCATTGCCAGTGGCAGGTCACCACCTTCTTCTTTTAGGATCTGGGGATGGGTTGGAGGCATGGAACATGTCTTCCAAGAACCTTAGGTTTATATTAGTTGGAGGTCAACCTTTGGGGGAGCCTGTAAAGCAACTAGGGCCCTTTGTGATGAACACTGAGGAAGAGATTGATCAAACCATTGATGACTTTGAAAACTGTGTCAATGGATTTGAGAAGGCAACACATTGGAGATCTGGATCTGCACTTAGCCTTGATTTT
>Rosch_v2.0_Chr5g0041961
ATGTCTGAGACAGAAGTTTCACTTGGTTTTAAAGAAGGTCGAGTTGTGGTGAGGAAGTTCTTGGCTAGGCCTCAGCATGAAGGAGTTGGTGCCATTGTTAGAAGAAGCATTGGGAGGTTTGAGCTGAGATACTTTGATCCTTTTCTTGTTCTGGATGAGTTCTCAGTTACTGCTCCTGCTGGATTCCCTGATCATCCACATAGAGGTTTTGGGTTTGAGACGGTGACCTACATGTTGCAGGGAGCCATCACACATGAAGATTTCGAAGGGCACAAAGGGACAATAGGAGCCGGCGATGTGCAGTGGATGACTGCAGGTAGAGGTATTGTTCACTCGGAAATGCCTGCAGCCCAAGGAACCCAAAAGGGTCTACAGTTGTGGATAAACCTCTCCTCCAAACATAAAATGATTGAGCCAAAGTACCAAGAAATGGTCAGCAAGGACATTGCAGAGGCTACAAAAGATGGGATCGAGGTTAGAGTTATAGCAGGAGAAGCCTTGGGAACAAAGTCACCAATCTACACAAGAACCCCAACCATGTACTTGGACTTCACTCTCAAACCAGGAGCTCACCTTCAGCAACCAATACCAACATCATGGAATGCATTTGTATACGTCTTGGAGGGGGAGGGCATTTTTGGAACTCCAAAGTCATTGCCAGTGGCAGGTCACCACCTTCTTCTTTTAGGATCTGGGGATGGATTGGGGGCATGGAACATGTCTTCCAAGAACCTTAGGTTTATATTAGTTGGAGGTCAACCTTTGGGGGAGCCTGTAAAGCAACTAGGGCCCTTTGTGATGAACACTGAGGAAGAGATTGATCAAACCATTGATGACTTTGAAAACTGTGTCAATGGATTTGAGAAGGCAACACATTGGAGATCTGGATCTGCACTTAGCCTTGATTTT
>Rubch_LG03.2627
ATGCCTGAGACAGAGGTTTTCAATGAAGCTCGTGTTGTGGTGAGGAAGTTTTTGGCTCGGCCTCAGCATGAAGGAGTTGGTGCCATTGTTAGAAGAAGCATTGGGAGGTTTGAGCTGAAATACTTTGATCCTTTTCTTGTTCTGGATGAGTTCCAAGTTACTGCTCCTGCTGGATTTCCTGATCATCCACACAGAGGGTTTGAGACAGTGACCTACATGTTGCAGGGAGCTGTCACACATGAAGATTTTGAAGGGCACAAAGGGACTATAGGAGCCGGTGACGTGCAGTGGATGACTGCCGGTAGAGGTATCCTTCACTCGGAAATGCCCGCTGCCCAAGGAACACAAAAGGGTTTACAGTTGTGGATAAACCTCTCCTCCAAACATAAAATGATTGAGCCAAAGTATCAAGAAATGGTGAGCAAGGACATTGCAGAGGCTACAAAAGATGGGATCAAGGTTAAAGTAATAGCAGGAGAAGCCTTGGGAACGAAGTCACCTGTCTACACTAGAACCCCAACCATGTACTTGGACTTCACCCTCAAACCAGGAGCTCACCTTCAGCAACCAATACCAGTATCATGGAATGCATTTGTGTATGTGTTAGAGGGGGAGGGCATTTTCGGAAGTCCAAAATCTTTGTCAGTGACAGGTCACCATCTTCTTCTTCTGGGATCTGGGGATGGCTTGGAGGTATGGAACAAGTCTTCCAAGAACCTTAGATTTATATTAGTTGGAGGTCAACCTTTGGGGGAGCCAGTAAAGCAACTTGGGCCCTTTGTGATGAACACTGAGGAAGAGATAGATCAAACCATTGATGATTTTGAAAATTTTGTCAATGGATTTGAGAAGGCAAGACACTGGAGATCTGGATCTGCACTTAGCCTTGATTTT
>Rubch_LG04.2615
ATGTCTGCATCCCATCAATCCCCTGCTTTCGACACACCCAGAATGGTTGTCAAGAAGGTCCTCGCCAAGTCCCAAAGTGAGGGCGATGGCGCTGTTGTCAGAAGAGCCATTGGAATCTCTGAGTTGAGGAACCTGGATCCGTTTCTCATGCTAGATGACTTTTCAGTGTCCCCTCCCTCCGGATTTCCAGATCACCCACATAGAGGTTTCGAAACTGTCACATATGTGCTACAGGGAGGCATCACTCACCAAGATTTTGCAGGGCACAAGGGCACAATCGGAGCCGGGGATGTGCAGTGGATGACAGCAGGCAGGGGAATAGTTCACTCTGAAATGCCTGCAGGAGGAGGACGCAACAATGGTTTGCAGCTTTGGATCAATCTAGCCCGTAAAGACAAAATGGTCGAGCCAAGATACCAAGAACTCCTAAGTAAGGAGATAAAGCGGGCAGAGAAAGATGGAGTTGAAGTTCGAGTCATAGCCGGAGAAACAATGGGAGTGAGCTCTCCTGTTTATACCCGAACACCAACATTTTACTTTGACTTCACCCTAAAGCCCAAAGCTGTTTTGCATCAAAGCATACCAGAAAATTGGACCTCCTTTGTTTACATTATTGAAGGAGAAGGGGTCTTTGGGTCAACACGTGCAGCAGCTCATCATGTTCTGGTTTTGGGTCCCGGAGATGGTGTAAGCGTGTGCAACAAGTCATCGGAGCCGTTGAGGTTTGTGTTGATCGGAGGGCAGCCGATAAACGAACCAGTGGTTCAGCACGGGCCTTTTGTGATGAACACACAAGCTGAAATCGAACAAACCATCAAGGACTATCATTATGGCCAGAATGGGTTTGAAAGTGCCAAGTCTTGGAGGTCTCAA
>Ruboc_03_G24134
ATGCCTGAGACAGAGGTTTTCAAAGAAGCTCGTGTTGTGGTGAGGAAGTTTTTGGCTCGGCCTCAGCATGAAGGAGTTGGTGCCATTGTTAGAAGAAGCATTGGGAGGTTTGAGCTGAAATACTTTGATCCTTTTCTTGTTCTGGACGAGTTCTCAGTTACTGCTCCAGCTGGATTTCCTGATCATCCACACAGAGGGTTTGAGACAGTGACCTACATGTTGCAGGGAGCTGTCACACACGAAGATTTTGAAGGGCACAAAGGGACAATAGGAGCCGGCGACGTGCAGTGGATGACCGCCGGTAGAGGGATCCTTCACTCGGAAATGCCTGCTGCCCAAGGAACACAAAAGGGTTTACAGTTGTGGATAAACCTCTCCTCCAAACATAAAATGATTGAGCCAAAGTATCAAGAAATGGTGAGCAAGGACATTGCAGAGGCTACAAAAGATGGGATCAAGGTTAAAGTAATAGCAGGAGAAGCCTTGGGAACAAAGTCACCTGTCTACACAAGAACCCCAACCATGTACTTGGACTTCACCCTCAAACCAGGAGCTCACCTTCAGCAACCAATACCAGTATCATGGAATGCATTTGTATATGTGTTAGAGGGGGAGGGCATTTTCGGAAGTCCAAAATCTTTGTCAGTGACAGGTCACCATCTTCTTCTTCTGGGATCTGGGGATGGCTTGGAGGTATGGAACACGTCTTCCAAGAACCTTAGATTTATATTAGTTGGAGGTCAACCTTTGGGGGAGCCTGTAAAGCAACTTGGGCCCTTTGTGATGAACACTGAGGAAGAGATTGATCAAACCATTGATGATTTTGAAAATTTTGTCAATGGATTTGAGAAGGCAAGACACTGGAGATCTGGATCTGCCCTTAGCCTTGACTTT
>Ruboc_04_G13296
ATGCGTCTTAGAGCTATTGCAGCATTTGCACACAATAATAAAGCACTGCTTACTGCCACCACCAGAACCAGAACCAGCAACCATTTGAATTCCAGAGTCCCATTCTTCATCAGAAACACCATGTCTGCATCCCATGAATCCCCTGCTTTCGACACACCCAGAATGGTCGTCAAGAAGGTCCTCGCCAAGTCCCAAAGTGAGGGCGATGGCGCTGTTGTCAGAAGAGCCATTGGAATCTCTGAGTTGAGGAATCTGGATCCGTTTCTTATGCTAGATGACTTTTCAGTGTCCCCTCCCTCCGGATTTCCAGATCACCCACATAGAGGTTTCGAAACTGTCACATATGTGCTACAGGGAGGCATCACTCACCAAGATTTTGCAGGGCACAAGGGTACAATCGGAGCCGGGGATGTGCAGTGGATGACAGCAGGCAGGGGAATAGTTCACTCTGAAATGCCTGCAGGAGGAGGACGCAACAATGGTTTGCAGCTTTGGATCAATCTAGCCCGTAAAGACAAAATGGTCGAGCCAAGATACCAAGAACTTCTAAGTAAGGAGATAAAGCGGGCAGAGAAAGATGGAGTTGAAGTTAGAGTCATAGCCGGAGAAACAATGGGAGTAAGCTCTCCTGTTTATACCCGAACGCCAACATTTTACTTTGACTTCACCCTTAAGCCCAAAGCTGTTTTGCATCAAAGCATACCAGAAGCTTGGACCTCCTTTGTTTACATTATTGAAGGAGATGGGGTCTTTGGGTCAACACGTGCATCAGCTCATCATGTTCTGGTTTTGGGTCCCGGAGATGGTGTAAGCGTGTGCAACAAGTCATCGGAGCCGTTGAGGTTTGTGTTGATCGGAGGGCAGCCGATAAACGAACCAGTGGTTCAGCATGGGCCCTTTGTGATGAACACACAAGCTGAAATCGAACAAACCATCAAGGACTATCATTATGGCCAGAATGGGTTTGAAAGTGCCAAGTCTTGGAGGTCTCAA
