# Supplementary material for: Transcriptomics of long‐term, low oxygen storage coupled with ethylene signaling interference suggests neofunctionalization of hypoxia response pathways in apple ( Malus domestica )
Source: Plant Direct. 2024 Dec 20;8(12):e70025. doi: 10.1002/pld3.70025 (PMC11660084; doi:10.1002/pld3.70025)
Supplement: Supplementary file 2 — Data S2: Homologs of all 606 hypoxia response genes identified in this study across 42 representative species of land plants). [file PLD3-8-e70025-s004.gz › 01-integratedGeneFamilies_dir/773.fna]

>gnl_Ambtr_v1.0_evm_27.model.AmTr_v1.0_scaffold00128.23
ATGGAAGTTGTTGCAGTTCGATCTCCGCCTCGAGGCATTGCGGGTGAGTTCCAGTTTGAGAGCGGGTGCTCGACGCCATACGCGAGCGCCCCATCGAGCCCAGGGCGCATGGGCAGCTTCTTCTACTTCAGCGCACCCACCAGCCCTTCCTCTGCTACTTCAATTTTCTCTGAATTTCATGGCGATACACCCTCCGCCACCGCCAATGTCCCCTTCGTTTGGGAGCAAAAGCCTGGAATCCCCAAAAACGAAGACAAACTTGACGACGAATCGTTGCAACAGATGGACAACGCTTTCGAGTTTGATTTCAGCGGTCGCTTCCCTAATGATCCAGCTGCTTCTCTGCCACTTTCTCAAAAGGAACCTCCCTCTGAGACCATGTCCACTGCTGATGAGCTGTTTCATGAGGGCAAAATCAGGCCGCTGAAGCCGCCTCCTCGCCTTGATGAGTTCAGCTTCAACACCGCCTCTTCCTCTCCGCACTCTCCTCGGTCGCCTAGGTCCCCGATCGCTCATGGCCGCAAACTTATCAGAGAAGCACTTTCTGGGTTCAATTCCAGATCCAAGGATTTCGACCCATTTGCCGCTGCTCTCGAACGAGCCACCAAGGGAGAGGAGAGAGGAAGGAGTGCCAGAAATTCGTCAAGGAGGACGAGGTCTCTCTCGCCGCTCCGAATTTTCAATTGGGAAGAGCCTCATGTTTCCTCCTCCAAGCCAGCAACACCAAAGCCAGGAACAGCAACTCCTTCTCCTAAAACCACCACCACTGCTTCTTCTTCTTTTTCCTGGATGGGGTCCAAGAAGTGGAAGTTGAAGGATTTCCTTCTGTTTAGGAGTGCATCAGAGGGGAGGGCGCAGGAGAAGGACCCCTTGAGGAAGTACAGAGTTTTGGAGAAGAAAGTTGTTGAAGACCCAATCAACTCTAGTTTCAGGTCCACGGACAGCGGAGGCGGTAGCTCTCGCAGGGGCGGCGGCGGGGTTTCGCCTCATGCGCTTCACTATAACGCCAGCAGAGCTTTTTCAGAAGAATTGAGAAAGAAGACATTCCTGCCATACAGGCAGGGCCTTTTTGGTTGTTTGGGCTACAGTCCCACTATCCATGGCCTAGCCCGAGGCTTCAGA
>gnl_Ambtr_v1.0_evm_27.model.AmTr_v1.0_scaffold00057.47
ATGGACTATTCCACCCTTGAACCAGAAGCAGACAGCACATGCTCCACTCCCTACGCAAGCGCCCCTTCCTCTCCGCCTCGCCACCCCTTCTTCTTCTCCGCCCCTGCTAGCCCCACCCACTTCATAACCACCCCCACCACCGCCTCTATTATCCCCCCTGCCCCTTCTTCCTCCGACTTCGAGTTTACCCCTCGCTTTCCCCCGTTTTTCGACATTACCCCCAACCCAACGTCCATGATCTCAGCCGATGAGCTCTTTCTCAACGGCCAGATCCGGCCCACGTCAACCCCGCTCCCACAAAATCTCGTTGCTCCGAGATCTCGGCCAGAAAATAATGCCTCCACCGAGAATCTCGCCGCCCCATCGTCCCCGCAACGTGGTAGAGATCTAGCAAGGTCGCGGTCCCCACATCGGCGGACCAGATCCATGTCGCCGCTCCGGGCCCACGAGCCGGAAAACGCGCCGGAAGACTCTCCATCTCCGGCGGTCCTGCCGGAAAATCCCTCAAATCCAGGCCGTTCATCTCGCCGATGGATCAGTTTCAAAGATCTCTTATATAGGAGCAAGAGCGAAGGCAGGAGTTCTAGCAAAGAGAAAATATGGCTTTCTTTGACGTTTTCGCCCTCTAAGGAAAAGAAAAGTAACCCCAAAGGTCAGGTTCAGGGGCCGGAGAAGTCGACGGAAAAGTTGCAGACGTCCGAAAAGTTGGCAGAAAAGGGTCATATTCCGGCGCGGAAGTCTAATATGGGGAAGAGAAGGGTACCACCATCGCCTCATGAGGTTCATTACACAGCTAACAGGGCAGTTGCAGAGGAGATGCGGAAAAAGACGTTTCTGCCCTATAGGCATGGACTTTTTGGGTGCCTAGGGTTTAGTTCGAGGAGTTATGGCGCCGTGAATGGGTTGGCTAGGAGCTTGCATCCTGTTTCTTCCAGG
>gnl_Aquco_v3.1_Aqcoe2G227700.1
ATGAAACTTTCTTCTCATTTACAAAGACCTCAAGTTTTAGCTCCTTTATTAGATCTTGAAGCTGAAGATGAAGAAGAAGATAAAGATTCAAGAGAGTTGCAGTTTGTTAGACGTGAAGAATCTATGGTTAGAGGTAGAGATCTGAGATTGAGAAATAGATCTTTGCATAGAAGAGCTAGATCTCTTTCTCCTTTAAGAAACACTTTACCATATCAATGGCAAGATGATGATGATGATGAAGAAGAAGAAAATGAAAGAAGAAGAAGAAGAGAGTTTAATCAATGTTGTGATATTGATTTAGATGGAAAGAAACTTGAAACACCATCAACTGAAACAACTCCTTCATTT
>gnl_Aquco_v3.1_Aqcoe2G279400.1
ATGGAGCTCCATAGCTACGATGAAAACCTTCGAAACCCTAACAATGTCGAATTCTTTGATCTTAACGAAAATCAACGTTTTAGTGAAGATTTCGATAGTAATTGCTCAACTCCATATGTTAGTGCTCCATCTAGCCCTGGCCGTAATCAAAATAATAACATTAATAACAATAATAATGGATACTTCTTTAGTGCTCCAGCTAGTCCAATGCATTTCATTTTGAATTCTTCTAATAAATCTTTGTCTTCTTGTAATTCTACTACTACTTGTTCTTCTTCTTCATCAAATGCTTTCTTATCATCTTCTTCAGAACTTTCTGGATCTTTTGAATTTGATTTTTCAGCTAGATTTTCTTCATCTTCAAGTAATTCTGTTTTACCAATTGGATCTATGATTTCAGCTGATGAGTTATTCTTAAATGGTCAGATCCGACCAATGAAACTTTCTTCTCATTTACAAAGACCTCAAGTTTTAGCTCCTTTATTAGATCTTGAAGCTGAAGATGAAGAAGAAGATAAAGATTCAAGAGAGTTGCAGTTTGTTAGACGTGAAGAATCTATGGTTAGAGGTAGAGATCTGAGATTGAGAAATAGATCTTTGCATAGAAGAGCTAGATCTCTTTCTCCTTTAAGAAACACTTTACCATATCAATGGCAAGATGATGATGATGATGATGAAGAAGAAAATGAAAGAAGAAGAAAAAGAGAGTTTAATCAGTGTTGTGATATTGATTTAGATGGAAAGAAACTTGAAACACCATCAACTGAAACAACTCCTTCAGTTTCTGCTGCTTCTTCTCGTTCTTCTTCTTCTGGTAGAAGTTCAAAGAGATGGGAGTTCTTGAAAGATTTTCTTAGAAGTAAAAGTGAAGGAAGAGGAGGAAATGTTAAAGATAAGTTCTGGTATTCAATTTCTTTTTCTCCAACTAAAGATAAAAGAAGTTCAAGTTCAAATTCAAGTTCTTCAATGTCTAAAGATAAATCATCTTTATCAACAATGGAATCGCAGAAATCGAAGAATAAAACTTCTTCTTCGATTCCTGCTACAAAGAAATCCTTGGCGGGGAAACCCGCCAATGGAGTTTCAAAACGTAGAGTACCTCCTTCACCTCATGAACTTCATTATACTGCAAAAAGAGCTCAAGCAGAGGAAATGAAGAAGAAGACATACTTGCCTTATAGACAAGGACTTCTTGGGTGTTTAGGATTCAGTTCCAAAGGTTATGGTGCTATGAATGGATTTGCAAGATCTCTCAATCCAGTCTCTTCTAGG
>gnl_Aquco_v3.1_Aqcoe6G150500.1
ATGATGATGGAGGTTGTGTTACCAATTCATTCTTCTTCAGATTTTAATTTTGATAGTGCTTGTTCTACACCAATGATAAGTGCACCATCTAGTCCAAAACGTTTTGGTGAGTTTTACTTTAGTGCACCAAATAGCCCAAATCGTTTATCTTCATTTTATAGAGATTTTAATAGTAGTAGAGGTAATGGTTCTGTGATTCCTTATGATTGGGAAGAAAAACCAGGTACACCCAAGTCAAAAAACAATCAAGAAGAAGATGGAGAAGATGATGATGAGCATGAGAATGATTTTGAGTTTGAGTTTGGTTTTAGTGGGCAATTAGATAGAACTTCTCTTAGTGCTGCTGATGAACTCTTTGATGGTGGTAAGATTAGACCTTTGAAACCTCCACCTAGATTACAACTTAGTAATGATTTTGGTTTTCATAAAAGCTCTGTTTCTTCTCCAAAATCCCCTATTGCACATGGAAAAAAAATCATTCGTGAAGTCTTTTCACCAAAAAAGAAGAAAGATATCAACCCTTTTGCTATTGCAATAGAAGAATCACGTAAAGGTGTAGAACAACAACAACAACAACAACAACAAAGAGGTAGAGCTGTTTCATCTTCAAATCATTCAAATCGAAAAGGAACTCGATCTTTGTCGCCATTTCGATCATTTGGGATTGAAGAACAACAACAAAGCACAAAACCCACTTCTTCAAATTCAAAATCTTCTTCAAGAAAATGGAGTTTTAAAGACTTTTTATTATTTCGAAGTGCTTCAGAAGGTAGAGCAAGTGATAAAGATCCATTAAGGAAATTTTCTCTGGTTTCAAAGAGACATGAAGATGTGAAGAACTCAAGTTTCCGGTCTACTGATAGTTCCGGTTCAATAAGAAGAGGACCGGTTTCGGCTCATGAATTGCATTATAAATCAAACCGGGCGGTTTCTGAAGAAATGAAGAGAAAAACGTTTTTACCATATAAGCAAGGTTTATTTGGATGGTTTCATGTTGGCCGTCCAAGAGTTAAC
>gnl_Aquco_v3.1_Aqcoe7G228300.1
ATGAAACTTTCTTCTCATTTACAAAGACCTCAAGTTTTAGCTCCTTTATTAGATCTTGAAGCTGAAGATGAAGAAGAAGATAAAGATTCAAGAGAGTTGCATTTTGTTAGACGTGAAGAATCTATGGTTAGAGGTAGAGATCTGAGATTGAGAAGTAGATCTTTGCATAGAAGAGCTAGATCTCTTTCTCCTTTAAGAAACACTTTACCATATCAATGGCAAGATGATGATGATGATGAAGAAGAAGAAAATGAAAGAAGAACAAGAAGAGAGTTTAATCAATGTTGTGATATTGATTTAGATGGAAAGAAACTTGAAACACCATCAACTGAAACAACTCCTTCATTT
>gnl_Aquco_v3.1_Aqcoe7G100000.1
ATGAAACTTTCTTCTCATTTACAAAGACCTCAAGTTTTAGCTCCTTTATTAGATCTTGAAGCTGAAGATGAAGAAGAAGATAAAGATTCAAGAGAGTTGCAGTTTGTTAGACGTGAAGAATCTATGGTTAGAGGTAGAGATCTGAGATTGAGAAATAGATCTTTGCATAGAAGAGCTAGATCTCTTTCTCCTTTAAGAAACACTTTACCATATCAATGGCAAGATGATGATGATGATGAAGAAGAAGAAAATGAAAGAAGAAGAAGAAGAGAGTTTAATCAATGTTGTGATATTGATTTAGATGGAAAGAAACTTGAAACACCATCAACTGAAACAACTCCTTCATTT
>gnl_Aquco_v3.1_Aqcoe5G159400.1
ATGGAAATTCTGATTTCAATGCCTGCAGTTGATTTCAACTTTGATAGTGGTTGTTCTACACCATACATGAGTGCTCCTTCAAGTCCAAAACCTTTTGGCAAGTTTTACTACAGTGCTCCTACAAGTCCAACACGTTCTTCTTCACTTTATCGTGATTTCAACAATATTTCATTTGTTCAGAGAAATACAAATACTACTAGTTATGATGATGATGATGATTCGAAGTTTAATTGGGATGTTGAAATTGATGAAAACATCCATTCTAAAGATAACCATTTTGTTAATCAAGAAGAATTTGCTTTTGATTTTAGTGGGCAATTAGAGAAAACTACTTTAACTGCTGATGAACTCTTTGATTGTGGAAAGATTCGTTCTATGAATACTAGTTCTGTTTCATCACCAAAATCACCAAAGAAGCAAAAGAATTCAAACCCTTTTGTGAAAAGGAATGAAGAAGAAAGAGGAAGAGAAAGGGGTTCAGTTCTTTCAACTTCAAGTTCAAAACATAGAAGTACTAGATCACTTTCACCATTAAGATTATCTGAGTTTCTTATTGAAGACCAAGAACAGAGCATAGAACCACTTTCAAACTCTTCTACAAATTCAAAATCTTCTTCTTTTTCATTTTTCACAAAATGGAGATTCAGAGATTTTCTATTATTTCGAAGTGCTTCAGAAGGTAGAGCAACAAGAAGAGATCCATTAAAGAAATACACATCTATGTCGAGAAAACATGAAGAACAGAGGAACTCAAGCTTCAGGTCTACCGACGGTTCTGGTTCAATGAGAAAAGGATCGGGTTCGGGTTCGGGTTCAAGTTCAGGTTCTTCTCATAGGCTATATTACACAGCGAACCGGGCGGTTCAAGATGAATTGAAGAGAAAAACTTACCTGCCTTATAGAAAAGGGTTGTTAGGTTGTGTAGGGTTCAATCCAACAGTGGATGGTTTAGCTAGAGGTCTAAATTCTTTCCGACGTGGA
>gnl_Arath_TAIR10_AT2G26530.1
ATGGAAGTGATGAGCTTGACTGCCCCATCTTCACCGAGACAATTATCTGGCTGCTTCTTAAGCGCACCAACAAGCCCTAGAAGATTCAATGAGTTTTATAGAGAGTTTGAAGAGGCCGCAACAAGAAACTTCTCCGACCGTCTTACGGTTCCTTTTGATTGGGAAGAGACTCCAGGCACGCCTAGGAAGATCACCAACGATGATGATGATGATATTGATTTCGCTTTCGAGATTGGTGGGAAACTCGAAACGACGTCGCTTTTTGCTGAAGAGCTTTTTGATGGAGGCAAAATCAAACCCTTGAAGCCTCCTCCGTATTTACAATTAGACCATCATCATCAGCCTCAGATTTTATCTCCAAGGTCTCCAAGATCACCTATTGCTCATGGTAAGAACATTATCCGCAAAGCTTTTTCCCCAAGAAAGAAACCGGATAACGTGGATCCTTTTGAGGTCGCCATGGATAAAGCTAGGAATGGCTTAGGAGAGGAAAGAGGGAGAGGGAGACGTCAAAACTCTGGTCGTAGAGTTGCTCGATCACTTTCGCCTTTTCGGGTTTCGGCTTATCCATGGGAAGAACAAGAACAAGAACAAGAACAAGAACAGAGAGATGTACAAGAACAGAGGAAAGGGACCTTGTCTTCTATTCCATCTACATCTTCATCAGCTTGCGTGTCTTGCAAGTCATCTTCCTCAAAGAAATGGAGACTAAAGGACTTTCTTCTGTTCCGAAGTGCATCCGAAGGAAGAGCAAGGCACAACAAAGATTCGGTAAAGACGTTTACAAGTTTGTTTAGGAAGCAAGAAGACACCAAGAACTCGAGTTCACGAGGAAGAGGGTCATCATCGGTCTCCGCCCATGAATTCCATTACATGTCTAAGAAAGCAGAAACGAAAGATTTGAAGAAGAAGACTTTCTTGCCTTACATGCAAATAGGACGATTCGCCTTC
>gnl_Arath_TAIR10_AT2G15760.1
ATGGAGATAGAAGTGGCAGAAGCAGCAGCAGCAGAACTCAATTTTGACAGCACAACTTCGTCTCCTTACATAACAGCTCCTTCGAGCCCAACTCGATTTGGCAACAACTTTTTCAGTGCACCAACAAGCCCTTCTCCTTCCACTTCCTCTAACATACCTTTTGATTGGGATGACCAACCAAGAACTCCCAAGAAGAGATCAGCCATCGGTTTCGAAGACGATTTTGAGTTCAATTTCAGTGGTCAGTTGGAGAAAACTTCTTTCTCTGCAGCTGATGAGCTCTTTGATGGAGGAAAGATTCGTCCTTTAAGGACACCTCTCACTCCTACTGTTTCTTCTCCTAGATCTAGGGGTCTTGAGATAGAAGATTCGGATGATCAGAAAGATCGAGGAAGAGACCGGTCACCAGGATCTTCTTCTTCGCGTTATGATCGTAAAGGAAGCCGTTCTATGTCTCCGTTAAGGGTTTCAGACATTATGGTTGATGAAGAAGAAGAAGTACAATCAACAAAAATGGTTGCTTCCAACACAAGTAATCAAAAATCCTCTGTTTTCTTGTCAGCAATTCTGTTCCCTGGTCGTGCATATAAGAAGTGGAAACTCAAAGATCTGTTGCTATTCAGGAGTGCATCGGATGGAAGACCGATTCCGACCAAAGAGTCTTTAAATAGGTACGATATACTTACAAAGAAAGATGCCGAGGAAGTGAGAAATTCGAGTATCAGATCGAGAGAGAGTTGTGAATCTTCGGTGTCTAGGTCAAGGAGGAGGAACGGAGCGGTGGTTTCGGCTCACGAGATGCATTACACTGAGAACAGAGCAGTATCGGAAGAATTGAAGAGGAAGACATTCTTGCCGTACAAGCAAGGCTGGTTAGGCTGCTTAGGGTTTAACCCTGCGGTCAATGAAATTGCTAGAGTTGGGTCATTGTCACGTGCTTCCTCT
>gnl_Arath_TAIR10_AT3G62630.1
ATGGATCTTGTTGAGAGTTTTTCCCATGGCGATCCTGATACTCCGCGTTTCAGTGACGACTTCGGTTCTGGCTCTGCTTGCTCTACTCCGTTCGTTAGCGCTCCGTCTAGTCCCGGCCGTGGTCCTCCGCCTGGTTATTTCTTCAGTGCACCGTCGAGTCCGATGCATTTCTTCCTTTGCTCTGCTTCTTCTTCATCGGAGAATCCTAAAAAGCTTGACACGTCTTCATGCGGCGACTTTGAGTTTGACTTCTCGTCGAGGTTGTCTTCAAGCAGTGGTCCTTTAGGCGGTGTTTCCATGACTTCAGCTGAAGAGCTTTTCTCTAATGGCCAGATCAAGCCAATGAAGCTCTCTTCGCATCTTCAGAGACCTCAGATCTTATCTCCGCTTCTAGATCTGGAGAACGAGGAAGAAGACGACGATGATGAGACCAAACCAAACGGTGAGATGAAGCGTGGGAGAGATCTGAAACTAAGAAGCAGATCTGTTCACCGGAAGGCCAGATCCCTCTCTCCGCTCCGAAACGCAGCGTATCAATGGAACCAAGAAGAAGGAGAAGAAGAAGAAGTCGCCGGAGAGAGAGAAGTTAAAGAGTGTATAAGAAAGCTTCAAGAAGACGAAAACGTGCCTTCAGCTGAAACGACACCGTCTTGTTCTGCTTCTTCTTCACGATCATCGTCTTACGGTAGAAACTCTAAGAAATGGATCTTTCTTAAAGATCTGCTTCACAGAAGCAAAAGCGAAGGAAGAGGCAACGGGAAAGAGAAGTTCTGGTCCAACATTTCCTTCTCTCCTTCCAATTTCAAAGACAAGAAACTCAAATCATCTCAACTTGAAGAGAAACCGATTCAAGAAACAGTTGACGCTGCCGTGGAATCAAAGAAGCAGAAGCAGAAACAACCGCCGGCGAAGAAAGCTCCGGTTAACGGAAAACCAACCAACGGGATAGCAAAACGGAGAGGATTGCAGCCGTCTGCTCACGAGCTACATTACACAACGAACAGAGCTCAAGCAGAGGAAATGAAGAAGAGAACATATTTGCCTTACAGGCATGGACTCTTTGGTTGTTTAGGGTTTAGTTCCAAAGGTTACAGTGCCTTGAACGGTTTAGCCCGTAGCTTAAACCCAGTTTCATCTGGT
>gnl_Betvu_v1.2_Bv1_013400_sedf.t1
ATGAAGTTGTTACAAATGCAATCACCTTCTTCAGTAGAGTTTGAATTTAATAGTGGTCAGACATCTCCTTGTGGAAGCTCTCCATCGACTCCTAAGGGCTTTGGTGAATACTATGTCAGCGCTCCAACAACTCCAGTTCGAGTCACACAAATATATCGCGAAACCGAGCATTTTTCCCTTCTTAGAGATGAGTCATCTACCTCTCATATACCTTATAAATCCTCATTTGGTGAAGAACTTTACAATGATTGTACAATCTTCCCTCTAAAGAGTCTTCTTTCATCTCCACAATCACCTAAATCACAGCATAAGAAAAATTTTTGGAGTGTTTTTTCACCGAAACGAAAGAAAGATTCTGATAAGTATGCAACTACTGTCGTTGACAAGAAAGAGAGTAAAAGAAAGCAAGGAAGAGAACGAGAGAGAGCTTCGAGTTTATCTAACTCGATGCTTCAACGGAGGGCAACAAGGTCACTTTCTCCATTCCGAGAATCGCAGTATCCATGGGAGGAAGAAGATGAACAAAAGTGGGCATCAAATACAAAAGAAATCAGCTCAACTGCAAATCCTCCTTCCCCTGCATTATCATTGTCCACTTCTTCTAAAGGAAGTAAGAAATGGAGGTTGAAAGATTTGTTATTGTTTCGTAGTGCATCAGAAGGACGAGCGTTCGATAATGATCCTTTGAAGAAATATTCATATCATCACCGGAAACATGAAGTTGCCAAAAACTCAACCGGTTCACAATCAACACAAGGCTCCAGTATAATTCCTGTTCGAAGAGAGCGAATTTCAGCTCACGAGCTACACTATACAATCAACAAGGCAATTTCAGAAGATTTCAAGAAGAAATCGTTCCTTCCATATAAACAAGGGATATTAGGTCGACTGGCGTTCAATCCCACAGTTCATACACTAGGACATGGCTTCGGATCTCTAGCACATAGTCATGGA
>gnl_Betvu_v1.2_Bv4_076670_zpks.t1
ATGGAAACAAACCTCGAACCTCCAAAGTCCATTAATGGAGGTGATATTCTCTCTCCTCCATCTCCACCTTTACGCGAAGAAGAAGATGATGAAGATTTCTACATCGATGACAGTAACTGTTCTACTCCATATGTAAGCGCACCTTCAAGTCCTGGACGAACTTCTTATCTTCATTCTGGATTCTTCTACAGTGCTCCAACTAGTCCCATGCATTTCGTTCTTGCTACAGCTACAGGAAGATCTTCAACTGTTGGAGGTTTGATTCCGTCAACTTCCGACGCTTCTTCTAACGGTTCTTTTGAGTTTGAGTTTTCAGCTAGATTTGATTCGCCGGCGCCGGAGATCGGTTCGGCTATGTCGTCTGCTGATGAACTCTTTCTTAACGGTCAGATCCGTCCTATGAAGCTTTGCGCTCATCTTCAGCGTCCTCAGAAGCTTCCTTCTCTTACACTTCTTGAATCTGACAGAGAAAACGAAGAAGATGATGAAGATGAAGATGATGAGAAAAAAAGTAATGTGTTGTTTCAGAGGTCGTCTAGGGATTTGAGATTGAGAAGTAGATCTCAACGAAGGAGAACTCGTTCTCTCTCTCCTCTTCGTAGTACGACGCCGTTTGAGTGGTACGGTTTCGACGACGACGACGTCGTTTCAACTCCGATGAAGGAGGAGAGAGAAAATGAAGATGAGAATGGAGGAGGAGTCGGTGAGAAGGAAGGTGAAACGACGCCGTCAGGAAGTTCGTCGAGGTGTTCATCTGCAGGAAGGAGTTCAAAACGGTGGGTGTTTTTGAAGGATTTTTTAAGGAGTAAAAGTGAAGGAAGTAGTAACAACAAATTCTGGCATAACATTAACATCTCGTTTTCTCCTGCAAAAGAGAAGAGAGAGAAAGTAAACAACAGCAACAACAACACAAATGCAACTGCGAATACGACGTCGTTTCTGGAGGAAAAAAAGACGAAGAAAAAAGAAGCGTCGTCGGCGAAGAAGACGGGGAAAGCGACGGCGGTGACGGCGAAGAGAAGGTCGGCGCATGAAATGCATTACGCGGCGAATAGAGCGCAAGCAGAGGAAATGAGGAAGAAGACGTTTTTACCATACAGACAAGGATTACTTGGATGTTTAGGGTTTAATTCCAAGAGTTATGGGGCATTTAATGGCTTTGCTAGAGCACTAAATCCTGTTTCTTCTAGG
>gnl_Betvu_v1.2_Bv9_218690_gxcy.t1
ATGGATATGAAAGTTGTTGTAGGAACAACACCACCAAACCATTTACCACCCTCAATAGATCACATGAACCAAGCTAACAGCAACTGCTCAACACCATATATGAGCGCTGCTTCTAGCCCTCAACGCCACCACCACTGCGGCCACCGCCCGCAACTCGATTTCTTTTACTATAGCGCACCCACTAGTCCACGCTCCTCCTCTTCTCATTTCAATAATCATCATTCATTCTTTGATGATGATAATGTGTATGATGATTATAGTGCTGACCATGTTTCACTCCTAAAACATGGGAATTCATCTGTTACTGTTCCTTTCAACTGGGAACTAGAACCTGGAGTTGCAAAGAACGATCATAGTGAAGTAAAGAAGGATGAGGAGGATGAAGAAAAGGAAGATTTCGAGTTCGAGTTTAGTGGGCAGCTAGATATGATGGTAAGACCTTCTTTATCATCTGCTGATGAGTTATTTGATGGTGGTAAAATTCGACCATTGAAGTTACCATCACCTCCTAATTTACGTATAATTCATGATCATAACAATAATAAGATTAGTACTACTTCTGGGTGTACTTTTTCTCCTAAGTCTCCAAAATCTGCCATGTCAAAATTTAAAGATGCATTGAGTAGCTCTCCTAAACATAGGAGAAACGGGTCGGATATAGACCCGTTTGAGACAGCGATTCGCAACACTAGGGAAACAAATGACATCATCATAAACAATAGAAGTCAAGAAAGAGGTAGAGGAAGAGAAAGAGCAAAACCAATAACACCTGCAAATACAAATAATAATAATAATAAGAGAGGGAGCAATAATAAAGGAATGAGCAGATCACTTTCTCCTTTAAGAGTGTCAGAATTTGCTCTGCTTGATCATCATCATCAACAATTACAAGATAATCAACAACAAAATTCAAATGAAACTAGCAATTTAGCTAGGATTTTGGGAATGGGATTTCCTTCTAGTTCAAAAAAATGGAGGTTGAAAGATTTGTTTCTATTTAGAAGTGCTTCTGAAGGGCATTACAAAGATTCTCAATCATATTCTAAAAGATGGAGCTGCAGATCATCAACTGTGGGTTCTGTTTCTGGATCGGAGTCGGGATCGGTTTCGAAGCGAAGAGGGCAGCAGGCATCAGCATCAGCACATGAAATGCATTACACTTCTAATAGAGCTGTTTCTGAGGAGATGAAGAAAAAGACTAATCTTCCTTATAAACATGGTCTTTTGGCTTGCTTGGGTTTTAGTCCTGTACTTCCTCAATTTTCTTACACTTTTCCTTCTTCTACTTCTACTCCTTTTTCT
>gnl_Carpa_v0.4_evm.model.supercontig_18.7
ATGGTCCTGCTCTCGCAGATTCGCAACAATGGTGACCGGAGCTTCTCCTGTGCTCTCTCCGTTGCTCACGACGACGACCTCATCGACTCCACTGAAACGCCGCGTTTCAGCGAGGACCTTGACTCCACCTGCTCTACGCCTTACGTCAGTGCTCCTTCCAGCCCCGGCCGTGGGGCTCCCACTGGTTACTTCTATAGTGCGCCTGCGAGTCCCATGCACTTCATGCTATCTTCTGCTCCGTCAACCACATGCAAGCCATCCGAGCCGGCAGCGTTTCTGCCTGACACGTCGTCGTCCGAGTTTGAGTTCTCGTCGCGTTTCTCAACCAATGGTTCTATAGCTGTTGGATCCATGAGCTCTGCCGACGAGTTGTTCTTGAATGGACAGATCAGGCCCATGAAGCTTTCCACGCACCTGCAGAGGCCACAGATCTTGGTCCCCTTGCTGGATCTTGAGGTCGAGGAAGATGAAGACAATGATAAGAACGATGACGAGTTCAAGCAGAGTGACGAGTCGGTGAAGCGAGGGAGAGATCTGAAGCTCAGAAGTAGATCTCTTCATAGAAAAGCGAGATCGCTATCACCTCTTCGAAGTGCAGAGTTCCAGTGGCACGAGGAGGAGTGCAATAGAGAACGAGATGTCAGCGAGCACAGTTTGGAGTTACGAGATGATGAAGAGACGAAACAGAGCGAGTCGACTCCGTCCGATTCCAGTTCGTCGTCACGGTCGTCGTCCTCTGGTAGGAACTCGAAGAAGTGGATATTCTTGAAGGACCTGTTGTATAGAAGTAAGAGCGAAGGGAGAGGAAACGGGAAGGAAAAGTTCTGGTCGTCCATTTCTTTCTCCCCTTCGAAAGAGAGGAAGCTCCATCCACCTCCATTGACCATCTCCAGGGAGGAGAAACTATCTCTTTCCTCTGATAGTAATAGCAGTAATACTACAGATGTCAAAAAGCAAAAGCCGAAGCAGAAGCTGAAGGAAGCTAAACAGGTTTCTGGCAAAAAGCCAGCTGTAGGGAAACTGGCTAATGGCGTCGCAAAACGACGTGTTCCTCCATCGGCGCATGAGTTGCACTACACAGCGAATAGGGCCCAAGCGGAGGAGATGAAGAAAAGGACCTTCTTGCCGTACAGGCATGGACTATTTGGATGCTTAGGATTCAGTTCAAAAGGGTACGGTGCGCTCAATGGACTAGCGAGGACCTTGAATCCAGTCTCGTCCAGG
>gnl_Carpa_v0.4_evm.model.supercontig_376.7
ATGGAGTTGGATTTCAACACACCCAGATCGCCTTCATACTTGACTGCTCCCCCAACTCCCAGAGGCTATGGCGACTGCTTTTTCAGCGCCCCAACCAGTCCGACCCGCCTGTCCGAGTTCTATCGCCATTTCGACAACTTCTCCATGATCGACGAGACAGACAAGAACTCATATGTTTCTGTACCTTTTGATTGGGAGGACAAACCAGGCACTCCGAAATCACCCAAAGAAGATGATTTCGCTTTTGATATTAGCGGGGAGCTACAGAAGGCGTCTCTCTCGGCGGAGGAGCTTTTTGATGGAGGCAAAATCCGACCCTTGAAACCCCCGCCGCGGCTCCAAATCGACATGCCCACCCCTCTTATTCCATCACCAATAACTTCTCCAAGATCCCCTCTCTCTCAGGGTAGGAAGATGATTCGCGAAGCTTTTTCACCGAGAAAGAAGAAAGACATCGACCCATTTGCTGCTGCCGTCGAAAATAGTACTCGAAACAGAGCAACGCGAGAAAGAGGGAGAGATAGAGGTAGTCAAGGTTTGGCAACTAGTTCAAGCCGTAGACATACAAGATCACTCTCTCCTTTTCGAGTCTCTGCATATCCATGGGAGGAAGAAGAAGATTATAAGCAGATTCAACAACAACCCACCAAACAATCCGTACCCTCCAATTCGCTTTCATCAACTTCCTCCTCAAAGGCTTCTTCTTCTTCAAGAAAATGGAGATTTAAAGATTTCTTGCTGTTTCGGAGTGCATCTGAGGGAAGAGCAGCAGGTAAAGATCCATTGAGGAAGTATTCATCGAGTTTCCTGAGGAGACCTGAAGATACCAAGAATACCAGCTTCCGGTCGACGGAGAACTCTGCATCCGCCTCCGGGTCAAAAAGAAGAGGCCGAGTTTCAGCTCATGAGTTGCATTACACCACGAACAAAGCAGCATCGGAGGATTTGAAGAAGAAAACATTCTTGCCATACAAACAGGGTATTCTGGGGCGCTTTGCTTTCAGTCCCTCTCTTCATGCGCTTAGGTTTGGATCATTTACACGT
>gnl_Carpa_v0.4_evm.model.supercontig_48.143
ATGGAGCCCGGAGCTCCACGCAACGGTAGCCAAGACCCGAAACAAGACCCCAACAGTGGCAACACCCAAGATTCCCCTCTCTTCTCTGAAGAAATTGACAGTAGTTGCTCCACTCCTTATGTCAGTGCTCCTTCAAGTCCCGGACGGGCATCCGGACCAGTCAACGGGGGGTTTTTTTACAGTGCTCCGGCGAGCCCAATGCACTTCGCAATGACCTCAGTTTCCCTTTCATCGCCAAGTGAATCACCCTCTTTCGACAACTCCGTGCCTCATGGTTATGAGTTCGAGTTTTCCGCGAGATTCGGTATGACAGGGTCGGGTATACTGGGGCCAATGAGTTCAGCTGATGAGCTATTCTTGGATGGGAAGATCCGACCCATGAAGCTCTCGACCCATTTGGAGAGGCCCCAGGTGCTGGCTCCATTGCCGGATCTTGACCAGGAGGATGACGAAGACGAGAACGAACGCAGTGTTGCTGACCAGAGCAGCAGAGGCAGGGATCTGAGACTACGCGATAAATCTTTGCGTAGAAGAACTAGATCTCTGTCTCCTTTAAGGAACACCGTAGCCTATCAATGGAATGAAGATGATAAACATAGAGAGAGAAAAGATGACAAGAATGATGATGGCAAGCATGAGGAAGTACAGTCTGAAGAGACGACTCCATCAGTTTCTGGTTGTTCTTCAAGGTCGTCTTCAGCTGGTAGGAGCTCGAAGAGATGGGTTTTCTTGAAAGATTTTCTTTACAGGAGCAAGAGTGAAGGGAGGAGTAGTAACAGCAAGTTCTGGTCTACTATCTCGTTTTCACCCGGCAAAGAGAAGAAACCTCTGAGTCCAATCGCCCATGGCGTCGTTCAAGATTCTGTTTCTAAAGAGAAGTTGAACAGTTCTACTGCATCTGGTTTGGCAGGGTCCGAGAATCAGAAGGCTAAGGTGTCCGGAAAGAACAAGCCTGTAAATGGGATAGGGAAGAGGAGGATACCGCCGTCACCACACGAGCTGCATTACACAGCAAATAGAGCTCAAGCTGAAGAACTGAGGAAGAAAACTTACTTGCCTTACAGGCAAGGATTGCTTGGGTGCTTGGGGTTTAGTTCAAAGGGGTATGGTGCCATGAATGGATTTACTAGAGCTCTGAATCCTGTTTCTTCCAGA
>gnl_Carpa_v0.4_evm.model.supercontig_62.35
ATGGAGACGGATGTGGTGGTGCCTGTTCCCGCTTCAGCGGTCGACTTCAACTTCGACAGCACATGTTCATCGCCGTACATGACTGCTCCTTCCAGTCCCCAGAGATTCGGCAACTTCTTCTGCAGCGCACCCGGTAGCCCGACTCATTTTTCCGCCATTTACCGGGAGTTTCAGGACGTCCCGGCCCCTTCCAGGAAGGAGGAGAGGCCCCGTACCTCCAAGATCAGAGATGTGAACGGGAAGGAAAAGGGAGTTTCCGAGGAGGAAGATGAAGATTTCGAGTTTAATTTCAGTGGGCAGCTTGAGAGAACTTCCTTATCTGCTGATGAACTCTTCGATGGCGGGAGGATTCGGCCTCTGAAGCCACCGACTGGCTATGATACACCTAATTCGAATCTTTCATCTCCGAGATCGCCTCGATCACCTTCCAGAAATTCAAAGAGAAAAATTAGCTTCGACCCAGTTGCTGCCGCCGCTGGAGAGACTCGAAATAGAGGAGATCATGGTCAAATCAATCAACAACAGCAGAAACGTGGGAGAGAGAGAGTTTCATCATCATCTTCCTCTTCCAGCTATGTTCATAAAGGAAGCAGATCTCTGTCCCCGTTAAGAGTTTCAGACATAATGTTAGAGCAAGAACAAGACCAGAGCTCACAGTCAACGACGACGACGGCCAAAATCGTTTCTTCAACGACAAGCAACCAGAAGCCGGCGCCGCCGTCTTCGTCGTGGTACGCCGCTTCATTCTTGTCGGCGATTTCATTTTCGTCGAAGGGTCACCGGAAATGGCGGTTGAAGGACCTGTTGTTGTTCAGAAGTGCTTCTGAAGGGAGAGCGACGAGCAAAGACCCACTTAAGAAGTACTCGGTGCTGTCGAGAGGAGAACCGGAGGATGTTAGGAACTCGAGCTTCCGGTCCACGGAGAGCACCGGTTCGTCAGTTTCCGGTTCGAGGAGGAGAGGACATGTGTCGGCTCACGAAATGCATTACACGGTGAACCGGGCCGTCTCGGAAGAACTGAAGAGGAAGACGTATTTGCCGTACAAGCAGGGATTGTTGGGTTGCTTGGGTTTCAATCCCGGTGGCAGTGGTATGCATGAGATTTCCAGAGGAATTGGGTCAATGACACGTGGACGGTCA
>gnl_Elagu_v2.0_p5_sc00001.V1.gene3369
ATGGAAGTGGTGGTGCCAATGGCACCAGGCCAAGATTTCCATTTCCAGAGTGCATCAACCTCACCATATGTGAGTGCTCCGTCGAGCCCCAAGCCCTTCGGCAACCCCTCCGACTGCTACTTCTACGCCAGTGCCCCCACTAGCCCATCCCGAGCTGCAGCCGTCTATGCCCATTTCTTTGATTGGGAGGACAAACCTAGCAGGCCAAAGCCTGATGATGATGATGATGATGGGGAATTCGACTTCGCCGTCGGTTTCGACAGGCAGCTACAGAAGAAGGGACCGACGACAAATCTCGCCGCTGCCGACGAGCTCTTCGAGAACGGACGGATTCGGCCTTTGAAGCCTCCTCCCCATCTCCATCATCCTATAAAGGATGATACGAGAGGTACGACTTGGCAAGGAGGTGGTGGTTTGAGATCTCCTCAGGTGGTATCGGAGGAGAAAGTGGTGAAAGATAGAGGGAGGACTCCCTCTACTCTTTCCACCACTCGTGCTGGAAGTAGGAGAGGGTCGAGATCTCTCTCTCCTATTAGGGGAGATGGGGACTTCCACAAGTCCCTCACCTCCTCCTCCTCCTCCTCCACCACCACCACCACCACCACCTCCTCTTTGATAAGGAGTGGGGGTAGCAAGAAGTGGAGGTTGAAAGACTTGCTCCTATTCAGGAGTGCATCGGAAGGACGTGTGATCGGGAGAGGAAGCAAAGATCCTCTACGCAAGTACACCATGCTGTCGTCCTCCCGATCGTTGCTGCCATCTTTGTCCAACAAGCGAAGGTCGTCGGGAAGGGAGGATGCGAAGAATTCCGGGTCCAAGCCAGGTGATAAGAATGGTTCCGTGAGAAGAGGAAGCTCGCAGGCCGCCACCTCTGCGCACGAGGTGCACTACACCACGAACCGTGCGGTGTCGGAGGAGCTAAAGAAGAAGACACCTCTGCCTTTCAACCGCCATGGACTCTTCGGTTGCCTGAGCTTCAACCCGGCCATCCGCAGCATCACCAGAGGATTCGGCAGCCACTCATTCTCTCGGGGAAAGTCT
>gnl_Elagu_v2.0_p5_sc00009.V1.gene229
ATGGAGCTCCAAAACCCTAGTAATGGCGACCCTCCGAGCTCCGAGCTCGCAGACCCCAGCCATGGCGAACACCACCTCGACCCTCCCCTCTACCCTCCGGACGACGTCGACAGCTCCTGCTCCACCCCCTACGTTAGCGCCCCCTCCAGCCCCGGCCGGGGCGGCGTCACCGGCGGTTACTTCTTTAGCGCCCCTACTAGCCCCATGCACTTCGTCCTCTCCTCCAATGCCGGCGGCGGAGGCGGTTTCCCTCCCGACTCCCCCGACGCCTCCGTCGCCGGCTCCTTTGAGTTCGAATTCTCCGCCCGATTCCCCTTCTCCGCCACCTCTGCTGCTGGATCCATGACCTCCGCTGACGAGCTCTTTCTCAACGGCCAGATCCGCCCCATGAAGCTCTCCTCCCACCTCCAGCGGCCCCAAGTCCTCGCCCCCCTCCTCGATCTCAACGAAGAAGAAGACGACGACGATGAATCCGAGCGTCACCTGCCGGAAATGGCAGCGAGAGGGCGGGATCTGAAGCTCCGGAGCCGATCGATCCGCCGGAGGGCCAGATCCCATTCCCCGCTTCGGAACGCGCCGCTCCACTGGCAAGTGGAGGTCGAAGAACGAGAAGATAGAGCGAAAGATGTAGAGCCGGTTCCAGATCTGAAGCAGCTCGAGGCGGAGGCGGCCACTCCATCCGTCTCGGTCTCGTCCTCCCGGTCCTCGTCCACGTCCTCCTCCTCCTCCTCCTCCTCTGGAAGGACCTCCAAGAAGTGGATCTTCCTCAAAGATCTCCTCTATAGAAGCAAGAGCGAAGGAAGAGAGAGAGGAAACACCAAAGAGAAGTTCTGGCACTCGATCTCTTTCTCCCAATCCAAATCCAAGTCCAAACCTCCGCCGCCGACTCCTCCTCCCTGCGCCTCCACCGCCGCTTCCACCCCCTCTTCTTCCTCCAACTCGGAGGCGGAGAAGGGGAAATCCAAGGATCCACCACCCTCGTCCGGCGGGTCTTCAAAGAGAACGGCGGCGAAGCCGGTGAACGGGGTGGGGCGGCGAAGGGTGCCGGCGCCATCACCGCACGAGCGGCACTACACGGCGAACCGGGCGCAGGCGGAGGAGATGCGGCGGAAGACGTTCTTGCCGTACCGCCAGGGCCTCCTCGGCTGCCTGGGCTTCAGTTCCCGCAGCTATGGCGCCATTAACGGCTTCGCCCGTTCCCTTCACCCCGTCTCTTCCGGAGAAAGGTACCCGTGGAGGATATTTTACGTGACCATCGTTGTTGTAGTAAAGAGGCTTATTGACCGCAGC
>gnl_Elagu_v2.0_p5_sc00023.V1.gene759
ATGTTGAAAAGCCAGCACCAGTTGATCCAAAATTCATATAACCAGAGGTTCGGAGAGGAAGAGGAGGAAGAACGGGGTGGGGCGACAAAGGGTGCCGGCACCATCGCCACACGAGCGGCACTACACGACGAACCGGGCGTAAGCGGTGATGCGGCAGAAGACGGGCGAAGGAGAAGAAGCTGCTCGGCTTTTTTTAAAAAATCGCCCTCTCCTGTTTGGAGAGGTTTGGAGAGGAAGAGAAAGAACCGGGTCGGGCGGCGAAGGGTGCCAACACCGTCTCCGCACGAGCGGCACTACACGACAAACCAGGCGCAGGCGGAGGAGATGCAGTGGAAGACATTCTTGCCGTACCGCCAGGACCTCCTCAACTGCCTGGGCTTCAGTTCCCGCAGCTATGGCGCCATTAACGACTTCGCCCATACCCTTCATCCCGTCTCTTCCAGG
>gnl_Elagu_v2.0_p5_sc00025.V1.gene283
ATGGAGCTCCAAAACCCTAGCAACAGCGACCCCCCGAGCTCCGACCTCGCAAACTCCGGCCATGGGGAACCCCACCTCGACCCCCCGGGGTTCCCCCCCGACGACATCGACAGCGCCTGCTCCACCCCCTACGTCAGCGCCCCCTCCAGCCCCGGCCGCGGCGGCGTCTCCGGCTGTTACTTCTTCAGCGCCCCCACCAGCCCCATGCACTACGTCCTTTCCTCCCCACCCGCCACCTCCGCCGGCGGCTCCCCCTCCTTCGACTTCGACTTCCCTGACGCGTCCGTCGGCAGCTCCTTCGAGTTTGAATTCTCCGCCCGCTTCCCATCCTCCGCCGCCTCCGCCGACGAGCTTTTCCTCAACGGCCAGATCCGCCCCATGAAGCTCTCCTCCCACCTCCAGCGGCCCCAGGTCCTCGCCCCACTCCTCGATCTCAACGAAGAAGACGACGACGACGACAAGTCCGATTGTCACCCGCCCGAAATCGCCCCCAGGGGCCGAGATCTGAAGCTCCGGAGCCGATCGATCCACCGGCGGGCCAGATCCCATTCCCCGCTTCGGAACGCGCCGCTCCATTGGCAAATGGAGGTCGAAGAACGAGAGGAGAGAGCCAAAGATCTAGATCCGAAGCAGATCGAGGCGGAGGCTGCCACGCCCTCCGTCTCGGCTTCGTCCTCCCGGTCCTCCTCCACGTCCTCCTCCTCCTCTTCCGGAAGAACCTCCAAGAAGTGGATCTTCCTCAAAGATCTCCTCTATAGAAGCAAGAGCGAGGGAAGAGAGAGAGGTAAGACCCTAGAGAAGTTCTGGCACTCGATCTCTTTCTCCCAATCCAAAGAGAAATCCAGACCTTCCTCCGCTGCGGCCTCTTCTTCCAACAATCCTCCGCCAGCCACTGAGGTCGCGGAGGCGGAGAAGATCACATCGAAGAACCCGCCTTCGGCGACGGTTGGGTCTTCGAAAAGGACCACGGCGAAGCCGGTGAACGGGGCGGGGCGGCGGAGGGGCCTGGTGCCGTCGCCGCACGAGCGGCACTACACGGCGAACCGGGCGCAGGCGGAGGAGATGCGGCGGAAGACGTTCTTGCCCTACCGCCAGGGACTTCTCGGTTGCTTGGGCTTCAGCTCCCGCAGCTACGGCGCCATTAACGGCTTCGCCCGTACCCTTCATCCGGTCTCCTCCAGTGGCTGCTACCGGACCCGCTTTGGGCACCGTTTTCGGAACCGTGCTAAGTCGCTAACATATCAAGGCGGAAGAAGGCCTAAATGTCCAAAGCGTTTTCCAGTTCTGGGATCAGAGAGCTCTGCTCGATCTCCATCTCGATCTCGCGAGGGAAGCTGCCGAATTTCTCTGATTGATCCAAGGGCGACGCAAGGCAGACGGATTCGGATTTGTATCTCGTATTTTGAG
>gnl_Elagu_v2.0_p5_sc00031.V1.gene416
ATGGAAGTGGTGGTACCAATGGCACCAGCCCAAGATTTCCACTTCCAGAGTGCATCCACCTCCCCATATGCGAGTGCACCGTCAAGCCCGAAGCCCTTCGGCAATCCCTCAGAGTACTCCTTCTATGCCAGCGCCCCCGCCAGCCCCTCCCAAACTGCAGCCATCTACGCCCGTATATTTGGTTGGGAGGACGAATCCAGCACGCCCAAGCCTAGTGGCGACGATGCCAAAGAATTCGACTTTGCCTTCGCTTTTGATAGCCATCTCCAGAGGAAAGCTTCGACGACAGATCTTGCGGCTGCCGATGAGCTCTTTGAGAAGGGGAGGATCCGGCCTCTGAAGCCTCCTCCCCATCTCAATCATGCTGTGAAGGATTATGGGAGCGGTGCAACTCCCTCTCAAGAGGTTATAGAGGAAGGGTTGAAAGATAGAGGGAGGACCCCCTCTACTCTTTCCACCACTCATTCCAGTAGTAGGAGAGGGCCGAGATCCCTCTCTCCTATTAGAGGAGCTGGGGACTTCAACAATTCCCTCACCTCCTCTAGGTCCACCACCACCAGCTCCTCCTGCTGCTCCTCCTCTTTATCGAAGGGTGGTGGGAGCAAGAGGTGGAGGTTGAAAGACTTGCTCCTGTTCCGGAGTGCTTCAGAAGGACGTGTGACAGGGAGAGGAAGCAAAGATCCTCTGCGCAAATATACCGTGCTTTCACTGCTGCCATCTTTATCCAACAAGCGAAGGTCGGGAGGGGAGGAGGCAAAGAATTCCAGCTCCGAGGCGACTGATAAGGATGGTTCGATTAGGAGAAGAAGCGGATCGGCTGTCTCTGCGCACGAGAAGCACTACACCATGAACCGTGCGGCGTCGTCGGAGTCAAAGAAGAAAACGCCCCTGCCTTTCCACCGCCATGGCCTGTTTGGTTATCTCAGCTTCAACCCAGCCGTCCACAGCGTCACCAGAGGATCTAGGAACAAGTCGTTCTCTGGGGGGCGATCC
>gnl_Elagu_v2.0_p5_sc00049.V1.gene583
ATGGAGGTGTTAGTGCCATTGCAGGACTTCCACTTCGACAGCACGACCACCACCCCCTATATCAGTGCTCCATCGAGCCCGGAGCGCTTCGGCGACCCCTTCGACCTCTATTGCCACTACACCAGCGCTCCGACCAGCCCGACGCGCGCTGCCGCCATCTACGCCCACGTCAACACCATCTCCACCAATAATTCCCTTCGTTTTTCATCTTCTTCCCCTTCTTCAGCAATCCCTTTTGATTGGGAGGAGAAGCCCGGCACACCGAAAGCCCGCTCCTCCGCCGCCACCACCGGTCATGACAGCACCGATCCATTCGACTTCGCCTTTGATTGCAGCGGGCAGCTCGACAAGGCTGCAGGGATGACGCCAACATTATTAACAGCTGATGAGCTCTTTGAGGAGGGGAAGATTCGTCCACTTAAGCTTCCTCCTAGGCTCCAGTATCCAGTCATGGAAGATAGAAGCAGCGTTGCCTCCTCTCCGCGATCGCCCCGATCCCCTAAGCCTAAGGGGCTTTGGTCTCCCCTCCACCGAGGGAGGGGAAGAAAGGGAGAAGAGTTCGACCCCTTCACTGCAGCGATGGTGGAAGCAACAACAGAGAGAGGGAGGGATAGAGCTCCCACCTCCCCCTCTTTTGCTTCCTCAAGAAGCAGGAAGGGGTCGAGATCACTCTCTCCCCTGAGAGGAGGAGGAAGAGGAGGATTCTTTCAAAAGTGTCTGAATTCCCCTCCTCCTACCACTGCCACAACTTCCACCACCACTCCGAAGAGTGGTGGAAGCAAGAAGTGGCGGCTGAGGGACTTGCTCCTGTTCCGCAGCGCATCGGAAGGACGCGCCATCGGAAACAGGAGCAAGGACCCTCTCCGAAAGTATACATTACTATTCACATCCATCTCCCCATCTTTATCGTTACCGGTATCGAAGAAGAATGGCTTAGGTCGGGGAGAGGACCCGAGGAATTCAAGCTTCAGGTCGGTTGACAGCGATGGGTCAATGCGAAGGGGGAACCGATCGGCGGTCTCTGCACATGAGATGCACTATGCCGTGAACCGGGCTGCGACAGAGGAGATGAAGAAGACGCCGCTGCCTTACCGACAGAATCTCTTCAGCTGCCTCCGCTTCAACCCGGCTGTCAACAGGATTGCCAGGGGGTTCGGCAGCTCGTTCACCCACGGCCGATCCTCA
>gnl_Eucgr_v2.0_Eucgr.F00024.1
ATGGAGGTGATGATACCGCCGAGCATGGAGTTCGACTTCAACAGCGCGCGTTCCTCGCCGCAAGTGAGTGCTCCGTCGACGCCGAAGCGCTTTGGTGATTACTTCTTCAGCGCTCCGACCAGCCCTGCTCGGGTGGCCGACTTCTACCGCGAGTTTGCTGAGTTCTCCTCGGAGAACCTGAGCGACCCTTCTTCTTCTTCTTCGTGTTCGGCCACTGTTCCATTCGTTTGGGAAGAGAAGCCCGGCACTCCGAAATCCCCGCAGCCGAAGACTTTCGGTAGGGAACCAGTTGATTATAAAGATGATGGTGATGATGGATTCAACTTCGCTTTCGACTTGAGCAAGGACTCCGAGAGGCAGTCTCTTTCGGCCGAGGAGCTCTTCGACGGTGGGAAAATCCGCCCGCTCAAGCACCCGCTCAAGCACCCGCCCAGGCTACAGAGCAACCGCTCGGCTCTGACCCCTCCGAGGAGCCCGCTCGCGCCATCGCCCAAGAGTCCGAGATTGCAAGCCAGAGGCAGGAGTTCATCGAGAGCGAGGAAAGAAAGCGACCCTTTCGAAGCAGCGATCGAGAACGCTAGGAGGAGCGCAGAGCCCCACCAAGCCAGAGGCAGAGGGAGGTTGCAAGGTTCCAATTCTGGCCGGAGAGCGGCCCGGTCGCTGTCCCCGTACAGGGTATCTGCCTATCCATGGGATGAAGAAGAGAAACAGCTGACCAAGCAGACGCCGACGTCCAAGCCCCCCTGTTTCCCGGGTCCTTCGGCTTCGGCTACGTCGAAAGGGTCGTCCAAGAAGTGGAGTTTGAAGGACTTTTTGCTGTTCAGAAGCGCATCGGAG
>gnl_Eucgr_v2.0_Eucgr.B01665.1
ATGAATCCGGAAGCCGAAGCCCACGAGGACCCGAGCCGCGACCCGGATCCGAACCCCGCGCCGGAGCCCGACAATGTCAGCGGCGGCGGCGGCGGAGGGGGAGGGGGAGGGGACGACGCCCGGGAGCTCCTCTTCTTCGACGACGGCGACGACAGCAACTGCTCGACGCCTTACGTCAGCGCGCCGTCGAGCCCCGGCCGGGGCTCCGGGCACGTCGGCGGCTACTTCTACAGCGCGCCCACGAGCCCCATGCACTACATGCTGTCGTCCTCGCCGTCGTCGTCGGCGGCGGTGATGATGCTCGCGCAGCCCCGGGCCTCTGAGAGTTCCGTGTCGTTCGAGTTCGAGTTCTCGTCCCGGTTCGGATCGCCCGGGTCGGGCCATCCCGGGCCGATGAGCTCGGCGGACGAGCTGTTCCTGAACGGCCAGATCCGGCCCATGAAGCTCTCGACCCACCTGGAGCGGCCCCAGGTGCTGGCCCCGCTGCTGGATCTGGACGAGGAGGAGGGCGGGAATGGCGGGGAGTTCCGGGGCAGGGATCTGAGGCTGAGGAGCAAGTCGGTCCGCCGGAGGACCAGGTCCATGTCGCCTCTCAGGAACATGCCGTTCGACTGGAACGACGAAGAAGAGGAGGAGGAAGAAGACGGCAGCGGCAGGCGAAGCAAGTTCGGTGGCAAGTCAGGGGAGAAAGCGGAGAATCTCGACGAAGAGCGAGGCGACACTTCGAAGGTGGAGTCCCTGTCCTCTGAAACGACGCCGTCGGTCTCGGCCTCGTCCTCGAGGTCGTCGTCGGCGGGTCGGAGCTCGAAGAGGTGGGTGTTCCTGAAAGATTTCCTGAGGAGTAAGAGCGAAGGGAGGAGCAACAACAAGTTCTGGAACACGCTCTCGTTCTCGCCGGTCAAAGAGAAGAGAGACAAAGAGAGACCCGCTGGCTCCGCCTCGTCTTCGACCTCGAAGGAGGGTAAAGTCCCGAGCTTGTCTTCGGCATTCAGGGTTGCCGGCAGTTTTCTCGACGCCGAGAAAATCAGGAAAGGTAGTGGTAGCGGCGGTGGTTCCGGGAAGAAGTCAGGTGGGAAGAGGCCGGTGAACGGGTCGTCGGCTGGGAAAAGGAGGGTCCCGCCGTCGCCGCACGAGCTGCATTACACAGCGAACAGGGCCCAGAGCGAAGAGATGAGGAAGAAGACGTTCCTGCCTTACAGGCAAGGCCTGCTCGGCTGCCTGGGGTTTAGCTCAAAGGGCTACGGTGCCATGAATGGATTTGCTAGAGCTCTGAACCCT
>gnl_Eucgr_v2.0_Eucgr.I01168.1
ATGGATATGGAAGTCGCGGTCCCGCTGCCGAACGTGGAGTTCAACTTCGACAGCACGTCCTCTTCTCCGTTCATGACCGCCCCCTCCAGCCCCCAGCGCTTCGGCAACTTGTATTTCAGCGCACCCACGAGCCCCACCAGAGCCTCGGCTTTCCTTCGCGAGCTGAGGAATTCGAGAAGGTCCCTTTCCTCGATACCCTTCGCCTGGGAAGAGAAGCCCGGAGTCCCGAAGGGCCAAGGGAGCGAGCTGAGCGGCGGCGGCGACGACGACGACGACGACGATTTCGAGTTCGACTTCAGTGGTCAACTGAACAGGGCTTCGGCTTCTGCCGATGAGCTCTTCGATGGAGGCAAGATCAAGCCTCTCAAACCACCGCCGAGACTGCAAGCCAGCTCGGGCGACGCTGACTCGGCGATGAGCTCGCTTCCGGCGTCCCCGAGATCGCCGTCGAGATTCGCTCAGGGGAAGAGGATGGTCCAAGAAGCTCTCTCTCCTCGCCACCACAAGAGAGACTTCGACCCCTTCTCGGCAGCCTTGGAAGAGACCCGGAAGCGACAGATGAATCTCAACCAACACGAGGACTCGAGCCGTCCTCGCGGAAGGGAAAGAAAGGCGGGATCTTCCTCGTCGTCGTGGATGTCGTCGGGCAGTTATGCCGATCGAGAAGCCGAAGATCGCGCAGCGCCCTCCGCCTCCTCGTCCTCATCGAGCCATGCTTCTTCATATTTCTCTTCCCTGTTGTCGTCGATATCGTTCTCCAAGGGCTACAGGAAGTGGAGCTTCAAGGACTTCCTGCTGTTCCGCAGCGCGTCGGAGGGGCGCGGCACGGAAAAGGATCCACTGCGCAAGTACGTGGCTCTGTCGAAGAGATCGCCATTTAATTACGTAGTAGCGGACGACGTGAAGAGCTCGAGCTTCAGGTCGACGGAGAGCGTCGGCTCGGTGAGCTCGAGGAGGAGATCAGGGGCCGCGCCAGTGTCGGCGCACGAGCGGCATTACACGGTGAACAGAGCGGTTTCGGAGGAGATGAAGAAGAAGACCACCTTGCCATACAAGCACGGGCTGCTGGGTTGCCTGGGGTTCAATCCTTCTCCGGGCGTGCACGACTTGGCCCGGGTACTGGGTCGC
>gnl_Eucgr_v2.0_Eucgr.G01494.1
ATGGAGGTGGTCTCAGCAGTGCCCTCTATCGACTTAAGCTTCGAGAGCACGACCTCCACTCCGTACATCACCGCTCCTTCGAGCCCTCAAGCGTTCCGCAACTTCTTCAATCCATCCACAATTCCTCCGACGTCTCCGCCTAGTCCTAGTCGCCCAGATTTCGATCTTTGTTTGCGTGAAGAATTCCATGAGATCTCCCTCGTCCCGGACGAGGACAAAGATGAGGGCTCGTGGCACGACAACCCACGGTTCTCCATAGCCTTCGCATGGGAGAACGCCCTGCCGATGATGATCCATGCGAAGAAAGAGGATGGATGCGTCGTCGAAGATGACGATGGGAAAGACTTTGCGTTCGATTTCAGCAGGGGTTTAGGTGAGAGTTCCACCATGTCTGCTGACGAGCTCTTCCATGGCGGCAAAATCAGACCCTTGAAGTCACCACCTCTTCAGTCACCAGCTGAGTCACAAGACGGCAACATTGGTGGAGTCTTACCTGCTAAACGTGATGGGGGAAAATTACTTGAACCTGTCCAGATTAGTCGAGTTGAAGATTTTGATATGCCGTGTTATCAACAAAAAGGGGGAGAGCGTGGTCGAGAGAGAAACGGCCGACCATCGTCGTCGTCTTCCTCTCATGATGAGGATTTGGAGAATTCAGGACTGAACATCCATAAGAATTCATCGTCGTCGTCGTCTTCTTCTCTTTCTTCTTCTTCCAACTACTTCTCGTCTCTGATATCGTTCTCGAAGGGTGATAAGAAAAAATGGAGTTTCAAAGATCTGTTATTGTTCCGAAGCGCATCGGAAGGCCGGGGTACGAGCAAGGACCCATTCAGGAAGTACTCCTCTGGATTCAAGCGAGGAGAGATCGCTGGTCGTCCAGTGTCGAGCTCGAGTCGGAGAGCGACTGAGTCGACTCACGAGTTGCATTACAGGATGAAGAAAGCAGCTGCGGAGGAGATGAAGAGGAGGACCACCTTGCCCTACAAGCATGGCTTCCTCGGATGTTGGGCTAACGGTGGCGGCAGCCGGCACGAGATCACGAGCGGTTTTGGGTCCCTGACGCGTGGAACA
>gnl_Manes_v6.1_Manes.08G112500.1
ATGGAGCTCCAACTCTCTACTCCAGACCTTGAAAACCCCAATAATGGCATTCCTCTCTCTGCCCAACAGCCCCATCTCCTCTCTGAAGATTTTGACAGTACTTGTTCAACTCCTTACGTTAGTGCTCCTTCTAGCCCCGGCCGTGGCGCTGGTCCTGGTCCTATTAATGGTGGCTTCTTTTACAGTTGCCCAGCAAGCCCAATGCACTTCGCTATAACCACAAGTGCTGCTTCATACTCTGTATCAGCTGTGTCTTCACCGGATAATGGTAACGGCTCGGTGCCTATTGGGTATGAGTTTGAATTCTCTGCAAGACTTGGCTCTAGTGGGTCGGGTCAAACAGGTTCCATGAGCTCGGCTGATGAGTTGTTTTTGAATGGGCAGATCCGTCCCACGAAGCTTTCGACACATTTGGAGAGACCCCAAGTGCTGGCTCCATTGTTGGATATTGATAATGAAGAGGAAGAAGAGGACGATATGGATATCAAGAATAATGGAAGAAAAGTGAGTGGTGAGAGTACGAGAGGCAGAGATCTGAGATTGCGAGATAAATCTTTGCGTAGAAGAACCAGATCTATGTCTCCACTAAGAAGTACTTTATTTGAGTTTGCTAATGATGATGAAGATAGCAAAAAGAACCAGATCCATTGCTCCACTGATGAGTCTTGTGAGAGTTCTGGTTTGGAAGCGAATGAGAATATAAAGCTTGAGGAGTCAGCAACTCCATCAGTTTCTGCATCTTCTTCTAGGTCATCATCAGCTGGAAGGAACTCAAAAAGATGGGTATTCTTGAAAGATTTTCTCTACAGAAGTAAAAGTGAAGGGAGGAGCAATAACAAGTTCTGGTCCAACATTTCTTTTTCACCAGCAAAGGAGAAAAAGTCCACGAGACCAGCAAGCTTGCAAGTTCCTGCAGCAACAAAAGAGAAGGTTGCCAATGCCTCAGCTGTGTCTATGGAGAATCAGAAAGTGAAGGGAAGTGGGATGCCTTCAGGCAAGAAGCCAGTGAATGGGGTAGGCAAGAGAAGGGTACCAACATCACCCCATGAGTTGCACTACAAAGCAAGTAAAGCACAGGCAGAGGAGATGAGGAAGAAGACCTTCTTGCCTTATAGACAAGGACTACTTGGTTGCTTAGGGTTTAGTTCGAAGGGCTATGGTGCTATGAATGGATTTGCTAGAGCCTTGAATCCAGTATCCTCAAGG
>gnl_Manes_v6.1_Manes.05G170500.1
ATGGAAGTGGCAATGCCTCCAACCGGCATGGATTTCGACTTCAACGACGCCAATCCTATGCCATTCATGAGCGCTCCTTCTACTCCTAAACGTTTTGGTGATATTACTCTCAGTGCTCCCACAAGTCCTTCACGCATCGCCGAGTTCTATAGTCGTTTTGATGACTTCGCCTGGGATGATAACGCTACACCTGCATCGCCCATGCCAGTGCCTAATCATAGTGGAGATGATTTCGCATTTGATTTCAGGTCTGAACTGGAGGAGAGTTCTCTTTCCGCCGATGAACTTTTTGATGGTGGCAAAATCCGGCCTTTGAAGCCTCCTCCTCGCTTACAGATTGAGGAGAGACGTGGGTTTTTATCGCCAAGGTCAGCCAGATCACCAATAGCTCAAGGGAAAAAGATTATACGTGAGGTTTTTTCTCCGAGGAAGAAGAAAGATTCAGACCCTTTTGCTGTTGCTGATGAAAATACTCGAAAGAGAACTGAAAATGGTAGAGGTAGAGGTAGAGAGAGACATCAAGCTTTAGCAACGAGTTCAAGCCGCCGGTCTACAAGATCGCTTTCCCCACATAGAGTTTCTGAATATCCATGGGAAGAAGAAGAGAGAAAGTTACTGGAAACAACCAAACAATCAGCAGCTCCAAATTCAAAAGCTTCAGGGCCATCCACTTCTTCTTCTTCTGCTGCTGCTGCTGCTTCAACTACAAAGAGTTCTTCAAAAAAATGGAGGTTGATGAGAGATTTCCTTCTGTTCAGAAGCGCATCTGAGGGAAGAGCAGCGGATAAAGATCCTTTGAGGACAAAGTTTCCATCTTTCTTCAGGAAACCAGAAGATGCAAAGAACACGAGCTCCCGGTCCAAAGAAAGCTCCGGTTCAGTTCCGGCGTCAAGGAGAAAAGGGCAATTGTCGGCTCACGAGTTGCATTACACGAAGAATAAAGCAGCATCCGAGGATATGAAGAAGAAAACTTTCTTGCCATACAAACAAGGCATACTGGGGAGAAAGGCCTTCAATCCCAAAGCTCGC
>gnl_Manes_v6.1_Manes.09G175500.1
ATGGAGCTCAAACCCAACCAAAGTCCCCATGGCTCTACTCCAGACCCAATACCAGACCTTGATAACTCCAACAATGGCTTACCATTCTCTCCCCAACAACCCCATCTCTTTTCTGATGATTTTGACAGCACTTGCTCCACTCCTTACGTTAGTGCTCCTTCTAGCCCCGGCCGTGGCGCTGCTTCTGCACCTATTAATGGTGGTTTCTTTTACAGTTGCCCTGCAAGCCCAATGCATTTCGCTATTACCACAACTGCTGCTTCATACTCTGCATCAGCTGTTTCTTCACCGGATATTGGTAATGGAGGCTCTGTGCCTTTTGGGTATGAGTTTGAATTCTCGGCAAGACTTGGGTCGAGTGGTTCTGGTCAAACTGGTTCTATGAGCTCTGCTGATGAGTTGTTTTTGAACGGGAAGATCCGCCCCATGAAGCTATCCACACATTTGGAGAGACCCCAAGTGCTGGCTCCTTTGTTGGATCTTGAAAATGAAGAGGAAGGGGACGATGAGGAGGATGATATGCATGGTGGAAGAATAGTTAACGGCGGAGAAAGTACAAGAGGTAGAGATCTGAGACTGCGTGATAAATCTTTGCGTAGAAGAACCAGATCTATGTCTCCACTAAGAAGTACTTTTGAGTTTGCTAATGATGAGGAAGATAGCAAGAAGAACGAGATCTATGGCTCCACTGATGAGTCTTGTGAGGGTTCATGTTTGGAAGCTATTGGAAGCAACAAGATTGAAGAAGAAGCAGCAACTCCATCAGTTTCTGCATCTTCTTCTAGGTCATCATCAGCTGGAAGGAACTCAAAAAGATGGGTGTTCTTGAAAGATTTTCTTTACAGAAGCAAAAGTGAAGGGAGAAGCAATAACAAGTTCTGGTATAATATTTCGTTTTCACCAGCAAAGGAAAAGAAGTCCATGAACACAGCAGCAGGTGTGCAAGTTCCTGCAACAACAAAAGAAAAGCTTGGAAATGCTTCAATGGAGAATCAGAAAGTTAAGGGGAGTGGAATAGCTTCAGGGAAGAAACCAATGCATGGGGTAGGAAAGAGAAGGATACCAACATCACCCCATGAGTTGCATTACAAAGCAAGTAAAGCACAGGCTGAGGAGATGAGGAAGAAGACCTTCTTGCCTTACAGACAAGGATTACTGGGATGCTTGGGGTTTAGTTCAAAGGGGTATGGAGCCATGAATGGATTTACAAGAACCCTGAATCCAGTTTCCTCCAGG
>gnl_Manes_v6.1_Manes.18G034400.1
ATGTTGAAAGTGGAAGTGGCAGTGCCTCCACCTGCCATGGATTTCGACTTCAACGATGCACGCCCTATGCCATTCTTGAGCACCCCTTCTACTCCTAAACGTTTGGGCGATTGCTCTCTCAGTGCTCCCAGTAGTCCTTCACGCGTTGCCGAGTTCTATCGTCGTTTTGATGACTTCGCCTGGGATGCTAACTCTACTCCTCTTTCACCCATGGCTGCTGCTGCACACAGTAGTAGTGGTGGAGATGACTTCGCTTTTGATTTCAGGTCCGAACTGGAGGAGAATTCTCTCTCTGCTGCGGAACTTTTTGATGGTGGAAAAATTCGGCCCTTGAAGCCTCCTCCTCGATTACAGATGGAGGAGAGAAGTCCACTTTTATCACCGAGGTCACCAAGATCACCAATAGCTCAAGGGAAAAAGATGATACGCGAGGTTTTTTCTCCAAGAAAGAAGAAAGATTCAGACCCGTTTGCTATTGCTGCTGAAAATACTCGAAAGAGAGCCGAAAAGGATGGTGGGAAGAGAACTGAAACTGATAGGGGTAGAGACAGAGGTCCAGCGTTTGCATCGAGTTCCAGCCGCAGAGCTACAAGATCGCTTTCTCCATATAGAGTTTCTGATTATCCTTGGGAAGAAGAAGAAAGAAGGCTACGGGAAACCACCAAACACTCAGCACCTTCCAATTCAAAAGCTTCACTGTCTTCCAACTCTTCTTCATCCTCATCTACAAAGAGTTCTTCAAGAAAATGGAGGTTGAGGGATTTCTTGCTGTTCAGAAGCGCATCAGAGGGAAGAGCAGCCGATAAAGATCCATTGAGGACCAAGTATCCAGCTTTCTTCAGGAAACCAGACGATGCAAAGAACACGAGCTTTCGGTCCACAGATAGCTCGGGTTCAGTGTCGGCGACAAGGAGAAAGGGGCCAGTGTCGGCTCACGAGTTGCATTACACGACGAATAAAGCAGCATCAGAGGATTTGAAGAAGAAAACTTTCTTGCCATATAAGCAAGGGATATTGGGGAGACTGGCGTTTAATCCCAATGGCTTTGGATCTCCTGCCCGT
>gnl_Manes_v6.1_Manes.15G142400.1
ATGGAAATGGAAGTGGTGGTGCCGGTGCTGCCGATGGACTTCAACTTTGATAGTACTTGTTCTTCTCCTTACATGACTGCTCCTTCCAGTCCTCAGAGATTTGGCAACTTCTTCTTCAGTGCCCCCACTAGCCCCACTCGTATTTCCTCTTTCTACAGGGAGCTTAATGATGTTTCTCTTGCCACTAGTTCTTCTTCCATTCCTTTTGATTGGGAAACGAAACCTGGAACTCCCAAATCAAGAAATGGTAGTCAAGGTAATTTCAGCAGTAATAATGGCAACTGTCATGAAGATTTTGACGATGATGATGGGGATTTCGAGTTCAATTTTAGTGGTCAGTTAGAGAGGACTTCTTTATCTGCTGATGAGCTCTTCGATGGAGGCAAGATCCGGCCTTTGAAGCCACCACCTGGTTATGATTCTTCAGTTTCTAATGTTTCTTCTCCCAGGTCACCTAGATCAAGAACTTCACAGAAGAAAGATTTTGACCCATTTCAAGCTGCCATAGAAGAAACAAGAAGAAGTGAAGCTAAACAGCAAAAACAACAGCAGCAAAGAAAGCATGCATCACAGACACAGCAACGTGGAAGAGAAAGAAACGTCTCAGGTTCTTCTTCTTCTTCTGCTTCCAAGTCTTCGAATTATGTACACAAAGGAAGCAGATCTTTGTCTCCTTTAAGAGTCTCCGATCTCATGCTCGATCAAGAAGAGGAGAATTCCCAGGATACTAAAACAGTCACTCCAACAACCGGCAATCCCAAATCATCTTCCTCCTCCACCTCATACGCATCTTCTTTCTTGTCGGCAATATCATTTTCATCCAAAGGTTACAAGAAATGGAAACTCAAAGATCTCCTGCTATTCAGAAGCGCATCAGAGGGAAGAGCAACAGGAAAAAATCCACTCACAAAATATGAAGCCTTGTCCAAAAGGGAGGTAACAGAGGACGTCAAAAATGCAAGTTTCCGATCAACAGAAAGCAGCGTGGGCAGCTCCTCCAGGAGAAGAGCTCAGGTATCAGCTCACGAATTACACTACACAGTGAACAGAGCAGTTTCAGAGGAGATGAAAAGGAAAACTTTTTTGCCATACAAGCAAGGGCTACTGGGTTGCTTGGGTTTCAACCCTGGTGTGCATGAGATTTCCAGAGGTATTGGGTCTTTGACACGTGGA
>gnl_Manes_v6.1_Manes.17G093500.1
ATGGAAATGGAGGTGGTGGTGCCAGTGCCGCCGGTGGACTTCAACTTTGATAGTACTTGTTCTTCCCCTTACATGACTGCTCCTTCTAGTCCTCAGAGATTCGGCAACCTCTTCAGTGCTCCCACTAGCCCTTCTCGTGTTTCCACTTTCTACCGTGAGCTTAATGATGCTTCTCTTGCCACCAATTCATCTTCTTCCGTTCCTTTTGATTGGGAAGAGAAGCCTGGAACACCCAAATCAAGAAATGGAAGTCGGGGAGGCAATTACAGCAGCAAGAATGATCATAGTCTTGAAGATTTTGATGATGATGATGGTGATGATGATTTTGAGTTCAGTTTTAGTGGTCAGTTAGATAGGACTTCTTTATCTGCTGATGAGCTCTTCGATGGAGGCAAGATCCGGCCATTGAAGCCACCGCCTGGTTATGATTCTTCAGTATCTACTGTTTCTTCTCCCAGGTCACCAAGATCAAGAACTTCACAGAAAAAAGATTTTGACCCATTTCAAGCTGCCATGGAAGAGACGAGAAGAAAGGAATCAAAACAGCAACAACATCGAGAAAAACAAAAACAACAGCAGCGTGGAAGAGAAAGAAGCATCTCTAGTTCTTCTTCTGCTAAGTCTTCAAATTATAAACACAAAGGAAGCAGATCTTTGTCTCCTTTAAGAGTCTCGGACGATCTCATGCTCGATCAAGAGGAGAATTCCCAGGATGAAAAAGTTTCAGCTCCGACAAGCAGCAATCCAAAATCCTCCTTCACCACTTCATATGCATCCTCTTTCTTGTCAGCTCTATCATTTTCATCGAAAGGTTACAAGAAATGGAAGCTCAAGGATTTCTTGCTATTCAGAAGCGCCTCAGAAGGAAGAGCAACAGGAAAAGATCCATTAACAAAATATTCAGTCTTGTCCAAAAGAGACATAGCAGAGGATGTCAAGAATTGCAGTTTTCGATCCACAGACAGTAGCGTGGGCGGCTCCTCCAGAAGAAGAGCTCCTGTGTCGGCTCATGAATTACATTACACTGTGAACAGAGCAGTTTCAGAGGAGATGAAAAGGAAAACTTTTTTGCCTTACAAGCACGGGCTATTGGGTTGCTTGGGATTCAACCCTGGACTGCATGAGATCACCAGAGGAGTTGGGTCTTTGACACGTGGA
>gnl_Medtr_Mt4.0v1_Medtr3g101320.1
ATGGAAGTGTTGGTGCATAGCCCCAGAGAGAGTCCTAACATAGATCATTTCGATTTCAATAGAATTTCACCTTATCTAAGTACACCTTCTTCACCAAAACGATTTGGTGAAGATTTTTACTTAAGTGCACCCACTAGCCCATCAAGGTTTTTCTCTCAATTTGAAGATGAAGATGCTGGATTTGCGTTTTCTGTTCATAGAGAATCAGATTCATCACCTCGTTCAGCTGAAGAACTTTTCCATGGTGGTGTAATCAAGCCTTTAGAATCTGCTAAATCTCCTCTTCTATCTCCAAATAGAGTCAAAAAATCTCCAATAGCAAAAGGTAAAAAAGCTATAATGGAAGCTTTTTCACCTAAAAATAAGAAAGATTCATCTCTTGGTAATGGAGAAAGAAGAGGTAGAGATAGAACACCAGCTTCTGAATTTTCTTCATCAAATTCTGGTCGTAGAGTTACACGTTCACATTCTCCATATAGAACATCACAATACACATGGGTTGAAGAACAACAACAGCATAAACAATCACAGATTAATAAAGAGGATTCTGTTGAATCTGTTCAAACCGTTTCTTCGTCCAAGAGTTCAAGAATATGGAGATTGAGAGATTTTTTGTTGTTTCGTAGTGCATCAGAAGGAAGAGGAACAAGCAAAGATCCATTCAGAAAATTCCCTGTTTCATACAACAAGAAATTATCTGAAGAAGGAAAAGGTTCATCATCACCGTTTAGATCTTCTGAGATTCCAAGGCCTAGAAGAAAGGATTCTGGTGTTTCTGCACATGAATTGCATTATGCTAGGAAAAAAGCAGAGTCTGAAGATTTGAAGAAGAGAACTTTCTTGCCTTATAAACAAGGGATTTTGGGTAGGTTAGCTGGGTTAGGATCAAATACAAGA
>gnl_Medtr_Mt4.0v1_Medtr1g021070.1
ATGGAAGTGATGATACAAAGTTCTAATATGGATACATTCAATTTTAATAGTGGAACAATGAGTTCACCATATCTAAGTCCTCCATCTTCACCAAAACGTTTTGGTGAATTTTACTTAAGTGCCCCTTCAAGTCCATCTAGGCTTTCTGAATTATATAGTGAAATGGATTATTTGTCCATAATTGATCAAACATCATCAAACAACAAAAACAGCAACGTTGTTGATGAAGATGATGATAGCCAAGGTGGTTTTGCTTTCTCAGTTAACCATGAATCAAATAAATCGTCGACTCGTTCAGCTGAAGAACTCTTTCATGGTGGCAAAATCAAACCATTTACTAATGAAGAAGCTAAGGTTGTTGTACCTAAGAAGCAACAAAAAGTTCAAGATGAAAGAAGAGGAAGAGAAAGAGAGAGAATAGAGTCATCATTGAATAATTCTGGTAGAAGAAGTTCAAGATCACATTCTCCTTATAGAAAATCAAACTACATATCAGAATTGGAAGAACAAAACTCTCAAAAACAGCAACAACCTCGTAGCAACAAAGAGGAATCAAAGATATCAAACAGTAGTACAGGTCCTGGTTCGATTTCGAAGGGTTCGAGGAGATGGAAATTGAGTGATTTATTGTTGTTTAGAAGTGCTTCAGAAGGAAGAGGTTCAAGCAAGGATCCATTAAAGAAATATTTTGTTGGGTATAAGAAGAATACTAGTGAAGAAGTTAAAGGTTCAAGCAGCTTTAGATCTTCTGATTCATTTTCACATCATGGGTCAAGAAAAAAGGCTCAAGTTTCAGCTCATGAAATGCATTATGCTATGAAGAAAGCTGAGTCACAAGATATGAAGAAGAGAACTTTCTTGCCTTATAGACAAGGGATTTTGGGAAGGTTGTCTGGATTTGGACTA
>gnl_Medtr_Mt4.0v1_Medtr1g033900.1
ATGATGGAGAAGGAAGTCATGGTGGCACTACCTTCCATAGATTTCAATTTCAATTTCAATACTAACTTCTCTTCAACCCCTTACATCAAAGATATTGATGAACATGAACCCATCAACAACAATGATGAAAATGATTTTGAATTCAACTTCAATACTCATCTCCCAAGATCTTCTCTTTCTGCTGATGAACTTTTCCATGCTGGAAAAATTCTCCCTCTCAACCTCATTGATTCTGATATTCATCATCATCAACAAGAAACAAAGAAAAAGTTAGTAGAAGATTTAGCACAACAAGAAAAGAAGCTTGCATGTAAAGAAAGATCTTCATCATTTTCAATTCTATCTTGTCGTAGTAATAATACAAAATATTCCAAACTATCCCATGATGTTTTTTCACATGAAAAAGTCAAAGGTAGTTCCAACAACATTAAACAATCCGAAACTTCAACTTTTTCATCCTTTTTGTCAACAATTTCATTCACAAAAGGGTATAGAAAATGGAGATTCAAAGATTTTCTACTATTTCGAAGTGCTTCAGAAGGAAGAGGTTCAGACAAAGATCCTCTGAGGAAATATAGAGTGTTGTCTAAAACAACAGTGTACGAGGATGTCGGTAACTCTAGCTTCCGGTCTGTTGAGAATTCCGGTTCGGTTTCTAAACGGAGAAAACCGGTTTCGGCTCATGAGTTGCATTATACATTGAACCGGGCTGCTTCTGAGGAATTGAAGAGGAAAACTATGTTGCCTTATAAACAAGGTTTGTTGGGTTGTTTGGGTTTTAATCATGGTATGAGTGAGATTAGTGGAAGATTTGGGTCTTTTGAAAGATCA
>gnl_Medtr_Mt4.0v1_Medtr1g083860.1
ATGGAGCTTCAAAATTCTACCAAAAACCCTAATCTAGAACCTTCAAACTCCAACAATGGCGGCGAAACCTTCTTCGAAGACATTGACAGTAACTGCTCCACTCCATATGTCAGCGCACCTTCAAGTCCTGGCCGCGGCGGCGGCCCACCACCCATCTCCTCCGGTTACTTCTACAGCGCTCCGGCAAGTCCATTGCATTTCTCCATAACCGCTTCTTCCTCTTACCACCACCAAACAACAACCTCTTCAGTTCCTATGAGTTACGAGTTTGAATTCTCAGCCCGGTTCGGATCCACCGGTTCAGCCGCTTCCGGTTCAATGACTTCCGCTGATGAGTTATTCCTCAACGGTCAGATCCGACCCATGAAGCTTTCTTCTCATTTGGAACGTCCTCAGGTTCTTGCTCCATTGCTAGATCTTGAAGAAGAGGAAGAAGATGAAGAAGAAGGTGAAGTTGTTGTTGTTCGTGGTAGAGATCTGAGGTTAAGAGACAAATCTGTTAGAAGAAGAACCAGATCTATGTCTCCTTTAAGGAACAACAGTCATTTAGAATGGACAGAAAACGAAGACGACAACAACAACAAAAACAACGTTGCTTGTGAGATTGAAGATGAAATGAACAACAAAAATAATGAAAATGGAAATGATTGTTCTGAAATGGAGAATGTTAAGGTTGATGAAATGGGTTTAGAAAGAATAGAGATAACACCTTTAGATTCAGCTTCATCTTCTAGATCTTCTTCAGCTGGAAGAAGCTCTAAAAGATGGGTTTTCTTGAAGGATTTTCTTAGAAGCAAAAGTGAAGGAAGAAGTAACAACAAGTTTTGGTCAACTATTTCATTTTCTCCAACAAAAGACAAGAAATCTAGCTCAAATAATCAAAATCTACAAGCCCAGATTTCAAAGGAGAAAACTTGTGAAACACAAAGAAATGGGTCATCATCATCATCATCATCTTCTAGTAAAGGAAGTTGGGGTAAGAAAATGACGGGAAAACCTATGAATGGTGTTGGGAAGAGACGTGTTCCACCTTCTCCACATGAGTTACACTATAAAGCAAATAGGGCTCAAGCTGAAGAGTTGAGGAGAAAGACGTTTTTGCCTTATAGACAAGGTCTGCTTGGTTGTTTGGGATTTAGTTCTAAGGGTTATGGGGCTATGAATGGCTTTGCTAGAGCCTTAAACCCTGTTTCTTCAAGGATAAAGATGTTGCAAATCTATATGCAGACAAGATGTGGACATAAATTGAAAGATAATTTGAAAATGGAACCAATAACTACGAAACATGAGTCTGCATCAAAGGCCCCAACTTCTTTAATACGATGGCCGGCGTTTGAAGTTTGTATAGCTGTTTCAAAAGTTGTGGCAAAAATTGTTACATCT
>gnl_Medtr_Mt4.0v1_Medtr4g086620.1
ATGGAGGTTGTTCTACCAGTTGCACCACCTACTCCTCCAGTAGACTTCAACTTCGACAGTAACTGTTCCTCTCCTTACATCACTGCTCCTTCTTCCCCTCAACGCTTTGCCAACAACTTCTTCTTCAGTGCTCCTACCAGCCCCTCTCGTGTTTCACCTCTTTTCTCTGAATCCTCTCTTCCTTTTCATCAAGAAACCAAACCCAACAACCACCATAACAACTACAGTTTTGGCAACGATGACGATTTTGAGTTTGATTTCAGTGGCAACCTCCAAAAAGAGTCTCTTTCCGCCGCCGATGAACTCTTTGACGGTGGAAAGATCCGTCCCATGAAACCGTTGCCACCAAATTCTCCGAGAACCCGAAAGAAAAAAGCGGTTCATGATAATACTGAGAGAGATTCTAATCCATTTGAAGCTGCAATTGAAGAAACTTTGAGAAAAGAAGAAGAGAAACGAGGGAGAGAGAGGGTAACATCTTCTGGTAGGAAAGGAAGCAGGTCTTTGTCTCCCTTAAGAGTCTCAGACATCATAGAAAACTCAGAAGATAAAGATGTTTCTGTTTCTTCTTCCACAAGTAACAACGTGAAATCGTTCTTGTCTTTCACTAAAGGTTATAGAAAATGGAAGATAAGAGATTTTCTTTTATTTCGAAGTGCTTCTGAAGGAAGAGCTAATGAAAAAGATCCTTTGAGAAAGTACACAGCTTTGTCTAAGAAAAGTGTTGTGGAAGATGAAGTTAGGAATTCTAGTTTCCGGTCTAATGAGAGTTCCGGTTCATTTTCGAGGCGGCGTGGACCGGTTTCGGCTCATGAAATTCATTATACAATAAACCGGGCTGTTACTGAGGAGATGAAGAAGAGAACATTCTTGCCTTATAAGAGAGGTTTGTTAGGTTGCTTGGGGTCTGATAATCGTATGGATCAGATTTCTAGGGGAATAGGGTCTTTCTCACGTTCC
>gnl_Mimgu_v2.0_Migut.N02690.1
ATGGAGGTGATCGTACCTTCTTCACCGGAGCTCGATTTCGATTTCAGAAGATCTTCTTCCCCTTCCACGCCCAAACGAATCCGCGAATACTATTTCAGTGCTCCGACCAGCCCTTCTCATCTCTCTGAATTCTACAAGGATTTCGATCATTTCTTCTCCAATGACGGCGGCGGTGCGGTGGCTACTTCCGCGGTGCCGTTCGACTGGGAAGAGAAGCCGGGCACGCCGAAATCTCCGGTCAGGATTAATAGTGGAGATGATTTTGTGTTTGATGTCAGCCGGGATTGGGAAACGGCCTCGCTGTCTGCTGAAGAGCTCTTTGACGGCGGCGTGATCAAACCCTTGAAACCCCCGCCGCGGCTGCAGCTGCCTCCAGCGGCGAGGAGGGTCGTCGGCGAAGGTGGAGCCTCTCCCGGCAGGAAATCGATTTCGCAGACTAGGAAGATGATCCAGGGCGCCTTCTCGCCGCGGCACAGCAGGAAGAATATTGAAATCGACCCCTTCGCCGTTGCAGCTCGTAACGCCGCCGCGAGAGCGGCGCCGGTGCCGGAGAGAGGGAGGGAGCCGAAATCGACTAGCCGAAGGGCGGCGCGCTCGCTCTCTCCGCTCAGAGACACCCATTTATATCAGTGGGAAGAAGAAGAGCAGAAGAAGAAGAGCAAAAGAACTCTTCGCCGCCGAAAGAAATGGAGGCTGAAGGACTTCTTCCTGTTCCGCAGCGCGTCGGAAGGACGCGCCGCCGACAAAGACCCTCTGAAGAAGTACACTGCGGCGTTCAGACGGTCGAGCTTCGGAGGAACCGATAGCCCCGGGTCAGGGTCAGGATCCGGTTCGAGAAGAAGGGGACCGGTTTCGGCTCACGAGAGGCATTACAATGTGAACCGGGCGGTTTCGGAGGATCTGAAGAAGAAAAGCTTCCTACCGTACAAGCAGGGCATTTTGGGGCGGCTCGCATTTAATCCCGCCGTACACGCCTTGGCCAATGGCTTCGGCTTTTCTCGTAAA
>gnl_Mimgu_v2.0_Migut.D00099.1
ATGCCTCTCTCCGACCATATCACCGCCGTGGATGGCGTTTCCTCCGCCGCCGAGCCGCCGCGCTACAGTGAGGATATTGACAGCACGTGCTCCACCCCATTCGTCAGCGCTCCGTCCAGCCCCGGACACGCGCCGTCCGGCGGTTATTTCTTCAGTGCTCCGGCCAGCCCAATGCATTACATTCTCTCCAACGAGAAACTGAAATCGTCGTCCTCCGAATACGAGACTGTGTTTCTATCTTCCGATTCGGGTTCGTTCGAGTTCGAGTTCTCTTCCAGGTTCTCTCCCACCGGGTCGGGTGGTAACGGGTCCATGATTTCGGCCGACGAGCTGTTCTATAACGGTCAGATCCGACCCATGAAGCTGTCCTCTCACTTGCAGAGACCACACGATCATGTTGCTTCCCAATTTGTGGATCTGTACAATGAGGATGCGAATGTTAGAGGCAGAGATCTGAGGGTTCGTACTACTAAATACTCTCACCGGAAAGCCAGATCTATGTCGCCGTTTCGCACCGGCGGGGAGCACGGCTGGCAAGGCCTTAGAGCCGCCGCTGCTGCCGCCGCCTCCTCCTCTAACGAAGCGAAGGAAAACGAATCCAACGAAACGACGCCGTCGTGCTCAGCATCGTCGTCGCGGTCGTCGTCGTCGGGGAGGAACTCGAAGAAATGGATATTCCTGAAGGATCTTCTCCACAGGAGCAAAAGCGAGGGTAGAGCCATTAACACAAAGGAGAGGTTCTGGTCGACGATTTCGTTCTCTCCGGCGAAGGACAAGAAGAAATCATCTCCGTCGCCGGTTCTATCGCCGTCGTCCTCGCGCGACGAGACGAGGAGCGGACGGAAAGTCCGGGCAGCAGGAAAACCAACTAACGGCGTATGGAGACGCCGTGTTCCGCCGTCAGCACACGAGTTGCACTACACAGCAAACAGAGCTCAGGCGGAGGAGATGAAGAAAAAGACGTTTCTACCCTACAGACAGGGGCTATTGGGCTGCCTGGGTTTCAGCTCCAAGAGTTATGGCGCTTTCACCGGTTTCACTAGAAATCTCAACCCCATTTCGTCCAGG
>gnl_Mimgu_v2.0_Migut.O00510.1
ATGAATAATTCACAGAAGAACTCTTCGCCGCCGAGCTCTGTTTGTTCGGCCATGTCGGCGGCGTGTGGGAAAGGGCAGAAGAAATGGAGGCTGAAGGACTTCTTCCTGTTCCGCAGCGCGTCGGAAGGACGCGCCGCCGACAAAGACCCTCTGAAGAAGTACACTGCGGCGTTCAGACGGTCGAGCTTCGGAGGAACCGATAGCCCCGGGTCAGGGTCAGGATCCGGTTCGAGAAGAAGGGGACCGGTTTCGGCTCACGAGAGGCATTACAATGTGAACCGGGCGGTTTCGGAGGATCTGAAGAAGAAAAGCTTCCTACCGTACAAGCAGGGTATTTTGGGGCGGCTCGCATTCAATCCCGCCGTACACGCCTTGGCCAATGGCTTCGGCTTTTCTCGTAAA
>gnl_Mimgu_v2.0_Migut.C00606.1
ATGGAGGTGATGATAATACCCAACAACTTAGATTTTGATTTCAACAGCGCCACCGCGCCTTCTACGCCCAAGATCGGCGGCAGTTACTATTTCAGTGCTCCGGCGAGCCCTTCTCACCTCTCTCACTTCTATCGCGATTTTGATGACTTCTTCGCGGCTAGTGGCGGTGGCGATGGCGGCTCCGCCGCGGTTCCACCGCCGGTACTAGTCGATGGTGATGATGATGCTGATTTTGCTTTTGATGTGAGCGAGGAATGGGAAACGGCGTCCCTTCCGCCGGCGGATGAGCTCTTCCACGGCGGCGTCATCAAGCCTCTTCATGAGCCGCCGCCTCCGCCGCGTCTGCAACAACTCCCCGCGGCGGCGATGTTGATCAAAACTGAAGCCGACCCTTTTACGGCGGCGGCGGGGCTACAACGTGGAAGAGAAAGAGTGTTGGTAAAACCGTCGAAATCCTCCAGCCGAAGGGCGGCGCGTTCTCTTTCTCCGATCAGAGATCACACCCAATATCAATGGGAAGAAGAAATCAAGGAGCCGCCGGCACCGGCGCCGCCGCCGCCGACGAATGTTTGTTCGGCTCTATCAGCGTCGGTGAAAGTCCAAAGGAAATGGCGGCTGAAGGATTTCTTCCTGTTCCGCAGCGCGTCGGAGGGACGCGCGGCGGAGAAAGACCCTTTGAAAAGGTACACAGCGGCGCTCAGACATTCAAGCTTCCGAGCGATTGACAGCCCCGGTTCGAGAAGAAGGGGACCGGTTTCGGCCCACGAACTACATTACACGATGAACCGGGCGGTTTCGGAAGATCTGAAGAAGAAAACATTCTTGCCGTACAAGCAGGGTATCTTGGGCCGGTTGGCGTTTAATCCCGCCGTCCACGCGCTGGCCAACGGCTTTGGCTTTTCCCGCAAA
>gnl_Mimgu_v2.0_Migut.B00996.1
ATGGGAAAGGAGCTCGAAAATCCCGCCACCACCACCACCGCCGCGGCGCAAGAATATACTGACGAGATAGACAGCTGCTGTTCCACTCCGTACGTGAGTGCCCCTTCCAGCCCTGGCCGCGACGCCCCTCTTTCTGGATATTACTATAGTGCCCCCGCCAGCCCCATGCATTTTATGCTCTCTGCTGCAACTAATTATACTTCTTCCTCCGCCTCCGCCTCCACAGACGCTAGTGGTTCCTTCGATTTCGATTTCTCCGCCACGCTGCCTTCCTCCGGCTGCGCCTCCCCGGAATCAATGACCTCCGCCGACGAGTTATTTTGTAACGGCCAGATCCGGCCAATGAAACTGTCCAGTCACCTCCGGCGGCCTCAGCTGCTCGACCCTTTGATCGAATCCTCCGACGACGACGTATCGGAGGATCAAACCTTCGGCCGCGGGAGAGAGTTGAAGTTCCGATCCGGATCTCTGCGGCGGAGGGCCAGATCCATGTCGCCAATGAGGAGCACTACGACGCCGTTTCACCGGGATACAGACGACGATTGCAAAAATATAGCCAATACAGATGATGACGATGATGGTAAATCACCAAGGACCGACGCCGACGCCGACGCCAACAATTTGGAGGAGGAGGAAGAAGAAAAGGCCGGAACAACCAGCGAAACGGCGGCGGCGTGCGCTTCCAGGTCATCGAGTTCGAAGAGGTGGGTGTTCTTGAAGGAGTTTCTTTACAGAAGCAAGAGCGAAGGAAGAAACGATGGACACAAATTTTGGGGATCTTTATCATCTTTTTCACCTGTTGTCAAGGATAAAAAAATGACGGCGCCAGCGACAAAGACTAAACAGCAAATTAATACAAAGACAAGTCTTAAAAGTAAACGAAGAGCCGGGGTGGTGCCGCCATCGGCACACGAAGTGCATTATAATGCGAAGAGGGCGCAGGCGGAGGAGATGAGGAAGAAAACATTCTTACCGTACAGACAAGGACTCTTTGGATGTTTGGGTTTCAATTCAAAGAGCTATGCTGCCATTAATGGTTTTGCTAGAGCTACTTTCAACACTACTCCTCCTGTTTCTTCCAGG
>gnl_Mimgu_v2.0_Migut.B00315.1
ATGGCCCCCTCCTCCTCCACCTCCGCCACCCCCTCCGCCGTCGCCGCCGCTGAATTCAACTTCGACAGCACGTGCACCACGCCGTACATAAGCGCCTCCTCCAGCCCCCAGCGCTTCCCCACTACCTTCTACAGCCTCCCCGCCAGCCCAACCCGCATCTCCGCCTTCTACCACCAGTTCCACGACGGCGCCGCCGCCGCCGACGACTCCATGTCGTCAGTCCCCTTCCACTGGGAAGAAAAACCCGGAACACCCAAATCCACCGCCGCCATCAGCTCCACCGCCTCCTCCAACTACGGCGACGCCGACCAAGAACTGAACGACGCCGATTTCGCCTTCGACTTCAGCGGCCACTTCAGCTCTTTACCCGCCGACGAACTCTTCGACGGCGGCAGAATCAAACCGCTGAAACCACCCCCAAAGTTCCTGTACGATCAAAACAGACCCCTGGACTCTCCTAAATCACCAAAATCACCCAAAAACTTCATCATAGAGGCATTTTCACCCCGCAGAAACAGACCCGCCGATGATTTCGACCCCTTCGCCGCCGCCATCGATCAAACCCGCAAAGAAAAACTCCATGAGAACAACAAAACCGACAAAAGAGGAAGAGAGCATTCTAGAACAACAAACAATAACAAAGGTTCAAGATCCGTTTCCCCACTCCGAGTCTCCGATCTCTTATTCGACAACGACGACGACGACGACGAACACGAACAACAACAACAACCCACTAAAACCAATCCACCATTATTATCATCCTTTTCTTCATTCTGGTACAAAAAATGGAGGATCAAAGACCTCCTACTTTTCAGAAGCGCATCCGAAAGTCGGGCCAAAGACGAAGATGAACTCAAGAAGTACACTATGTTAAGAAAACCACCTCCGCCGCCACCGCCTCCGGCGGCGGCGGCGGAGGCGGCGCCGCCGCCGCAGGAAGAGGTGAAGAACTCGAGTTTCAGATCGACGGAAAGCGTGGGATCGGTTTCGAGCAGGAGGAGGACATCTGGGCCGGCGATATCGGCGCACGAACTGCATTATACAGTAAACAGAGCGTTGTCGGAGGAAATGAGGAAGAGAACAACGCTGCCGTATAAAAGGGGGTTTCTGGGTTGTCTAGGGTTTCATCCGACAGTTTCTGAAATGTCGAAAGGAATTGCGCCGATGTCAAATGGTTCTTTGTCTCGTGGC
>gnl_Musac_v1_GSMUA_Achr3T24240_001
ATGGAGCTCGAAAACCCTAACAGTGGCGAGACCGAAGGATCCTCCTATTCCCCGAACCCCGGCAACAGCGAAGAGTTCGAGAGCGCATGCTCCACACCTTTCGCCAGCGCCCCCTCCAGTCCCGGCCGTGGCGGTTCCGTCGGCGGCGGATTCTTCTTCTTCAGCGCCCCCTCCAGCCCAATGCACTATGTCCTCTCCTCCTCTCCCTTCTCCGCCCCTGACTCCCCGTCCGAACCCGCCTCCGGCGACTTCTCCTTCGAGTTCGAGTTCTCCGCTCGCTTTCCTTCGCATTCGATCGCTGCCTCGGCCGACGAGCTCTTTCTCAACGGCCAGATCCGCCCCATGAAGCTCTCCTCCCACCTCCAGCGCCCGCAAGCCCTGGCTCCGCTCCCGGATATCGCCGACGAAGAGGAGGACGAGGACGAGAGGGAGGGCGCGCGAGGCAACCGCGAGGCGGCGGATATCGGCGTCCGTGGGCGCGATCTGAAGCTCCGGAGCCGCTCTAAGGGTAAGGATCTGGACAAGACCCCAGATCCAGAGCACATCGAAGCGGAGGAGGCCCCTCCGCCGCCCGTTTCGGCTTCCTCCCGCTCCTCGTCTTCGTCTTCGACGTCTTCCTCCTCCTCGTCGGGTCGGAGCTCCAAGCGATGGATCTTTCTCAAGGATCTCCTCCACAGGAGCAAGAGCGAAGGGAGCGGCCACGGGAAGGACAAGTTCTGGCACGGGATCTCCTTCTCAGCATCCAAGGACAGGACGAAACCCACTCCAATCTCGAAGCCGGAGAAGAACCCGCCACCCGCACCCCCGTTGAAGCCGCAGGCGCCGCTTCCGAGGCCGGCGAACGGGCTTGGAAGGCGAAGACGGGCTGCGCCATCGCCGCACGAGCGGCACTACACCACGAATCGGGCGCAGACGGAGGAGATGAGGCGACGGACCTTCCTGCCCTACCGGCAGGGCCTCCTCGGGTGCCTCTGGTTCAGCTCGAGGAGCTACGGCGCCATCCACGGCTTCGCCAGATCCCTGAATCCCGTTCCGTCAAGG
>gnl_Musac_v1_GSMUA_Achr7T18970_001
ATGGAGGTGGTGGTGCCGGTGCAAGACTTGCACTTCGACAGCGCATGCACTAGCCCCTACGTGAGCGCTCCGTCGAGCCCGAAGCTCCTCGGCGAACCCTTCGACTTCTTCCGCCACTACACCAGCGCTCCGACCAGCCCGACGCGCGCCTCCGCCATCTACGCCCGCTTCGACGCTCCCCGCGGCAGATCCGCCAAGGATGAGCAGGAGGACGTGTCTGACTTCGTTTTTGAGTTCAGTGGCCACCTTGACAAAGATGGGTTGCCGGTGCTGACCACCGCCGATGAGCTCTTCGAAGAAGGGAGGATCCGGCCGCTGAAGCCCCCTCGTCGAGTGACGCATCAGGTTATGGAAGACGCGAGCAGCGTGGCCTCCTCGCCGAGGTCACCGAAGCAGAGGGGTTTGTGGTCTCCCTGCCACCGAGGCAGTGGAGGACGGGGAGAAGAGTTTGAGCCCTTCTCCGCAGCGACGGTGGACGTGACGAGAGATCGAGGGAGCGAGAAGAAACCTAACCCTCCCTCGTTCTCTTCTTCCAGACCCGCCCTGAAGACTGGCGGCGGCAGCGGAAGCAAGAAGTGGCGGCTAATGGATTTACTCCTCTTCCGGAGTGCGTCTGAGGGACGCGCCACCGGCAATCGGAGCAAGGATCCTCTCCGCAAGTACACTCTGCTATCACCACCATCATCATCAAACAAGAAAGCCACCACCGAGGACTTGAAGAACTCGAGCTTCAGATCGACCGACAGCAGCGGGTCGATCAGGAGGCGGCGTGCGTCCTCGCATGAGATGCACTATGCCGCGAACCGGGCAGCCTCGGAGGAGCTGAAGAAGAAGACCGCACTTCCCTACCGGCAGAGCCTTTTCGGTTGCCTCCGCTTCAACCCGGCCGTGCTCAGCATTTCCAGGGCATTCGACAGCCGACGA
>gnl_Musac_v1_GSMUA_Achr2T22350_001
ATGGAGGAGTGGCCGACGCTGCCGATCACCGCTGCCGATGAGCTTTTCGAGGAGGGCATCATTCGGACCGTGACGCCGTCGTGGGTCGAGAATGGAGGAGGTGGTGCTCCTCAGATCGCGGAGGATGGCTTGAGGCGAGAGAGAGGGAGGAGGACTCTGTCTTCCTTTTCCGGCGCTTCTCCCAGAGGCCTGAGAGGGTCGACGTCCCTCTCTGCTCTAAGAGGAGGCTACGAGGGGGACCTGCCAAAGCCTCCCATCTCCTCCCCGGCCACCTCCGCTTTGTCGAAGGGTGGCGGAAGCAAGAAGTGGAAGTTTTCCGACCTGTTCCTCTTCCGCAGCGCATCCGAAGGGCGCGCAACGGGACGAGGAAGCAAGGACCCGCTGCGCAAGTACACCCTCCCTCCTCCCTCCTCGTGTACCAAGCGGGGGGCCAACGGCGGTGGATCGACGAGGAGAGGATCTGCGAGTTTGCCGTCAGCACACGAGATATACTACTCGGCAAACCGAGCAGCGGCGGAGGAGCAGAAGAGGAAGCAGATGACACCTCTGGCTTACCAACGCCACGGCCTGTTCGGCTACCTCAGCGACAACCCGGCCATCCACAGCATCACGAAGGGGTTCGGTGGCTCCTCCTTGTTCTCTCGCAGGCAACGG
>gnl_Musac_v1_GSMUA_Achr8T06500_001
ATGGAACCAGAAAACCCTAGCAATGGCGAGCCCGATGGCTCCCTCGATCCCACGAGCCAGGGGCACGGCGACGAGTTCGAGAGCGCCTGCTCCACCCCCTTCGCCAGTGCCCCCTCTAGCCCCGGCCGCGGCGGTTACGGCGGCGGCGGCGGTGGCCTCTTCTTCTTTAGCGCCCCCTCCAGCCCGATGCATTATGTTCTCTCCTCTCCCTACTCCGTCACCGACTCGCCCTCGGATCCGGCCTCCACCGACTTCTCCTTCGAGTTCGAGTTCTCCGCCCGCTTCCCCGCCCATTCCACCGCGGCCTCCGCCGACGAGCTCTTCCTTAATGGCCAGATCCGCCCCATGAAGCTATCCTCCCACCTCCAGCGCCCACAAGCTCTCGCCCCGCTCCCAGATCTCGCCGAAGAGGAGGATGATGACGAGAAGGATGGCCCGAGGTACAACCGCGAGGGGCTGGAGATCGGCGTCCGAGGGCGGGACCTGAAGCTCCGGAGCCGGTCCAAGCCCCCAGATCTGACGCAGATCGAGGCGGAGGAGGCACCGGCGCCGCCCGTGTCGGCGTCCTCCCGCTCCTCATCTTCGTCGTCGACGTCCTCGTCTTCCTCGTCGGGACGGAGTTCGAAGCGGTGGATCTTTCTCAAGGATCTCCTCCACCGGAGCAAGAGCGAGGGGAGCGACCACGGAAAGGACAAGTTCTGGCACGGGATCTCCTTCTCGGGACCGGCAAATGGGATCAGGAGACGGAGGAGGGCGGCGCCATCGGCTCACGAGCGGCACTACACCACAAACCGGGCGCAGGCCGAGGAGATGAGGCGGCGGACCTTCCTGCCCTACCGGCAGGGCCTCCTCGGGTGCCTGTGGTTCAGCTCCAAGAGCTACGGCGCCATCAATGGCTTCGCCCGGTCCTTCAATCCCGTCCCCTCGAGG
>gnl_Musac_v1_GSMUA_Achr11T05280_001
ATGGAGCTCGAAAACCCTGGCCATGGCGAAACGCTAAAGAGCCGCCCGCAATACCCTCCCTTCCCCGTCGGCACCATCGATGATGGCTCCTCATTCACCTCCACCCCCTTCGTCAGCGCCCCCTCCAGCCCTGGCCGTGAGGGTGGTGCCGCCACGGCCGCAGCCGGAAGCTACTTCTTCAGCTGTCCCGCCAGCCCCGTCCACTACGTCCTCTCCTCCCCTCCTTACTCCTTTTCCCCAGCCGCTGCCTCCGTGGCGATCGACGAAGCGTCCGGCTCTGGTTCGTTTGAGTTCGACGGCGCAGCTCGCGGGGGAACGATGATCTCCGCGGACGAGCTCTTTCTCAACGGCCAGATCCGCCCGATGAAGCCCTCCTCCCACCACCTGCGACCGCAGTCCCTCGCGCCGCTGATGGATCTCGACGACGACGACTGTGACGATGTAGAGGAAGCGAAGGAAATGCCGGCGCTCGGAGCCCCGGAGGAGGGCGGAAGGGGGCGGCGCCTCAGGATCCGGGGCAGATTCATCCATCGGAGGACCAGATCCATGTCGCCCCTTCGAAGTCCTCGATTCCGATGTCAAAGGAACGAGGAGGAGCAGCAGGAAGAAGCGAAGGAGCTCGAGAACTCCAAACCATGGATCTTCCTCAAAGATCTCCTCCTCTACCGAAGCAAAAGCGAAGGCAGCGGGCGAGGGAACGGCAGAGAGAAGGAAAAGTTCTGGCACTCCATCTCCTTCTCCCCCTCCTCCAAATCGAAGCCCCCATTGCCGCCTCCGGCCGCATCATCGCGGCGCCCCACGGCGCACGAGCGCCACTACACGGCGAACCGCGCGCAAGCGGAGGAGATGAGGCGGCGGACCTTCCTGCCGTACCGTCAGGGTCTCCTAGGCTGCTTGGGCTTCTCCTCCCGAAGCTACGGCGTCTTCAATGGTCTCGCCAAAGCCCTCAATCCCGTCACCTCCAGG
>gnl_Musac_v1_GSMUA_Achr5T21260_001
ATGGATCTCGAAAACCATAGGAATGGCGAAGCCCTAAAGACCACGCAGTACCCGCTGCTTTCCTTTGACACGACGATGGATAGCTGTTCCTCCTCCCCTGCCCCGTTTGGCAGCGACCCTTCCAGCCCCGGCCGTGCCGCTGGCTACTACTTCAGCTGTCCCGCCAGCCCCGTCCACTACGTCCTCTCCTCTCCTCCTTACTCCTTCTCCTCCTCACCCACCGCCGACCCGGTGGCGGCCGACGAGGCCCCCGCCTCCGGGAACTTCGAGTTCGACGGCGCGGACCCCGGCGGGACGATGACCTCCGCCGACGAGCTCTTCCTTAACGGCCTGATCCGCCCGATCAAGGTCCACTCTCACGTCCTGCGCCCGCGACCACTCCCGCCGCTGATGGATTTTGGTGACGAGGACGATGAGGAAGGAGAGGAGAAGGAGTGGCAGGAAAAGGAGGAGGGGAGGGGACGGAATCTGACGTTCCGGAGCAGATCCAAGCAAGAAGCGGTGAAGGAGCACGAGGTGTTCGACCCGGATCCTAAGGAAGCATCGCCGACGCCGCCGGAGTCGGCGTCATCCTCGCGCTCATCATCCTCTTCTTCGGGCGGCAGGAACTCCAAAAGATGGATCTTTCTCAAAGATCTCCTCCTCTACCGAAGCAAAAGCGAAGGGAGCGGGCGGGGGAACGGCAAGGAAAAGGAAAAGTTCTGGCACTCGATCTCCTTCTCCCCGTCGCCAGCGAACGGGATAGGGAGGCGACGTGGCGCCGCCGCTGCTGCGGCGGCGGCGGCGGCTTCTCCATCGGCACACGAGCGGCACTACACGGCGAACCGAGCCCAGTCGGAGGAGATGAGGCGGCGGACATTCCTGCCGTACCGCCAGGGTCTCCTAGGCTGCTTGGGCTTCAGCTCCCGAAGCTACACCACCATCAATGGCCTCGCCAAGGCCCTCAATCCCGTCTCCTCCGGG
>gnl_Nelnu_v1.0_NNU_009960-RA
ATGGAGAAACTATTAACAAGGGGTGGGGGGCATGGCTCCCTTGGGTCCCTGGTCGCGATGCTCGAACAACCCATCAGATGCGAGGTGCCCCTACAGAAGGTATACGACAACACTCCCTTTCTTTGGCAACGATATAAGCGATATAAGCGGCCACACACAAGCATATCACAGCTCCAAACACACTGCACTCCTGCCGCCAACAGCAACGAAGACGACGAGCATAGTGAAGCAGACACGGGGGGAGCCGAAGATGACGGCGACGGCGATGAGAGCGAAGCAAGTCTACACTCGACCACCGCTGAAGCTGTGAGTAGTGAGCCGAACCTATTAGCAGCCTACCGGCCGATGAAGCTGTCTTCTCACTTGCAGAGGCCTCAGATCTTAGCTCCACTGCTGGATCTTGAAGTCGAAGATGAGGATGAGGAAGGAGGGCTACGACATGCTGGCAAGCTTCATCCTCTAGACTTGGAGGATTTTGAGAATAAACAGGCCAAAACTCCATCGACAGGAACCACACCATCTGTTTCTACTTCTTCGTCCAAGTCGTCCTCTTCCGGAAGGAGCTCGAAGAGATGGGTCTTTTTGAAGGACTTCCTCTACCGAAGTAAAAGTGAAGGGAGAGGGAACAATAAGAGAAGTTTTGGTCTTCGATTTCCTTCTCTCCTGCTAAAGAGAAGAAGTCTTCATCAACATCTCTCTCCTTCTCTTCGAGCTCAAAGGAGAAGAAATCTTCAATGGTGCCTACAACCACAAAGGCTTCTAGGCACAGAAGCCGAAGCGGAGACAACAGGTAAACCAATCAATGGCGTCGACAAGCGTCGGATTCCCCCGCCACTTCATAAGCTGCATTATACGGCAAATAGAGCTCATGCGGAGGAAATGACGAAACTATTAGTGGTTTCTTGTTTTTGCTGCCTGGGGATTAGAATGCAAATCTTGATAGCTTTTGTTCTTTTTGATTTTGGGATTTATCATCTATGGGTT
>gnl_Nelnu_v1.0_NNU_022699-RA
TTGTTCCCACAACACAAGAAAGACTTTGACCCATTCACAGCTGCAATAGAGCAAGCGCGTGAAAGATCAAAACGCAATCGAGGGAGAGAAAGGTTCTCTGGTTTGAATTCCGACCGTAGGGGTACCCGATCATTGTCACCTTTCAGAGTTTCTTTGTTCGCATGGGAAGAAAAAGAGCAACAACAAAGCACCAAACCTGCTTCATCAAATTCAAAATCCTCTTCTACATCGTCATCGTCTTTGAAGGGGAGCAAGAAATGGAGGCTGAAAGATTTTTTCACTTTAGAAGGTCGAGCGATGGACAAGGATCCTTTCAAAAAACTTGCGGTTTTATCCAAGAAACAAGACAATGTAAAGAACTCGAGCTTCCGATCAACTGACAACTTCGGTTCGAAGAGAACTCATAAGTTGCATTACACAGTGAACCAGGCGGCATCTAAGGAGTTGAAGAAGAAGACTTTCTTGCCGTACAAA
>gnl_Nelnu_v1.0_NNU_019337-RA
ATGGAGGTGGTGATGCAAGCACCGCCCAATATAGATTTCAACTTCGATAGCGCCTGCTCTTCTCCCTACATTAGCGCTCCTTCCAGCCCCAAACGTTTCGGTGAGTTCTACTTCAGCGCTCCAACTAGTCCTACCAGGGTTGCTGCCATCTACCGTGAAATCAACGACGGCCTTTCCGTGATTAGGACCAACGGCACATGCAGCAAAGATGGGCCTTCTTCTTCTACTGTCGTCCCATTTAACTGGGATGAGAAGCCGGCAGAACCCAAATCCAACGACAGCAACGAAGACGACTTCGCCTTTGATTTCAGCGGTCAGTTAGAGAGAACCTCTCTCACCGCCGATGAACTTTTCGATGGAGGCGTCATCCGACCCCTAAAACCTCCGTCGCGGTTGCAGGTTCCCGACGGAGTTGACGAGTTCCCCACTCGGAAGAGCGCTGCTTCATCGCCGAGGACGTCCAAGTCACCCATCTCACAGGGGAAAAAGATGTTCCGTGAAGCGTTCTCCCCGCGGCACAAGAAGGATTTCGATTCATTTGCAGCTGCAAGCCAACAAGAGCAAAAAGAACCAGAACACGATCGAGGGAGAGAAAGGGTCCCTGCTTCAAAATCTGGCCGCAGAGAGACCAGATCGCTCTCCCCTTTCAGGGTTTCTGAGTTTAATTGGGAGGAAGAACAACAGCAAAGCACAAAAGCCGCTTCCTCGAATTCGAAATCCTCCTCTTCTTACTCTTTGTCGTGGTTTTGCAAGGGCAGCAAGAAATGGAGATTGAAAGATTTTCTGTTGTTCCGAAGCGCGTCAGAAGGTCGAGTGACGGACAAGGATCCTCTCGGGAAATTCGCGGTGCCGTCGACGTCGAAGAAGCAGGAGTACGTGAAGAACTCGAGCATCCGGTCGACCGATAGCTCCGGGTCGGTATCCGGTTCTAGGAGAAGAGGGCCGGTTTCAGCTCACGAGTTGCATTATACAGTGAATCGGGCGGTCTCAGAGGAGATGAAAAAGAAGACCTTCTTGCCTTACAGGCAAGGGCTTCTAGGTTTCTTGCGGTTCAATTCGACGGTCCACGGTCTATCCAGGAGCTTTGGCTCCCTTACGCGA
>gnl_Nelnu_v1.0_NNU_023519-RA
ATGGAGGTGGTGATACCGGCACCACCCAGCGGCATGGATTTTAACTTTGACAGCGCCTGCTCTTCCCCCTACATCAGCGCTCCTTCCAACCCCAAACGCTTTGCGCTCCCACTAGTCCTACTAGGGCTGCTACAATCTACCGTGGCTTCAGACTTCTCCATCACCAGTGGCATCGGCGGCAGGGGTGGCTCTTCTTTGGTCATCCCATTTGACTGGGAACAGAAGCCTGGAAAGTCGAAATCAAGTGACACCCAGAACAACAATGACGACTTCGCCTTTGATTTCAGTGGTCGGTTTGAGACAGCTTTGCTCACCGCCAATAAATTCTTCGACGAAGGTGTTCCTAGCGGATTTGACGAGTTTGCTACTCAGAAGAGCGTTGTTTCGTCGCCTAGGTCCCCAAGATCACCAATCTTGAAGGGGAAAAGTACAATCCGTGAAGCGTTGTCCCCGCGACACAAGAAAGACTTCGACTCATTCGCAGTTGCAATAGAGCAAGCGCGTAAAGGATCAAAACGAGATCGAGGGAGAGAAAGGTTCTCTGGTTTGAATTCCGGCCATAGGGGTACCCGATCGCTGTTGCCATTAGAATTTCTGCATTCGCATGGGAAGAAAAAGAGCAACAGCAAAGCACCAAACCCGCTTTGTCAAATTCAAAATCCTCTTCTACATCGTTGTCGTCTT
>gnl_Nelnu_v1.0_NNU_018863-RA
ATGGACACTTGGCATCTTTCCCTAGAGATGAAAAACTCTGAAATTCTGAAATTCAGCTTCTCAATTGAGCGAGATAAGGATAGAATTCCAAACTCGACAATGGAGGTGGTGATACCGGCACCACCCAGCGGCATGGATTTCAACTTCAACAGCGCCTACTCTTCCCCCTACATCAGCGCTCCCACTAGTCCTACTAGGGCAGCTGCAATCTATAGTGGCTTTAGAATTCTCCATCACCAACGGCACCGGTGGCAGGGGTGGCTCTTCTTCGGTCATCCCATT
>gnl_Nelnu_v1.0_NNU_018824-RA
ATGTACCCGAGCACAGGATATTGTTTTTGGATGACGATATCGTTGTTCAGAGTGATCTTACGGGGTTGTGGAAGATTGAGCAAGCTTGTAAACGATCATAACGCAATCGAGGGAGAGAAAGGTTCTCTGGTTCGAATTTCAGCCGTAGGGGTACCTGATCGCTGTAGCCTTTCAGAGTTTCTGTATTTGCATGGGAAGAAAAAGAGCAATAGCAAAGCACCAAATCCACTTCCAACGGACAAGGATCCTTTCAAAAAATTCGCGGTTTTATCCAAGAAACAAAATGACGTAAAGAACTCAAGCTTCCGATCAACCGGCAGCTCGGGTTCGAAGAGAAGAGGGCCAGTTTCAGCTCATGAGTTGCATTACATGGTGAACCAGGCGGTATTTGAGGAGTTGAAGAAGAAAACCTTCTTTCTGTACAAACAGGAGTTGAAGAAGAAGTAC
>gnl_Nelnu_v1.0_NNU_015449-RA
ATGGAGGTGGTGATACTGGCACCACCTAACGGCATGGATTTCAACTTCGACAGCGCATGTTCTTCCCCCTACATCAGTGCTCCTTCCAGCCCCAAACGTTTTGGTGAGTTTTTCAACGCTCCCACTAGTCCTACTAGGGCCACTGCAATTTATCGTGGCTTCAACGACTTCTCCATCACCAGCGGCATTGGCGGCGGGGGTGGCTCTTCTTCGGTCATCCCATTTGACTTGGAACAAAAGCCTGGAAAGTCGAAATCCAGCGACACCCAGAACGACGATGACGACTTCACCTTTGATTTCAGTGGTCAGTTAGAGACAACTTCGCTCACCGCCGATGAACTCTTTGGCGGAGGCGTCATTAAACCTTTAAAACTTCCTCCTCGGTTACAGCAGGTTCCTAGCAAAGTTGACGACTTTGCTACTCGGAAGAGCGTTGTTTCATCGCCGAGGTCCCCAAGATCACCTATCTCGAAGGGGAAAAGGATAATCATGAAGCGTTGTCCCCACGTCACAAGAAAGACTTCAACCCATTCGCAGCTACAA
>gnl_Nelnu_v1.0_NNU_014519-RA
ATGGTGCTCGAGAACGCCAACAATGGCGAAAGCAACCAGAGCTCGGAGACAGAACTTCGGAGCCCTAGCAACGGAGAGACCTTCGGTGCTGACCAAACGCAGCGCTTCACGGAAGAGATCGACAGTACTTGCTCTACTCCTTACGTTAGTGCACCATCCAGTCCTGGACGCGGTCCCAATGGCTACTTCTACAGCGCGCCTGCGAGTCCAATGCATTTTGTTCTGTCCTCTGCTCCTGCTTCTTCCTCTGCCTCTGCTTTCATCTCTGCCTCGACTGACCTTTCTGTCTCTGGATCTTTTGAGTTCGAATTCTCTGCGAGGTTTCCTTCTAATGCTTCTACCACCGCTGGATCCATGATTTCTGCGGATGAGCTGTTCTTGAACGGCCAGATCCGGCCGATGAAGCTGTCTTCTCACTTGCAGAGGCCTCAGATCTTATCTCCGCTGCTGGATCTTGAAGTCGAAGACGAGGATGAGGAAGGTAAGGTTTCGAGAGAAACAGAGTTCGAGAAACGCGAGGAGTCGTTGACGAGAGGGAGAGATCTGAGGTTACGCAGTGGATCTCTGCACAGGAGGGCTAGATCTCTGTCTCCTTTGAGAAATACACCGTTCCAGTGGCACGAAGAGGAAGAATATCAGGAAGTACGACATGCCGGCGAGCTTCATCCTCTAGACCTGGAGGATTCTGAGAATAAACAGGCCGAAACTCCATCGACGGGAACCACGCCTTCCGTTTCTGCTTCTTCGTCCAGGTCGTCCTCTTCCGGAAGGAGCTCGAAGAGATGGGTCTTTTTGAAGGACTTCCTCTACCGAAGTAAAAGCGAAGGGAGAGGGAACAGTAAAGAGAAGTTCTGGTCTTCGATTTCCTTCTCTCCTGCTAAAGAGAAGAAGTCTTCATCAACATCTCTCCCCTTCTCTTCCTCGAAGGAGAAGAAATCTTCCGCGGCGCCTACAACGGCAGAGGCACAGAAACCGAAGCGGAGTCAACAGGTTTCCGCGAAGAAAACTGCTGCGGGTAAACCAGCCAATGGCGTCGGCAAGCGTCGGATTCCCCCGTCAGCTCATGAGCTGCATTATACGGCAAATAGAGCTCAGGCGGAGGAGATGAGGAAGAAAACGTTCTTGCCGTACAGACAAGGACTGCTGGGGTGTCTAGGGTTTAGTTCCAAGAGCTACGGTGCTATGAACGGATTTGCCAGGACTCTGAATGCAGTCTCTTCCAGGATGGAGCCTGTGGGGATGGGGACCATTATAGCAGTTGGGACTTGGGACTTGGGGGTGGGGGCGGCGGAGGAAGAAGGACCTGCCATCCTGGGG
>gnl_Nelnu_v1.0_NNU_022889-RA
ATGGAGAAAGGGTCCTTTGCTTCAAAATCTGCCCGCAAAGAGACTCGATTGCTCTCGTCATTCAGGGTTTCTGAGTTTACATGGGAAGAAGAACAACACCAAAGCACCAAAGCCACTTCCTCGAATTCAAAATCGTCATCCTCTTACTCTTCGTCGTGGTTTTGCAAGGCCAACAAGAAATGGAGATTGAAAGATTTTCTC
>gnl_Nelnu_v1.0_NNU_011485-RA
ATGGGACGTAGATGCCTTATCTTCCAACTCGCACATGCAGACTACATTCCCTCTTCACTTTTGGACTTCTTGGAAGACAAGAGATTCATGTTCGTCGGATTCGAAATTGAGCAGGACGTGGAGAAGCTTTCCCAGGACCACGATTTAAGTGTTTATTATTGGAAGGATCTCTGGAGTTTGGTAGCAAACCAATTCTCCATGCTAGAGCTTAAGAATGCAGGGTTGAAGCAGTTGGCATGGGAGATCGACAATACTTGCTCTACTCCTTACGTTAGTGCACCATCCAGTCCTAGACGCGGTCCCAATGGCTACTTCTACAGCGTGCCTGTGAGTCCAATGCATTTTGTTCTGTCCTTTTCTCCTGCTTCTTCCTCTACTTCTGCTTTCATCTCTACATCAACGGACCTTTCTATCTCTGGATCTTTTGAGTTTGAATTCTCTGCGAGGTTTCCTTCTAATGCTTCTACCACCACTGGATCCATGGTTTCTACATATGAGATGTTCTTGAACGGCCAGATCCGGCCGATGAAGCTGTCTTCTCACTTGCAGAGGCCT
>gnl_Nelnu_v1.0_NNU_009662-RA
ATGGAGGTGGTGATACCGGTACCACCCAGCGGCATGGATTTCAACTTCGACAGCGCCTGCTCTTCCCCCTACATCAGCGCTCCTTCCAACCCCAAACGTTTTGGTGAGTTCTTCAACGCTCCCACTAGTCCTACTAGGGCCACTGCAATCTATCATGGCTTCAACGACTTCTCCATCACCAGCGGCACCGGCGGTAGGGGTGGCTCTTCTTCGGTCATCCCAATTGATTGGGAACAGAAGAAGTCTGGAAAGTCAAAATCCAGCGACACC
>gnl_Nelnu_v1.0_NNU_009663-RA
ATGACGACTTCACCTTTGATTTCAGTGTTAGAGATAGCATCACTCACCGCCGATGAACTCTTTGATAGAGGCGTTCCTAGCGGAGTTGACGAGTTTGCTACTTGGAAGAAAGTTGTTTCGTCGCTGAGGTCCCCAAGATCACCTATCTCGAAGGGGAAAAGGATAATCCCTGCAATAGAGCAAGCGCGTAAAGGATCAGAATGTGATCAAAGGAGAGAAAGATTCTCTAGTTCGACTTCCGGTCGTAGGGGTACCCGATCGCTGTCGCCTTTCAGAGTTTCTGCGTTTGCATGGGAAGAAAAAGAGCAACAGCAAAGCACCAAACCCACTTTGTCAAATTCAAAATCCTCTTCTACATCGTTGTTGTCTTTGAAGGGGAGCAAGAAATGGAGGCTGAAATATTTTCTGTTGTTTCGAAGCGCTTCAGAAGGTCGAGCGATAGACAATGATCCTTTTAGAAAATTCGTGGTTTTATCCAAGAAACAGAACGACGTAAAGAACTCGAGCTTCTGGTCAACCAACAGCTCCGGTTCGAGGAGAAGAGGGCTAGTTTCAGCTCACGAGTTGCATTACACGGCGAACCGGGCGGTATCTGAGGAGTTGAAGAAGACCTTG
>gnl_Nelnu_v1.0_NNU_001964-RA
ATGGAGGTGGTGATACCGGCACCACCCAGCGGCATGGATTTCAACTTCGACAGCGCCTGCTCTTCCCCCTACGTCAGTGCTCCTTCCAGCCCCAAACGTTTTGGTGAGTTTTTCAGCGCTCCCACTAGTCCTACTAGGGCCGCTGCAATCTATCGTGGCTTCAACGATTTTTCCATCACCAGCGGCACCAGCGGCACCGGCGGCAGGGGTGGCTCTTCTTCGATCATCCCATTTGACTGGGAACAGAAACCTGAAAAATCGAAATCTAGCGACACCCAGAACGACGATGACGACTTCGCCTTTGATTTCAGTGGTCAGTTAGAGACAGCTTCGCTCACCGCCGATGAACTCTTCGACGGAGGCGTCATTAAACCTTTAAAACTTCCTCCTCGGCTACAGCAGGTTCCTAGCGGAGTTGACGAATTTTCTACTCGGAAGAGCGCTGTTTCGTCGCCGAGGTCCCCAAGATCACCTGTCTCGAAGGGGAAAAGGATAATCCGTGAAGCGTTGTCCCCGCGCCACAAGAAAGACTTCGACCCGTTCGCAGCTGCAATTGAGCAAGCGCGTAAAGGATCGGAACGCGATCGAGGGAGAGAAAGATTCTCTGGTTCGAATTCCGGCCGCAGAGGTACCCGATCGCTGTCGCCTTTCAGAGTTTCTGCGTTCCCATGGGAAGAAAAAGAACAACAGCAAAGTACCAAACCCGCTTCATCAAATTCAAAATCCTCTTCTACATCGTCGTCGTCTTTGAAGGGGAGCAAGAAATGGAGGCTGAAAGATTTTCTGTTGTTTCGAAGCGCTTCAGAAGGTCGAGCGACGGACAAGGATCCTTTCAGAAAATTCGCGGTTTTATCCAAGAAGCAGGACGACGTAAAGAACTCGAGCTTCCGGTCAACCGACAGCTCCGGTTCGAGGAGAAGAGGACGAGTTTCAGCTCACGAGTTTCATTACACGGTGAACAGGGCGGTATCTGAGGAGTTGAAGAAGAAGACCTTCTTGCCGTATAAACAGGGTCTTTTGGGTTGCTTGGGCTTCAATCCGACCGTCCATGGGCTTGCCAGGGGCTTTGGTTCCCTTACACGT
>gnl_Nelnu_v1.0_NNU_009099-RA
ATGGAGCTCGACGATGCTAACAATGGCGAGCAAGACCTAAGTCCAGAGCCAGACCTTCGGAGACCTAGCAATGGCGACGCCTTCGATACAGACCAGACGCATCGTCTCACCGGTGAGATTGACAGCACTTGCTCCACTCCTTACGTTAGCGCTCCCTCCAGTCCTGGACGCGGTCCCAATGGCTACTTCTTCAGTGCTCCTGCCAGTCCAATGCACTTCGTTCTATCCTCTGCTCCTGCTTCTTCCTCTGCTTCTGCTTTCATCTCTTCTTCGTCTGACCTCTCTGTTTCTGGTTCTTTTGAGTTCGAATTCTCGGCAAGGTTTCCTTCCAACGCTTCTACCGCGTCTGGATCTATGATTTCAGCTGATGAGCTGTTCTTGAACGGTCAGATCCGACCGATGAAGCTGTCCAATCACCTACAGAGGCCTCAGATCTTATCTCCATTGTTGGATCTTGAAGTCGAAGACGAGGACGAGGAAGCTAAGGGCTCCACAGAGTTAGAGTTCGAGAAACGCGACGAGTCATTGATGAGAGGGAGAGATCTCAGGCTACGCAATAGATCACTGCACCGGCGGGCTAGATCTCTGTCTCCGCTCAGAAATACACAGTTTCAGTGGCATGAAGAGGAAGAATATCACCAAGAGCGAGAGGCTAATGAGCGTCATCTAGACCTGGACGATCCTGAGAGTAAACAGACGGAAACTCCTTCGACGGGAACCACGCCTTCGGTTTCTGCATCTTCTTCTAGATCTTCTTCTGGAAGGAGTTCCAAGAGGTGGGTCTTTCTGAAAGACTTTCTGTACAGAAGTAAAAGCGAAGGGAGAGGGAACAGTAAAGATAAGTTCTGGTCCTCCATCTCCTTCTCTCCTGCTAAAGAGAAGAAGCCTTCATCAACGTCTCTCCCATTCTCTTCCTCCAAGGAGAAGAAACCTTCAGCGGCACCCACAACGGCAGATACTCATAAGCCGAAGCGGCAACAAGTTCCCGCCAAGAAAACTACTGCGGCAAAACCCGCCAACGGGGTCGGGAAGCGCCGGATTCCGCCCTCACCCCACGAGCTGCATTATACTGCAAACAGAGCTCAGGCGGAAGAGATGAAGAAGAAAACTTTCTTGCCTTACAGGCAAGGACTATTGGGATGCCTAGGGTTTAGTTCCAAGAGCTACGGTGCCATGAACGGATTTGCTAGAAGTCTAAATCCCGTCTCTTCCAGG
>gnl_Nelnu_v1.0_NNU_017479-RA
ATGGAGGTGGTGATACCAGCACCACCAAGCGGCATGGATTTCAACTTCGACAACGCCTGCTCTTCCCCCTACATCAGCGCTCCTTCTATCTCCAAATGTTTTGGTGAGTTCTTCAGCGCTCTCACTAGTCCTACTATGGCCATTGCAACCTATCGTGGCTTCAACGACTTCTCCATCACTAGTGGCGCTGGCGGTAGGGGGGAACAGAAGCTTGGAAAGTCGAAATCCAACGACACCAATAACGACGATGATGACTTCGCCTTTGATTTCAGTGTTCCACTCACCGTCGATGAACTCTTCGACGGAGGCGTCATTAAACCTTTAAAACTTCCTCCTCGGTTACAGCAGGTTCCTAGCAGAGTTGACGAGTTTGCTACTCTGAAGAGCGCTGTTTCGCCACCAAGGTTCCCAAGATCACCTATCTTGAAGGGGAAAAGGATAATCCGTGAAGCGTTGTCCCCGCGACACAAGAAAGACTTCGACCCGTTTGCAATTGCAATAGAGCAAGCGCGTAGAGGATCAAGACGCGATCGAGGGAGAGAAATGTTCTCTGGTTCGAATTCTGGCCATAGGGGTACCCGATCGCTGTCGCCTTTTAGAGTTTCTACGTTCGCATGGGAAGAAAAAGAGCAACAGCAGAGCACCAGNCCCTTTTCGTCCAATTCAAAATCTTCTTCTACATTGTTGTCGTCTTTGAAGGGGAGAAAGAAATGGAGGATGAAAGATTTTCTGTTGTTTCCAAGCGCTTTAGAAGGTCGAGCGACGGACAAGGGTCCTTTCAATATCTGCTGTGATCCGGATCCGGATCCGGACGAGAGGAAACTTCGCAAGAGGAAATGT
>gnl_Nelnu_v1.0_NNU_024084-RA
ATGGAAGTGGTGATACCGACACCACCCAACGGCATGAATTTCAACTTCGACAGCGCCTGCTCTTCCCCCTACATCAGCACTCCTTCCAGCCCCAAACGTTTTGGTGAGTCAACGGCACTATCCGCTTCAGAAGGTCGAGCGACGGACAAGGATCCTTTCAGAAAATTCGTGGTTTTACCCAAGAAACAAGACGACGTAAAAGAACTCGAGCTTCCGGTCAACCGACAACTCCGGTTCAAGGAGAAGAGGGCCGGTTTCAATTCACGAGTTACATTACACGGTGAACTAGCGATATCTGAGGAGTTGAAGAAGAAGACCTTCTTGCCGTACAAACAGGGTCTTTTGGGTTGCTTGGGCTTTAACCCGACCGTCCATGGGCTTTGGTTCCCTTACACGTTGGTGGAT
>gnl_Orysa_v7.0_LOC_Os07g42740.1
ATGGAGGTGATGGTGCCAGTGATGGCGCCGAGCGCGCCGTGCAGCCCAAGAACGGCGGCGGAGCACCACCACCTGCCGAGCTACTGCTACTTCTTCTCGAGCGCGCCGACGAGCCCGACGAGGGCGAGCTACTCCGGCGAGGCGGCGGCGGCGGCGGTGGGGGTGGGTGAGGGGGATGGGGCGTTCGATTTCGCGTTCGGGTTCAGTGGCCAGCTGCGGGAGTCGACGCCGATCCTCGCAGCCGCCGACGAGCTCTTCGAGGGCGGCAGGATCCGGCCGCTGAACACGCCGCACCCGAGCATTCTGCAGCTGGTGGATGATAGCGCGTACGCCTCGCCTCGGTCGCCGGGGAGGAGGCGGAGGATCGCCGCCGCGGAGGCGGCGGAGGTGTCGTCGTCGTCGTCGTCGCAGAGAGGGAGGTCGGGCCGTGCTGCGCCTGCGTCGTCGTCGTCGAGCGCCTCGTCTCGTAGCCGGCGAGCCACGCGGTCTCTCTCACCGTTCAGGGGAGGAGGAGGCGGCGGCGCCGACGACGAGTACCCGTCCTCGCCGCCGTCGCCGAGGACCTCCATGATGCGCGGCTGCGGCAGCGGCAGCCGGAAGTGGAGGCTCAAGGACTTGTTCCTCTTCCGGAGCGCGTCGGAGGGGCGCGCCACCGGTGCCGGCAGCAAGGACCCGCTCCTCAAGTACACCATGCTCTCCTCCTCCGCCTCGTCGGCGGCCGCGGCGCTGCACCACAACCCGCAGAAGCTTCGCGGCGGCGGCGACGGCAGCGCGTCCATGCGCAAGGGCCGCGGGTCGACGGCGTCGGCCAGCGACATGCCGTACACGGTCGGCCGCGCCGCCGCCGAGGACATGCGGCGGCGCACCACGACGCCGCTGCCGTTCCACCGGAACAGCCTCTTCGGCTACCTCCGCTCCAACCCGGCCATCCACAGCATCAGCCGCAAGCTCAGCGGCTCCGGCTCCAATCGCGGCAAGACCGCCGCT
>gnl_Orysa_v7.0_LOC_Os03g19090.1
ATGGACGACGACATCGACAGCAGCTGCTCCACCCCATTCGCCAGCGCGCCGTCCAGCCCCGGCAGGTCGCCTGCCACCGGCGGCGGCTACTTCTTCAGCGCGCCGGCCAGCCCCATCCACCACCTGCTCCTCTCCTCCTCCTCGGTTGCCTCCGGTGTGGTGTCGGGGGCGGGGTATGGCGGCGTGGGCGATGCGGAGTTCGAGTTCGGCGGCCCCGGCGGGCCCATGATCTCCGCCGACGAGCTCTTCCACAACGGCCAGATCCGGCCGCTCACCCTGCCCCCGCTCCCGGATCTCGACCCCGGCAGCGACGACGACGACGGCGGCGGCGGCGACTTCCGCCCCGGGCCGGTGCGAGGCCGCGAGCTGACGCTGCGGAGCGGGTCCGTGCACCGCCGCACGCGGTCCATGTCGCCGCTCCGCGGCGCGTCCCCGCGGCTCAAGCTGCTCAATGCGCTCGTCCCCGCCCCGGATCTTGGCTCCGAGCCAACTCCATCGCACTCGGCTGGGTCGGAGGAGGCCACGCCACCGGTCACCGCCTCGTCACGCTCGTCCTCCTCCTCCTCGACGTCCTCGTCCTCGTCCTCCTCGTCGTCCGCCCGCGGGTCACGGCGGTGGGTGTTCCTCAAGGACATGCTCCTCCACCGCAGCAAGAGCGAGCCAGGCGGAGCCCACGCGCACGACGCCCCCGCCAAGCCCGAGAAGGCGTGGCAGTTCTCGCCCTCGTGGGCATCATCGAGAGACAGGATCGCCGCAAAGCTCCGCGCGGCGAGGTCACCACTACCACCACAGCCACAATCGGAAGCGTCGTCGGACGCCGGCGGCGGCGAAGAGGCGCAGGCGACGCGGGGGCGCGCGAGGGGCGGCAAGGGCAGGCGGCGCTCGAGCACGGTCGCGGCGGCGCACGAGCGTCTCTACGCGGCGCGGAACCGGGCGCAGGCGGAGGAGATGCGGCGGCGCACGTTCCTCCCCTACCGGCAGGGCCTCCTCGGCTGCCTCGGCTTCAGCTCCCGCGGTTACGGCGCGCTCCACGGCTTCACAAAAACCCTCAACCCCGTCTTCTCCCGG
>gnl_Orysa_v7.0_LOC_Os02g52380.1
ATGGAGCTCACGACGGCGCTGCCCGCCTCGCCGCCGCCGCCGCCGCCGCAAGAGGACTTCCGATTCGACGGCCCGGCGTTCAGCGCCTTCCCGGAGGGGGTGGCGTCGGCTGGCACCAACCCGTTCTTCTCCGCCGACGCCATGGACTCCAACCCGTTCTTGGCCACGGCGGTGACGGCGCCACCGTCGCCCAACCCGTTCGAGCTCAACCACCAGTCCGCATCCCCCGGCGCCGCCGACCCGTTCGACCTCTTCCAGCACTTCACCAGCGCGCCCGCCAGCCCGGCGCGCGCCGCCGCCATATACGCGCAGTTCGACGGCGGCGTCGGCGACGGGAACGGCGCCGACCACGACATGGCCGTCGTCGGCGACGACGACGACGACTTCCAGCCCCGCGCGTCGTACTCATCTGGCACTGCCACCTCCACCGTGCCGTTCGACTGGGAAGAGAAGCCGGGGAAGCCGAAGCCGAAGAGCGAGCTCGCCACCTGCGCAGCCGCCGCGACGTCGGCCAACGTTGGCGAGGTGGACGACGCCGACTTCGACTTCGGCGTCCTCCTCGACAAGAGCGTGCAGGTGCCCGAACTGACGACGGCCGACGAACTCTTCGACAAGGGGAAGATCCGGCCGCTCAAGCCACCTCCGGGTCTGCTCGACGGCGGCAGCGTCGCGTCATCGCCACGGTCACCGATCTCCAAGTCGCCGATGTGGTCTCCCAGACTACGCGGCAAGGTCGGTTCCGGCGTCGACTTTGATCCGTTCTCCACCGCCCTGGCGAAGGCAGCCAAGGGCCCCTCCCCTCTCGGCGCCGGCGCCAAAGACACCGCCGACGCCGGAACAGCCTCCTCGCCCAAGAAGCCAGACCCCGTCTCCGTCACGTCGCCGCGCTGCATTCCTCCGGCGACGATGATCAATGGCGGGAGGAAGAAGTGGCGGCTCAGCGACATGCTCCTGTTCCGCAGGTCAGCGGCGAAAGCTCGCGCCGCCGGCGCCAACATCAGCAAGGAGCCGGTGTTCAAGTACTCGCCGGTGCAACAGCTCGGGACGCCGGTCAAGAAGGCGACCGCGGGTCAGTCCGCCGCCGCCAACGGCGATGTCTCCGCCGGGAAGCACAAGAAGCAGAGCAAGAAGGCTACAGCGGCGGAGGACGGCATGGCATCGCCGCACCGGCAGAGCGTGATGGGGTGCGTCCGGCTGAACCCCGGCCTGCACCGGCTGGCCAAAGGGTTCAACGGCTCGTCGCTGCACTTCGGCCACCGTCGCGCCGCCGCCAGGTCTGTGATGAACAGG
>gnl_Orysa_v7.0_LOC_Os06g11150.1
ATGGAAGTAATGGTGCGCCCCGCCTCGCCGCCGCCGCGCCACCACGACTTCCGGTTCGACAGCCCGGCGGCGAGCCCGTACGCCACGGCGCTGTCCAGCCCGCGTGGCCGCCTCGCCACGGCCACGTTCTTGACGGCGCCGCCGTCGCCTGACCCGTTCGAGGCCGTCATGGCGGCGCAGCAGCAGCCGGAGACGCCGCGCCTCACCCACGCCAACCCGTTCGACCTCTTCCAGCACTTCAGCAGCGCGCCGGCCAGCCCCAGGCGCGCCGCCGCCATCTACGCGCACTTCGCCGAGGGGGGCAACGGGGGTGGCCGCGATGACGGCGAGGATGAGGAGGAGGAGGACGACGACGACGACGAGGGGTTCCGGCCGCGGGCGTCGTACACCGTTAACGCCTCGTCCGTGCCGTTCGATTGGGAGGAGAGGCCCGGGACGCCGAAGGCCGGGCTCGGTGGCGGCGGCGGCGGCGCGGCGTGGGATACGGACTTCGAATTCGGCACGGTCGTCGACAAGGCCGCGCCGGAGGAGAATCTGACGACCGCCGACGAGCTCTTCGAGAAGGGTAAAATCCGGCCGCTGAAGGCGCCGCTGCCGAAGACGGCCGACGAGCTCTTCGACAAGGGCAAGGTCCGGCCGCTGAAGCCGCCTCCTGGGCTGCTCGACGGCGGGAGCGTCGCGTCGTCGCCGCGGTCGCCGATGTCGAGAGGCGGCGGCATGTGGTCGCCTCGCCGACGGAGCAGGGTCGGCTCCGGCGTCGACTTCGACCCGTTCGCCGCTGCTCTGCTGGAGGCGACCAAGGCGCCGTCGCCGTCGCCGTCGCCGCTCGGCGTCGCCGCCTCAGGCTCCCCGGCCAAGAAAGCCGACCAGTTCACCACCCGTCCGGCCTCCAAGAGCGCCGGGTGGAGGAGGTGGCGGCTCAGCGACCTCCTCCTGTTCCGGAGCTCGTCGGAACACGGCCGCGTGACCAAGGACCCGATCTTCAAGAGCTCGCCGGCGAGACACCCCGACTCGCCGGTGAAGAAGGCGAGCGCACGGCCCACGACGACGCCGGGCAAGGCCAATGGCAAAGCCGACACCGCGAGCAAGCCGAGGAAGCACGCCGGCGACAAGAACGCCGCGGCGGCGGCGGAGGGCATCCTCGGGTCCGTCAGGCTGAGCCCGCTGCAGCGGCTGGCGAGAGGGCTCAGAGGAAGCTCGTGGTACCACGGCCATGGCGGCATGGCGAAGCTTGGGACCAAAGGG
>gnl_Orysa_v7.0_LOC_Os11g44920.1
ATGGCGGCCGCCGCCGACCACGCAGCCACCGCCATTGCCATCCCCGGCGACCCTCTCGCCGACAGCGCCTGCTCCACCCCGTTCGTCAGCGCGCCGTCCAGCCCGACGCGGGAGCGGGAGCGGGAGCACCACTTCGCTTCTCCCCACGGCGCGCCGTGCTTCTTCAGCGCGCCGGCGAGCCCCACCCGCGGCGGCGGCGGCGGCGGGTGCCTCGGTGACTTCGACTTCGACTTCTCGTCGCGGTTCCCGTCTCCCTCCGCGGCGGCGATGTCGTCAGCGGATGAGCTCTTCCACAACGGCCAGATCCGCGCTGTCCGTCTCTCCGCGATGCTCCTCCAGCCTCAGCCTCTGGCTCCGCTCGTCGACGGCGACGGCCACGCGTCGCATCTGGCGGAGGAGGATGCGGCGGCGGTGGAGGAGGATGGTGCGGAGGCCGACGAGCGTGGCCGCATCCGCAGCCGGTCGGTTCGACGGAAGGCGCGGTCGATGTCCCCGTTCCGCACGCGCTGGAGGGCGCCTTCTCCCGCGCCGGAGACCGCCGAGGAGGTCGAGGCAGTCGCCACGCCGGCGGCGTCTCGCTCGTCGTCGTCCTCGTCGACGGCTTCCTCCGCTTCGTCCACCTCCTCACGAGGCTCCCGCCGGTGGGCGTTCTTGAAGGATCTCCTCCACCGGAGCAAGTCGGACGGCGGCAAGAACCACCACCACGACACCGCGCCACCGCCTCCTCCGCCAAAGAGGAGCCCGTCCCCGTCCCCGTCTCCGTCTCCGGCTCCGGCGGCGGCGAGCGCGAGAGGAGGGAGAGGGGCAGCAACGGGGAGGAGGAGCAGGAGGAGATCGGCGCACGAGAGGCTGTACGAGGCGAGGAGGGCGGAGGCGGAGGAGATGCGGCGGCGGACGTACCTGCCGTACCGGCAGGGGCTCCTCCTCTTCGGCTGCATCGGCCTCGGCTCCCGCGGCTACGGCGCCGTCCACGGCCTCGCGCGGGGGCTCAACGCCGCCGCCGCCGTCTCATCGCGGTCA
>gnl_Phavu_v2.1_Phvul.003G294400.1
ATGGAAGTAGAAGTGGTGGTTCCGGTGGAATTCAACTTCGACAGCAACTGCTCCTCCCCATTCATCACCGCCCCTTCCAGCCCCCAACGCTTCGCTAACAACGCCAACTTCTTCTTCAGTGCACCCACCAGCCCCATACACTCTCCTTCTTCCTCTGTTCCCAAATCCAAACCCAATGCCAACCACAACCACCATGATTTCGAGTTCAATTTCACCGGACACCTCGACAGACCTTCCCTCTCCGCCGACCAACTCTTCCACGCCGGAAAGATCCGTCCCCTCCACTCCCCTTCTCCGGTCACATCGAAGGACTTCGACCTGTTCGCAGAGCCCGTGAAAGAAACGCGCAGAGGCAGGGAAGAAGAAAGAGAAGAAGAGAAGAAGCAACCGCGAGTTTCGGTGGCTGGTCGTAAAGGAAGTAGGTCCTTGTCTCCTCTGAGAATCTCCGACATCATGTGCGATTCCGAGGAGAAAAACGTTTCTTCCTCCACAAGCAACTCCAAATCGTGGTTCTTGTCTTCCATTCCCTTCACCAGAAAATGGAGGTTCAGGGATCTTCTCCTCTTCCGAAGTGCCTCCGAGGGAAGAGCCACCGACAAGGACCCGCTCAGGAAGTACGTGGTTCTCTCCAAGAACGAGGATGTTCGAAACTCCAGCTTCCGGTCCACCGAAAGTTCCGGTTCGGTCTCCAAACGGCGCGGGCCGGTTTCGGCCCACGAGATGCATTACACGGTGAACCGGGCCGCGTCCGAGGAGATGAAGAAGAGAACGCTTTTGCCTTACAAACAGGGTTTGTTGGGCTGCTTGGGCTTTAACCCTCCTTTGAATCACATTTCTAAGGGAATTCGCAATTTCACCCCTTCTTCC
>gnl_Phavu_v2.1_Phvul.003G012800.1
ATGGAAGTGGTGGTGGCAATACCTCCTCCTCCTCTTCCACCACCTTCTTCTTCTTCTTCCATGGAGTTCAACTTTGATAGCAACTGCTCCTCCCCTTACATCACCGCACCTTCCAGCCCTCAACGCTTTGGCAACTTCTTCTTCAGTGCCCCCACCAGCCCCACCAGAAGACACTCCTCTGCTTCCACTCCCACCACACCTGAAGATGAATTCGAATTCGACTTCACCACCCATCTTCATCAGAGGCCTTCTCTTTCTGCCGACGAACTCTTTCTGGGTGGAAAGATCAGACCTTTGAAACCCTCTTTACCTTCCCCTGTTCCAACATCAGACAAAAACAAAACCCCATCCCAAAGAACAGATAGAGAAAACCCATCATCACTGTCATCATCGTCGTCGTTATCACAACATAGAAGAATCAGAGAAAGATCACTATCGTTCTCCACTTCTTCTGCCAGATCAGTTCGCAGAGAAACTGAAACCGAAACTGAAACTGAAACCAACGATGTTAATTCGGTATCATCCCCTGAAAAGAATCTCGACAAGGCCTCGGAAACCGTTTCTCATTCCTCGTTTTTGTCGTCGATTTCGTTCGGGAAAGGGTACCGGAAGTGGCGGCTGAAGGATTTTCTGCTGTTCCGAAGCGCTTCGGAGGGAAGAGCTTCCGACAAGGATCCTTTTCGGAAGTACGAGGTTCTGTCAAAAACGGCGGCGGCGGCGGAGGATGTGCGGAACCTGAGCTTCCGGTCGGTAGAGAGTTCCGGTTCGGTTTCGAGACGGAGAGGACCGGTTTCGGCTCACGAGTTGCATTACACGGTGAACCGGGCTGCTTCTGTGGAGATGAAGAAGAAAACGCTGTTGCCTTACAAACAGGGCTTGTTGGGGTGCTTGGGCTTCAACCCTGGCATGCATCACTTCAGTGCAAGAATTGGATCCCAA
>gnl_Phavu_v2.1_Phvul.009G063000.1
ATGGAAATCGTCACACATACTCCCACTGCAAGTCCCTCTAAGGATCCTTTCGATTTCAACCGCGCAAGGATTTCGCCCTATCTCAGTGCTCCTTCTTCGCGCAAGCGCTTCGGGGAATATTTTTGCCTCAGTGCACCCTCAAGCCCCTCCAGGTTTTTCGCCCAATTCGATTCCACTTATGTTTTGGAACAACAACATGGACATAAAGAGAAGAGCGATGCTGAGGATGACGATGGGTTTGCCTTTTTTGTTGACGAGGAATCCAAGAGCCCTCGATCTGCTGAAGAACTTTTCGACGGCGGCAAAATCAAGCCGCTCAATGAGGACGATTTGTCGGACTCCGTTAAAAGTCCGCTTCTCCCTGCTGTCGAGCCCAGAAGATCTTCGAAGGCCAAAGGGAAGAAGAAAGAGGGGGATTTAAAGGGAGAAGAAGTAGAGGAGGAGAGAAGAGGAAGGGACAGGAGTGTTTGTTCCAGTTCAAGTCGCAGCAGAGTCACGCGCTCGCTCTCTCCTTGTAATAGAATTTCACACTATACGTGGGACGAAGAACCCAACAAAGTGCAGGAGAACAAAGAGGGTTCGGTTTCCAACGCAGTTTCGCTTTCGTCGAGTTCAAAGAGTTCCAGGAAATGGAGACTCAGAGACTTTTTGCTTTTCCGCAGTGCCTCTGAAGGGAGAGGTTCCAGCAAGGACCCCTTGAGGAAGTTTCCCGCTTTCTACAAAAAGCCTCAAGACCCGAAGACTTCCATCCCAAACCCAAGCCCAGGTCCAAGACCCAGAAGAAAGGAACCTCTCTCCGCCCATGAATTGCACTATGCCAGAAAGAAAGCGGAATCCGAGGATTTGAAGAAGAAAACGTATTTGCCATACAAACAGGGAATCTTGGGCAGGTTGGCTGGCTTCGGATCCAGA
>gnl_Phavu_v2.1_Phvul.007G200400.2
ATGGACCAGTTTCAATCAACCATCACCAATAATGCTCAAATGCCCAACTCTCAACCTTCCAACTCCAACAATGGCGAACCACTCTATGAAGACTTTGACAGCACCTGTTCCACACCTTACGTCAGTGCCCCTTCAAGTCCCGGTCGTGGACCGCTCCCGCTCCCAGGCTTCTTCTACAGTGCTCCCGCCAGTCCAATGCACTTCGCCATAACCGCTGCATCCTCCTACGACAAGACTCCCTCTTCCGCGCCAATGGGTTACGAGTTCGAATTCTCGGCCAGGTTCGGCTCAGCCGGTTCTGCCGGTTCCGGTTCCATGAGCTCTGCTGACGAGTTGTTCCTGAATGGTCAGATCCGTCCCATGAAGCTCTCGAGCCACCTTGAACGCCCCCAGGTTCTCGCACCCTTGTTGGATCTGGAAGGAGAAGAGGAGGAAGAGGAAGCCGAGGCGGTTAGCGTTAGTGTGGTCCGAGGCAGAGATCTGCGGCTGCGGGACAAGTCTGTTCGGAGGAGAACCAGATCCATGTCCCCTCTCCGAAGCAACACGCCTCTGGAGTGGGCAGAAAACGAAGAGGATCATATTGTTGGCGGGGATCACGACAATAGCGTGAGCTCAGGGAAGCAAATCGAGGTTAGTTCCTCGGAAGCTGAGAAACGAATGGAGAACGCGGAAGATGGTTTGGAGACAACTCATTCGGTATCAGGTTCGGCTTCTTCCTCTCGCTCTTCTTCGGCTGGGAGAAGCTCGAAGCGTTGGGTTTTCCTGAAGGACTTTCTCCGAAGCAAAAGCGAAGGAAGGAGTAACAACAAGTTCTGGTCCACCATTTCCTTCTCCCCAACCACCAAAGACAGGAAACCCACCACTTCCAGTGCCCAAACTCTCAATGTCCCAGCAAACACCAAGACCGGGCCTTCTTCTTCTTCTTCCGAAGCCACGCACAAGTCCAAAGGAAGTAGCTCTCAGGGCTGGGCTCGGAGAATGAGCGGGAAGCCCACCAACGGTGTTGGGAAGAGACGCGTGCCACCTTCGCCGCACGAGTTGCACTATAAAGCTAACCGGGCACAAGCTGAGGAGTTGAGGAAAAAGACCTTTTTGCCCTACAGGCAGGGTCTGCTTGGGTGTTTGGGCTTTAGTTCTAAGGGTTACGGTGCCATGAATGGCTTGGCTAGAGCCCTAAACCCTGTTTCCTCCAGG
>gnl_Phavu_v2.1_Phvul.001G019300.1
ATGGAAGTGGTGATACAAAGTCCCAGTAGTCCAACTATGGATAATTTCGATTTTGGAAGCAACATGGGTTCGATCTATCACAGTGTTCCTTCTTCACCCAAAGGTTTTGGAAACTACTTCTTGAGCGCACCCACAAGTCCTTCTAGATTCTCTCAGTTATACTCCGAGTTTGAATATTTTTCATCCACCGATACCTCTTCATTCGAAGCTGCCAATAAAACTCATGATGAGGAAGACAAAGATGATTACAGTTTTGCGTTTTCCGTGAGTTGTGAATCCGACAAGTCATCTCGTTCAGCCGAGGAGCTCTTCGACGGCGGAAGAATCAAACCCTTGAATGAATCCGGTGATGCTCTTCGAAGAGGAAGAGGAAAAGAGAAGGTCTCGTCGAACTCGGGTCGTAGGGTGACACGATCACACTCTCCTTATAGATGGGAAGCGGAAAAACAACAAAAAGAACAGCAACAACAGCAGCAACAGCAGCAACAACCTAGGATCAACAAAGATGAATCGAGTGTGCTGTCCTCGAGCTCTTCTTCAAAGGGCTCTTCGAAGAGGTGGTGGTTGAGGGATCTTCTGCTGTTTCGAAGTGCTTCTGAAGGGAGAGGGTCGAGCAAGGACCCGTTGAAGAAGTACTATAAGAAGAATGGGAACGAGGAAGTTAAAGGGTCAGCGAGTTTCAGATCCTCGGAATCCTCGAGAAGAAAGGGACAGTCAGCACATGAGCTGCACTATGCCATGAAGAGAGCAGAGTCAGAGGATATGAAGAAGAGAACCTTTTTGCCTTACAGACAAGGGATTCTCGGAAGATTGGCTGGTTTTGGAATC
>gnl_Phavu_v2.1_Phvul.001G225700.1
ATGGAGCTCCAAACCCGGAGCAATAATGGCGAAAAAGCAAACGCAGAAGAAGACCCTTCCCTCTACGAAGACATGGACAGCACATGCTCCACTCCCTACGTAAGTGCCCCTTCCAGTCCAGGCCGAGGACCCGCAGCCGGCGGGGGCTTCTTCTACAGCGCTCCGGCGAGTCCAATGCACTTCACCATAACAGCAGCTTCCACTTACGCACCCTCTTCCTCTTCCTTTGAGAAAAGTTCCTCTTCCTGCGAGTTTGAGTTCTCGGCACGGTTCGGGTCGACCGGGTTTAATGGTTCCGGTTCGATGAGCTCGGCAGATGAGTTGTTCTTGAACGGTCAGATCCGGCCCACGAAGCTCTCGACCCACTTGGAGCGTCCGCAGGTTCTGGCTCCCTTGCTGGATCTGGAGGAAGAAGAGGACGAAGAAAACGAGGAAGTTGAAGCGCGTGTACGAGGTAGAGATCTGAGGTTGCGCGATAAGTCTGTGAGGAGAAGGACGAGATCCCTGTCTCCTCTGAGGAACACGCCGGTGGAGTGGGTAGAGAGCGAGGATGCGGTGAGCGAGGTGAAAACGGAGAAGAAGGAAAACGTGACCCCTTCCAGTGCAACAGCAACAGGGAGGAGTTCGAAGAGATGGGTTTTCTTGAAGGATTTTCTCAGAAGTAAAAGCGAGGGAAGGAGCAACAACAAGTTCTGGTCCACTATTTCCTTCTCCCCGATCAAGGATAAAAAGGCCCAAAATCAGGGAAATGGGCCGCCGAAGTCCAAGAAGATAACAGAAAAGCCCACTAACGGCGTCGGAAAGAGGCGCTTACCGTTATCGTTATCTCCGCACGAGTTGCATTATAAAGCGAACCGAGCCCAAGCGGAGGAGTTGAGAAGGAAAACATTTTTGCCATATCGACAAGGCTTGCTTGGGTGCTTGGGATTTAGTTCGAAAGGCTATGGTGCTATGAGTGGCTTCGCCAGAGCCTTAAACCCTGTTTCTTCCAGT
>gnl_Pinta_v2.0_PITA_000067304-RA
ATGGGTGAAAGAAAGGATATTTTCACCATTGGGGAAGGTTCAATTCCCATCAAAGATTTCCTGGAGCCATGGGGCACCTTGAGAGAGCTCGGCCCAAACATGAGTAATGGAAGGTTTTTTGTTTCCACTTCAGAGTGCAGTGCAAAAATATCTGAGAGAAGTGATAGGGCAGCGTTTTCCGGGCCGCTATTTCCTATCAAGCACTCCGCAGCCGTTGCTCAGAAAACGACATTCCTCAATTTTGAGCACCGAAGCAATGACACCCAGCAGAAACAGAGGGGCCGACGCGGGTATCTGTGGAGGAAGAAGAAGGAGAGTCGTAATCGTTGTGAGGCCACATCTCTTTCCCCTCGGAGAAACTCCTTCTCTCACTGGGGAGGGATAGGCAATGGACAAAGGAATGCTGGGGTAATCCACAATTCTGCAGAGGAAGAATTCGAAGGAATCAAGGCACTCTTGAAGCCGAGGGGGTCAAGGAGAAAATGGAGTTTAACGGATATCTTTTTTTGCAGATGTAAGAGTGAGGGTGAAAAGCTGGAAAGGGATGAGATGGAACTTTCGTTTTCAAGCTATGCAAGGATGTCACTATCATCAGATAAAGACGGGGAAAGGGCTTCGGCTCAAGGGAAAGCTGACCACGCGAAGAAGATGGCCGACACCACCACTAAGAGAACTGCTTCTATATCGAGTCCCAACAGAATCGGGGTTCCGGCGTCAGCCCAGAAGCTTCATCGTGTACCGGGTCCTAACCCGAGGGGAGCTCCAGCCTCAGCCCGTGAGTTTTATCGTGCATCGAGTCCCAACAGGAGGGGAGTTCCAGCCTCAGCCCATGAGCTTCATTATATATCGAGTTCCAACAGGAGGAGGGTTCCGGTTTCAGCGCACGAGCTTCACTACACAGCGAACAGGGCTCAGTCAGAGGAGCTGAGGAGAAAAACAGTCCTACCTTATAGACAGGGAGTTCTTGGGTGTCTCAGATTCCCTACCCCACCTGCATGCCCACAGGGTCATGTGTTGCAGTCACAGCAT
>gnl_Pinta_v2.0_PITA_000061200-RA
ATGGTGAACAACACAAGCGGTAGCAGCAGCTGCAGCAATATGGAGGGGAAGGGGAAGTTTTATTATGACTATGATAGTGCTTGTTCTACCCCTTATGTGAGCGCTCCTTCCAGCCCTGGAAGACCTGGAGCTGGTTTTTTCTTCAGTGCACCCACCAGTCCTATGCATCCTCTGGTTTCACGCCGTGCCGAGCACAATTTTCTGGCCAACACCACCGCTGATGGGATCTCCAAGGTGGAAGACGACGAGGCCTCTGTTTCGACTGGCTCGGATTTCGAGTTCAGTGCGCGATTTTCAGAGCTCGATGGGGCTGATTCCATGTCGACTGAGCCCACCATGTCTTCGGCCGATGAGCTTTTCTGTAATGGCCAGATTCGGCCATTGAAGCTCTCGACGCATCTGCAGAAGCCACAGTTTTTGGGACCGCTCATAGATTTTGAGGAGGAAGAAGAGGAAAGTAAGGCCGGATCCAGTTTTGCAGTTGCAGAGCCTGTTGGTGAAAGGGGCCGAGACCGTTTAAGCAAAAGCGAGGGCAGAGACCACACCAGAGAGCGACACTGGGCTTTATCCTTCGCTAGCCCTGCAAAACAATCCTCAGAGAAACCGAAGATACCCAAACAATCTGAAAAGCCGAAACCTGCAGCAGCCAAGAAGATAAATGCAATCCCAAGCTCGAATCCCACTAAGGGCCCTGCTAGAAGAGGACCCCCTGTCTCTGCCCACGAGCTTCACTACACAGCAAACAGAGCACAGGCAGAAGAGCTGAGGAGAAAGACATATCTCCCATACAGACAGGGCCTCCTAGGCTGTCTTGGATTTCCTTCCAAGAGCTATACTACCATGAATGGTTTCGCCAAGACTCTGCATCCTCTGTCTTCA
>gnl_Poptr_v3.0_Potri.009G105400.1
ATGGAAATGGAAATTGTGATGCCAGTGCCACCTGTGGACTTCAACTTTGATAGCACTTGTTCTTCTCCTTACATGACTGCCCCTTCAAGTCCTCAAAGATTTGGCAACTTACTCTTTAGTGCCCCAACAAGCCCCACTCGTATGTCCTCTTTCTATAGGGAGCTTAATGATATAACTCTTTCTACAAATTCATCATCTACAATCCCTTTTGACTGGGAAAAGAAGCCTGGAACTCCCAAATCCAAGAACCAAAGTGAAGACAACAACAAAAATGATGGTGATCTTGATGATTATAATGAGGATTTTGAGTTCGACTTTAGTGGTCAATTAGAAAGAACTTCTTTATCAGCTGAAGAACTATTTGACGGTGGAAAGATCAAGCCTTTGAAGCCACCACCTGGCTATGATTCTTCAGTTTCTTCTCCAAGGTCTCCAAGATCACCTAGATCAAGAGCCACAAAAAAGAAGGAATTTGACCCCTTTCAAGCTGCCATTGAAGAGACATGTAGAGGAGAAGTTAAACTACAAATTAATCAACAAGGCCAAGCTCCCCATCAACGTGGAAGAGGCAGAAGCTGTGGTAGTGGTTCCTCATTTTCAGGTTCTATACGTAAAGGAAGCAGATCTTTATCTCCTTTAAGAGTCTCAGACATCACGTTTCATCAAGAAGAGAATTCCCAGAATTCAAATAATATTTCTTCTACAGCAAGCACCCCTAAATCATCTTACACGTCTTCTATCTTATCCGCAATATCATTCACATCGAAAAGGTACAAGAAATGGAAGCTGAAGGACTTATTGCTATTCAGAAGTGCATCAGAAGGAAGCAGGACGACAAGCTGCAATGACCCGTTAACAAAATATTCAGTCTTGTCCAAAAAAGAAGTGGCAGAGGATGTCAAGAATTCTAGCTTTCGGTCTACAGATAGTATAGGAAGTTCCAGGAGGAGATCAGGGCCTATATCAGCTCATGAGGTGCATTACACAGTGAACAGGGCGGTTTCAGAGGAAATGAAAAGGAAAACGTTCTTACCTTACAAGCAAGGTTTATTGGGGTGCTTGGGATTCAATCGGGCTGCAAGTGTGCATGAGATCTCTAGAGGTGTTAGGTCCTTGACACGTGGA
>gnl_Poptr_v3.0_Potri.004G143500.1
ATGGAAATGGAAGTTGTGATGCCAGTGCCACCTGTGGACTTCAACTTCGATAGCACTTGTTCTTCTCCTTACATGACAGCTCCTTCAAGTCCTCAAAGATTTGGAAACTTCTTCTTGAGTGCCCCAACAAGCCCCACTCGTGCTTCTTCTTTCTACAGGGAGCTAAATGATATTACTCTTTCTACAAATTCATCTTCTTCGATGATCCCTTTTGACTGGGAAGAGAAGCCTGGAACTCCCAAATCCAAGAACCAAAGAGAAGACAACAGCAGGAATGATAGTGATCACGATGGTTTTCATGAAGATTTTGAGTTCGATTTTAGTGGTCATTTAGAAAGAGCTTCTTTATCGGCTGAAGAACTCTTTGATGGTGGCAAGATCAAGCCTTTGAAGCCACCACCTGGCTATGATTCCTCAGTTTCTTCTCCAAGGTCTCCAAGATCACCAATATCAAGAACCACAAAGGGATTTGACCCCTTTCAAGCTGCCATTGAAGAGACGCGTAAAAGAGAGGTTAAACTACAACCTAATCAACAAGGCCAAGCACCCAATCAACGTGGAAGAGGCAGAAGAAACGGTGGCTCTTCATTTTCGGCTGGTTCTATACGTAAAGGAAGCAGATCTTTATCTCCTTTAAGAGTTTCAGACATCATGTTTGACCAAGAAGAGAATTCCCAGAATTCAAATTCTATTGCTTCAACAGAAATCACCCCCAAATCATCTTACACATCTTCTATCTTATCCGCGATATCATTCACATCGAAAAGGTACAAGAAATGGAAGCTAAAGGACTTATTGCTATTCAGAAGTGCATCAGAAGGTAGCAGAACAACAAGTTGCAATGATGAGCTAACAAGATTTTCAGTCATGTCCAAAAAAGAAGGGACAGAGGATGTCAAGAATTCTAGCTTTCGATCCACGGATAGCGTAGGGAGTGCCAGGAGGAGATCAGGGTCTATATCAGCTCATGAGGTGCATTACACAGTGAACCGGGCAGTTTCAGAGGAAATGAGAAGGAAAACGTTCTTGCCATACAAGCAAGGTCTACTGGGGTGCTTAGGATTCAATGCTGCGCATGAGATCGCTAGAGGTGTTGGTTCTTTGACACGTGGA
>gnl_Poptr_v3.0_Potri.013G010400.1
ATGGAGCTGCAAGAAGCTAACAGTAGCAATAAAAATGGCCAAACCTCAACACCTGACCCAAAAACAGACCTTGAGAACCCTTATAACGGCAAAGCTCTAGAATCCCAATACTTCACTGAAGACTTTGACAGTACTTGTTCTACGCCTTATGTTAGTGCACCTTCTAGTCCGGGCCGACCAGGATCCGGGCCCGTTAACGGTGGGTTCTTTTATAGCTGTCCGGCAAGTCCAATGCATTTTGCAATAACATCATCAGCTTCAGAAAGGGGATCCTTTGCTTCTTCGCCGGATAATAGTGTGCCTATTGGTTATGAGTTTGAATTCTCTGCAAGATTTGGTTCGACCGCGTCGGGTCAGACCGGATCCATGAGTTCAGCTGACGAGCTTTTCTTGAATGGTCAGATCCGACCCATGAAGTTATCGTCTCATTTGGAGAGACCCCAAGTGTTGGCTCCGTTGTTGGATCTTGAAAACGAAGAAGAGGACGGAGATAGCAGTAATGATGATGAATCCAAGAAAGGTTCAAGAAAGGGTGGTAATAACGGTGAAAGTATGTCAAGAGGGAGAGATCTGAGGTTAAAGAACAAATCTTTACGTAGAAGAACAAGATCCATGTCACCATTAAGAAGTACATCTTTTGAAGATTATGATGAAGAAAACAAGAACGTAATTGATGGGTCTAGTACTTCTCTGGAAGTTAATGATGAAAGTCTTAAACTTGACGAGGCAACAACTAGTGGTGGTACAAGCACTCCTTCAGTTTCTGCTTCATCTTCAAGGTCATCATCAGCTGGAAGGAACTCAAAAAGATGGGTTTTTTTGAAAGATTTTCTTTATAGAAGCAAGAGTGAAGGGAGAAGTAATAACAAGTTCTGGTCTAACATTTCCTTTTCACCAGCCAAGGAGAAGAGTAAGCAACATAGTGGTAGTGTTCAACTTGGTATGTCGAAAGAGAAGTCTAGCAGCAGCAACAATAATGGGACTATTGTTGGTGGTGAGAGTCAGAAAGTGAAGGGAAATAGTGGGCAAGGCTCTTCTTCTTCTTCTTCTTCTTCAGGGAAGAAGCCAGTAAATGGTGTAGGCAAGAGGAGAGTACCAGTATCACCACATGAGTTACATTACAAGGCAAGTAGAGCACAAGCCGAAGAGATGAGAAAGAAGACATTTCTGCCTTACAGGCAAGGTTTGCTTGGGTGTTTAGGTTTTAGTTCGAAGGGATATGGCGCTATGAATGGAATTGCAAGAGCTTTGAATCCAGTTAAATCCAGT
>gnl_Poptr_v3.0_Potri.002G128500.1
ATGTTAAAACTACAAGTTATAGTACCAGCACCGGGCATGGATTTCGACTTCAACGAGGCTCGAACTTCGCCATTCTTGACTGCTCCATCTACACCGAAACGGTTTGGGGATTGCACCTTCAGCGCTCCAACAAGTCCTTCACGTGTGGCTGAGTTTTATAGTTATTTCGACAGCTTGATTGATAGTAATGAAGAAAGAACTGGGTTTACTTTTCATTGGGATGAAAGGCGTGGGACACCTAAATCACCACGGGCAACAGCCAACACCAATAGTGAAGATGATTTTGCTTTTGATTTCTGTGTTGAACTTGAAAAGACATCACTCTCAGCAGATGAACTTTTTGATGGAGGCAAAATCCGCCCCCTGAAGCCTCCGCCTAGATTACAAGGCGAGGGTTTTACCCAGATAAGCCCACTTTCCTCACCAAGATCTCCGATACAGAAGGGGAAAAGGATGATACGTGAAGCTTTCTCGCCAAGAAAAAAGAAAGACTCAGATCCATTTGCAACTGCAGTTGAAAATAGCCGAAAGAGAACAGATCAAAATGAAAGAGGAAGACAGGTAGAGAAAGTTTCAGGGTTAACATCCAGTTCAAGCCGTAGAGCATCAAGATCACTGACTCTATTTAGAGCATTCGAATATCCATGGGAAGAAGAGAAACAGCTAGATAAAATCACCAATCAATCAGCAGAAAATCCAAAAGCCTTAGTATCATCTAATTCTTCTTCTTCTTCTTCTTCTTCTTCTAATTCTTCTTCAAAGAGTTCTTCAAGGAAGTGGAGACTGAGAGATTTTCTGTTATTTAGAAGCGCATCTGAGGGACATGCGCATGAAAAGGATCGTCTCAGGAAGTACTCAGGTTTGTTCAAAAAACATGAAGATGGCAAAGAACCGAGCTTCGTGTCCACTGACAGTTCAGGTTCAGCGTCTTTAAGGAGAAAAGGTCCAGTGTCGGCACATGAGTTACATTACACAGTGAATAAAGCAGCATCTGAGAATTTGAAGAAGAAGACTTTCTTGCCGTACAAACAAGGTTTTTTTGGGAGATTGGCCTTCAACCGAGCCCCTCATGCCCCTGGCAACGGCTTTGCAACCTCTACGCGT
>gnl_Poptr_v3.0_Potri.005G019600.1
ATGGCATTATTTGGAAATTCCAAAACATGCACTTTGCAACCCCAACAATTGTCTCTCCCTCTCTCTCTGTCGTTCTTACACAAACAGCAAAGAAAAATGGAGCTGCAAGAAACCCAGAGTAAGAACAAAAATGGCCAAACCTCTACACCAGACCCAAAAACAGACCTTGGAAACCCTTACAATGGCAAAACTTTAGAAACCCATTACTTTACTGAAGACTTTGACAGTGCTTGTTCCACACCTTATGTTAGCGCGCCTTCTAGCCCGGGTCGACCCGGATCGGGACCCGTTAACGGCGGGTTCTTTTATAGTTGTCCGGCAAGTCCAAGGCATTTCGCAATGACATCAGCGGAAAAGGCAATGGCGAATTTTGCTTCTTCGCCTGATAATAGTGTCGCTATTGGTTATGAGTTTGAATTCTCTGCACGGTTTGGCTCGACCGGGTCGGGTCAACCCGGATCCATGAGTTCAGCTGATGAGCTTTTCCTGAATGGTCAGATCCGCCCCATGAAGTTGTCTTCTCATTTGCAGAGACCCCAGGTGTTAGCTCCTTTGATGGATCTTGAAAATGAAGAGGAAGATGGAGATAGTAGTAATGAAGATGAATTCATGAAGGGTTGGAGAAAGGTTGGTGCTCATGGTGAAAGTATGTCGAGAGGAAGAGATCTGAGGTTAAAGAACAAATCTTTACGTAGAAGAACAAGATCCATGTCACCATTGAGAAGCACTTCTTTTGAGTTTGAAGATTATGGTGAAGAAAACAAGAACGTAATTGATGGGTCTATTACTTCTTTGGAAGTTAATGATGAAAGTCTCAAGCTTGATGAGGCTACAACTAGTGGTGGCACTGATACTCCTCCAGCTTCTGCATCATCTTCAAGGTCATCATCAGCTGGAAGGAACTCAAAAAAATGGGTTTTTTTGAAAGATCTTCTTTATAGAAGCAAGAGTGAAGGGAGGAGCAACAACAAGTTTTGGTCTAACTTTTCCTTCTCACCGGTCAAGGAGAAGAGTAAGAAACAAAGTACTGGTGTCCAACTTGGTGTGTCAAAAGAGAAGGCTAGCAGCAGCAGCAGCACCAACAATAGTAGGTCTAATGTTGGTAGTGAGAGTCAGAAAGTGAAGGGAAATAGTGGGCATGGCTCTTCTTCTTCTTCAGGGAAGAAGCCAATGAATGGAATAGGCAAGAGGAGAGTACCAGCATCACCACATGAGTTACATTATAAGGCAAGTAAAGCACAAGCTGAGGAGATGAGAAAGAAGACATTTTTGCCTTACAGACAAGGTTTACTGGGGTGTTTAGGGTTCAGTTCAAAGGGTTATGGAGCTATGAATGGATTTGCTAGAGCTTTGAATCCTGTTTCATCCAGG
>gnl_Poptr_v3.0_Potri.014G034900.1
ATGTTAAAACTAAAAGTTGCAATACCTGCGCCAGGCATGGATTTCGACTTCAACGAGGCTCGACCTTTGCCATTCTTGAGTGCTCCATCTACACCGAAACGGTTTGGGGATTACACCTTGAGCGCCCCAACAAGTCCTTCACGAGCTGCCGATTTTTATAGTTATTTCGACAGCTTGATTGATAGCAATGAAGAAGGAACTGGGGTTCCTTTTCATTGGGAAGACAGGCCTGGCACACCTAAATCACCACGGGCAAACTTCAACACTAATGGTGAAGATGATTTTGCTTTTGATTTCAGTGCCGAATTAGAAAACAAGTCACTCTCAGCAGATGAACTTTTTGATGGAGGCAAAATCCGGTCCCTGAAGCTTCCTCCTAGATTACAAGTCGATGATTCAACCCAGAGAAGCCCACTCTCCTCACCAAGATCTCCAATACATAAAGGGAAAAAGATGATACGTGAAGCTTTTTCGCCGAGAAAAAAGAAAGATTCAGATCCATTTGCAACTGCAGTTGAAAACACTCGCAAGAGAACAGATAAAAATGAAAGAGGGAGGGAGAGGGAGAGAGGTTCAGGGTTAACATCCAGTTCAAGCCGTAGAGCATCAAGATCTCTGTCTCCATATAGAGTATCTGAATATCCATGGGAACAAGATAAACAGCTACAGAAATTCACCAACCAATCAGCACCCAATCCAAAAGCTTCAGTACCATCTAATTCTTCTTCTTCAAAGAGTTCTTCAAAGAAGTGGAGGCTGAGAGATTTTTTCTTATTTAGAAGTGCATCTGAAGGACATGCGCATGATAAGGATTATCTCAGAAAGTACTCAGGTTCATTCAAAAAACATGAAGATGGCAAAGATCCGAGTTTCCGGTCCACAGACAGTTCAGGTTCGGTGTCTTCAAAGAGGAAAGTACCAGTGTCAGCACATGAGTTACATTACACAGTGAATAAAGCTGTATCGGAGAATATGAAGAAGAAAACTTTCTTGCCCTACAAACAAGGCATTTTTGGGAGATTGGCTTTCAATCCAGCTGCTCATGCTCTTGCCAATGGCTTTGGAAATATTACGCGT
>gnl_Prupe_v2.1_Prupe.8G119300.1
ATGGAGATACAAGTGGCTCACCCAGTGCCCCCTGTGGACTTCAACTTCGACAGCAGCGCCTGCTCCTCCCCCTACATGACTGCTCCTTCAAGCCCCACTCGATTTGGCAACTATTTCTTCAGCGCACCCACCAGCCCCACCCGGGCCTCTTCCTTCTACAGCCACTTCAACGACCTCTCCGGCGAAAACGGTCCAAGACTTTCAGCCTCTTCAATCCCTTTCAAGTGGGAAGAGAAGCCCGGAATTCCCAAGTCCAGAGCTACCATTAATGGTGATCATAGTCATCATCTTGAGGAGGATTTCGAGTTTGATTTTAGTGGGCAGTTGGAGAAGGCTTCCTTGCCGGCAGACGAGCTCTTCGACGGCGGCAAGATCAGGCCTCTGAAACCCCCTCCTCGCTTACAAGTTGGGAGCAATGGAGCTGATGAGCCAGGTCCCTCCGGTTTTTCCCCGAGGTCACCGTCTCCAAGAGCGTCGAGACTTTCCCAAGGAAAGAAATTGGTTCAGGGAGTACTATCTCCGCGGCATCACCGAAAGGACCATCAGGCTCATGATGATCCTTTCGCTGCCGCGATGAATGAGACCCGAAAGAACGAGTATGAATACGGAAATCAAGAAGAAAGGCGGGGAAGAGAAAGATCTCCTTCCGTGCGTAAAAAGGGAACCAGATCTTTGTCTCCCCTGCGCGTGTCGGACGTCATGTTCGACATCGAAGAAGACAAGACAGCTTCTTCATCAACAACCAACTCCAACAAGGCCTCCACATCTTCAGCATATTCTTCATTTTTGTCAGCGATCTCGTTCTCTTCATCGAAAGTAAGTAGAAAGTGGAAATTGAAAGATCTTTTGTTGTTTCGAAGCGCATCAGAAGGCCGAGCCACAACTGGAAAAGACCCGTTGAGAAAGTACGCGATGCTGTCACCCAAGAAAAGTAGCAGTAGTATTGCGGAGGATGTGAAGAACTCGAGTTTTCGGTCCACCGACAGCGTGGGGTCAGTGAGCTCGAGGAGGAGAGGGCCGGTTTCGCCTCACGAGTTGCATTACACCGCGAACCGGGCGGTTACGGAGGAGATGAGAAGGAAGACCTTCTTGCCGTACAAGCATGGTCTCTTGGGATGCTTGGGATTCAACCCCGGGTTGCATGAGATTTCCAGAGGGGCTTTTGGGTCTTTGACACGTGGTGGAGGATGCAGATCA
>gnl_Prupe_v2.1_Prupe.6G315100.1
ATGGAGCTCAAAACTCCATCCAACAATGGCCAAAGCTCAAACCCTGAACCAAAACTCGAGCCCCCAAACCCTAGCTGTGGCGAAACCCACAAAACCGATGAATCCCATATCTTCTTTGAAGACATTGATAGCACTTGTTCCACTCCGTATGTTAGTGCACCTTCAAGCCCTGGCCGCAGTGGACCCGTGAGTGGGTTCTTCTACAGTGCTCCAGCTAGCCCAATGCACTTTGCTTTGACCTCAAAGTCAAGCTCTTTCGCTTCGCCTCAGGGGTCTTCTTCTTCGTTTGACAACACCTCTGTTTCTCTGGGTTTTGAGTTTGAGTTCTCTGCAAGGTTTGGCTCAAGTGGCTCTGGCCCAACAGGGCCTATGAGCTCAGCTGACGAGCTCTTCTTGAATGGGAAGATCAGACCCATGAAGCTCTCGACCCACCTGGAAAAGCCTCAAGCTTTAGCTCCATTGCTGGATCTTGAGTCTGAAAACGAGGAGCATGAAGCAGAGCTTGAGTTTGAGCCTGTGAGAGGCAGAGATCTGAGATTCCGGGACAAGTCTCTGCGTAGAAGAACAAGATCCATGTCCCCTCTAAGAAATGTCCCTTTTGAGTGGGCTCAAAGCGAGATTGAAACTGATGAAAAAGGTTGTTCCCTTGTTCAAGATCTGAAAGGGGGTGGCTTGAAAGAGAGCAAAAATGAAGGAGAAGAAGAAGAAGAGGAAGAAGTGGAGAGCACAACTACTACACCTTCAGTTTCAGCTTCAACTTCAAGATCATCATCAGCTGGTAGGAACTCAAAAAGATGGATTTTTCTGAAAGATTTTCTTCATAGAAGTAAAAGTGAAGGCAGAAGCAACCACAAGTTTTGGTCTTCAATATCATTCTCCACTGCAAAAGAAAAGAAGCCCATGAAACAGAGTACTCAAACTCAGGGCTCTGTTTCAAAAGATCCCAAATTTAGCAACCCCTTGAATTTGAGCTCAGAGGCCCAAAAATCCAAGGGAAGTGGGTCCGGCGGTTCAGGGAAGAAGCCGGTGGCGGGAAAACCCACCAACGGCGTCGGGAAACGGCGGATGCCGCCGTCTCTCCATGAGCTGCATTACACTGCTAATAGGGCTCAGGCTGAGGAAATGAGGAAAAAGACTTACTTGCCCTACAGGCAAGGGTTGCTTGGTTGCTTGGGATTTAGTTCAAAGGGATATGGAGCTGCCATGAGCAATGGGTTTGCTAGAGCATTGAACCCAGTTTCTTCAAGG
>gnl_Prupe_v2.1_Prupe.1G441300.1
ATGGAGGTGGTGATACCAACCAGAACAGCCATGGATTTCGACTTCAATAGCGCCCGATCTTCGCCATGTGTGACGGCTCCTTCGACGCCAAGGCGGTTCGGGGAGTTCTACATGAGTGCACCAACAAGCCCAACTAGGATGTCTGACTTTTACAGGGAGTTTGAAGAGTTCTCCAACAGCAATTGGGAAGATGATGAGCCGCCAACTCATGAAGGAGCCACACCAAAATCTCCCAAATCGCCTAAGGATGAGTTTGGCTTTGAGGACTTCGCATTTGATGTTAGTGAGGAGGTGGAAAGAACTTCTCTCTCAGCTGAAGAGCTTTTCGATGGCGGCGTTATCCGACCCTTTAAGCCTCCTCCTGCAACTAACACCCCGAGAACTCCATCCTTTTTCCGTCAAGTTCTTTCGCCTAGATGGAAAAAGGGTAAAGACCATCCACTTGGGCCGTCGTCCACGACCCAAATGGACAACACCACAAAGAGAAGTGATCAGCACCAAAGAGGAAGAGACAGAACTCCTGCAGCCTTGTCATCCTCTGTTTCGGGCCATAGAGCAACAAGGTCCCTATCTCCTTTGAGGGTTTCGGAGTATCAATGGGAAGAAGAAGAAAAACAACAGCAACAGCAGCAACAACAAAACAACAGACAGTTAGCTCCAAAAGCCATGTTTTCTCCCTCTGCTGCTGCTTCAGCTTCAAAGGCTTCAAAGAAATGGAAACTGAGAGACTTTCTGCTGTTTCGAAGCGCATCAGAAGGAAGAGCAACAGATAAAGATCCATTCCGAAAGTACTCAAATCTGTTCAAGAAAAACGAAGATGTCAAGAACTCCAGCTTCAGGTCCATAGACAGCCCGGCGGCCACGAGCTCAAGAAGAAGAGGGCCAGTTTCAGCTCATGAGTTGCATTACACTATGAACAAAGCAGTGTCTAATGATATGAAGAAGAAGACCTTCTTGCCTTACAAGCAAGGCATTTTGGGTCGATTGGCCTTCAATCCTGCTGTCAGTGCACTTGCCAATGGCTTTGGGTCTCTTTCACGGTCC
>gnl_Selmo_v1.0_406011
ATGTTCTATCACTGCGAGAGCGAGGCCGGGAGCTCTTGCTCCACTCCATTCGTGAGCGCGCCATCCAGCCCCAGCAGGAGTGGCACCACCAGCGCGCTCAAGACCACCACCGCCAAGAACACCGGCACAACGAGCAAGAACAGCCTCTACTACTACTTCTCGGCGCCGTCCAGCCCGCCGCGCGATCACAAGCTCCACGCCGCCGCCAATCCGGAGCACCACCACCAGCGCGGATTCAGCTTCACGGAATGTGAGTTCCAGTTCCACTCGCGATTCGATGGCGGCGGCGGCGGCGGTGGCGGTGGCGGATCCGGCGGCGGCGTGGTGGCGGCGCTGCCCAGTGTTCTTGTCGGAGAGCGCCGCCGCGAGGAAGAGGAGGAGGAGGAGGAGGCGATGATGGAGGACGCGGAGATGGGGGGCGTGGCGGGCTTCTACTTCAGCGCGCCCACGAGCCCGGACCGGCGGAACAAGGATCGATCGGGCAAGGGCGGCGGGATCTGGGACGAGATGCCGGGCACGCCCAAGATGATCTTTGGAGCCAATGCGGCGGCGTCGCGGGATCCATCGCCAGCGCTAGGGTTCTTCAATGCCGACTCGGATTTCGAGTTCTCGTCCAGCCGGATGTCCGACTCCGACTCCACGATCTCCGCCCAGATGTCCTCCGCCGACGAGCTCTTCTTCAAGGGCCAGCTCCTGCCCATGAAGATCCCGCCGCCCCAGCTCACCTCCTCGGACTCGAGCGGCTCCTCCAACACCATCGCCTCCACGGATTCCAGCGACCACTGCTCCTCCTCCTCCGCCGCGGCGCCGCCGTCGCCCAGATCCGCGCGCAAGGCCGGCGGATCCGCGTCGCCCGGGCGGATGAAATCCGCGATCCCCCGGCCCGCGAGAACTTCCTCCAAAGGCCGGACGCTGAGGGAATTGCTCCACCTGAGTAGCATGCACAAGAAGAACAAGCCGGGGCCGAGCTCTTCCAAGGCAGAGGAGGGCAAGAAAACCATCCAAGGCGCAGAATCCACAGCGAAGGAGTCCAAGGAGGCCAAGGATTCGACTCCGCCACCACCTCCGCCATCTTTGCCGGTACCTCCGAGCAAGCCCCTCGGCAAGAAGCTCGACTCCTCGGCTCTCACCAAGAGGCTGGTGGAGAAATCCCTGGTGGGCGATCACAGCAAGCGATTCACCGCCGCGAGCGCCGCACGGAAGACGCCGTCCTCGTCCTCGGCATCGGGGAATCTCCAGGGAATCGCCATCCACAAGAAGAGACTCCACAGCCTCGACCTCCAGCACAGTGGAGGATCCACCGGCGGCTACTACAGCTCCGCGAGGCGATTGCACAGCGGATCCATCGTCCCCGAGGCGGAGTTCCCCGCCATGGCCGCAAGGCCGCACAAGGGCCGGCTGCCGGACGCGACGATCAAGAACAAGCGGCTCAACTATCACGTAGCGCACCGGCGAGGAGGGCAAGGTGGCGGTCGCGGGGGATCAATGTTTCATAGTGGGCCGATCGTGGGTGGCAAACTTGGCGGTGGTGGTATGGACTTCCAATCCGCGAGATTCACCGATCTCAATCTCCACAGCAAAGGTGGCGGCGATCATTTCTACTACTCAAACTCGGCAGCGTCCAGTGCATGCTCGTCCCGGAACGTCAGCCCCCGGCGGAGCCGCAACAACAGCATCAACAGCAGCAGCAGCGGCAACATCCTCGGCGGCGCCACCAACGTTTCCTCCTCGTCGTCGGCGGCGGCGGCGGCGGCGGCGCAAGGTGGCGGAGGCATATCCCTCCACGAGCTCCACTACAAGTCCCAGCAGCGGGTAAATTCCGAGGAGATGCGCCGCAAAACCTTCCTCCCATACAAGCAGGGCCTGCTGGGCTGCCTGGGCTGCGCGACCATGCGAATCGCGGGCTTGTCCAAGAGCTTGCAGCCCATGGCGTCGTCGAGG
>gnl_Selmo_v1.0_444332
ATGGAGCTCTCGATCGAGAAACTGAGATCGCCCAGGCGGAGATCATCGTTCTCGAGTAGCTTCTTCCCGGAGGATCAAGCTAGCAGCGCTTGCTCCACCCCATTCGTGAGCGCCCCCTCCAGTCCCCGCTACTACTACAGCGCGCCACCGAGTCCTCCTCCTCTCAGGCATGATCTAGGCGGAGCGGAGGCGGCGGTGCCTTTCTCCTGGGAGGAGCGTCCAGGAACTCCAAAGTCATCATCGCCAACTTCTTCTTCCAGGACGACGATGAAGAACTCGGTGGATCATCTGGCAGCCATGGGAATGGGATTCCACTTCAGTGCTCCGGTGAGCCCCCAGCGAGGAGAATTCGACCACCAGGTGAATGGAGGATTGATCGACGAGTTTGAGTTTAGCTCCGCCAGGATATCTGACGCCGACTCGGTAGTCTCCCACGCCGATGAGCTCTTCTTCCAAGGACAGATCCTTCCACTCACGCTTCCCAGCCGCTTACAGCACCACAAGTCCATCTCTCTTCAGCTCCAGGATTTTAGTCCACGGACGAGTGATGTCTTTAGCCCCGGAGCAGCGCTGTCCAGCCACCAGCTTCCATCTCCAAAACCGCTGCTCAAGTCACCACCCCGGCTATCCTCGCCTTTGCAATCTCCGCATCGATCCAGGTCGCCGTCCAAGCTTGCGAAGGTTGGCTTCCCTGACGAGAATAGTTTTAGGAGCCGGTCTCGTCATCCTCCACCATCGTCTCCACGGAGAAGCTTGCGAGAGTTGCTCCACCTCAGCGTGAGCACCAAGTTCGCCATCCTCAAGCCTTCCGACAGCCGGAGTGGCAGCAAGTCTTCATCTGGAACCGACAGTAGAAGTGGCAGTCTCAAGTCCTCTGGAACTGACAGTAGAAGCTCCAGCAACTCCTCGTCGTCTCAGAGGTTCTCCAACTCGAGGAGCTCGTCCGTTTCATCGAGCGGCGCGTCCAGGCAAGTCACTCCTGTGTCCTCGCGGGAGCTGCTCCAGAATTACAGCAAGAATCACAAGCCACAAGAATTGAGAAGGAAGACGTTGCTACCTTACAGCCAGGGTCTTCTAGGATGTCTCAGCTGCCTCACGGTGCCGTCCCTCCGACGCGTCCAGGATCTCGACTAT
>gnl_Solly_v2.4_Solyc03g112700.1.1
ATGGAGATATATGACAGTGCTTCTACTACTCCTTATATTAGTGCTTGTACAAGCCCTCAACATCGTTATGGCACGTTGTTTCTCAGTGCTCCAACTAGCCCTGCTCGTGTCTCCGCTGCTCTCTCTGATGATTTCCACATGAGTAGTGGTGGGGAAGGTGTAAAAGTACCCGGTGAAGTTCCGTTTAATTGGGAGGAAAGGCCTGGAATTCCGAAATCAAGAGATGAGGGGGAGGAGGAGGATTTTGTTTTCGATTTTAGTGGACAGTTGGAAAGAAGCTCTGTTTCAGCTGCTGATGAGCTTTTTGATGGTGGAAAGATTAGGCCTTTAAAGCCACCACCTAGAGTACAATATGAAGCTCATTACAAACCATTCGATTCGCCTAGATCGCCTAAGCAGAGATTCAAGCAAACTTTCTCTCCGCGAAATAAGAAGGAGGTTGATCCATTTGCTGCAGCCATACAACACACTGCTCGAATAGAAAAAATGGAAAAGCCTAAAAAGACGAGATCTTTATCTGTTCCTGATCTGGTGTTTGATCATGAAAGCAATCAGGAGACCACAAAGACTAGCCCATACTCTTTGTGTTCCGTTTCATCATCGATATCATTATGGTACAGGAAATGGAAACTGAAAGATTTGTTTCTATTCAGAAGTGCTTCTGAGGGTAGAGCAAGCAGTAAAGATCAATTAAACAAGTTTTTGAAGAAAACTCGTGAACAGGAGGAGGACGCGAAGACTTCAAGCTTCAGATCAACTGCTAGTAGTGTTGCATCATCATCGGTATCAACCTCCTTGATGAGGAGGAGGGAGATTTCGGCTCATGAGTTGCACTACACGTTGAATAGGGCATTCTCCGAAGAGATGAAGAGGAAAACATTTTTGCCATACAAGAAATTAGGGGTACTAGGTTGCTTAGGATTCATTCCGTCAATGGATGATACAAGTTTTAGAGGTGTTGCTCCTTCTATGTCCATGAATCGTCGTCAA
>gnl_Solly_v2.4_Solyc01g100310.2.1
ATGTCACCACTTCGAACGACGTCGTATGAATGGCAGGAGGATTATGATGAGGAGGAACTGGAAGTAGTTATCAATGAGAAGAAGAAAGAGAAGAATGAAAATGAAGAGATTAAGCAAGATGATGAAGAAGAAACTTCAAATGAAACGACGCCATGCCCTTCTGGATCTTCTTCGAGGTCTTCATCAGTCGGGAGGAGTTCAAAAAGATGGGTATTCCTTAAGGAGTTTCTATATAGAAGTAAAAGCGAAGGAAGAAACAACGGCCACAAGTTTTGGAGTGGGATATCATTTTCACCCGTGAAAGACAAAAAACTTGACAAAATCTCAACCAACAAAACTCCAACTGAATCTTCAAATACATCTGAAACAAAAAAAGATAAACAAAATGGGAATACAAAAGAGAAGAAGAAGAAGCCCGTGAATGGAAGTGGGATTGGTAAGAGAAGAGTTCCTCCATCGCCTCATGAGTTGCATTACACTACTAACCGAGCTCAATCAGAAGAAATGAGGAAGAAGACTTTCTTGCCATATAGGCAAGGCCTGCTTGGATGTTTAGGGTTCAGTTCAAAGAGTTATGGAGCCATGAATGGTTTTGCTAGAGCTTTGAATCCAGTTTCTTCAAGG
>gnl_Solly_v2.4_Solyc01g108440.2.1
ATGGAAACAGAGGTGATGATGCAATCTCCGGCGCCGGTTGATTTCAATATCGACAGTGGTTGTACTACTCCGTACATGAGTGCTCCATCAAGTCCTCCACGTGCTGCCACGTTGTTTTACAGTGCACCTGCTAGTCCTACTCGGATTTCCCCTCTTTACGATGAATTCAATTGGGAAGAAATCCCAAAAGAGAAAGATAACCCAGATGAAGATGATGAAGATTTTGCTTTTGATTTCAGTGGGCAATTGGAGAGGATTTCGTTATCGGCAGCTGATGAGCTGTTTGATTGCGGAAAGATTAAACCTTTGAAACCACCTCCACGGTTTCAGTATGAAGGAAAACACATGGATTCTCCAAAATCACCGAAGAAATCGTTCATGGAAACATTTTCTCCTCGACACAAGAAAAAAGATTTCGACCCATCTGTTACAGCTTTACAAAAACAGAGCCGAACAGAGAAACCCCAACAGAATTCTTCAAATTTATCGCCTTTGAAAGTTTCCGACTTATTATTTGATCACGAAAGCAATCAAGAAAACACAAAAAAATCCGCCTCTGTTTCTTCTTCTTCTTCATCATCATCTTCCTCCTCTTCGTCTTCTTCAGTTTCTTCAATGATCTCACTCTGGTCCAAAAAATGGAAAATCAAAGACTTGCTTCTATTCCGAAGTTCTTCAGAAGGTCGACCAAGTAGTACAGAACAACTAAACAAGTACGAATTGTTGAAGAAAACCCATGAAGAAGATGTTAAAAATTCAAGCTTTAGATCAACAGAGAGTGTTAGATCAAGAAAAAAAGGACCCATTTCTGCACATGAATTGCATTACACAATGAACAGAGCAGTATCAGAAGAAATGAAGAAGAAGACATTTTTACCATACAAACAAGGCTTATTGGGTTGCTTAGGTTTCAATGCATCGCTGCAAGATTCTGTATCAAAAAGTGTCGCTAATTCTATGTCTATGAGTCGCCGT
>gnl_Solly_v2.4_Solyc04g079350.1.1
ATGGAAGTTATGATTCCATTTAACGATATGGATAATTTCGATTTCAATAGTGCAAGATCAACCCCATTTACTAGTCCACCATCAACACCAAAGCCTTTTAATGGAGATTTTTTCTTCAGTGCTCCTCCAAGCCCAACTCATCTCTCTCAATTTTATAGCGAATTTGAAAGTTTATTCGTTACTGATGCGGATGATAAAGGTGAAATTACTAGCCATGTTGATGAATTCGCTTTCGATGTTAGTCAAGAATTGGAAATTGGCTCTGTTTCAGCTGAAGAATTGTTTGATGGTGGTATGATTAAACCATCCCCTGTTTTACAAACTCAGAAGAAAAACAGAGTAGGAGTTTCTGCGAAAAACAAAAAAGTTCAAGAAACAGAGTATTTAAGAAAAAGTAGTGTAACAGAGAGGGAAAGCAGGGGAAAACAGAGAGGTTCATCGAATGGGTTGTCGAATTCATCGAGCAGAAGATCAGCAAGGTCACTTTCACCTATGAGAATATCACAGTATCTATGGGAAGAAGAGGAAGATGAAGAAATGAAAAGTCAATCTTCGAAATCGAACGCGTCTACATGTTTAATCTTGTCTTCATCATCATCTAAAGGAAGTAAAAAATGGAGATTCAAAGATTTTTTCTTGTTTAGGAGTGCATCCGAAGGAAGAGCATCAGATAAAGATCCATTAAAGAAATATACAGCTGCTGGTTACAGAGAAGGCAAAAATTCGACTTCTCGGGGAAATGAAAGCTCTGTTTCTTCTCCATCAAAATCAATTGTTAGAACAAAAAAGGGAAAAGTTTCAGCTCATGAATTGCATTACACAGTAAACAGAGCACTTTCATCAGATTTGAAAAAGAAGACTTTTTTGCCTTATAAACAGGGGATTTTGGGACAATTGGCTGTTAATCCTGCTGTTCATGCATTGGCTAATGGCTTTGGATTATCAAGAAAA
>gnl_Solly_v2.4_Solyc12g013610.1.1
ATGACAGATTTCAACTTCGACAGTACTTGTACTTCTCCATATATAAGTGCACCTTCAAGTCCTCAACATTTTGGTACAACATTCTTTTTTAGTGCTCCTACTAGCCCTACTCGTATCTCCGCTCTTCACAGCGAATCTAACGTTGCTGATCATGATCATGATAACGATAATGATGATTTTGCTTTTGAATTTAGCGGATATGAAATAATGGAGAAAAGTACAATAGCAGCTGACGAGTTATTTGATGGCGGGAAAATCAAATTAAAGCAAGTAATGGTACCTATTGATTCGCCGAAAATGAAAAAAAACGACAAAGATAGTGTAAATTCTGAACCAAATTCTTCTATGAGAGTATCGGGTGTTTTGTTAATCAATGAAAATGCGGAGAAAACAGAGTCCTCTGTTTCGTCGTTATGGAAAAGAAGATGGAAATTGAAAGATTTATTGTTGTTTAGAAGTGCTTCTGAGAGTCGAGCTAGTAGTAATACGATAGAGATGAGTAAGTATGCGTTGGTGAAGAAAGTTCGTGAAGAGGAGGGGTCGAGCTCGAGCTTGAGGATAAGGAAGATGGAATCGAATTCGGCTCATGAATTGCATTATAAGATGAAGAAGGAGGTGTTGAAAGATATGAAGAAGAAAACATTTTTACCATATAAGCAAAGTGTTCTTAGTTGGCATGGTTGTTATGGTCTTGATGATACAATTACAATGATT
>gnl_Solly_v2.4_Solyc10g045480.1.1
ATGGAAGTTATGATTCCATTTAACGATATGGATAATTTTGATTTCAATAGTGCAAGATCAACCCCATTTACTAGTCCACCATCAACACCAAAGCCTTTTAATGGAGATTTTTTCTTCAGTGCTCCTCCAAGCCCAACTCATCTCTCTCAATTTTATAGCGAATTTGAAAGTTTATTCGTTACTGATGTGGATGATAATGGTGAAATTAATAGCCATGTTGATGAATTCGCTTTCGATGTTAGTCAAGAATTGGAAATTGGCTCTGTTTCAGCTGAAGAATTGTTTGATGGTGGTATGATTAAACCATCCCCTGTTTTGCAAACTCAGAAGAAAAACAGAGTAGGAGTTTCTGCGAAAAACAAAAAAGTTCAAGAAACAGAGTATTTAAGAAAAAGTAGTGTAACAGAGAAGGAAAGAAGGGGAAAACAGAGAGGTTCGTCGAATGGGTTGTCGAATTCATCGAGTAGAAGATCAGCAAGATCACTTTCACCTATGAGAATATCACAGTATCTATGGGAAGAAGAGGAAGATGAAGAAATGAAAAGTCAATCTTCGAAATCGAACGCGTCTACATGTTTAATCTTGTCTTCATCATCATCTAAAGGAAGTAAAAAATGGAAATTCAAAGATTTTTTCTTGTTTAGGAGTGCATCAGAAGGAAGAGCATCAGATAAAGATCTATTAAAGAATTATACAGCTGCTGGTTACAGAGAAGGAAAAAATTTGACTTCTCGGGGAAATGAAAGCTCTGTTTCTTCTCCATCAAAATCAATTGTTAGAACAAAAAAGGGAAATGTTTCAGCTCATGAATTGCATTACACAGTAAACAGAGCACTTTCATCAGATTTGAAAAAGAAGACTTTTTTGCCTTATAAACAGGGAATTTTGGGGCAATTGGCTGTTAATCCTGCTGTTCATGCATTGGCTAATGGCTTTGGATTATCAAGAAAA
>gnl_Sorbi_v3.1_Sobic.010G083600.1
ATGGAGCCGAGGATGGAGGACTTCCGGCCAGACAACGCGGTCACCAGCCCGTACGCCACGGCGCCGTCCAGCCCGCGTGGGCGCCGTGTCCTCTCCGACGAGGGAGGGGCGGGAGGCGGGCCTTTTCTGACGGCGCCGTCGTCGCCGAACCCGTTCGACCTCCTGCCGCCGGCCGCCACCCCGCGCCTCACCGGCGCCAACCCGTTCGACCTCTTCCAGCACTTCACCAGCGCGCCCGCCAGCCCCCGCCGCGCCGCGGCCATATACGCGCACTTCGCCGATGGCAACGGCAGCAGCGACGGTGGGCGCGACGGCGACGGCGACGATGGCGACAGCGACGGTGACGAGGAGTTCCAGCCGCGCCGGTCGTATGCCACGGGCGGCGGATCGTCCGTGCCGTTCGACTGGGAGGAGAGGCCTGGGACGCCGAAGCGAGGGCTTGCCGGTGGCGTGGCCGCGAACGAGGCGGCGTGGGACACGGAATTCGAGTTCGGCACGCACGTCGGCAGTGCCGCGCCGGCGGAGACGCTTACGGCGGCCGACGAGCTCTTCGAGAAGGGCAAGATCAGGGCTTTGAAGCCGAAGCAGGCCAAGACGGCCGACGAGCCGAAGATTCGTCCGCTGAAGCCGCCGCCCGGCCTGCTCGACGGTGGGAGCGTCGCGTCGTCGCCGCGGTCGCCGATGGCCGGCAGAGGCGCCATGTGGTCGCCGCGGCGGAGGAGCAGGGTCGGCTCCGGCGTGGACTTCGACCCGTTCGCCGCCGCGCTGCTGGAGGCAACCAAGGCGCCATCGCCATCCCCGCTCGGCGGCAAGGATGACAGGGGCAGTGTCGCCCTCGCCGGATCGCCGCCCAAGAAACCGGCCACGCGTACGGCGGCGAGGTCGAGGAGCGCCGGGTGGAGAAAGTGGCGGCTCAGCGACCTCCTCCTGTTCCGGAGCTCATCCGACGGCGGCCGCGTCAACAAGCAGGAGCACCCCGACATGAAGCCAGTGCAGCAGTTCAACGTGCCTGTCAAGAAGGCGAGCGCGCAGCCGGCGATGATGATCAAAGCCAGCGCAAAGGGCGACGACATGGGCAAGGAGTGGAAGCAGCATGGCAACAGGAACGCGGCCGCGGCGGCGGACAGCGTCGCCGGGTGCGCTCGGCTGAGCCCGCTGCAGCGGCTGGCCAAAGGGCTCGGCGCGTACTCGTGGCACCACCACGGCATGGCGCCGCCGGCAAACCAAGGG
>gnl_Sorbi_v3.1_Sobic.005G210600.1
ATGATGGCCGCGACAGCCAGCGGCGCGGCGGACGAGCCGGCGGTCGCCTGCGACGACAGCGCCTGCTCCACGCCCTTCGTCAGCGCGCCGTCCAGCCCGACCCGCGACCGGGACCGGGACCCTTACCCGTCCCACTTCTTCTTCAGCGCGCCGACCAGCCCCACCCGCGGCGGCGGGGGGAAGGACGCCGCCGTTCCCGGCGTCCTCGACTTCGACTTCGACTTCTCCTCGCGGTTCCCGTCGCCCTCTGCTGCGGCCATGTCCTCCGCCGACGAGCTCTTCCACAACGGCCAGATCCGCCCCGTCCGCCTCGCCGCCGCGCTGCTCCAGCCCCACCCGGACCCCGCCGTGCTTCTCGACTTCCCCCACGACGCCGCCGCGGACACGGACGCGGTGCGGGAGGAGGTGGAGGTGGAGGCGGACGAGCGTGGCCGCGTCCGGACCCGCTCCGTGCGCCGGAAGGCGCGCTCCATGTCTCCGTTCCGCACGCACTGGCGGACCGCGTCCCACGTGCCTGCAGCACCGACGGTGCCCGTCCCGGAGCACGAGTCTGCAGATGAGGCGCGGCAGACTGCGACCCCTGCGGCGTCGCGCTCGTCGTCGTCCTCGTCCACCGCCTCCTCCGCCTCGTCCGCGTCCTCCTCGTCCTCCCGCGGATCCCGCCGATGGGGTGGGTTCCTCAAGGACCTGCTCCACCGGAGCAAGTCGGACGGCGGCAAGACCACACACCACGCCCAGCATTCCCACCACGCTGCTGCTCCAGCTTCGCCAACCGCGCAGTCCAAGACGAGCACTCGTCCGTCTCCGTCACCCGCGGCGGCGAAGGGGACTAGGGGTGGGACGCCGGGGCACCGCGGCGGCGGCGGCGGCAGGAGGAGGTCGGCGCACGAGCGGCTGTACGAGGCGCGGCGCGCCGAGGCCGAGGAGATGCGTCGCCGGACGTCGCTGCCGTACCGTCAGGGCCTGCTACTCTTCGGCTGCATCGGGCTCGGCAACCGCAGCAGCTACGGCGCTGTGCACGGCCTCGCCAGGGGACTCAACGCCGCCGCCGCCGTCTCCTCCAGGTCG
>gnl_Sorbi_v3.1_Sobic.008G127200.1
ATGGCCGCCAGCTCCGGCGACCGTTCTGCCAGTGCCAGCGGCAGCGGCGTGGGAGTGGGATGCGCAAGCGGGCGGGACGAAAGCGCGTGCTCCACACCCTTTGTAAGCGCGCCGTCCAGCCCCGCCCGCGACCCGTCGTTCTCCGCTGCCGGTTGCTTCTACAGCGCGCCGGCGAGCCCCGCGCGCGGCGGCCCCGGCACCGCGGACGAGTATGAGTATGGCTGCGAGCTGGGATTCGACTTCGACTTCGACTTCTCCTCGCGCTGCCCGTCTCCCGCCGCGGCGGCGATGTCCTCCGCCGACGAGCTCTTCCACAACGGCCAGATCCGGCCAATGCGGCTCGCGTCGTTCCTGCTCCGCCCGCAGGCGCTCCCGCCTCTCGACGGAGACGTCCCACCGCCGCCACAGCCGCCCTCGGAGCAGCCGGCGCCTGCGGGGGCGGAGGCGGACGAGCGCGGCCGGCTCCGGAGCCGGTCCGTGCACCACCGCCGGTACCGCTCCCTCTCCCCATTCCGCGCCCGTTGGCTCCCGCCGTCGTCGTCGCCTGCGAAGTCCGTGAAGCCAGCAGCGGCGGGCGATGCCGAGGCGGCCCCGTCGGCGTCGCGGTCGTCGTCGTCGTCCTCGACAGCGTCCTCTGCTTCCTCGTCGTCCTCGTCGTCAAGAAGCTACTACCGCAGGTGGGGTTTCTTGAAGGACATCCTCCACCGGAGCAAGTCCGACGGCGGCGGCGGCGAGCGCCCACCTCTCCCCTCCAACCCGTCGCCGGCGCCCAAGAGGAGCCCCTCCCCGGCGGCATCACGAGGCCACGGGAGGGCGAGGAGGTCGGCGCACGCGCGGCTGTACGAGGCCCGGCGCGCAGAGGCGGAGGAGATGCGGCGGCGCACGTTCCTGCCGTACAGGCAGGGCCTCCTCCTCGGCTGCCTCGGGCTCGGTTCCCGCGGCTACGGCGCCATGCACGGCCTCGCCGCCGCCGGCGGCGGCAAGGCCAGACCG
>gnl_Sorbi_v3.1_Sobic.004G307000.1
ATGGAGGTCATGTCACCGCGGCCGCCGCAGGAGTTCCTGCTCGACAACGCGGCCGCCGGCGCCTACACCCCAAAGTCCGCGATCATGAACCCGTTCGCCTCCACCGACGACGTGGCGGCGGGCAACCCCTTCTTGGCCACCACGGCGGTGACGGCGCCCCCGTCGCCCAACCCGTTCCAGCAACTCCCTCCCGGGGCCTCCGACGCCGACCCCTTCGACCTCTTCCAGCACTTCACCAGCGCTCCCACCAGTCCGGCGCGCGCCGCCGCCATATTCGCGCAGTTCGACAGCGTCAACGGCGGCGGCGACAAGGACGACGACGACGACGGGGGGTTCCAGCCCCGCGTGTCGTACTCGATGTCTAAGCCAATGGTCACCTCCACCGTGCCATTCGACTGGGAAGAGAAGCCAGGGAAGCCCAAGGCCGAGTTCGCCGCGACGGTGGAAGCGGGCGAGATGGACAACGACGCGGACTTCGACTTCGGCGTCCTCCTCGACAAGGCCTCCGCGCAGGCGCAAGAGCTGACGACGGCCGACGAGCTCTTCGACGAGGGCAAGATCCGACCTCTCAAGCCTCCGCCGCGTTTACTCGAAAGCGGCAGCGTGGGGTCCTCGCCACGATCGGCGAGGTCCGTGATGTGGTCTCCCCGGCTACGGGGCCGCCTGACCGGGCCTGGCAGTGCCAATGCCAGCTTCGACCCTTTCGCCGCCGCGCTGACCAAGGCGGCCAATGCCCCCTCCCCTCCTGGCGCCGGCGGCAAACACGACGCGGGCGGCGTCGACTCAGCCTCTTCTCGCATGGTTCCCGGCGCTGCCACGCCCCCGCCCTCCACTCCTCCGGTCACCAGCAATGGCGGCGGCAGCAGGAAGTGGCGGCTCAGAGACCTGCTCCTCTTCCGGAGGGCACCCAAAGGACGGACCGCCGGCAACATTAGCAAGGACCCGGTGTTCAAGTACGCGCCGGTGCAAGTGCAACAGCCGGTGAAGACGGCGAGCGCAGGAACAGGACCCGCGGCTGCCAAAGGCGACGCCTCGGCCAGCAAGCACAAGAAGCAGAGCAAGAAGGCGGCGGCGGCGGCAGAGGGCGGCATGCCGATGCCGCAGCGGCAGAACCTAATGGGTTGCGTCCGGCTGCACCCAGGCCTTCACCGGCTCACCAAAGGGTTCCACGGCCACTCGGCGCACCTCGGCGGCCGCGGCGCCGCCAGATCGACGACA
>gnl_Sorbi_v3.1_Sobic.001G398300.1
ATGGACGATGACATCGACAGCACCTGCTCCACCCCGTTCGCCAGCGCGCCGTCCAGCCCGGGACGTCCCCACTCCATCGGCGGCGGCGGCGGAGGAGGAGGAGGCTACTTCTTCAGCGCGCCGGCCAGCCCCATCCACCACCTCCTCCTCTCGACCTCGTGCTCGGCCTCCGCGACCCCCGGCGCCGGTGGTGGGCGTGGGTGCGCGGGCGACGCGGAGTTCGAGTTCGGCGGGCCTGGCGGGCCCATGATCTCCGCCGACGAGCTCTTCCACAACGGCCAGATCCGCCCGCTCACCCTGCCCCCGCTCCCGGATCTCGACCCCGGAAGCGACGACGACGACGACTGCGGCGGCGTGGGCGGCCGCACGTCGGCGCGCGGCCGCGACCTCACGCCCCGGAGCGCGTCCGTGCACCGCCGCGCGCGGTCCATGTCCCCGCTCCGCAGCGCGTCGCCGCGGCTCAAGCTGATCAATGCGCTCGTCCCGGCGCCGGATCTCGGCCCCGTTCCCGACGCCACGGGGACGCACGGTGGGGAGGCCGCGCCGCCGGTCACCGCCTCGTCCCGCTCGTCCTCGTCCTCCTCCACGTCGTCGTCGTCCTCGTCCGGTACGTCGTCGGCGCGCGGGTCCCGGCGGTGGGTGTTCATCAGGGACATGCTCCTCCACCGCAGCAAGAGCGAGCCAGGTAGCAGCAGCAGCGCCCACTCGCGCGACGCCAACCCCGGGGCGCCGCCCGCCGCCGGCGCTAACAACAAGCCCGAACGAGCCTGGCCGTTCCCGCCGGCCTGGGTAGCCAGGGACAGACTCGCCGCGAGGCTCCGCCCCTCTCGCGCGCCGCCAGCGGCGACGGAGGCCGCTGGTGGTCCCGGCGGCGGCGAGGATGCGGCCCGGCCGCGGGCGCAGGGCAGGAGTGGCCGCCGGCGACGTTCGACCACGGTGGCGGCGGCGCACGAGAGGCTGTACGCTGCGCCGAACCGCGCGCAGGCGGAGGAGATGCGGCGGCGCACGTTCCTTCCCTACCGGCAGGGCCTCCTGGGCTGCCTGGGCTTCAGCTCCCGCGGCTACGGCGCTCTCCACGGCCTCACCAAAACCCTCAACCCCGTATTCTCCCGG
>gnl_Sorbi_v3.1_Sobic.002G377100.1
ATGGAGGTGGTGGTGCCTGTCATGGCGCCAAGCGCACCGTGCAGCCCAAGAACCGCGGCGGCCATCGCCGGCGGCGACCACCTCCCGGCATACTGCTACTTCTTCGCCAGCGCACCGACGAGCCCGTCCAGGGCGAGCTACGCCGGGGACGCCTCCGCCACGCCGGGCGGCGGCGACGAGGCGACGTTCGACTTCACGCTCGGGTTCAGCGGGCAGCTGCAGGAGGCCACGCCGATCCTCGCGGCCGCCGACGAGCTCTTCGAGGGCGGAAGGATCCGGCCGCTGAACACGCCGCACCCGAGCATTCTGCTGGTGGACGACGCCTCGAGCTCCTCCTCCTACTCCGCCTCCACCGGCGCCGGGCCTCGGTTCTCCCCGAGAAGAGCCGGCGGCGCGCGCGGCGGGGATCGTCAAGGGGAGGCGGCGTTGGTGGAGAGAGGCAGGTCGAGTAGCAGGCCCGCCGCCGCCGCTGCCTCGACGACGGCGGCGGCTTCGTCGAGGAGCAGGAGGGCCACGCGTTCTCTGTCCCCGTTCAGGGGCGGCGGCGGTGCCTTGGACGACGACGACTCCCCTTCGTCGCCTCCGTCCCCCCGAACCTCCATGATGCGGGGCTGCGGCAGCGGGAGCAAGAAGTGGCGGCTCAAGGACCTGTTCCTCTTCCGGAGCGCGTCGGAGGGCCGCGCCACCGGCGGCGGGAGCAAGGACCCGCTCTTCAAGTACACCATGCTGTCCTCGTCCTCATCCTCCACGGCGTTCTCGCACCCGCAGGGCCAGTCCCAGAAGCTGAGGAGCGACGGCAGCGCGTCCATGCGCAAGGGGAGAGGCTCCACGGCGTCGGCCAGCGACATGCCGTACGCCATGAACCGCGCGGCCGCCGAGGACATGCGGCGCCGGACCACCACCACCACGCCGCTGCCGTTCCACCGCAACAGCCTCTTCGGCTACCTCCGGTCCAACCCGGCGATCCATAGCATCAGCCGGAAGCTCGGGGGCAGCAGCAGCCACTCCGGCTCCTCGTTCTCCAACTCCAATCGCGGCAGGCCGACA
>gnl_Spipo_v2_Spipo4G0012300
ATGGAGGTGATGGTGCCGCCGCCGGCGGAGTTCCACGCGGACAGCACGTCGTCGACGCCGTACGCGAGCGCTCCGACGAGCCCCCGGCGGGGGGGTGAGTGGGCGGGGCGGTTCTACACTAGCGCTCCGGCGAGCCCTTCTCGCGCCGCCGCCATCTTCCGGGAGTTCAACGCCGCCATGGGAAGCCCTCGGGCATCTTCGAGGTCCTCCGTCATCCCCTTCGAGTGGGAGGAAGCACCCGGCACGCCGAAATCGCAGCAGCAGCAGCAGCAGCGCAAAGAGGAGCAGGAAGAGGAAGAAGAGGATGTCGACTTCGCGTTCGACTTCAGCGGGCAGCTGGATCTCGGCGGGTCGTCGCCGCTGACTGCCGACGAGCTCTTCGAGGAGGGGATGATCCGCCCCCTGAAGCTGCCACCTCGGCTGCAGTACGTGCCGCCGCCGCCGGGGATCAACGGCGAGAAGAGCCCGGGGTGGTCTCCGAGGTCGCCCAGGTCGCCGGCGATGAGGTTCCGCCGCTCGCCGCGGCGGTGGGGGACGCAGGAGGACATTGACCCATTCGCCGCCGCCATCGAGGAGACCACCAGAGGACGCGACCGCGGCGCCGCCGCCAGCGGCGACGACAATACCGGGCGGCGGAACCGCCGTGCCGCCAGATCTCTTTCTCCTCTCCGGCGGGTCTTCGACTTCCACGGCAAGCCGCCGGCGGCCGCCACTGTCGCACCCGGAGGCGCCGCTCCGGCGACCACCGTGTCCACTTCGGCGGCAGCGGCGGCGGTGAGGTGGATGAAGGGCGGCGGCACCAAGTGGCGGCTCAAGGACCTTCTCCTCTTCCGGAGCGCCTCTGAAGGCCGCGCCTCCGGCGGCGCCGCCGACAAGGATCCCCTGAGGAAGTACACGGCGCTGTCGCCGTCGTCGGCGGCGATGCTCTCCCGGAAGGGCAGCGCCGCCTCCACCGCCTCCATCTCCTCCGCCGCGGCCGCCGGCGAGGAGGTCAGGAACTCGAGCTTCCGCTCCACAGACGGCGGCTCGGTGGGGGGCAGCTCGAGAAGGGGAGCGTCGGCGCACGAGCGCCACTACGCCGCCAACCGGGCGGCGGCGGAGGAGCTGAGGAGGAAGACGATGCTCCCTTACCGACAGGGGCTCTTCGGTTGCCTCGGATTCAACCCCGCCATTAACGGCCTCGCCAAGGGTTTCTCCACCTTCCGCACCCGCCCA
>gnl_Spipo_v2_Spipo3G0027000
ATGGACGTGAAGCTCCAAGGTGACCAGGCCCCGGAGGACGGCGGCGATGGCGGAGCGCTCCGGCATCCCCTTCCGAGGTGCTCCGCCGGAGACGTCGACAGCAGTTGCTCTACGCCGTACGCGAGCGCACCCTCCAGCCCCGGCCGCGGCGGCAGCAGCGGCGGCGGCGGCGGCGGCGCTCCCAGTGGCTATTTCCACAGTGCGCCGGCGAGCCCCATGCACTTCGTTCTCTCCTCTTCCGCGTACACCTGCGCCGGTGCGGCTGAGGACCCCTTCAATGCTGCCGGCGCCGACGGTTTCGCGGCGGGGTCCTTTGAGTTCGAGTTCTCCGCCCGGTTCTCTGGCACGGGGGCTGGGAGCTCGTCGGTGGGGTCGATGATCTCTGCGGATGAGCTGTTCCTCAATGGCCAGATCCGGCCAATGAATCTCTCATCTCACCTTCAGCGGCCTCAGATGCTCTCCCCGCTGCTGGATCTGGAGGCCGAAGAAGATGAGGAAGAGGAGCCTGCCGTCAGAGGACGGGATCTTACTATGCGAAGCGGATCTATGCGCCGGAGGGCTAGATCCATGTCGCCGCTGCGGACTCAGTGGCGCGATGAAGAGGAAGAAGGGGGTAGGAGGAGCACTGCGCGTAGCGGCGCAGACAAGGGCCAGGGTCCGGATCTGGACGCCGACTCTGACGTGAATGCGGCGGCAGTGTCAGCCACGCCGGCGTCGGCGTCGTCGTCTCGCTCATCGTCAACCTCGTCGAGTAGGAACTCGAAGAGGTGGGTTTTCCTTAAGGACTTCCTCTACCGCAGTAAGAGTGAAGGGAGAGGGAACACCAAGGACAAGTTTTGGAATGCCCTCTCCTTCTCCCCCTCGAAGGAGAAGAGCTCCTCCTCCTCTCTACGGGACAGGTTCAAGGAGTCCCTCAAGCCCTCCCCTTCTAATGCCGCTTCCCCGTCGTCTTCCGCCGCCGTAGACGCCGCCGTCCCTCCCGCAGCGGAGTCCCAGAAGGCGAAGCAGAAGATGGCCCCGGCGCCGCCGTCGGCGTCTGCTTCCAAGAAGCCAGCATCGTCGGCGTCCTCAAAGCCGATGAACGCCGTAGGGAAGCGGAGGGGGTCGTCCCAGTCTGCGCACGAGCGGCACTACACCGCCAACAGGGCGCAGGCCGAGGAGATGAGGAAGAAGACCTTCCTACCCTACCGACAGGGACTCCTAGGCTGCCTGTGGTTCAGCTCCAGGAGCTATGGCGCCATGAACGGGCTGGCCAGGGCGCTGAACCCCGTGACCTCCAGG
>gnl_Stras_v2.0_SGA_v2.0_scaffold81T26119
ATGACCTCCGCCGAAGAGCTCTTCTGCAACGGCCAGATCCGCCCGATCAGTCTCTCCGCCCACCTCCGGCGGCCGCCCCAGACTCTCTCTCCCCTGGCCGAATCCGACGTGGCGGACGAGCGCGGGACTTCCGTCCGCGGCCGTGAGGCGAAGCCACGCGCCGGATCCCTCCACCGGAGGACCAGATCCATGTCGCCCCCACGCACGGCGAACGACGACGGGGAGCCTATCCCCGACGGCGACGGAGCGCCGCCGCTGCCTCTGCCGCCTGGATCTCGATCCTCGTCGCGGCGGTGGGTCCTCCTCAAGGAGTTTCTGTACAGGAGCAAGAGCGAGGGGCAAAATAGTAAGTTCAGGGTTTCACTGTCCTTCTCGCCCATCAAGGATAACAAGAAGAAAACGACGTCGCAGGGTAACTGCGGTGGGTTAAACAATAGAAAAAATAATAACAGTGACGGTAAAGAGGGTAAATTTAGTGGTGAAAAAGATGGGGCGGGTAAAAGGAAGGGGCTGTCGGCGCACGAGGCGCACTACGCCGCAAAAAGGGCGCAGGCGGAGGAGATGAGGAAAAAGACGTATTTGCCCTACAGGCAGGGCTTGCTCGGCTGTTTGGGCTTCAGGTACAGAAGCTATGGCGCCATTACTGGCTTTGCTCGAGTTTTTAATCCTGTGTAG
>gnl_Stras_v2.0_SGA_v2.0_scaffold334T49055
ATGCCTCTCTCTAAACAAACCAGCCCCCGCGGAGCGTCTTCCCCCGGCGGCGACGAGCCGCCGCGGCTCAGCGAGGACGTCGACAGCTCCTGTTCCACGCCCTTCGTCAGCGCGCCGTCCAGCCCGGGCCATGGCCCCTCCGGCTACTTCTTCAGCGCCCCGGCAAGCCCCATGCACTACCTCCTCTCCGGCGAGAAGTTCGACGCTCCGTCGCCGCGCGCGTACGAGCCGGTCTTCCTGTCCTCCGACTCCGGTTCGTTCGAGTTCGAGTTCTCCTCGCGGTTCTCGCCCGCCGGGTCGGGCGGGAACAACGGGTCGATGACCTCTGCCGACGAGCTGTTCTGCAACGGCCAGATCCGGCCGATGAAGCTCTCGTCCCACCTGCAGAGGCCGCAGGAGAACGTCGCGCCGTTCCTGGATCTGTGCGGCGGAGATGCCGCTAGCGGCAGGGGCAGAGATCTGAGGGCTCGCAGCGCGAAATACTCGCACAGGAAGGCCAGATCCATGTCGCCGCTGCGCGGCAAGGCGGAGTACGAGTGGCAGGGGCTGAGATCCGCCGTCGCCGCCGTGGAGGAAGAGATAAGTCAGGCGAAGGAGAACGAGTCGAGCGAGACGACGCCGTCATGCTCGGCGTCGTCCTCCCGGTCGTCGTCGTCGGGTAGGAACTCGAGGAAGTGGATTTTCCTTAAGGATCTGCTGCACAGGAGCAAAAGCGAGGGGAGAGCGAACAGCAACAGGGAGAGGTTCTGGTCGGCGATCTCGTTTTCTCCGGCGAAGGAGAGGAAGAAGTCCTCGCTGTCTTCTTCGCCGTCGCCGTCGCCGGGGCTATCTCCATCGTCGTCTCGCGACGAAAAAAAAGGCGGTGGCGAGGCGAAGAAAGCGCGGGAAGCTCCTGCGGTGGCCGGGAAGCCGGCGAAGGGCGTCTGGAGACGGCGGGTGCCGCCGTCGGCACACGAGCTGCACTACACCGCGAACAGGGCACAAGCAGAGGAGATGAAGAAGAAGACATTTCTGCCCTACAGGCAAGGGCTGTTGGGCTGCCTAGGGTTCAGTTCCAAAAGCTATGGCGCTTTCAGTGGGTTCACTAGGAATCTGAACCCTATCTCTTCCAGGTGA
>gnl_Stras_v2.0_SGA_v2.0_scaffold32T13089
ATGGAGGTGGAAGTCATCATCCCATCTCCGGCGTCCGACTTCTTCAACTTCGACAGCTCCTCCACCTCCCCCTTCATCAGCGCTCCCTCCAGCCCCTCCTTCTACCGCCGCTCCACCGCCGCCTCCGCCGCCGCCGCCTCGGCCGTCCCCTTCGGCTGGGAGGAGAAGCCCGGCGTCCCCAAATCCACCGCCCCCTCCTCCGCCGCCTCCTCCACCTACGGCGACGCCGAAGACGCTCTCGACGCCGCCGGAGAATTCGCCTTCGACTTTAGCGGCCACCTGCTCCGGGAGCCCCTCCCCGCCGACGAGCTCTTCGACGGCGGCAGGATTAGGCCGCTCAAGCCCCCGCCGCGCCTCCAGAGCGACCAGCCGGAGACCCAGCCGCCGCCGCCGCGGTCCCCCCGCTCGCCGGGGAAATTCATCCGGGAGGCCCTGTCCCCGAAAAATCGGTCAAGGGACTTCGACCCTTTCGCCGCCGCCATGGAACAGACTCGCTGGGACGGCAGCGACCGGCAGAAATCCGGCGAGAGAAAGAAGGGCCGAGGGAAAAAGATCTCCAGATCCCTGTCGCCTTTCCGGGTGTCCGACATGCTCTTTGAACCCGAACCCGAATCCGATCCGACTCACGAGCCCGATAAAGGCCCGGCGACCGGCTTCTCCTCCTTCTGGCACCGGCGGTGGAGGATCAAGGACCTGCTACTGTTCAGGAGCGCGTCCGAGGGCCGGGCAGCGGGGCCGGGCCTGCTTGGAAGGCCCCGTCGGGATGACGTCATCGCCAAGGATTCGAGTTTCGGGTCGGGCTCGAGCAGGAGGAGGGCCGGGCCGGGAGTGTCGACCCACGAGCTGCACTACACGGCGAACAGGCAGCTGTCGGAGGAGATGAGGAGGAGGACCTTTCTGCCCTACAAACAGGGCCTATTGGGCTGCTTGGGCTTCCACCCGCCGGCCCACGATATGTTTCCGGCCCAGGGGGTCGTTGGCCCAGCCTGA
>gnl_Theca_v1.1_Thecc1EG026746t1
ATGGAGTTCCAAATTTCAGACAACAATGAGCTAAACCAAAACCCAATCTCAGACTTGGAAACAGAACTAGAAATGAGCTCCAATGGGCAAATTCAAGACCCCCATGAGCCCCAAGTTTTCCCTGAAGACTATGACAGCACCTGCTCCACACCTTATGTCAGTGCTCCTTCAAGCCCTGGCAGGGCGCCTGGACCCGGACCAGGATCCATCAATGGTGGGTTCTTTTACAGTGCACCGGCTAGCCCTATGCACTTTGCAATGACCTCGGTGTCTTCCATGGTGTCATCGACCCAACCATCTTCTCCTGATAACTCGGTGCCTCTTGGTTTTGAGTTTGAGTTCTCTGCAAGATTTGGGTCTTCAGGGTCAGGTCAAACGGGGTCCATGAGCTCGGCGGATGAACTTTTCTTGAATGGACAGATCAGGCCTATGAAGCTGTCTACCCATTTGGAAAGGCCTCAGTTTTTGGCTCCTTTGCTGGATCTTGAGCATGAGGATGAAGAGAATGAAGATAATGTTGATGGCAAAGTAAGAGGCAGAGATCTGAGGCTGAGGGATAAGTCTTTACGTAGGAGAACAAGATCCATGTCCCCTTTAAGAAATGCTAGTTTTGCTCTCAACATTGATGACCAAAGCATGTGCTTGGATAAAGATTTAGGCAAGAAAGCTGACAGCAAGAACGATGAGGAGATGTATAATGAAACGAGTGCTTCGATGTCAGCTTCTTCTTCCAGGTCATCTTCAGCTGGAAGAAGCTCAAAGAGATGGGTTTTCCTGAAAGATTTTCTGAGGAGCAAAAGTGAAGGGAGAAGCAACAATAAGTTCTGGTCAACTATTTCATTCTCTCCAGCAAAAGAAAAGAAGCCTGGGAGCACAAGCAGCAGTGTGGTTCAGGAGTCTAAAGAGAAGCTAAGCAATGTGTCAATTGGGGGATCAGAGAATCAAAGAAGCCATAAGAATAAGCCTGTCAATGGGATAGGGAAGAGGAGGGTTCCACCATCACCACATGAGTTGCATTACACAGCAAATAGAGCACAAGCTGAAGAAATGAGGAAGAAGACATTTTTGCCTTACAGGCAAGGCCTGCTTGGGTGCTTGGGATTTAGTTCAAAAGGTTATGGTGCCATGAATGGCTTAGCTAGAGCTTTGAATCCTGTTTCCTCCAGG
>gnl_Theca_v1.1_Thecc1EG004772t1
ATGGTTTTAGTAGTTCAAAACAACCTTAACAACGCTGAAACTGAAAGTATAACTCGCCTCTCTTCTTCTTCTTCTTCTCCTTACGATGGCGACCCCACCGAAACACCGCGTTTCAGTGAAGACCTCGATTCCACCTGCTCCACTCCGTACGTCAGTGCGCCTTCCAGCCCCGGCCGTGGCCCCACCTCGGGATACTTCTACAGTGCGCCGGCTAGTCCCATGCATTTCGTGCTATCTTCCGCTCCGTCCGCCACGTGTCATCTTTCATCCGAGCCCTCGTTAATGTCGGCACAATCCGACACGTCGTCTTTCGAGTTCGAGTTCTCGTCTCGTTTCTCCAGCAGTGGTTCGGTTGATGTTGGATCCATGAGTTCGGCTGACGAGTTGTTCTTGAACGGCCAGATCAGGCCCATGAAGCTGTCCTCTCACTTACAAAGACCTCAGATCCTATCTCCTTTACTAGATCTTGACGTCGAAGAAGACGACGTGGAGTTCAGAAACGACGATGGTTTAAACAACCGAGGAGCTTCTAGAGGAAGAGATCTGAAACTCCGTAGCAGATCTTTGCACAGAAAGGCGAGATCTTTATCACCGCTTCGAAACGTAGAGTTTCAATGGGAAGAAGAAGAGGAGGAAGAGGGTAGCAGCGAAGAAGTACAAAAAGAAGTTAGCCAACGCATTTTGGAGGGTTTAAAAGAAACTGTCACTTCGAATGAAACGACGCCGTCTTGTTCTGCCTCCTCATCAAGATCCTCATCTTCCGGCAGAAACTCCAAAAAGTGGATATTCTTGAAAGATCTTTTGTATAGAAGTAAAAGTGAAGGGAGAGCAAATGGGAAGGAAAAGTTTTGGACCTCCATTTCTTTCTCTCCATCGAAAGAAAAGAAGATTCAAGAGGAAAAGCCACCTCCTTTGAAACAGAAACAAAAGGAAAACAAACAAGGAGCGGGTAAGAAAGTGAGTTCTGGAAAGCCAGCAAATGGGGTAGCAAAACGACGGTTGCCTCCGTCGCCGCACGAGTTGCTCTACACTACAAACAGGGCTCAAGCTGAGGAAATGAAGAAGAGGACTTACTTGCCTTACAGACAAGGATTGTTTGGGTGCTTGGGGTTCAGTTCGAAAGGTTACGGTGCACTTAACGGACTCGCCAGGAGTTTGAATCCAGTCTCGTCCAGG
>gnl_Theca_v1.1_Thecc1EG033902t1
ATGGAAGTGGTGATACCAGCTGCGCCGGTTATGGATTTTGATTTCAACAGCGCTAGATCATCTCCTCGCTCGAGTGCTCCTTCTACGCCTAGACGTTTTGGTGAATGTTTCTTCAGTGCGCCGACAAGTCCCTCGCGAATGTCTGAGTTCTATCGTGAATTTGATAGATTCTCCATGATGAATGATAGGCAAAGCAGCATAGGAAGCAGTTCCCTGGCGATTCCTTTTGACTGGGAAGAGAAACCAGGTACACCAAAGTCACCGAGAGCAACTGGAAATGATGAGGAAGAAGATGATTTCGCTTTTGATTTTAGTGAGGCCTTGGAGAAAACATCTCTCCCAGCTGAAGAACTCTTTGATGGAGGGAAAATCAAGCCCTTGAAGCCTCCACCTCGGTTACAGGTTGACGAGTGCAACCAGAAAAGCCCACTTTTGTCATCACCAAGGTCGCCAAGATCACCATTATCCCAAGGTAAAAAGATTATCCGTGAAGCTTTTTCACCAAGAAAGAAAAAGAACCGGGACCCTTTTGCAACTGCTATCGAAAGTAGTCGAAATGATACAGAACATGGAAGAGGAAGAGAAAGAGTTCAAGATTTCTCATCAAGGAATTCGAGCCGTAGAGCAACAAGATCGCTTTCTCCTTATAGAGTCTCTGAATATCCATGGGAAGAAGAAGAGAAACAACAGCAACATGAAACCACCAAGCAATCACCATTGAATTCAAAGCCTTCCTTGTCTTCAACCTCGTCAAAGAGTTCTTCCAGAAAATGGAGATTAAGAGATTTCTTGTTGTTCAGAAGCGCATCCGAGGGACGTGCGACGGATAAAGATCCATTCAGGAAGTACTCATTAGCTCTTTTCAAGAAACCCGAAGCTGATACCAAGAATTCAAGCAGTTTCCGATCCACCGACAGCTCTGGTTCAGTCGGTTCCAGAAGAAAAATATCGGCTCATGAGCTACATTACACAACGAACAAAGCGGTATCCGAGAACATGAAGAAGAAAACTTTCTTGCCATACAAACAAGGTATCCTGGGGAGACTAGCGTTCAATCCTGCCGTCCATGCCCTTGCCAACGGATTTGGAGCACTCACACGTTCA
>gnl_Theca_v1.1_Thecc1EG007020t1
ATGGAGATGGAAGTGGTGGTGCCGGTTCCCGCAGTGGACTTCAACTTCGATAGCACATGTTCATCTCCATACATGACTGCTCCTTCAAGTCCTCAACGCTTTGGCAATTTCTTCTTCAGTGCTCCAACCAGCCCCACTCGTGCCTCTTCTTTCTATCGTGACGATGTATCTCATGCCACCAGTTCTTCATCTGCGGTTCCTTTCCAATGGGAGGAAAAGCCTGGTACCCCCAAAAGAAAAGGTTTCGATGGCAGAGTCGACAGAGAAGATAAGAGCAACAATGATGATGATGATGGTGATGGGTGTGAAGATTTCGAGTTCAACTTTAGTGGGCAGTTAGAGAGAACTTCTTTGTCTGCTGAGGAGCTTTTCGATGGTGGAAAGATTCGGCCTCTGAAACCCCCGCCTGGCTATGAACAGTTTTCAAGTACCGTTTCTTCTCCGAGGTCTCCAAAGTCTCCAAGATCAACAACTTTTCGGAAGAAAGATGTTGATCCATTTGAAGCAGCGATAGAGAAGACTCGTAGAAGAGGGCTAGTACTCAAAGAACCGCCACAACAGAAGCAAGAACAGGAGCAAACGAACATACAATCACAACAACGAGGGAGAGAAAGAATTTCTGGTTCGTCTTCATCATCTGTGAGCTACAACTACGTTCACAAGAAGAGCAGATCTTTGTCTCCTTTTAGAGTGTCTGACATTATGTTCGAGCAAGAGGAAAATTCATCACAATCCGAAAAGACTATTGCTTCCACCACAAGCAATCCTAAATCTTACGTTTCTTCAATCCTGTCCGCTATTTCATTTTCAAAAGGTAACAGAAAATGGAAGTTGAAAGACTTTTTGTTGTTTAGGAGTGCATCAGAAGGCAGAGCAACAAGTAAAGATCCCCTTAGGAAATATGCCCTGCTGTCTAAGAAAGAGCCAGAGGATGTCAAAGCTGCGAGCTTCCGCTCCACTGAGAGCCTTGGTTCAGTGTCCAGTTCCAGGAGGAGAGCACCGGTTTCGGCTCACGAGTTGCATTACACGGTGAACCGGGCTAACTCAGAGGAGATGAGGAGGAAGACTTTTCTGCCTTACAAGCAGGGCCTCCTTGGATGCTTGGGGTTCAACCCTGGAATGCATGAGATTTCCAGGGGTATTGGGTCTTTGACACGTGGA
>gnl_Utrgi_v4.1_Scf00984.g23117.t1
ATGGCGGCTTCTTCGTGCTTTCGCATCAATCATGATGATGTATATATACAACTTGCGCCTGTCTTCAGGACTGCATTCGCTGGCTGGCTATCTCTGACCATGGAGATTATGCTGCCGCCGTTGCAGTCGCCGGATATTAACTTCGGGAGCGCCTGCGGCTCGCCTTACGCCACCGCCCCCTCTAGCCCACACCGCTTCACCGGGAGCTTCTTCTTCAGCGCGCCCACCAGCCCGACACGGGTATCGGCCTTACTGGACACTTCGTCCAACTACGGGGACGCGGATCAGGACTTGGATGACGGTGGCGTCGACGATTTCGCCTTCGATTTCAGTGGCCAGATTGAGACGCAGTCCTTGAGCGCCGAGGAGCTCTTCGATGGGGGCAAGATCAGGCCTCTGAAGCCACCGCCGAGGTTGCAGTACAGCGATCGGGACCCGCCGGAGTCTCCCAAATCTCCGGTGAGGGCCATCAGGGAGGTATTCTCCCCACGCCAAAGAAAGAACCAGGATTTCGACCCTTTTGCCACGGCGATGGAGCGGACCCGCCGTGAACCTTTACGGAGCTCCAGAGGAAGAGAAAGAACCAAGAATAAAGCAGGGGCACCATCAGCAACAACGAGATCGCTATCCCCGTTCAGAGTCTCTGATCTCCTTTCAGACCCGGAACCTCCCAAGTCCCCTTCGAACGGTTCTTCTTCCATGATTTCAAAATCGCCCATTTCCAACGCCTTAGCTTCCTTCTTCAACAAAAAATGGAAGATCAAAGACCTCCTGCTCTTCCGCAGCGCCTCCGAAAGCCGGGCCAAGGACGAGGAACAGATGAAGAAACACACCATTCTCAAAAACGCACGCCTCGATCACGTGAAGACTTCCAGCTTCCATTCCACCAGCGGATCAGTTTCTCCAACCTCCTCATCGAGGAGAAGATCAGCTCACGAGGTCCACTACGCAGCAAACCGAGCAGTCTCAGAGGAAATGAGAAGGAGAACCTATTTGCCATACAAACAAACACTGTTCGCCTGCTTGGGATCTCATCCATCCGTCCATCAGTTTTCAGGGCTCAGCACCCATGGTTCCCTTCACAGCAGATCCTCCAACTCCCAAGAC
>gnl_Utrgi_v4.1_Scf00010.g1702.t1
ATGGGAGGAGAGGAGTCCGGAGCCTCCTCTGCCGGCGGTCATGATTTTCGTGAAGAAATAAGCAGTTGCTGTTCGACGCCGTACGTCAGTGCGCCTTCTAGTCCAGGCCGCGAGGGGGCTCCGTTCACCGGGTTCTACTATAGTGCTCCGGCAAGTCCGACGCACTTCTTCATCTCCGCTTCTACTCGCGCTATCGCCTACCCTGCCGCCGCCGTTACCGCTGCAGACGATTCTTCGTTCGAGTTCGATTTCTTCGCCAAGTTTCCGGCGAGTGAGGGTTCGGCTTCGGGATCCATGACTTCCGCCGACGAATTGTTCTCCAACGGCCAGATCCGGCCGATGAGGCTCTCCACGCATCTACAGAGGCCGCAGACTCTCGAGCCGTTGGTTGAATCCGACGACTTCGGGGAAGAGGAGCAAACATTCTCCCGCACCAGAGAGATGAAGCTCCGGGCCGGATCTCTTCGCCGGAGAACCAGATCCATGTCGCCTAACAGAAGTACGGATACGGAGTCGTTAGTCGGGGAACACGACGTCGTTTCACAGAAACACCACGAGGAGCAGAGTAACATCGCCGAAATTGACGGAGCAAAAGAGAAGGCGCAGCCTTCGAGGTTATCATCCGGCGGGCGAAGCTCTGGGCGCTGGATTTTCCTGAAAGACTTCCTGTACAGAAGTAAAAGCGAAGGGCGAAATGAAGGGCACAAATTTTGGGGATCGCTCTCGTTTTCACCAGTGAAGGATAAGGACAAGAAGCCGGCAGCGAGAGATCACAGTCACAGTCACCCCATCAACAACGACGGTAAAAAGAAAGCGGCGGCTCCATCAGCAGGCAACAAAAACACCGCCGGAAAACGACGGATCCCTCCTGCGTCGCCGCATGAATTGCATTACGCGGCGAAACGAGCCCAGGCGGAGGAGATGAAAAGGCGAACATTCTTACCATACCGCCAAGGGCTTTTCGGATGCCTGGGCTTCACCTCCCGGAGCTACGGCGCCATGAATGGATTCGCTCGATCCCTGAAGATAAGAAGC
>gnl_Utrgi_v4.1_Scf04204.g26394.t1
ATGCTTCTCTCTCCACCAGCCGGGGAGTTGGCCGCAGTGGCGGTCGCGGAGTCAATGTGCTTCGCGGACGAGGTGGAGAGTGCGTGCTCCACTCCGTTTGTGAGTGCTCCTTCGAGCCCTGGACATGGCCCCGTCTCTGGGTACTTCTTCAGTGCGCCGGCGAGCCCGATGCATTTTCTGCTTTCTGCGGAGAAATCTAAGTCGCCGATGGAGGATTGTGAGCCGGCGTTTCTGTCTTCTGATTCTGAGTTCGAGTTTTCTTCGCTTATTTCTCCCAACGGAACCAGAGGAATGGCGTATATGACCTCTGCAGATGAGCTCTTTTTAAACGGCCAGATCCGTCCGATGAAACTCTCGTCGCATCTGCGGAGGCCGCAGGAGGGTATGGATCTGTGCAGGGACGATTCTGCGGTGGTCACCGGTACAATCTTCAGACCGCATTACGCGAAATTCTCTCACCGAAAAACCAGATCCATGATGCCGCTGCGCGTGGCACCGCCGGACGAATGGCGAGCATTGCAACTGATTGAAGCGGCAGATCAAGAGAGCGGAGCTAAGGAAGCTGAGTCGAGCGGAACGACGCCGTCCTGCTCTGCTTCGTCCTCCAGATCTTCTTCCTCTGGAAGAAACTCGAAGAAATGGATGTTCCTCAAGGACCTCCTTCACAGAAGCAAGAGCGAAGTAAGAGCCAACTCCAAAGACCGGTTCTGGTCAGCAATTTCGTTCTCTACAACCAAAGAGAAAAAAATCCCTCCTGCATCCCCAGCCTTGTCGCCGTCATCTTCCCGTGACGACAAGAGATCCCCTGCCACCGCCGGGAAACCATTGAACGGCATCTGGCGACGCCGCATTCCCCTATCCGCCCACGGACTACATTACGCCGCGAACAGAGCTCAAGCCGAGGAGATGAAGAAGAAGACGTTTCTGCCTTACCGGCCGGGCCTTCTGGGTTGCTTAGGATTCAGCTCCAAGAGCTACGGCGCCTTCAATGGCTTCACCAGATCTCTGAATCCCATTTCTTCCAGG
>gnl_Vitvi_Genoscope.12X_GSVIVT01009563001
ATGTTTCGTCCAAACAGTCCACATCTACCTATTCTAAAAGAAATAAAGTTAATGGTCAACAATCTCTCTCTACCGCCACCTCTATCTCCTTTCTCTCTCCACTGTCCTTATAATGTAGCTCACCGACTCTCACATAACCATCTCTGCTGCTCCATTCATCAGACAGGAAGAAGGGAAAAAATGGAGATGGAAGTGATGATACCTGTGGCCTCCATGGATTTTGATTTCACCCATGTTGATTCTTCCGGCCATTTGAGTTGTCCTTCCACGCCCAAGCGTCTTGGGAGCTACTACTTCAGTGCTCCCACGAGTCCCTCCCGCCTCTCTGAGATTTATCGCGACTTTGATCATTTCTCCAGTACCAAATCCAATGGCTCTCCTCCCAGGGTTCCATTTGATTGGGAAGAGAAGCCGGGCACGCCCAAATCATCCTCCAAGGTGGTGACTGCCAACAAGGACGATGATTTCGCGTTTGATTTCAGTGAGGAGCTGGAGAAAGCTTCTCTCTCAGCTGAAGAACTGTTTGATGGCGGCAAGATCCGACCTCTGAAGCCTCCACCTGGGTTACAGCTTGGCGCCGGAGCTGAGGTGCTTTCGACTCGTAAGCCGCCTCTTTCATCATCGAGATCACCCGTACTACGTGAACGAGGGTTGGATTTACCGACGTCGAGGTCAGGCCGGAGAACAAGGTCACTCTCTCCGTTTAGGGTTTCTGAGTTGGTATGGGAAGAAGAAGAGCAGCAGATGAACAAACAATCTTCATTGATTTCAAAGCCTACAACAGCTTCTGCAATAACACCATCGTCATCATCTAAAGATATCAAGAACGACAGTTTCCGGTCTATAGATAGCTCCGGTTCGATGTCCAAGAGACGTGGACCAGTGTCGGCTCACGAGTTGCATTACACGGTGAACCGGGCTGCTTCAGAGGATCTCAAGAAGAAAACCTTCTTGCCATACAAGCAGGGCATTTTAGGGAGGCTGGCATTCAATCCTGCCCTCCACGCACTCACCAACGGCTTCGGCACCCTTGGGCGTGGT
>gnl_Vitvi_Genoscope.12X_GSVIVT01028087001
ATGACAAAACTGCCTGAGCTTATATTCACTCACTCTCATCGTTCGCAGAGCTCACTCTCTGCACATCGACAGCACCTGCTCGACTCCGTACGTCAGTGCGCCGTCGAGCCCCGGGCGAGGGCCGACAGGCTACTTCTACAGTGCGCCGGCGAGTCCAATGCATTTCGTGCTGTCTCCGGATCGTTCGAGTTCGAATTCTCTTCGAGGTTTTCGTCGGACGGGAAGGGGCCATCGGGATCGATGAGTTCGGCGGATGAGTTGTTCTTGAATGGCCAGATCAGGCCGATGAAGCTGTCGTCTCACTTACAGAGGCCGCAGATCTTGGCGCCGTTAATGGATCTTGAAGGTGAAGAGGAGGACGAGGAGAGCAAGGATGATCTATGTCGCCTTTGCGAAACGCAGCACTCCGAGGAGCTGGAATCATCATCAGAAGTTCTGAAAGAGAAAGAGAAAGGGAAGCAGAGGCAAAAGGGAAGCAAACAAGCTTCCACCAAAAAATCAGGTTCGGGAAAGCCAACCAACGGCGTTGCTGCAAAACGGCGTGTACCTCCGTCGCCTCACGAGCTGCATTACACTGCTAATAGAGCTCAAGCGGAGGAAATGAAGAAGAGAACGTTTTTGCCGTACAGGCAGGGACTACTGGGGTGCTTGGGGTTCAGTTCCAAAGGATACGCTATGTATGAACCGCCATTGCTGGTTTTGCTTCATCAACTGATGAAATTATTGGCCTCTATGCATATGATCTGCATT
>gnl_Vitvi_Genoscope.12X_GSVIVT01031783001
ATGTTAAAATTTTATTGTGAGTTGAAGGGGTACCGGCCGTCGACTTTAACTTCGACAGCGCTTGTTCTACTCCCTTCATCAGTGCTCCTTCTAGTCCTCAGCGTTTCGGCAGTTTCTTCTCGGCCCCCACCAGCCCCTCACGCGCCTCTGCTTTTTACCGGGAATTCAACGACTTTAACTTCTCCGGCAGGGACTCTTCCGCCTCCGCCGCGTCCCACTACGCGTGACGAAGATGACGATGATCAAGACTTTGCATTTGATTTCAGTGGCCAACTGGAGAGAACTTCTCTCTCCGCCGACGAGCTCTTCGACGGCGGCAAGATTCGCCCTCTCAGGCCTCCTCCTCGGTTACAGCTCAGCTACAACAACCCGGATGAGAATTTCAAGAGTGCGATTTCAGAACGGAAAACTGGGTCGTCGCCGTCGTCTTCGGCGACATCGACGGCGGCAACTTCACGGAAAGTGACGAGGTCTTTGTCGCCGTTGAGGGTTTCGGACGTCACATTTGGAAGCGAACACAGTGTCCCACAGAACATCAACAATTCAAAACTTTCGTCATCCTCTTCAAAAAGTTCCAGAATATGGAGACTCAGAGATTTTCTACTGTTCCGAAGCGCATCTGAAGGTCGAGCAGCGAGCAAAGACCCACTGAGGAAATACTCATTGCTGACCAAGAAGAACGAGGACGTGAAGAACTGTAGCTTCCGGTCCACCGACAGCTCCGGCTCAGTATTTGCACATTTTGATTCTTGGGTTGGAAAAATAATTTCT
>FraveV4A2_2g06670.t1
ATGGAGATGAAAGTAGCACTTCCGGTGGACTTCAACTTCGACAGCAGCGCCTGCTCCTCCCCTTACTTGACCGCCCCGTCTAGCCCCACCCGGTTCGGCAACTGCTACTTCAGCGCACCCACCAGCCCCAACCGTTCTTCATCCTTCTTCCGCCAGTTTAATGACTTCGACTACAATCTTCATTCCAACAGTACTAAGTACTCTCCTTCCACCGTCCCTTTCAAGTGGGAAGAAAAGCCCGGGACTCCGAAATCCCGGGCTACTATCAACGGCGACGATCTTGAAGACTTCGAGTTCAATTTCAGTGGCCAACTGGAGAAAGCTTCTTTACCGGCAGACGAGCTCTTTGACGGCGGGAAGATCAAGCCTCTGAAGCCTCCTCCCCGGCTACATGTCAGCACTAACAGAAATCAGGATCAGGGATCCTCTTCCGGTTTATCTCCACGGTCACCATCGCCGAGATCTTCCAGAGTACTGTGTCAAGGTAAGAGAATGGTCCAAGACGTGTTGTCTCCACGTCATCATCACAGAAAGGTCGACTCCGATCCTTTCACGGCGGCCATGGAAGAGACTCGGAGAGATTGTTACAGAGATGAATATGACTACGCAGAAGAAGAGTTTCAGAGCCGACGCGGGAGAGAAAGAATGTCGAGAATGCCTTCAAGACACGTCAACGCTTCAATCCGAAAAGGAACCAGGTCTTTATCTCCGTTGAGGATTCCGGACATCATGTTCGACGACGTTGCATCACCTGCTCCGACTACGAGTCATGCCTCTAACAGCTCGATCAAGCCGGCCACTTCTCCTTCTGTATCTTCGGCTTACAACGCGATATTGTCAGCTATTTCGTTCTCGAAAGTGAATAAGAAGTGGAAGCTGAGGGATCTGTTGCTGTTCCGGAGCGCATCGGAAGGTAGAGCCACGACGGGGAAGGATCCTCTAAGGAAGTATTCGCTTTTGTCGACAAAGAAGAGTATGTCGGAAGATGTGAAGAATTCGAGCTTCCGGTCGACGGACAGCGTCGGCTCGGTTAGCTCGAGGAGGAGAGGACCGGTTTCACCTCACGAGCTTCATTACACGGTGAATCGGGCGGTAACGGAGGAGATGAGGAGGAAGACAGTGTTGCCCTACAAACATGGGCTGTTGGGTTGCTTGGGGTTCAACCATGGCTTGCATGAAATTTCCAGGGGTGCATTTGGCTCCATGGCACGTAACTCA
>FraveV4A2_2g34940.t1
ATGGAGGTAGCTATACCGAGCAGACCCGCTTTCGATTTCGACTTCAACAGCGCTCGATCTTCCCCTGCCATCACTGCTCCTTCTACTCCGAGACGCTTTGGCGACTACAGCTTCTTGAGTGCACCAACCAGTCCATCTAGAATATCTGAGTTTTACAGAGAATTTGATGAGTTCTCCGCAGTCAGTAGTAACTGGGAAGAAGAGGATGAGTTTGAACGTGCAGCACCATCCAAATCATCAAAACCAGACGACTTTGCCTTTGATATTGGTGAGGAGGTAGACAGAGTTTCTCTCTCAGCTGAAGAGCTCTTTGATGGCGGTGTTATAAGACCTTTAAAGCTTCCTTCACCTCCTCAATCCTCAACAAAGAAGATGAATGTTCGGCAAGCTCTTTCGCCCAGGAGGAGGAAAGAAAGAGATTCATATCCATCCGGGATGAACAATCCGACCAGAATGGAAACTCCCCAGAAGAAATCAACTGTTTCTTCACAGCAACAGAGAGGAAGAGAAAGAGCTTCCTCAACCTTGCCTTCTTCGAGCCGTAGAGCTTCAAGATCACTATCTCCTTTGAGGGTTTCAGAGTTTAACTGGGCACAAGAAGAAGAAGAGCTGAAACGACAGCAAGTAGCAGCACAGAACGAGAACAAGCAACTAGCTACAAAGGGTTCACTAATTTCATCTGCTACTGCTGCTCTAAATAGTTGCAAGGCTTCAAGAAAATGGAGGCTGAAAGATTTCCTGTTGTTTCGGAGCGCATCAGAGGGCAGAGCAACAGATAAAGATCCATTCAGCAAGTTCTCGAATCATAAAAATGAGCATGTGAAGACTGCTAGCTCCAGCTTCAGATCCATAGACAGCCCGGCCTCTGTTTCAAGAAGAAAAGGACCTTCAGCACATGAGTTGCATTACACCGTGAACAAGGCAGTGTCCAATGACATGAAGAAGAAGACCTTCCTGCCTTACAATCAGGGCATTCTAGGAAGACTAGCTTTCAATCCTGCTGTTCATTCTCTGTCCACTGGATTTGGGTCTCTTTCAAGGTCC
>FraveV4A2_6g07220.t3
ATGGAGCTCAAACCAACCTCCAACAATGGCCAAACCTCAACCCCTGAGAATGAGCCTAACCCTAGCAATGGCGAAACCCACGACCCCCATTTCTTCTACGAAGACATTGACAGCAACTGCTCCACTCCTTACGTCAGCGCTCCCTCCAGCCCCGGCCGCGGCCCCATCTCCGGTTTCTTCTACAGTGCACCGGCGAGCCCAATGCACTTTGTGCTCTCTTCCGCTTCGATGAACAATCACAACTCTTCTTGTTTTGATACTTCCGCGTCGGAGTTCGAGTTCTCAGCTCGATTCGGGTCCGGTGGATCTAGTGCCACCGGGCCGATGAGCTCCGCGGATGAGTTGTTCTTGGATGGAAAGATCCGGCCAATGAAGCTGTCGACCCACCTGGAGCAGCCGCAGGCGCCGCTGCTCGATCTGCAAGGTGTCAATGAGGAAAATGGTGTCGAGGTGTTCGAGTTCGGGCCGATGAGGGGGAGGGATCTGAGGTTTAGGGACAAGTCGCTGCGGAGGAGGACTAGATCCATGTCGCCGATGAGAAACATGCCTTTCGGGTGCGAGATTTACGGCGATAATGAAATCAGTACTGATCATTCTTGTTTTGATAAAGATCCAGAGCATGGCGAGTTGGGGAAGAAGGCGGAGAATGGCGAGGAGGAGGAGGAAGTTGGGAGCTTGGAGACTACTCCTTCGGTTTCGGCCTCGTCTTCGAGGTCGTCCTCAGCTGGAAGAAACTCGAAACGATGGGTGTTTCTGAAGGATTTTCTTCACAGGAGTAAAAGTGAAGGAAGAAGCAACAACAAATTCTGGGCCACAATCTCATTCTCTGGAAGTGGCAAAGAGAAGAAGACAATGAAGAGTGGGAGTCAAAATAAGGAGGGTTTGAGTTTGGGCCCGGAGCCGGCGACTCAGAAGGCCAAGGCGGCAATTGGGTCTGCTTCAGGGAAGAAGCCGGTGGCCGGAAAGCCAGCCAATGGAGTAGGGAAGAGGAGGATGGTGCCGTCGCTTCATGAGCTGCATTACACTGCTAATAGAGCTCAGGCGGAGGAAATGAGGAAGAAGACTTACTTGCCCTACAGGCAAGGATTGCTTGGATGCTTGGGTTTTAGCTCGAAGGGGTATGGAGCTGCCATGAGTACTGGGTTTGCCAGAGCACTAAACCCAGTCTCTTCAAGATTGGTTCATTGTATAGGACACATCGCAAACAATGACGGATCATTGAGAAGAGTTTTGTTTACTTCGGAGGCCCGTAAAGCGACTAATCAACGATTCTCGATGTTGAAATTTCATTACTTTGGAGGCTCAGACAGTAAC
>Maldo_HF_12983
ATGGAGGTGCTGATACCAAGTAGAGCAGACATGGATTTCGACTTCAACAGCGCTCGATCCTCGCCGTCCGTGACTGCACCTTCGACACCACGGCGGTTTGGGGACTTCTACATGAGTGCACCAACAAGCCCAACTCGGATGTCCAAGTTTTATAGGGATTTTGAGGAGTTTTCCAACACGAGTAACTGGAAAGATGACGAGACAGCATCTCAAGCAGCCACCCCAAGATCACCAAAATCACATAAACGTGAGGAGGACTTTGGATTCGATGACTTTGCTTTTGATGTTGGTGAAGAGGTACAAAGAACTTCCCTCTCAGCTGAAGAGCTTTTCGATGGCGGCATCATAAGACCCTTTAATAAGCCTCCACCTACTCCATCCATTTTCCGTAAGGTTCTTTCGCCTAGACGGAAAAAGGGTAAAGAATATCCATTTGGGTTATCGTCCCCGACCCAAATGGACAACAACACAAGAAGAAGCGATCAACAACAACAAAGAGGGAGAGAGAGAGCTCCAGCAGCCTTGTCATCCTCCATTTCAGGCAGAAGAGCGACGAGATCGGTGTCACCTTTGAGGGTTTCGGAGTACCAATGGGTAGAAGAAGAAAAACAAAATCAACAGAAGCAACAGCAGCCACAACAAAACAACAAGCAGTTAGCTCCTACAGCTATGTTTACATCCTGCATAGTTTCTAAGGCTTCAAGAAAATGGAAACTGAAGGACTTTTTGTTGTTTCGAAGCGCATCGGAGGGAAGAGCCACAGATAAAGATCCGTTCAGGAAGTACTCAACTTTGTTCAGAAAAAATGAAGACATGAAGAACTCCAGCTTCAGGTCAATAGACAGCCCGGCCTCGGTTTCGAGCTCAAGGAGAAAAGGGCCGCCAGTTTCAGCTCACGAGTTGCATTACACTGTGAACAAAGCAGCGTCTAATGATATGAAGAAGAAAACCTTCTTGCCTTACAAGCAGGGTATTTTGGGTAGATTGGCCTTCAATCCCGCCGTCAGTGCCCTTGCCAACGGCTTTGGGTCTCTTTCAAGAAAA
>Maldo_HF_15800
ATGGAGCTCAAAACTTCGCCCGGCAATGGTACCCAACCCCCAAACCCTGAACCGAAACCCGACCCGTCAAACCCTGGTAATGCCGAAACCCAGCAAACCCAGCTCGAAAACCAGCTCTTCTTTGAAGACTACGACAGCACCTGCTCCACACCTTACGTCAGCGCGCCGTCGAGCCCCGGACGGAGTGGGCCGGTCAGTGGGTTTTTCTACAGTGCTCCGGCGAGCCCAATGCACTTCGCATTGACCACAAAGTCGAACTCATCTTCGTTTGAGAAGAATGGCGGGAACGGCAGCGACTCTGTTTCTATGGGTTTTGAGTTCGAGTTCTCTGCGCGGTTCGGGTCGAGCGGGTCCGGCCCGACCGGTCCGATGAGCTCGGCCGACGAGTTGTTCTTGAACGGCAAGATCCGACCCATGAAGCTCTCGACCCACCTGGAAAAGCCCCAGACTTTGGCTCCGTTGCTGGATCTCGAACCGGAAACTGGGGAAGACGAAGCGGATCGGGTGGGGTTCGAACCCGTGAGAGGCAGAGATCTGAGGTTCCGTGACAAGTCCCTGCGGCGGAGGACGAGATCTTTGTCCCCTCTGAGACATGAGCCATTCGAGTGGGGACAGAACGACGAGATTCTTGAAGCTGAAGAGAAAGACTGCAACTTTGCTGAAGATCCGAAAGGGGCGGCGAAAAACGGGGAAGAAGACGAAGAGGGAGTGGAGGAGAGCAGCAGCACCACCACTACTCCTTCGGTTTCAGCTTCGTCGTCGCGGTCGTCGTCGGTGGGGCGGAACTCGAAAAGGTGGGTTTTTCTGAAGGAGTTTCTTCACCGGAGTAAGAGTGAAGGGCGGAGCAGCAACCACAAGTTCTGGTCGTCGATTTCGTTCTCCGCCGCGAAAGAGAAGAAACCCATGAAACAGGGCGGTCAGAATGCTCAGGGCTCTGTTTCAAAAGACCCCAAATGCAGCAACCCTTTGAACTTGGGCTCAGAGGGGCAAAAATTGAAGGGAAGTGGGAGCGGTGGTTCGGGGAAGAAGACGGGGGCCGGAAAACCCACCAACGGTGTCGGGAAGCGGCGTCATCCGCCGTCGCTTCACGAGCTGCATTACACTGCAAACAGGGCTCAGGCTGAGGAAATGAGGAAAAAGACTTACTTGCCTTACAGGCAAGGGTTGCTCGGATGCTTAGGGTTTAGCTCAAAGGGTTATGGAGCTGCCATGAATTCTGGGTTTGCTAGGGCTTTGAATCCAGTTTCTTCAAGG
>Maldo_HF_21712
ATGGAGGTGATAATACCAAGTAGAGCAGCCATGGATTTCGACTTCAACAGCGCTCGATCCTCGCAGTCTGTGACTGAGCCTTCGACACCAAGGCGGTTTGGGGACTTCTACATGAGTGCACCAACAAGCCCAACTCGGATGTCCGAGTTTTATAGGGATTTTGAGGAGTTTTCCAACATGAGTAACTGGGAAGATGATGAGGCAGCATCTCAAGCAGCCACGCCAAAATCGCCTAAATCGCCTAAACGTGAGGATGACTTTGGATTCGATGACTTTGCTTTTGATGTTGGTGAAGATGTACAAAGAACTTCTCTTTCAGCTGAAGAGCTTTTCGATGGCGGCATCATTAGACCCTTTAATAAGCCTCCACCCACTCCATCATTTTTCCGTCAGGTTCTGTCTCCTAGACGGAAAAAGGGTAAAGAATATCCGAAGACCCAAATGGACAACACAACAAGAAGAAGCGAGAGAATAAGCGAACAACAACAAAGAGGTAGAGAGAGAACTCCAGCAGCCTTGTCATCCTCCCTTTCAGGCCGAAGAGCGACAAGATCGGTATCACCTTTGAGGGTCTCCGAGTACCAATGGGTAGAAGAAGAAAAACAAAACCAACAGCAGCAAAGGAAGCAACAACAAAACAACAAGCAGTTAACTCCCAAAGCTATGTTTACATCCTGCACAGATTCTAAGGCTTCAAGAAAATGGAAACTAAAGGATTTTTTGTTGTTTCGAAGCGCCTCGGAGGGAAGAGCCACAGATAAAGATCCATTCACGAAGTACTTAACTTTGTTTAGGAAAAATGAAGACGTGAAGAACTCCAGCTTCAGGTCAATAGACAGCCCGGCCTCAGTTTCGATCTCGAGGAGAAGAGGGCCGCCAGTTTCAGCTCACGAGTTGCATTACACTGCGAACAAAGCAGTGTCTAATGATATGAAGAAGAAGACCTTCTTGCCTTACAAGCAGGGCATTTTGGGCAGATTGGCCTTCAATCCCGCGGTCAGTGCCCTTGCCAATGGCTTTGGGTCTCTTTCAAGAAAA
>Maldo_HF_22570
ATGGAGATGCACGTGGCTCTTCCAGTTCCTCCGGTGGACTTCAACTTCGACAGCAGCGCTTGCTCCTCCCCTTACATGACTGCTCCTTCTAGCCCCACCCGATTCGGCAACTACTACTTTAGCGCACCCACCAGTCCCACCCGAGCCTCGGCCTTCTACAGCCACTTCAATGACCTCTCCATGGACACTAACCCTATACTTTCAGCATCCACAGTCCCTTTTGAGTGGGAAGAAAAACCCGGAATTCCGAAATCAAGAGGTAGCTTTAGTAATGATCAGAAGCATCATCATGAGGTGGATTTTGAGTTCGACTTTAGTGGTCAATTGGAAAAGACTTCTTTGCCGGCGGACGAGCTCTTCGATGGCGGCAAGATCAGGCCTCTAAAGCTGCCGCCTCGCTTACAAGTTGGGAGCAATGGAGGAGTACGTGATCAAGGTCCCTCTAGTTCTTCACAGAGGTCACCGTCGCCAAGAGCGTCAAGACTTTCCCAAGGAAGGAAACTAGTCAAAGAAGTTCTATCCCCGCGGCATCACAAAAAGGAACATCATACTGATGATCCTTTCACGGTCGCGATGGATGAGACGCGAAAGGATGAACACGAAAATCAAGAGGAAAGACGCGGGAGGGAAAGATCTGCTTCCATTCGTAATAGGGGAAGTAGATCTTTGTCTCCCTTGAGGGTGTCAGACATCATGTTCGACACCCAAGAAGACAACGCAATTTCTTCAACAACAATCAACTCTAATAAGGCCTCTACTTCAGCATACGCTTCATTTTTATCAGCGATCTCGTTCTCATCGAAAGGGAACAGAAAATGGAAATTGAAAGATTTATTGTTGTTTCGGAGTGCATCAGAAGGCCGAGCCACAACGGGCAAAGACCATTCGAGGAACTATGCCATGTTGTCGCCCAAGATGAAGAGTAGTAGTTTAGCGCAGGACGTGAAGAACTCGAGTTTCCGGTCCACCGACAGCGTGGGGTCGGTGAGCTCGAGGAGGAAAGGACCGGTTTCGCCGCACGAGTTGCATTATACGGCGAACCGGGCGGTTACGGAGGAGATGAGGAGGAAGACCTTCTTACCTTACAAGCATGGGCTCTTGGGTTGCTTGGGATTCAACACTGGGTTGCACGAGGTTTCCAGAGGAGCATTCGTGTCTTTGACACGTGGTGGAGGATGCAGA
>Maldo_HF_38102
ATGGAGCTCAAAACTTCACCCGGCAATGGCACCCAACCCCCAAACCCTGAACCGAAACCCGACCCTCCAAACCCTAGCAATGGCGAAACCCAGCTTCAAGACCAGCTTTTCTTTGAAGACTACGACAGCACCTGCTCCACGCCTTACGTCAGCGCGCCGTCGAGCCCCGGACGGAGTGGGCCGGTCAGTGGTTTTTTCTACAGTGCTCCGGCGAGTCCAATGCACTTCGGGTTGAGCACAAAGTCAAACTCTTGTTCGCTTGAGAAGAATGGCGGCAACGGCAGCGGCTCTGTTTCTATGGGTTTTGAGTTCGAGTTCTCTGCGCGGTTCGGGTCGAGCGGGTCGGGCTCCACCGGTCCGATGAGCTCTGCCGACGAGTTGTTCTTGAACGGGAAGATCCGACCCATGAAGCTTTCGACCCACCTGGAAAAGCCCCAGACTTTGGCTCCGTTGTTGGATCTCGAGGCGGAAAATGGGGAAGACGAGGCGGATCGGGGCGGTTTGGAGCCCGTGAGAGGCAGAGATCTGAGGTTCCGCGACAAGTCGCTGCGGCGGAGGACGAGATCTATGTCCCCTCTGAGAAATGAGCCCTTCGAGTGGGAACAGAGGGACGAGATTATTGAAGCTGATGAGAAGGACTGCAACTTTGCTGAAGATTCGAAAGTGCCGGCGAAAAATGGGGAAGAAGACGAAGAGGGAGCGGAGGAGAGCAGCACCGCCACTACTACTCCTTCGGTTTCGGCTTCGTCGTCTCGGTCGTCGTCGGGTGGGAGGAACTCGAAGAAGTGGGTTTTTTTGAAGGAGTTTCTTCACCGGAGTAAAAGCGAAGGGCGGAGCAGCAACCACAAGTTCTGGTCGTCGATTTCGTTCTCCGCCGCGAAGGAGAAGAAACCCACGAAACAGGGCGGTCAGAATACCCAGGGCTCTGCTCTAAAAGACCCCAAATGTAGCAATCCTTTGAACTTGGGCTCAGAGGGGCAAAAACTGAAGGGAAGTGGGGGTGGTGGTTCGGGGAAGAAGACGGCGGCCGTAAAACCCACCAACGGAGTTGGTAAGCGGCGGATGGCGCCGTCGCTTCACGAGCTGCATTACACTGCAAACAGGGCTCAGGCAGAGGAAATGAGGAAGAAGACTTACTTGCCTTACAGGCAAGGGTTGCTTGGATGCTTAGGGTTTAGCTCAAAGGGTTATGGAGCTGCCATGAACTCTGGGTTTGCTAGGGCTTTGAATCCTGTTTCTTCAAGG
>Maldo_HF_43986
ATGGAGATGCAAGTCGCTCTTCCAGTTCCTCCGGTGGACTTCAACTTCGATAGCAGCGCCTGCTCCTCCCCTTACATGACCGCTCCTTCAAGCCCCACCAGATTTGGCAACTACTTCTTCAGCGCACCTACCAGTCCCACCCGTGCCTCCACCTTTTACAGCCACTTCAATGACCTCTCCATGGACAACAACCCTAGACTCTCAGCCTCCACAGTCCCTTTTAAGTGGGAAGAAAAACCCGGAATTCCGAAATCAAGAGCTAGCTTTAGTAACGATCAGAATCATCATCATGAGGAGGATTTTGAGTTCGACTTTAGTGGTCAGTTGGAGAAAGCTTCTTTGCCGGCGGACGAGCTCTTCGATGGCGGCAAGATCAAGCCTCTAAAGCCGCCGCCTCGCTTACAACTTGGGAGGAATGGAGGAGTACATGATCAAGGTCCCTCTAGTCCTTCACCGAAGTCACCGTCGCCAAGAGCGTCAAGACTATCCCAAGGAAGGAAATTAGTCCAAGAAGTTCTATCCCCGCGGCATCACAGAAAGAATCATCGTACTGATGACCCTTTCGCGGCTGCGATGGATGAGACACGAAAGGATGAGTATGAAAATCAAGAGGGAAGACGCGGGAGGGAAAGATCTGCCTCCACTCATAAAAAGGGAAGCAGATCTTTGTCTCCCTTGAGGGTGTCAGATATCATGTTCGAGATCCAAGAAGACAACGCGATTTCTTCAACAACAGTCAACTCTAACAAGGCCTCTACTTCTTCAGCATACTCTTCGTTTTTATCAGCGATCTCGTTCTCATCGAAAGGAAACAGAAAATGGAAATTGAAAGATTTATTGTTGTTTCGGAGTGCATCAGAAGGCCGAGCCACAGCGGGCAAAGACCATTTGAGGAAGTATGCCATGTTGTCGCCCAAGACGAAGAGTAGTAGTAACGTTGCCGAGGACGTGAAGAACTCGAGTTTCCGGTCCACTGACAGCGTGGGGTCGGTGAGCTCCAGGAGGAGAGGACCGGTTTCGGCGCACGAGTTGCATTACACCGCGAACCGGGCGGTAACGGAGGAGATGAGGAGGAAGACCTTCTTGCCTTACAAGCATGGGCTCTTGGGGTGCTTGGGGTTCAACCCTGGTTTGCACGAGATTTCCAGAGGTGCATTTGGGTCTTTGACACGTGGTGGAGGGTGCAGA
>Malba_016956
ATGGAGGTGATAATACCAAGTAGAGCAGCCATGGATTTCGACTTCAACAGCGCTCGATCCTCGCAGTCTGTGACTGAGCCTTCGACACCAAGGCGGTTTGGGGACTTCTACATGAGTGCACCAACAAGCCCAACTCGGATGTCCGAGTTTTATAGGGATTTTGAGGAGTTTTCCAACATGAGTAACTGGGAAGATGATGAGGCAGCATCTCAAGCAGCCACGCCTAAATCGCCTAAATCGCCTAAACGTGAGGATGACTTTGGATTCGATGACTTTGCTTTTGATGTTGGTGAAGAGGTACAAAGAACTTCTCTTTCAGCTGAAGAGCTTTTCGATGGCGGCATCATTAGACCCTTTAATAAGCCTCCACCCACTCCATCATTTTTCCGTCAGGTTCTGTCACCTAGACGGAAAAAGGGTAAAGAATATCCGAAGACCCAAATGGACAACACAACAAGAAGAAGCGAGAGAATAAGCGACCAACAACAAAGAGGTAGAGAGAGAACTCCAGCAGCCTTGTCATCCTCCCTTTCAGGCCGAAGAGCGACAAGATCGGTATCACCTTTGAGGGTCTCCGAGTACCAATGGGTAGAAGAAGAAAAACAAAACCAACAGCAGCAACGGAAGCAACAACAAAACAACAAGCAGTTAGCTCCCAAAGCTATGTTTACATCCTGCACAGATTCTAAGGCTTCAAGAAAATGGAAACTAAAGGATTTTTTGCTGTTTCGAAGCGCCTCGGAGGGAAGAGCCACAGATAAAGATCCATTCACGAAGTACTTAACTTTGTTTAGGAAAAATGAAGACGTGAAGAACTCCAGCTTCAGGTCAATAGACAGCCCGGCCTCAGTTTCGATCTCGAGGAGAAGAGGGCCGCCAGTTTCAGCTCACGAGTTGCATTACACTGCGAACAAAGCAGTGTCTAATGATATGAAGAAGAAGACCTTCTTGCCTTACAAGCAGGGCATTTTGGGCAGATTGGCCTTCAATCCCGCAGTCAGTGCCCTTGCCAATGGCTTTGGGTCTCTTTCAAGAAAA
>Malba_022655
ATGGAGCTCAAAACTTCACCCGGCAATGGCACCCAACCCCCAAACCCTGAACCGAAAACCGACCCTCCAAACCCTAGCAATGGCGAAACCCAGCTTCAAGACCAGCTTTTCTTTGAAGACTACGACAGCACCTGCTCCACGCCTTACGTCAGCGCGCCGTCGAGCCCCGGACGGAGTGGGCCGGTCAGTGGTTTTTTCTACAGTGCTCCGGCGAGCCCAATGCACTTCGGGTTGAGCACAAAGTCAAACTCTTGTTCGCTTGAGAAGAATGGCGGCAACGGCAGCGGCTCTGTTTCTATGGGTTTTGAGTTCGAGTTCTCTGCGCGGTTCGGGTCGAGCGGGTCGGGCTCCACCGGTCCGATGAGCTCTGCCGACGAGTTGTTCTTGAACGGGAAGATCCGACCCATGAAGCTTTCGACCCACCTGGAAAAGCCCCAGACTTTGGCTCCGTTGTTGGATCTCGAGGCGGAAAATGGGGAAGACGAGGCGGATCGGGGCGGTTTGGAGCCCGTGAGAGGCAGAGATCTGAGGTTCCGCGACAAGTCACTGCGGCGGAGGACGAGATCTATGTCCCCTCTGAGAAATGAGCCCTTCGAGTGGGAACAGAGGGACGAGATTATTGAAGCTGATGAGAAGGACTGCAACTTTGCCGAAGATTCGAAAGTGCCGGCGAAAAATGGGGAAGAAGACGAAGAGGGAGCGGAGGAGAGCAGCACCGCCACTACTACTCCTTCGGTTTCGGCTTCGTCGTCTCGGTCGTCGTCGGGTGGGAGGAACTCGAAGAAGTGGGTTTTTTTGAAGGAGTTTCTTCACCGGAGTAAAAGCGAAGGGCGGAGCAGCAACCACAAGTTCTGGTCGTCGATTTCGTTCTCCGCCGCCAAGGAGAAGAAACCCACGAAACAGGGCGGTCAGAATACCCAGGGCTCTGCTCTAAAAGACGCCAAATGTAGCAATCCTTTGAACTTGGGCTCAGAGGGGCAAAAACTGAAGAGAAGTGGGGGTGGTGGTTCGGGGAAGAAGACGGCGGCCGTAAAACCCACGAACGGAGTTGGTAAGCGGCGGATGGCGCCGTCGCTTCACGAGCTGCATTACACTGCAAACAGGGCTCAGGCAGAGGAAATGAGGAAGAAGACTTACTTGCCTTACAGGCAAGGGTTGCTTGGATGCTTAGGGTTTAGCTCAAAGGGTTATGGAGCTGCCATGAACTCTGGGTTTGCTAGGGCTTTGAATCCTGTTTCTTCAAGG
>Malba_023971
ATGGACGCCAAGCTTCGGTCCCTTGTCCCCGATCTTATCTCCCTCACCAATGGCACCCAACCCCCAAATCCTGAACCGAAACCCGACCCGTCAAACCCTGGTAATTTCAAAACCCATCTCGAAAACCAGTTATTCTTTGAAGACTACGACAGCACTTGCACCATACCATATGTTAGCGCGCCGTCGAGCCCCGGACGGAGTGGGCCGATCAATGGGTTTTTCTATAGTGCTCCGGCGAGCCCAATTCACTTCGCGTTGACCACAAAGTTGAACTCTTCTTTGTTTGAGAAGAATGGCGGGAACGACAGCGGCTCTGTTTCTATGGGCTTTGATTTCGAGTTCTTTGCGCGGTTCGGGTTGAGCGAGTCCGGCCTGATCGCCCCAGACTTTGGCTCCGTGTTAGATCTCGAACCGAAAATTAGGGAAGACGAAACAGATCAGAGTGAAGGGCGTAGCAGCAACCACAAGTTCTGGTCGTCGATTTCGTTCTTCGCCATGAAAGAGAAGAAACCCATAAAACAGGGTGGTCAGAATGCTCAGGGCTCTGTTTCAAAAGACCCCAAATGCAGCAACCCTTTGAACTTGGGCTCAGAAGGGCAAAAATTGAAGGAAAGTGGGAGCGGTGGTTCGGGGAAGAAGATGGCAGCTGGAAAACCCACCAACGGGGTCCGATCATCA
>Malba_024951
ATGGAGATGCAAGTCGCTCTTCCAGTTCCTCCGGTGGACTTCAACTTCGATAGCAGCGCCTGCTCCTCCCCTTACATGACCGCTCCTTCAAGCCCCACCAGATTTGGCAACTACTTCTTCAGCGCACCTACCAGTCCCACCCGTGCCTCCACCTTTTACAGCCACTTCAATGACCTCTCCATGGACAACAACCCTAGACTCTCAGCCTCCACAGTCCCTTTTAAGTGGGAAGAAAAACCCGGAATTCCGAAATCAAGAGCTAGCTTTAGTAACGATCAGAATCATCATCATGAGGAGGATTTTGAGTTCGACTTTAGTGGTCAGTTGGAGAAAGCTTCTTTGCCGGCGGACGAGCTCTTCGATGGCGGCAAGATCAAGCCTCTAAAGCCGCCGCCTCGCTTACAACATGGGAGGAATGGAGGAGTACATGATCAAGGTCCCTCTAGTCCTTCACCGAGGTCACCGTCGCCAAGAGCGTCAAGACTATCGCAAGGAAGGAAACTAGTCCAAGAAGTCCTATCCCCGCGGCATCACAGAAAGAATCATCGTACTGATGACCCTTTCGCGGCTGCGATGGATGAGACACGAAAGGATGAGTATGAAAATCAAGAGGGAAGACGCGGGAGGGAAAGATCTGCCTCCACTCATAAAAAGGGAAGCAGATCTTTGTCTCCCTTGAGGGTGTCAGATATCATGTTCGAGATCCAAGAAGACAACGCGATTTCTTCAACAACAGTCAACTCTAACAAGGCCTCTACTTCTTCAGCATACTCTTCGTTTTTATCAGCGATCTCGTTCTCATCGAAAGGAAACAGAAAATGGAAATTGAAAGATTTATTGTTGTTTCGGAGTGCATCAGAAGGCCGAGCCACAGCGGGCAAAGACCATTTGAGGAAGTATGCCATGTTGTCGCCCAAGACGAAGAGTAGTAGTAGCGTTGCCGAGGACGTGAAGAACTCGAGTTTCCGGTCCACTGACAGCGTGGGGTCGGTGAGCTCCAGGAGGAGAGGACCGGTTTCGGCGCACGAGTTGCATTACACCGCGAACCGGGCGGTAACGGAGGAGATGAGGAGGAAGACCTTCTTGCCTTACAAGCATGGGCTCTTGGGGTGCTTGGGGTTCAACCCTGGTTTGCACGAGATTTCCAGAGGTGCATTTGGGTCTTTGACACGTGGTGGAGGGTGCAGA
>Malba_033461
ATGGAGATGCACGTGGCTCTTCCAGTTCCTCCGGTGGACTTCAACTTCGACAGCAGCGCCTGCTCCTCCCCTTACATGACTGCTCCTTCTAGCCCCACCCGATTCGGCAACTACTACTTTAGCGCACCCACCAGTCCCACCCGATTCGGCAACTACTACTTTAGCGCACCCACCAGTCCCACCCGAGCCTCGGCCTTCTACAGCCACTTCAATGACCTCTCCATGGACACTAACCCTATACTTTCAGCCTCCACAGTCCCTTTTGAGTGGGAAGAAAAACCCGGAATTCCGAAATCAAGAGGTAGCTTTAGTAATGATCAGAAGCATCATCATGAGGAGGATTTTGAGTTCGACTTCAGTGGTCAATTGGAAAAGACTTCTTTGCCGGCGGACGAGCTCTTCGATGGCGGCAAGATCAGGCCTCTAAAACTGCCGCCTCGCTTACAAGTTGGGAGCAATGGAGGAGTACGTGATCAAGGTCCCTCTAGTTCTTCACAGAGGTCACCGTCGCCAAGAGCGTCAAGACTTTCCCAAGGAAGGAAACTAGTCAAAGAAGTTCTATCCCCGCGGCATCACAAAAAGGAACATCATACTGATGATCCTTTCGCGGTCGCGATGGATGAGACGCGAAAGGATGAACACAAAAATCAAGAGGAAAGACGCGGGAGGGAAAGATCTGCTTCCATTCGTAATAGGGGAAGTAGATCTTTGTCTCCCTTGAGGGTGTCAGACATCGTGTTCGACACCCAAGAAGACAACGCAATTTCTTCAACAACAATCAACTCTAATAAGGCCTCTACTTCGGCATACGCTTCATTTTTATCAGCGATCTCGTTCTCATCGAAAGGGAACAGAAAATGGAAATTGAAAGATTTATTGTTGTTTCGGAGTGCATCAGAAGGCCGAGCCACAACGGGCAAAGACCATTCGAGGAAGTATGCCATGTTGTCGCCCAAGATGAAGAGTAGTAGTGTAGCGCAGGACGTGAAGAACTCGAGTTTCCGGTCCACCGACAGCGTGGGGTCGGTGAGCTCGAGGAGGAAAGGACCGGTTTCGCCGCACGAGTTGCATTATACGGCGAACCGGGCGGTTACGGAGGAGATGAGGAGGAAGACCTTCTTACCTTACAAGCATGGGCTCTGGGGTTGCTTGGGATTCAACACTGGGTTGCACGAGGTTTCCAGAGGAGCATTCGTGTCTTTGACACGTGGTGGAGGATGCAGA
>Malba_039743
ATGAAACAGGGCGGTCAGAATGCTCAGGGCTCTGTTTCAAAAGACCCCAAATGCAGCAACCCTTTGAACTTAGGCTCAGAGGGGCAAAAATTGAAGGGAAGTGGGAGCGGTGGTTCGGGGAAGAAGACGGGGGCCGGAAAACCCACCAACGGTGTTGGGAAGCGGCGTCATCCGCCGTCGCTTCACGAGCTGCATTACACTGCAAACAGGGCTCAGGCTGAGGAAATGAGGAAAAAGACTTACTTGCCTTACAGGCAAGGGTTGCTCGGATGCTTAGGGTTTAGCTCAAAGGGTTATGGAGCTGCCATGAATTCTGGGTTTGCTAGGGCTTTGAATCCAGTTTCTTCAAGG
>Malba_041413
ATGGAGGTGCTGATACCAAGTAGAGCAGACATGGATTTCGACTTCAACAGCGCTCGATCCTCGCCGTCCGTGACTGCACCTTCGACACCACGGCGGTTTGGGGACTTCTACATGAGTGCACCAACAAGCCCAACTCGGATGTCCGAGTTTTATAGGGATTTTGAGGAGTTTTCCAACACGAGTAACTGGAAAGATGATGAGACAGCATCTCAAGCAGCCACCCCAAGATCACCGAAATCACAAAAACGTGAGGAGGACTTTGGATTCGATGACTTTGCTTTTGATGTTGGTGAAGAGGTACAAAGAACTTCCCTCTCAGCTGAAGAGCTTTTCGATGGCGGCATCATAAGACCCTTTAATAAGCCTCCACCTACTCCATCCATTTTCCGTAAGGTTCTTTCGCCTAGACGGAAAAAGGGTAAAGAATATCCATTTGGGTTATCGTCCCCGACCCAAATGGACAAAAACACAAGAAGAAGCGAGAGAAGAAGCGATCAACAACAACAAAGAGGGAGAGAGAGAGCTCCAGCAGCCTTGTCATCCTCCATTTCAGGCAGAAGAGCGACGAGATCGGTGTCACCTTTGAGGGTTTCGGAGTACCAATGGGTAGAAGAAGAAAAACAAAATCAACAGAAGCAACAGCAGCCACAACAAAACAACAAGCAGTTAGCTCCTACAGCTATGTTTACATCCTGCATAGTTTCTAAGGCTTCAAGAAAATGGAAACTGAAGGACTTTTTGTTGTTTCGAAGCGCATCGGAGGGAAGAGCCACAGATAAAGATCCGTTCAGGAAGTACTCAACTTTGTTCAGAAAAAATGAAGACATGAAGAACTCCAGCTTCAGGTCAATAGACAGCCCGGCCTCGGTTTCGAGCTCAAGGAGAAAAGGGCCGCCAGTTTCAGCTCACGAGTTGCATTACACTGTGAACAAAGCAGCGTCTAATGATATGAAGAAGAAAACCTTCTTGCCTTACAAGCAGGGCATTTTGGGTAGATTGGCCTTCAATCCCGCCGTCAGTGCCCTTGCCAACGGCTTTGGGTCTCTTTCAAGAAAA
>Malsi_08g010140
ATGGAGGTGATAATACCAAGTAGAGCAGCCATGGATTTCGACTTCAACAGCGCTCGATCCTCGCAGTCTGTGACTGAGCCTTCGACACCAAGGCGGTTTGGGGACTTCTACATGAGTGCACCAACAAGCCCAACTCGGATGTCCGAGTTTTATAGGGATTTTGAGGAGTTTTCCAACATGAGTAACTGGGAAGATGATGAGGCAGCATCTCAAGCAGCCACGCCTAAATCGCCTAAATCGCCTAAACGTGAGGATGACTTTGGATTCGATGACTTTGCTTTTGATGTTGGTGAAGATGTACAAAGAACTTCTCTTTCAGCTGAAGAGCTTTTCGATGGCGGCATCATTAGACCCTTTAATAAGCCTCCACCCACTCCATCATTTTTCCGTCAGGTTCTGTCACCTAGACGGAAAAAGGGTAAAGAATATCCGAAGACCCAAATGGACAACACAACAAGAAGAAGCGAGAGAATAAGCGAACAACAACAAAGAGGTAGAGAGAGAACTCCAGCAGCCTTGTCATCCTCCCTTTCAGGCCGAAGAGCGACAAGATCGGTATCACCTTTGAGGGTCTCCGAGTACCAATGGGTAGAAGAAGAAAAACAAAACCAACAGCAGCAACGGAAGCAACAACAAAACAACAAGCAGTTAACTCCCAAAGCTATGTTTACATCCTGCACAGATTCTAAGGCTTCAAGAAAATGGAAACTAAAGGATTTTTTGTTGTTTCGAAGCGCCTCGGAGGGAAGAGCCACAGATAAAGATCCATTCACGAAGTACTTAACTTTGTTTAGGAAAAATGAAGACGTGAAGAACTCCAGCTTCAGGTCAATAGACAGCCCGGCCTCAGTTTCGATCTCGAGGAGAAGAGGGCCGCCAGTTTCAGCTCACGAGTTGCATTACACTGCGAACAAAGCAGTGTCTAATGATATGAAGAAGAAGACCTTCTTGCCTTACAAGCAGGGCATTTTGGGCAGATTGGCCTTCAATCCCGCGGTCAGTGCCCTTGCCAATGGCTTTGGGTCTCTTTCAAGAAAA
>Malsi_15g008610
ATGGAGGTGCTGATACCAAGTAGAGCAGACATGGATTTCGACTTCAACAGCGCTCGATCCTCGCCGTCCGTGACTGCACCTTCGACACCACGGCGGTTTGGGGACTTCTACATGAGTGCACCAACAAGCCCAACTCGGATGTCCGAGTTTTATAGGGATTTTGAGGAGTTTTCCAACACGAGTAACTGGAAAGATGATGAGACAGCATCTCAAGCAGCCACCCCAAGATCACCGAAATCACATAAACCTGAGGAGGACTTTGGATTCGATGACTTTGCTTTTGATGTTGGTGAAGAGGTACAAAGAACTTCCCTCTCAGCTGAAGAGCTTTTCGATGGCGGCATCATAAGACCCTTTAATAAGCCTCCACCTACTCCATCCATTTTCCGTAAGGTTCTTTCGCCTAGACGGAAAAAGGGTAAAGAATATCCATTTGGGTTATCGTCCCCGACCCAAATGCACAACAACACAAGAAGAAGCGAGAGAAGAAGCGATCAACAACAACAAAGAGGTAGAGAGAGAGCTCCAGCAGCCTTGTCATCCTCCATTTCAGGCAGAAGAGCGACGAGATCGGTGTCACCTTTGAGGGTTTCGGAGTACCAATGGGTAGAAGAAGAAAAACAAAATCAACAGAAGCAACAGCAGCCACAACAAAACAACAAGCAGTTAGCTCCTACAGCTATGTTTACATCCTGCATAGTTTCTAAGGCTTCAAGAAAATGGAAACTGAAGGACTTTTTGTTGTTTCGAAGCGCATCGGAGGGAAGAGCCACAGATAAAGATCCGTTCAGGAAGTACTCAACTTTGTTCAGAAAAAATGAAGACATGAAGAACTCCAGCTTCAGGTCAATAGACAGCCCGGCCTCGGTTTCGAGCTCAAGGAGAAAAGGGCCGCCAGTTTCAGCTCACGAGTTGCATTACACTGTGAACAAAGCAGCGTCTAATGATATGAAGAAGAAAACCTTCTTGCCTTACAAGCAGGGCATTTTGGGTAGATTGGCCTTCAATCCCGCCGTCAGTGCCCTTGCCAACGGCTTTGGGTCTCTTTCAAGAAAA
>Malsy_04g017290
ATGGAGCTCAAAACTTCGCCCGGCAATGGTACCCAACCCCCAAACCCTGAACCGAAACCCGACCCGTCAAACCCTGGTAATGCCGAAACCCAGCAAACCCAGCTCGAAAACCAGCTCTTCTTTGAAGACTACGACAGCACCTGCTCCACACCTTACGTCAGCGCGCCGTCGAGCCCCGGACGGAGTGGGCCGGTCAGTGGGTTTTTCTACAGTGCTCCGGCGAGCCCAATGCACTTCGCATTGACCACAAAGTCGAACTCATCTTCGTTTGAGAAGAATGGCGGGAACGGCAGCGGCTCTGTTTCTATGGGTTTTGAGTTCGAGTTCTCTGCGCGGTTCGGGTCGAGCGGGTCCGGCCCGACCGGTCCGATGAGCTCGGCCGACGAGTTGTTCTTGAACGGCAAGATCCGACCCATGAAGCTCTCGACCCACCTGGAAAAGCCCCAGACTTTGGCTCCGTTGCTGGATCTCGAACCGGAAACTGGGGAAGACGAAGCGGATCGGGTGGGGTTCGAACCCGTGAGAGGCAGAGATCAGAGGTTCCGCGACAAGTCCCTGCGGCGGAGGACGAGATCTTTGTCCCCTCTGAGACATGAGCCATTCGAGTGGGGACAGAACGACGAGATTCTTGAAGCTGAAGAGAAAGACTGCAACTTTGCTGAAGATCCGAAAGGGGCGGCGAAAAACGGGGAAGAAGACGAAGAGGGAGTGGAGGAGAGCAGCACCACCACCACTACTCCTTCGGTTTCAGCTTCGTCGTCGCGGTCGTCGTCGGTGGGGCGGAACTCGAAAAGGTGGGTTTTTCTGAAGGAGTTTCTTCACCGGAGTAAGAGTGAAGGGCGGAGCAGCAACCACAAGTTCTGGTCGTCGATTTCGTTCTCCGCCGCGAAAGAGAAGAAACCCGTGAAACAGGGCGGTCAGAATGCTCAGGGCTCTGTTTCAAAGGACCCCAAATGCAGCAACCCTTTGAACTTGGGCTCAGAGGGGCAAAAATTGAAGGGAAGTGGGAGCGGTGGTTCGGGGAAGAAGACGGGGGCCGGAAAACCCACCAACGGTGTCGGGAAGCGGCGTCATCCGCCGTCGCTTCACGAGCTGCATTACACTGCAAACAGGGCTCAGGCTGAGGAAATGAGGAAAAAGACTTACTTGCCTTACAGGCAAGGGTTGCTCGGATGCTTAGGGTTTAGCTCAAAGGGTTATGGAGCTGCCATGAATTCTGGGTTTGCTAGGGCTTTGAATCCAGTTTCTTCAAGCTTTTGGTGCTACAAACAAATGCACGTTTTGCATGAGATGGTGGTTGGGATGTTTGGTATTGATGATGAGGTGACCCCAATTTGCCTTATG
>Malsy_05g008430
ATGAGGAATGAAATCCTCCAAGAACAGTATGAGAAACTCTTCGAGATGCTTCACAAGGCTAAGCAGACTCAATCTCATGAGCCTATCGTCTTTATGGATGTTAACCATTGCATGGATTCCTTCGCCAAGCTAAGGGAACTCTTTGTGGCTCAACACATCTTCCAAGCTGATCACTTAAACTCTGGTGATGAGTTATACACCATTTTTCAGAAATCAGACGAGTCATTACGTGAATATGCCGGTCGATTCAACCATGAATACTCTCGTTGCGCTGAGAAAGATGACAAAATAGCACTCAGGGCCTTAACAGTAAGCATGTGTGAATGCTTCTTCAAGTACATGATCAATGCTAACACTTGGAAGACTTACTATGAGGTGATGACGCAAGCTTACAATCATGCATTTGCCAAGGCAAGGACATACCAATGGAATCCTTATATGGTAAACCCTTATCAAAAAGTGGGGAGTGAATGTCAATTTCTACCAAGTGAAAAGGTTTTGGCCTTCCAGACACTCATTGTATCCCCTTCTGCCTCATTTAGCAACCTTCCAGATGGCCAAGCTTATTCGCCTTTTGGCAAGAGGAAGAATTTTTACTCTCAGCAAGCTTATTACAACAAGAGGAATAAAGGTTCGTATCAAGATAATCAGGTCCTCAACCGAGAAGCTTTCCTCATTCGGAAACTTAGGGGAGCACTGTTTGTACCATACCTGACCAATCCCAAAACTACCAAGTACCGGTCAACTTCATACCTTCAGGGACCCACTGAAGGTGCACTGAAGATCAACGAAAATCTGAAGAAGGAAGTGGATGAGTTGCAATGCGTCTGTGTTGGTCTGCTTAAGGATAATAAGCAGCCGAAGGGTAGGAAGGCTGGGCTCAAGGCTTCGCTTGTTTATAGTCAAGCTCGAGACTTTGAGAACTTCTCTATTTCTCCGAAATACTTGCATGCCTTTACTTTTGAGGCTTCCATTGGTGAAGTAGTCGAAGAAGTTGGTGCCCAAGCTGGAGCATTAGGGGTGAAGCGTTGGATGATGCTGCTACTGAGAGTGTTGCGGCTGCTGAAGGTGTGGCAACCGAGTAGTCGTGGGATGTATCAATTTTTCGAGCTCCCAGCTGCTCCACGCACCATGGAGATGCACGTGGCTCTTCCAGTTCCTCCGGTGGACTTCAACTTCGACAGCAGCGCTTGCTCCTCCCCTTACATGACTGCTCCTTCTAGCCCCACCCGATTCGGCAACTACTACTTTAGCGCACCCACCAGTCCCACCCGAGCCTCGGCCTTCTACAGCCACTTCAATGACCTCTCCATGGAAACTAACCCTATACTTTCAGCATCCACAGTCCCTTTTGAGTGGGAAGAAAAACCCGGAATTCCGAAATCAAGAGGTAGCTTTAGTAATGATCAGAAGCATCATCATGAGGTGGATTTTGAGTTCGACTTTAGTGGTCAATTGGAAAAGACTTCTTTGCCGGCGGACGAGCTCTTCGATGGCGGCAAGATCAGGCCTCTAAAGCTGCCGCCTCGCTTACAAGTTGGGAGCAATGGAGGAGTACGTGATCAAGGTCCCTCTAGTTCTTCACAGAGGTCACCGTCGCCAAGAGCGTCAAGACTTTCCCAAGGAAGGAAACTAGTCAAAGAAGTTCTATCCCCGCGGCATCACAAAAAGGAACATCATACTGATGATCCTTTCACGGTCGCGATGGATGAGACGCGAAAGGATGAACACGAAAATCAAGAGGAAAGACGCGGGAGGGAAAGATCTGCTTCCATTCGTAATAGGGGAAGTAGATCTTTGTCTCCCTTGAGGGTGTCAGACATCATGTTCGACACCCAAGAAGACAACGCAATTTCTTCAACAACAATCAACTCTAATAAGGCCTCTACTTCAGCATACGCTTCATTTTTATCAGCGATCTCGTTCTCATCGAAAGGGAACAGAAAATGGAAATTGAAAGATTTATTGTTGTTTCGGAGTGCATCAGAAGGCCGAGCCACAACGGGCAAAGACCATTCGAGGAACTATGCCATGTTGTCGCCCAAGATGAAGAGTAGTAGTTTAGCGCAGGACGTGAAGAACTCGAGTTTCCGGTCCACCGACAGCGTGGGGTCGGTGAGCTCGAGGAGGAAAGGACCGGTTTCGCCGCACGAGTTGCATTATACGGCGAACCGGGCGGTTACGGAGGAGATGAGGAGGAAGACCTTCTTACCTTACAAGCATGGGCTCTTGGGTTGCTTGGGATTCAACACTGGGTTGCACGAGGTTTCCAGAGGAGCATTCGTGTCTTTGACACGTGGTGGAGGATGCAGA
>Malsy_08g009880
ATGGATTTCGACTTCAACAGCGCTCGATCCTCGCAGTCTGTGACTGAGCCTTCGACACCAAGGCGGTTTGGGGACTTCTACATGAGTGCACCAACAAGCCCAACTCGGATGTCCGAGTTTTATAGGGATTTTGAGGAGTTGTCCAACATGAGTAACTGGGAAGATGATGAGGCAGCATCTCAAGCAGCCACGCCTAAATCGCCTAAATCGCCTAAACGTGAGGATGACTTTGGATTCGATGACTTTGCTTTTGATGTTGGTGAAGATGTACAAAGAACTTCTCTTTCAGCTGAAGAGCTTTTCGATGGCGGCATCATTAGACCCTTTAATAAGCCTCCACCCACTCCATCATTTTTCCGTCAGGTTCTGTCACCTAGACGGAAAAAGGGTAAAGAATATCCGAAGACCCAAATGGACAACACAACAAGAAGAAGCGAGAGAATAAGCGAACAACAACAAAGAGGTAGAGAGAGAACTCCAGCAGCCTTGTCATCCTCCCTTTCAGGCCGAAGAGCGACAAGATCGGTATCACCTTTGAGGGTCTCCGAGTACCAATGGGTAGAAGAAGAAAAACAAAACCAACAGCAGCAACGGAAGCAACAACAAAACAACAAGCAGTTAACTCCCAAAGCTATGTTTACATCCTGCACAGATTCTAAGGCTTCAAGAAAATGGAAACTAAAGGATTTTTTGTTGTTTCGAAGCGCCTCGGAGGGAAGAGCCACAGATAAAGATCCATTCACGAAGTACTTAACTTTGTTTAGGAAAAATGAAGACGTGAAGAACTCCAGCTTCAGGTCAATAGACAGCCCGGCCTCAGTTTCGATCTCGAGGAGAAGAGGGCCGCCAGTTTCAGCTCACGAGTTGCATTACACTGCGAACAAAGCAGTGTCTAATGATATGAAGAAGAAGACCTTCTTGCCTTACAAGCAGGGCATTTTGGGCAGATTGGCCTTCAATCCCGCGGTCAGTGCCCTTGCCAATGGCTTTGGGTCTCTTTCAAGAAAA
>Malsy_10g008990
ATGGAGATGCAAGTCGCTCTTCCAGTTCCTCCGGTGGACTTCAACTTCGATAGCAGCGCCTGCTCCTCCCCTTACATGACCGCTCCTTCAAGCCCCACCAGATTTGGCAACTACTTCTTCAGCGCACCTACCAGTCCCACCCGTGCCTCCACCTTTTACAGCCACTTCAATGACCTCTCCATGGACAACAACCCTAGACTCTCAGCCTCCACAGTCCCTTTTAAGTGGGAAGAAAAACCCGGAATTCCGAAATCAAGAGCTAGCTTTAGTAACGATCAGAATCATCATCATGAGGAGGATTTTGAGTTCGACTTTAGTGGTCAGTTGGAGAAAGCTTCTTTGCCGGCGGACGAGCTCTTCGATGGCGGCAAGATCAAGCCTCTAAAGCCGCCGCCTCGCTTACAACTTGGGAGGAATGGAGGAGTACATGATCAAGGTCCCTCTAGTCCTTCACCGAAGTCACCGTCGCCAAGAGCGTCAAGACTATCCCAAGGAAGGAAATTAGTCCAAGAAGTTCTATCCCCGCGGCATCACAGAAAGAATCATCGTACTGATGACCCTTTCGCGGCTGCGATGGATGAGACACGAAAGGATGAGTATGAAAATCAAGAGGGAAGACGCGGGAGGGAAAGATCTGCCTCCACTCATAAAAAGGGAAGCAGATCTTTGTCTCCCTTGAGGGTGTCAGATATCATGTTCGAGATCCAAGAAGACAACGCGATTTCTTCAACAACAGTCAACTCTAACAAGGCCTCTACTTCTTCAGCATACTCTTCGTTTTTATCAGCGATCTCGTTCTCATCGAAAGGAAACAGAAAATGGAAATTGAAAGATTTATTGTTGTTTCGGAGTGCATCAGAAGGCCGAGCCACAGCGGGCAAAGACCATTTGAGGAAGTATGCCATGTTGTCGCCCAAGACGAAGAGTAGTAGTAGCGTTGCCGAGGACGTGAAGAACTCGAGTTTCCGGTCCACTGACAGCGTGGGGTCGGTGAGCTCCAGGAGGAGAGGACCGGTTTCGGCGCACGAGTTGCATTACACCGCGAACCGGGCGGTAACGGAGGAGATGAGGAGGAAGACCTTCTTGCCTTACAAGCATGGGCTCTTGGGGTGCTTGGGGTTCAACCCTGGTTTGCACGAGATTTCCAGAGATGTT
>Malsy_12g018920
ATGGAGCTCAAAACTTCACCCGGCAATGGCACCCAACCCCCAAACCCTGAACCGAAACCCGACCCTCCAAACCCTAGCAATGGCGAAACCCAGCTTCAAGACCAGCTTTTCTTTGAAGACTACGACAGCACCTGCTCCACGCCTTACGTCAGCGCGCCGTCGAGCCCCGGACGGAGTGGGCCGGTCAGTGGTTTTTTCTACAGTGCTCCGGCGAGCCCAATGCACTTCGGGTTGAGCACAAAGTCAAACTCTTGTTCGCTTGAGAAGAATGGCGGCAACGGCAGCGGCTCTGTTTCTATGGGTTTTGAGTTCGAGTTCTCTGCGCGGTTCGGGTCGAGCGGGTCGGGCTCCACCGGTCCGATGAGCTCTGCCGACGAGTTGTTCTTGAACGGGAAGATCCGACCCATGAAACTTTCGACCCACCTGGAAAAGCCCCAGACTTTGGCTCCGTTGTTGGATCTCGAGGCGGAAAATGGGGAAGACGAGGCGGATCGGGGCGGTTTGGAGCCCGTGAGAGGCAGAGATCTGAGGTTCCGCGACAAGTCGCTGCGGCGGAGGACGAGATCTATGTCCCCTCTGAGAAATGAGCCCTTCGAGTGGGAACAGAGGGACGAGATTATTGAAGCTGATGAGAAGGACTGCAACTTTGCTGAAGATTCGAAAGCGCCGGCGAAAAATGGGGAAGAAGACGAAGAGGGAGCGGAGGAGAGCAGCACCGCCACTACTACTCCTTCGGTTTCGGCTTCGTCGTCTCGGTCGTCGTCGGGTGGGAGGAACTCGAAGAAGTGGGTTTTTTTGAAGGAGTTTCTTCACCGGAGTAAAAGCGAAGGGCGGAGCAGCAACCACAAGTTCTGGTCGTCGATTTCGTTCTCCGCCGCGAAGGAGAAGAAACCCACGAAACAGGGCGGTCAGAATACCCAGGGCTCTGCTCTAAAAGACCCCAAATGTAGCAATCCTTTGATCTTGGGCTCAGAGGGGCAAAAACTGAAGGGAAGTGGGGGTGGTGGTTTGGGGAAGAAGACGGCGGCCGTAAAACCCACCAACGGAGTTGGTAAGCGGCGGATGGCGCCGTCGCTTCACGAGCTGCATTACACTGCAAACAGGGCTCAGGCAGAGGAAATGAGGAAGAAGACGTACTTGCCTTACAGGCAAGGGTTGCTTGGATGCTTAGGGTTTAGCTCAAAGGGTTATGGAGCTGCCATGAACTCTGGGTTTGCTAGGGCTTTGAATCCTGTTTCTTCAAGTTTTGCCGCAAAATCGAGTGCAGTGGCGGTTTTAGTTTATTCTCTGCTGTCAATACTACTACTGGAAGCTTTGGTGCTGCAAATGCACATTTTGCATGAGATGGTGGTTGGGATGTTTGGTAGAGTTGCTGAGGTGACCCAA
>Malsy_15g007510
ATGGAGGTGCTGATACCAAGTAGAGCAGACATGGATTTCGACTTCAACAGCGCTCGATCCTCGCCGTCCGTGACTGCACCTTCGACACCACGGCGGTTTGGGGACTTCTACATGAGTGCACCAACAAGCCCAACTCGGATGTCCGAGTTTTATAGGGATTTTGAGGAGTTTTCCAACACGAGTAACTGGAAAGATGACGAGACAGCATCTCAAGCAGCCACCCCAAGATCACCGAAATCACATAAACGTGAGGAGGACTTTGGATTCGATGACTTTGCTTTTGATGTTGGTGAAGAGGTACAAAGAACTTCCCTCTCAGCTGAAGAGCTTTTCGATGGCGGCATCATAAGACCCTTTAATAAGCCTCCACCTACTCCATCCATTTTCCGTAAGGTTCTTTCGCCTAGACGGAAAAAGGGTAAAGAATATCCATTTGGGTTATCGTCCCCGACCCAAATGGACAACAACACAAGAAGAAGCGATCAACAACAACAAAGAGGGAGAGAGAGAGCTCCAGCAGCCTTGTCATCCTCCATTTCAGGCAGAAGAGCGACGAGATCGGTGTCACCTTTGAGGGTTTCGGAGTACCAATGGGTAGAAGAAGAAAAACAAAATCAACAGAAGCAACAGCAGCCACAACAAAACAACAAGCAGTTAGCTCCTACAGCTATGTTTACATCCTGCATAGTTTCTAAGGCTTCAAGAAAATGGAAACTGAAGGACTTTTTGTTGTTTCGAAGCGCATCGGAGGGAAGAGCCACAGATAAAGATCCGTTCAGGAAGTACTCAACTTTGTTCAGAAAAAATGAAGACATGAAGAACTCCAGCTTCAGGTCAATAGACAGCCCGGCCTCGGTTTCGAGCTCAAGGAGAAAAGGGCCGCCAGTTTCAGCTCACGAGTTGCATTACACTGTGAACAAAGCAGCGTCTAATGATATGAAGAAGAAAACCTTCTTGCCTTACAAGCAGGGCATTTTGGGTAGATTGGCCTTCAATCCCGCCGTCAGTGCCCTTGCCAACGGCTTTGGGTCTCTTTCAAGAAAA
>Maldo_GDDH_04G1195400
ATGGAGCTCAAAACTTCGCCCGGCAATGGTACCCAACCCCCAAACCCTGAACCGAAACCCGACCCGTCAAACCCTGGTAATGCCGAAACCCAGCAAACCCAGCTAGAAAACCAGCTCTTCTTTGAAGACTACGACAGCACCTGCTCCACACCTTACGTCAGCGCGCCGTCGAGCCCCGGACGGAGTGGGCCGGTCAGTGGGTTTTTCTACAGTGCTCCGGCGAGCCCAATGCACTTCGCATTGACCACAAAGTCGAACTCATCTTCGTTTGAGAAGAATGGCGGGAACGGCAGCGACTCTGTTTCTATGGGTTTTGAGTTCGAGTTCTCTGCGCGGTTCGGGTCGAGCGGGTCCGGCCCGACCGGTCCGATGAGCTCGGCCGACGAGTTGTTCTTGAACGGCAAGATCCGACCCATGAAGCTCTCGACCCACCTGGAAAAGCCCCAGACTTTGGCTCCGTTGCTGGATCTCGAACCGGAAACTGGGGAAGACGAAGCGGATCGGGTGGGGTTCGAACCCGTGAGAGGCAGAGATCTGAGGTTCCGTGACAAGTCCCTGCGGCGGAGGACGAGATCTTTGTCCCCTTTGAGACATGAGCCATTCGAGTGGGGACAGAACGACGAGATTCTTGAAGCTGAAGAGAAAGACTGCAACTTTGCTGAAGATCCGAAAGGGGCGGCGAAAAACGGGGAAGAAGACGAAGAGGGAGTGGAGGAGAGCAGCAGCACCACCACTACTCCTTCGGTTTCAGCTTCGTCGTCGCGGTCGTCGTCGGTGGGGCGGAACTCGAAAAGGTGGGTTTTTCTGAAGGAGTTTCTTCACCGGAGTAAGAGTGAAGGGCGGAGCAGCAACCACAAGTTCTGGTCGTCGATTTCGTTCTCCGCCGCGAAAGAGAAGAAACCCATGAAACAGGGCGGTCAGAATGCTCAGGGCTCTGTTTCAAAAGACCCCAAATGCAGCAACCCTTTGAACTTGGGCTCAGAGGGGCAAAAATTGAAGGGAAGTGGGAGCGGTGGTTCGGGGAAGAAGACGGGGGCCGGAAAACCCACCAACGGTGTCGGGAAGCGGCGTCATCCGCCGTCGCTTCACGAGCTGCATTACACTGCAAACAGGGCTCAGGCTGAGGAAATGAGGAAAAAGACTTACTTGCCTTACAGGCAAGGGTTGCTCGGATGCTTAGGGTTTAGCTCAAAGGGTTATGGAGCTGCCATGAATTCTGGGTTTGCTAGGGCTTTGAATCCAGTTTCTTCAAGG
>Maldo_GDDH_05G1075600
ATGACCACAACGGGCAAAGACCATTCGAGGAACTATGCCATGTTGTCGCCCAAGATGAAGAGTAGTAGTTTAGCGCAGGACGTGAAGAACTCGAGTTTCCGGTCCACCGACAGCGTGGGGTCGGTGAGCTCGAGGAGGAAAGGACCGGTTTCGCCGCACGAGTTGCATTATACGGCGAACCGGGCGGTTACGGAGGAGATGAGGAGGAAGACCTTCTTACCTTACAAGCATGGGCTCTTGGGTTGCTTGGGATTCAACACTGGGTTGCACGAGGTTTCCAGAGGAGCATTCGTGTCTTTGACACGTGGTGGAGGATGCAGA
>Maldo_GDDH_08G1106900
ATGGAGGTGATAATACCAAGTAGAGCAGCCATGGATTTCGACTTCAACAGCGCTCGATCCTCGCAGTCTGTGACTGAGCCTTCGACACCAAGGCGGTTTGGGGACTTCTACATGAGTGCACCAACAAGCCCAACTCGGATGTCCGAGTTTTATAGGGATTTTGAGGAGTTTTCCAACATGAGTAACTGGGAAGATGATGAGGCAGCATCTCAAGCAGCCACGCCAAAATCGCCTAAATCGCCTAAACGTGAGGATGACTTTGGATTCGATGACTTTGCTTTTGATGTTGGTGAAGATGTACAAAGAACTTCTCTTTCAGCTGAAGAGCTTTTCGATGGCGGCATCATTAGACCCTTTAATAAGCCTCCACCCACTCCATCATTTTTCCGTCAGGTTCTGTCTCCTAGACGGAAAAAGGGTAAAGAATATCCGAAGACCCAAATGGACAACACAACAAGAAGAAGCGAGAGAATAAGCGAACAACAACAAAGAGGTAGAGAGAGAACTCCAGCAGCCTTGTCATCCTCCCTTTCAGGCCGAAGAGCGACAAGATCGGTATCACCTTTGAGGGTCTCCGAGTACCAATGGGTAGAAGAAGAAAAACAAAACCAACAGCAGCAAAGGAAGCAACAACAAAACAACAAGCAGTTAACTCCCAAAGCTATGTTTACATCCTGCACAGATTCTAAGGCTTCAAGAAAATGGAAACTAAAGGATTTTTTGTTGTTTCGAAGCGCCTCGGAGGGAAGAGCCACAGATAAAGATCCATTCACGAAGTACTTAACTTTGTTTAGGAAAAATGAAGACGTGAAGAACTCCAGCTTCAGGTCAATAGACAGCCCGGCCTCAGTTTCGATCTCGAGGAGAAGAGGGCCGCCAGTTTCAGCTCACGAGTTGCATTACACTGCGAACAAAGCAGTGTCTAATGATATGAAGAAGAAGACCTTCTTGCCTTACAAGCAGGGCATTTTGGGCAGATTGGCCTTCAATCCCGCGGTCAGTGCCCTTGCCAATGGCTTTGGGTCTCTTTCAAGAAAA
>Maldo_GDDH_10G1090600
ATGGAGATGCAAGTCGCTCTTCCAGTTCCTCCGGTGGACTTCAACTTCGATAGCAGCGCCTGCTCCTCCCCTTACATGACCGCTCCTTCAAGCCCCACCAGATTTGGCAACTACTTCTTCAGCGCACCTACCAGTCCCACCCGTGCCTCCACCTTTTACAGCCACTTCAATGACCTCTCCATGGACAACAACCCTAGACTCTCAGCCTCCACAGTCCCTTTTAAGTGGGAAGAAAAACCCGGAATTCCGAAATCAAGAGCTAGCTTTAGTAACGATCAGAATCATCATCATGAGGAGGATTTTGAGTTCGACTTTAGTGGTCAGTTGGAGAAAGCTTCTTTGCCGGCGGACGAGCTCTTCGATGGCGGCAAGATCAAGCCTCTAAAGCCGCCGCCTCGCTTACAACTTGGGAGGAATGGAGGAGTACATGATCAAGGTCCCTCTAGTCCTTCACCGAAGTCACCGTCGCCAAGAGCGTCAAGACTATCCCAAGGAAGGAAATTAGTCCAAGAAGTTCTATCCCCGCGGCATCACAGAAAGAATCATCGTACTGATGACCCTTTCGAGGCTGCGATGGATGAGACACGAAAGGATGAGTATGAAAATCAAGAGGGAAGACGCGGGAGGGAAAGATCTGCCTCCACTCATAAAAAGGGAAGCAGATCTTTGTCTCCCTTGAGGGTGTCAGATATCATGTTCGAGATCCAAGAAGACAACGCGATTTCTTCAACAACAGTCAACTCTAACAAGGCCTCTACTTCTTCAGCATACTCTTCGTTTTTATCAGCGATCTCGTTCTCATCGAAAGGAAACAGAAAATGGAAATTGAAAGATTTATTGTTGTTTCGGAGTGCATCAGAAGGCCGAGCCACAGCGGGCAAAGACCATTTGAGGAAGTATGCCATGTTGTCTCCCAAGACGAAGAGTAGTAGTAGCGTTGCCGAGGACGTGAAGAACTCGAGTTTCCGGTCCACTGACAGCGTGGGGTCGGTGAGCTCCAGGAGGAGAGGACCGGTTTCGGCGCACGAGTTGCATTACACCGCGAACCGGGCGGTAACGGAGGAGATGAGGAGGAAGACCTTCTTGCCTTACAAGCATGGGCTCTTGGGGTGCTTGGGGTTCAACCCTGGTTTGCACGAGATTTCCAGAGGTGCATTTGGGTCTTTGACACGTGGTGGAGGGTGCAGA
>Maldo_GDDH_12G1207500
ATGGAGCTCAAAACTTCACCCGGCAATGGCACCCAACCCCCAAACCCTGAACCGAAACCCGACCCTCCAAACCCTAGCAATGGCGAAACCCAGCTTCAAGACCAGCTTTTCTTTGAAGACTACGACAGCACCTGCTCCACGCCTTACGTCAGCGCGCCGTCGAGCCCCGGACGGAGTGGGCCGGTCAGTGGTTTTTTCTACAGTGCTCCGGCGAGCCCAATGCACTTCGGGTTGAGCACAAAGTCAAACTCTTGTTCGCTTGAGAAGAATGGCGGCAACGGCAGCGGCTCTGTTTCTATGGGTTTTGAGTTCGAGTTCTCTGCGCGGTTCGGGTCGAGCGGGTCGGGCTCCACCGGTCCGATGAGCTCTGCCGACGAGTTGTTCTTGAACGGGAAGATCCGACCCATGAAACTTTCGACCCACCTGGAAAAGCCCCAGACTTTGGCTCCGTTGTTGGATCTCGAGGCGGAAAATGGGGAAGACGAGGCGGATCGGGGCGGTTTGGAGCCCGTGAGAGGCAGAGATCTGAGGTTCCGCGACAAGTCGCTGCGGCGGAGGACGAGATCTATGTCCCCTCTGAGAAATGAGCCCTTCGAGTGGGAACAGAGGGACGAGATTATTGAAGCTGATGAGAAGGACTGCAACTTTGCTGAAGATTCGAAAGCGCCGGCGAAAAATGGGGAAGAAGACGAAGAGGGAGCGGAGGAGAGCAGCACCGCCACTACTACTCCTTCGGTTTCGGCTTCGTCGTCTCGGTCGTCGTCGGGTGGGAGGAACTCGAAGAAGTGGGTTTTTTTGAAGGAGTTTCTTCACCGGAGTAAAAGCGAAGGGCGGAGCAGCAACCACAAGTTCTGGTCGTCGATTTCGTTCTCCGCCGCGAAGGAGAAGAAACCCACGAAACAGGGCGGTCAGAATACCCAGGGCTCTGCTCTAAAAGACCCCAAATGTAGCAATCCTTTGAACTTGGGCTCAGAGGGGCAAAAACTGAAGGGAAGTGGGGGTGGTGGTTCGGGGAAGAAGACGGCGGCCGTAAAACCCACCAACGGAGTTGGTAAGCGGCGGATGGCGCCGTCGCTTCACGAGCTGCATTACACTGCAAACAGGGCTCAGGCAGAGGAAATGAGGAAGAAGACTTACTTGCCTTACAGGCAAGGGTTGCTTGGATGCTTAGGGTTTAGCTCAAAGGGTTATGGAGCTGCCATGAACTCTGGGTTTGCTAGGGCTTTGAATCCTGTTTCTTCAAGG
>Maldo_GDDH_15G1087600
ATGGAGGTGCTGATACCAAGTAGAGCAGACATGGATTTCGACTTTAACAGCGCTCGATCCTCGCCGTCCGTGACTGCACCTTCGACACCACGGCGGTTTGGGGACTTCTACATGAGTGCACCAACAAGCCCAACTCGGATGTCCGAGTTTTATAGGGATTTTGAGGAGTTTTCCAACACGAGTAACTGGAAAGATGACGAGACAGCATCTCAAGCAGCCACCCCAAGATCACCGAAATCACATAAACGTGAGGAGGACTTTGGATTCGATGACTTTGCTTTTGATGTTGGTGAAGAGGTACAAAGAACTTCCCTCTCAGCTGAAGAGCTTTTCGATGGCGGCATCATAAGACCCTTTAATAAGCCTCCACCTACTCCATCCATTTTCCGTAAGGTTCTTTCGCCTAGACGGAAAAAGGGTAAAGAATATCCATTTGGGTTATCGTCCCCGACCCAAATGGACAACAACACAAGAAGAAGCGAGAGAAGAAGCGATCAACAACAACAAAGAGGTAGAGAGAGAGCTCCAGCAGCCTTGTCATCCTCCATTTCAGGCAGAAGAGCGACGAGATCGGTGTCACCTTTGAGGGTTTCGGAGTACCAATGGGTAGAAGAAGAAAAACAAAATCAACAGAAGCAACAGCAGCCACAACAAAACAACAAGCAGTTAGCTCCTACAGCTATGTTTACATCCTGCATAGTTTCTAAGGCTTCAAGAAAATGGAAACTGAAGGACTTTTTGTTGTTTCGAAGCGCATCGGAGGGAAGAGCCACAGATAAAGATCCGTTCAGGAAGTACTCAACTTTGTTCAGAAAAAATGAAGACATGAAGAACTCCAGCTTCAGGTCAATAGACAGCCCGGCCTCGGTTTCGAGCTCAAGGAGAAAAGGGCCGCCAGTTTCAGCTCACGAGTTGCATTACACTGTGAACAAAGCAGCGTCTAATGATATGAAGAAGAAAACCTTCTTGCCTTACAAGCAGGGCCTTTTGGGTAGATTGGCCTTCAATCCCGCCGTCAGTGCCCTTGCCAACGGCTTTGGGTCTCTTTCAAGAAAA
>Maldo_Gala_08g009780
ATGGAGGTGATAATACCAAGTAGAGCAGCCATGGATTTCGACTTCAACAGCGCTCGATCCTCGCAGTCTGTGACTGAGCCTTCGACACCAAGGCGGTTTGGGGACTTCTACATGAGTGCACCAACAAGCCCAACTCGGATGTCCGAGTTTTATAGGGATTTTGAGGAGTTTTCCAACATGAGTAACTGGGAAGATGATGAGGCAGCATCTCAAGCAGCCACGCCAAAATCGCCTAAATCGCCTAAACGTGAGGATGACTTTGGATTCGATGACTTTGCTTTTGATGTTGGTGAAGATGTACAAAGAACTTCTCTTTCAGCTGAAGAGCTTTTCGATGGCGGCATCATTAGACCCTTTAATAAGCCTCCACCCACTCCATCATTTTTCCGTCAGGTTCTGTCTCCTAGACGGAAAAAGGGTAAAGAATATCCGAAGACCCAAATGGACAACACAACAAGAAGAAGCGAGAGAATAAGCGAACAACAACAAAGAGGTAGAGAGAGAACTCCAGCAGCCTTGTCATCCTCCCTTTCAGGCCGAAGAGCGACAAGATCGGTATCACCTTTGAGGGTCTCCGAGTACCAATGGGTAGAAGAAGAAAAACAAAACCAACAGCAGCAAAGGAAGCAACAACAAAACAACAAGCAGTTAACTCCCAAAGCTATGTTTACATCCTGCACAGATTCTAAGGCTTCAAGAAAATGGAAACTAAAGGATTTTTTGTTGTTTCGAAGCGCCTCGGAGGGAAGAGCCACAGATAAAGATCCATTCACGAAGTACTTAACTTTGTTTAGGAAAAATGAAGACGTGAAGAACTCCAGCTTCAGGTCAATAGACAGCCCGGCCTCAGTTTCGATCTCGAGGAGAAGAGGGCCGCCAGTTTCAGCTCACGAGTTGCATTACACTGCGAACAAAGCAGTGTCTAATGATATGAAGAAGAAGACCTTCTTGCCTTACAAGCAGGGCATTTTGGGCAGATTGGCCTTCAATCCCGCGGTCAGTGCCCTTGCCAATGGCTTTGGGTCTCTTTCAAGAAAA
>Maldo_Gala_15g008230
ATGGAGGTGCTGATACCAAGTAGAGCAGACATGGATTTCGACTTCAACAGCGCTCGATCCTCGCCGTCCGTGACTGCACCTTCGACACCACGGCGGTTTGGGGACTTCTACATGAGTGCACCAACAAGCCCAACTCGGATGTCCAAGTTTTATAGGGATTTTGAGGAGTTTTCCAACACGAGTAACTGGAAAGATGACGAGACAGCATCTCAAGCAGCCACCCCAAGATCACCAAAATCACATAAACGTGAGGAGGACTTTGGATTCGATGACTTTGCTTTTGATGTTGGTGAAGAGGTACAAAGAACTTCCCTCTCAGCTGAAGAGCTTTTCGATGGCGGCATCATAAGACCCTTTAATAAGCCTCCACCTACTCCATCCATTTTCCGTAAGGTTCTTTCGCCTAGACGGAAAAAGGGTAAAGAATATCCATTTGGGTTATCGTCCCCGACCCAAATGGACAACAACACAAGAAGAAGCGATCAACAACAACAAAGAGGGAGAGAGAGAGCTCCAGCAGCCTTGTCATCCTCCATTTCAGGCAGAAGAGCGACGAGATCGGTGTCACCTTTGAGGGTTTCGGAGTACCAATGGGTAGAAGAAGAAAAACAAAATCAACAGAAGCAACAGCAGCCACAACAAAACAACAAGCAGTTAGCTCCTACAGCTATGTTTACATCCTGCATAGTTTCTAAGGCTTCAAGAAAATGGAAACTGAAGGACTTTTTGTTGTTTCGAAGCGCATCGGAGGGAAGAGCCACAGATAAAGATCCGTTCAGGAAGTACTCAACTTTGTTCAGAAAAAATGAAGACATGAAGAACTCCAGCTTCAGGTCAATAGACAGCCCGGCCTCGGTTTCGAGCTCAAGGAGAAAAGGGCCGCCAGTTTCAGCTCACGAGTTGCATTACACTGTGAACAAAGCAGCGTCTAATGATATGAAGAAGAAAACCTTCTTGCCTTACAAGCAGGGTATTTTGGGTAGATTGGCCTTCAATCCCGCCGTCAGTGCCCTTGCCAACGGCTTTGGGTCTCTTTCAAGAAAA
>Pyrco_DAP_Chr15v0.1_36959.1
ATGGAGGTGCTGATAACAAGTAGAGCAGACATGGATTTCGATTTTAACAGCGCTCGATCCTCGCCGTCTGTGACTGCACCTTCGACACCACGGCGGTTTGGAGACTTCTATATGAGTGCACCAACAAGCCCAACTTGGATGTCCGAGTTTTATAGGGATTTTGAGGAATTTTCCAACACGAGTAACTGGAAAGATGATGAGACAGCATCTCAAGCAGCCACCCCAAGATCACCGAAATCACATAAACATGAGGAGGACTTTGGATTCGATGACTTTGCTTTTGATGTTGGTGAAGAGGTACAAAGAACCTCCCTCTCAGCTGAAGAGCTTTTCGATGGCGGCGTCATAAGACCCTTTAATAAGCCTCCACCTCCTCCATCCATTTTCCGTAAGGTTCTTTCGCCTAGACGGAAAAAGGGTAAAGAATATCCATTTGGGTCATCGTCCCCGACCCAAATGGGCAACTACACAAGAAGAAGCGAGAGAAGAAGCGATCAACAACAACAAAGAGGTAGAGAGAGAGCTCCAGCAGCCTTGTCATCCTCCATTTCAGGCAAAAGAGCGACGAGATCGGTGTCACCTTTGAGGGTTTCAGAGTACCAATGGGTAGAAGAAGAAAAACAAAATCAACAGAAGCAACAGCAGCCACAACAAAACAACAAGCAGTTAGCTCCTACAGCTATGTTTACATCCTGCATAGTTTCTAAGGCTTCAAGAAAATGGAAACTGAAGGATTTTTTGTTGTTTCGAAGCGCATCGGAGGGAAGAGCCACAGATAAAGATCCATTCAGGAAGTACTCAACTTTGTTCAGAAAAAATGAAGACATGAAGAACTCCAGCTTCAGGTCAATAGACAGCCCGGCCTCGGTTTCGAGCTCGAGGAGAAAAGGGCCGCCAGTTTCAGCTCACGAGTTGCATTACACCGTGAACAAAGCAGCGTCTAATGATATGAAGAAGAAAACCTTCTTGCCTTACAAGCAGGGCATTTTGGGTAGACTGGCCTTCAATCCCGCAGTCGGTGCCCTTGCCAATGGCTTTGGGTCTCTTTCAAGAAAA
>Pyrco_DAP_Chr8v0.1_19800.1
ATGGATTTCGACTTCAACAGCGCTCGATCCTCGCAGTCTGTGACTGAGCCTTCGACGCCAAGGCGGTTTGGGGACTTCTATATGAGTGCACCAACAAGCCCAACTCGGATGTCCGAGTTTTACAGGGATTTTGAGGAGTTTTCCAACATGAGTAACTGGGAAGATGATGAGGCAGCATCTCAAGCAGCCACACCAAAATCGCCTAAACGTGAGGATGACTTTGGATTCGATGACTTTGCTTTTGATGTTGGTGAAGAGGTACAAAGAACTTCTCTTTCAGCTGAAGAGCTTTTCGATGGCGGCGTCATTAGACCCTTTAATAAGCCTCCACCCACTCCATCATTTTTCCGTCAGGTTCTGTCACCTAGACGGAAAAAGGGTAAAGAATATCCGACGACCCAAATGGACAACACAACAAGAAGAAGCGAGAGAATAAGCGAACAACAACAACAAAGAGGTAGAGAGAGAACTCCAGCAGCCTTGTCATCCTCCCTTTCAGGCCGAAGAGCGACAAGATCGGTATCACCTTTGAGGGTCTCCGAGTACCAATGGGTAGAAGAAGAAAAACAATACCAACAGCAGCAACAGAAGCAACAACAAAACACCAAGCAGTTAGCTCCCAAAGCTATGGTTACATCCTGCACAGATTCTAAGGCTTCAAGAAAATGGAAACTAAAGGATTTTTTGTTGTTTCGAAGCGCCTCGGAGGGAAGAGCCACAGATAAAGATCCATTCACGAAGTACTTAACTTTGTTTAGGAAAAATGAAGACGTGAAGAACTCCAGCTTCAGGTCAATAGACAGCCCGGCCTCAGTTTCGATCTCGAGGAGAAGAGGGCATCCAGTTTCAGCTCACGAGTTGCATTACACTGCGAACAAAGCAGTGTCTAATGATATGAAGAAGAAGACCTTCTTGCCTTACAAGCAGGGCATTTTGGGCAGATTGGCCTTCAATCCCGCAGTCAGTGCCCTTGCCAATGGCTTTGGGTCTCTTTCAAGAAAA
>Pyrco_BP1_000590.1
ATGTCCCGTCTGAGAAATGAGCCCTTCGAGTGGAGGCAGAACGACGAGATTATTGAAGCTGATGAGAAAGACTGCAACTTTGCTGAAGATCCGAAAGGGGCGGCGAAAAAGGGGGAAGAAGACGAAGAGGGAGTGGAGGAGAGGAGCACCACCCTACTAATCATTTGGTTTCAGCTTCGTCGTCGCGGTTGTCGTCGGCGGGGAGGAACTCGAAAAGGTGGGTTTTTTCTGAAGGAGTTTCTTCACCGGAGTAAGAGTGAAGGGCGGAGGAGCAACCACAAGTTCTGGTCGTCGATTTCGTTCTCCGCCGCGAAAGAGAAGAAACCCATGAAACAGGGCAGTCAGACTCAGAAAGCTCAGGGCTCTGTTTCAAAAGACCCCAATGCAGCAACCCTTCGAACTTGGGCTCGGAAGGGCAAAAAT
>Pyrco_BP1_003444.1
ATGGAGGTGCTGATAACAAGTAGAGCAGACATGGATTTCGATTTTAACAGCGCTCGATCCTCGCCGTCTGTGACTGCACCTTCGACACCACGGCGGTTTGGAGACTTCTATATGAGTGCACCAACAAGCCCAACTTGGATGTCCGAGTTTTATAGGGATTTTGAGGAATTTTCCAACACGAGTAACTGGAAAGATGATGAGACAGCATCTCAAGCAGCCACCCCAAGATCACCGAAATCACATAAACATGAGGAGGACTTTGGATTCGATGACTTTGCTTTTGATGTTGGTGAAGAGGTACAAAGAACTTCCCTCTCAGCTGAAGAGCTTTTCGATGGCGGCGTCATAAGACCCTTTAATAAGCCTCCACCTCCTCCATCCATTTTCCGTAAGGTTCTTTCGCCTAGACGGAAAAAGGGTAAAGAATATCCATTTGGGTCATCGTCCCCGACCCAAATGGGCAACTACACAAGAAGAAGCGAGAGAAGAAGCGATCAACAACAACAAAGAGGTAGAGAGAGAGCTCCAGCAGCCTTGTCATCCTCCATTTCAGGCAGAAGAGCGACGAGATCGGTGTCACCTTTGAGGGTTTCAGAGTACCAATGGGTAGAAGAAGAAAAACAAAATCAACAGAAGCAACAGCAGCCACAACAAAACAACAAGCAGTTAGCTCCTACAGCTATGTTTACATCCTGCATAGTTTCTAAGGCTTCTAGAAAATGGAAACTGAAGGATTTTTTGTTGTTTCGAAGCGCATCGGAGGGAAGAGCCACAGATAAAGATCCATTCAGGAAGTACTCAACTTTGTTCAGAAAAAATGAAGACATGAAGAACTCCAGCTTCAGGTCAATAGACAGCCCGGCCTCGGTTTCGAGCTCGAGGAGAAAAGGGCCGCCAGTTTCAGCTCACGAGTTGCATTACACTGTGAACAAAGCAGCGTCTAATGATATGAAGAAGAAAACCTTCTTGCCTTACAAGCAGGGCATTTTGGGTAGATTGGCCTTCAATCCCGCAGTCAGTGCCCTTGCCAATGGCTTTGGGTCTCTTTCAAGAAAA
>Pyrco_BP1_004224.1
ATGGAGATGCACGTGGCTCTTCCAGTTCCTCCGGCGGACTTCAACTTCGACAGCAGCGCCTGCTCCTCCCCTTACATGACTGCTCCTTCTAGCCCCACCCGATTCGGCAAATACTACTTTAGCGCACCCACCAGTCCCACCCGGGCCTCGACCTTCTACAACCACTTTAATGACCTCTACATGGACACTAACCCTATACTTTCAGCCTCCACAATCCCCTTTGAGTGGGAAGAAAAACCCGGAATTCCGAAATCAAGAGGTAGCTTTAGTAATGATCAGAAGCATCATCATGAGGAGGATTTTGAGTTCGACTTTTGTGGTCAATTGGAAAAGACTTCTTTGCCGGCGGACGAACTCTTCGATGGCGGCAAGATCAGGCCTCTAAAGCTGCCGCCTCGCTTACAAGTTGGGAGCAATGGAGGAGTACGTGATCAAGGTCCCTCTAGTTCTTCACCGAGGTCACCGTCGCCAAGAGCGTCAAGATTTTCCCGAGGACGGAAACTAGTCAAAGAAGTTCTATCCCCGCGGCATCACAAAAAGGAACATCGTACTGATGATCATTTCGCGGTCGCGATGGATGAGACGCGAAAGGATGAACACGAAAATCAAGAGGAAAGACGCGAGAGGGAAAGATCTGCTTCCATTCGTAATAGGGGAAGTAGATCTTTGTCTCCCTTGAGGGTGTCAGACATCATGTTCGACACCCAAGAAGACAACGAAATTTCTTCAACAACAATCAACTCTAATAAGGCCTCTACTTCAGCATACGCTTCATTTTTATCAGCGATCTCGTTCTCATCGAAAGGGAACAGAAAATGGAAATTGAAAGATTTATGGTTGTTTCGGAGTGCATCAGAAGGCCGAGCCACAACGGGCAAAGACCATTTGAGGAAGTATGCCATGTTGTCGCCCAAGATGAAGAGTAGTAGTGTTGCGCAGGACGTGAAGAACTCAAGTTTCCGGTCCACCGACAGCATGGGGTCGGTGAGCTCGAGGAGGAAAGGACCGGTTTCGCCGCACGAGTTGCATTATACGGCGAACCGGGCGGTTACGGAGGAGATGAGGAGGAAGACCTTCTTACCTTACAAGCATGGGCTCTTGGGTTGCTTGGGGTTCAACACTGGGTTGCACGAGGTTTCCAGAGGAGCATTTGTGTCTTTGACACGTGGTGGAGGATGCAGA
>Pyrco_BP1_023546.1
ATGGAGATGCAAGTAGCTCTTCCAGTTCCTCCGGTGGACTTCAACTTCGACAGCAGCGCCTGCTCCTCCCCTTACATGACCGCTCCTTCAAGCCCCACCAGATTTGGCAACTACTTCTTCAGCGCACCCACCAGTCCCACCCGTGCCTCCACCTTTTACAGCCACTTCAATGACCTCTCCATGGACAACAACCCTAGACTCTCAGCCTCCACAGTCCCTTTTAAGTGGGAAGAAAAACCCGGAATTCCGAAATCAAGAGCTAGCTTTAGTAACGATCAGAATCATCATCATGAGGAGGATTTTGAGTTCGACTTTAGTGGTCAGTTGGAGAAAGCTTCTTTGCCGGCGGACGAGCTCTTCGATGGCGGCAAGATCAAGCCTCTAAAGCCGCCGCCTCGCTTACAAGCTGGGAGGAATGGAGGAGTACATGATCAAGGTCCCTCTAGTCCTTCACCGAGGTCACCGTCGCCAAGAGCGTCAAGACTATCCCAAGGAAGGAAACTAGTCCAAGAAGTTCTATCCCCGCGGCATCACAGAAAGAATCATCGTACGGATGACCCTTTCGCGGCTGCGATGGATGAGACACGAAAGGATGAGTATGAAAATCAAGAGGGAAGACGCGGGAGGGAAAGATCTGCCTCCACTCATAAAAAGGGAAGCAGATCTTTGTCTCCATTGAGGGTGTCAGATATCATGTTCGAGATCCAAGAAGACAACGCGATTTCTTCAACAGCAGTCAACTCTAACAAGGCCTCTACTTCTTCAGCATACTCTTCGTTTTTATCAGCGATCTCGTTCTCATCGAAAGGAAACAGAAAATGGAAATTGAAAGATTTATTGTTGTTTCGGAGTGCATCAGAAGGCCGAGCCACAGCGGGCAAAGACCATTTGAGGAAGTATGCCATGTTGTCGCCCAAGACGAAGAGTAGTAGTAGCGTTGCGGAGGACGTGAAGAACTCGAGTTTCCGGTCCACTGACAGCGTGGGCTCGGTGAGCTCGAGGAGGAGAGGACCGGTTTCGGCGCACGAGTTGCATTACACCGCGAACCGGGCGGTTACGGAGGAGATGAGGAGGAAGACCTTCTTGCCTTACAAGCATGGGCTCTTGGGGTGCTTGGGGTTCAACCCTGGTTTGCACGAGATTTCCAGAGGTGCTTTTGGGTCTTTGACACGTGGTGGAGGGTGCAGA
>Pyrco_BP1_025920.1
ATGGAGCTCAAAACTTCACCCGGCAATGGCACCCAACCCCCAAACCCTGAACCGAAACCCGACCCTCCAAACCCTAGCAATGGCGAAACCCAGCTTCAAGACCAGCTTTTCTTTGAAGACTACGACAGCACCTGCTCCACGCCTTACGTCAGCGCGCCGTCAAGCCCCGGACGGAGTGGGACGGTCGGTGGTTTTTTCTACAGTGCTCCGGCGAGCCCAATGCACTTCGGGTTGACCACAAAGTCAAACTCTTGTTCGCTTGAGAAGAATGGCGGCAACGGCTCTGTTTCTATGGGTTTTGAGTTCGAGTTCTCTGCGCGGTTCGGGTCGAGCGGGTCGGGCTCGACCGGGCCGATGAGCTCTGCCGACGAGTTGTTCTTGAACGGGAAGATCCGACCCATGAAGCTTTCGACCCACCTGGAAAAGCCCCAGACTCTGGCTCCGTTGTTGGATCTCGAGGCGGAAAATGGGGAAGACGAGGCGGATCGGGGCGGTTTGGAGCCCGTCAGAGGCAGAGATCTGAGGTTCCGCGACAAGTCGCTGCGGCGGAGGACGAGATCTATGTCCCCTCTGAGAAATGAGCCCTTCGAGTGGGAACAGAGCGACGAGATTATTGAAGCTGATGAGAAAGACTGCAACTTAGCTGAAGATCCGAAAGTGGTGGCGAAAAATGGGGAAGAAGACGAAGAGGGAGCGGAGGAGAGCAGCACCGCCACTACTACTCCTTCGGTTTCGGCTTCGTCGTCTCGGTCGTCGTCGGGTGGGAGGAACTCGAAGAAGTGGGTTTTTTTGAAGGAGTTTCTTCACCGGAGTAAAAGCGAAGGGCGGAGCAGCAACCACAAGTTCTGGTCGTCGATTTCGTTCTCCGCCGCGAAGGAGAAAAAACCCATGAAACAGGGCGGTCAGAATACCCAGGGCTCTGCTCTAAAAGACCCCAAATGTAGCAACCCTTTGAACTTGGGCTCAGAGGGGCAAAAACTGAAGGGAAGTGGGGGTGGTGGTTCGGGGAAGAAGATGGCGGCCGGAAAACCCACCAATGGAGTTGGTAAGCGGCGGATGGCGCCGTCGCTTCACGAGCTGCATTACACTGCAAACAGGGCTCAGGCAGAGGAAATGAGGAAGAAGACTTACTTGCCTTACAGGCAAGGGTTGCTTGGATGCTTAGGGTTTAGCTCAAAGGGTTATGGAGCTGCTATGAACTCTGGGTTTGCTAGGGCTTTGAATCCTGTTTCTTCAAGG
>Pyrco_BP1_027374.1
ATGGAGCTCAAAACTTCACCCGGCAATGGCACCCAACCCCCAAACCCTGAACCGAAACCCGACCCGTCAAACCCCGGTAATGCCGAAACCCAGCAAACCCAGCTCGAAAACCAGCTCTTCTTTGAAGACTACGACAGCACATGCTCCACACCTTACGTCAGCGCGCCGTCGAGCCCCGGACGGAGTGGGCCAGTCGGTGGGTTTTTCTATAGTGCTCCGGCGAGCCCAATGCACTTCGCGTTGACCACAAAGTCGAACTCTTCTTCGTTTGAGAAGAATGGCGGGAACGGCAGCGGCTCTGTTTCTATGGGTTTTGAGTTCGAGTTCTCTGCGCGGTTCGGGTCGAGCGGGTCCGGCCCGACCGGTCCGATGAGCTCGGCCGACGAGTTGTTCTTGAACGGGAAGATCCGACCCATGAAGCTCTCGACCCACCTGGAAAAGCCCCAGACTTTGGCTCCGTTGCTGGATCTCGAGCCGGAAACTGGGGAAGACGAAGCGGATCGTGTGGGGTTCGAACCCGTGAGAGGCAGAGATCTGAGGTTCCGCGACAAGTCCCTGCGGCGGAGGACGAGATCATTGTCCCCTCTGAGAAATGAACCATTCGAGTGGGGACAGAACAACGAGATTATTGAAGCTGATGAGAAAGACTGCAACTTTGCTGAAGATCCGAAAGGGACGGCGAAAAATGGGGAAGAAGACGAAGAGGGAGTGGAGGAGAGCAGCACCACAACTACTACTCCTTCGGTTTCAGCTTCGTCGTCGCGGTCGTCGTCGGTGGGGAGGAACTCGAAAAGGTGGGTTTTTCTGAAGGAGTTTCTTCACCGGAGTAAGAGTGAAGGGCGGAGCAGCAACCACAAGTTCTGGTCGTCGATTTCGTTCTCCGCCGCGAAAGAGAAGAAACCCATGAAACAGGGCGGTCAGAATGCTCAGGGCTCTGAGTTTCTTCACCGGAGTAAGAGTGAAGGGCGGAGCAGCAACCACAAGTTCTGGTCGTCGATTTCGTTCTCCGCCGCGAAAGAGAAGAAACCCATGAAACAGGGCGGTCAGAATGCTCAGGGCTCTGTTTCAAAAGACCCCAAATGCAGCAACCCCTTGAACTTGGGCTCAGAAGGGCAAAAATTGAAGGGAAGTGGGAGCGGTGGTTCGGGGAAGAAGTCGGCAGCCGGAAAACCCACCAACGGGGTCGGGAAGCGGCGTCATCCGCCGTCGCTTCACGAGCTGCATTACACTGCAAACAGGGCTCAGGCTGAGGAAATGAGGAAAAAGACTTACTTGCCTTACAGGCAAGGGTTGCTCGGATGCTTAGGGTTTAGCTCAAAGGGTTATGGAGCTGCCATGAATTCTGGGTTTGCTAGGGCTTTGAATCCAGTTTCTTCAAGG
>Pyrco_BP1_038518.1
ATGAAGATGAGCTCTGCCGATAAGTTGTTCTTCGACGGGAAGATCCGACCTATAAAGCTCACGACGTACCACGAAAAGCCCCAAATTAAAGACCCAAAAATTCTCTCTCAAGCTGGTCCAACACCTTCGCCACCCAACATTGCCAATGGTATAACATCTCCGCTCACTACGCATAAATTTTCCAGACTTTGGCTCCATTTGGATCTCAAGCCGGAAATTGGGACAGACAAGGAGGATTGGGTCGGGTTCGAGCTCGTGAGAGGCAGAGATTTGGTGGCATTTTGCCATAAACTAGGT
>Pyrco_BP_DH_04g17260
ATGGAGCTCAAAACTTCACCCGGCAATGGCACCCAACCCCCAAACCCTGAACCGAAACCCGACCCGTCAAACCCCGGTAATGCCGAAACCCAGCAAACCCAGCTCGAAAACCAGCTCTTCTTTGAAGACTACGACAGCACATGCTCCACACCTTACGTCAGCGCGCCGTCGAGCCCCGGACGGAGTGGGCCAGTCAGTGGGTTTTTCTATAGTGCTCCGGCGAGCCCAATGCACTTCGCGTTGACCACAAAGTCGAACTCTTCTTCGTTTGAGAAGAATGGCGGGAACGGCAGCGGCTCTGTTTCTATGGGTTTTGAGTTCGAGTTCTCTGCGCGGTTCGGGTCGAGCGGGTCCGCCCCGACCGGTCCGATGAGCTCGGCCGACGAGTTGTTCTTGAACGGGAAGATCCGACCCATGAAGCTCTCGACCCACCTGGAAAAGCCCCAGACTTTGGCTCCGTTGCTGGATCTCGAGCCGGAAACTGGGGAAGACGAAGCGGATCGGGTGGGGTTCGAACCCGTGAGAGGCAGAGATCTGAGGTTCCGCGACAAGTCCCTGCGGCGGAGGACGAGATCATTGTCCCCTCTGAGAAATGAACCATTCGAGTGGGGACAGAACAACGAGATTATTGAAGCTGATGAGAAAGACTGCAACTTTGCTGAAGATCCGAAAGGGACGGCGAAAAATGGGGAAGAAGACGAAGAGGGAGTGGAGGAGAGCAGCACCACAACTACTACTCCTTCGGTTTCAGCTTCGTCGTCGCGGTCGTCGTCGGTGGGGAGGAACTCGAAAAGGTGGGTTTTTCTGAAGGAGTTTCTTCACCGGAGTAAGAGTGAAGGGCGGAGCAGCAACCACAAGTTCTGGTCGTCGATTTCGTTCTCCGCCGCGAAAGAGAAGAAACCCATGAAACAGGGCGGTCAGAATGCTCAGGGCTCTGTTTCAAAAGACCCCAAATGCAGCAACCCCTTGAACTTGGGCTCAGAAGGGCAAAAATTGAAGGGAAGTGGGAGCGGTGGTTCGGGGAAGAAGTCGGCAGCCGGAAAACCCACCAACGGGGTCGGGAAGCGGCGTCATCCGCCGTCGCTTCACGAGCTGCATTACACTGCAAACAGGGCTCAGGCTGAGGAAATGAGGAAAAAGACTTACTTGCCTTACAGGCAAGGGTTGCTCGGATGCTTAGGGTTTAGCTCAAAGGGTTATGGAGCTGCCATGAATTCTGGGTTTGCTAGGGCTTTGAATCCAGTTTCTTCAAGG
>Pyrco_BP_DH_05g06930
ATGGAGATGCACGTGGCTCTTCCAGTTCCTCCGGCGGACTTCAACTTCGACAGCAGCGCCTGCTCCTCCCCTTACATGACTGCTCCTTCTAGCCCCACCCGATTCGGCAAATACTACTTTAGCGCACCCACCAGTCCCACCCGGGCCTCGACCTTCTACAACCACTTTAATGACCTCTACATGGACACTAACCCTATACTTTCAGCCTCCACAATCCCCTTTGAGTGGGAAGAAAAACCCGGAATTCCGAAATCAAGAGGTAGCTTTAGTAATGATCAGAAGCATCATCATGAGGAGGATTTTGAGTTCGACTTTTGTGGTCAATTGGAAAAGACTTCTTTGCCGGCGGACGAACTCTTCGATGGCGGCAAGATCAGGCCTCTAAAGCTGCCGCCTCGCTTACAAGTTGGGAGCAATGGAGGAGTACGTGATCAAGGTCCCTCTAGTTCTTCACCGAGGTCACCGTCGCCAAGAGCGTCAAGATTTTCCCGAGGACGGAAACTAGTCAAAGAAGTTCTATCCCCGCGGCATCACAAAAAGGAACATCGTACTGATGATCATTTCGCGGTCGCGATGGATGAGACGCGAAAGGATGAACACGAAAATCAAGAGGAAAGACGCGAGAGGGAAAGATCTGCTTCCATTCGTAATAGGGGAAGTAGATCTTTGTCTCCCTTGAGGGTGTCAGACATCATGTTCGACACCCAAGAAGACAACGAAATTTCTTCAACAACAATCAACTCTAATAAGGCCTCTACTTCAGCATACGCTTCATTTTTATCAGCGATCTCGTTCTCATCGAAAGGGAACAGAAAATGGAAATTGAAAGATTTATGGTTGTTTCGGAGTGCATCAGAAGGCCGAGCCACAACGGGCAAAGACCATTTGAGGAAGTATGCCATGTTGTCGCCCAAGATGAAGAGTAGTAGTGTTGCGCAGGACGTGAAGAACTCAAGTTTCCGGTCCACCGACAGCATGGGGTCGGTGAGCTCGAGGAGGAAAGGACCGGTTTCGCCGCACGAGTTGCATTATACGGCGAACCGGGCGGTTACGGAGGAGATGAGGAGGAAGACCTTCTTACCTTACAAGCATGGGCTCTTGGGTTGCTTGGGGTTCAACACTGGGTTGCACGAGGTTTCCAGAGGAGCATTTGTGTCTTTGACACGTGGTGGAGGATGCAGA
>Pyrco_BP_DH_10g07410
ATGGAGATGCAAGTAGCTCTTCCAGTTCCTCCGGTGGACTTCAACTTCGACAGCAGCGCCTGCTCCTCCCCTTACATGACCGCTCCTTCAAGCCCCACCAGATTTGGCAACTACTTCTTCAGCGCACCCACCAGTCCCACCCGTGCCTCCACCTTTTACAGCCACTTCAATGACCTCTCCATGGACAACAACCCTAGACTCTCAGCCTCCACAGTCCCTTTTAAGTGGGAAGAAAAACCCGGAATTCCGAAATCAAGAGCTAGCTTTAGTAACGATCAGAATCATCATTATGAGGAGGATTTTGAGTTCGACTTTAGTGGTCAGTTGGAGAAAGCTTCTTTGCCGGCGGACGAGCTCTTCGATGGCGGCAAGATCAAGCCTCTAAAGCCGCCGCCTCGCTTACAAGTTGGGAGGAATGGAGGAGTACATGATCAAGGTCCCTCTAGTCCTTCACCGAGGTCACCGTCGCCAAGAGCGTCAAGACTATCCCAAGGAAGGAAACTAGTCCAAGAAGTTCTATCCCCGCGGCATCACAGAAAGAATCATCGTACTGATGACCCTTTCGCGGCTGCGATGGATGAGACACGAAAGGATGAGTATGAAAATCAAGAGGGAAGACGCGGGAGGGAAAGATCTGCCTCCACTCATAAAAAGGGAAGCAGATCTTTGTCTCCCTTGAGGGTGTCAGATATCATGTTCGAGATCCAAGAAGACAACGCGATTTCTTCAACAGCAGTCAACTCTAACAAGGCCTCTACTTCTTCAGCATACTCTTCGTTTTTATCAGCGATCTCGTTCTCATCGAAAGGAAACAGAAAATGGAAATTGAAAGATTTATTGTTGTTTCGGAGTGCATCAGAAGGCCGAGCCACAGCGGGCAAAGACCATTTGAGGAAGTATGCCATGTTGTCGCCCAAGACGAAGAGTAGTAGTAGCGTTGCGGAGGACGTGAAGAACTCGAGTTTCCGGTCCACTGACAGCGTGGGGTCGGTGAGCTCGAGGAGGAGAGGACCGGTTTCGGCGCACGAGTTGCATTACACCGCGAACCGGGCGGTTACGGAGGAGATGAGGAGGAAGACCTTCTTGCCTTACAAGCATGGGCTCTTGGGGTGCTTGGGGTTCAACCCTGGTTTGCACGAGATTTCCAGAGGTGCTTTTGGGTCTTTGACACGTGGTGGAGGGTGCAGA
>Pyrco_BP_DH_12g19510
ATGGAGCTCAAAACTTCACCCGGCAATGGCACCCAACCCCCAAACCCTGAACCGAAACCCGACCCTCCAAACCCTAGCAATGGCGAAAGCCAGCTTCAAGACCAGCTTTTCTTTGAAGACTACGACAGCACCTGCTCCACGCCTTACGTCAGCGCGCCGTCGAGCCCCGGACGGAGTGGGACGGTCGGTGGTTTTTTCTACAGTGCTCCGGCGAGCCCAATGCACTTCGGGTTGACCACAAAGTCAAACTCTTGTTCGCTTGAGAAGAATGGCGGCAACGGCTCTGTTTCTATGGGTTTTGAGTTCGAGTTCTCTGCGCGGTTCGGGTCGAGCGGGTCGGGCTCGACCGGGCCGATGAGCTCTGCCGACGAGTTGTTCTTGAACGGGAAGATCCGACCCATGAAGCTTTCGACCCACCTGGAAAAGCCCCAGACTCTGGCTCCGTTGTTGGATCTCGAGGCGGAAAATGGGGAAGACGAGGCGGATCGGGGCGGTTTGGAGCCCGTCAGAGGCAGAGATCTGAGGTTCCGCGACAAGTCGCTGCGGCGGAGGACGAGATCTATGTCCCCTCTGAGAAATGAGCCCTTCGAGTGGGAACAGAGCGACGAGATTATTGAAGCTGATGAGAAAGACTGCAACTTAGCTGAAGATCCGAAAGTGGTGGCGAAAAATGGGGAAGAAGACGAAGAGGGAGCGGAGGAGAGCAGCACCGCCACTACTACTCCTTCGGTTTCGGCTTCGTCGTCTCGGTCGTCGTCGGGTGGGAGGAACTCGAAGAAGTGGGTTTTTTTGAAGGAGTTTCTTCACCGGAGTAAAAGCGAAGGGCGGAGCAGCAACCACAAGTTCTGGTCGTCGATTTCGTTCTCCGCCGCGAAGGAGAAAAAACCCATGAAACAGGGCGGTCAGAATACCCAGGGCTCTGCTCTAAAAGACCCCAAATGTAGCAACCCTTTGAACTTGGGCTCAGAGGGGCAAAAACTGAAGGGAAGTGGGGGTGGTGGTTCGGGGAAGAAGATGGCGGCTGGAAAACCCACCAACGGAGTTGGTAAGCGGCGGATGGCCCCGTCGCTTCACGAGCTGCATTACACTGCAAACAGGGCTCAGGCAGAGGAAATGAGGAAGAAGACTTACTTACCTTACAGGCAAGGGTTGCTTGGATGCTTAGGGTTTAGCTCAAAGGGTTATGGAGCTGCTATGAACTCTGGGTTTGCTAGGGCTTTGAATCCTGTTTCTTCAAGG
>Pyrco_BP_DH_15g32780
ATGAGCCCTTCGAGTGGAGGCAGAACGACGAGATTATTGAAGCTGATGAGAAAGACTGCAACTTTGCTGAACGATCCGAAAGGGGCGGCGAAAAAGGGGGAAGAAGACGAAGAGGGAGTGGAGGAGAGGAGCACCACCCTACTACTCCTTTGGTTTCAGCTTCGTCGTCGCGGTTGTCGTCGGCGGGGAGGAACTCGAAAAGGTGGGTTTTTTCTGAAGGAGTTTCTTCACCGGAGTAAGAGTGAAGGGCGGAGGAGCAACCACAAGTTCTGGTCGTCGATTTCGTTCTCCGCCGCGAAAGAGAAGAAACCCATGAAACAGGGCAGTCAGACTCAGAAAGCTCAGGGCTCTGTTTCAAAAGACCCCAATGCAGCAACCCTTCGAACTTGGGCTCGGAAGGGCAAAAAT
>Pruav_sc0000800.1_g040.1.mk
ATGGAGGTGGTGATACCAACCAGAACAGCCATGGATTTCGACTTCAATAGCGCCCGATCTTCGCCATGTGTGACGGCCCCTTCGACGCCAAGGCGGTTCGGGGAGTTCTACATGAGTGCACCAACAAGCCCAACTAGGATGTCTGACTTTTACAGGGAGTTTGAAGAGTTCTCCAACAGCAATTGGGAAGATGGTGAGCCGCCAACTCATGAAGGAGCCACACCAAAATCTACCAAATCGCCTAAGGATGAGTTTGGCTTTGAGGACTTCGCATTTGATGTTAGTGAGGAGGTGGAAAGAACTTCTCTCTCAGCTGAAGAGCTTTTCGATGGCGGCGTTATCCGACCCTTTAAGCCTCCTCCTGCAACTAACACCCCCAGAACTCCGTCCTTTTTCCGTCAAGTTCTTTCGCCTAGATGGAAAAAGGGTAAAGACCATCCACTTGGGTCGTCGTCCACGACCCAAATGGACAACACCACAAAGAGAAGTGATCAGCACCAAAGAGGAAGAGACAGAACTCCTGCAGCCTTGTCATCCTCTGTTTCGGGCCATCGAGCAACAAGGTCCCTATCTCCTTTGAGGGTTTCGGAGTATCAATGGGAAGAAGAAGAAAAACAACAGCAACAGCAGCAACAACAAAACAACAGACAGTTAGCTCCGAAAGCCATGTTTTCTCCCTCTGCTGCTGCTTCAGCTTCAAAGGCTTCAAAGAAATGGAAACTGAAAGACTTTCTGCTGTTTCGAAGCGCATCAGAAGGAAGAGCAACAGATAAAGATCCATTCCGAAAGTACTCAAATCTGTTCAAGAAAAACGAAGATGTCAAGAACTCCAGCTTCAGGTCCATAGACAGCCCGGCGGCCACGAGCACAAGAAGAAGAGGGCCAGTTTCAGCTCATGAGTTGCATTACACTATGAACAAAGCAGTGTCTAATGATATGAAGAAGAAGACCTTCTTGCCTTACAAGCAGGGCATTTTGGGTCGATTGGCCTTCAATCCTGCTGTCAGTGCACTTGCCAATGGCTTTGGGTCTCTTTCACGGTCC
>Pruav_sc0000907.1_g580.1.mk
ATGGAGCTCAAAACTCCATCCAACAATGGCCAAAGCTCAAACCCTGAACCAAAGCTTGAGCCCCCAAACCCTAGCAATGGCGAAACCCACAAAACCGATGAATCCCATATCTTCTTTGAAGACATTGATAGCACTTGTTCCACTCCGTATGTTAGTGCACCTTCAAGCCCTGGCCGCAGTGGACCCGTTAGTGGGTTCTTCTACAGTGCTCCAGCTAGCCCAATGCACTTTGCTTTGACCTCAAAGTCAAGCTCTTTCGCTTCGCCTCAGGGGTCTTCTTCTTCGTTTGACAACACCTCTGTTTCTCTGGGTTTTGAGTTTGAGTTCTCTGCAAGGTTTGGCTCAAGTGGCTCCGGCCCAACAGGGCCTATGAGCTCAGCTGACGAGCTCTTCTTGAATGGGAAGATCAGACCCATGAAGCTCTCGACCCACCTGGAAAAGCCTCAAGCTTTAGCTCCATTGCTGGATCTTGAGTCTGAAAACGAGGAGCATGAAGCAGAGCTCGAGTTTGAGCCTGTGAGAGGCAGAGATCTGAGATTCCGGGACAAGTCTCTGCGTAGAAGAACAAGATCTATGTCCCCTCTAAGAAATGTCCCTTTTGAGTGGGCTCAAAGCGAGATTGAAACTGATGAAAAAGGTTGTTCCTTTGTTCAAGATCTGAAAGGGGGTGGCTTGAAAGAGAGCAAAAATGAAGGAGAAGAAGAAGAAGAAGAGGAAGAAGTGGAGAGCACAACTACTACACCTTCAGTTTCAGCTTCAACTTCAAGGTCATCATCAGCTGGTAGGAACTCAAAAAGATGGATTTTTCTGAAAGATTTTCTTCATAGAAGTAAGAGTGAAGGCAGAAGCAACCACAAGTTTTGGTCTTCAATATCATTCTCCACTGCAAAAGAAAAGAAGCCCACGAAACAGAGTGCTCAAACTCAGGGCTCTGTTTCAAAAGATCCCAAATTTAGCAACCCCTTAAATTTGAGCTCAGAGGCCCAAAAATCCAAGGGAAGTGGGTCCAGCGGTGCAGGGAAGAAGCCGGTAACCGGAAAACCCACCAACGGCGTCGGAAAACGGCGGATGCCGCCGTCTCTCCATGAGCTGCATTACACTGCTAATAGGGCTCAGGCTGAGGAAATGAGGAAAAAGACTTACTTGCCTTACAGGCAAGGGTTGCTTGGTTGCTTGGGATTTAGTTCAAAGGGATATGGAGCTGCTATGAGCAATGGGTTTGCTAGAGCATTGAACCCAGTTTCTTCAAGG
>Pruav_sc0001413.1_g100.1.mk
ATGGAGATACAAGTGGCTCACCCAGTGCCCCCTGTGGACTTCAACTTCGACAGCAGCGCCTGCTCCTCCCCTTACATGACTGCTCCTTCAAGCCCCACTCGATTTGGCAACTATTTCTTCAGCGCACCCACCAGCCCCACCCGGGCCTCTTCCTTCTACAGCCACTTCAACGACTTCTCCGGCGAAAACGGTCCAAGACTTTCAGCCTCTTCGATCCCTTTCAAGTGGGAAGAGAAGCCCGGAATTCCCAAGTCCAGAGCTACCATTAATGGTGATCATAGTCATCATCTTGAGGAGGATTTTGAGTTTGATTTTAGTGGACAGTTGGAGAAGGCTTCCTTGCCGGCAGACGAGCTCTTCGACGGCGGCAAGATCAGGCCTCTGAAACCCCCTCCTCGCTTACAAGTTGGGAGCAATGGAGCTGATGAGCCAGGTCCCTCCGGTTTTTCCCCGAGGTCACCGTCTCCAAGAGCGTCGAGACTTTCCCAAGGAAAGAAATTGGTCCAAGGAGTACTATCCCCGAGGCATCACCGAAAGGACCATCAGGCTCATGATGATCCTTTCGCTGCCGCTATGAATGAGACCCGAAAGAACGAGTATGAATATGGAAATCAAGAAGAAAGGCGGGGGAGAGAAAGATCTCCTTCCGTGCGTAAAAAGGGAACCAGATCTTTGTCTCCCCTGCGCGTGTCGGACGTCATGTTCGACATCGAAGAAGACAAGACAGTTTCTTCATCAACAATCAACTCCAACAAGGCCTCCACATCTTCAGCATATTCTTCATTTTTGTCAGCGATCTCGTTCTCTTCATCGAAAGTAAGTAGAAAGTGGAAATTGAAAGATCTATTGTTGTTTCGAAGCGCATCAGAAGGCCGAGCCACAACTGGAAAAGACCCGTTGAGAAAGTACACGATGCTGTCCCCCAAGAAAAGTAGCAGTAGTATTGCGGAGGATGTGAAGAACTCGAGTTTTCGGTCCACCGACAGTGTGGGGTCGGTGAGCTCGAGGAGGAGAGGGCCGGTTTCGCCGCACGAGTTGCATTACACCGCGAACCGGGCGGTTACGGAGGAGATGAGGAGGAAGACCTTCTTGCCGTACAAGCATGGCCTCTTGGGTTGCTTGGGGTTCAACCCCGGGTTGCATGAGATTTCCAGAGGGGCTTTTGGGTCTTTGACACGTGGTGGAGGGTGCAGATCA
>Pruav_sc0008566.1_g010.1.mk
ATGGAGATACAAGTGGCTCACCCAGTGCCCCCTGTGGACTTCAACTTCGACAGCAGCGCCTGCTCCTCCCCTTACATGACTGCTCCTTCAAGCCCCACTCGATTTGGCAACTATTTCTTCAGCGCACCCACCAGCCCCACCCGGGCCTCTTCCTTCTACAGCCACTTCAACGACTTCTCCGGCGAAAACGGTCCAAGACTTTCAGCCTCTTCGATCCCTTTCAAGTGGGAAGAGAAGCCCGGAATTCCCAAGTCCAGAGCTACCATTAATGGTGATCATAGTCATCATCTTGAGGAGGATTTTGAGTTTGATTTTAGTGGACAGTTGGAGAAGGCTTCCTTGCCGGCAGACGAGCTCTTCGACGGCGGCAAGATCAGGCCTCTGAAACCCCCTCCTCGCTTACAAGTTGGGAGCAATGGAGCTGATGAGCCAGGTCCCTCCGGTTTTTCCCCGAGGTCACCGTCTCCAAGAGCGTCGAGACTTTCCCAAGGAAAGAAATTGGTCCAAGGAGTACTATCCCCGAGGCATCACCGAAAGGACCATCAGGCTCATGATGATCCTTTCGCTGCCGCTATGAATGAGACCCGAAAGAACGAGTATGAATATGGAAATCAAGAAGAAAGGCGGGGGAGAGAAAGATCTCCTTCCGTGCGTAAAAAGGGAACCAGATCTTTGTCTCCCCTGCGCGTGTCGGACGTCATGTTCGACATCGAAGAAGACAAGACAGTTTCTTCATCAACAATCAACTCCAACAAGGCCTCCACATCTTCAGCATATTCTTCATTTTTGTCAGCGATCTCGTTCTCTTCATCGAAAGTAAGTAGAAAGTGGAAATTGAAAGATCTATTGTTGTTTCGAAGCGCATCAGAAGGCCGAGCCACAACTGGAAAAGACCCGTTGAGAAAGTACACGATGCTGTCCCCCAAGAAAAGTAGCAGTAGTATTGCGGAGGATGTGAAGAACTCGAGTTTTCGGTCCACCGACAGTGTGGGGTCGGTGAGCTCGAGGAGGAGAGGGCCGGTTTCGCCGCACGAGTTGCATTACACCGCGAACCGGGCGGTTACGGAGGAGATGAGGAGGAAGACCTTCTTGCCGTACAAGCATGGCCTCTTGGGTTGCTTGGGGTTCAACCCCGGGTTGCATGAGATTTCCAGAGGGGCTTTTGGGTCTTTGACACGTGGTGGAGGGTGCAGATCA
>Pruav_sc0012586.1_g010.1.mk
ATGGAGATACAAGTGGCTCACCCAGTGCCCCCTGTGGACTTCAACTTCGACAGCAGCGCCTGCTCCTCCCCTTACATGACTGCTCCTTCAAGCCCCACTCGATTTGGCAACTATTTCTTCAGCGCACCCACCAGCCCCACCCGGGCCTCTTCCTTCTACAGCCACTTCAACGACTTCTCCGGCGAAAACGGTCCAAGACTTTCAGCCTCTTCGATCCCTTTCAAGTGGGAAGAGAAGCCCGGAATTCCCAAGTCCAGAGCTACCATTAATGGTGATCATAGTCATCATCTTGAGGAGGATTTTGAGTTTGATTTTAGTGGACAGTTGGAGAAGGCTTCCTTGCCGGCAGACGAGCTCTTCGACGGCGGCAAGATCAGGCCTCTGAAACCCCCTCCTCGCTTACAAGTTGGGAGCAATGGAGCTGATGAGCCAGGTCCCTCCGGTTTTTCCCCGAGGTCACCGTCTCCAAGAGCGTCGAGACTTTCCCAAGGAAAGAAATTGGTCCAAGGAGTACTATCCCCGAGGCATCACCGAAAGGACCATCAGGCTCATGATGATCCTTTCGCTGCCGCTATGAATGAGACCCGAAAGAACGAGTATGAATATGGAAATCAAGAAGAAAGGCGGGGGAGAGAAAGATCTCCTTCCGTGCGTAAAAAGGGAACCAGATCTTTGTCTCCCCTGCGCGTGTCGGACGTCATGTTCGACATCGAAGAAGACAAGACAGTTTCTTCATCAACAATCAACTCCAACAAGGCCTCCACATCTTCAGCATATTCTTCATTTTTGTCAGCGATCTCGTTCTCTTCATCGAAAGTAAGTAGAAAGTGGAAATTGAAAGATCTATTGTTGTTTCGAAGCGCATCAGAAGGCCGAGCCACAACTGGAAAAGACCCGTTGAGAAAGTACACGATGCTGTCCCCCAAGAAAAGTAGCAGTAGTATTGCGGAGGATGTGAAGAACTCGAGTTTTCGGTCCACCGACAGTGTGGGGTCGGTGAGCTCGAGGAGGAGAGGGCCGGTTTCGCCGCACGAGTTGCATTACACC
>Pyrusco0g017980.1
ATGGAGATGCAAGTAGCTCTTCCAGTTCCTCCTGTGGACTTCAACTTCGACAGCAGCGCCTGCTCCTCCCCTTACATGACCGCTCCTTCAAGCCCCACCAGATTTGGCAACTACTTCTTCAGCGCACCCACCAGTCCCACCCGTGCCTCCACCTTTTACAGCCACTTCAATGACCTCTCCATGGACAACAACCCTAGACTCTCAGCCTCCACAGTCCCTTTTAAGTGGGAAGAAAAACCCGGAATTCCGAAATCAAGAGCTAGCTTTAGTAACGATCAGAATCATCATCATGAGGAGGATTTTGAGTTCGACTTTAGTGGTCAGTTGGAGAAAGCTTCTTTGCCGGCGGACGAGCTCTTCGATGGCGGCAAGATCAAGCCTCTAAAGCCGCCGCCTCGCTTACAAGTTGGGAGGAATGGAGGAGTACATGATCAAGGTCCCTCTAGTCCTTCACCGAGGTCACCGTCGCCAAGAGCGTCAAAACTATCCCAAGGAAGGAAACTAGTCCAAGAAGTTCTATCCCCGCGGCATCACAGAAAGAATCATCGTACTGATGACCCCTTCGCGGCTGCGATGGATGAGACACGAAAGGATGAGTATGAAAATCAAGAGGGAAGACGCGGGAGGGAAAGATCTGCCTCCACTCATAAAAAGGGAAGCAGATCTTTGTCTCCCTTGAGGGTGTCAGATATCATGTTCGAGATCCAAGAAGACAACGCGATTTCTTCAACAGCAGTCAACTCTAACAAGGCCTCTACTTCTTCAGCATACTCTTCGTTTTTATCAGCGATCTCGTTCTCATCGAAAGGAAACAGAAAATGGAAACTGAAAGATTTATTGTTGTTTCGGAGTGCATCAGAAGGCCGAGCCACAGCGGGCAAAGACCATTTGAGGAAGTATGCCATGTTGTCGCCCAAGACGAAGAGTAGTAGTAGCGTTGCGGAGGACGTGAAGAACTCAAGTTTCCGGTCCACTGACAGCGTGGGGTCGGTGAGCTCGAGGAGGAGAGGACCGGTTTCGGCGCACGAGTTGCATTACACCGCGAACCGGGCGGTTACGGAGGAGATGAGGAGGAAGACCTTCTTGCCTTACAAGCATGGGCTCTTGGGGTGCTTGGGGTTCAACCCTGGTTTGCACGAGATTTCCAGAGGTGCTTTTGGGTCTTTGACACGTGGTGGAGGGTGCAGA
>Pyrusco0g047980.1
ATGGGTTTTGAGTTCGAGTTCTCTGCGCGGTTCGGGTCGAGCGGGTCGGGCTCGACCGGGCCGATGAGCTCTGCCGACGAGTTGTTCTTGAATGGGAAGATCCGACCCATGAAGCTTTCGACCCACCTGGAAAAGCCCCAGACTTTGGCTCCGTTGTTGGATCTCGAGGCGGAAAATGGGGAAGACGAGGCGGATCGGGGCAGTTTGGAGCCCGTGAGAGGCAGAGATCTGAGGTTCCGCGACAAGTCGCTGCGGCGGAGGACGAGATCTATGTCACCTCTGAGAAATGAGCCCTTCGAGTGGGAACAGAGCGACGAGATTAATGAAGCTGATGAGAAAGACTGCAACTTTGCTGAAGATCCGAAAGTGGCGGCGAAAAATGGGGCAGAAGACGAAGAGGGAGCGGAGGAGAGCAGCACCGCCACTACTACTCCTTCGGTTTCGGCTTCGTCGTCTCGGTCGTCGTCGGGTGGGAGGAACTCGAAGAAGTGGGTTTTTTTGAAGGAGTTTCTCCACCGGAGTAAAAGCGAAGGGCGGAGCAGCAACCACAAGTTCTGGTCGTCGATTTCGTTCTCCGCCGCGAGGGAGAAGAAACCCGTGAAACAGGGCGGTCAGAATACCCAGGGCTCTGCTCTAAAAGACCCCAAATGTAGCAACCCTTTGAACTTGGGCTCAGAGGGGCAAAAACTGAAGGGAAGTGGGGGTGGTGGTTCGGGGAAGAAGACGGCGGCCGGAAAACCCACCAACGGAGTTGGTAAGCGGCGGATGGCGCCGTCGCTTCACGAGCTGCATTACACTGCAAACAGGGCTCAGGCAGAGGAAATGAGGAAGAAGACATACTTGCCTTACAGGCAAGGGTTGCTTGGATGCTTAGGGTTTAGCTCAAAGGGTTATGGAGCTGCTATGAACTCTGGGTTTGCTAGGGCTTTGAATCCTGTTTCTTCAAGG
>Pyrusco10g021050.1
ATGGAGATGCAAGTAGCTCTTCCAGTTCCTCCTGTGGACTTCAACTTCGACAGCAGCGCCTGCTCCTCCCCTTACATGACCGCTCCTTCAAGCCCCACCAGATTTGGCAACTACTTCTTCAGCGCACCCACCAGTCCCACCCGTGCCTCCACCTTTTACAGCCACTTCAATGACCTCTCCATGGACAACAACCCTAGACTCTCAGCCTCCACAGTCCCTTTTAAGTGGGAAGAAAAACCCGGAATTCCGAAATCAAGAGCTAGCTTTAGTAACGATCAGAATCATCATCATGAGGAGGATTTTGAGTTCGACTTTAGTGGTCAGTTGGAGAAAGCTTCTTTGCCGGCGGACGAGCTCTTCGATGGCGGCAAGATCAAGCCTCTAAAGCCGCCGCCTCGCTTACAAGTTGGGAGGAATGGAGGAGTACATGATCAAGGTCCCTCTAGTCCTTCACCGAGGTCACCGTCGCCAAGAGCGTCAAGACTATCCCAAGGAAGGAAACTAGTCCAAGAAGTTCTATCCCCGCGGCATCACAGAAAGAATCATCGTACTGATGACCCCTTCGCGGCTGCGATGGATGAGACACGAAAGGATGAGTATGAAAATCAAGAGGGAAGACGCGGGAGGGAAAGATCTGCCTCCACTCATAAAAAGGGAAGCAGATCTTTGTCTCCCTTGAGGGTGTCAGATATCATGTTCGAGATCCAAGAAGACAACGCGATTTCTTCAACAGCAGTCAACTCTAACAAGGCCTCTACTTCTTCAGCATACTCTTCGTTTTTATCAGCGATCTCGTTCTCATCGAAAGGAAACAGAAAATGGAAACTGAAAGATTTATTGTTGTTTCGGAGTGCATCAGAAGGCAGAGCCACAGCGGGCAAAGACCATTTGAGGAAGTATGCCATGTTGTCGCCCAAGACGAAGAGTAGTAGTAGCGTTGCGGAGGACGTGAAGAACTCGAGTTTCCGGTCCACTGACAGCGTGGGGTCGGTGAGCTCGAGGAGGAGAGGACCGGTTTCGGCGCACGAGTTGCATTACACCGCGAACCGGGCGGTTACGGAGGAGATGAGGAGGAAGACCTTCTTGCCTTACAAGCATGGGCTCTTGGGGTGCTTGGGGTTCAACCCTGGTTTGCACGAGATTTCCAGAGGTGCTTTTGGGTCTTTGACACGTGGTGGAGGGTGCAGA
>Pyrusco12g004740.1
ATGGAGCTCAACACTTCACCCGGCAATGGCAACCAACCCCCAAACCCTGAACCGAAACCCGACCCGTCAAACCCCGGTAATGCCGAAACCCAGCAAACCCAGCTCGAAAACCAGCTCTTCTTTGAAGACTACGACAGCACATGCTCCACACCTTACGTCAGCGCGCCGTCGAGCCCCGGACGGAGTGGGGCAGTCGGTGGGTTTTTCTATAGTGCTCCGGCGAGCCCAATGCACTTCGCGTTGACCACAAAGTCGAACTCTTCTTCGTTTGAGAAGAATGGCGGGAACGGCAGCGGCTCTGTTTCTATGGGTTTTGAGTTCGAGTTCTCTGCGCGGTTCGGGTCGAGCGGGTCCGGCCCGACCGGTCCGATGAGCTCGGCCGACGAGTTGTTCTTGAACGGGAAGATCCGACCCATGAAGCTCTCGACCCACCTGGAAAAGCCCCAGACTTTGGCTCCGTTGCTGGATCTCGAGCCGGAAACTGGGGAAGACGAAGCGGATCGGGTGGGGTTCGAACCCGTGAGAGGCAGAGATCTGAGGTTCCGCGACAAGTCCCTGCGGCGGAGGACGAGATCATTGTCCCCTCTGAGAAATGAGCCATTCGAGTGGGGACAGAACAACGAGATTATTGAAGCTGATGAGACAGACTGCAACTTTGCTGAAGATCCGAAGGGGACGGCGAAAAATGGGGAAGAAGACGAAGAGGGAGTGGAGGAGAGCAGCACCACAACTACTACTCCTTCGGTTTCAGCTTCGTCGTCGCGGTCGTCGTCGGTGGGGAGGAACTCGAAAAGGTGGGTTTTTCTGAAGGAGTTTCTTCACCGGAGTAAGAGTGAAGGGCGGAGCAGCAACCACAAGTTCTGGTCGTCGATTTCGTTCTCCGCCGCGAAAGAGAAGAAACCCATGAAACAGGGCGGTCAGAATGCTCAGGGCTCTGTTTCAAAAGACCCCAAATGCAGCAACCCCTTGAACTTGGGCTCAGAAGGGCAAAAATTGAAGGGAAGTGGGAGCGGTGGTTCGGGGAAGAAGTCGGCAGCCGGAAAACCCACCAACGGGGTCGGGAAGCGGCGTCATCCGCCGTCGCTTCACGAGCTGCATTACACTGCAAACAGGGCTCAGGCTGAGGAAATGAGGAAAAAGACTTACTTGCCTTACAGGCAAGGGTTGCTCGGATGCTTAGGGTTTAGCTCAAAGGGTTATGGAGCTGCCATGAATTCTGGGTTTGCTAGGGCTTTGAATCCAGTTTCTTCAAGG
>Pyrusco15g002990.1
ATGAACGACGAGATTATTGAAGCTGATGAGAAAGACTGCAACTTTGCTGAAGATCCGAAAGGGGCGGCGAAAAAGGGGGAAGAAGACGAAGAGGGAGTGGAGGAGAGGAGCACCACCCTACTAATCATTTGGTTTCAGCTTCGTCGTCGCGGTTGTCGTCGGCGGGGAGGAACTCGAAAAGGTGGGTTTTTTCTGAAGGAGTTTCTTCACCGGAGTAAGAGTGAAGGGCGGAGGAGCAACCACAAGTTCTGGTCGTCGATTTCGTTCTCCGCCGCGAAAGAGAAGAAACCCATGAAACAGGGCAGTCAGACTCAGAAAGCTCAGGGCTCTGTTTCAAAAGACCCCAATGCAGCAACCCTTCGAACTTGGGCTCGGAAGGGCAAAAAT
>Pyrusco15g025130.1
ATGGAGGTGCTGATAACAAGTAGAGCAGATATGGATTTCGATTTTAACAGCGCTCGATCCTCGCCGTCTGTGACTGCACCTTCGACACCACGGCGGTTTGGAGACTTCTATATGAGTGCACCAACAAGCCCAACTCGGATGTCCGAGTTTTATAGGGATTTTGAGGAATTTTCCAACACGAGTAACTGGAAAGATGATGAGACAGCATCTCAAGCAGCCACCCCAAGATCACCGAAATCACATAAACGTGAGGAGGACTTTGGATTCGATGACTTTGCTTTTGATGTTGGTGAAGAGGTACAAAGAACTTCCCTCTCAGCTGAAGAGCTTTTCGATGGTGGCGTCATAAGACCCTTTAATAAGCCTCCACCTCCTCCATCCATTTTCCGTAAGGTTCTTTCGCCTAGACGGAAAAAGGGTAAAGAATATCCATTTGGGTCATCGTCCCCGACCCAAATGGGCAACTACACAAGAAGAAGCGAGAGAAGAAGCGATCAACAACAACAAAGAGGTAGAGAGAGAGCTCCAGCAGCCTTGTCATCCTCCATTTCAGGCAGAAGAGCGACGAGATCGGTGTCACCTTTGAGGGTTTCAGAGTACCAATGGGTAGAAGAAGAAAAACAAAATCAACAGAAGCAACAGCAGCCACAACAAAACAACAAGCAGTTAGCTCCTACAGCTATGTTTACATCCTGCATAGTTTCTAAGGCTTCTAGAAAATGGAAACTGAAGGATTTTTTGTTGTTTCGAAGCGCATCGGAGGGAAGAGCCACAGATAAAGATCCATTCAGGAAGTACTCCAGCTTCAGGTCAATAGACAGCCCGGCCTCGGTTTCGAGCTCGAGGAGAAAAGGGCCGCCAGTTTCAGCTCACGAGTTGCATTACACTGTGAACAAAGCAGCGTCTAATGATATGAAGAAGAAAACCTTCTTGCCTTACAAGCAGGGCATTTTGGGTAGATTGGCCTTCAATCCCGCAGTCAGTGCCCTTGCCAATGGCTTTGGGTCTCTTTCAAGAAAA
>Pyrusco4g003490.1
ATGGAGCTCAAAACTTCACCCGGCAATGGCACCCAACCCCCAAACCCTGAACCGAAACCCGACCCGTCAAACCCCGGTAATGCCGAAACCCAGCAAACCCAGCTCGAAAACCAGCTCTTCTTTGAAGACTACGACAGCACATGCTCCACACCTTACGTCAGCGCACCGTCGAGCCCCGGACGGAGTGGGCCAGTCGGTGGGTTTTTCTATAGTGCTCCGGCGAGCCCAATGCACTTCGCGTTGACCACAAAGTCGAACTCTTCTTCGTTTGAGAAGAATGGCGGGAACGGCAGCGGCTCTGTTTCTATGGGTTTTGAGTTCGAGTTCTCTGCGCGGTTCGGGTCGAGCGGGTCCGGCCCGACCGGTCCGATGAGCTCGGCCGACGAGTTGTTCTTGAACGGGAAGATCCGACCCATGAAGCTCTCGACCCACCTGGAAAAGCCCCAGACTTTGGCTCCGTTGCTGGATCTCGAGCCGGAAACTGGGGAAGACGAAGCGGATCGTGTGGGGTTCGAACCCGTGAGAGGCAGAGATCTGAGGTTCCGCGACAAGTCCCTGCGGCGGAGGACGAGATCATTGTCCCCTCTGAGAAATGAACCATTCGAGTGGGGACAGAACAACGAAATTATTGAAGCTGATGAGAAAGACTGCAACTTTGCTGAAGATCCGAAAGGGACGGCGAAAAATGGGGAAGAAGACGAAGAGGGAGTGGAGGAGAGCAGCACCACAACTACTACTCCTTCGGTTTCAGCTTCGTCGTCGCGGTCGTCGTCGGTGGGGAGGAACTCGAAAAGGTGGGTTTTTCTGAAGGAGTTTCTTCACCGGAGTAAGAGTGAAGGGCGGAGCAGCAACCACAAGTTCTGGTCGTCGATTTCGTTCTCCGCCGCGAAAGAGAAGAAACCCATGAAACAGGGCGGTCAGAATGCTCAGGGCTCTGTTTCAAAAGACCCCAAATGCAGCAACCCCTTGAACTTGGGCTCAGAAGGGCAAAAATTGAAGGGAAGTGGGAGCGGTGGTTCGGGGAAGAAGTCGGCAGCCGGAAAACCCACCAACGGGGTCGGGAAGCGGCGTCATCCGCCGTCGCTTCACGAGCTGCATTACACTGCAAACAGGGCTCAGGCTGAGGAAATGAGGAAAAAGACTTACTTGCCTTACAGGCAAGGGTTGCTCGGATGCTTAGGGTTTAGCTCAAAGGGTTATGGAGCTGCCATGAATTCTGGGTTTGCTAGGGCTTTGAATCCAGTTTCTTCAAGG
>Pyrusco4g012880.1
ATGAAGATGAGCTCTGCCGATAAGTTGTTCTTCGACGGGAAGATCCGACCTATAAAGCTCACGACGTACCACGAAAAGCCCCAAATTAAAGACCCAAAAATTCTCTCTCAAGCTGGTCCAACACCTTCGCCACCCAACATTGCCAATGGTATAACATCTCCGCTCACTACGCATAAATTTTCCAGACTTTGGCTCCATTTGGATCTCAAGCCGGAAATTGGGACAGACAAGGAGGATTGGGTCGGGTTCGAGCTCGTGAGAGGCAGAGATTTGGTGGCATTTTGCCATAAACTAGGT
>Pyrusco5g008040.1
ATGGAGATGCACGTGGCTCTTCCAGTTCCTCCGGCGGACTTCAACTTCGACAGCAGCGACTGCTCCTCCCCTTACATGACTGCTCCTTCTAGCCCCACCCGATTCGGCAACTACTACTTTAGCGCACCCACCAGTCCCACCCGGGCCTCGACCTTCTACAACCAATTTAATGACCTCTACATGGACACTAACCCTATACTTTCAGCCTCCACAATCCCCTTTGAGTGGGAAGAAAAACCCGGAATTCCGAAATCAAGAGGTAGCTTTAGTAATGATCAGAAGCATCATCATGAGGAGGATTTTGAGTTCGACTTTAGTGGTCAATTGGAAAAGACTTCTTTGCCGGCGGACGAACTCTTCGATGGCGGCAAGATCAGGCCTCTAAAGCTGCCGCCTCGCTTACAAGTTGGGAGCAATGGAGGAGTACGTGATCAAGGTCCCTCTAGTTCTTCACCGAGGTCACCGTCGCCAAGAGCGTCAAGATTTTCCCAAGGAAGGAAACTAGTCAAAGAAGTTCTATCCCCGCGGCATCACAAAAAGGAACATCGTACTGATGATCCTTTCGCGGTCGCGATGGATGAGACGCGAAAGGATGAACACGAAAATCAAGAGGAAAGACGCGAGAGGGAAAGATCTGCTTCCATTCGTAATAGGGGAAGTAGATCTTTGTCTCCCTTGAGGGTGTCAGACATCATGTTCGACACCCAAGAAGACAACGAAATTTCTTCAACAACAATCAACTCTAATAAGGCCTCTACTTCAGCATACGCTTCATTTTTATCAGCGATCTCGTTCTCATCGAAAGGGAACAGAAAATGGAAATTGAAAGATTTATGGTTGTTTCGGAGTGCATCAGAAGGCCGAGCCACAACGGGCAAAGACCATTTGAGGAAGTATGCCATGTTGTCGCCCAAGATGAAGAGTAGTAGTATTGCGCAGGACGTGAAGAACTCAAGTTTCCGGTCCACCGACAGCATGGGGTCGGTGAGCTCGAGGAGGAAAGGACCGGTTTCGCCGCACGAGTTGCATTATACGGCGAACCGGGCGGTTACGGAGGAGATGAGGAGGAAGACCTTCTTACCTTACAAGCATGGGCTCTTGGGTTGCTTGGGGTTCAACACTGGGTTGCACGAGGTTTCCAGAGGAGCATTTGTGTCTTTGACACGTGGTGGAGGATGCAGA
>Pyrusco5g008320.1
ATGGAGATGCACGTGGCTCTTCCAGTTCCTCCGGCGGACTTCAACTTCGACAGCAGCGCCTGCTCCTCCCCTTACATGACTGCTCCTTCTAGCCCCACCCGATTCGGCAACTACTACTTTAGTGCACCCACCAGTCCCACCCGGGCCTCGACCTTCTACAACCACTTTAATGACCTCTACATGGACACTAACCCTATACTTTCAGCCCCCACAATCCCCTTTGAGTGGGAAGAAAAACCCGGAATTCCGAAATCAAGAGGTAGCTTTAGTAATGATCAGAAGCATCATCATGAGGAGGATTTTGAGTTCGACTTTAGTGGTCAATTGGAAAAGACTTCTTTGCCGGCGGACGAGCTCTTCGACGGCGGCAAGATCAGGCCTCTAAAGCTGCCGCCTCGCTTACAAGTTGGGAGCAATGGAGGAGTACGTGATCAAGGTCCCTCTAGTTCTTCACCGAGGTCACCGTCGCCAAGAGCGGCAAGATTTTCCCGAGGAAGGAAACTAGTCAAAGAAGTTCTATCCCCGCGGCATCACAAAAAGGAACATCGTACTGATGATCGTTTCGCGGTCGCGATGGATAAGACGCGAAAGGATGAACACGAAAATCAAGAGGAAAGACGCGAGAGGGAAAGATCTGCTTCCATTCGTAATAGGGGAAGTAGATCTTTGTCTCCCTTGAGGGTGTCAGACATCATGTTCGACACCCAAGAAGACAACGAAATTTCTTCAACAACAATCAACTCTGATAAGGCCTCTACTTCAGCATACGCTTCATTTTTATCAGCGATCTCGTTCTCATCGAAAGGGAACAGAAAATGGAAATTGAAAGATTTATGGTTGTTTCGGAGTGCATCAGAAGGCCGAGCCACAACGGGCAAAGACCATTTGAGGAAGTATGCCGTGTTGTCGCCCAAGATGAAGAGTAGTAGTGTTGCGCAGGACGTGAAGAACTCAAGTTTCCGGTCCACCGACAGCATGGGGTCGGTGAGCTCGAGGAGGAAAGGACCGGCTTCGCCGCACGAGTTGCATTATACGGCGAACCGGGCGGTTACGGAGGAGATGAGGAGGAAGACCTTCTTACCTTACAAGCATGGGCTCTTGGGTTGCTTGAGGTTCAACACTGGGTTGCACGAGGTTTCCAGAGGAGCATTTGTGTCTTTGACACGTGGTGGAGGATGCAGA
>Pyrusco8g020450.1
ATGGAGGTGATAATACCAAGTAGAGCAGCCATGGATTTCGACTTCAACAGCGCTCGATCCTCGCAGTCTGTGACTGAGCCTTCGACGCCAAGGCGGTTTGGGGACTTCTATATGAGTGCACCAACAAGCCCTACTCGGATGTCCGAGTTTTATAGGGATTTTGAGGAGTTTTCCAACATGCGCAACTGGGAAGATGATGAGGCAGCATCTCAAGCGGCCACACCAAAATCGCCTAAACGTGAGGATGACTTTGGATTCGATGACTTTGCTTTTGATGTTGGTGAAGAGGTACAAAGAACTTCTCTTTCAGCTGAAGAGCTTTTCGATGGCGGCGTCATTAGACCCTTTAATAAGCCTCCACCCACTCCATCATTTTTCCGTCAGGTTCTGTCACCTAGACGGAAAAAGGGTAAAGAATATCCGACGACCCAAATGGACAACACAACAAGAAGAAGCGAGAGAATAAGCGAACAACAACAACAAAGAGGTAGAGAGAGAACTCCAGCAGCCTTGTCATCCTCCCTTTCAGGCCGAAGAGCGACAAGATCGGTATCACCTTTGAGGGTCTCCGAGTACCAATGGGTAGAAGAAGAAAAACAAAACCAACAGCAGCTACAGAAGCAACAACAAAACAACAAGCAGTTAGCTCCCAAAGCTACGTTTACATCCTGCACAGATTCTAAGGCTTCAAGAAAATGGAAACTAAAGGATTTTTTGTTGTTTCGAAGCGCCTCGGAGGGAAGAGCCACAGATAAAGATCCATTCACGAAGTACTTAACTTTGTTTAGGAAAAATGAAGACGTGAAGAACTCCAGCTTCAGGTCAATAGACAGCCCGGCCTCAGTTTCGATCTCAAGGAGAAGAGGGCATCCAGTTTCAGCTCACGAGTTGCATTACACTGCGAACAAAGCAGTGTCTAATGATATGAAGAAGAAGACCTTCTTGCCTTACAAGCAGGGCATTTTGGGCAGATTGGCCTTCAATCCCGCAGTCAGTGCCCTTGCCAATGGCTTTGGGTCTCTTTCAAGAAAA
>Pyrbe_003314
ATGGAGATGCAAGTAGCTCTTCCAGTTCCTCCGGTGGACTTCAACTTCGACAGCAGCGCCTGCTCCTCCCCTTACATGACCGCTCCTTCAAGCCCCACCAGATTTGGCAACTACTTCTTCAGCGCACCCACCAGTCCCACCCGTGCCTCCACCTTTTACAGCCACTTCAATGACCTCTCCATGGACAACAACCCTAGACTCTCAGCCTCCACAGTCCCTTTTAAGTGGGAAGAAAAACCCGGAATTCCGAAATCAAGAGCTAGCTTTAGTAACGATCAGAATCATCATCATGAGGAGGATTTTGAGTTCGACTTTAGTGGTCAGTTGGAGAAAGCTTCTTTGCCGGCGGACGAGCTCTTCGATGGCGGCAAGATCAAGCCTCTAAAGCCGCCGCCTCGCTTACAAGTTGGGAGGAATGGAGGAGTACATGATCAAGGTCCCTCTAGTCCTTCACCGAGGTCACCGTCGCCAAGAGCGTCAAGACTATCCCAAGGAAGGAAACTAGTCCAAGAAGTTCTATCCCCGCGGCATCACAGAAAGAATCATCGTACTGATGACCCTTTCGCGGCTGCGATGGATGAGACACGAAAGGATGAGTATGAAAATCAAGAGGGAAGACGCGGGAGGGAAAGATCTGCCTCCACTCATAAAAAGGGAAGCAGATCTTTGTCTCCCTTGAGGGTGTCAGATATCATGTTCGAGATCCAAGAAGACAACGCGATCTCTTCAACAGCAGTCAACTCTAACAAGGCCTCTACTTCTTCAGCATACTCTTCGTTTTTATCAGCGATCTCGTTCTCATCGAAAGGAAACAGAAAATGGAAACTGAAAGATTTATTGTTGTTTCGGAGTGCATCAGAAGGCCGAGCCACAGCAGGCAAAGACCATTTGAGGAAGTATGCCATGTTGTCGCCCAAGACGAAGAGTAGTAGTAGCGTTGCGGAGGACGTGAAGAACTCGAGTTTCCGGTCCACTGACAGCGTGGGGTCGGTGAGCTCGAGGAGGAGAGGACCGGTTTCGGCGCACGAGTTGCATTACACCGCGAACCGGGCGGTTACGGAGGAGATGAGGAGGAAGACCTTCTTGCCTTACAAGCATGGGCTCTTGGGGTGCTTGGGGTTCAACCCTGGTTTGCACGAGATTTCCAGAGGTGCTTTTGGGTCTTTGACACGTGGTGGAGGGTGCAGA
>Pyrbe_012268
ATGGAGCTCAAAACTTCACCCGGCAATGGCACCCAACCCCCAAACCCTGAACCGAAACCCGACCCTCCAAACCCTAGCAATGGCGAAAGCCAGCTTCAAGACCAGCTTTTCTTTGAAGACTACGACAGCACCTGCTCCACGCCGTACGTCAGCGCGCCGTCGAGCCCCGGACGGAGTGGGCCGGTCAGTGGTTTTTTCTACAGTGCTCCGGCGAGCCCAATGCACTTCGGGTTGACCACAAAGTCAAACTCTTGTTCGCTTGAGAAGAATGGCGGCAACGGCTCTGTTTCTATGGGTTTTGAGTTCGAGTTCTCTGCGCGGTTCGGGTCGAGCGGGTCGGGCTCGACCGGGCCGATGAGCTCTGCCGACGAGTTGTTCTTGAACGGGAAGATCCGACCCATGAAGCTTTCGACCCACCTGGAAAAGCCCCAGACTTTGGCTCCGTTGTTGGATCTCGAGGCGGAAAATGGGGAAGACGAGGCGGATCGGGGCGGTTTGGAGCCCGTGAGAGGCAGAGATCTGAGGTTCCGCGACAAGTCGCTGCGGCGGAGGACAAGATCTATGTCCCCTCTGAGAAATGAGCCCTTCGAGTGGGAACAGAGCGACGAGATTATTGAAGCTGATGAGAAAGACTGCAACTTTGCTGAAGATCCGAAAGTGGCGGCGAAAAATGGGGAAGAAGACGAAGAGGGAGCGGAGGAGAGCAGCACCGCCACTACTACTCCTTCGGTTTCGGCTTCGTCGTCTCGGTCGTCGTCGGGTGGGAGGAACTCGAAGAAGTGGGTTTTTTTGAAGGAGTTTCTCCACCGGAGTAAAAGCGAAGGGCGGAGCAGCAACCACAAGTTCTGGTCGTCGATTTCGTTCTCCGCCGCGAGGGAGAAGAAACCCGTGAAACAGGGCGGTCAGAATACCCAGGGCTCTGCTCTAAAAGACCCCAAATGTAGCAACCCTTTGAACTTGGGCTCAGAGGGGCAAAAACTGAAGGGAAGTGGGGGTGGTGGTTCGGGGAAGAAGACGGCGGCCGGAAAACCCACCAACGGAGTTGGCAAGCGGCGGATGGCGCCGTCGCTTCACGAGCTGCATTACACTGCAAACAGGGCTCAGGCAGAGGAAATGAGGAAGAAGACATACTTGCCTTACAGGCAAGGGTTGCTTGGATGCTTAGGGTTTAGCTCAAAGGGTTATGGAGCTGCTATGAACTCTGGGTTTGCTAGGGCTTTGAATCCTGTTTCTTCAAGG
>Pyrbe_012270
ATGGAGCTCAAAACTTCACCCGGCAATGGCGCCCAACCCCCAAACCCTGAACCGAAACCCGACCCTCCAAACCCTAGCAATGGCGAAAGCCAGCTTCAAGACCAGCTTTTCTTTGAAGACTACGACAGCACCTGCTCCACGCCTTACGTCAGCGCGCCGTCGAGCCCCGGACGGAGTGGGACGGTCGGTGGTTTTTTCTACAGTGCTCCGGCGAGCCCAATGCACTTCGGGTTGACCACAAAGTCAAACTCTTGTTCGCTTGAGAAGAATGGCGGCAACGGCTCTGTTTCGATGGGTTTTGAGTTCGAGTTCTCTGCGCGGTTCGGGTCGAGCGGGTCGGGCTCGACCGGGCCGATGAGCTCTGCCGACGAGTTGTTCTTGAACGGGAAGATCCGACCCATGAAGCTTTCGACCCACCTGGAAAAGCCCCAGACTTTGGCTCCGTTGTTGGATCTCGAGGCGGAAAATGGGGAAGACGAGGCGGATCGGGGCGGTTTGGAGCCCGTGAGAGGCAGAGATCTGAGGTTCCGCGACAAGTCTCTGCGGCGGAGGACAAGATCTATGTCCCCTCTGAGAAATGAGCCCTTCGAGTGGGAACAGAGCGACGAGATTATTGAAGCTGATGAGAAAGACTGCAACTTTGCTGAAGATCCGAAAGTGGCGGCGAAAAATGGGGAAGAAGACGAAGAGGGAGCGGAGGAGAGCAGCACCGCCACTACTACTCCTTCGGTTTCGGCTTCGTCGTCTCGGTCGTCGTCGGGTGGGAGGAACTCGAAGAAGTGGGTTTTTTTGAAGGAGTTTCTCCACCGGAGTAAAAGCGAAGGGCGGAGCAGCAACCACAAGTTCTGGTCGTCGATTTCGTTCTCCGCCGCGAGGGAGAAGAAACCCGTGAAACAGGGCGGTCAGAATACCCAGGGCTCTGCTCTAAAAGACCCCAAATGTAGCAACCCTTTGAACTTGGGCTCAGAGGGGCAAAAACTAAAGGGAAGTGGGGGTGGTGGTTCGGGGAAGAAGACGGCGGCCGGAAAACCCACCAACGGAGTTGGCAAGCGGCGGATGGCGCCGTCGCTTCACGAGCTGCATTACACTGCAAACAGGGCTCAGGCAGAGGAAATGAGGAAGAAGACATACTTGCCTTACAGGCAAGGGTTGCTTGGATGCTTAGGGTTTAGCTCAAAGGGTTATGGAGCTGCTATGAACTCTGGGTTTGCTAGGGCTTTGAATCCTGTTTCTTCAAGG
>Pyrbe_020273
ATGGAGGTGCTGATAACAAGTAGAGCAGACATGGATTTCGATTTTAACAGCGCTCGATCCTCGCCGTCTGTGACTGCACCTTCGACACCACGGCGGTTTGGAGACTTCTATATGAGTGCACCAACAAGCCCAACTCGGATGTCCGAGTTTTATAGGGATTTTGAGGAATTTTCCAACACGAGTAACTGGAAAGATGATGAGACAGCATCTCAAGCAGCCACCCCAAGATCACCGAAATCACATAAACGTGAGGAGGACTTTGGATTCGATGACTTTGCTTTTGATGTTGGCGAAGAGGATTTTTTGTTGTTTCGAAGCGCATCGGAGGGAAGAGCCACAGATAAAGATCCATTCAGGAAGTACTCAACTTTGTTCAGAAAAAATGAAGACATGAAGAACTCCAGCTTCAGGTCAATAGACAGCCCGGCCTCGGTTTCGAGCTCGAGGAGAAAAGGGCCGCCAGTTTCAGCTCACGAGTTGCATTACACTGTGAACAAAGCAGCGTCTAATGATATGAAGAAGAAAACCTTCTTGCCTTACAAGCAGGGCATTTTGGGTAGATTGGCCTTCAATCCCGCAGTCAGTGCCCTTGCCAATGGCTTTGGGTCTCTTTCAAGAAAA
>Pyrbe_023518
ATGTCCCGTCTGAGAAATGAGCCCTTCAGGTGGAGGCAGAACGACGAGATTATTGAAGCTGATGAGAAAGACTGCAGCTTTGCTGAAGATCCGAAAGGGGCGGCGAAAATCGGGGAAGAAGACGAAGAGGGAGTGGAGGAGAGGAGCACCACCCTACTACTCCTTTGGTTTCAGCTTCGTAGTCGCGGTCGTCGTGGGCGGGGAGGAACTCGAAAAGGTGGGTTTTTTCTGAAGGAGTTTCTTCACCGGAGTAAGAGTGAAGGGCGGAGGAGCAACCACAAGTGCCGGTCGTCGATTTCGTTCTCCGCCGCGAAAGAGAAGAAACCCATGAAACAGGGCAGTCAGACTCAGAAAGCTCAGGGCTCTGTTTCAAAAGACCCCAAATGCAGCAACCCTTCGAACTTGGGCTCAGAAGGCCAAAAATTGAAGGACAGTGGG
>Pyrbe_039864
ATGGAGCTCAACACTTCACCCGGCAATGGCAACCAGCCCCCAAACCCTGAACCGAAACCCGACCCGTCAAACCCCGGTAATGCCGAAACCCAGCAAACCCAGCTCGAAAACCAGCTCTTCTTTGAAGACTACGACAGCACATGCTCCACACCTTACGTCAGCGCGCCGTCGAGCCCCGGACGGAGTGGGCCAGTCGGTGGGTTTTTCTATAGTGCTCCGGCGAGCCCAATGCACTTCGCGTTGACCACAAAGTCGAACTCGTCTTCGTGTGAGAAGAATGGCGGGAACGGCAGCGGCTCTGTTTCTATGGGTTTTGAGTTTGAGTTCTCTGCGCGGTTCGGGTCGAGCGGGTCCGGCCCGACCGGTCCGATGAGCTCGGCCGACGAGTTGTTCTTGAACGGGAAGATCCGACCCATGAAGCTCTCGACCCACCTGGAAAAGCCCCAGACTTTGGCTCCGTTGCTGGATCTCGAGCCGGAAACTGGGGAAGACGAAGCCGATCGGGTGGGGTTCGAACCCGTGAGAGGCAGAGATCTGAGGTTCCGCGACAAGTCCCTGCGGCGGAGGACGAGATCATTGTCCCCTCTGAGAAATGAGCCATTCGAGTGGGGACAGAACAACGAGATTATTGAAGCTGATGAGAAAGACTGCAACTTTGCTGAAGATCCGAAAGGGACGGCGAAAAATGGGGAAGAAGACGAAGAGGGAGTGGAGGAGAGCAGCACCACAACTACTACTCCTTCGGTTTCAGCTTCGTCGTCGCGGTCGTCTTCGGTGGGGAGGAACTCGAAAAGGTGGGTTTTTCTGAAGGAATTTCTTCACCGGAGTAAGAGTGAAGGGCGGAGCAGCAACCACAAGTTCTGGTCGTCGATTTCATTCTCCGCCGCGAAAGAGAAGAAACCCATGAAACAGGGCGGTCAGAATGCTCAGGGCTCTGTTTCAAAAGACCCCAAATGCAGCAACCCCTTGAACTTGGGCTCAGAAGGGCAAAAATTGAAGGGAAGTGGGAGCGGTGGTTCGGGGAAGAAGTCGGCAGCTGGAAAACCCACCAACGGGGTCGGGAAGCGGCGTCATCCGCCGTCGCTTCACGAGCTGCATTACACTGCAAACAGGGCTCAGGCTGAGGAAATGAGGAAAAAGACTTACTTGCCTTACAGGCAAGGGTTGCTCGGATGCTTAGGGTTTAGCTCAAAGGGTTATGGAGCTGCCATGAATTCTGGGTTTGCTAGGGCTTTGAATCCAGTTTCTTCAAGG
>Pyrbe_051622
ATGGATTTCGACTTCAAATCCACGCAGTCTGTGACTGAGCCTTCGACGCCAAGGCGGTTTGGGGACTTCTATATGAGTGCACCAACAAGCCCTACTCGGATGTCCGAGTTTTATAGGGATTTTGAGGAGTTTTCCAACATGCGCAACTGGGAAGATGATGAGGCAGCATCTCAAGCGGCCACACCAAAATCGCCTAAACGTGAGGATGACTTTGGATTCGATGACTTTGCTTTTGATGTTGGTGAAGAGGTACAAAGAACTTCTCTTTCAGCTGAAGAGCTTTTCGATGGCGGCGTCATTAGACCCTTTAATAAGCCTCCACCCACTCCATCATTTTTCCGTCAGGTTCTGTCACCTAGACGGAAAAAGGGTAAAGAATATCCGACGACCCAAATGGACAACACAACAAGAAGAAGCGAGAGAATAAGCGAACAACAACAACAAAGAGGTAGAGAGAGAACTCCAGCAGCCTTGTCATCCTCCCTTTCAGGCCGAAGAGCGACAAGATCGGTATCACCCTTGAGGGTCTCCGAGTACCAATGGGTAGAAGAAGAAAAACAAAACCAACAGCAGCTACAGAAGCAACAACAAAACAACAAGCAGTTAGCTCCCAAAGCTACGTTTACATCCTGCACAGATTCTAAGGCTTCAAGAAAATGGAAACTAAAGGATTTTTTGTTGTTTCGAAGCGCCTCGGAGGGAAGAGCCACAGATAAAGATCCATTCACGAAGTACTTAACTTTGTTTAGGAAAAATGAAGACGTGAAGAACTCCAGCTTCAGGTCAATAGACAGCCCGGCCTCAGTTTCGATCTCGAGGAGAAGAGGGCATCCAGTTTCAGCTCACGAGTTGCATTACACTGCGAACAAAGCAGTGTCTAATGATATGAAGAAGAAGACCTTCTTGCCTTACAAGCAGGGCATTTTGGGCAGATTGGCCTTCAATCCCGCAGTCAGTGCCCTTTCCAATGGCTTTGGTAGTGTAGAATTCATACATGAGAGGAGAATGGTTGATGGTGGTGTGCAG
>Pyrpy_N_00g0494.1
ATGGAGATGCAAGTAGCTCTTCCAGTTGCTCCGGTGGACTTCAACTTCGACAGCAGTGCCTGCTCCTCCCCTTACATGACCGCTCCTTCAAGCCCCACCAGATTTGGCAACTACTTCTTCAGCGCACCCACCAGTCCCACCCGTGCCTCCACCTTTTACAGCCACTTCAATGACCTCTCCATGGACAACAACCCTAGACTCTCAGCCTCCACAGTCCCTTTTAAGTGGGAAGAAAAACCCGGAATTCCGAAATCAAGAGCTAGCTTTAGTAACGATCAGAATCATCATCATGAGGAGGATTTTGAGTTCGACTTTAGTGGTCAGTTGGAGAAAGCTTCTTTGCCGGCGGACGAGCTCTTCGATGGCGGCAAGATCAAGCCTCTAAAGCCGCCGCCTCGCTTACAAGTTGGGAGGAATGGAGGAGTACATGATCAAGGTCCCTCTAGTCCTTCACCGAGGTCACCGTCGCCAAGAGCGTCAAGACTATCCCAAGGAAGGAAACTAGTCCAAGAAGTTCTATCCCCGCGGCATCACAGAAGGAATCATCGTACTGATGACCCTTTCGCGGCTGCGATGGATGAGACACGAAAGGATGAGTATGAAAATCAAGAGGGAAGACGCGGGAGGGAAAGATCTGCCTCCACTCATAAAAAGGGAAGCAGATCTTTGTCTCCCTTGAGGGTGTCAGATATCATGTTCGAGATCCAAGAAGACAACGCGATTTCTTCAACAGCAGTCAACTCTAACAAGGCCTCTACTTCTTCAGCATACTCTTCGTTTTTATCAGCGATCTCGTTCTCATCGAAAGGAAACAGAAAATGGAAACTGAAAGATTTATTGTTGTTTCGGAGTGCATCAGAAGGCCGAGCCACAGCGGGCAAAGACCATTTGAGGAAGTATGCCATGTTGTCGCCCAAGACGAAGAGTAGTAGTAGCGTTGCGGAGGACGTGAAGAACTCGAGTTTCCGGTCCACTGACAGCGTGGGGTCGGTGAGCTCGAGGAGGAGAGGACCGGTTTCGGCGCACGAGTTGCATTACACCGCGAACCGGGCGGTTACGGAGGAGATGAGGAGGAAGACCTTCTTGCCTTACAAGCATGGGCTCTTGGGGTGCTTGGGGTTCAACCCTGGTTTGCACGAGATTTCCAGAGGTGCTTTTGGGTCTTTGACACGTGGTGGAGGGTGCAGA
>Pyrpy_N_04g1602.1
ATGGAGCTCAACACTTCACCCGGCAATGGCAACCAACCCCCAAACCCTGAACCGAAACCCGACCCGTCAAACCCCGGTAATGCCGAAACCCAGCAAACCCAGCTCGAAAACCAGCTCTTCTTTGAAGACTACGACAGCACATGCTCCACACCTTACGTCAGCGCGCCGTCGAGCCCCGGACGGAGTGGGGCAGTCGGTGGGTTTTTCTATAGTGCTCCGGCGAGCCCAATGCACTTCGCGTTGACCACAAAGTCGAACTCTTCTTCGTTTGAGAAGAATGGCGGGAACGGCAGCGGCTCTGTTTCTATGGGTTTTGAGTTCGAGTTCTCTGCGCGGTTCGGGTCGAGCGGGTCCGGCCCGACCGGTCCGATGAGCTCGGCCGACGAGTTGTTCTTGAACGGGAAGATCCGACCCATGAAGCTCTCGACCCACCTGGAAAAGCCCCAGACTTTGGCTCCGTTGCTGGATCTCGAGCCGGAAACTGGGGAAGACGAAGCGGATCGGGTGGGGTTCGAACCCGTGAGAGGCAGAGATCTGAGGTTCCGCGACAAGTCCCTGCGGCGGAGGACGAGATCATTGTCCCCTCTGAGAAATGAGCCATTCGAGTGGGGACAGAACAACGAGATTATTGAAGCTGATGAGACAGACTGCAACTTTGCTGAAGATCCGAAAGGGACGGCGAAAAATGGGGAAGAAGACGAAGAGGGAGTGGAGGAGAGCAGCACCACAACTACTACTCCTTCGGTTTCAGCTTCGTCGTCGCGGTCGTCGTCGGTGGGGAGGAACTCGAAAAGGTGGGTTTTTCTGAAGGAGTTTCTTCACCGGAGTAAGAGTGAAGGGCGGAGCAGCAACCACAAGTTCTGGTCGTCGATTTCGTTCTCCGCCGCGAAAGAGAAGAAACCCATGAAACAGGGCGGTCAGAATGCTCAGGGCTCTGTTTCAAAAGACCCCAAATGCAGCAACCCCTTGAACTTGGGCTCAGAAGGGCAAAAATTGAAGGGAAGTGGGAGCGGTGGTTCGGGGAAGAAGTCGGCAGCCGGAAAACCCACCAACGGGGTCGGGAAGCGGCGTCATCCGCCGTCGCTTCACGAGCTGCATTACACTGCAAACAGGGCTCAGGCTGAGGAAATGAGGAAAAAGACTTACTTGCCTTACAGGCAAGGGTTGCTCGGATGCTTAGGGTTTAGCTCAAAGGGTTATGGAGCTGCCATGAATTCTGGGTTTGCTAGGGCTTTGAATCCAGTTTCTTCAAGG
>Pyrpy_N_05g0623.1
ATGCACGTGGCTCTTCCAGTTCCTCCGGCGGACTTCAACTTCGACAGCAGCGCCTGCTCCTCCCCTTACATGACTGCTCCTTCTAGCCCCACCCGATTCGGCAACTACTACTTTAGTGCACCCACCAGTCCCACCCGGGCCTCGACCTTCTACAACCACTTTAATGACCTCTACATGGACACTAACCCTATACTTTCAGCCCCCACAATCCCCTTTGAGTGGGAAGAAAAACCCGGAATTCCGAAATCAAGAGGTAGCTTTAGTAATGAGGATTTTGAGTTCGACTTTAGTGGTCAATTGGAAAAGACTTCTTTGCCGGCGGACGAGCTCTTCGACGGCGGCAAGATCAGGCCTCTAAAGCTGCCGCCTCGCTTACAAAAACTAGTCAAAGAAGTTCTATCCCCGCGGCATCACAAAAAGGAACATCGTACTGATGATCGTTTCGCGGTCGCGATGGATAAGACGCGAAAGGATGAACACGAAAATCAAGAGGAAAGACGCGAGAGGGAAAGATCTGCTTCCATTCGTAATAGGGGAAGTAGATCTTTGTCTCCCTTGAGGGTGTCAGACATCATGTTCGACACCCAAGAAGACAACGAAATTTCTTCAACAACAATCAACTCTGATAAGGCCTCTACTTCAGCATACGCTTCATTTTTATCAGCGATCTCGTTCTCATCGAAAGGGAACAGAAAATGGAAATTGAAAGATTTATGGTTGTTTCGGAGTGCATCAGAAGGCCGAGCCACAACGGGCAAAGACCATTTGAGGAAGATGAAGAGTAGTAGTGTTGCGCAGGACGTGAAGAACTCAAGTTTCCGGTCCACCGACAGCATGGGGTCGGTGAGCTCGAGGAGGAAAGGACCGGCTTCGCCGCACGAGTTGCATTATACGGCGAACCGGGCGGTTACGGAGGAGATGAGGAGGAAGACCTTCTTACCTTACAAGCATGGGCTCTTGGGTTGCTTGAGGTTCAACACTGGGTTGCACGAGGTTTCCAGAGGAGCATTTGTGTCTTTGACACGTGGTGGAGGATGCAGA
>Pyrpy_N_08g0861.1
ATGGAGGTGATAATACCAAGTAGAGCAGCCATGGATTTCGACTTCAACAGCGCTCGATCCTCGCAGTCTGTGACTGAGCCTTCGACGCCAAGGCGGTTTGGGGACTTCTATATGAGTGCACCAACAAGCCCTACTCGGATGTCCGAGTTTTATAGGGATTTTGAGGAGTTTTCCAACATGCGCAACTGGGAAGATGATGAGGCAGCATCTCAAGCGGCCACACCAAAATCGCCTAAACGTGAGGATGACTTTGGATTCGATGACTTTGCTTTTGATGTTGGTGAAGAGGTACAAAGAACTTCTCTTTCAGCTGAAGAGCTTTTCGATGGCGGCGTCATTAGACCCTTTAATAAGCCTCCACCCACTCCATCATTTTTCCGTCAGGTTCTGTCACCTAGACGGAAAAAGGGTAAAGAATATCCGACGACCCAAATGGACAACACAACAAGAAGAAGCGAGAGAATAAGCGAACAACAACAACAAAGAGGTAGAGAGAGAACTCCAGCAGCCTTGTCATCCTCCCTTTCAGGCCGAAGAGCTACAAGATCGGTATCACCCTTGAGGGTCTCCGAGTACCAATGGGTAGAAGAAGAAAAACAAAACCAACAGCAGCTACAGAAGCAACAACAAAACAACAAGCAGTTAGCTCCCAAAGCTACGTTTACATCCTGCACAGATTCTAAGGCTTCAAGAAAATGGAAACTAAAGGATTTTTTGTTGTTTCGAAGCGCCTCGGAGGGAAGAGCCACAGATAAAGATCCATTCACGAAGTACTTAACTTTGTTTAGGAAAAATGAAGACGTGAAGAACTCCAGCTTCAGGTCAATAGACAGCCCGGCCTCAGTTTCGATCTCAAGGAGAAGAGGGCATCCAGTTTCAGCTCACGAGTTGCATTACACTGCGAACAAAGCAGTGTCTAATGATATGAAGAAGAAGACCTTCTTGCCTTACAAGCAGGGCATTTTGGGCAGATTGGCCTTCAATCCCGCAGTCAGTGCCCTTTCCAATGGCTTTGGGTCTCTTTCAAGAAAA
>Pyrpy_N_08g1124.1
ATGGAGGTGATAATACCAAGTAGAGCAGCCATGGATTTCGACTTCAACAGCGCTCGATCCTCGCAGTCTGTGACTGAGCCTTCGACGCCAAGGCGGTTTGGGGACTTCTATATGAGTGCACCAACAAGCCCTACTCGGATGTCCGAGTTTTATAGGGATTTTGAGGAGTTTTCCAACATGCGCAACTGGGAAGATGATGAGGCAGCATCTCAAGCGGCCACACCAAAATCGCCTAAACGTGAGGATGACTTTGGATTCGATGACTTTGCTTTTGATGTTGGTGAAGAGGTACAAAGAACTTCTCTTTCAGCTGAAGAGCTTTTCGATGGCGGCGTCATTAGACCCTTTAATAAGCCTCCACCCACTCCATCATTTTTCCGTCAGGTTCTGTCACCTAGACGGAAAAAGGGTAAAGAATATCCGACGACCCAAATGGACAACACAACAAGAAGAAGCGAGAGAATAAGCGAACAACAACAACAAAGAGGTAGAGAGAGAACTCCAGCAGCCTTGTCATCCTCCCTTTCAGGCCGAAGAGCGACAAGATCGGTATCACCCTTGAGGGTCTCCGAGTACCAATGGGTAGAAGAAGAAAAACAAAACCAACAGCAGCTACAGAAGCAACAACAAAACAACAAGCAGTTAGCTCCCAAAGCTACGTTTACATCCTGCACAGATTCTAAGGCTTCAAGAAAATGGAAACTAAAGGATTTTTTGTTGTTTCGAAGCGCCTCGGAGGGAAGAGCCACAGATAAAGATCCATTCACGAAGTACTTAACTTTGTTTAGGTCAATAGACAGCCCGGCCTCAGTTTCGATCTCAAGGAGAAGAGGGCATCCAGTTTCAGCTCACGAGTTGCATTACACTGCGAACAAAGCAGTGTCTAATGATATGAAGAAGAAGACCTTCTTGCCTTACAAGCAGGGCATTTTGGGCAGATTGGCCTTCAATCCCGCAGTCAGTGCCCTTGCCAATGGCTTTGGGTCTCTTTCAAGAAAA
>Pyrpy_N_12g1350.1
ATGGAGCTCAAAACTTCACCCGGCAATGGCACCCAACCCCCAAACCCTGAACCGAAACCCGACCCTCCAAACCCTAGCAATGGCGAAAGCCAGCTTCAAGACCAGCTTTTATTTGAAGACTACGACAGCACCTGCTCCACGCCTTACGTCAGCGCGCCGTCGAGCCCCGGACGGAGTGGGCCGGTCAGTGGTTTTTTCTACAGTGCTCCGGCGAGCCCAATGCACTTCGGGTTGACCACAAAGTCAAACTCTTGTTCGCTTGAGAAGAATGGCGGCAACGGCTCTGTTTCTATGGGTTTTGAGTTCGAGTTCTCTGCGCGGTTCGGGTCGAGCGGGTCGGGCTCGACCGGGCCGATGAGCTCTGCCGACGAGTTGTTCTTGAACGGGAAGATCCGACCCATGAAGCTTTCGACCCACCTGGAAAAGCCCCAGACTTTGGCTCCGTTGTTGGATCTCGAGGCGGAAAATGGGGAAGACGAGGCGGATCGGGGCGGTTTGGAGCCCGTGAGAGGCAGAGATCTGAGGTTCCGCGACAAGTCGCTGCGGCGGAGGACGAGATCTATGTCCCCTCTGAGAAATGAGCCCTTCGAGTGGGAACAGAGCGACGAGATTATTGAAGCTGATGAGAAAGACTGCAACTTTGCTGAAGATCCGAAAGTGGCGGCGAAAAATGGGGAAGAAGACGAAGAGGGAGCGGAGGAGAGCAGCACCGCCATTACTACTCCTTCGGTTTCGGCTTCGTCGTCTCGGTCGTCGTCGGGTGGGAGGAACTCGAAGAAGTGGGTTTTTTTGAAGGAGTTTCTCCACCGGAGTAAAAGCGAAGGGCGGAGCAGCAACCACAAGTTCTGGTCGTCGATTTCGTTCTCCGCCGCGAGGGAGAAGAAACCCGTGAAACAGGGCGGTCAGAATACCCAGGGCTCTGCTCTAAAAGACCCCAAATGTAGCAACCCTTTGAACTTGGGCTCAGAGGGGCAAAAACTGAAGGGAAGTGGGGGTGGTGGTTCGGGGAAGAAGACGGCGGCCGGAAAACCCACCAACGGAGTTGGCAAGCGGCGGATGGCGCCGTCGCTTCACGAGCTGCATTACACTGCAAACAGGGCTCAGGCAGAGGAAATGAGGAAGAAGACATACTTGCCTTACAGGCAAGGGTTGCTTGGATGCTTAGGGTTTAGCTCAAAGGGTTATGGAGCTGCTATGAACTCTGGGTTTGCTAGGGCTTTGAATCCTGTTTCTTCAAGG
>Pyrpy_N_15g0742.1
ATGGAGGTGCTGATAACAAGTAGAGCAGACATGGATTTCGATTTTAACAGCGCTCGATCCTCGCCGTCTGTGACTGCACCTTCGACACCACGGCGGTTTGGAGACTTCTATATGAGTGCACCAACAAGCCCAACTCGGATGTCCGTGTTTTATAGGGATTTTGAGGAATTTTCCAACACGAGTAACTGGAAAGATGATGAGACAGCATCTCAAGCAGCCACCCCAAGATCACCGAAATCACATAAACGTGAGGAGGACTTTGGATTCGATGACTTTGCTTTTGATGTTGGTGAAGAGGTACAAAGAACTTCCCTCTCAGCTGAAGAGCTTTTCGATGGCGGCGTCATAAGACCCTTTAATAAGCCTCCACCTCCTCCATCCATTTTCCGTAAGGTTCTTTCGCCTAGACGGAAAAAGGGTAAAGAATATCCATTTGGGTCATCGTCCCCGACCCAAATGGGCAACTACACAAGAAGAAGCGAGAGAAGAAGCGATCAACAACAACAAAGAGGTAGAGAGAGAGCTCCAGCAGCCTTGTCATCCTCCATTTCAGGCAGAAGAGCGACGAGATCGGTGTCACCTTTGAGGGTTTCAGAGTACCAATGGGTAGAAGAAGAAAAACAAAATCAACAGAAGCAACAGCAGCCACAACAAAACAACAAGCAGTTAGCTCCTGCAGCTATGTTTACATCCTGCATAGTTTCTAAGGCTTCAAGAAAATGGAAACTGAAGGATTTTTTGTTGTTTCGAAGCGCATCGGAGGGAAGAGCCACAGATAAAGATCCATTCAGGAAGTACTCAACTTTGTTCAGAAAAAATGAAGACATGAAGAACTCCAGCTTCAGGTCAATAGACAGCCCGGCCTCGGTTTCGAGCTCGAGGAGAAAAGGGCCGCCAGTTTCAGCTCACGAGTTGCATTACACTGTGAACAAAGCAGCGTCTAATGATATGAAGAAGAAAACCTTCTTGCCTTACAAGCAGGGCATTTTGGGTAGATTGGCCTTCAATCCCGCAGTCAGTGCCCTTGCCAATGGCTTTGGGTCTCTTTCAAGAAAA
>Pyrpy_N_15g3060.1
ATGTCCCGTCTGAGAAATGAGCCCTTCGAGTGGAGGCAGAACGACGAGATTATTGAAGCTGATGAGAAAGACTGCAACTTTGCTGAAGATCCGAAAGGGGCGGCGAAAAAGGGGGAAGAAGACGAAGAGGGAGTGGAGGAGAGGAGCACCACCCTACTACTCCTTTGGTTTCAGCTTCGTCGTCACGGTCGTCGTCGGCGGGGAGGAACTCGAAAAGGTGGGTTTTTTCTGAAGGAATTTCTTCACCGGAGTAAGAGTGAAGGGCGGAGGAGCAACCACAAGTTCTGGTCGTCGATTTCGTTCTCCGCCGCGAAAGAGAAGAAACCCATGAAACAGGGCAGTCAGACTCAGAAAGCTCAGGGCTCTGGGCCAGACTATTGGCCCAAC
>Rosch_v2.0_Chr1g0333511
ATGAGCTCGGCAGATGAGCTGTTCTTGAATAGAAAGATCCGGCCCATGAAGCTCTCCACCCACCTGGAAAAGCCCCAGGCGCCGTTGCAAGCTGTCAACGAGGAAGATGGAGATGATCTATTCGAGTTCGGGCCGCTGAGAGGCAGAGATCTGAGGATCAGGGACAAGTCCCTAAGGCGGAGAACGAGATCCATGTCTCCGATGAGAAACATGCCCTTTGGTAATTCATTCTGTTGCTTTGCGAAAGATCTGAAGGAGGATGATTTGGGGAAAAAGAAGAAGAAACCGGAGAATGGTGAGGAGGAGGAGGAGGAAGAAGTTGGGAGCTTGGAGACTACTCCTTCGGTTTCAGCTTCGTCTTCAAGATCATCCTCAGCTGGAAGAAACTCGAAAAGATGGGTCTTTCTGAAAGATTTTCTCCACAGGAGTAAAAGTGAAGGGAGGAGTAATAACAAATTCTGGGCCACAATCTCATTCTCGAGTAGTGGTAAGGAGAAGAAAATAGAGGTAAGTGTTGGGGGAGAAAGTAGGCAGAAAATTGGCTTGTCCGAGACAAGTGTTGATCGATGCGGTAGAAAA
>Rosch_v2.0_Chr1g0352421
ATGAGCTCGGCAGATGAGTTGTTCTTGAATGGAAAGATCCGGCCCATGAAGCTCTCCACCCACCTGGAAAAGCCCCAGGCGCCGTTGCAAGCTGTCAACGAGGAAGATGGAGATGATCCATTCGAGTTCGGGCCACTGAGAGGCAGAGATCTGAGGATGAGGGACAAGTCTCTGCGGCGGATAACGAGATCCATGTCTCCGATGAGAAACATGCCCTTTGGTTGCGAGATTTACGACGAAAATGAAATCAGTAATAATGACTATTGCTTTGCGAAAGATCTGAAGGAGGGTGATTTGGGGAAGAAGAAGAAGAAGCCGGAGAATGGTGAGGAGGAGGAGGAGGAGGAGGAGGAGGAGGAAGAAGTTGGGAGCTTGGAGACTACTCCTTCGGTTTCGGCTTCGTCTTCAAGATCATCCTCAGTTGGAAGAAACTCGAAAAGATGGGTCTTTCTGAAAGATTTTCTCCACAGGAGTAAAAGTGAAGGGAGGAGTAACAAAAAATTCTGGGCCACAATCTCATTCTCGAGTAGTGGTAAAGGAGATGAAAATAGAGGCAAGTGTTGGGGGAGAAAA
>Rosch_v2.0_Chr2g0129671
ATGAGGGACAAGTCTCTGCGGCGGAGAACGAGATCCAAGTCTCCCATGAGAAACATGCCCTTTGGTAATAATGACTGTTGCTTTGCGAAAGATCTGAAGGAGGGTGATTTGGGGAAAAAGAAGAAGATACCGGAGAATGGTGAGGAGGAGGAGGAGGAGGAAGAAGTTGGGAGCTTGGAGACTACTCCTTCGGTTTCAGCTTCGTCTTCAAGATCATCCTCAGCTGGAAGAAACTCGAAAAGATGGGTCTTTCTGAAAGATTTTCTCCACAGGAGTAAAAGTGAAGGGAGGAGTAATAACAAATTCTGGGTCACAATCTCATTCTCGAGTAGTGGTAAGGAGAAGAAAATAGAGGTTAGTGTTAGGGGAGAAAATAGGCAGAAAATTGGCTTGTCCGAGACAAGTATTGATCAATGCGGTAGAAAA
>Rosch_v2.0_Chr3g0456851
ATGGAGCTCAAACCAACCTCCAACAATGGCCATAGCTCAACCCCTGAACCAAACCTCGACCTTCCAAACCCTAGCAATGGCGAAACCCACAAAACCCACGACCCCCATTTCTTCTATGAAGACATTGACAGCAACTGCTCCACCCCTTACGTCAGCGCTCCCTCCAGCCCCGGCCGCGGACCCATCAGCGGTTTCTTCTACAGTGCACCGGCGAGCCCAATGCACTTTGTCCTCTCTTCAAATTCACTCAACTCACCCAACTCTTCTTCGTTTGACACGGCGGCGTCGGAGTTCGAGTTCTCAGCTCGGTTCGGGTCGAATGGATCTACTGCGACCGGGCCGATGAGCTCGGCGGATGAGCTGTTCTTGAATGGAAAGATCCGGCCCATGAAGCTCTCCACCCACCTGGAAAAGCCCCAGGCGCCGTTGCAATCTGTCAACGAGGAAGATGGAGATGATCTATTCGAGTTCGGGCCGCTGAGAGGCAGAGATCTGAGGATGAGGGACAAGTCTCTGCGGCGGAGAACGAGATCCATGTCTCCCATGAGAAACCTGCCCTTTGATTGCGAGATTTACGGCGAAAATGAAATCAGTAATAATGACTGTTGCTTTGCGGAAGATCTGAAGGAGGGTGATTTGGGGAAGAAGAAGAAGCCGGAGAATGGTGAGGAGGAGGAGGAGGAAGAAGTTGGGAGCTTGGAGACTACTCCGTCGGTTTCGGCTTCGTCTTCAAGATCATCCTCAGCTGGAAGAAACTCGAAAAGATGGGTCTTTCTGAAAGATTTTCTCCACAGGAGTAAAAGTGAAGGGAGGAGTAACAACAAATTCTGGGCCACAATCTCATTCTCGAGTAGTGGTAAGGAGAAGAAACCCATGAAGGGAGGGAGTCAAAAGGAGTCTTTAAATTTGGGGACGGAGCCGGTGACCCAGAAAGCCAAGGGGGCAAGTGGGTCTGCTCCGGGGAAGAAGCCGGTGGCCGGGAAACCAGCCAACGGAGTCGGGAAGCGGCGGATGGCTCCGTCGCTTCACGAGCTGCATTACACTGCTAATAGAGCTCAGGCGGAGGAAATGAGGAAGAAGACTTACTTGCCCTACAGGCAAGGATTGCTTGGATGCTTGGGTTTTAGCTCAAAGGGGTATGGAGCTGCCATGAGTACTGGGTTTGCTAGAGCACTAAACCCAGTCTCTTCCAGG
>Rosch_v2.0_Chr5g0038721
ATGAGCTCGGCAGATGAGCTGTTCTTGAATGGAAAGATCTGGCCCATGAAGCTCTCCACCCACCTGGAAAAGCCCCAGGCACCGTTGCAAGCTGTCAACGAGGAAGATGGAGATGATCTATTCGAGTTCGGGCCGTTGAGAGGCAGAGATATGAGGATGAGGGACAAGTCTCTGCGGCGGAGAACGAGATCCATGTCTCCGATGAGAAACATGCCTTTTGGTAATAATGACTGTTGCTTTGCGAAAGATCTGAAGGAGGGTGATTTGGGGAAGAAGAAGAAGAAATCGGAGAATGGTGAGGAGGAAGAAGTTGGGAGCTTGGAGACTACTCCTTCGGTTACGGCTTCGTCTTCAAGATCATCCTCACCTGGAAGAAACTCGAAAAGATGGGTCTTTCTGAAAGATTTTCTCCACAGGAGTAAAAGTGAAAGGAGGAGTAACAACAAATTCTGGGCCACAATCTCATTCTCAAGTAGTGGTAAGGAGAAGCAAATAGAGGCAAGTGTTGGGGGAGAAAATAGG
>Rosch_v2.0_Chr6g0249361
ATGGCGGCGTCGGAGTTCGAGTTCTCAGCTCGATTCGGGTCGAATGGATCTACTACTACCGGGCCGATGAGCTCGGTAGATGAGCTGTTCTTGAATGGAAAGATCCAGGCCATGAAGCTCTCCACCCACCTGGAAAAGCCCCAGGTACCGTTGCAAGCTGTCAACGAGGAAGATGGAGATGATCTATTCGAGTTCGGGCCACTGAGAGGCAGAGATCTGAGGATGAGGGACAAGTCTTTGCGGCGGAGAACGAGATCCATGTCTCCGATGAGAAACATGCCCTTTGGTAATAATGACTGTTGCTTTGCAAAAGATCTGAAGGAGGGTGATTTGGGGAAGAAGAAGAAGAAGAAGAAGAAACCGGAGAATGGTGAGGAGGAGGAGGAGGAGGAAGAAGTTGGGAGCTTGGAGACCATTCCTTCAGTTTCAGCTTCGTCTTCAAGATCATCCTCAGTTGGAAGAAACTCGAAAAGATGGGTCTTTCTGAAAGATTTTCTCCACAGCAGTAAAAGTGAAGGGAGGAGTAATAACAAATTCTGGGCCACAATCTCATTCTCGAGTAGTGGTAAGGAGAAGAAAATAGAGGTAAGTGTTGGGGGAGAAAATAGGAAGAAAATTGGCTCGTCCGAGACAAGTGTTGATCGATGCGGCAGAAAA
>Rosch_v2.0_Chr6g0258711
ATGGAGATGAAAGTAGCACTTCCGGCGCCTCCGGTGGACTTCAACTTCGACAGCGCCTGCTCCTCCCCGTACTTGACCGCCCCGTCGAGCCCCACCCGGTTCGGCAACTACTACTTCAGCGCACCCACCAGCCCCAATCGGTCTTCCTCCTTCTACCGCCAGTTCAATGACTTCGACTACAATCTTAGCTCTACTAGTACTAAATACTCCCCTTCCTCTATCCCTTTCAAGTGGGAAGAAAAGCCCGGGATTCCGAAATCCCGGGCTACAATCAACGGCGACGATCTTGTGGATTTCGAGTTCAATTTCAGTGGCCAACTGGAGAAAGCTTCTTTGCCCGCAGATGAGCTCTTTGACGGCGGGAAGATCAAGCCTCTGAAGCCTCCTCCTCGGCTACACGTCAGCACTAATAGAAAGCAGGATCCGGGATCCTCCTCCGGTTTATCTCCACGGTCGCCGTCGCCGAGATCATCGAGAGTACTATGCCAAGGGAAGAGAATGGTCCAAGACGTGTTGTCTCCACGCCATCTTCACAGAAAGGTCGATTCCGATCCTTTCACGGCGGCCATGGAGGAGACTCGGAGAGATTGTTACAGAGATGAATATGACTACGCAGAAGAAGAGTTTCAGAGTCGACGTGGCAGGGAAAGAATGTCGAGAATGCCTTCGAGACACGTCAACGCTTCAATCCGAAAAGGAACCAGGTCTTTGTCTCCGTTGAGGATTCCGGACATCATGTTCGATGACGTTGCATCACCTGCTCCGACGGCGAGTACCTCTAACAGCTCAATCAAGCCAGCCACTCCTTCTTCTATTTCTTCGGCTTACTCTTCGATATTATCAGCGATTTCGTTCTCGAAAGTGAACAAGAAGTGGAAGCTGAAGGATCTCTTGTTGTTTCGGAGCGCATCGGAAGGTAGAGCCACGACGGGGAAGGATCCTCTAAGGAAGTATTCGCTTTTGTCGACAAAGAAAAGTATGTCGGAAGATGTGAAGAATTCGAGTTTCCGGTCGACGGACAGCGTTGGCTCGGTTAGCTCGAGGCGGAGAGGACCGGTTTCGCCGCACGAACTGCATTACACTGTGAACCGGGCGGTGACGGAGGAGATGAGGAGGAAGACCGTGTTGCCCTACAAACATGGGCTGTTGGGTTGCTTGGGGTTTAACCATGGGTTGCATGAAATTTCCAGGGGTGCTTTTGGGTCCTTGGCACGTAGC
>Rosch_v2.0_Chr6g0307061
ATGGAGGTAGCTATACCAAGCAGACCCACCTTGGATTTCGACTTCAACAGCGGTCGATCTTCGCTTTGCATTACTACTCCTTCAACTCCGAGACGCTTCGGCGACTACAGCTTCTTGAGTGCACCAACCAGTCCATCTCGAATGTCCGAGTTTTACAGAGAATTTGATGAATTCTCCACAGTCAGTAGTAACTGGGAAGAAGAAGATGAGCCTGAACTTGCAGCACCACCCAAATCACCAAAACCAGACGACTTTGCGTTTGATGTTAGCGAGGAGGTAGACAGAGTTTCTCTCTCAGCTGAAGAGCTTTTCGATGGCGGCGTTATAAGACCTTTAAAGGCTCCTCCACCTCCTCAATTCTCAACAAAGAAGATCAATATTCGTCAAGCTCTTTCGCCCAGAAGGAGAAAAGATAGAGATTCATATCCATTCGCGGCGAACAATTCGACCGGAATGGAAACTCCCCAGAAGAGATCAGCTGTTTCTTCACAGCAACAAAGAGGAAGAGAAAGAGCTCCTCCAACCGTGTCTTCTTCAAGCCGCAGATCTTCAAGATCACTATCTCCTTTGAGGGTTTCAGAGTTTAACTGGGCACAAGAAGAAGAAGAGCTAAAACGACAAGCAGCAGCAGCACAGAACAAGCAATTAGCTGCAAAGGGTTCATTAATTTCATCTGCTACTGCTGCTTTGAATAGTTGCAAGGCTTCAAGAAAATGGAGGCTGAAAGATTTTTTGTTGTTTCGGAGCGCATCAGAGGGCAGAGCAACAGATAAAGATCCATTCAGAAAGTTCTGGAATCAGAAAAACGAGCATGCGAAGACCGCTAGCTCCAGCTTCAGATCCATAGACAGCCCGGCCTCTGTTTCTAGTTCAACAAGAAGAGGACCTTCAGCACATGAGTTGCATTACACTGTGAACAAGGCAGTGTCCAATGATATGAAGAAGAAGACCTTCTTGCCTTACAAACAGGGCATTCTAGGAAGATTGGCTTTCAATCCTGCTGTTCATTCTCTTGCCAATGGATTTGGGTCTCTTTCAAGGTCC
>Rubch_LG02.4093
ATGGAGATGAAAGTAGCACTTCCGGTGCCTCCGGTGGACTTCAACTTCGACAGCGCCTGCTCCTCCCCATACATGACCGCCCCGTCGAGTCCCACCCGGTTCGGCAACTACTATTTCAGCGCCCCCACCAGCCCCAACCGGTCTTCCTCCTTTTATCGACAGTTCAATGATTTCGACTCGTTTAATAGTACTAGTCAAACTAAATACTCGCCTTCTACAATCCCTTTCAAGTGGGAAGAAAAGCCCGGGATTCCGAAATCCGGCGCTACAATCAACGGCGACGATCTCGAGGATTTCGAGTTCGATTTTAGCGGCCAACTGGAGAGAGCTTCTTTGCCTGCAGACGAGCTCTTCGATGGCGGGAAGATCAAGCCTCTCAAGCCCCCGCCTCGGTTGCAAGTTAGTACTAACCGGAACCAGGACGGTAAGGAAGCCTCCTCCGGTTTATCGCCACGGTCGCCGTCGCCGATATCGTCGAGAGTACTATGCCACGGAAAGAGAATGGTCCAAGACGTGTTGTCTCCCAGGCATCATCACAGAAAGGTCGATTCCGATCCTTTCACGGCGGCCATGGAAGAAACTCAGAGGGAGTGTTATAGAGATGAATATAACTATGCAGAAGAAGAATATCAGAGCCGACGCGGGAGGGAAAGAATGTCGAGATTGCCCTCAAGACATGTCAACGCTTCAATCCGCAAAGGAACCAGGTCTTTGTCTCCGTTGAGAATCCCCGATATCATGTTCGACGACGTTGTGTCACCGGTAGCAACTACTAGTACCTCTAGCAGCTCGATCAAGCCATCCACTCCTATATCCTCAGCTTACTCTTCGATATTGTCAGCGATTTCGTTCTCAAAAGTGAACAAGAAATGGAAGCTGAGGGATCTCTTGTTGTTCCGGAGCGCGTCGGAGGGGAGAGCGACGACGGGGAAGGATCCTCTAAGGAAGTACTCCTTGTTGTCAACCAAGAGGAATATGTCGGAGGACGTGAAGAATTCCAGCTTCCGGTCAACGGACAGCGTCGGCTCGGTTAGCTCGAGGAGGAGAGGACCGGTTTCGCCGCACGAGCTGCATTACACGGTGAACCGGGCGGTGACGGAGGAGATGAGGAGGAAGACCATTTTGCCTTACAAGCATGGGTTGTTGGGTTGCTTGGGATTCAACCATGGGTTGCATGAAATTTCCAGGGGTTCTTTTGGATCTTGGACACGTAGT
>Rubch_LG02.619
ATGGAGGTAGCTATACCGAGCAGACCCACCATGGATTTCGACTTCAACAGTGCTCGATCTTCTCCTTGCATAACTGCTCCTTCAACTCCGAGACGCTTCGGCGACTACAGCTTCTTGAGTGCACCTACCAGCCCATCTCGAATCTCCGAGTTCTACAGAGAGTTTGATGAGTTCTCTACAGTGAGTAGTAACTGGGAAGAAGAAGATAATGAGCCTCGAATAGCAGCACCAGACGACTTTGCATTTGATGTCGGTGAGGAGGTAGACAGAGTTTCTCTCTCAGCTGAAGAGCTTTTTGATGGCGGCGTTATACGACCTATGAAGCCTCCTCCACCTCCTCCTCAGTCCTCAACAAAGAAGATCATTCGTCAAGCTCTTTCGCCAAGAAGGAAAAAGGACAGAGATTCATTTCCATTCGGGTCTACTAATTCAACCCTAATGGAAAGCACCCAGAAGAAGATCAGATCAACTGATTCTTCTCAACAACAAAGAGGAAGAGTAAGAGCTCCTCCAACCTTGTCGTCTTCCAGCCGCAGACCTTCAAGATCACTATCTCCTTTGAGGGTTTCGGAGTTCAACTGGGCACAAGAAGAGGAAGAGCAAAAACGACAGCAAGCAGCACAGAACGACAACAAGCAATTAGCTGCAAAGGGTTCACTGATTTCATCTGCTGCTGCTGCTGCTTTGAATAGTTGCAAGGCTTCAAGAAAATGGAGGCTGAAAGATTTTCTGTTGTTTCGAAGCGCATCGGAGGGAAGAGCAACTGATAAAGATCCATTCAGGAAGTTCACCACTCAGAAAAATGAGCATGTGAAAACCGCCAGCTCCAGCTTCAGATCCATAGACAGCCCGGCCTCTGTTTCCAGCTCAAAAAGAAGAGGACCTTCGGCACATGAATTGCATTACACTGTGAACAAAGCAGTGTCTGATGATATGAAGAAGAAGACCTTCTTGCCTTACAAACAGGGCATTCTGGGAAGACTGGCTTTCAATCCTGCTGTTGTTCATTCTCTGGCCAATGGATTTGGGTCTCTTGCACGATCC
>Rubch_LG06.4929
ATGGAGCTCAAACCAGCATCCAACAATGGCGAAAGCTCAACCCCCCCTGAACCCAAAAACCTTGACCCCCCAAACCCTAGCAATGGCGAAACCCACGACCCTCAATTCTTCTACGAAGACATTGACAGCAACTGCTCCACTCCTTACGTCAGCGCTCCGTCGAGCCCTGGCCGTGGACCACCCATCAGTGGGTTTTTCTACAGTGCTCCGGCGAGCCCAATGCACTTTGTGCTAACTTCAAATTCACTCAACTCACCCAAGTCGTCTTCCTCGTTTGATACCAACACCTCCGAGTTCGAGTTCTCTGCTCGATTCGGGTCCAACGGATCTACTGCAACAGGGCCCATGAGCTCGGCCGACGAGCTCTTCTTGAACGGGAAGATCCGGCCCATGAAGCTCTCGACCCACCTCGAAAAGCCTCAATCTTTGGCGCCACTGATGGATCTCCAACCCGGCATCGAAGAAGATGCAGATGACCTGTTCGAGTTTGGGCCTCTAAGGGGCAGGGATCTGAGGTTTCGCGATAAGTCTCTGCGGCGAAGAACGAGATCCATGTCTCCGATGAGGAACGTGCCTTTTGAGGACTGGAGTCAGACTGAGGTTTACGGCGGTGAAGAGAAAGAGCCTTCCTTTGTTAAAGATCTGAAAGGGGGTGATTTGGGAAAGCCCAAAAATGGAGAAGAGGAGGAGGAAGAAGAGGTTGGGAGCTTGGAGACTACTCCTTCGGTTTCGGCTTCGTCTTCGAGATCGTCCTCAGCTGGAAGAAACTCGAAGAGATGGGTTTTTCTCAAGGATTTTCTTCACAGAAGTAAAAGCGAAGGAAGGAGCAACAACAAGTTCTGGGCCACAATCTCATTCTCGAGTAGTGGTAAAGAGAAAAAACCCATGAAAGGAGGGCTTCAACATCAAGGCTCTGTTTCAAAGGAGCCTTTGGAGGCGGCCCAGAAAGCCAAGGGGGCCAGTGGGTCTGCTCCGGGAAAGAAGCCGGTGGCCGGAAAACCAGCCAACGGCGTCGGGAAGCGGCGGATGGCTCCTTCGCTTCACGAGCTGCATTACACTGCTAATAGAGCTCAGGCGGAGGAAATGAGGAAGAAGACTTACTTGCCTTACAGGCAAGGATTGCTTGGATGCTTGGGTTTTAGTTCAAAGGGGTATGGAGCTGCCATGAGTACTGGGTTTGCTAGAGCATTAAACCCAGTCTCTTCCAGG
>Ruboc_02_G00639
ATGGAGGTAGCTATACCGAGCAGACCCACCATGGATTTCGACTTCAACAGTGCTCGATCTTCTCCTTGCATAACTGCTCCTTCAACTCCGAGACGCTTCGGCGACTACAGCTTCTTGAGTGCACCTACCAGTCCATCTCGAATCTCCGAGTTTTACAGAGAGTTTGATGAGTTCTCTACAGTGAGTAGTAACTGGGAAGAAGAAGATAATGAGCCTCGAATAGCAGCACCACCAAAATCAGCAGACGACTTTGCCTTTGATGTCGGTGAGGAGGTAGACAGAGTTTCTCTCTCAGCTGAAGAGCTTTTTGATGGCGGCGTTATACGACCTATGAAGCCTCCTCCACCTCCTCCTCAGTCCTCAACAAAGAAGATGATTCGTCAAGCTCTTTCGCCAAGAAGGAAAAAGGACAGAGATTCATTTCCATTCGGGTCTACTAATTCGACCCGAATGGAAAGCACCCAGAAGAAGATCAGATCAACTGATTCTTCTCAGCAACAAAGAGGAAGAGCAAGAACTCCTCCAACCTTGTCGTCTTCGAGCCGCAGACCTTCAAGATCACTATCTCCTTTGAGGGTTTCGGAGTTCAACTGGGCACAAGAAGAGGAAGAGCAAAAACGACAGCAAGCAGCACAGAACGACAACAAGCATTTAGCTACAAAGGGTTCACTGATTTCATCTGCTGCTGCTGCTGCTTTGAATAGTTGCAAGGCTTCAAGAAAATGGAGGCTGAAAGATTTTCTGTTGTTTCGAAGCGCATCGGAGGGAAGAGCAACTGATAAAGATCCATTCAGGAAGTTCACCACTCAGAAAAATGAGCATGTGAAAACCGCCAGCTCCAGCTTCAGATCCATAGACAGCCCGGCCTCTGTTTCCAGCTCAAGAAGAAGAGGACCTTCGGCACATGAATTGCATTACACGGTGAACAAAGCAGTGTCTGATGATATGAAGAAGAAGACCTTCTTGCCTTACAAACAGGGCATTCTGGGAAGACTGGCTTTCAATCCTGCTGTTGTTCATTCTCTGACCAATGGATTTGGGTGTAGAGTTCATACT
>Ruboc_02_G14990
ATGGAGATGAAAGTAGCACTTCCGGTGCCTCCGGTGGACTTCAACTTCGACAGCGCCTGTTCCTCCCCATACATGACCGCCCCGTCGAGTCCCACCCGGTTCGGCAACTACTACTTCAGCGCACCCACCAGCCCCAACCGGTCTTCCTCTTTTTATCGACAGTTCAATGATTTCGACTCTATTAATAGTACTAGTACCACTAAATACTCGCCGTCTACAATCCCTTTCAAGTGGGAAGAAAAGCCCGGGATTCCGAAATCCCGGGCTACAATCAACGGCGACGATCTGGAGGATTTCGAGTTCGATTTTAGTGGCCAACTGGAGAGAGTTTCTTTGCCTGCAGACGAGCTCTTCGATGGCGGGAAGATAAAGCCTCTCAAGCCCCCGCCTCGGTTGCAAGTTAATACTAACCGGAATCAGGATGGTACGGGACCCTCCTCCGGTTTATCTCCACGGTCGCCGTCGCCGAGATCGTCGAGAGTACTATGCCAAGGAAAGAGAATGGTCCAAGACGTGTTGTCTCCCCGGCATCTTCACAGAAAGGTCGATTCCGATCCCTTCACGGCGGCCATGGAAGAAACTCGGAGGGAGTGTTATAGAGATGAACATAAGTATGCAGAAGAAGAATATCAGAGCCGACGCGGGAGGGAAAGAATGTCGAGATTGCCCTCAAGACATGTCAACGCTTCAATCCGCAAAGGAACCAGGTCTTTGTCTCCGTTGAGAATCCCCGATATCATGTTCGACGAAGTCGTGTCACCGGTAGCAACAACTAGTACCTCTAGCAGCTCGATCAAGCCATCTAGTCCTATATCTTCGGCTTACTCTTCGATATTGTCAGCTATTTCGTTCTCAAAAGTGAACAAGAAATGGAAGCTGAGGGATCTCTTGTTGTTCCGGAGCGCGTCGGAGGGGAGAGCAACGACGGGGAAGGATCCTCTGAGGAAGTACACCTTGTTGTCAACCAAGAAGAGTATGTCGGAGGATGTGAAGAATTCCAGCTTCCGGTCGACGGACAGCGTAGGCTCGGTTAGCTCGAGGAGGAGAGGACCGGTTTCGCCGCACGAGCTGCATTACACGGTGAACCGGGCGGTGACGGAGGAGATGAGGAGGAAGACCATCTTGCCTTACAAGCATGGGTTGTTGGGTTGCTTGGGATTCAACCATGGGTTGCATGAAATTTCCAGGGGTGCTTTTGGATCTTTGACACTCTTA
>Ruboc_06_G23814
ATGGAGCTCAAACCAGCTTCCAACAATGGCGATGGCGAAAGCTCAACCCCCCCTGAACCCAAAAACCTCGACCCCCCAAACCCTAGCAATGGCGAAACCCACAAAACCCACGACCCTCAATTCTTCTACGAAGACATTGACAGCAACTGCTCCACTCCTTACGTCAGCGCTCCTTCGAGCCCCGGCCGCGGACCACCCATCAGTGGGTTTTTCTACAGTGCTCCGGCGAGCCCAATGCACTTTGTGCTAACTTCAAATTCGATTAACTCACCCAACTCGTCTTCCTCGTTTGATACCAACACCTCCGAGTTCGAGTTCTCTGCTCGATTCGGGTCCAGCGGATCTACTGCAACTGGACCCATGAGCTCGGCTGACGAGCTGTTCTTGAACGGGAAGATCCGGCCCATGAAGCTCTCGACCCACCTCGAAAAGCCTCAATCTTTGGCGCCACTGCTGGATCTCCAACCCGGCAACGAGGAAGATGCAGATGACCTGTTCGAGTTTGGGCCTCTGAGGGGCAGAGATCTGAGGTTTCGCGATAAGTCTCTGCGGCGAAGAACGAGATCCATGTCTCCGATGAGGAACGTGCCTTTTGAGGACTGGAGTCAGAGTGAGATTTACGGCGGCGAAGAGAAAGAGCCTTCCTTTGTTAAAGATCTGAAAGGGGGTGATTTGGGAAAGCCCAAAAACGGAGAAGAAGAAGAGGAGGAAGAAGAAGTTGGGAGCTTGGAGACTACTCCTTCGGTTTCGGCTTCGTCTTCGAGATCGTCCTCAGCTGGAAGAAACTCGAAGAGATGGGTTTTTCTCAAGGATTTTCTTCACAGAAGTAAAAGCGAAGGAAGGAGCAACAACAAGTTCTGGGCCACAATCTCATTCTCGAGTAGTGGTAAAGAGAAGAAACCCATGAAAGGAGGGCTTCAACATCAAGGCTCTGTTTCAAAGGAGCCTTTGGAGGCCGCCCAGAAAGCCAAGGGGGCAAGTGGGTCTGCTCCGGGAAAGAAGCCGGTGGCCGGAAAACCGGCCAACGGCGTCGGGAAGCGGCGGATGGCTCCGTCGCTTCACGAGCTGCATTACACTGCTAATAGAGCTCAGGCGGAGGAAATGAGGAAGAAGACTTACTTGCCTTACAGGCAAGGATTGCTTGGATGCTTGGGTTTTAGTTCAAAGGGGTATGGAGCTGCCATGAGTACTGGGTTTGCTAGAGCATTAAACCCAGTCTCTTCCAGAATCCAGATTGAGAATAAAGTC
