# Supplementary material for: Transcriptomics of long‐term, low oxygen storage coupled with ethylene signaling interference suggests neofunctionalization of hypoxia response pathways in apple ( Malus domestica )
Source: Plant Direct. 2024 Dec 20;8(12):e70025. doi: 10.1002/pld3.70025 (PMC11660084; doi:10.1002/pld3.70025)
Supplement: Supplementary file 2 — Data S2: Homologs of all 606 hypoxia response genes identified in this study across 42 representative species of land plants). [file PLD3-8-e70025-s004.gz › 01-integratedGeneFamilies_dir/877.faa]

>gnl_Ambtr_v1.0_evm_27.model.AmTr_v1.0_scaffold00202.4
MTAEKKGVGQTVVVGVKLDSHSRELLTWALVKVAEPGDRVVALHVLKNSEVRSNGTSSVLCLAKAFDSILAVYEGFCNLKQVDLKVKICRGSSIRKVMVEEAKCSGATSFIVGITRNNALSSSVSLAKFCAKKLSQECSVLAVNNGKVVFQREASPLPSSGRSSVDDVPKPSLLGSIHRSLSKNSKVLSSNLDDLSIIQENPNATASLKKKPSQISKQKPNSGGVALKPSCHFCSDKTNNEAQTRSEAEAQRLIPSKNQSEEEETEHNPLALVVVKDSKGSLSVVSKHSTELRPGWPLLRGAVLPNKECSEKPPGFRQVSVVQWAMQLPNRFIAIHSENKLKIEGGTECKAIVPFGDASVNSQEEERKELPKELESLHEKYGSTCRLFGYEELRQATSEFSAENLIGKGGSSKVYKGILPDGREIAVKILKSSEDSLQEFLLEIEIVTALSHNNIISLVGFSFEGGNLLLVYYFLCRGSLEDNLHGDKKDKFVIPWAERFKVAVGVAEALDYLHSGHSQPVIHRDVKSSNILLSEEFEPQLSDFGLAKWASTSSSHITCSDVAGTFGYLAPEYFMYGKVNDKIDVYSFGVVLLELLSGRKPISNDLPKGKESLVMWATPLLEKGKVLELVDPTLGDDYDRDQMHRVMLAASLCIRRAARSRPHMSLILKLLKGDDDVVKWARLQLSASEELDGVDEETFCSPDIQSHVNLALHDVDFDMQSVSSVDQSVDNITSYKSLEDYLQGRWSRSSSFD
>gnl_Ambtr_v1.0_evm_27.model.AmTr_v1.0_scaffold00152.4
MNGTGTLPCLKNVKTRCIEEEVEGAQLHNVNQESCSSSISLLIRTLPEESRPGWPLLQRAKSSAGGGASAEARQMSVVQWALQLPDRSSPHSSLGSEGKLKLGDHLMFNLREEEISALKSGNFRNGDEDTNITKAAMDLESFHRRNPSGCRRFSYKELKCLSPKLSSENLIGKGGSNQVYKGYLPNGQPCAVKITRFSGETWRDFISEVDIITSLQHKNIISPIGIGVHENKLVFVSDFLPRGSLEENLQGEKGKFVLGWDKRFKVAVGVAEALNYLHSCCLRPVIHRDVKSSNILLSNNFEPLLSDFGLAIWGPTNSPHVTHSDVMGTFGYLAPEYFMYGRVSDKIDVYAFGVVLLELISGRKPISTDSPRGQGSLVIWAKPILESGKLAHLVDLNLTGKYNEKQLHRMALAATLCITRTARLRPQMSLILKLLQGEDEDVMNDFCHAASECKECNGVEDEEDDHHQNLQGFSIQSLLNLALLDVDDDDTTLESRTAKSARKSLDDYLRGRWSRSSSFN
>gnl_Aquco_v3.1_Aqcoe6G220800.1
MTVDEEIIEKKVVVEEKTKKKKNVLVGIRMDQNDRLLLNWTLSKVAEPEDHVIALHVCRDLASENSLLLDDYLEVYKGLCNAKQLDLIGKVSCGKSVKRILVKEAKLCEAMTVVVGISRRNALSGWISVANYCSKKLPPTTTVLAIHGGKVIFQRGFTNQLPGLNGDWARSLHPIQPQSPTGNQSCFVVSEVPELENSQTKLVDDMEDRCKDGGGERKHKYFDAYEFMDETSSSSISAGDNTQLESSSSVEDDREENTSNSIDELAKETIEMTPGWPLLRKASSATRGTVKESAERKMSVVEWAMSLPRRNYPSTLQSETDYDSDKTEVLLGKEISGVKHMCRKNSLSVWGELPKELQLLLRTNSSRCRWFNHKELMDATSQFSSDNLIAKSRCSSVFKGYLLDGKTVAVKIMKMSKDAWKDYILEVDIISSLQHKHIVPLLGVCLDDSDLILVYDFLSNGSLEENLHGEKEKHRLSWEQRFNLAIGVAEAINYLHKECSQPVIHRDIKSSNILLSNEFEAQISDFGLAIWGSTSSSETHSDVVGTFGYLAPEYFMYGKISEKIDVYSFGVVLLELLSGKKPISTGTLKGQESLVMWAKPKLESGDIMSILDLNLSGEIDEVQMRRMVLAVNLCITRTARLRPEMKQILKLLRGEQDVDELVDSHIKDQDQEEFNNLDDDELYPDSSVESHRGVALLDVDNETTSFSSVDQHSHHTFEDYLKGRCSRSSSFD
>gnl_Aquco_v3.1_Aqcoe7G052600.1
MGDYFNRTMVKKKKKSKKMLMISRKSPDEEKVIISNGVGVGVGNGNGDGDSSGSESGRTVVVGLKLDSQSRELLTWALVKVAEPGDQVFALHILNNSEVVNGEGNSSLLSLVKAFDSILGVYEGFCNLKQIDLKLKICRGSCTRKVLVREAKACFASKIIVGTSRKHHGIGLLSTSVARYCARKLSKDCWVLAVNNGKVVFQREAAGVPRPPSGLRGVNEDEPPRRSLLGSIHRSLSKNHKVLKNAVSNKEFHQYSSGNSLKDNSSCPQTSLEQHCPICSSVSVLLHTNCTQSSQEASGDGTEDNSLALVPVQTQETTPRSVSLLIENELRHDWSFRHQEVSSNQQICRRSTVKEVSIVQWAMRLPSRYCSAAVYPDHKLNTCEPKDDRSCNLDGESGAIVLVGDDHNPLDSPDREAINISKEDRTSDLDGETGAIVLVGDNPNPSASPDRESKSLPKELESLHEKYSSNCRLFQYQELLAATSNFLPEKLIGSGGSSHVYKGCLPDGKELAVKILKPSEDIVEEFVLEIEIITTLNHKNIVSLFGFCFEDSNLLLVYDFLARGSLEENLHAGNKKDKAMFGWADRYKVALGVAEALDYLHNGNAQSVIHRDVKSSNILLSDDFEPQLSDFGLAKWASTSTSHITCTDVAGTFGYLAPEYFMYGKLNDKVDVYAYGVVLLELLSGRTPINNENPKGQESLVMWAKPILNGGKVKQLLDPSLGENYDSDQMERMVLAASLCIRRSPRTRPGMNHVLKLLQGDAEAIKWSRLQVSGSDEIDGLEDEGVPSPSFQSHLNLALRDVEDDSLSFSSVEQNVSLEDYLQGRWSRTSSFD
>gnl_Aquco_v3.1_Aqcoe5G264200.1
MKFSIKKNQDEEQELNKTTKSNNTIVVGLKLDQESKELLTWALVKVAQPGDSVIALHVLNDTEIIDQHEKSPLLALVKAFDSILSVYEGFCNLKQVDLKLKICRGLYVKKVLVHEVKAYAANKIIVGTTTSRNRHSMRNNTSASVAKYLAKKLPRECSVIAINNGKVVFQRERAIVVNNAGIDSRRPTNLLLAIHRTLSKNSKVLSDAALGDFDEKSHRTFGEELLRTNLVCCESAPKQNCSSHTTFGEVLLRTDLDCCENALAQNCSICTQNAHCADPGEETLVDDSVDDSLALVPVQTEESDFSSGSFCVSELVDLKPGWPLLRQAMCKRNSMRKISVVQWAMQLPNRHSSLVVFNPDSKQNICDQKEHIYHLPSLDGETGAIVPIGSSFSSPPSSFDEALNRLPEELEGLHEKYSSTCRLFRYQELVSATSNFMPGNLIGKGGSSQVYRGCLPDGKELAVKILNTSEDAVKEFVLEIEIITTLNHNNIISLIGFCFDDNKLLLVYDFLSRGSLEENLHGNKSQKISFGWGERYKVALGVAEALHYLHSDSAQPVIHRDVKSANILLSEDFEPQLSDFGLAKWASTFSSHITCTDVAGTFGYMAPEYFMYGKVNEKIDVYSYGVVLLEILSGRKPISNEYPKGQESLVMWAKPILNDGKIVQLLDPSLGNDYDIDQMERMALASRLCIQRSPRARPQMSLVLKLLQGDVEVTKWARQQILTSEEFSGLDDESLPTPNIQSHLNLALLDVEDDSLSISSSEQGLSLENYLLGRCSRSSSFD
>gnl_Arath_TAIR10_AT2G16750.1
MAVDKVIVKQRNIILVGIPIDESGVEVLKWALEEVAKHGDCVVVVHVCFTYYRALKSKSSLDRYLKPYIEFCSTKKIELKGEVLKGNSVLGVLVKEAKRYNAMSVVVGVKQQSKLSLKIAKGCAKELPSTTDILAIHRGNIVFRRSNHYQLPLAQKISSRPSSELSEGFSDKDLAKTTGQEKRKISGRSLSLPSVEVVDQTPGWPLLRTSTLATPMVQHQTRKISVVNWVMSLPERFPHHPNQTCQQSFCDKQLKDILKDINRWFSYDVLKTATSDFSLENLIGKGGCNEVYKGFLEDGKGVAVKILKPSVKEAVKEFVHEVSIVSSLSHSNISPLIGVCVHYNDLISVYNLSSKGSLEETLQGKHVLRWEERLKIAIGLGEALDYLHNQCSNPVIHRDVKSSNVLLSDEFEPQLSDFGLSMWGSKSCRYTIQRDVVGTFGYLAPEYFMYGKVSDKVDVYAFGVVLLELISGRTSISSDSPRGQESLVMWAKPMIEKGNAKELLDPNIAGTFDEDQFHKMVLAATHCLTRAATYRPNIKEILKLLRGEDDVSKWVKIEEDDEDGFDDEVYPNSNTELHLSLAMVDVEDNDSVSNSSLERSNNSLFSSSSSSSQELQS
>gnl_Arath_TAIR10_AT4G35030.3
MGEEKRRISGRSVSLPSIDILLDEKPGWPFLKRASLGTPQQVHKWHTRKVSVVNWVMSLPERFPNHQQTLNYETSLIKKQIKDILRDNNKWFNYNVLRKATSDFSQENVIGKGGCNEVYRGILEDGKGIAVKILKSSSKEAMTNFVHEINIISSLSHQNISPLLGVCVQDNELISVYNLSNTGSLEETLHGKQKGKYVLSWEERFKIAIGLAEALDYLHNRCSKPVIHRDVKTSNVLLSLELQPQLSDFGLSMWGPTTSSRYSIQGDVVGTFGYLAPEYFMYGKVSDKVDVYAFGVVLLELISGRNPISPQNPRGQESLVMWAKPLIDTGNLKVLLDPDVTDIFDESQFQRMVLAASHCLTRSATHRPNIRQILRLLRDENEAGKWIMEEEGNEDCFDDEVYPNSSTELHLNLAMLEVEDDETASISSMERSNNSLFSSTCSSRELQT
>gnl_Arath_TAIR10_AT1G77280.1
MTDEVDGDAWLSDLVDVSFLATKTAEQSEMIETGGDKQSSVEEGCGGRTILVGVKLDAPSRELLTWALVKVAEPGDTVIALHILGNEIVDRAGNSSLLSLVRTFDSVLDVYEGFCNLKQVDLKLKLCRGSSARKILVREAKSFSATKVLVGISKSHHAIRSSASVAKYIAKKLSKDCWVIAVNNGKILFQKEGSPSSTINQSQVVEETVIGFGYIGKEDVRRITLLNVLQRSVTLNKTTKVVSHSEEDSNSKEEEEDQACGQNLRQVLAAARLENCSVCGFDSLSPNDTTTPGKLSGASDFDRSEDDDECNKAMEIVPVNGSEDSGGSVTMLVRKLPEPRPGWPLLRRAVSTLGQSVTPHKIPVVQWALKLPPRDTKQLGYDSSEDNLSTLNALVPFGINSITNKSIPDNSPRKLPEELEGLYERFSSTCRFFKYKELVSVTSNFSADNFIGKGGSSRVFRGCLSNGRVVAVKILKQTEDVLNDFVAEIEIITTLHHKNIISLLGFCFEDHNLLLVYNYLSRGSLEENLHGNKKDPLAFCWSERYKVAVGVAEALDYLHNTASQPVIHRDVKSSNILLSDDFEPQLSDFGLARWASISTTHIICSDVAGTFGYLAPEYFMYGKVNDKIDVYAFGVVLLELLSGRKPISSGCPKGQESLVMWAKPILDDGKYSQLLDPSLRDNNNNNDDQMQRMALAATLCIRRSPQARPKMSIVLKLLKGDEDTLEWAMQQVNSSSEESEMLKDEQCQRSNLQSHLNLALLDVEDDSISMGSIEQGVSVEDYLKGRTSRSSSFD
>gnl_Arath_TAIR10_AT1G21590.1
MTENGVVTGGGHTVMVGVKFDESSNELLDWALVKVAEPGDTVIALHVLGNEIVDRADNSSLVSIVKNFDSVLEVYEGFCKLKQLELKLKLSRGSSTRKILVKEAKMCSASKVVVGISRRFHTIHSSVSVAKYLARKVAKDCWVLAVDNGKVMFQKDGSSSIIHHSKGKSDARRNTLSSFFQMPVTLRKNTKVVNHSEVEEEEAEEDHSNGQSLRRSLVYACLGNCSVRDMNSLPTPGNLSRSSSCNGDQDDNADLHKAMALVPAKFPEDLTPFITMLVKELPEFRPGWPLLCRVASSDVLASAPRSSSFRKIPVVQWVLKLPARTNSVVGSSDTKQIGFDSSESEENDKLSSSNVERQAIVPDESMIVKCSLDHSSGRFPENVEGLQARISTSCQFFTYKELVSVTSNFCADNFIGKGGSSRVFRGYLPNGREVAVKILKRTECVLKDFVAEIDIITTLHHKNVISLLGYCFENNNLLLVYNYLSRGSLEENLHGNKKDLVAFRWNERYKVAVGIAEALDYLHNDAPQPVIHRDVKSSNILLSDDFEPQLSDFGLAKWASESTTQIICSDVAGTFGYLAPEYFMYGKMNNKIDVYAYGVVLLELLSGRKPVNSESPKAQDSLVMWAKPILDDKEYSQLLDSSLQDDNNSDQMEKMALAATLCIRHNPQTRPTMGMVLELLKGDVEMLKWAKLQVSNPLEDSMLLKDEKLRRSNLQSHLNLAFLDMEDDSLSMGSMEQGISVEEYLKGRTSRSSSFN
>gnl_Arath_TAIR10_AT5G63940.1
MKPTGEGGGEVAGAVAEGSALLIVGVKPDEWSREVLTWSLVNVARPGDRIVALHVLDYSLEGSTSLISLVRNFDTMLGVYESFCNLKQVDLKLKVFRGKSARKVLVQEVKSCGATSLIVGSSRKHHTIRSSASLAKYCARNLAKDVSVFAVKSGKIMFRRVPNTNGADGPQMNIPSLVCGSPDIAIEAAKIGNSFSPARTSSRWTRTSRSSSLQSPDSLGVDNLLALVPVQTNETDSGSLESGPGWHFLRGLYGNNRKSWTKVSAKKAVLQWVSRLRGRHSETVIYLDRKRSDSGCDEDCSSSIDGEDVSISRFGSELMQSPLSPFIGSNNIPEELEGLHEKYSSTCRLFTYEEVLSITSNFASENLVGEGGNSYVYRGDLPDGRELAVKILKPCLDVLKEFILEIEVITSVHHKNIVSLFGFCFENNNLMLVYDYLPRGSLEENLHGNRKDAKKFGWMERYKVAVGVAEALDYLHNTHDPEVIHRDVKSSNVLLADDFEPQLSDFGFASLASSTSQHVAGGDIAGTFGYLAPEYFMHGKVTDKIDVYAFGVVLLELISGRKPICVDQSKGQESLVLWANPILDSGKFAQLLDPSLENDNSNDLIEKLLLAATLCIKRTPHDRPQIGLVLKILQGEEEATEWGKQQVRASEDVSAYLTNIESHINLALLDLEDDAASDSSPEASSISVEEYLKGRWSRTASFNFN
>gnl_Betvu_v1.2_Bv1_010240_yedn.t1
MIPTNHIAGDADINTVVVGVKMDALSRELLTWSLVKVAQPGDVVIALHVLAKDEIFDQDGKSSFLSLVKAFDSVLGVYEGFCNLKQVDLKMKICRGSSVRKIIVREANSYAASKVIVGTTAKHHTIRSSTSVAKYCAKKLPMDCSVLAVRNGKVVFQREATASAAGKAKNSKGARDNQQNGILEGLQRSSTIYSILNDGDSNNLPKNECNQAKNEDLERTPYTETVKNCSVCSHSMSLDSSLPCTSMTEEPGSIDEEDNSKALVPFQKLEAASSSISLLVKELPELRPGWPLLRRTLLSAREGCTSSSSRDISVVQWTTLLPSRPYSSTGTSSSAEHNSKEKDDDSCDLGVQNNAMVSVSSEVLSHKITLDEESRSVPKELEGLQEKYSSTCRLFKYTELQSATSNFMPENLIGKGGSSRVYRGYLPDGKELAVKNLKPSEDVLQEFVMEIQIITSLHHKNIISLFGFCFEDSNLLLVYDLLSRGSLEENLHGSKKDPVAFGWSERFKVALGVAEALYYLHNHNTQPIIHRDVKSSNILLSEDFEPQLSDFGFAKLASTSSHITCTDVAGTFGYLAPEYFMYGKVTDKIDVYAFGVVLLELLSGRLPINNQLPKGEESLVMWAKPILNGGKVSKLLDPSMGSNYNRDQIESMVLAATLCIRRAPRARPHMSLILKLLQGNPDTVKWARLQVNALENIDRLDEDGLPRIDLQSHLSLALLDVEDDSLSMSSIEQHVSLEEYLRGRWSHSSSFD
>gnl_Betvu_v1.2_Bv4_078800_gnnn.t1
MKLVKKTQKNNNGDVNVAGEFSGGENSGRRSVLVGVRLDQQSKELLTWALMKVAQPGDLVVALHVLHSSTEVEQSTLLSLVKTFDSTLAVYEGFCHLKQVDLKLKVCRGSSLRKILVREAKAYESATLILGTCKAQHMIRSPTSVAKYCARKLPHNFSVFAVDSGKIVYRREAGNCKQSRLVSGSKVDNVEVDSDGHSPTKTAASGQEASDVFDKHCSGARRSTLIKRYLSCAPISAWADYSCDDMLDGSSTDEREDRSLALVPYQAIDASEVPEFIISQELHESKPGWPMLRRVFLPRHHDSNKVPSRKSSMVRRVLRFPGRRSSMVVHPDRKRRESAQMDSHLSDLNGESGAIVPVGDVASSVPSSPFNGFNYLAKELQGLHEKYSSTCKLFAYQELQSATSDFAPEKMVGKGGSSQVYQGCLPDGKELAVKILKPSENALEEFIAEIEIITTISHKNIISLCGFCFEEGSLILVYNFLSRGSLEENLHGYETNAGGFGWEERYKVALGMAEALDYLHNRGSQSVIHRDVKSSNILLSDEFDPQLADFGLATWSSSAPFHLASSDVAGTFGYLAPEYFMHGKVTDKMDVYSFGVVLLELLSGRKPIDNRNPKGKESLVIWANTILKDEKLSQLLDSRLGSDYDHEQIERLVLAATLCIRREPQTRPRIGNVLKLLQGDIEVTNWAKQQVNSYPLDFEVLEGETPRSEILQSHLNVALLGLVEDDNASISSTEPNISLEDYLKGRWSRSSSFD
>gnl_Betvu_v1.2_Bv9_214070_oggu.t1
MRFDKEEMEINHNQPRNILVGIRFDVESKELLGWAIVKVAELHDHVVAVHVCRNSDDASKEKILLDDYLEIYKGLCDIKKVKLSGKILTGKSIRKTLVKQAKECTAAAVIVGITKPGSIGGRVSTAKYCAKHLPSITEIFTIHNGKVIFQRLSNDHATGLQEDPRPSFYKLEKPGGNQSEFGDSEVSEMDSNSPKLNCQNSESESTDYNEEVVEVENKCTSVVSNKGAPLRAVSISNTENIMEQKPGWPLLRRSSLPTQKALDSRKMSVVQWVMNFPDRSPPDTPQSRSSSTNSLGDSSSTKSESPLGRENDNSSNGVFSRKSSNSLWSELLDQEPGLPFELNFLDFTWFSYEVLRHGTSNFSSENLIGKGGCSRVYKGTFLDGKEVAVKVLKSSKQAWKDFSLEVNIMSSLRHKNITPLLGVCMDNSELISVYEFMSKGSLEDNLHADNKEKSALSWDARFTAAVGIAEALVYLHQGCSRLVIHRDVKTSNILLSDNFEPQLSDFGLAIWGPNSSSCETYTDVVGTFGYLAPEYFMYGKVTDKLDVYSFGVVLLELLSGRRPINSSKGQESLVMWAKPMLQRGKLINEILDPSLEGSVEESQMQRMVLAATLCLTRATRLRPNMDQILKLLKGDETVETWAKAHVYDEQEEGENMDVNDDEFYQNSSDKKSHLSLALLDVEDDYTTTSFSSGERSNSPHTLQDYLTGRYMQENFQFPLAS
>gnl_Betvu_v1.2_Bv9_214070_oggu.t2
MRFDKEEMEINHNQPRNILVGIRFDVESKELLGWAIVKVAELHDHVVAVHVCRNSDDASKEKILLDDYLEIYKGLCDIKKVKLSGKILTGKSIRKTLVKQAKECTAAAVIVGITKPGSIGGRVSTAKYCAKHLPSITEIFTIHNGKVIFQRLSNDHATGLQEDPRPSFYKLEKPGGNQSEFGDSEVSEMDSNSPKLNCQNSESESTDYNEEVVEVENKCTSVVSNKGAPLRAVSISNTENIMEQKPGWPLLRRSSLPTQKALDSRKMSVVQWVMNFPDRSPPDTPQSRSSSTNSLGDSSSTKSESPLGRENDNSSNGVFSRKSSNSLWSELLDQEPGLPFELNFLDFTWFSYEVLRHGTSNFSSENLIGKGGCSRVYKGTFLDGKEVAVKVLKSSKQAWKDFSLEVNIMSSLRHKNITPLLGVCMDNSELISVYEFMSKGSLEDNLHAADNKEKSALSWDARFTAAVGIAEALVYLHQGCSRLVIHRDVKTSNILLSDNFEPQLSDFGLAIWGPNSSSCETYTDVVGTFGYLAPEYFMYGKVTDKLDVYSFGVVLLELLSGRRPINSSKGQESLVMWAKPMLQRGKLINEILDPSLEGSVEESQMQRMVLAATLCLTRATRLRPNMDQILKLLKGDETVETWAKAHVYDEQEEGENMDVNDDEFYQNSSDKKSHLSLALLDVEDDYTTTSFSSGERSNSPHTLQDYLTGRYMQENFQFPLAS
>gnl_Carpa_v0.4_evm.model.supercontig_26.301
MKKTCLARRFHKKTRVFYGILVNGHAPDKEFLSCDLVEVVKLGPHLLLPVISFPEKVSDENSGSNATQDVERDDVGFKKASPLRCISIMRREIPEESSLGWPLLLGANSPCNKETKFSTTNKWAFDLPRLDKRVAIVNQNLEEYDVSAEEESKDESSNDLCSSSCSSPATPSWRLLRNRLLNDSDESREMSVVEWVMNLPSRSTQQQEVKIALPCTTSEDSVESDISPSCKDDSDEDDSSPTASARDKELSLKLISNGCRQFSYRELKQATYNFSSEKLIAEGGCSRVYKGCLPGGRELAVKILKSYEQALNDFALEVEILSSLNHQNITPLSGVCCENGLLISVYDFFPTGSLEENLHGGSVLPWETRFKVGVAIAEALNYLHNQCSPSVIHRDIKSSNILLSQDSRPHLSDFGLAIWGPQTSIDEVVGTFGYIAPEYFMHGRVSDRSDIYSFGVVLLELLSGRKPIYHEAFKGQESLVMWAKPLLDSGNIEELIDPKLHGDFNIDQMHGMVLAATLCINHSAQYRPNANQILQLLAEESDKNEWMNAYITNLKETEKEMDGDDYFTGLSCITQQQLDYLLLDPDCKGNVSIFKSCVDTASAQSTGQKQHFTLEDYLKEQHFSLKDYLKDQRY
>gnl_Carpa_v0.4_evm.model.supercontig_2692.2
MPLIGDCTDAGEGGGGNVVVVGVKFDTQSREFLTWALVKVARPGDRVIALHVLDSASESTASLLSLVKSFDAMLGVYEGFCNLKQVDLKLKVCRGTSVKKILVREAKASDAATIVVGTSRTRHRIRSSTSVAKFCARKLPKQFSIFAVDNGKIVFQREATLRKIDCPQDTSNKTLISLARAKSVKASKSAGEVNLGSTDCSKITSLECGAKKNCGARTQSSVLQDTFNNELWKELNEEYVDNSLALVPVETREVDLDSSSIVVMQLPTSKSRWPFIRRETNAFGWPERYKVAIGVAEALDYLHNGCGQSVIHRDVKSSNILLSDDFEPQLSDFGLASWASHSSSSITCNDVAGTFGYLAPEYFMHGKVSDKIDVYAFGVVLLELLSGRKPINNDNPKGQESLVMWAKPLLKNGKVSQLLDLSLGSGYNNEQIERMVLAATLCISRSPRLRPQINIVLKLLQGDLEVTKWARQQVSASDELDNTDEEAVPSNIQSHLNLALLDLEDDSLSISSSPEQSISIEDYLQGRWSRTSSFD
>gnl_Carpa_v0.4_evm.model.supercontig_37.139
MPFDEKTKDVLENNMKKEEKNVLVGIRIDSESWELLDWALVKIAEPGDCVVAIHVCQSSDHALKKKPLLDAYLEVYEGLCSEKKVGLTGEVLIGRSVRKTLVREAKSCAAAAVIVGISKRRALRGRTSMARSCSKQLPPSTDVLTMHNGKIVFRRCNNNQLPGLNGDPRPSFCRHKNSSVKDYESEYGDSETGTDISSFEVTGSSKQESRDSGGGETKDEMLNIVYEDEEVSSRTSSHFVGDFLEPRPGWPLLRKHSPLSPQPQLTQKMSVVQWVMSLPDRSLQQKLRSSTFEENPLENESSHVVGEDDSHTSSVTNMPWTELDIPPKPNPPGCKWFSYEILRTATSQFSSENLIGKGGSNCVYKGTLPDGKLVAIKILRTSKEAQKDFAHEVEIISSVKHKNITPLIGICVKDNDLISVYDFSSKGSLEDNLHGKEDKHALSWGTRFNIAIGVAEAINYLHTECPRPVIHRDIKSSNILLSDGFEPQLSDFGLAIWGPTTSSFLTQSDVVGTFGYLAPEYFMYGKVSDKVDVYAFGVVLLELLSGREPICSETSKGEESLVMWARPRLESGNVKGILDPDLNGKFDEVQMQRMVLAATLCLTRASRLRPKIREILKLLRGENDVEKGTCSRNEDQENQDGIDDEVYPNSSAELHLSLAMLDVDDDSIWTSFSSMEQRNSLYLDEYLKDRWSRSSSFD
>gnl_Elagu_v2.0_p5_sc00002.V1.gene54
MRFKVAVGVAEALSYLHSGCSQPVIHRDVKSSNILLNDEFEPQILNILQGVEDIEAWANCHIDTTLNELDSQDEETYPASSIETHLGLALLDVEDDASVSSFEQSQLASLEEYLRGRWSRSSSFDKLLRWI
>gnl_Elagu_v2.0_p5_sc00075.V1.gene298
MDAEIIVPSSKVMLDKGTPRISDVGYGCELKEEVPKDHSLLVHGKMAEVSTISISLLVRRLPEQRLGWPLLRRAVSANLQAPKNDEARKMSVVQWAMNLPERVMPSNQPQMDLIKELKVILGTSTSACKWFQYEELQNSTNQFSSDNLIGKGGSSQVYRGCLPDGRHVAIKLSKLSAEASRDFLLEVDIMTKLQPKRMVPLMGICAEDNHLISVYSYFSKGSLEENLHAQIVHFMALIFTDFDGKTGKAKAPLPWDMRFKVAVGIAEALSYLHNGCSRPVIHRDVKSSNILLNDEFEPQILSLLQGVEDMEAWMNCHADTTHNELDCQDEETYPASSIGSHLGLALLDVEDDASVASFEQNQLGSLEEYLRGRWSRSSSFD
>gnl_Eucgr_v2.0_Eucgr.E01004.1
MKTQRSGAADAELPAGAPGDRTVVVGVKLDPQSRELLTWALVKVAEPGDRVLALHVLGSNEIVDRDGKSSLLSLVRAFDSVLAVYEGFCNLKQVDLKLKICRGTSIRKILVREAKSYVATRVIVGTAKNHHSIRSSTSVAKYCAKKLPKDCWVLAVNNGKVVFQREGSPAAFHLSQVAGKSDNLRPNSLLNVFHRSMSKNSKVLNDSDFTVSPKSTDNVGGAETLEQALLKASADAKEAIAKHNCSVCASTTRQADNSCDNASEDTSSNHDEENSLAIVPLQTEEATSGSISPQSREMPALQPGWPLLHRAISADGQTPDHSSGREISVVQWAMRLPSRHLLFPSITSERKQGDSTKGEQEASSLDGESGALVLVGDEAQRTHPPDESPISLPKELEGLHEKYSSTCRLFTYEELQAATSSFLAENLIGKGGSSQVYKGCLPDGKEIAVKILKPSEDVLKEFILEIEIITTLHHKNIVSLIGFCFEDSHLLLVYDFLSRGSLEDNLYGIKKNPNAFGWRERYRVALGVAEALEYLHERSAQPVIHRDVKSSNILLSEDFEPQLCDFGLAKWASTSSTYITCTDVAGTFGYLAPEYFMYGKVNDKVDVYAFGVVLLELLSGRKPISNDFPKGRESLVMWARPILHGGKISELLDPTLGENYDHQQLERMVLAATLCVRRAPRARPQMSHVVKLLHGDVDVVKSAQLQVSCDQSDAADDEACAYPNIQSHLNLALHDVEDDSSSVSIIDSNVSLEDYLKGRWSRSSSFD
>gnl_Eucgr_v2.0_Eucgr.I01415.1
MTVERVQAVAQKYVLVGVRLDGRSRELLSWAIVKVAEPGDRVLAIHVCRDDASRDASILDNYLEVYEGLCNAKKVTLTGQALKGSSFRKVLVREAKNYAAVALLVGIDKQGALGVHTATAKYCAKRLPSSTDVLAIHNGKIVFRRCTNIQLPGFRGDPRPSLCQAGKASTQETSSEFGESEAESEISSLEMIQSLKEESRANYNDVKNSIARENRIILSISASELAGSNLEQRPGWPLLRRATFDPPGTQNGRSVSVVQWVMSLPDRSLYLNSLHPDARESPPPKYHTETVDGSHKSTSSEARKLLKQIELLLRTKSSDCELFDYEALRDSTLHFSSEHLIGKGGSNFVYKGILPDGTTVAVKVLKSSTEANLKDFLLEMDIISSMKHKNIIPLHGISVQSKSLISVYNFLSRGSLEENLHGDRRNKQSLSWAVRYNIASGVAEALNYLHNECARPVIHRDVKTSNILLTNEFEPQLSDFGLAIWGPPASAFLTKVDVVGTFGYLAPEYFMYGKLSDKVDVYAFGVVLLELLSGRKPISSDAAKGQESLVMWAKPIIESGDASSILDPDLGGRVDEVQMQRMVLAARLCLTRSARLRPNMNQILKIINGDINVDEWLDYKCDHWVDSEISDDNDDEVYPNSSAESHLSLALLDVYDDSTSISSTEQRSSISVEEYMKGRWSRSSSFD
>gnl_Eucgr_v2.0_Eucgr.I00126.1
MQLTEEGGPAAAAGESPAVVVVGVRMDAASRELLTWALVKAAQPGDRVVALHVIEDTSSIGTASFLSLVKAFDSVLAVYEGFCHLKQVDLKLKVCRGPSVRKVLVQEAKSYPSAKVVVGTSKSNHTIRSPASVAKYCARNLPKSFWVFAVDNGKFIFKRDAVTDAQCRQDNNQRKCYGPASHWSLSRKISDKDNQGIHCCLQECNFCCEKKASEQNSANSAVEAIGDSDTEVDNSMALVPFQPNEAVSRSNSSHGLKSGWMFVRRILLGGQRIEESGGKKMPVQQVLRRSTTHSSAVVHPDQKQSCSAQNHTCNLDGENGAIVLVGEAAASPPSPCSSSKEFPEELEGLHEKYSSTCRLFNYEELLVATSNFIPENMVGKGGCSKVYRGCLPDGKELAVKMLKPSVGVVKDFVSEIDIITDLHHNNIVSLFGFCFESNKFVLVYDFVHRGSLEENLHGNKKDLHAFGWRERYKVAVGVAEALDYMHNGCGQPIIHKDVKSSNILLCDDFEPQVPEADFFILSYFVLLSSLMSALAFQLSDFGMAIRVQDLSTQVISNDVAGTFGYLAPEYFMHGKVSDLIDVYAFGVVILELISGRRPIDGECPKGLESLVMWAKPILKAGKVSQLLDPSLDRDYDPEQIGRMVLAATLCIRRSSRFRPRISLILKLLQGDEEVREWARQQINSSEELDEMEGEDSPVSIQSHLNLAFQDLEDDSLSVSSTDQSMSSEDYLQSRWSRSSSFD
>gnl_Manes_v6.1_Manes.02G168800.1
MLQLGQEEMAVSGGRTVMVGVKLDPQSRELLTWAMVKVAQPGDTVIALHVLGNNEIVDREGKSSLLSLVKAFDSVLAVYEGFCNLKQVDLKLKICRGSSIRKVLVREAKSYSAAKVIVGAARSHHTIRSPTSVAKYCAKKLPKDCSVLAANNGKVMFQKEGSLAKIGGSNGAEDDRRNGLLNVIHRSISLSKNSKVLNESSTENNQILEQSLVKARPNSLGNIMKQGCSVCGTVAKSLDNSCKQSAEESSDDNGGDDKSLALVPVPKVEAPSCSVSSLIRQVPELKPGWPLLRRAFLPDRQSSDRSSVRQISVVQWAMRLPSRQFSSYISNLDHKHNGCDQAENQSGLDGESGAIVPIGTEKLTVPASPSHPKSLPKELEGLHEKYSATCRLFNYQELLAATSNFLAENLVGKGGSSQVYKGCLPDDKELAVKILKPSEDVLKEFVLEIEIITTLNHQNIISLLGFCFEEYNFLLVYDFLSRGSLEENLHGNRKDPLAFGWSERYKVAVGVAEALDYLHTKSAQPVIHRDVKSSNILLSDDFEPQLSDFGLAKWAPTSSSHIICTDVAGTFGYLAPEYFMYGKVNNKIDVYAYGVVLLELLSGRKPISNDHPKGQESLVMWAKPILDDGKFSQLLDPGLGDDYDPDQMERMVLAATLCIKRSPRARPPMSLVVKLLQGEDEVTKWARLQVNTAEEPDMLDDEACPRSNLKSHLNLALLDVEDDSLSMSSIEQTISLEDYLQGRSSRSSSFD
>gnl_Manes_v6.1_Manes.05G145100.1
MMIRKGSPSKKRRTKKQAFHGILKGTHSSEFLDSDLVLQVSKVYMKGGSISKSGSVQKILRRVTKHRAAMAVVVETNLENSPRKRLSVGRYDAGQLPEMIILQSVHDGRMIFTGSLLRQIEGLELNSGPDFDLENHSSSREARASAFSEIKSCAIQSSEEFSRNGIASLKDGNVCQKKVTLKSISVIRKELPESNLGWPLLPRTTTLSKEALRKSKARSLSLIERVMNLPTRSFDMTMEKQADSDSAEENISLDAKTEDSNISENKSVDGSSNREDEGRGLLQEISSSSVSALTEESTQFKFGWPLLRIKTSATVDALEESTQASPKSQINMPFKEAEALAGIRELPLMKLELFLRLKSSGCKQFSYEELARATHKFSSGNLIGEGGCSNVYKGSLHRDKLVAVKVLKQYKEAWNDFSLEVEIVSSLKHKHITHLLGVCIEDNHLILVYDFLSKGSLEERLKGHNEKSMTPWKVRFKVAIAVAEALNYLHNGCSPSVIHRDVKSSNILLSDDFQPQLSDFGLATWGPKDTAYMSSSDIVGTFGYIAPEYFMHGRVSDKVDVYSFGIVLLELLTGKKPIISKSVEGQESLVMWAMPLLESGKLEALVDPMLFGEFDTVQMQRMVLAATFCIKQSPRLRPKASQILNLLREEKEVREWIKDYVDDLLQSSYEEIDEFSPEFDQKLPRSDSSFLGLDEDDDSSIRSAEQRQLKDYLKEQQD
>gnl_Manes_v6.1_Manes.12G158700.1
MKLIRERTVGAAVAMAGDGEEGGEVLVVGVKFDAESRELLTWALMKEAKPGDHVIAVHVLESITDFVGGTTSLLSLVKTFDSLLAVYEGFCNLKQVDLKLKVCRGSSAKKILVREAKSSGAAKIVVGTSKTHHKISSSTSVAKYCARNLSKSFSVYAVSNGKIIFRREATPHLQDKLKQESQSRSQRSNNLPDASGTDLLDESHNDGDVDNSLALVPVQTRKGVSNFDSTLESKQGWSFLRWIFLPKHRHTEKSRVKKNSVVKSVLKLPSWNSSSVVYPDKKQTVLSITEDHSSNLEGENGAIVPMVGHKVAWSPVSPCHGSNGLPEELKGLHEKYSSSCRLFSYEELCLATSNFLPENMVGKGGSSHVYKGCLPDGKELAVKILKPSEDALKEFVAEIEIITQLHHKNIISLFGFCFEHNNLLLVYDFLSRGSLEENLHGNKKGRNAFGWQERYKVAVGVAEALDYLHNLYDQPVIHRDVKSSNILLSDDFEPQLSDFGLASWVSTSCTDVAGTFGYLAPEYIMHGKMSDKVDVFAFGVVLLELLTGRMPIDDENPKGQGSLVMWARPILEGGKVSQLLDPNIRTEYDDDQIARMVLAATLCISCSPIFRPQISLVLKLLQGDEEVTDWARQQVSASEEVDTEDGEAFPTNIQTHLNLALLDLDDDSLSMSSTEQGVSIEDYLQGRWSRTSSFD
>gnl_Manes_v6.1_Manes.18G011500.1
LSSRKRLSLARCAAGNLPEMIILHSMHDVKIVFKRSLLRQITGSKLNSRPSYVLEENHTSSREAEAPVFRDIKSGALQGSEEFARGDSASFKDGNGRKEKFSLKSISVIRRELPESTLGWPLLPRTTPLTTEEFRRRKARSMSLIEWVMNLPTRSFDTTRENQTDSDSAEAKISLDGKTEDPTVDNEGTGVEVDARNNGEDEESGPMQETSTNSSFVFTKDSTQSTLGWPLLRIKTSGTSDSFGESEMSLTNQSTQASPKSQINLHFREGLAGQTELPIKLDLVLKLHSSGCKQFRYEELERATRDFSSENLIGEGGCSKVYKGSIHRGKLVAVKVLKQYKEAWEDFYLELDIMSSLEHKHITHLIGVCIEDCHLILVYNFLSKGSLDERLKGHNEKSILPWKVRFKVAIAVAEALNCLHNGYPHSVIHRDVKSSNILLSHDFQPQLSDFGLATWGPEDRDYMISSDIVGTFGYIAPEYLMYGRVSEKIDIYSFGIVLLELLTGKEPISSKGIKGQESLAIWAMPLLENGNLEALVDPMLNGEFDIVQMQRMVLAATICIKQSPRLRPKASKVL
>gnl_Manes_v6.1_Manes.18G082900.1
MAHHLKVRTSSTLTEIIRDRYAWGRDPIISFGDLVKWICVEIVDREGKSSLLAFVKAFDSVLAVYEGFCNLKQVDLKLKICRGSSTRKILVREAKSYSAAKIIVGATGSRSTIRSPPSVAKYCAKKLPRDCSVLAVNNGKVLFQREGSLVRDSHGAKDDRRNGLLNAIHRSFSLSKNSRVLNESGPDEALMYGEDKDDDQILEQALVKARPNSLGRIMKESCSVCGAVAKSHDNACRQSAEESYGDNGGDVKSLALVPVPKVEAPSCSFSSLIRQVPEMKPGWPLLRRAFLPDRRTSDRSSGRQISVVQWAMRLPSRQLSSYISKSDHKQNDRDQGENQSSLNGESGAIVPVGTENLTIPLSPDNSKTLPKELEGLHEKYLATCRLFNYQELVSATSNFSAGLSLLLKLKVQAILVSFFACDLLDFPFCVSENLVGKGGSSWVYKGCLPDGKELAVKILKPSEDVIKEFVLEIEIITTLHHKNIISLLGFCFENNKLLLVYDFLSRGSLEENLHGKRKDSLAFGWSERYKVAVGIAGALNYLHNETSQPVIHRDVKSSNILLSDDFDPQLSDFGLAKWTSTSSSHIICTDVAGTFGYLAPEYFMYGKVNDKIDVYAYGVVLLELLSGRKPISNEHPKGQESLVMWAKPILNDGKISKLLDPSLGNDYDHDQIERMVLAATLCVKHSPQARPQMSVVLKLLQGDAEVMKWARLQVNTAEGPDTLDDEACPRSNLQSHLSLALLDVEDDSLSMSSIEETISLEDYLLGRCSRSSSFD
>gnl_Manes_v6.1_Manes.S090200.1
MPAEEEAQATGRRNVLVGLRFDNHGRELLNWALVKVAEPGDSVIAVHVCRSSRGALKEKPLLDSYLEVYDGLCSLKKVDLIGQVCTGISVQRTLVREAKIHNAVALVVGISNQSALGGWTSTAGYCTKRLPPTTDVLAIRNGKILFGRCISYQLSGLSGDPRPSLNLLKSPLPDDVQSEFGGSELDTVKSSIEVLTRCESQNSKDEIPTLPHELQKRSTAYFTGDILDQRPGWPLLRRATSASLKTLQARELSVVQWAMSLPVRWPHKSPLGSSTERSSERESSDSLEESNEIGAYGSGELHYSLEILLKTNFSGCKWFNYEVLKTATSKFSPGNLIGKGECNRVYKGILPDGKQVAVKIRKSSPEARKDFAQEVEIISSLNHKNIVSLVGVCIRDTDLISVYDLFSNGNLEENLQGDSKDKSAVSWEMKSKIAIKIAEALTYLHSEYSPPVIHRDVKSSNILLSDELEPQLSDFGLAIWGPTTSSCMTQCDVVGTFGYLAPEYFMYGKVSDKIDVYAFGVILLELLSGRRPIGHETSKNQESLVMWAKPKVDCGNARDILDPNLDEYFDEDQLQRMILAAKLCITRSARLRPKMIEVLNLLRGDKDAVTWANLRNKDLEDNENQEENDDEVYPNSSAELHLNLALLDLDDDSISSSSLEQGNNLCVEEYLKESQIFHKLVELYLFSRRSKTNFRVCNGKISQL
>gnl_Manes_v6.1_Manes.11G094000.1
MPAEEEAQSIERRNVCVGIRIDNNSRELLNWALVKVAEAGDCVIALHVCRNSKAALKNKASLDSYLEVYDGLCSLRKVDLIGQVCEGSSVQRTLVREAKVHGAVALVVGVKKQSALGSSTSTARYCAKRLPPTTEVLAIHNGKIMFGRCNNNQLPGFAGDPKPSLNFLESPLPDDVRSEFGDSEVDTVTSSFEVLTRCGSEDLRDEIPCLPHELKKRPTARFTGDVLDQRPGWPLLRRASSVNPETLQARELSVVQWAMSLPMRSGHRNPLGSSIEKSSEWERSDFLEESHRISSYGSGELHYSLEILLKTNFSNCKWFNYEDLKAATSNFFAGNLIGKGECNSVYKGILPDGKRVAIKIRKSSPEARKDFAREVEIISSMNHKQILRLVGICIRDVDLISVYDLFSKGSLEENLHGNKKVKSLLSWEHRFKIAVKLAEALTYIHNESSPPVIHRDVKSSNILLSDKLEPQLSDFGLAIWGPTTSSFMTQIDVVGTFGYLAPEYFMYGKVSDKIDVYAFGVILLELLSGRRPIGYETPKDQKSLVMWAKPIIDCGNARDIIDPKLDKNFDEDQIQRMILAAKFCITRSARLRPKMMEVWKLLRGDKDAATWAKLHNENLENNENQEGNDDEVYPNSSAELHLNLALVDLDDDCLSLSSHLSLEDYFKETWSRSSSFN
>gnl_Medtr_Mt4.0v1_Medtr3g117850.1
MTVKERCVLVGIRIDRHGSRQLLNWAIAKVAQPRDYVIAIHVVTTPDHVSESKALVDDYLEVYQGLCDAKKVSLSGHILTGTTFRNILIREAKNRAAIALVVGGGASTAKYCAKRLPGSTNVIGIQGARIVFQRCTDNKQLIGGIIEDPRPSLISTVVQSASGTDHSENEDEKSKSQEGNRKWEEETFKGEMKVSSRLSTSQKLGWPLLRRMHTEISRDMSVVQWVMNLPDRSTHKYNNNRHSSSQIEGQSYKNVISFSSCKWFIFEVLNSCTCQFSSENVIGIGGSNRVYRGTLPDGKPVAIKVMQSSKEAFKDFALEVEIMSSLNHPRIAPLLGICIRDETLISVYDYFPQGTLDQNLRGKNKDESMLTWEDRFKVAVGIGEALNYLHKHNQTSKPIIHRDVKSSNILLSEGFEPHLSDFGLAMWGPTTSSFVIQDDVVGTFGYLAPEYFMYGKVSDKIDVYAFGVVLLELISGREPIDSETCEGHEISLVTWAKPILESGDVKSLLDPKLQGKFDVAQMHRMVLAASLCITRAARLRPNMNQILKILNGCDEKVENMFKSEESDHDHSENLDDEVYPNSSAELHLSLALLDVDNDTASSYSSISINEYLKEHWSRSSSFN
>gnl_Medtr_Mt4.0v1_Medtr3g096555.1
MKLIGDGDGGRKVLVGVKLDPRSRELLTWALVKVAEPGDLVIALHVLDTVTEGTSSLLSLVKTLDSVLAVYEGFCNLKQVDLKLKVCRGDSVRKLLVQEAKALGVSTVILGTSKSHHTIRSSAWVAKYCAKKLHKCVSVFAVDNGKIAFQREATAQEKLQWSYLIFTNKSVKDCGSCALGEISETEFNQGELLDYCETENPLALVPFQKHDDESVVGDESLVGDSKRMKPGWSLIRNVFHSKRHTTKSSPKSTFVFQRGVRHSTSHSSSVVYPDHKQINIDPIDDSTLDGESGAIVPYGSAIILPPPTLCSDADSLSEELLILRDKYSSSCRLYSLQELVAATVNFSSENLVGKGGSSVVYRGCLSDGKELAVKILKPSENVLKEFAQEVEIVTTLNHNNIISLSGFCLEGNHLLLVYDFLSRGSLEENLHGNKKDYNSFGWQERYRVAVGVAEALDYLHNGCAQSVIHRDVKSSNILLSDDFEAQLSDFGLASWGSSSSQIICTDVAGTFGYLAPEYFMHGRVTDKIDVYAFGVVLLELLSNRKPINNERPKGHESLVMWATSVLKSGKISQLLDPSLGSEYNNCQIKRMVLAATLCIRRVPRLRPQIGVILKLLHGDEEVTRWAEQEVCAPETHDGFDEELFPTNIQSHLNLALLDLEDDAVSICSTEQCVSLEDYLRGRWSRSSSFD
>gnl_Medtr_Mt4.0v1_Medtr3g088640.1
MQKTCDEGGSDGRTVVVGVKMDSPSKELLTWALVKVAQPGDLVVALHVLGTNEIVNGDGKSSLLSLVKAFDSVLNVYEGFCNLKQVDLKLKICRGSSVKRILVREANAYSASHVIVGSVHGFHRIRSSSSVAKYCAKKLSKDCCVLAVNNGKVVYKRDSLAASTVADVQGFDRQRGNGLLGSIQLTHGLLGSIQLTLSKNTKVLNADTDEGTRRISDHSLAKVLLDSTENVRHQSCSICGSLKDTSCHQSAEEPSEGSEVSSGDGGNENSLAIVPVQTTDAGQLELKPGWPLLRRNFLPDRQLPDKLFTRDQISVVQWAMRLPRRNLSYHVDHDKQVSICDKAQGQSVALDSESGALIPVDSEMGKTYSSPECNLKSIPKELEGLHEKYSSTCILFEYQELVSATSNFLPENFIGKGGSSKVYRGCLRDGKELAVKILKPSYDVLKEFLLEIEIITTLHHKNIISLIGFCFENGNLLLVYDFLSRGSLEENIHGTKKNPREFGWTQRYKVATGVAEALEYLHCKDDHPVIHRDVKSSNVLLSEDFEPQLSDFGLATWASTSSSHITCTDVAGTFGYMAPEYFMYGKVNDKIDVYAFGVVLLELLSGRKPISVDYPKGQQNLVMWASPLINSGKVSQLLDPSLGDNYDHDEMERMVLAATLCIKRAPKARPQMSIVSKLLQGDIDAIKWARLEVNALEAHEMLDDEVCPPSNIQSHLNLALLDVDDDSLSMYSVEQSVSLEDYLRGRWSRASSFD
>gnl_Medtr_Mt4.0v1_Medtr1g029690.1
MITTYNGASGGRTVVVGVKMESNSHSTELLTWSLVNVAQPGDLILALHVLRNDEIVNRDGKSSLFSLVKAFDSVLSGYEGFCNLKQVDLKLKICRGSSVRRILVREANEYCATHVIVGKSQGLIRPTISLPRYCAKKLSKDCWVFAVDNGKVVFKRDGSPTNHVDLKGHRIGLLGSIQRTFSKSSKVLNDDVEESILQDSSCYQAADQESYFGDEGDSEKNSLAMVPVKATDAGSSMRTLHDREVTALKPGWPLLHRTISSDRKVSERSLFRRISVVQWAMQLPSRNLSFDKDQFLGLDSKSGALVPVNAEIGMVASPERKSMCVPKELEGLHEKYSSTCRLFKYQELVSATSNFLPENLIGKGGSSRVYKGCLPDGKELAVKILKPSDDVLKEFVLEIEIITALHHKNIISLIGFCFEDDNLLLVYDFLSRGSLEQNLQGSKKNSLELGWTERYKVAMGVAEALEYLHNNSDQPVIHRDVKSSNVLLSEDFEPQLSDFGLAKWASTSSSSITCTDVAGTFGYLAPEYFMYGKVNDKIDVYAFGVVLLELLTRRKPISGDYPKGQESLVMWASPILNSGKLSQLLDPSLGDNYDHEEMERMVLAATLCIRRAPGARPHMSLISKVLKGDAVVIKWAKLEINALKASELLDEEACPPSDIQSHLNLALLDVDDDTLSMFSVEQNVSLEDYLRGRWSRSSSFD
>gnl_Medtr_Mt4.0v1_Medtr4g073140.1
MTVEKRFVLVGIRIDSHSRQLLNWAIVKVAEPGDCVIAVHVVKTKSSDYVSKNKSLIDGYLEVYEGLCDVKKVGLSSQIITGKSIKNILVREAKNQDALALVVGGNAATAKYCAKRLPPTTNVLAIQDSRIVFGRCNNKRPPGSLILDPRSSLTSIDNLSEESPHQNIKESKEETFDESERHKSRSISMFADDPSKRKLGWPLLRKSNSDISHSHHGKGISVVQWVMSLPDRSPRSSPQSSSSDENPFERSISDSLEDESFKNHLPTSVVLPKVLEGILNVNSLNCKWLSLESLKSCTSQFSSENLIGKGGSNRVYKGILPDGKPIAVKVLRSSKEAWKDFAFEMEIISSLKHKNITQLLGICIENNTLISVYEYFPKGSLEENLHDAGKNNDGSLLSWEVRFNVAVGVAEALDYLHTEASKHVIHRDVKSSNILLSKELEPQLSDFGLAIWGPTTTSFLTQEDVVGTFGYLAPEYFMYGKVSDKIDVYAFGVVLLELISGREPISSEPCKGQESLVAWAKPIIESGDIKGLLDPKLEGKFDETQMKRMVLAASLCIARAARLRPKFNQILKILKGNNEDEYCFNEYSENEENIDDEVYPNSSTELHLTLALLGVDDDNTSCSSTDHSYSENLKDQWSRSLSFN
>gnl_Mimgu_v2.0_Migut.N01818.1
MVEAIPGAPDSSGGGAAAAAAVVVVGVKLDSQSKELLTWALVKVAQSGDRVVALHILDSNADKSSLLSLVKTFDSVLAAYEGFCHLKQVDLKLKVCRGNPVHKILSREAKSCGATTVIVGTSRVHRTIRSRISIAKSCTKSLQKNASLMCVDNGKIVFQRESTSSFDLEFGKFDASESESRFKRRKTVSKNPLSQPHQKVLSSLSRSESESTPMALVPIKTQEMLESKSGWGLLRRVFLHGSKVSEAAPTKKSSLMKWILRLPSRQSVATIYPDQKQSSASNRDDCCLDLHEDNGAIVISSAAEQLKDIREKYSTKCQFFSYQELLIATNDFKPENLIGKGGSSRVYRGCLSGSTEIAVKVLKPSEDILKHFVSEIEIITSLHHKNIISLVGFSYDENRLLLVYELLSRGCLEKNLHSSPQSGNLFGWNERYKIALGVAEALDNLHNTAEPIIHGDVKSSNILLSDDFEPQLSDFGLATWALTYSHNMDTSDVAGTFGYLAPEYFMNEKLNEKIDVYAFGVVLLELLSGRKPIDNALPKGEESLVMWAKHVLKEGNNSELQDPNLVNACDGDQFKKMVLAATLCIRHAPQSRPDISRVLKLLKGDQEIVEWARQEVSSLDEVNNAINGERSTNNIQSFINLALLDLEDDTNSVSSGEQNISVEDYLKGRWSRSSSFD
>gnl_Mimgu_v2.0_Migut.C01069.1
MTQMVVAGGGDGSSGGRTVVVGVKLDSHSRELLTWALVKVAHAGDCVIALHVLDNNQIVDRDGKSSLLSLVKAFDSILEVYEGFCNLKQVDLKLKICRGTSIKKILVREAKSYYASEVILGTAQTRHTIRSSASVAKYCARKLDKNCSVLAVNNGKILFHRESNSSSRITVKEIENHRRNGLLNALQRSFSKNTKVLNSDYGNNNNKTMLLTWKEEGGKSEQRKCSICSVGPDEEPLNEDSKAIVSVHKLEEAAASSSNISLLLKELPEIKPGWPLLRRAMMTSSSYNSTVRQISVVQWAMRLPSRYQYHISIENNSDQSSAVQNGAVLTVGYNETLSVSSSSLECNSRTLPEELEGFHEKYSASCRLFELRELVSATSNFRHVIGKGGSSRVYKGCLPDGKELAVKILKPSEDSLKEFILEIEIITALHHKNIMSLFGFCFEDNHLGLVYDFLSRGSLEDNLHGNKTEQVAVFGWIERFRVAVGVAEALDYLHNREDQPVIHRDVKSSNILLFDDFEPQLSDFGLAKWASANSTHTTCSDVAGTFGYLAPEYFMYGKVNEKIDVYAYGVVLLELLSGRKPISSNCPKGQESLVMWAKPILNSEKFVQLLDHNLGNNYDHEQVERMVLAASLCIRRAPRARPQMSVVLKLLEGDEEVVKWARLQVNASHEVCEEGIDAIDEEIFSKSNLQSHLNLALLGVDEDSLSVSSIEQSVSLEDYLRGRWSRSSSFD
>gnl_Mimgu_v2.0_Migut.B00083.1
MTVERLTFGRRKVFVGIRLDAQAKELLDWALVKVADPGDSVVAIHVCRNSDCISKEKTILDGYLEDYEGLCSKKQVALSAEVLKGNSIRKALVREAKKHSASAVIVGITKHSALGGWASISKYCAKKLPPTTEVIAIYNGKVVFSRCSKIHLEGHALDPKPSFYINDSLTFKDNHSEFGESETSEMSRFSFDTRDGNISSKDNVASPLGKSPLGRHRRGSLSSISLPAEDFTKQRPGWPLLQTASSINHIALEARKMSVVQWVMTLPRRPLSDVSESNSPTSDKNEDSLEMDVIDKLASRQKLPKDLELILARNLVGCRIFSHDVLKIATSEFSSGNLIGKGGCNSVYKGVFPAGKPVAVKVMESSKEAWKDFIQEVDIMTTLKHKRISPLLGICVEDNYLISVYDFMSKGNLEENLHGKLIVEEGKRKENSVLSWESRFKIAVEIAEALNYIHNESPRPVIHRDIKSQNILISDEFEPQLCDFGLAIWGPTTASFVMDNDVVGTFGYLAPEYFMYGKVSDKIDVYAFGVVLLELLSGRKPIISSESTKSQESLVMWAKPRLESKDFKSILDPNLDGNIDEAQMQRMAIAAALCLTQAARFRPKMWQILNILLGEECVDGSKQKCGNYEDQENQDGNDDEVYPDSSAESHLSLAFLDVNDNSTSFSSLDQNSPLSSIEEYLKTRWSRSSSLD
>gnl_Mimgu_v2.0_Migut.B01199.1
MRLVTGNPGVVEECSCGGAGDDGGGAAVVVVAVKMDSPSRELLTWTLVKVAQSGDRVIALHILDPDADKLTLLSLVKAFDSVLAAYESFCNLKQVDLKLKVCKGSPVRKILSREAKSCGATTLILGTSSSGVHHKIRSRISVAKYCAKNLPKNISVICVDNGKTVFERESNAYGSLDVLESTLKRRKILPKSPLSLPHQTVSSSNNGNQYTSTALVPLKTQEMHVCKSRWTVLRRMFFFGLKITETSSPKKSSVVQRILKLPSRIAAIYPDQKQITVPDKNECHSELDSENGAIVLYSSDSNSVPYSSNMFSDELKALREKYSTTCRLFSYQELLLATNSFIPENLIGVGGNSRVYRGCLPGDKELAVKILKPSEDVVKHFVSEIEIITSLHHKNIISLVGFCFEEDRLLLVYNLLSRGSLDDNLHDAGKSGNLFGWEERYKVALGVAEALDYLHNTAEAIVHRDVKSSNILLSDSFEPQLSDFGLAVWASSCSQHPDTSDLAGTFGYLAPEYFMHGKLNEKIDVYAFGVVLLELLSGRKPIDNAFPKGQESLVMWAKHILKEGKISELQDPKLVNACNHKEYEIMVLAATLCIRTAPQSRPQISLVSKLLQGDQEVVDWARQETKSCEEINFISNELSATNMQSFINLAFLDLEDDSDSISSTEQNISVEDYLGGRWSRSSSFD
>gnl_Musac_v1_GSMUA_Achr4T25730_001
MVEKGAFDQGKGKERCVLVGLQMDANGKELLNWAMSRVAEQGDRVMAVHVCRDSDLKNTTTLSLIRQLDGYLAAYDGFCEFKQVVLVGRVSRGNSIRKVMVKEAKLCDAMKVVVGVNQHCALVGSASLAKYCAKKLPPTTAVIAIQDGKIVFEREVAKPSQEPRTFHPSTVIKHKAISPSSTKKPDVGTTVLAQKKMAEARLGWPLLGRGVPKHLEASREEVSRKMSVVQWVMNLPNRSLSFTTLQLDLIQELKTILGHTNSDCRWFQSDELRSSTNQFCSGNVIGNGGSSRVYRGRLPNGRHVAIKSSKLSEEASRDFLSEFNIITKLDHKLIVPLIGICVEDNTLLSVYNYFPTGSLEENLHGKDANSALPWDLRYKVATGVAEALSYLHNGCSNPVVIHRDVKSSNILLTDEFEPQLSDFGLAIWAPTTSTCLTHDDVVGTFGYLAPEYFMYGKVSDKIDVFAFGVVLLELLTGRRPISDDNPKGQESLVMWATPILERGDFMELLDPNVKETYDEVQMRRIALAASLCTTRRACLRPRMTEASTSHILPLLQGEEEIEAWIGCHIDATSNRLDCQDDEAFPSSSVGSHIGMALLDVDEDDASLSSFDQSNLGSLEEYLRDRWSLPKPLRMVAVFGLEKQYRTRDSLTRVEISVGLGHHKRRLPSIKNS
>gnl_Musac_v1_GSMUA_Achr7T23280_001
MKMAKEEAAEKKKRSKKDETFVEEEQEEKAAERGGGGGGKTVVVGVRMDSQSRELLTWALDPGGQPVAVFSVAKELDAMLAVYEGFCNLKQIDLKLKICKGSSIRKVLVKEAKAFAASLLILGVTKNSRAIGSSWVSIAKHCAKKLPNDCSVVALSDGKIVFQREAAEADRYSLRSFLKEEESLVLVPVEKTEAPTSSTALTVVKDLPEARPGWPSLRRLVLTNRKSLCSEKHKASVVQWANGAIVPVGADLPPTPFLPSDAEGRLPEELESFRKKFSSVCRLFSYEELEQATSNFLHENLIGKGGSSSVYKGCLSDGKELAVKILKPSEDAVKDFVSEIEIITTLHHKNIIALLGFCFQNNSLMLVYDYLSRGSLEEILHGEEVNKHVLGWAERYKVAIGVAEALDYLHGGGTTEPVIHRDVKSSNILLSDDFEPQLSDFGLAKWASASSQLICSDVAGTFGYLAPEYILYGKVNEKVDVYAFGVVLLELLSGRKPISSGCPKGQESLLMWAKPILQDGDTKQLIDPGLKNEFSSDQVERMILAASLCARRLHHARPHIALVLKLLQGDDDTVEWARSEVNARADMLDDEMPNQESDIQSHLNLALLDVKDDLNSISSTDHTSDSLTSSASAENYLQWRCSHSSSFD
>gnl_Musac_v1_GSMUA_Achr1T02390_001
MGQEKGRERCVLVGLQMNANGRELLDWAISRVAEEGDRVVAVHVCRDSDLKTTTTLSLIEMLDDHLAAYEGFCNLKQVALVGRVSRGNSIRKILVKEAKHRDAFKVVVGANKYYSLGGSASLAKYCAKKLPPTTSVIAVQNGKVLFERVIAKPSPGEISCHADISTPRLHNVEAGIDQKEEAKDDDSLGGSVTVPVQKPAEPSLGWPLLRRRDDARKLSVVQWVMNLPNRSLSFTRLQLDLIKELNSVLSNNCSNCRWFRYDELHRSTNQFCSGNMIGKGGNSQVYRGCLANGQQVAIKLSKLSEEASTNFLLEVDIITKLEHKLIVPLIGFCIEDNTLISVYDYFPKGNLEENLHGEIHFHIMQSHYPLPWAVRFKVAIGVAEALSYLHSGCSKPVIHRDVKSSNILLTDEFEPQVSDLGLAIWAPTNSTYLTHDDVVGTFGYLAPEYFMYGKVSDKMDVFAFGVVLLELLTGRKPIDDENPKGQESLVMWASPILERGDFMELLDPDLNENYDEVEMRRMVVAASLCITRRARLRPQMREILTLLQGEEDMEARMRCHVDASSDTLDCEDDEAYPCSSIRSHVGLALLDVEDDASLASFEQSNLGSLDEYLRDRWSRSSSFE
>gnl_Musac_v1_GSMUA_Achr11T22510_001
MAVLQAASEEKKGGAQCVMVGLQMDANGKELLDWAIHRVSEQGDRIMAVHHSITTATFLTDLRNTITTLSLITMLDEYLAAYEGACSLKQIVLVGRVARGNSIRKALVKEAKLCAAMKVIVGSDTFLFRGSAPLAKYCAKKLPSATAVIAVQNGNIIFEKGATKPSPGEESKRRSLQNLLSPEAMPNDSNHPRLGWPLLRRAKPGRTGEAKRADPARKMSVVQWVMTLPDRTLSSAQPSLQLTEELNTILSSSNLSCKWFAYEELLSSTKQFSSAENLIGKGGSSRVYRGCLQNGHQVAIKLSKLSTEASKDFLLEVHIITKLQHSRVVSLLGICVEETTLISVYKYFPNGSLEEKLHGESHRLFVKHLLPWDKRFKVAVGIAEALSYLHHGCPQPVIHRDVKSSNILLNDEFEPQLSDFGLAMWAPTTSAYLTQRDVVGTFGYIAPEYFMYGRVSNKIDVYAYGVVLLELVTGRKRIDDENPKGEESLVMWAARIIEGGGDLMDLLDPDLDANYDKDQMRRMILAASLCITRVARLRPQIDKIRSLLQGEEDMETWISRQADSMVDCPDDEAYPASDIGSHQGLAALEAEDDASVTSFGQSHVGSWEEYLRGRWSRSSSFD
>gnl_Musac_v1_GSMUA_Achr6T18680_001
MAKEGEAAQKKRRRRRGSSKKDEAFVEEEPKEKTGEGGEGKTVVVGIRMDSQSRELLTWALVKATAPGDRPAAVFSLAKELDAMLAVYEGFCNLKQIDLKLKICKGSSIRKLLVSETKSFAASQLILGVTKNNRTMGSYSISVAKYCAKKLPSYCSVVALSDGKIVFQRASAENNKSQEKSSKESTKIDGNNEMYCLLPIAGPKRLHDTACRPSLVPEDEDNCSICVPESDPASLNAAKDEDSLALAPAGKTEAPLSSSVPIVGKDLPEARHGWPSLRRLALTNRKSVSSEKHKISVVQWVKWLPNRHQSMHPDHKLPEELVPLQQKYSSVCRLFSYDELIQATSSFLPENLIGNGGSSSVYKGYLSDGKELAVKILKPSEVAVKEFVSEIEIITTLRHKNIIPLLGFCMENNSLMLVYEYVSQGNLEEILHDKEENKHVLSWPERYKVAIGVSEALDYLHGGGTIEPVIHRDVKSSNILLSENFEPQLSDFGLAKWASATTSQPVCSDVAGTFGYLAPEYILYGKVNEKIDIYAFGVVLLELLSGRKPISSGCPKGQESLVMWAKPILQDEDVKQLIDPALKNDFNSDQVERMILAASLCVRRLHRARPSMSIVLKLLQGDDDTVKWARSEVTTRADVLDDEMPNLESDIRSHLNLALLDVEDDSISVSSTDHTVDSLTVSTSVENYLQWRWSRSSSFD
>gnl_Musac_v1_GSMUA_Achr6T25830_001
MDADSRELLTWSLVKIADAGDRVFALHVLPSTPYDSSDASLGCSSLLSIVKAFEAMLAVYEGFCNLKQVDLKMKIARGSSIRKVLVSEAIAYGASSLVVGVAKNSHGIGYSSTSIAKYCARNLPRVCSVFAVSNGKTLFKREALPASQPSAQNRAKNAAAAVSAGQQALTRSYTKLLNRRPVKSAVAKGQRPGTTANTSSSSPRCLSNLKRSKSDCDNHIRKDRGSLQRNQSVALVPAKKPEAPASRICLLCADSSEVRPGWPLLRKAMLSNRRTASADGSSVVQWAMRLPSRFSATSAVHPDHRLVNSDARAYHRRDAESGAVVPAEDTSSPLLHKEEHKIPKELEHLREKYSSICRLFSYKELCRMTSDFSPEQLIGKGGSSRVYKGCLPDGKELAVKILKHSEDVMNEFISEIEIITALHHKNIISLFGFCFENKDLVLVYDFLSRGSLEDNLHGESSNKHTLSWAERFKVAAGTAEALDYLHGGAGNMQPVIHRDVKSSNILLSEDFEPQLADFGLAKWASASASQLICNDVAGTFGYLAPEYFMYGKVNEKIDVYAFGVVLLELISGRKPVTTGCSKGPESLVMWVLNWRCLTFYLLQNPMAPFIPALTDWMPLATQILQAGEVKELVDPCLGTCYDKAELERMMLAASLCIKRASRSRPQIALVLKLLQGDNDDVLRWARSQVNTSEELEGLDDEAAVFQSNSNIQSHINLALQDIDDDSMSVSSTERPNMSWEEYLQGRWSRSSSFD
>gnl_Musac_v1_GSMUA_Achr5T18920_001
MAVLEGEKQGESRCIMVGLQMNAKGKELLDWAIHKVAEQGDRVMAVHVCRDSDLKKTTTLSLASTLDDHLASYQGICSLKQVVLAGRIARGSSIRRALVKEAKQCAAIKVVVGMKKKSSFFRSAPLAKYCAKNLPPTTALIAVRKGNVVFERGAAEPSPELQRRQSLRNLLYPSEALAIRKHEEKTKAALRSIEVKRANRAWRLSLVRRVMNLPARTLSSAQPLLPLIEKLNTVLSGSNSSCRWFQYEELQSSTNRFSSENLIGNGGSSRVYRGRLGNGQQVAIKLSKLSAEASKDFLSEVDIITKLRHLRVVPLLGICVGEHALISVYRYFPNGSLEQNLHGDKVKHLLPWDMRFRVATEIAEALSYLHHGCRRPVIHRDVKSSNILLNDEFEPQLSDFGLAMWAPTAATNLTQSDVVGTFGYLAPEYLMYGKVSNKNDVYAFGVVLLELLTGRKPIDDGNPKGEESLVMWATRILERGELIDLLDPNLGTNHDKGEMSRMILAASLCITRVPRIRPQIDKAREEDMETWISSQADGMSEVVDCPDDEAYPTPSLALLDVDDDASVASVEQSHCGSWEAYLRSRWSRSSSFN
>gnl_Nelnu_v1.0_NNU_014998-RA
MTMMRTLLTGGVTGGGDGGDCPTVVVGMKLDQQSRELLTWALVKVAQPGDRVIALHVLSNTEILDKDGKSSLLSLVKAFDSVLAVYEGFCNLKQVDLKLKICRGSSIRRVLVREAKSYLATKVIVGTATHHHAIGSPVSVAKYCAKKLSKDCLVLAVNNGKVVFERESSSESIGDSRGVNDRPTKKLISSIHRSFSKSSKVLNEVSSAVVEGKISEEGRRNSEADALKARDFDPVSMKRNCSICTPDPVSRDTHGSTISEESNGGNAEDKSLALVPVKTSQVTSSSSISLRELPELKPGWPLLHRAILRNEKAKTFGKSSVRQISVVQWAMRLPNRNLSAVVHPDSKHTTRDQSEDRLSSLNGESGAIVPVGTDASVPPSSPRYGLKKLPKELEGLHEKYSATCRLFGYQDLLSATSNFKPENLIGKGGSSRVYRGHLPDGKELAVKILKPSDDALKEFVLEIEIITALHHKNIISLFGFCFEDNNLLLVYDFLPRGSLEENLHGNKKDNSAFGWKERYKVALGVAEALEYLHNLSDQPVIHRDVKSSNILLSDDFEPQISDFGLAKWASSLSSHITCNDVAGTFGYLAPEYFMYGNVNDKVDVYAFGVVLLELLSGRKPISNDCPKGQESLVLWAKPILNGGKTIQLLDPCLIGSYNHDQMEWMVLAATLCIRRSPRSRPRMSLVLKLLQGDAEVTKWARMQVNASGEFDALDDEAIPPPNIQSHLNVALLDVEDDSLSVSSIEQSVSLEDYLQGRWSRSSSFD
>gnl_Nelnu_v1.0_NNU_015871-RA
MTIMRTLPVGEGRGEGCGGGGGGGGGGEGRTVVVGVKLDQQSRELLTWSLVKVAQPGDRVIALHVLGNTEILDREGKSSLLSLVKAFDSVLAVYEGFCNLKQVDLKLKICRGSSIRKVLVREAKSYVASKVIVGTATHHHTIGSSVSIAKYCARKLSKDCWVLAVNNGKIVFEREATSASTGGSLGAEERPRKNFLTSIHRSLSKNSKVLSDATATATAEVDTVYNEEAARNSEADLLKSVAESLPVALKRNCSICAPDSISRDTHCSRTAEEPNGCDSEGNSLALVPVQTIEAASSSISLLIREVPELRPGWPLLRRSILPDRKAKGSAKSSVKQISVVQWAMRIPGRNSSAAVHPDCKQASCDKDEDCSSNLDGQNGAIVPVDTDAIVPPASPYKNLPKELEGLHEKYSATCRLFNYQELVSATSNFTTENLIGKGGSSRVYRGHLPDGKELAVKILNPSEDVLNEFVLEIEIITALHHKNITSLFGFCFEENNLLLVYDFLPRGSLEENLHGNKRDDSAFGWSERYKVALGVAEALDYLHSRSDQAVIHRDVKSSNILLSDDFEPQLSDFGLAKWASSSSSHITCTDVAGTFGYLAPEYFMYGKVNDKIDVYAFGVVLLELLSGRKPISSDCPKGQESLVMWAKPILNGGKTTQLLDPCLGDIYDPDQMEKMVLAATLCIRRSPQSRPRMSLVLKLLQGDAEISKWARMQVDASEQFDTLDDEAVPPPNIQSHLNVALLDVEDDSLSISSSEQSVPLEDYLQGRWSRSSSFD
>gnl_Nelnu_v1.0_NNU_013747-RA
MTASTEDAAEKKSVLVGIRIDGYSRDLLSWALVKVAEPGDRVVAVNVSRNSDPHSKDKSSLDDYLQVYKGLCDVKQVDLTGYISRGNSVRKALVREAKQCAAIAVVVGINRHHALGGWVSMAKYCAKCLPPNTAILAVHNGKVVFERGSTNQLTVGLKGDPRPSFYSVNISRLKKQPSLVDAEETEIEKPSLKDCSFSISHEWDEPPSRSSSLRVRDVPESMPGWPLLRRAVSAIPETMSDAEARKMSVVQWVMSLPNRSPPLTPKTQIGSESDKEENPSGRDNSNCVDKSHSNCLLAWEKVPHELELLIRTNSPSCRWFSHKELKNSRSQFSSEHLIGKGGCNRVYKGCLPDGKSVAIKILKSSKEAWKDFALEVDITSSLNHKHITPLIGICIEDNDLISVYNFFSKGNLEENLHGTKDGIVLSWEVRFKVAVGVAEALNYLHNDCSRPVVHRDVKSSNILLSDDLEPQLSDFGLAVWAPTTPPYYESHSDVVGTFGYLAPEYFMYGKVSDRIDVYSFGVVLLELISGRKAIGGTGTTPMGQESLVIWAKPILKTGDLEGLVDPNLEGKFDEAQMQRMVLAAGLCITRTARLRPNMSQIMKLLKGDKDVEEWAKSCGNVGTEWDNQDDEEVYPESSAESLLGLALLDVDDDDVTITSFSSVDQKDYLKGRWSRSSSFD
>gnl_Nelnu_v1.0_NNU_013197-RA
MTATVEVATENKDEEKKNVLVGIRMDRYGRDLINWALIKVSEPRDRIVAVNICRESDNDLTGYISRGNSVRKALVREAKKCTAITVVVGVSRQHSLGGWVSVAKYCAKRLPPTTSILAVHNGKIVFESASKNQFPELRRDPKPSFYSISISRFKRQTTSRHAELTKIVVQNSEDESRNRSKYLKYNSFSVVQESNNGTSRSIAHFGGDVLEPKPGWPLLRRAFSVTSEVLNGAEARNMSVVQWVMNLPNRSPPVTPKTQHSFDSNKEEKPCKKKFCNCVDRSNSNCLSAWGELPKELELFIRTNSSNCRWFSYKELKSSTSQFSSECLIGKGGCSHVYRGCLTDGKPVAIKISKSSKEAWKDFALEVEIISSLNHKNITPLIGICIEDNALISVYDFFSKGSLEEVLHSISFCD
>gnl_Orysa_v7.0_LOC_Os03g62340.1
MKVVSKKHHQQGGGTTTMEEGAMDGAGGGVAEEGCSGEEREGVADVAVGGGGGEGEREGRTLVVGVRADAASRTLLTWTFINVAAPGDRIVAVHVVLASAPVAAATTAVDFDTMLAVYEGFCNLKQINLKLKICKDSSVRKALVREANLFGASKVIVGIAKKKRGISSLHSVAKYCSKKLPAKCAVLAVDSGKIVFRRESNVHSGKVSAEIPGCGDNELYCEVPFLARQCKEEPLPLHEPPRDGGGSAGEEEEEHDVGTKETEPVNAVSGEQQPSGVDPAELSPDQVQGDVDPSDKGEESTADQKDEISELPGEGASVLYCVLPERNGHSAASTSSRQSNDSTEPPTEGNGELYCILPPRNDHSGRSSGDSSRSTASRKHDDSASLSAEGDGELYCRLPRTGHSGRSSGGSKRSFGAKGLIRRSSSFSSDIQKDVSVCTTTTEQTSSMVSTEAEDSPKNAARDVDTPSSSPMSLRRMIEGRPDRCRLRRRIFNHQRSSSFEWAKISMVQWAMRLPSRYTSVADNKSFKSDASPRLNCDSECESTSAVDTESMFSFSLYDISWPPNEVESLQEKYSSTCRLFTYEELKLATSNFSPDMLIGKGGTSQVYKAQLFDGTLSAVKILKPSVDAIQEFVTEVEIATSLQHDNIVSLRGFSSDNYSLVLVYDYMLQGSLDKALHGKHDSKDSLSWEKRNKIAIGIAKALEYLHHGSVTQSVIHGDVKSSNILLSEDFQAQLCDFGLAKQVSASTPHLTCTDITGTFGYLAPEYFSHGKVNEKIDVYAFGVVILEIISGRRPIRTGCSKGQESLVGWAKPLLSSGEIKQLVDPFLGNDYDCDEMERMTLAASLCTRTSSHSRPEMSQMLKLLEGDDETIHWARTQVTASFDGSDEEAVAAPDSNMQSHLNLALLGVEDDTLSHCSTEQTMDTSADGYWSRSSSFD
>gnl_Orysa_v7.0_LOC_Os03g13820.1
MAAEHGDSVGRCILVGLHMDGVGKELLQWALNEAARSGDRVVAVHIYRKSDNCKTNTLSLIRTLDDYLAEYEALCSKKDIVLVGRVTPGSSIQKVLVKEAKLCAAMVVVIGANKKYSFGGSTCLAKYCAKKLPATTTIVAIQNGKAIFVREAPKPPLGAEPKPVLRTVLHPSVGLEPKVIIPNPNRSARSMDFDAMGCGHDGAAPVSSYDDATKVGGGGERTAEQRLGWPLLRRPLPAADGAVQPPPKDDGPRKQSVVQWVMSLPRRSSPSTSPEPQAGLVAELKRMLDAVPSRCRWFRYEELYDSTNHFSSENLIGKGAHSRVYRGSLASAQPVAIKLSKASAVASNDFLREVDIITKLRHHRIVPLIGVCVEGPNLISVYSYLHRGSLEDNLHGKRSKPALSWEKRYTAAIGVAEALSYVHSGHSRPVIHRDVKSSNILLNDEFEPQLSDFGLAIWAPSNPGSLTHSDVVGTFGYLAPEYFMYGKVTDKVDVYAFGVVLLELLTGRKPISDGSPKGQESLVMWASPILDSGDISDLLDADLDVKHDDAEVKRMALAASLCLRRSARLRPKISQVLSVLRGESEVSLDDLKAEPADCVDDETYPAANVRTHLGLALLDVEDAESISSTEHSNLSPLEEYLRERCSRSSSFD
>gnl_Orysa_v7.0_LOC_Os12g08050.1
MGIVSSVRHDNTMPLAGFCLDDDGGSAKLMLVYDYMARGSLEEILHGEKEGKDLFGWPERFKVAAGVARALVYLHGGDGDGRPVIHRDVKSSNILVSEDFQPKLCDFGLALWAAEAASPVTGDDVAGKFGSATRSIVYAFSVVLLELVSGRKPVSSGGGKGKESLVMWANTIIQGGKLTDLVDPSLPTDGGDVAGEVERMTLPAALCIRRSPQRRPSIANVLKPLDGDGDAVRWASSQAGLSAGDDTDDGDGASPEKKDIQSYINLALLDVDDDSASVSSGGADFTAANVSLEEYMKGRWSRSSSFD
>gnl_Orysa_v7.0_LOC_Os12g07990.1
MSRRAPPTMLALPAPPRLGWGGRTVVVGVRDDAEGRELLTWALAMVAFAGDRVVALHVATPAAAAGADQEGAMRMAARRIRATESLAALLRAYDGFCDLNQISLELRICHGSSIKKALVNEASSYGAAHLILGVTNNSRSHLRPSSSPSSSSAAVAKYCAKRVPPSCSVLAVGNGRVVYRRDAAQQQLNQCISPLVETPRRIYRKIYRKLVRAATTITREKSQDDAAIAGGGRHLRRNISTPTSAPVSPVVAFTPRQAEVAAGWPLLSPDLKSALPEWTEMSVARWAMQLPSRCPAPSPLNPRNNSGDQATSPAITASETPSPATDEAAEQVAQELASLRNKYSSKYTMFSYSELARITSNFSPDRIIGKGGASEVYKGCCDDGKEVAVKVLKSSDKVMEELVSEMEIVSSVRHGNAMPLTGFCLDGGGGAAKIMLVYDYMARGSLEEILHGEKEGKDLFGWPERFKVAAGVARALVYLHGGDGDGRPVIHRDVKSSNILVSEDFQPKLCDFGLALWAAEAASPVTGDDVAGTFGFVAAAASSHLLEEFKYLAPEYFMHGKVSDKIDVYAFGVVLLELVSGRKPVSSGGGKGKESLVMWANTIIQGGKLTDLVDPSLPTDGSGVAGEVERMTLAAALCIRRSPQRRPSIANVLKLLDGDGDAVRWVRSQAGLSAGDDTDDGDGASPEKKDIQSYINLALLDVVDDSASVSSGGGDFTAANVSLEEYTKGRWSRSSSFD
>gnl_Orysa_v7.0_LOC_Os11g08950.1
MRLLVPDGARGGGGGGGGGLLPAAAASPAVGRGRRTVVVGIRRDAASRELLTWALVKVANAGDRIVALHVAAAAAAAAGGGGGGGGGAVGLEERSDAAEDSLVSVLAVYDGFCNLKQINLELKVCGGSSIRKTLVKEAASYGAAHLILGVAKNSLSFSRSSSISVAKYCAKRVPTGCSVLAVNNGKILFHKDAVQQEPYHSASTMTETPRRSYRKLLTSVIGEKLRDECEQDNRSIFRAVTMPPSSPAPTREVSLALVPMKVHRRESPEVATGWSFLRKKFLPDRKPASHDRSKMSVVQWAMRLPSRYSSASPVCSEYRTTTPDGITSASRILRDRVAVPSRSNSGKSSVVIEELDNSSDKEIPEELIALREKFPSVYSTFSHSELAKITSDFSPECIVGQGGTSQVYKGCLENGKELAVKILKYSDEVLKEFVSEIEIVSSLSHKNIISLAGFCFKDTDLLLVYEYLRRGSLEEILHGEKGCDNLFGWTERFNVALGVAHALDYLHGSGNNRPVIHRDVKSSNILISQDFEPKLSDFGLALWDTDATSQITCNDVAGTFGYLAPEYFMHGKVNDKIDVYAFGVVLLELISGKKPLCTGCPKGQESLVMWANSIIQGGKLTQLVDPNLPTEDHANKVERMTLAASLCIRPTPQRRPHIAVVLKLLNGDNGILKWARSEVGLSYESDGDEPVVTLPENNRNIQSYINLAFDVDDDSASVSSNDFIAANTSLEEYLRGRWSRSSSFD
>gnl_Phavu_v2.1_Phvul.009G155000.1
MKLIGDGADGRKVLVGVKLDPCSRELLTWALVKVAESGDLVIALHVLDSITEGTASLLSLVKTFDSVLAVYEGFCNLKQVGLRLKVCRGDSVRKVLVQEAKTFGVSTVILGTSKSHHTIRSSAWVAKYCAKKLPKCISVFSVDNGKIAFRREANGNCGDREKSPEGSSLSPKALVVYSNKDIKSCGSCALQEISGTVFERGLCDDVEKGDSLALVPFKKLDDGSCFSVVVDNTKHKPGWSLLRNVFHHKKHSPKSSTKNTYIFQRALRQPNFHSSAVVHPDHKQISIEQIDDSPLDGVSGAIVPYGSATIVTLPSISYKSGNLPDELLILQEKYSSSCTLHSLQELVSATSNFAPENLVGKGGCSYVYRGCLPDGKELAVKILKPSENVIKEFVQEIEIITTLRHKNIISISGFCLEGDHLLLVYDFLSRGSLEENLHGNKADCSAFGWQERYKVAVGVAEALDYLHNGCAKAVIHRDVKSSNILLSDDFEPKLSDFGLASWGSSSSHITCTDVAGTFGYLAPEYFMHGRVTDKIDVYAFGVVLLELLSNRKPINNECPKGQESLVMWATPILKGGKVTQLLDPNLGIEYDDCQMKRMVLAASLCIRRVPRLRPQISLILKLLRGDEEVTRWAEQEANAPQELDGFDEEPVPTNIQSHLNLALMDLEDDAVSISSTEQSVSLEDYLQGRWSRCSSFD
>gnl_Phavu_v2.1_Phvul.009G130300.1
MPQMGLTGEPTRGGSGGSTVVVGVKMDSPSKELLTWALVKVAHPGDTVVALHVLGNQETVNGDGKSSLLSLVKAFDSVLAVYEGFCNLKQVNLRLKICRGSSVKKILVREANGSSATHVVVGTTHGLHRIRSSTFVAKYCAKKLSKDCCVLAVNNRKVVFKRDSSPPSVADLQGIDRQHRNGLFGSIHWTLSKNTKVLSDDNSGTDADEKKPVQISDHSLAKFFLDSTETVRKPNCSICGTTLAWPDPSCYQSEESFSGDDGKENSLAIVPVQVKPTVAAKTESKPGWPLLHRGILSDTQSTDRSLMHPQISVVQWAMRLPSRNISYAADRDEKPESCGQGLDQPAVLDRESGALVPVDSEIGTATSPEGNSRNIPKELEGLHEKYSSTCRLFGYQDLVSATSNFLPENFIGKGGSSQVYRGCLRDGKELAVKILKPSEDVLKEFILEIEIITTLHHKNIISLLGFCFENGKFLLVYDLLSRGSLEENLHGNKKTSVAFGWSERYKVAVGIAEALDYLHSKDDQPVIHRDVKSSNVLLSEDFEPQLSDFGLAKWASTSSSHITCTDVAGTFGYLAPEYFMYGKVNDKIDVYAFGVVLLELLSGRRPINRDYPKGQESLVMWASPILNSGKVLQLLDPSLGDNYDHEEMEKMVLAATLCIKRAPRARPQMNLILKLLQGDTETMKWARLEVNNALDAAETVDDEACPPSNNLQSHINVALGDVVDDSVSMCSVEQGLTLEEYLRGRCSRASSFD
>gnl_Phavu_v2.1_Phvul.011G035600.1
MAVEKRFVLVGIRIDCHCRQLLNWALVKVAEPGDCVVAIHVVKNPDHVSKSNNLIDDYLEVYEGLCGVKKVDLSGQIFYGRSVRNILVREAKKHDALALVVGGRAGLAKYCAKQLPLTTNVLAIQGSRIVYRNCTNEQQPGGLIMDPRPSLKTIGKNLSDKVNQSTFGDSTLEIEKSATKNSLELKEEAFNGVGKAKSRSISMFAGDSAEQKKLGWPLLRGANSGTSQTHNARDMPVVQWVMTLPDRSPCKSPWSSSSEENPFERSISDIDDESSKFSSAPSVELPNGLEEMLRVNSIDCKWFSLEVLQSCTRQFSSENLVGKGGSNRVYKGVLPDGKPVAVKVLHSSKEAWKDFALEVEIISPLRHKNITPLLGICTENNTLISVYDYLPQGSLEENLHGKSKLSWEMRFNVAVRIAEALDYIHREALKPVIHRDVKSSNILLTQGFEPLLSDFGLATWGPTTSSFLTQDVVGTFGYLAPEYFMYGKVSDKIDVYAFGIVLLELISGREPISSAACKGQESLIVWAKPIIDSGDIKGLLDPELEGKYDEVQLQRMVMAASLCITRAARLRPKLNQILKILKGDEKVEYLLNSHGNNEEDSENGENIDDEVYPSSSAELHLSLALLGVDEDNTSQTSTELSYSEHLKEQWSRSSSFN
>gnl_Phavu_v2.1_Phvul.001G067700.1
MKMLPTSAAGEPSHGGRTVVVGVKMDSHSTELLTWALFKVAQPCDVVLALHVLGNDEIVNRDGKSSLFSLVKAFDSVLAVYEGFCNLKQVDLKFKICRGSSVRKILVREANAYSATHIIVGSPQGLHRIRPCISVARYCARKLPKDCWVLAVHNGKIVFKRDGSPATLADMKGVDQNPTTGVLCSIHRTLGKTSKVLDDDGTGIQEKGSGQFSDHSLAKAFLDSKEFIEKKSCSICSSNPALFGLCCNHLEEESCGDACHENPLAIVSVQTNDSASKPGWPLLHRTIISDRKCSERSPFRQISVVQWAMQLPSRDLSYDAHLVQKTNYCGPNKDEFLALDSKSGALVPVDAEIGTAPLPDHNTRSIPKELEGLHEKYSSSCRLFKYQELVLATSNFLPENLIGKGGSSQVYRGCLPDGKELAVKILKPSDDVLKEFVLEIEIITTLHHTNIISLLGFCFEDGNLLLVYDFLSRGSLEENIHGNKKNPLVFGWTERYKVAMGVAEALDYLHNNEGQSVIHRDVKSSNVLLSEDFEPQLSDFGLAKWASTSSSHIICTDVAGTFGYMAPEYFMYGKVNDKIDVYAFGVVLLELLSGRKPISSDYPKGQESLVMWANPILNSGKVLQLLDPSLGDNYDPEEMERMVLAATLCIRRAPRARPPMTLISKLLGGDSEVVNRARVEVHAMEAAEMLDDEACSPSNLQSHLNLALRDVEDDSLSICSVEQNVSLEDYLRGRWSRSSSFD
>gnl_Phypa_v3.3_Pp3c2_2220V3.1
MDTNSVMDVGTYHHTMRCATRNGKKTIGVTGQYEEQESDGKRKKRKKALPEGRKIIVGMKLAASCREVLTWTIAKVAHPGDLVIALHVALFPAQSGSRGEEVCANQQQLATSLRNVLSVYEGLCTLKQIKLQLEIVNGTKARKTLVEEARTYDAYKLIMGTTRQHAAGWSASLGKYCIKRLPSTCSVIIVDQWKIMFDKRGTQLETSGPSMMKILRRSVKSFGRSRKVSIAVSCIDDDGTASTSSTPTTTEKKDGIVVDCDDRVSVHDSDCTSSSSSTMLHEGTTGSRSKSGSGSPNSVLPSNQIESALNDFEAFRLSYSKRRLEGSISKRTNSLRIERQNLQRLCGGEGDGDEDDSVEELDPYPTEVYNSDDNESRCSMPVFTEKTVAETMTPPEIEAGIQKGWPLVNHSFRDDKLSKTLISLETDEPVQRGWPLMHRSLSRENFNLPLGPTLDRSMSVVNWALQLPQRSGEFADRVSITNDLRKDGNYSTHMQSGREDQSYSAKVSVSFSLPHVRTRTMGRFEPDRLVSVTGRIHQLCRDRPRIYTYEELDAATSGFSPSNLIGIGGGSQVFRGTTSDGRLVAVKLLNQGRPQAQEELLTDIEINSSLKHRHIVPLLGYSVDAKHLILVYEFLPNGNLDDHLHGGKDSAVIPWEVRYRIAVGIAQALDYLHDGCPRPVVHRDVKASNILLTSTFGAQLSDFGLAKWAPTDTPFIRCNDVVGTFGYLAPEYFMYGRVNEKTDVYSFGVVLLELLTGRQPIDTTRPKGQENLVLWARPLLEEKNIDILADARLDGEFDVDELKSLMLSAALCIRHSAQRRPRMNTILKILSGEGESLGYWPRQGLINKSMDMEDASNNLVDGAADYGETDIRTHLALAMLGVDDGVDDESSFHDHDPNGMPAPHSSAYLEEYLKGRCSRSTSFNS
>gnl_Phypa_v3.3_Pp3c14_11590V3.1
MLHTCSRLSQKAGNGSCNVQFKFSSSLGGSIMYLFNCSEPSLLDTCVMICSWICIQFCMENNSLVRYCSRLLPFTCTVIVLEHCQNYSPRKKGGLRADPTSTKMIKKLRRSFRSFGRTKKTSLDECGGDLDDRPRPSDVALSFVCKAIRRDEQDYEQIYHSAELETCYLSDTSLSQEFGRNPRKLMDFPAKTECSSEFTFQDQNDTHPSKVKPPRSPLHRILSDKTRSVFNRIDRRASSVDWTLHLPNRNKELSKSPTLVMTEEIYAKILQEIARDAFVCVPISLNAKEFSVPDIIGRNTSLAQRMKVLCLDRKCSSFSREEIEAGTCNFSASNMVGRGGGSEVYKWKMPDGKVAAVKRLNRGPKSEEELLNDVDINTSLSAHPHIVRLLGYCVDSSHLILVYEYLSEGSVESRLHARTNAPTLPWLVRFKVAVGIAKALDCLHNGTSRPVIHRDVKTANILLTADFEPQLSDFGLAKWAPKKASHILCDDVLGTFGYLAPEYFMYGRVNNKTDVYALGVVLLELITGRMPIDNTSPKGQENLVNWVRPLLHENNHDKIVDPRLEGVYDVEQMNRMILAASLCVQLSPQRRPQMSQVLQILCSSYGRLQNMHLRPDEREDSLLMELEEELEEGDFNIVESSTFDECTTDIQTHLALAMLGVEDELVLHSGVNQSGVALPHSSDYLDGRFIPSSRLIT
>gnl_Phypa_v3.3_Pp3c1_32540V3.1
MGAETFYSTRPRVPSRILNCGEMVAESVLQQLEAELLLQHLEEEEMTVQSEFPSPNRRKLLVGMKCNVSCQELLAWTVVELAKPGDHILAFHVSSFPMDSVAKSEELQQHFEQLSNSLRGFIAVHENLCVMKQIKLEVEILTGVKVKKALVNFAKKQGTCELILGSNKHFTIGRNKLLGRYCLKRLPNTCTIKVLQHGEIILNEQGKLYADLPNIGGGMIKSLRGSMKSFKRSTTGASDESSDATPRPSRGLQPTFKELSYGINSTRYINHSTELEKCYFSDSSLCNSSVKASSKIETERPDMFLLQDQCDAQTIFPAKSSFVRSSFSCTPGQPDTSITSEEVLVPGWPLMHHSIGLDKLKRVPSVLYRPFLDKESPSLSSSHGLYLERKSALGPLHGRFSDKVQPARSPPHRLLSEKKITAPTRLDRHMSVVDWALQIPHRKRDNLKTPKMLTEDDCSKALREMARDAFGTCSYVNLEETAAETGSDDLHRATKNMQASLNLSPSEERKNLDVLTVGETPLARRLHVLCLDRYIAFEYEELEVATSHFSSGVVVGRGGGSEVYKGNMQNGKLVAVKLLNNGPQAEQELLNDVSINTTISHPHVVPMIGYCVDSPNMILVYDYLPEGNLEDRLHASGWKEPVLPWDVRFKVALGIAKALDYLHHRTSRPIIHRDVKASNILLTADFEPQLSDFGLAKWAPKKAPYLLCDDILGTFGYLAPEYFMYGRVNNKTDVYAFGVVLLELITGRPPIDNSKPKGHENLVKWAKPLLKETKLAELVDSRLAGLYDGDQVKKLIMAASLCVRQSSKRRPQMSRVLQIICGDCDELRNICTGPETSGESTSIDSEECDVDIAETPEFGGCATNIGTHLALALQGVEKDIISVRSFENSGIDLIYSSE
>gnl_Phypa_v3.3_Pp3c1_41480V3.1
MDTKDVMDGGIHHHRMKCEIGEREKVNGVLRQCEEHDGDGKKTKKRKKALAGERRIVVGMKLAAAYREVLTWTIVKVAHPGDLVIALHVAPFPSQSGSRGDNVWADQQQLTSALHTILAVYEGLCNLKQIKLQLEIVNGIKVRKTLVEEVRNYEAYKLILGTTRQHAAGWSASLGKYCTKRLPSTCSVVVFDQWKIMFERRGTRIATSGPSMMKILRQSVKSIGKSRKESIATSRFDDDGTVSTHSTTTTATGTKDANSRECDDRVTVNDSDCASSSSSTMLHEDPVGSRSKSRSASPISVLPPNRLESALSNFEAFRLSYSKRRLEGSISKRTSSLRVEKQNLQQLCGGEGEGDEDDSIEELDPYPTGAYNSDNESRCSAPVLTEKIVEQAITSSETNETTPRTWPLAHHSLSGDEISNSVSSSETVTISEIEEPIQRGWPLMHRSIRRESLNLSFGPTLDRSMSVVNWALQLPERRGKCTDRGCVTKEHWKGVNYSTYMQSGSEDRFYTAQVRFSLSLPHIRTPTMGRFEPDRLVSLTFQINQLCRGRPRVFTYEEIDAATSSFSSSNLIGIGGGSQVFRGQTSEGRLVAVKLLNQGRPQAQEELLNDIAINSSLKHRHIVALLGYSVDERHLILVYEFLPNGNLDDHLHGGKDSAVIPWEVRHKIAIGIARALDYLHDGCPRPVVHRDVKASNILLTSTFDAQLSDFGLAKWAPTDIPFIRCNDVVGTFGYLAPEYFMYGRVNEKTDVYSFGVVLLELLTGRQSIDTTRPKGKENLVLWARPLLEEKNIDILADPRLSGEFDVDEFISMMLSSALCISHSAHRRPQMSKILKILSGEGENLGYWPRRELTNNSIDMDEAGNNLVDGAANFGATDIQTHLALAMLGVDDGIDDESSLHDHDPSGTLAPHSSAYLEEYLKGRYSRSTSFNI
>gnl_Phypa_v3.3_Pp3c25_1655V3.1
MASRAALRIKPEGAGGRRLLVGLKLNTSCRKMLTWTIAKLAQPGDHILALHVSSLPLFKGATNKEEQSHVKRLANTLRGVLSVYESLCNLKQINLQLEIVIGYKVRHVLVEVARSYEAHKLILGNNGSFSVGQKKALGRYCLRRLPCTCTVVILDQGEIIFDKAGTLGADMTKLDMIKVFRRSMRFGRHKKLGSSVRLDESEETGKPTVGKLQTSCSDIPHYQQSVIFSSPPCADRDLSFGSCSSALQEDFSNTPVLPSERRNSTSGFEALRISFSKRRAQGTLKAAQLKLCAAEAEVERSDMFLLQNQDSTDMTKSDNLYNSYPQDSVESEQSVTDSEMPRASEDGFVPGWPLLHQTMGFEKKIKPAVSIIDRDLSVVKWALQLPKRGHDPSPFLKESRDEALEIRTQVMAPGLSLAQEVGCLFLNRPCTAFAYEDLETATSRFSQDNLVGRGGGSEVFRGNLQDGKVVAVKRLNHGPQSEVEFLIDIEMNTALTHPNIISLIGYCVESSHMLLVYEYLPEGNLEDQLYPAGKEGSMLSWEVRHKVAVGIAKALDYLHKGCARPAVHRDVKTSNILLTANFESQLSDFGLAKWLPTKASYLLCNDVVGTFGYLAPEYFMYGRVNEKTDVFAFGVVLLELITGRKPIDTTRPKGEENLVKWARPLLSDRAVNRLVDPQLQGVYDAGQMNNMLIAAFLCIQQSTQRRAQMSRILHILRGDHDEALSTCSRSDEPEEFDSACDGGAQDYSTHEDSTNDIRSHLALAMMGVEDDATSQCSVDLSSVDIPHSNKELEEYLEGRFSRSASFED
>gnl_Phypa_v3.3_Pp3c25_1650V3.1
MASRAALRIKPEGAGGRRLLVGLKLNTSCRKMLTWTIAKLAQPGDHILALHVSSLPLFKGATNKEEQSHVKRLANTLRGVLSVYESLCNLKQINLQLEIVIGYKVRHVLVEVARSYEAHKLILGNNGSFSVGQKKALGRYCLRRLPCTCTVVILDQGEIIFDKAGTLGADMTKLDMIKVFRRSMRFGRHKKLGSSVRLDESEETGKPTVGKLQTSCSDIPHYQQSVIFSSPPCADRDLSFGSCSSALQEDFSNTPVLPSERRNSTSGFEALRISFSKRRAQGTLKAAQLKLCAAEAEVERSDMFLLQNQDSTDMTKSDNLYNSYPQDSVESEQSVTDSEMPRASEDGFVPGWPLLHQTMGFEKKIKPAVSIIDRDLSVVKWALQLPKRGHDPSPFLKESRDEALEIRTQVMAPGLSLAQEVGCLFLNRPCTAFAYEDLETATSRFSQDNLVGRGGGSEVFRGNLQDGKVVAVKRLNHGPQSEVEFLIDIEMNTALTHPNIISLIGYCVESSHMLLVYEYLPEGNLEDQLYPAGKEGSMLSWEVRHKVAVGIAKALDYLHKGCARPAVHRDVKTSNILLTANFESQLSDFGLAKWLPTKASYLLCNDVVGTFGYLAPEYFMYGRVNEKTDVFAFGVVLLELITGRKPIDTTRPKGEENLVKWARPLLSDRAVNRLVDPQLQGVYDAGQMNNMLIAAFLCIQQSTQRRAQMSRILHILRGDHDEALSTCSRSDEPEEFDSACDGGAQDYSTHEDSTNDIRSHLALAMMGVEDDATSQCSVDLSSVDIPHSNKELEEYLEGRFSRSASFED
>gnl_Pinta_v2.0_PITA_000045903-RA
MARGTRGYLAPKWVTNRPITVKVDVYNYGMVLLETIGGRRNLDMSLGAENFFFPGWAFQVSVKRCSQFSESWVTGGKDKPQAHWKDRLKVAIGIAKALTYLHEGCSHPFIHRDVKSSNILLSEDFEPQLSDFGLAKWASTTSAYITCTDVVHTFGYLAPEYFMYGKVNEKTDVYSFGVVLLELITGRKPSMTRILKAKKAWLCGPLLAAGSVKELADPLLEDAYDMIEIKRMVIGAACCLRQVAQFQPRMNRPVNKL
>gnl_Pinta_v2.0_PITA_000017013-RA
MRMAVEWRKKKKQSTLLVGVSVGACSRELLTWVLMKVAREGDHVIVVHVVTTSAALICGEKLAVDFLASPFDVNALDVYESFCRLKQVSLQVKVSYGCPVRKVLADEANLYKATKLIVGKSKHHGLGSSNSLASYCAKWLPCTCSVLVVDNGNVLFEKVGTQSVTGTTDAMLGTLNSLQRSARGIFPNDDLEEACCISECPDDGAENLSDAAITSTPNYCPDRQAIVPTKMEAFNICFPLKSVCTVYKCKPRSHYGGDNDDFEDDTTNSESHFSNDSFRTVSSISCQVSEKGDDTRISSDKHAISREVSQREESPPGWPLLKSAVTVNKIPCPRSAAREMSVVEWTLKLPDRRSLIAEDLSGKTNISQAECNNKSETEALNQVILTQENSTGSSPTSTQDDDPQNEEQSLIQRLQHACKNKTCREFTYQELKSATSGFAAENLIGKGGCSKVFKGVLPDGQFVAVKSLKSSREAEQELLLEVEITATLQHKHIVSLIGYCVEEKEYFLVYNLLLRGSLEETLYGGKDKPQAHWKDRLKVAIGIAEALTYLHEGCSHPIIHRDVKSSNILLSEDFEPQLSDFGLAKWASTTSAYITCSDVVGTFGYLAPEYFMYGKVNEKTDVYSFGVVLLELITGRKPINDKNPKGQESLVMWARPLLAAGSVKELADPLLEDAYDMSEMKRMVIGAACCLRQAAQFRPRMNRVXXXXXXXRRKPINDKNPKGQESLVMWARPLLAAGSVKELADPLLEDAYDMSEMKRMVIGAACCLRQAAQFRPRMNRILKLLRGEGDDLPYWTKRQLTMSMELDELIEDESGANSGSCDIQSHLSLAMLGVDDDVVSNSSPDQSVDLVHESRTLEDYFYGRYSRSTSFD
>gnl_Poptr_v3.0_Potri.009G134700.1
MTVEELEAKATERRNVLVGIRIDSHSRELLSWAIAKVAEPGDCVVAVHVCGSSGHALRDKPLLDSYLEVYDGLCSMKKVGLSGQIAKGISVRRTLVREAKNYAAVAVIVGISSQAALRVWASTAKYCAKRLRPTTDIMAIHNGKIVFRRCNNNQLPGLGGDPKPSFNINENLSFREIQSEFGDSEAYTEISSFELLSRDEIGEIKDEVCSTVNARKKRSNSLFSGDFLDQRPGWPLLRRASSAIPLNLHSRKLSVVQWAMSLPDRSSQQDPRVSTAEEREISNILEDSNRSRSSASGELENGSDILLKVSSPSFLSGICNKVLKGATSNFHSENLIGKGGCSSVYKGILPDGKPVAVKVQKSSQKAMKDLALEVEIISSLNHKHITPLVDVCIKDADLIYVYDFLSKGSLEENLHGKSKDKSPLSWELRFDIAVKIAEALYYLHNECSRPVIHRDVKSSNILLSDGFEPQLSDFGLAIWGPATTSFVTLGDVVGTFGYLAPEYFMYGKVSDKIDVYAFGVVLLELLSGRKPISSENTKSQESLVLWAKPIIESGNAIGLVDPNLNGNFDEVQMQRMVLAATHCITRAARLRPKMSEILKLLRGDKEPEKWVNPQNKDLQDPENQDNDDEVYPNSSAESHLSLALLDVDYDSTSFSSWEHGNNLSIEEYFKDRWSRSSSFN
>gnl_Poptr_v3.0_Potri.004G175100.1
MTVEEEAKAIEKRNVLVGIRIDNQSRELLSWAIVKVAEPGDCVIAVHVCGSSGHALREKPLLDSYLEVYDGLCSMKKVGLTGHIAKGISVRRTLVREAKNHASVAIVVGISSQGALRGWASTARYCAKRLRPTTDVLAIYNGKIVFRRCNNNQLPGLGGDPKPSFKINENFSTFRVTQSEFGDSEADTEISSFELLSRYQSEDSKDEVCSIVSVRKKRSNSLFAGDILDQRPGWPLLRRVNSAIPQNYVRQLSVVQWAMALPDRSSLQNPRMSNFEEREKSKILEEINKSSSSALGELENGLDILLKASSSSCKWFSYEVLKGATSSFSSENLFGKGGCNRVYKGVLPDGKPVAVKVQKSSQEAMKDFAHEVAIISSLNHKHITPLLGFCIKDTVLISVYDFFSKGSLEENLHGKSKEKSPLSWEMRFDIAVKIAEALYYLHNECSRPVIHRDIKSSNILLSDGFEPQLSDFGMAIWGPTTTSFVTQGEVVGTFGYLAPEYFMYGKVSDKIDVYAFGVVLLELLSGRRPISSESTKGQESLVMWAKPILESGDAKGLVDPNLNGNFDEVQMQRMVLAATHCITRAARLRPKMSEILKLLRGDTELEEWVNPQNKDPRDQENQDNDDEVYPSSSAELHLSLALLDVDDDSTSFSSLEQVNNLSLEEYVKERWSRSSSFN
>gnl_Poptr_v3.0_Potri.007G102400.1
MGTDRTVSGGCGDDVCCGRRSGEGEVVVVGVKFDGPSKELLTWSLMKMAQPGDHVIAVHVLDSATECMAGTASLLSLVKTFDSLLAVYEGFCNLKQVDLKLKVCRGESVRKILVREAKANSAAKLIVGTSKKHQKLYSSTSTAKYCAKKLSKGFSVYAVRNGKLVFQREASVPNIDTLQGFSSLLFWVSSRKIITDATYFVVADKLNQESRNCSQKSQIKNSINCTPRLLLLDESGAHELEESCRDGNGDNSLALVPIQTNKPLSNSDSDVSEGLVESKQGWSFLRRVFFHKQQHTEKAHIKKISVVKWVCRLPTRNSSSVVYPDQKQNTSHVDEDQNSNSERKNYAIVPVGPEVAWTPISPCHGLNGIPEELKDLHEKYSSSCRLFSYEELVMATSNFIPENMVGKGGSSHVYKGCLPDGKELAVKILKPSEDVIKEFVAEIEIITTLHHKNIISLFGFCFEHNKLLLVYDFLSRGSLEENLHGNKKDWNAVGWQERYKVAVGVAEALDYLHNCCDQPVIHKDVKSSNILLSDDFEPQLSDFGLASWASTSCNATCTDVAGTFGYLAPEYFMHGKVSDKVDVFAFGVVLLELLSGRMPINSEHPKGQESLVMWAKPILEGGKVSQLLDPHLGSEYDDDHIERMVLAATLCIRRSPRCRPQMSLILKLLQGDEEVKNWARHQVCASEELDAVDGEAFPTNIQSHLNLALLDLEDDSLSISSTEQGVSVEDYLQGRWSRTSSFD
>gnl_Poptr_v3.0_Potri.002G019300.1
MLKMNASGGWRLRLDQRGLNAMKGELSVLEGILAEDLKKMEQVFYGNLIGNSCAECLNCDLSEGAKFVHQVLTSSDNDFQDSLGTKDCSRCYKGLVKRVSPVSSSCSIQKVLKKAVKRCAALSVELNPGNSPGNRRSWDKFFANHLPATIVVWAAQEAKIMLKGDLIKLMGGFKLNPKPCLDTNHAGLREERVPDVNEITSCTFRRIEEVSRDDSAYLKDSNGYKAKVTFRSISVIRRALPESELGWPLLPRTNRSALDTLRNSEVGNMSLVERNSNEMKIPSNLKTDYSIVKECKIEGTVIQLFHTSENRSRDGSSNGEDARFGFKQEVSSHPDYVLTKNSTRSGPGWPLLRVKTSASLESFQESQAEKFSVVQWVSSLTDRSEEATTKFQIDFVSKEVESYVENKMRGYKDKNMGACLAAPMKLPKKMDCFFKVCTSGCKQFGYEELKRATRQFSSENFVGEGGCSNVYKGYLPGGKQVAVKILKQYKEAWSDFSLEIDIMSSLKHKHITPLIGICVEDNHLILVYDFLSQGSLDERLQGKNKCSYSSVNGDAGKRRKSVLPWKVRFKVAIAIAEALNHLHNECSRPVIHRDVKSSNILLSKDFQPQLSDFGLAIWGPADSAYAIHSDVVGTFGYIAPEYFMNGRVSDKIDVYSFGIVLLELLTGKKPIISKDLKGQESLIKWATPLLESGNLKALLDPKTKGNFDVVQMQRMVLAATLCVRQTARLRPKISQILELLRGEKDEGEWVNSYANDLKKSSDEELDDLFLDFGCKPGLETSFLQLNDDDASHSSVDTASLSRVDVTTPSRAGRKSRSMLRDYLKESQG
>gnl_Poptr_v3.0_Potri.002G077900.1
MKKMLHREGEEMTDSGDSTVIVGVKLDSMSRELLTWALVKVAQPGDTVIALHVLGSNEIVDREGKSSLLSLVKAFDSVLAVYEGFCNLKQVDLKLKICRGSSTRKILVREVKSYAATKVIVGAAKNHPSIWSSTSVAKYCAKKLPKDCSVLAVNNGKVVFQRERSPNTSGTKDHSKSLLSVVHRTISSEKKSRELNESSANGGSKDDQDSDQILEKALMKARSNSLESIMKENCSVCGSATIFADDSSNESAEASSSDNGGDDKSLALVPVPRLEEPTSSVSTLIRQVPELKPGWPLLCRAVLPDKKESNISLVRQVCVVQWEQLSLSTVNSDHKQDGSDKGEDKFNLDGESGAIVAVGMETATAPHTPHHNSRSPPKELEGLHEKYSATCRLFQYQELLSATSNFLAENLIGKGGSSQVYKGCLSDGKELAVKILKPSEDVLKEFVLEIEIITTLHHKNIISLLGFCFEDKNLLLVYDFLPRGSLEDNLYGNKKDPLTFGWNERYKVALGVAEALDYLHSCSAQPVIHRDVKSSNILLSDDFEPQLSDFGLAKWAPTSSSHIICTDVAGTFGYLAPEYFMYGKVNKKIDVYAFGVVLLELLSGKKPISNDLPKGQESLVMWAKPILNGGKVSQLLDSSLGDSYDLDQMERMVLAANLCVKRAPRARPQMSLVVKLLQGDAEATKWARLQVNAAEESDVLDDEACPRSNLLSHLNLALLDVEDDLLSLSSIEHSISLEDYLAGGAAHQA
>gnl_Poptr_v3.0_Potri.005G067000.1
MGTDKTVPGGCGDYGGGDEGVVLVVGVKLDGQSRELLTWSLVKMAQPGDRVIALHVLDSGTGNGNSGKECVAGTGSVLSLVKIFDSLLAVYEGFCNLKQVDLKLKVCRGESVRKTLVKEAKASNVAKLIVGTSKTRQKLNSSTSTAKYCAKKLSKGCSVYAVRSGKILFQREATVASNDPLQEKLNQESRNRSQKSQNKNSLNRTPPLLLPDDSGTHVLEQSCWDGNDDNSWALVPIQTSKTPSDSDSNVSEALESKQGWSFLRRVLFPKQQHSEKAHVKRLSVVKWVFRIPTRNSSSVVHPDQKQNISLADADQNSNLEVENYAIVPVGPEVAWTPISPCHDLNGIPEELKNLRERYSSSCRLFSYEELAMATSNFIPENMIGKGGSSHVYKGCLPDGKELAVKILKPSEDVLKEFIAEIEIITTLHHKNIISLFGFCFEQNKLLLVYDLLSRGSLEENLHGNRKDVNAIGWQERYKVAVGVAEALDYLHNCCDQPVIHKDVKSSNILLSDDFEPQLSDFGLACWASTSCHTTCTDVAGTFGYLAPEYFMHGKVSDKVDVFAFGVVLLELLSGRKPINSEHPKGQESLVMWAKPILEGGKVSQLLPRLGSEYDDDHIERMVLAATLCLRRSPKWRPQMSLVLKLLQGDEEVKNWARHQVCASEEHDAMDGETFPSNIQSHLNLALLDLEDDSLSISSTEQGVSIEDYLQGRWSRTSSFH
>gnl_Poptr_v3.0_Potri.005G242200.1
MKAEEHCAALSVLTEINSENSPRELPESALGWPLLQRTNRPALEALRSSEADGLSVVQWVLSLPNRSEEATTNIQIDVVSKEAESYVENNICGHEDKHSEACLAASMKLPKKLGCFFKLCSSGCKQFSYEELRRETHHFSSQVAVKILKHYKEARNDFSLEVDIMSSLKHKHITPRIGICVEDDHLILVYDFLSKGSLEERLQGKKSVLPWKVRFKMAIEIAETLNHLHNERPQPVIHRDIKSSNILLSNHFQPQHIMMLLELFGYIAPEYFMYGRVSDKIDVYSYGIVRLELLTGKKPIISTGLKEQENLVKWRDFDIVQMQRIVVAATLCVGQTARVRPKLELLRGEKGERDWVNSYANDLKKSSDEEFDDLFLEFGCKPC
>gnl_Poptr_v3.0_Potri.005G182800.1
MRMLLREGEGMADSGDSTVIVGVKLDPASRELLTWALVKVAQPGDTVIALHILDNNEIVDREGKSSLLSLVKAFDNVLAVYEGFCNLKQVDLKLKICRGSSIRRILVREAKSYTATKVIVGATRNHLSIWPSTSVAKYCAKKLPKDCSVLAFNNGKVVFQRERTPNNTGTKDHVQNGLLGVVHKTISFEKNSRVSNEGGTNEASRNDQDNGLTLEQVLMKARSSSLASIMKENCSVCGSVMKPADDSCNQSAEASCGDRDGDDKSLALVPVPRVEEPTSSVSTLIGQVPELKPGWPLLRSSVLPNRKTSNRSLVRQISVVQWAMRLPSRQLSLSTVNSDHKQDVSDKGEEQLNLDGESGAIVAVGMETATAPLSPDHNSRSLPKELEGLHEKYSATCRLFQCQELLSATSNFLAENLIGKGGSSQVYKGCLPDGKELAVKILKPSEDVLKEFVQEIEIITTLSHKNIISLLGFCFEGKNLLLVYDFLSRGSLEENLHGNKKDPRAFGWNERYKVALGIAEALDYLHSCSAQPVIHRDVKSSNILLSDDFEPQLSDFGLAKWAPTSSSHIICNDVAGTFGYLAPEYFMYGKVNNKIDVYAFGVVLLELLSGKKPISNDLPKGQESLVMWAKPILNGGKVSQLLDPILGDSCDRDQMERMVLAATLCVRRAPRARPQMSLVVKLLQGDAEVTRWARLQVNAVEESDVLDDEACPRSNLQSHLNLALLDVENDSLSSSSLEQSISLQDYLQGRWSRSSSLD
>gnl_Prupe_v2.1_Prupe.8G165200.1
MILEEVFKDLIKKKKKKKKNVVLVGIPIGSQSRELLGWALVKVAEPGDCVIAVHVCRSSDFASKAKTILDGYLEGYEGLCDMKKVDLTTQVLTGRSIQKALVREAKNHATLAIVVGTSKPNTLGGWDSTAKFCAKKLPPTTDVVAIHNGKIVFRRCTSNQLPGFTGDPRPSLSQIENLTSKGSSSEFGDFEEDTETVKSFSDMAQSSQDGSKHSSEDLKNEHKRVPCRSTSLGAGEHVGKSLGWPLLRRATSANPQFPAPRDMSVVQWVMSLPDRSPQQSPQCSTIKENPFERGISDIVDEVIKDSCSDLDELPEKLKRLLETNSSGCRWFSHEVLKNSTSQFSSENLIGKGGCNLVFKGTLADGKQVAVKLMKSSKEAWTDFAHEVDIVSSLKHEHILPLLGFCIEDNVLISVYDFLPKGSLEGNLHGKNIGKSVLPWEVRFNVAVGIAESLNYLHNECSPPVIHRDVKSSNILLTKEFVPQLSDFGLAIWGPTTTSFLTECDVVGTFGYLAPEYFMYGKISDKIDVYAFGVVLLELLSGRKPIGSETPKEQESLVMWAKPKIDRGDVKDILDPSLGGKFDEVQVLRMVHAAKLCITRSARLRPKMSAILKLLKGDSDVEKQVNSQSFDLEDSEIHDDNDDDEVYPNSCAASHLGLALLDVDDDTTSFSSAERSNSVSWEEYLKGRWSRSSSFD
>gnl_Prupe_v2.1_Prupe.4G275600.1
MKLLTGEGGGGGGKTVVVGVKLDSHSKELLTWALVKVAEPGDNVIAIHVLEDHLHTPSEGTSSLLSLVKTFDSVLSAYEGFCNLKQVDLKLKVCRGNSVRKLLVQEAKSYNAAATIVGTSKTHHRIGSSASVAKYCARKLSRSFSVFAVDNGKVVFKRNGPDSNADKIQDNDQNQSYVNTSLSLIKNAKVPNDAKLNQCRHLIRKPCSKCGKKTLKRNCENCAADSVFRGTSGTQLIDESEGEDGEENSLALVPIQRLDISSNSIKIQDSQCFKPGWSLLRHTFLPKRQCMEKTEKKTSVFGWALRPLSWNTSAVVYPDHKLVNPGQDQDCSSMLNGISGAIVPFGPNAVCPPLSPHHGMEPLPEEFLDLCKKYSSSCRLFCYKELLLATSNFRPENMVGKGGSSSVYRGCLSDGKELAVKLLKPSGDILNEFVHEIEILTTLNHKNIISLFGFCFDENNLLLVYNFISRGSLEENLYGNKKDGNAFGWKQRYNVAVGVAEALDYLHYGCEEPVIHRDVKSSNILLSDDFEPQLSDFGLASWASTSSDISSTDVAGTFGYLAPEYFMHGKVSDKIDVYAFGVVVLELLSGRKPIYSKDTKGQESLVMWAKPILKSGNVAQLLDPSLGSDYDQDQIERMVLAANLCIRHTPKLRPPINLVLKLLQGDEEVTRCARQQVSASEELEALDGEALPSDIQSHLNLALLDLEDDSLSTSSGEQSISLEDYLQGRWSRSSSFN
>gnl_Prupe_v2.1_Prupe.1G362600.1
MMSKKEKSQKKSGKENHGEWLCCDLAETLAIQTTRTLKDDNFGINQYKVKEEALLSSTCPLKIELPAPESTLGWPLQRLTVPSMSQEAPPPERELCDLKGRDVDESPLSRPGWPLLRIGAISEAAMSPIREFKARDKKSVAQWVMDLPSRSFSVNQQPQVDLILRDVEYTTERESRCYDATNGDENCLSVSSRKLASELEFLIEKNSVGCRLFSYEEIRSATCQFSTGNLIGEGGCSSVYRACLGDGKPVAVKILKSYKEAWDDFFLEAKFVSSIQHKHITSLIGVCAEGGNLILVYDLFPRGSLEGNLHGCSDGSIVLPWEVRFNVAVAVAEALNYLHNECPPPIIHRDVKSSNILLSDELLPQLSDFGLAMWGSTDSAYVISSDVVGTFGYIAPEYFMHGMVSDKIDVYAFGVVLLELLSGRKPVDAEAPKGQESLVKWARHLLDSMDLKALLDPNLNGDYNDIQMRRMVLAAGLCINQSPRLRPKVSQILQLLTGETDADKYFDSHAMESREDDDDDLFLEIDCKSHSVSAMSDTNDGSRSSSSTDTASSVEKIRRYKLKDYLTIRDHYSLSEIFLLS
>gnl_Prupe_v2.1_Prupe.1G489100.1
MVQENYGEQAEMESSGGRSVVVGVKLDAKSRELLTWALVKVAQPGDRVIALHVLGKNEIVDQDGKSSLLSLVKAFDSVLAVYEGFCNLKQVDLKLKICRGASVKKFLVREANSYTASKVIVGTAQNHHKIRSSTTVAEYCAKKLSKDCGVLAVNNGKVVFNREGSQTTYCDPQGSEDRRRNGLLTAFHRSLHKSSKVLNEGSDSVALKDTYGPVDCQKLEQGFAKLFLESSETVAKQKCSICSRPSVDNSCHQSAVESSADDGEDRSMAIVPVQKEEEAAASSISMLIRELPEARPGWPLLRRAVLPDQQISERSLVRKISVVQWAMQLPSRQPSATSNFDDRRSSCDPGEDQPFCLNGESGAIVAVGSEAVTAPPSPDHSSKGLPKELEGLHEKYSATCRLFTYKELQSATSYFLAENFIGRGGSSQVYRGCLPDGKELAVKILKPSEDVLKEFVLEIEIITTLNHNNIISLLGFCFEDNNLLLVYDFLSRGSLEENLHGSKKDPLTFGWNERYKVAVGVAEALDYLHTSSAQPVIHRDVKSSNILLSDDFEPQLSDFGLAKWASTSSSHITCTDVAGTFGYLAPEYFMYGKVNDKIDVYAFGVVLLELLSGRKPISSDYPKGHESLVMWAKPILSGGKVSQLLDPCLSNDYNQDQIERMVLAATLCIRHAPRARPQMSFIVKLLQGDADAIKWARLQVHALEESDVLEDEACPRSNLQSHLNLALLDVEDDSLSMSSIEQSVSLEDYLKGRWSRSSSFD
>gnl_Solly_v2.4_Solyc01g111570.2.1
MIFAKILESEQRNVIVGIRFDGHIRELLNWAIVKVAEPGDRVIALHVCRNAESIANVKSSLDTYLYDYDGLCNKKQVDLISLVTEGSSIRRVLVREAKNHDALAVIVGNCKHSTLGGWTSIAKYCAKKLPTTTEVMAVDNGKVLFRRTSTSQLKGSFSDPKPSLYLERISTSKDCESEFGESEISEFGRFSCEVTRTLERWTNGTHNIKEENTSTSGKHKKGSLSLGSISLPTEDCAAVTTNTPGWPLLQTTSSLNEPAKVKRKMSVVQWVMTLPNRSMLDSPKSNSSPKENQNAFGMENSYSLMDFIEKESASVGSQLIKDYFGCKWFSYDVIRSSTSNFSSEKLIGKGGENSVYKAVLPDGKSVAVKVLNSSDEARKNFRQEMDIMTRVEHKNIAHVLGICIQDSDLISVYDFHSKGNLEENIHGRTKSVLPWERRFRIAVGTAEALNYLHNECRRPVIHRDVKSSNILLNDDFEPQLSDFGLAIWGPTKASFLTHSDVVGTFGYLAPEYFMYGKVSDKIDVYSFGVVLLELLSGRKAIGFETPSGQESLVMWAKPKLESRNYNAILDENLNVNIEDDQVQRMILAARLCLTQAARLRPNISQILKMLKGEKDGNEEVIARNNNTEEYNDDEVYPDSSAESHLSLAFLDVNYDNSTCFSSSQDQSSPLSSVDEYLRKRWSRSSSSEY
>gnl_Solly_v2.4_Solyc01g068270.2.1
MKVCNGNCSCTVERDDCNTTTTSSVDDSNTMTGSVSISDGDDGAGDVGGRVVAVVGVKLDSRSKELLTWALVKVAQTGDHVVAVHVIDPNSDKSEPLSLVKSFDSMLSAYEGFCNLKQVHLKLKVCRGSPVRKVLAREAKLESAINLIIGTSGSHHAIRSSVSLAKYCARKLTKNISVIAVDNGKIVYQREASALDGDESSDSDMPRSRFKRRKTLNKSPLSSMPRKVVEENSCTTENNYMALVPVKPIEVRESKSRWTLLRRVFLQNLVAPDKFPAKRSSVIHWVWKRPSRQSFAAIYPDHKQSVSDKDEPHHTNLDAEKGAIIPVGSDANPISNEFIILPEELEGLSERYSSMCRLFNYQELCSATSDFLPENLIGKGGSSQVYKGCLPDGKQLAVKILKPSEAVAQQFRSEIEILTTLHHKHIISLFGFCLEENNLLLVYDLLSRGSLEENLHGSKKDENTFSWVDRYKVALGVAEALDHLHNAADGPIIHRDVKSSNILLSDDSEPQLSDFGLATPASSCSNHLDSIDVAGTFGYLAPEYFMHGKITEKIDVYAFGVVLLELLSGKKPIDNGNGKGQESLVMWAKQVLKGGNTKELLDPSLIDTCDHDQFERMVSAASLCIRRAPGIRPQIDIVLKLLQGEAETIKWAMEEGKTSEEVDAVDGEQPPSNIQSFINLALLNLEDESSLSCTSTGPTISVEDYLQGRFSRSSSFD
>gnl_Solly_v2.4_Solyc04g057930.2.1
MTQLECILSAGEDVDRTVVVGMKLDGASRELLTWALVKVAQPGDRVIALHVLNNNEIVDRDGKSSLLSLVKAFDSVLAVYEGFCNLKQVDLKLKICRGTSIRKIIVREANAYLATDVIVGTANHTIRSSASVAKYCARKLPKDCSVLAVNNGKVVFQREASLASYASSKELEHHHGNRLLSVIQRTLTKNSKVLNDSTGLRPTNSCREGGYQTLGEALLKAASASADNSLRQNCSVCSPNCLLPDNSCTQTHEEPSDSNHDDNSLAIVPVQSQESGSSSITLLVKDLPEVRPGWPLLHRAILSNQQTADTLSIRKLSVVQWALCLPTRHLLCIEDADRRDLHSAADESQAPALDEKSGAIVPVNHETTSSKSSPENSPRALPRELDGLHVKYSATCRLFKFQELLLATLNFSSENIIGKGGSSQVFKGCLPDGKELAVKILKQSEDAVREFVLEIEIITALSHKNIISLFGFCFEDNHLLLVYDFLSRGSLEENLHGNNKNPLAFGWKERYKVAVGVAEALEYLHGRDDQPVFHRDVKSSNILLCDDFEPQLSDFGLAKWATTTSSHITCTDVAGTFGYLAPEYFMYGKVNDKIDVYAFGVVLLELISGRKPISSNCPKGQESLVIWAKPILTSGKYAQLLDPQLSSDYDCELVERMVLAAALCIRRAPRARPQMSIVSKLLKGDDETTKWARLQVNGSEGSDTKLPINGMEGADMLEDDTFSHSNLRSHLNLALLGVEEDSLSISSIEHNVSLEDYLRGRWSRSSSFD
>gnl_Sorbi_v3.1_Sobic.005G070400.3
MRLLVPDGARRQRLLQCEARAPSPAPPSPSPSTSLARTVVVGIRRDAASRELLTWALVKVANAGDRVVALHVATADADGLLVGLDERSRAADSLASVLAVYDGFCNLKQINLELKVCGGSSIRKTLVKEAAACGAAHLILGVANNSRSFGSSFTSVAKYCSKRVPASCSVLAVNNGKVVYHKDAGHGLQHELYQSTSAIPETPRRSYRKLLSSMIGDKLWDENGKDKRCMSRAITMPMRSPARPKEVSLALVPVKGCRHESPEVATGWPLLRKKFLPDRKASVPDKSKMSVVQWAMRLPGRYSAVSPVHSEYRTTRPDSTSASHVLRDRVVVPSRSNSGKSCVVIEELEKETPEELTLLKEKFSSIYSSFSYSELAKITSDFSQECVVGQGGTSQVYRGCLANGKELAVKILKYSDEVLKEFVTEIEILSSLNHKNVISLVGFCFKNDDLLLVYEYLQRGSLEEILHGEKECKSIFGWTERFSVAVGVAHALDYLHSDNNSRPVIHRDVKSSNILISECFEPKLSDFGLAVWAADVTSQMTCNDVAGTFGYLAPEYFMHGKVNNKIDVYAFGVVLLELISGRKPLCTGCPKGQESLVMWANSIVQEGKLTQLVDPNLPTEGHTDEVERMTLAASLCIRQAPQSRPEIDVVLKLLEGDNDILKWARSQVGLSCESSDSDEFVMTPPAPRSNANIQSYINLAFDVDDDSASVSSNDFIAANTSLEEYLKGRWSRSSSFD
>gnl_Sorbi_v3.1_Sobic.008G058600.2
MRRHRHRRPPRLPPSYNATATGWLSFLHCPAKQSRAGAAPGINHPPRSQPAMKLRPLSFTRCAPSPLGCVGVAMGGGRRRTVLVALRRDAAGRELLTWALVKAAAAGDRVIALHVSTTAAGDPADGEMPAAAAAAEEEKARANDSLASVLGAYRGFCERNQIDLELKLCEGSSIKKALVAEATSCAAAHLIVGVTKSSRPSGSSATAVARYCAKRVPASCMVTAVSNGAVVYRRDPVHQHQHHQLLLSPYSAVVETPRRLYRKILDARTTTTAGDKSQDDMAIGDGRSLRRNMSAAMSALVSPRVKLAPAGPARSCHGQQQESPKMAAGWPLLKKDNMPALPELSEVSVVEWAMQLPTRCSDQSSDEREEEKPVPEELVSLRDKYSSKYTVFRYSELAKITNGFSPDRLVGKGGAGRVYRGCTEGGKELAVKVLKASEDVVKDFMSEIEILSSVEHENAMSLVGFCLDGGGKDRLMLVYDYMPRGSLEEVLHGHGGEKQGNNGGVAVALGWPERYRVAAGVARALEYLHGEGDGRRPMIHRDIKSSNILVAGDFEPKLCDFGIAMWADDAAAQVTGDDVAGTFGYLAPEYFMHGKVSEKMDVYAFGVVLLELISGRKPVSAGGDRGKGSLVMWANSVIQGGNIMDLVDPTKLPTMDADGDVVERMTLAAALCIRRSHQLRPSMSNVVKLLAGDDDAVSWAKSELGVPGDDDDDDNDGRHGYGAVGVTTSPEKNDIQSYINLALRDVIDDDASSVGSGVSLEEYLKGRWSRSSSFEG
>gnl_Sorbi_v3.1_Sobic.001G019400.1
MKVSSRKKQAPPQQSQQQREEAEEQGLPAAGEAMDAAVQEAEAGCSGKAPVAEAGAEGRTVVVGVRAPADAESRALLTWVLVNVAAPLDRVVAVHVAADAAAVVDFEAMRGVYEGFCNLKQIDLKLKICKDSSVRKALVREASLFGAAKVVLGVAKKRRAISSSHSVAKYCAKKLPAKCAVLAVSNGKIEFRRESSVHSGKVSAEVLPCGDDEMYCVVPFQARQAKGGTLSLQEPKGGGEGDTTRDVGTKGSELEDTIKDEQLVSSVVPADLSTGQVEIDADPSSSKAEEPIVEQRDEIAELPGKGASVLYCVLPERRSDSVASTSSRQDHDSVDLPSEGAGELYCLLPPRNGHSVRSTGDSKRSNASKKDDKPVNPSLEGDGDLYCQLPRSGRPGRSSGGSKRSVGIRGMIRRSSSFSSDIHLNSETSPSKKDGSVSMATTERSSSTLSTEAEDSPKDTARNAETPSSSPMSLRRMIEGRSDRCHLPRRIFRHRHHRRSSSFEWAKTSMVQWAMRLPSRYTSVHPDGKSLKSDASPRLKCDSETGSTTAVEPVSMFSFAFYDIVWPPSELESFREKYSSVCRLFSYDELKLATANYSPDMLIGKGGTSQVFKAQLDDGTFSAIKILKPSVDAIHEFVTEIEIVSSLQHENIVALRGFSFENYNLVLAYDYMLQGSLDKALHGKKDDTDFLIWERRIKIAIDIARALEFLHLGGVTQSVIHGDVKSSNILLSEDFGARLCDFGLAKRVSASTPHLTCTDITGTFGYMAPEYFSYGKVNEKIDIYAFGVVLLEIISGRRPITQGSAKGQESLVGWAKPLLSSGEIKQLIDPFLGNNYDCDEMERMTLAASLCTRTSSHSRPEMSLVLKLLQGDDETIGWARAQVTASFDGSDEEATAAAPDVNMQSYLNLALLGVEEDDTLSHCSSTERTVDTSADGYWSRSSSFD
>gnl_Sorbi_v3.1_Sobic.001G440500.1
MAADHGEGVGRCILVGLHMDAVGRDLLRWALHEEARRGDRIVAVHIYRKSDKTNTLKLIRTLDDYLADYEALCNQKQVVLVGRVTPGSSIQKELVKEAKLCAAMVVVLGANKKYSFGGSSCLAKYCAKKLPPTTTVVAIQDGKAVFVREAPKPPLGAEPKPVLRTVLHPSVGLEPKVIIPNPNRSARSMDLDARSCGHGAAAAPATKSFDDATKGDGSVTLEQRLGWPLLRRAHAAAAAAAPVHTPSAKNHEPRKQSVVHWVMSLPRRSAPSESAEPHAGAGLESELKAMLGGSGAQCRWFRYEELYDSTNHFAADNLIGNGGNSRVYRGSLACGQHVAIKLSKASAQASKDFLREVDIITKLQHHRIVPLIGVCVEGRNLISVYSYLPRGSLEDNLHGERSKPALSWENRYKAALGIAEALSYLHSGSSRPVIHRDVKSSNILLAEEFEPQLSDFGLAIWAPTNPTSLTHSDVVGTFGYLAPEYFMYGKVTDRVDVYAFGVVLLELLSGRKPISSDGSSPKGQESLVMWATPVLSSGDISDLLDPRLDVKHDEVEVRRMASAASLCLRRSARLRPPISQILSILRGESTASIADQDATEPDCLDDEAYPAANVRSHLDLALLDVEDSESISSTEHSSGLSPLEEYLRERWSRSSSFD
>gnl_Spipo_v2_Spipo4G0098300
MGVHREEETAAEGGQGVCSTAGERGGAAGTGRMVVVAVKMDAQSRELLTWALVKVAEPGDRVIALHVLLTAGDRSNREGNYGSCSSLFSLVKSLESVLAVYEGFCNLKQIDLKLKVCRGSSLRKALVRETSDLPATKLILGVAKNNRAIGSSTSVARYCAKKLSRECSVMAVSNGKQPRIRRNGNLDGLVFGEGQSCRDRKPLKPLSNSPGNVGVDGRGLVSPAGRDSSPPSTAPAMGKPGRLSKDLETLHLKYSSTCRLFSYLELARATSDFSAERLVGKGGSSRVYKGRLSDGEEFAVKILKQSEDALREFLLEVEIITALRHKNIISLSGFCFENEHLVLVYDFLPRGSLEDNLHGHEQEKASFGWAQRFKVAMGVAEALDYLHGAGKPVIHRDVKSSNILLSDDYEPRLADFGLAQWESSSSSHAACSDVAGTFGYLAPEYFMYGKVDEKIDVYAFGVVLLELLTGRKPINAVSPKRQESLVTWAKPFLGNNQATRLLDPSLGDQYDQHEAERTILAASLCIRRAPRSRPRMALVLKLLQGDEDIVKWAKLQVGGSPEEGGGLDEEDEETTPTATIRSHLSLALLDVDDDSMSISSTEHAVDFIMAHGSLEDYFRKRGSRSSSFD
>gnl_Spipo_v2_Spipo9G0044600
MRITAAQVEKTKDESRGEEQDGCGGGGDGGSGREEKGKTVVVGVRMDAQSRELLTWALVKVAEPGDLVVAVHVLPYASSAGRNHPSGDLADCSSLLSIIRSFDSVLAAYEGFCNLKQIDLKLKICRGSPLRKILVREVRDFAATRLVLGAAKNGRVIGHCAKTVPRECSVLAVKNGKILFRREAPPSTGDNSPVTERSDALPASPSALSCEGAEKGGSSSSLPCDIDIPDGGDGSRLFSYQELVDVTSNFSLGNLIGKGGGSRVYRGLLPDRGELAVKLLQRSEHVLKDFASEVEILTVLQHRSIISLIGFCIEDENYALVYDYLPQGSLEENIHGEKSSLRWTQRYDVAVGVAEALDYLHGASRSSQPVIHGDVKSSNILLSDDLMPRLSDFGLARWSSSASSHLSCSDIAGTFGYLAPEYLTCGKVNEEVDVYAFGVVLLELLTGRRPIDTENPGGHESLAKPILRRGKVTQMLDPRLGDEYDVDQAERIALAAALCIKRAPRSRPRMDFVLKLLQGDEDAVERARTIQIDATEELAGLDEDDEIPDPAANIQSYLSLALLDVEDDTFSVTSSEHTSDFIMSHSSLEEYLRGRWSLHSSFG
>gnl_Spipo_v2_Spipo1G0067900
MAVVVERSAGRSKTEISRRGTVSVARYCAKKLPPATSLVAIRNGKVIFEREAAKPSPVRDTKTSLATLLRPSAGADSKAAAVVPSGDGEAENPRQERAAEEEVESGSVTVLVRKLPERTPGWPLLRKASSVTNSGPPGEGDARKMSVVQWVMQLPDRSGQPEPATGERPSSPSSPAGLRRELEAILEKNSSGCRWFTDAELQSCTDQFSPENLIGKGGAGRVYRGCLPGGERVAVKILNSPAEAERDFVSEVDIVTSLRHHNVVSLEGIGVQDGSLVSVYRHFSRGSLEENLHGKRCKPPLPWESRFNVAVAVAGALHYLHGSSPRPVIHRDVKSSNILLSEDLQAQLSDFGLALWAPTGSSYVSQEDVVGTFGYLAPEYFMYGKVSEKIDVYSFGVVLLELVTGRKPISDDHSKGQASLVMWATMVMERGGEVLSLLDPNLEGTYDEDQVRRVVFAASLCLRRSARLRPTMGEILRLLRGEEGMEAWRAAEAGSEDQGDEEVYPPSSVASHLGLALLDVDDGASVSSADPSCYQVSLEEYLKGRWSRSSSFD
>gnl_Stras_v2.0_SGA_v2.0_scaffold207T41919
MSSFDEKARFCITDPKPGWPLLQKVSSKAQPSKDARKISVVKWVMTSLPRRSLSLPAFPEFAMSACTNERVIIEREYFELLLDKCNSIGCRVFGYDGILSGKADAIPCTKAFFRKEKPVAVKVLKSCKESLKNFMLELDIITSINHKRITPLLGICVKDNEFISVYEFLPKGSLEQNLHGEGPKGKIDIVIMSWDSRFWIAFGIAEALHYLHNECSKPIIHRDVKSSNILLTEELEPQLCDFGLAMWGPTSSFFLMDSNLVGTFGYLAPEYFMYGKISDKIDVYSFGVVLLELISGRKAIGLESTKAQESLVMWAKPKLENGELNLKSILDPCLDGKYDEVQMKRMALAAKLCLNQAARTRPGIEKVI
>gnl_Stras_v2.0_SGA_v2.0_scaffold58T20369
MTVERSSLGVKKVIVGMRLDDHAKELLDWAIVKVADSGDSVVAIHVCRNSDSVSNEKIMSDDFLKDYEGLCSEKQVALSVSVLKGNSIRKTLVREAKNHSASAVILGIAKHGSLRWTSIAKYCAKRLPQTTEVMAIKNGKIVLSRCLNIKSEGHCSDPKPSFYLNVNLTPKNNHSEFGESESEMSRFSFDGNSNNIIIEDVLIPNIQIQKRGSLSSISLPAEDFMKHRPGWPLLQTASSLTQEALEARKMSLVKWVMTLPHRSFSDISEAGLHKDLETVLLKNSAGCKVFSYDVLKISTSEFSSENLIGKGGCNSVYKGILPEGKPVAVKISESSSKEAWKNFILEIDIMTTLKHNKIAPLIGICVQDNDLISVYDFMPKGCLEENLHGTCKEKKLLSWDARFKIAVEIAEALNYLHNECPRPVIHRDVKSSNILLTDELEPQLCDFGLAIWAPTKASFVMDTNVVGTFGYLAPEYFMYGKVSDKIDVYAFGVVLLELLSGKKPIGLQTDKGQESLVMWAKPKLENRDFKSILDPNLDGNIDETQMQRMAQAAAFCLAQSSRLRPKMSQILTILKGEKNYEDEENEEDDYYNDDEVYPDSSAESHLSLALFDVNFDSSNSFSSIDQNSPLSVEAYLQKRWSRTSSID
>gnl_Stras_v2.0_SGA_v2.0_scaffold24T10417
MTQMVVAGGGEGSGGRAVVVGVKLDARSRELLTWALVKVAEAGDRVVALHVLDYNEIVNRDGKSSLLAMVKAFDSILEVYEGFCNLKEVDLKLKICRGSSVPKILVREAKAYNASEVIVGTAQTHHKIRSSASVAKHCSKKLPKDCSIFAVNNGKIVFHRESSSFSRVSIKEVEHHRRNRLLTAIQRSFSKNIKVRDNFNSKKPRLTWDEKNTPPERICSPDSFRSNKDDSFTRLDKDHETSDDQNKTIDYSMAIVPVQKQEASSSLITLLLQELPETKPGWPLLRRAVVSNKSFYDNMQVRQMSVVQWALRLPNRYCLAIENSKNDILDCERENSSRAIVPVGNESFWVQMSPDNISGGLPEELEGLVEKYSATCRLFSFQELVKATSNFFPGNMIGKGGSSRVYRGYLPDGKELAVKILKTSEDAVKEFVLEIEIITALHHKNIISLFGFCYEDKKNLLLVYDFLSRGSLEDNLHGHKKEPLVFGWNERFRVAIGVAEALEYLHNRKEDRPVIHRDVKSSNILLYLAPEYFMYGKVNEKIDVYAYGVVLLELLSGRKPISNNCPKGHESLVMWAKPFLNSNKFSALLDPDLSSSYYHEQVERMVLAASLCIRRAPRARPQMSLILRLLQGDVDVVNWARLQVNACEGSQIELDDENFSKSNLQSHLNLALLGVDGDSASTSSIEQTISLEDYLEGSASSPTGALHPSDVARLLTDSHSGCAPADGLSVPFPFLCGLYPCPSLDAMAISCVESNGGQRFAATGVSCCFELSGLRSAPRFFPDPTILVVGMGIPPVGAISWLRLPIVVVGEWCWLIAFGVGSSGGDSGWLSG
>gnl_Stras_v2.0_SGA_v2.0_scaffold119T32797
MTHVCAKMRRTAGVSEVAECDGGETTMAACSVGDGRGSLVVVGVRLDARSRELLTWALVKVAQSGDRVVALHILDPNMGKSSLLSLVKNFDSLLAAYEGFCSLKQVDLKLKVCKGTSARQILVREAKSCGAQSLILGTSNAHHKIRSRIAVAKYCASNLDKNISVLCVDNGKIVFRRETNASYEPYSRSHGESDSLLKWRKTFGRSPLSLPPLRVLSLPSNKDENNYVALVPFKKQLLPESKSRWASLRRVLSPSRGTPETSCTKKSFLMTWKLKLPGQQSFAAIYPDQKQITAPNEDKALLSLDSEKGAIVPYSAQRDSMPCVNKIFAEELKALAEKYSTTCKRFSYQELSLATDNFKPENLIGKGGSSQVYRGCLLGGKKLAVKILKPSEDVLEHFVSEIEIITSLQHKNILSLVGFCFEENKLLLVYDLLSRGSLEDSLNGAKKSNQFGLEERYKVALGVAEALDYLHSLPEPVIHRDVKSSNILLSDDYEPQLSDFGLATRVSSCSHHVDTSDVAGTFGYLAPEYLMHGKLNEKLDVYAFGVVLLELLSGRKPICSGSPKGQESLVMWAKHILEDGEISELRDPKLVNPCKDEQFEIMALAAALCIRYASQSRPDISLVLKILQRDREAVNWARQEIGGSDDFNGVHDEESTTKVQYFLNLALLDLEDDSASVSSTEQNISVEDYLRGRWSNSSCFN
>gnl_Stras_v2.0_SGA_v2.0_scaffold5T02932
MRLGVGCPGVPECNGGAATEEGGGAAAVVVVGVKLDCRSRELLTWALVKVAQCGDCVIALHILDPNAGVFSRYWSDDRSCEIVDKSTLLSLVKNFDSVLAAYEGFCNLKQVDLKLKVCKGSPARKILSWEAKSCGATSLIVGTSEVHHTVRSRISVAKYCAKTLPRNVSIMCVNNGKVVFQRESTPSTHLEFVTLNASESRFKRRKTLARSPLSLPTEDVLSPSGSGTDGISMVMVPVKKQEIPESKSAWTVLRKVFLHGHQVSEAASPKKAVAHWKFKLPNRQSVAAVYPDQKQISASIRGDYRLTLDEEKGANVPFSDNTNHDACANKIFLEELRGLGEKYSTICRLFSYQELLFATNNFSPENLIGKGGCSRVYRGCLPGGKEIAVKVLKPSKDALKHFVSEIEIITSFHKKNIISLLGFSYKESQLLLVYNLLPRGCLEENLHSTPETGNIIGWEERYKVALGVAEALDHLHSASEPIIHRDVKSSNILLSDDFEPQLSDFGLAAWASSCSHHMDTSDVVGTFGYLAPEYFMDEKLNEKIDVYAYGVVLLELLSGRKPIDGALAKGQESLVLWAKHIVKEGKISELRDPNLISACDDQFEKMVLAATLCIRHLPQSRPEISQVLKLLHGDKEVIEWARQEANSSSEDFDVSSGDLSATNIQSFINLALLNLEDDVTSISSSEHNNISVDDYLSGRWSYLLRFSGFEIKGRKINILAKSVLKPSPPPSHTRIPISSRNLPLATAARCSQSRPPLISGRSGLPRQQLLQKATATEYAVSHFLLVILFDLFKVTVEGPKNGCIGGKGAEVVKIGAEKRVKIVFPVARLRASPPRTAGRGFGPEGEGKGLRVIG
>gnl_Stras_v2.0_SGA_v2.0_scaffold52T18916
MTQMVVTGGGESSDGRTVVVGVKLDAQSRELLTWALVKVAEAGDRVVALHVLDNNEIVNRDGKSSLLSMVKAFDSILEVYEGFCNLKQVDLKLKICRGSCVSKILVREAKAFTASELIVGTSQTHHTIRSSASIAKHCAKKLPKNYCSILAVNNGKIVFCRESNSSSRVSIKEIEHRHRNRLLTAIQRSFRKNIKVLDKVDSKRLRLTWDEKSTNNGHGNSILALSENCSICSPDLLTEDDDKKKKVNSMAIVPVQKLEAASSSITLLLRELPEMKPGWPLLRRAIVSNDCNTQVRQFSVVQWALRLPNRYCLPIENSENDFSECELEKSSNSFGMSPDNMFRGLPEELEGLEEKYSATCRLFRFDELVKATSNFLPGNMIGKGGSSRVYKGYLPDGKELAVKILKPSEDAVKEFVLEIEIITALHHKNIISLFGFCYEDKNLLLVYDFLSRGSLEDNLHGNKKEPHAFGWDERFRVAIGVAEALEYLHNREEQPVIHRDVKSSNILLSDDFEPQLSDFGLAKWASTTSTHITCTDVAGTFGYLAPEYFMYGKVNEKIDVYAYGVVLLELLSGKKPISSNCPKGHESLVMWAKPILSSDKFAILLDPDLGSSYDHEEVERMVLAASLCIRRAPRARPHMSLVRKLLQGDVEVVKWARLQVNACEGSRVKLDTNSVEGTELEEETFSKSNLQSHLNLALLDVDGDSTSISSIEQTISLEDYLKGRWSRSLSFD
>gnl_Theca_v1.1_Thecc1EG001560t1
MKVIGETADGEGGGATVLVGVKFDGESKELLTWALVKVAQPGDHIIALHILDTPTESTASILSLVKTFDSILAVYEGFCNLKQLDLKLKVCRGSSAKKILVREAKSYEAAKLILGTSKTHHPIRSTASVAKYCARKLPKCFWVYAVGNGKIVFQRDASHTNSNRSQEDDSPRKSLVHLESSGKSTRTGKLDLDNGNYSYKSGLFLMQKSLKKNCAACASALKLPENSNARLSEYLPGNGNVDNSLALVPFQTSEDNSILVRELPDSRPGWSLLRWVFLPKQRFSENSAAKKSMVQWVLKLPSQHSSAVVYPDQRQNHYDQEKNHSSDLDGENGAIVPVGYEAIRPMSPRNFPKELQSLREKYSSSCRLFSYQELLEATYNFMPENMVGKGGSSYVYKGCLPDGKELAVKILKPTENAAKEFVQEIEIITSLNHKNLISLFGLCFEDNKLLLVYDFLYRGSLEENLHGNKKDSNAFGWQERYKVAVGMAEALDYLHNGCEQPVIHRDVKSSNILLSDDFEPQLSDFGLSSQVSSSASHMTCTDVAGTFGYLAPEYFMHGKMSDKVDVYAFGIVLLELLSGRKPIDNDCPKGQESLVMWAKPILKDSKISQLLDPQLGSGYDFHQIERIILAATLCIRRAPIMRPQISLILKLLQGDQEVTNWARQQVRASEEVDTVDGEVYPTNIESHLNLALLDLEDDSLSVSSNEQSVPIEDYLLGRWSRSSSFA
>gnl_Theca_v1.1_Thecc1EG035216t1
MKMVQNGFVGEEETESSGGGTVVVGVKLDSPSRELLTWALVKVAQPGDSVIALHVLGNNEIVDRDGKSSLLSLVKAFDSVLAVYEGFCNLKQVDLKLKICRGSSIRKILVREAKSYSATKLIVGTAAKLHKIRSSTSVAKYCAKKLTKNCSVLAVHNGKVLFQREGSPAGTFGSQGSEDHKRNSLLNAIQRTMTLNKNSRVLSEGNANAETNLNSDETNDKNLEQALSKARSGSLESDPKKNCSICGSGNKLLLHNSCHQSAKESSADDANDGNQSLAIVPVQKAEATSSSISMLIKQLPEIRPGWPLLRRAVLSDLQQEVPDRSSLRQISVVQWVMRLPSRRTLFLANSDQKQEGCTQSEYKSSSFDGESGAIVPVGTENVIAPPSPDQNSRNLPKELEGLHEKYSATCRLFKYQELVSATSNFLAENFIGKGGSSQVYRGCLRDGKELAVKILKPSEDVLKEFVLEIEILTTLHHKNIISLLGFCYEDDNLLLVYDLLSRGSLEENLHGNKKDPGAFGWSERYNVALGVAEALDYLHTNSEHPVIHRDIKSSNILLSDDFEPQLSDFGLAKWVSASSSHITCTDVAGTFGYLAPEYFMYGKVNDKIDVYAFGVVLLELLSGRKPISNDYPKGQESLVMWAKPILSGGKVSQLLDPSLGDGYDRDQMERMVLAATLCIRRAPRARPQMSVVWKLLQGDADVTKWARLQVNASEGSDALDGEACPRSNLQSHLSLALLDVEDDSLSVSSIEQSVSLEDYLNGRWSRSSSFD
>gnl_Theca_v1.1_Thecc1EG034261t1
MVKKEITASRQVAAHHCELVKSAQLGKDLVLIHVLSDSDNGFVNLPWQTTWSRKDHRNIGRDFALVKQGNLGSPPRSSIRKVLKKLAKCRVAMAVHTERNPEEAIWSWISYASYCANQLPTASSLLAVHKGKIILEIPPIQHLTGFKLNSRPDLYLIKDSSRLRDAEKPESEEAESHAVLVSTDVAREDIGGPKDGNSSYKAILLNSISLIRRELPEPSLGWPLLRRKSSPNQENFKKPEARDMSVVEWVMSLPNRVTTVVNHIALHSNQTSITSKTYTTKDSTISDCKTEEAIHSTEDEESVTNDSRNSKEENYGLGYDAELSVPLITQTLEPDSKPGWPLLRITAPTTSDSFTEYEAAINAPVQLTVEPPPSRNALLSTEVENPVEKENYFPAPRKMLNNLELHCKRFSLRELKQATSEFSPENLIGEGGCSNVYKGRLPGGKAVAVKILKSYKEAWSDFSLEVDIVSSLKHEHITPLIGVCVEDDHLISVYDFFPKGSLEEILHGQSKKSALPWGVRFKVATAIAEALNYLHSECPRPVIHRDVKSSNILLSDDFQPQLSDFGLAIWGPTDSNYTVDGNVVGTFGYIAPEYFMQGKVSDKIDVYSFGVMLLELLSGRRPISSKALEGKESLIQWARPLLERRDLQGLSDPALNEDFDVAQMHRMVAAASLCLNQLDGHRPKVSQVLEILRGVKEPTEWYDLRATESKLPNDQEDDDLSPGFVHKLYTYLSVSFIDDDSTPECSNYTTSRYRGAKKGRLMLKDYLKKGQDQSLSSPL
>gnl_Theca_v1.1_Thecc1EG006627t2
MPTEKKYVLVGIRIDSQSRDLLSWALVKVAEPGDCVVAVHVSRSSDHALREKLLLEGYLDVYEGLCSVKQVDLKGQIFKGSSTRKVLIREARNYEAVALVVGISKHSALGGWTSTARYCAKRLPTTTNVLAISNGKIIFRRSNKNQLPGLTVKGDPRPSLYLIENPAARECQSEYGDSEVGSEISSLEGIQSSKDESRTSSEDSKSEILSVIYEGKKISSRSISLFAGDVMDYKPGWPLLLRASSATPQAKHARSMSVVKWVMNLPSRSPHHTPRCSTIKENPLEIESGSEIEINRTNSSMQCELQKCLEALLKTNSSACQWFSYKDLKASTAQFTSENLIGKGGSNRVYKGILPDGKAVAVKILKSSKEACKDFANEIEIISSLNHKHIMPLIGVCIKDNDLVSVYDLSSKGSLEEILHGKNKEKHALSWEVRYNVAVGIAEGLNYLHNEHPRPVIHRDVKSSNILLSDGFEPKLSDFGLAIWGPTDSSFLTQADVVGTFGYLAPEYFMYGKLSDKIDVYAFGVVLLELLSGKRPIGFETPRGQQSLVMWAKPIIENGDVKGILDPNLNGNINETQMKRMVLAATLCITRSARLRPKMSEILELLKGDEGVEKWAETRHDNTESQDHNDDEVYPNSSAELHLSLAMLDIDDDSTSFSSMEQSSNLSMEEYLKERWSRSSSFN
>gnl_Utrgi_v4.1_Scf00218.g12955.t1
MTVARRKVVVGIKYDECCANQLLRCALNNVVKPGDDVLVLHMSPNSGCVSKRKALLDCHMQEYKSLCSEFQVDLKVELLVGTSYRKVLVKEANKRLASAVIVGVTKQTALRGWASVAVYCIKMLPRATDIILIYDGKIVYRRCPPLDSEGLETTSNLKQVLSFAGRSEDKGLDKSQHHEAEGPKICGYTSEEKADDRKAKYETLSAVGRSRRRALTCVSLPPEDFSQEIPGWPLLRTASLTPTRRTAEDARKMSVVKWAMSLPRRSLSMAAEAIGSDLESWGDETLKGRQQEANDELKLTLMKKGLRCKVFSYNLLKKATSCFSAENLIGKGGCNSVYKGVLSDGKKIAVKVRLSSKEAQKDFAREVDIMTAVRHKRITPILGICIHDDHLISVYEFLARGNLEQNLQGRNRKEKSCSLPWKARFKIAHGIAQALDYLHGASPNPIIHRDIKSSNILLNDDLEPQLSDFGLAVWGSRSSPFLVDTDVAGTFGYLAPEYLMNGEVSEKVDVYSYGVVLLELLSGKKPINCDPTRSGESLVMWARRKLESADVRSILDPKLDGKVDDDQVQKLGRAAKLCLAHAARLRPQMNQILCVLEGKDARTGVEKITCDDDELYPDSSVESHISVAFVDVNEDSESCMSSSSPIRMEDYLKSRWSRSSSFE
>gnl_Utrgi_v4.1_Scf00015.g2207.t1
MRRARAGSGDVASCSAGGALVVVGMNMDKPGRELLTWALVNVVQAGDRVIALHVVDPETDKLTMLGLMKNFASILDAYVDFCKLKQVDLKFKIRKGPSARKILVQEAKSCGAKSLVIGASVINHKIKARISVAEYCAKNLPKSVSIICVDNGKAVFQRSASASYGSISGSDADIPGKKIGVTLPKNSISRVHSRLLCSATGEHASTLVPFREQKLLQSKQRWGLLHSLLFVAQRAFGISSAKKALMAQLALRLPIQPHASASNATQNRITASDGNVCHLDYGICYLKSETDVSICKNFLEELNSIRDKFSRSCKWFSYQELQIATNNFLPDNVIGKGGSSLVYRGRAPGGKALAVKILKPSKDVLEQFVSEVEILASMRHRNIISLVGLCIEEEKLLLVYNLLSRGSMEENLHGTPTRVFGWKERYKVAVGVAKALDHLHNSAEPIIHRDVKSSNILLSDNFEPQLSDFGFATRASSSTHRLDVMEVAGTFGYLAPEYFFHGKVSEKIDVYAFGVVLLELLSGRKPVDSESPKGQESLVMWAKHILREGKISELQDPKLADSCNSHQFELMALAASLCIRSSHQARPGINKVLKLLKFEQETVQWAKQETRQSCEDSDDVVDHQSAANIQSFLDLALLNLEEDSESSCSAEQNISVEAYLGGRQSFSST
>gnl_Utrgi_v4.1_Scf00202.g12408.t1
MGLGLMRRNSTTPQPGGEGPGKVVVVGVKLESRSKELLTWVLMKIATSGDRVIALHIVEPNADMSVLFSLMKTFDSVLSAYEGFCKLKQVDLKLKICRGSRVRKALVHEAKVFGATNLVVGASELGITSGSRTSVAKYCAKHLQGNVFVACVENGKVMFMRESTHSTKAIFGSLEMWSPVSVATQLVESAGDKISPPASIKAHRRGHGWTVLCCGLPHGVGLSGASSKKSSVVQCLWKISSLQSFAPIYPDKRRSLVSNLDDLHSVMDEENDDVVFFKSKRKSCPHSDNGLVEQLKDISHRYSKKCRIFRYKELLIATNHFASGAPKSGRFGWQVRYKVALGVAEALNFLHGLPEPVIHRDVKSSNILLSDDFEPQLSDFGLATRASSCSQVDYYDVAGTFGYLAPEYVIYGKLNEETDIYAFGVVLLELLSGRKPINSNGKVNLVMWAKHVLKEGRMSDLQDPNITGGDNGDEFNRMVAAAVICTREAPQSRPEMSTVVKLLRGDPETVEWVRGEIDSIEESKDLQSEASIKSFINLALLGMEDDATSTESSEQRISVEDYLRGRWKS
>gnl_Utrgi_v4.1_Scf00046.g5168.t1
MRYVPPSSGVVTLSGGGGGAVVVVGMKMHKPGRELLAWALENVVQSGDRVIALHVVDPDTVFKFLRILIFSILCFCFRGEDELALHGLMKSFASIPDDYECFCNLNQAEIKFKICKGSSARKVLVREAKSCGTKLLVTGTSAVNHRIRDKISVGDYCAKNLPKSISVISVDDDKLDMPGAEGITLPKSSGSHVHPELLSSASSDSEHASAFAPSKKQKLLQSKPRLRLLHSLSVVAQRAFGISSTKKALMAPLATRLPIPPHDSVNYATQNQSTASDGDVSHLDYGHVNFKPQGDANIHNNLLEELNAIRVKFSTSCKWFSYQELLLATDNFLPDNLIGKGGSCLVYRGCAPGGMALAVKILKPSKDVLEQFVSEVEILASMRHRNIISLVGLCIEEEKLLLVYNLLSRGSIEQNLHGTARVLGWKERYKAAVGVAKALDHLHNSAEPIIHRDVKSSNILLSDDFEPQLSDFGLATGASTSSHRLDIMGVAGTFGSVYFPLFPCLPSPNYATGSFFCRYLAPEYFFDGKLSEKADVYAFGVVLLELLSGRKPVDCESPKAQNSLVMWAKHIFRGGKISELQDPKLADSCNSDQFEQMAIAAFLCIRSSHQTRPGINTILRLLKCEREVVQWAKEEAQRTCDEADDGDDHQSAANIQSFLDLALRNLEQDSESSSSTEQGISVEDYLRGRQSFSYT
>gnl_Utrgi_v4.1_Scf00698.g20919.t1
MTVEKVGLGRKKVIVGVQLDFHAKELLDWALVKVADPGDTVVAVHVCKSPVRITKDKTVLDGYLRDYEGLCSKNQVALSAHVLGGLSRRKVLVREAKNHRASVLILGICKHSALRGCTSVAKYCSKILSPNVEVMAIDNGKVLFHSRGSNLPVQGLLSDPKPSFYIKPNLGEKCRHPENTESDVSEVSKLSSDTRDSKVSSKEDDPSPIMRQQKGSLRSAALPVDEFIKQRPGWPLRMISSTNQQAADARKMSVVRWVMNLPCRTSPDISGSSSPLSIGGSVEDGNGDAASLLKEMEDTLARNPVRRRFFNYDVLRVSTCDFSSGNGLKQFSRQCITSLYQSSRIATGNLIGKGGSNSVYKGTLPDGKEVAVKALASSKGAWKDFLREFDIMTTLDHERISPLIGVCAEGDNLISVYDFMKRGSLEDNLHGNRKGTNVLPWESRFEVALGIAEALTYLHSKCPRPVIHRDVKSSNIMLTDELQPQLCDFGLATWRPTTGHFLLDRDAVGTFGYLAPEYFLYGRVSDKIDVYAFGVVLLELLSGRKPIDHERESLAIWAKPRLEAGEYSSLLDPNLERENVDEVQMHRMAVAASLCLTQAARLRPSMQQVLSVLKGEEWEESPTRRANDGGFVDEGDVSEFDDEVYPESCAESHLGLALLDVNDDFASFSSVDHCSPLFQSKTTCSRRDDGGDL
>gnl_Utrgi_v4.1_Scf00001.g49.t1
MGKKGVLVGMGGRGEEDQGLLVWVLEKITHPGDSVLALHVCPNSARLSKEKALLEGYMEEYSSLCAQKQVVFSAEIFKGKSYRKVLVREAKKHLASTVVVGVSGHRGIRGWSSIAKYCIKRLPVTADVIAVYNGKIVLRRSSSSSLSIEGTTPERNLRQFVLHIPFKGGSEFGVAGKCEETETCHAMENYMSEKSVPEPQESEGLRICGYHTDGEVSDLKAEEEKFSLVGGSKRCSSTSISLPTEDCRTDLPGWPLLLRTSSLMTRYVQSARKMSVVRWVMSLPCRSLPDVLVLSSPTSGADQDPWESNGKGEASLAWEARFKIAHGLAEVLDYLHNASPNPVIHRDVKSSNILLTEELEPQLSDFGLAVWGPQKSSFLMHNDLVGTFGYLAPEYFMYGRVSEKIDVYAYGVVLLELLSGRKPITSEPKKGQQSLVMWAKPKLTSPDISSILDPNLGGKFDDEQVRRLALAAKLCLAQAATLRPRMNQILQVLDGKTPQIDMDKDNRHKTCDDYNDEELYPESSAESHLTVAFHDVNDDTASSSSSPLSAEEYMKKKWSRSPSLD
>gnl_Utrgi_v4.1_Scf00623.g20165.t1
MTVEKVVLRNKKVIVGIRLDFHAKELLDWALVKVADPGDSVVAIHVCRNPARIPKDKTLLNGFLEDYKGLCSKKQVTLSVHVFGGLSRRKVFAREAKKHRASILVVGICKHSALRFSFRGCTCVAKYCSKILSPDTEVTAVSNGRVFFHRGFSSPVPGFVSDPKPSFHTKESLGMNSSHQENTETDVSEGSRLSFTANVSKFSSKEDDNSPVMRQHKASLSFTYLPGDDFLKQRPGWPLQIFNSTNPVAIDARKMSVVQWVMNLPHRTASDISGSNSPMSLEDAPENGSQNAALLPKEMEDILARNPLICRLFNYEALKVWTSDFSSGNLIGKGGCSSVYKGTLPDGKQVAVKALAQSKGTRKDFIRELDIMTTLDHDRIAPLIGICAEGNNLLSVYDFMPRGSLEENLHGSRKRNTILPWESRFEIAVGVAEALAYLHSKCPRPVIHRDVKPSNIMLTDELKPQLSDFGLATWRPLTGDFLLDRDAVGTFGYLAPEYFLYGRVSDKVDVYAFGVVLLELLSGRKAIDPETESLAIWAKPRLETRDYSSLLDPNLKTDVDKVQMHRLALAASLCLTQAARLRPNMQQVLSVLKGEEWEEEAAAQINGGGVADEGNGSEFDDEVYPESCAESYLSLALLDVNDDLASVASSGRCSPLPGQDYLLRNRRW
>gnl_Utrgi_v4.1_Scf00552.g19356.t1
MVVAAAQAYSGRRAVVVAVKLDSHGRKMLTWALMKVAHAGDRVVALHVLDTNVKAFDSILAVYEGFCNLRQVDLKLKICRGSSVRRIIVHEAKAQGATELLVGASKIRHAICSSVSVAKYCAKKLPEECSVISFNDGKILFHRGSKFKSKFPLDMEESEYPSCNSLLGALQKSFIKSFKLKVGDSPKRMVASEVRSSTSHDLFANALDCVSSSDSTINKISLAHDPGMDNDNTSESISSNLMFMNMPETKPGWPFLHQTSVLNNRCLNNCKIREISVIQWVLRLPDRNCLPVSNSPYRKTGSNLNPESGAIVPIGDFSIPVLLSPGRCSKSMPKELEDLHEKYSATCRLFNLHELASATCNFAPGNMIGKGGCSQVYRGCLPDCEELAVKILKPSEDALKEFVHEIEIVSSLHHKNITSLLGFCFEEKQLLLVYDFLSRGSLEDTLHGYKKDTMAFGWDMRYHVAIGVAGALDYLHNREVDPVIHRDVKSSNILLSNDFEPLLSDFGLAQWTCSTSTSIPSTYVAGTFGYLAPEYFMYGKVTEKIDVYAYGVVLLELLSGRKPIRRDCPKGEESLVLWAKPLLNSDKFPTLLDPKMGNNYDRQQVERMALAASLCVRHSQQARPKMSLVLKVLRGDKEMTNWTRHQAITEAEAFQEDASPPSNLQSHLNLALLGVDEDSLSVSSVCPSISLENDLRERRSSFSRVCPVV
>gnl_Vitvi_Genoscope.12X_GSVIVT01008803001
MKMIPGGSSGEVEKSGGGTVVVGVKLDSQSRELLTWALVKVAQPGDRVIALHVLGHNEMGVCRNCGSRWEIVASFAVYEGFCNLKQVDLKLKICRGSSIGKILVREVKSYVASKVIVGTARNHHAIRSSAAVAKYCAKKLPKDCSVLAVNNGKVVFQREASMRTTVDSQEKEEHRRNGLLGGIQQSVSKKSKALNHGKVNEEPSTICDPSACQSLELGLNSCSQSIEGSSGDSHHEDDSLAIVPVQKLEASSSSISLLIRELPELRPGWPLLRRAILPDRQTSTKSSVRQISVVQWAMRLPSRNFPSAASLDNIESSCDGDEDLSTNLDGESGAIVPVGTVNASAPPSPSRSSTKLAKELEGLHEKYSATCRLFKFQELFSATSNFMPENLIGKGGSSRVYRGCLSDGKELAVKILKQSDDILKEFLLEIEIISTLHHKNIISLLGFCFENNNLLLVYDFLSRGSLEENLYGNKKDLFAFGWSERYKVAVGVAEALDYLHCGSAQAVIHGDVKSSNILLADDFEPQLSDFGLAKWASTSSSHITCSDVAGTFGYMAPEYFMYGKVNEKIDVYAFGVVLLELLSGRKPISSDYPKGQESLVMWAKPILYGGKVSELLDPSLGSNYDSSQMERMVWAAILCIRRAPRARPQMSLVLKLLQGDAEATKWARLQVNACEGSDTPDDEAFPHSNLQSHLNLALLDVEEDSLSMSSIEQSVSLEDYLQGRWSRSSSFD
>gnl_Vitvi_Genoscope.12X_GSVIVT01009950001
MSIINKGNAEKRKEKKRQVLYRIAMKNPYAEMLSCDFIEVAKLKHGLVAIQVCPDSDPVWKEMPSNCRDVCKSEQVNFLSPICEANSGGKALKRVSKHSSKRVPGTTAVLSIARKKITSRRRLRCHSAGPELELKSILYPKENKTGFRDVERTSNSESASVGGGGGALEDGFVSLVHEHGEAPLSTSSLCLKELQESTPGWPLLRTAVPVSEEALSKSEARELSVVQWVMSLPNRSCPVIMRTQNEENDNSIVHDEWEIETTSVQVVQTSEGKSLYGNQKDENLSLQAIQASEDKSMDGSENTENEDFGHASEYKGQVCLQQSMLGWPLLQKTASATPEAFRESKLANKLSVVQWAMKLPDRNQIGLGSNTIESTPLERETNDSEVNENNINSPAVSAKLPKELDLHKTNSSGCRWFSYEELKRATSQFSSENLIGEGGCSSVYKGHLPCGQPVAVKISKSYKEAWNNFSQEINITTSLNHKYIAPLIGICVEDSHLISVYDFVPKGSLEENLHGDRVLPWEVRFKVAVVVAEALNYLHDECSPPVIHRDIKSSNILLSDDFQPQLSDFGLAIMGPTDSTEILDSDVVGTFGYISPEYFMHGRVSDKIDIYSFGVVLLELLSGRRPINSKTLTEEASLVKWAKPILESGDLEALVDPNLDGKFDSVQMHRVVLAATSCINESAELRPKGSQILKLLRGEKDGEEWFKMHVKELKERGKREDDEFDLQLISKPLLDVEDYITSHNCAAEQRKHFTLEEYLKG
>gnl_Vitvi_Genoscope.12X_GSVIVT01024026001
MTVEVVEKKNVLVGIRVDSHSRELLNWAIVKVAEPGDCVVAVHVSEDLSLRDKLLLEGYLEVHERLCDIKQVDLIGQVLPGRSIKRVLVREAKRCAAAAVVVGINWKNAIGGWASMARYCAKRLPSDTEVLAIHNGKVVFRRCSNGQIPGDPRPSFYLPGNSNPRETQSEFADSEASDIERASSVVLQSYEEGSDKGLKDNNFSLGNEHKKVSRRSNSLFVGDPSEQRPGWPLLRRTNSVIPQAPNGRTMSVVQWVMSLPDRSPPETPQCPDKTEKLPKELELLLKTNSSDCRWFSHEVLKASTSQFSSENLIGKGGCNRVYKGILPNSKQVAVKVLKSSKEAWKDFAMEVNIMSSLKHRHIAPLLGICLEDSHLISVYEFFSRGSLEENLHGSIKHKSALSWEVRFNLAVGVAEALNYLHNECSKPVIHRDIKSSNILLSNDFEPQLADFGLAIWGPTTSSFLTHGDVVGTFGYLAPEYFMYGKVSDKIDVYSFGVVLLELLSGRKPIGSESPKGQESLVMWAKPILESGNLRSIMDPDLDGKFDEVQMQRTVLAATLCITQAARRRPKISQILKLLRGEKDVAKWVNSQIEDQHDLENQDENDDEVYPDSSAESHLGLALLDVDDNFTSFSSMEQGNRLSLEEYMKGRWSRSSSLE
>gnl_Vitvi_Genoscope.12X_GSVIVT01026462001
MQRKEEGAQTTSFQDLKTTPLRNLPPGTENSRMELVGESEESGGGSGGDGRSVVVVGVKLDQRSKELLTWALVKVAQSGDRVVAVHVLTDAAAVTMTGGKSSLLSLFDTFKTLLAAYEGFCNLKQVELKLKVCRGSSVPKILVREAKSHANVKVIVGISRTNHTIWRSPAWVAKYCARKLSSNFSVFAVDNGKIVFQRRATAKTTDYSRVVALNQDSGSYLQKARSLCGRNTLIRSFLSCSPYSSVSCSNSVVVDDFPELKPVRLSLRRIFLRNRQSSEKSSLRKMPLSQWVLRLPSCHNSAVVYPDKKHSSSDSDQDEDHSANLDGEKGAILLLGSDAGFTPESPNGSAKSLPKELEGLHEKYSSTCRLFTYQELLLATSNFRPENMVGKGGNSQVYKGCLPDDRELAVKILKQSGDVLKEFVLEIEIITTLHHKNIISLFGFCFEDNNLLLVYDFLSRGSLEENLHGKKKDPMTFGWGERYRVALGVAEALDYLHNGCGQPVIHRDVKSSNILLSDDFEPQLSDFGLAAWANTASHKNCPDVAGTFGYLAPEYFMYGKVNDKIDVYAFGVVLLELLSGRKPISSEYPKGQESLVMWAKPILRSGKISKLLDPDLDSNYDDPQIERMVLAATLCLRRAPRFRPQIGLVLKLLLGDMEIIQWAKQQVSAMEGQEVEGESFPSNIQSHLNLALLDLEDDSLSISSTEQSISLEDYLQGRWSRSSSFA
>FraveV4A2_1g24700.t1
MTGAQPKTVVVGVKLDSHSKELLTWALVKVADPGDHVIAVHVLDSVSEETSCLLSLVKTFDSVLSAYEGFCSLKQVDLKLKVCRGNPIRKILAREAQAFHADVVIVGPSKTHHRIRSSVAVAKYCAWKLPKSFSVFAIDNGKVVFKRDEVDSNTHQLQGNNRKSSMKNVEVLEDVKVNQCEKKSLQTKCQNCEGGSVLLDNSGTQLPGDETKDESLALVPFQSLNSVKNQRPHCFKPGWSILRWTFLRRQQHKEKSPEKTSVLGRFSKPLSSHTSAVVHPDQKHSNSSQDGDHSSMPDGISEATVSLGSNESFPPLTPNHGMESLPEEFLELCKKYSSSCRLFSYEELLLATSNFLPENMVGKGGSSHVYRGHLSDGKELAVKILKPSADILKEFVHEIEIITTLNHKNIISLYGLCFDNNLVLVYDFISRGSLEDNLHGNKKDGNSFSWHDRYNVALGVAEALNYLHNGCEEPVIHRDVKSSNILLSDDFEPQLSDFGLASLASTSSHIDCTDVAGTFGYLAPEYFMHGKVSDKIDVYAFGVVLLELLSGRQPIYSKCPKDQESLVMWAKPILKGGEVAQLLDPSMGSDYDHDQIERMVVAANLCIRHAPGLRPEISTVLKLLQGDEEITRWARQQVSASDELDALDGEVVPTNIKSHLNMALLDLEDDSLSTSSGEQSISVEEYLQGRWSRSTSFD
>FraveV4A2_2g01230.t4
MKFKDFKKHKKSDKKKNVVLVGIKIDGQSRELLGWALAEAAEAGDCVIAVHVCRSSDQSVKEKPIVDSYVEAYEGLCNIKKVHLTSQVLTGSSIRKALVKEAKNHETMAVVVGTGNSSTEGRGKDSTAKYCAKKLPPGTDVVAINKGEVVYRRSTSYEQSGLAVDESRPSMSQIYNSLPRIKSQSEFGDSEAETETDKSFSDKAQSSQASSMCGNEDLKKENKRAHNRSASSLSIGESAEKCLGWPLRRASSMSTQIPGTRNISVVQWVMSLPDRSPQQSPRFSIIRETSFEGGIESTSALDELPNELKSLLETNRCRWFSHEVLKTATTNFSSENLIGKGGCNLVFKGILPDGKKVAVKLMKSSKAKMKDFTHEVDIISSLTHEYIMPLLGFCSEENILISIYDFSPKGSLEENLHVNAGKNKGKPVLSWEVRFKAALGIAEALNYLHNECSPPVIHRDVKSSNILLMPELEPRLSDFGLAIWGPTTTSSLTECTVEGTFGYLAPEYFMYGKISDKIDVYAFGVVLLELLSGRKPIGSDTDKQQESLVMWAKPKLENGDIHDILDPNFDGKLDEIQVLRMVYAAKLCIIRSARLRPKMSQIVNLLKGDQDVEMYVNPPYFDVEDTENRDDNDDEVYPNSSAELHLNLALLDVDDNTTSFSSVEHSTRSWEEYLEGRWSRSSSFD
>FraveV4A2_2g27940.t1
MLQIGFGGGEAEMDKGRCVVVGVKLDSKSRELLTWALVKVAEPGDSVVALHVLGKNEIVDRDGKSSLLSLVKAFDSVLAVYEGFCNLKQVDLKLKICRGASIKKILVREAKSYNACKCIVGTSQSHHKIRSSTTVAKYCAKKLSKDCGILAVNNGKVVFSREGSQPSCDSQGSEEHRRNGLLSAFHRHKSSKVLNEGSDNLPSKKAYDEVNCKKMEQTLAKIFFECTDTVEKQKCSVCSRPSVDNSSHQSAEDSSAEDGEDNSMAIVPVPREEASSITKLIKELPEARPGWPLLRRAVLPDPSERSMIRKISVVQWAMQLPSRHHRQNNCDPGEDQPSSLDGETGAIVPVGSEAMTAPSSPDHNLRKLPRELEGLHEKYSYTCRLFNYQELQSATSYFLAENLIGRGGSSQVYKGCLPDGKELAVKILKPSEDVLKEFVLEIEIITTLNHKNIISLLGFCFEDNNLLLVYDFLSRGSLEENLHGSKKDPNAFGWNERYKVAVGVAEALEYLHSGSAQPVIHRDVKSSNILLSDDFEPQLSDFGLAKWASTSSSHITCTDVAGTFGYLAPEYFMYGKVNDKIDVYAFGVVLLELLSGKKPISSDYSKGNESLVMWAKPILNSGKVSQLLDPSLGNKYDQGQVERMVLAATLCIRHSPRARPQMSFVVKLLQGDVEMIKWARLQVHAWEESDILDDEACPRSNLQSHLNLALLDVEDDSLSMSSIEQTVSLEDYLRGRWSRSSSFD
>FraveV4A2_2g38170.t1
MRTRKRNSSMESDREWLSCDMSESIFGWPLQKVTVPIETREACEKSVNDSKSWEVEDEYASPLSRIGWSLRVANSETMSTPARSFESKEMSVVEWVMGLPNRTTFVNLQLAKELKFLVKNDSQGCRMFSFAEIRTATSQFSSENLIGEGGCSSVYRGVLRCGKSVAVKILKAYKEAWDDFCLETKFVSSIKHKHIASLIGVCVEDENLVLVYELLPRGSLEENLHDCHDGSVLPWAVRFKVAAVVAEALNYLHNECPHPIIHRDVKSANILLSSDLQPQLSDFGLAIWGSVDSSYVISNDVVGTFGYMAPEYFMQGRVSDKVDVYAFGVVLLELLSGRKPVDVEAPKGQESLIKWARKLLKIGDLTALLDPKLKGDYDIVQMRRMSSAANLCTNQSAHIRPNMRQVLNLLRGETDANESDYHEADDDSLLEADSNSVSEMSETKDDSISSSNSKDGSISSSSSTDTASSAGITPRFKLRDYLSIHDHHF
>Maldo_HF_10435
MILEEALRDLIKKKNKKKNVVLVGIPIDSQSTELLGWALVKVAQPGDCVIAAHVCRSSDYVSKAKTMLDGYVEAYEGLCDMKKVELISQVLTGRSIRKALVREAKRHSTVAIVVGISNPNTLGSWDSTAKFCGKKLRPTTDVVGIHNGKIVFRRCTSNQLPGLTEDPRPSLCFESLTPKGYSSEFGDFEADTETPKSSDMAESSLDGSKHSCEDTMYEQKRVPWRSTSLGAAEHVVKNLGWPLLRRASSANPQFPATRDMSVVQWVMSLPDRSPQQSPQCTTIKENPFERSVGDIVDESMKDGFSAFDELPERLKHLLQTKSSGCRWFSHELLKASTSQFSSENLIGKGGCNLVYKGTLSDGKPVAVKIMKSSKEAWKDFTDEVDIMSSLKHKNILPLLGFCIKDNVLISVYDFLPKGSLEANLHGKNNYKSLLSWEVRFNVAVGIAKALSYLNNECPQPVIHRDVKSSNILLTKDFEPQLSDFGLAIWGPTATSFKTECDVVGTFGYLAPEYFMYGKISDKIDVYAFGVVLLELLSGRKPIGSETPKEQESLVMWAKPKIEKGDVKEILDPNLDGKFDEVQVLRMVHAAKLCITRSARLRPKMTEILKLLKGDSDVENQPNSQSFDIEESENWDDNDDEVYPNSSAELHLGLALLDVDDDTTTTSSSSSVKSIALEIWSGSRPSFEILVLFRSIGAYSSLVFALFTLMDDQEVFPGANMGGELASSCSMDSFFDDLLKDTHACTHAHTCNPPGPDYSHTHTCFHVHTKILSSASEDKAGTDDTAESGEKKSKKQPLGNKVAVRKYREKEKARVKLLEDEVVNLRAENRRLVMRLQGQPALEAEIARLKCLLVDIRGRIEGEIGSFPYQKSVNPSLPNSNMPGAIFMNPCNVQCDDQLYCLRPGMDGKCGDGAVMNGQDFNGCGFESLQCFANQDGGAKELPDCGLGNGVSNVNSSGTNDEKNVLLLTNPPIELMGQERPSGLPTLVVVVVVVVDL
>Maldo_HF_12587
MKLLSGTDGAGGGGGGKTVVVGVKLDSHSKELLTWALVKVAETGDNVVAIHVLEDHLLASSDGTSSLLSLVKTFDSVLSAYEGFCNLKQVDLKLKVCRGGSVRKLLVREAKAFHAATTIVGTSKTHHRIGSSSTSVAKYCARKLSKNFSVFAVDNGKIVFKRVGTDRTADQFQGNGQNRSYVHTSLVGESLSKNAKAPNDSELNQCRHFVRKSCSKCGKKTLQINCETCVGDPVLLDNSGTKLADELPAEGVEDNSLALVPIQRLDLASNSFKLQDSQCLKPGWSLIRQAFLPKRQHVEKSEKKTSVFRWVLRPLSWHTSSVIYPDQKQNNSCHGEDSSSVLDGISGAIVPFEPDAIYSPLFPNHGNDPLPEEFVDSCKKFSSSCRLFSYEELLSATSNFIPENMVGKGGSSYVYRGCLLDGKEWAVKILKPSGDILKEFVHEIEIIKSLNHKNIISLVGFCFEENHLLLVYDFISRGSLEENLHGNKKDANAFGWKQRYNVAIGVAEALDYLHNGCEEPVIHRDVKSSNILLSDDFEPQLSDFGLACSASVSTDISCTDVAGTFGYLAPEYFMHGKVSDKIDVYAFGVVVLEILSGRKPIFSKDPKGQESLVMWAKPILKSGNVAQLLDPSLGIAYDHDQIERMILAANLCIRHAPGLRPNISVVLKLLQGDEEVTRWARQVSVSEEDEAVDGEAPSCNIQSHLNLALRDLEDDSVSVSSGEQSIALEDYLQGRWSRSSSFN
>Maldo_HF_12598
MVEKGCGGGHAEAESCGGRSVVVGVKLDSKSRELLTWALVKVAQPGDRVIALHVLGKNEIVDRDGKSSLLSLVKAFDSVLAVYDGFCNLKQVDLKLKICRGTSVKKILVREANSYTASKVIVGTAQNHHKIRSSTTVAKYCAKKLSKDCGVLAVNNGKVLFNREGSQTTYCDPQGSEEHRRNSLLSAFHRSVYKSSKVLNEGSDSVTLKDTYGQVNCQNLEQGLAKVFLECSESVEKQKCSVCSRPSVDSSCHQSAEESSDDGDNKYMAIVPVQKEEALAPSSISMLIKELPEVRPGWPLLRRAVLPDRQSPERSWIRKISVVQWAMQLPSRQHLTASNFDEGKNSCDSDQPSCLNGESGAIVAVGGEAMTAPPSPDYNSKSLPKELEGLHEKYSATCRLFNYQELQSATSYFLAENFIGRGGSSQVYRGCLPDGKELAVKILKPSEDVLKEFVLEIEIITTLNHKNIISLLGFCFEDNNLLLVYDFLSRGSLEENLHGTKKDPLAFGWNERYKVAVGVAEALDYLHTGSAQPVIHRDVKSSNILLSDDFEPQLSDFGLAKWASTSSSHITCTDVAGTFGYLAPEYFMYGKVNDKIDVYAFGVVLLELLSGRKPISSDHPKGHESLVMWAKPILNSGKVSQLLDPCLGDNYDQGQIERMVLAATLCIRHASRARPQMSFIVKLLQGDADVTKWSRLQVHAMEESDVLENETCPRSNLQSHLNLALLDVEDDSLSMSSIEQTVSLEDYLKGRWSRSSSFD
>Maldo_HF_13607
MHDSLGSNYRDSCDEALLSSTCPFKTEMPEPALGWPLQRLTVSPLRLSQEARRKSDSFDMFSEREDDESPLSRPGWPLLRIAAASAETMSTTPMREFKSRENMSVVQWVMMDLPRRRFLSVNSQPQEGDEICSTVAPTQLSDELEFLTAENSEGCKVFSYAELSSATCHFSTENLIGEGGCSSVYKGCLGGGESVAVKVLKSYKEAWNDFFLEAKFVSSIQHKHITCPIGVCMEDGNLILVYDLFPRGSLEGNLHGCSDGLILPWSVRFNVAVAVAEALTYLHNECPQPIIHRDVKSSNILLSDDLQPQLSDFGLATWGPMDSGCVISSDVVGTFGYIAPEYFMHGVVSDKIDVYAFGVVLLELLSGRKPVDAEALKGQESLVKWARHSLDIMDLKALLDPKLNGDYDAAQMRRMVMAAGLCINQSPRRRPEARQVLKLLTGETDAKECVDLHAVKSSDACYQDEDDNQFLEIGHLSVSAMSDTNDGSISRSSSTDTASSAEKPHRYKLKDYLLIPDRYSLREISPINMKSVIPEEEGASEASGSLGFRNLKRMIKGLFLLLPPWLPSDK
>Maldo_HF_20996
MEHQHTGSNYRDSCDEVLLSSICPFKTEMPEPALGWPLRRKLDSFDMFSEREDDESPLSRPGWPLLRIAAASAEAMSTTPMREFKSRENMSVVQWVMMDLPSRRFLSVNSQPQEGDENCLTVAPTQLSDELEILVAENSAGCRLFSYAEISSATCHFSAENLIGEGGCSSVYRGCLEGGESVAVKVLKSYKEAWDDFFLETKFASSIQHKHIASLLGACVEDGNLILVYDLFPRGSLEGNLYDCSDGCILPWEVRFNVAVAVAEALTYLHNECPQPIIHRDVKSSNILLSDELQPQLSDFGLATWGPTDSGYVISSDVVGTFGYIAPEYFMHGMVSDKIDVYAFGVILLELISGRKPVDEASKGQESLVKWARNLLDVMDLKSLLDPKLNGDYDVAQMRRMVMAAGLCINQSPRLRPKASQVLKLLTGETDANECFNLHAVKSREMCCRDEDDDLFPEVGWRSVSAMSDTNDGSISRSSSTNTASSAEKPHRYKLKDYLTIPDHYSLSEISFINMKSALPEEEGAGEASGSLGFRNLMRMIKGIVTFL
>Maldo_HF_36029
MILEEVLRGLIKKKNKKNVVLVGIPIDSQSTELLGWALVKVAEPGDCVIAVHVCRSSDYVSKTKKMLDGYVEAYEGLCDIKKVELIGQVLTGRSIRKALVREAKNHSTVAIVVGTSKPKTLGGWDSTAKFCAKKVPPTTDVVAIHNGKIVFRRCTSNQLPALVSLTEDPRPSLCFASLTPKGYSSEFSDFEAHRETPKSPSNMAESSLNGSKHGSEETKNEQKRVPWRSVSLGAAGHVDKNLGWPLLRRANSIDPQLSATRDMSVVQWVMSLPDRSPQQFPRCTTIKENPFERSIGDIVHESMEGSFPAYDELPEGFKHLLETNSSSCRWFSYELLKASTSQFASENLIGKGGCNLVYKGTLPAGKPVAVKLMKSSKEAWKDFVHEADIISSLKHKHILPMLGFCIKDNVLISVYDFLPKGSLEGNLHGKNKDKSVLSWEVRFNAAVGIAEALNYLHGKCPQPVIHRDVKSSNILLTKDLEPQLSDFGLAIWGPTTTSFKTECDVVGTFGYLAPEYFMYGKISDKIDVYAFGVVLLELLSGRKPIGSETPKEQESLVMWAKPKIESGDVKDLLDPNLDAKFDEVQVLRMVRAAKLCITRSARLRPKMSELLKLLKGLSDVEKQVNSQSFDIEESENWDDNDDEVYPNSSAELHLGLALLDVDDDTTSSSSSVERSNSLSWEQYLKGRWSRSSSFD
>Malba_006895
MPEPALGWPLQGLTVSPLRLSQEARQKSDSLDMFSKREDDESPLSRPGWPLLRIAAASAEAMSTTPMREFKSRENMSVVQWVMMDLPSRRFLSVNSQPQEGDENCLTVAPTQLSDELEILVAENSAGCRLFSYAEISSATCHFSAENLIGEGGCSSVYRGCLEGGESVAVKVLKSYKEAWDDFFLETKFTSSIQHKHIASLLGACVEDGNLILVYDLFPRGSLEGNLYDCSDGCILPWEVRFNVAVAVAEALTYLHNECPQPIIHRDVKSSNILLSDELQPQLSDFGLATWGPTDSGYVISSDVVGTFGYIAPEYFMHGMVSDKIDVYAFGVILLELLSGRKPVDEASKGQESLVKWARNLLDVMDLKALLDPKLNGDYNVAQMRRMVMAAGLCTNQSPHLRPKASQVLKLLTGETDANECFNLLAVKSREMCCRDEDDDLFPEVGWRSVSAMSDTNDGSISRSSSTNTASSAKKPHRYKLGHIVKQVPEVQQLLLIQEVDWVQDQLVPFLEGGNLPCRKKRAQVRHLVPRAVAI
>Malba_007558
MNSQHRQRKPQSCRKLTEKPKRPRLDKRTLHCLKMVQECCGGGHAKVESCGGRSVVVGVKLDSKSRELLTWALVKVAQPGDRVIALHVLGKNEIVDRDGKSSLLSLVKAFDSVLAVYDGFCNLKQVDLKLKICRGTSIKIILVREANSYTASKVIVGTAQNHHKIRSSTAVAKYCAKKLSKDCGVLAVSNGKVVFNRECSQANYGNPQGSEEHCRNSLLSAFHRSVHKSSKVLNEGGDSVTLKDTYCQVSCQKLEQGLAKVFLECSESVATKKCSVCSGPSVDSSGHQSADKFSDDVEDKSMAIVPVQREEALAVSSISMLIRELPEVKPVGGKAMIAPPSPDYNLKVLPKELEGLHEKYSATCRLFTYQELQSATAYFLADNIIGRGGSSQVYRGCLPDGKELAVKILKPSEDVLKEFVLEIDIITTLNHKNIISLLGFCFEDNNLLLVYDFLSRGSLEENLHGTKKDPLACGWNERYKVAVGVAEALDYLHTGSAQSVIHRDVKSSNILLSDDFEPQLSDFGLAKWVATSSSHITCSDVAGTFGYLAPDYFMYGKVNDKIDVYAFGVVLLELLSGRKPISSDHPKGHESLVMWAKPILNGGQVSQLLDPRLGNNYDQGLIERMVLAATLCIRHAPRARPQMSFIVKLLKGDADVTKWARLQVHAVEESDVLENETCQHSNLQYHLNLALLDVEDDSLSMSSIEQTVSLEDYLKGRWSRSSSFD
>Malba_013962
MILEEALRDLIKKKNKKKNVVLVGIPIDSQSTELLGWALVKVAQPGDCVIAAHVCRSSDYVSKAKTMLDGYVEAYEGLCDMKKVELISQVLTGRSVRKALVREAKKHSTVAIVVGISNPNTLGSWDSTAKFCGKKLRPTTDVVGIHNGKIVFRRCTSNQLPGLTEDPRPSLCFESLTPKGYSSEFGDFEEDTETPKSSDMAESSLDGWKHSSEDTMYEQKRVPWRSTSLGAAEHVVKNLGWPLLRKASSANPQFPATRDMSVVQWVMSLPDRSPQQSPQCTTIKENPFERSIGDIVDESMKDGFSAFDEIPERLKHLLQTKSSGCRWFSHELLKASTSQFSSENLIGKGGCNLVYKGTLSDGKPVAVKIMKSSKEAWKDFTDEVDIMSSLKHKNILPLLGFCIKDNVLISVYDFLPKGSLEANLHGKNNYKSVLSWEVRFNVAVGIAKALSYLNNECPQPVIHRDVKSSNILLTKDFEPQAKPKIEKGDVKEILDPNLDGKFDEVQVLRMVHAAKLCITRSARLRPKMTEILKLLKGDSDVENQPNSQSFDIEESENWDDNDDEVYPNSSAELHLGLALLDVDDDTTTTSSSSVERSNSLSWEEYLKGRWSRSSSFD
>Malba_016488
MPEPALGWPLQRLTVSPLRLSQEARRKSDSFDMFSEREDDESPLSRPGWPLLRIAAASAETMSTTPMREFKSRENMSVVQWVMMDLPRRRFLSVNSQPQEGDEICSTVAPTQLSDELEFLTAENSEGCKVFSYAELSSATCHFSTENLIGEGGCSSVYRGCLGGGESVAVKVLKSYKEAWNDFFLEAKFVSSIQHKHITCPIGVCMEDGNLILVYDLFPRGSLEGNLHGCSDGLILPWGVRFNVAVAVAEALTYLHNECPQPIIHRDVKSSNILLSDDLQPQLSDFGLATWGPMDSGCVISSDVVGTFGYIAPEYFMHGVVSDKIDIYAFGVVLLELLSGRKPVDAEALKGQESLVKWARHSLDIMDLKALLDPKLNGDYDAAQMRKMVMAAGLCINQSPRRRPEARQVLKLLTGETDANECVDLHAVKSSDACYQDEDDNQFLEIGHLSVSAMSDTNDGSISRSSSTDTASSAEKPHRYKLKDYLLIPDRYSLREISPINM
>Malba_032176
MILEEVLRGLIKKKNKKNVVLVGIPIDSQSTELLGWALVKVAEPGDCVIAVHVCRSSDYVSKTKKMLDGYVEAYEGLCDIKKVELIGQVLTGRSIRKALVREAKNHSTVAIVVGTSKPKTLGGWDSTAKFCAKKLPPTTDVVAIHNGKIVFRRCTSNQLPALVSLTEDPRPSLCFESLTPKGYSSEFSDFEAHRETPKSPSNMAESSLNGSKHGSEETKNEQKTVPWRSVSLGSAGHVDKNLGWPLLQRANSVDPQLSATRDMSVVQWVMSLPDRSPQQFPRCTTIKENPFERSIGDIVHESMEGSFPAYDELPEGFKHLLETNSSSCRWFSYELLKASTSQFASENLIGKGGCNLVYKGTLPDGKPVAVKLMKSSKEAWKDFVHEADIISSLKHKHILPMLGFCIKDNVLISVYDFLPKGSLEGNLHGKNKDKSVLSWEVRFNAAVGIAEALNYLHGKCPQPVIHRDVKSSNILLTKDLEPQLSDFGLAIWGPTTTSFKTECDVLGTFGYLAPEYFMYGKISDKIDVYAFGVVLLELLSGRKPIGSETPKEQESLVMWAKPKIESGDVKDLLDPNLDAKFDEVQVLRMVWAAKLCITRSARLRPKMSEILKLLKGLSDVEKQVNSQSFDIEESENWDDNDDEVYPNLSAELHLGLALLDVDDDTTSSSSSVERSNSLSKEISICAV
>Malba_038898
MAGHSSRGHKISHPVSDPTHSPFSILHSSTTTDHDSISQFAIGSSGTQSTSEADEMKLLSGTDGAGGGGGGKTVVVGVKLDSHSKELLTWALVKVAETGDNVVAIHVLEDHLLATSDGTSSLLSLVKTFDSVLSAYEGFCNLKQVDLKLKVCRGDSVRKLLVREAKAFHAATTIVGTSKTHHRIGSSSTSVAKYCARKLSKNFSVFAVDNGKIVFKRVGTDRTADQFQGNGPNRSYVHTSLVGESLSKNAKAPNDSEINQCRHFVRKSCSKCGKKTLQINCETCVGDPVLLDNSGTKLADELPAEGVEDNSLALVPIQRLDLASNSFKLQDSQCLKPGWSLIRQAFLPKRQHVEKSEKKTSVFRWVLRPLSWHTSSVIYPDQKQNNSCHGEDSSSVLDGISGAIVPFEPDAIYSPLFPNHGNDPLPEEFVDSCKKLSSSCRLFSYEELLSATSNFIPENMVGKGGSSYVYRGCLLDGKEWAVKILKPSGDILKEFVHEIEIIKSLNHKNIISLVGFCFEENHLLLVYDFISRGSLEENLHGNKKDANAFGWKQRYNVAIGVAEALDYLHNGCEEPVIHRDVKSSNILLSDDFEPQLSDFGLACSASVSTDISCTDVAGTFGYLAPEYFMHGKVSDKIDVYAFGVVVLEILSGRKPIFSKDPKGQESLVMWAKPILKSGNVAQLLDPSLGIAYDHDQIERMILAANLCIRHAPGLRPNISVVLKLLQGDEEVTRWARQVSVSEEDEAVDGEAPSCNIQSHLNLALRDLEDDSVSVSSGEQSIALEDYLQGRWSRSSSFN
>Malba_038985
MVEKGCGGGHAEAESCGGRSVVVGVKLDSKSRELLTWALVKVAQPGDRVIALHVLGKNEIVDRDGKSSLLSLVKAFDSVLAVYDGFCNLKQVDLKLKICRGTSVKKILVREANSYTASKVIVGTAQNHHKIRSSTTVAKYCAKKLSKDCGVLAVNNGKVLFNREGSQTTYCDPQGSEEHRRNSLLSAFHRSVYKSSKVLNEGSDSVTLKDTYGQVNCQNLEQGLAKVFLECSESVEKQKCSVCSRPSVDSSCHQSAEESSDDGDNKYMAIVPVQKEEALAPSSISMLIKELPEVRPGWPLLRRAVLPDRQSPERSWIRKISVVQWAMQLPSRQHSTASNFDEGKNSCDSDQPSCLNGESGAIVAVGGEAMTAPPSPDYNSKSLPKELEGLHEKYSATCRLFNYQELQSATSYFLAENFIGRGGSSQVYRGCLPDGKELAVKILKPSEDVLKEFVLEIEIITTLNHKNIISLLGFCFEDNNLLLVYDFLSRGSLEENLHGTKKDPLAFGWNERYKVAVGVAEALDYLHTGSAQPVIHRDVKSSNILLSDDFEPQLSDFGLAKWASTSSSHITCTDVAGTFGYLAPEYFMYGKVNDKIDVYAFGVVLLELLSGRKPISSDHPKGHESLVMWAKPILNSGKVSQLLDPCLGDNYDQGQIERMVLAATLCIRHASRARPQMSFIVKLLQGDADVTKWSRLQVHAMEESDMLENETCPRSNLQSHLNLALLDVEDDSLSMSSIEQTVSLEDYLKGRWSRSSSFD
>Malsi_05g013440
MMLEEALRDLIKKKNKKKNVVLVGIPIDSQSTELLGWALVKVAQPGDCVIAAHVCRSSDYVSKAKTMLDGYVEAYEGLCDMKKVELISQVLTGRSIRKALVREAKKHSTVAIVVGISNPNTLGSWDSTAKFCGKKLRPTTDVVGIHNGKIVFRRCTSNQLPALVGLTEDPRPSLCFESLTPKGYSSEFGDFEADTETPKSSDMAESSLDGSKHSSEDTMYEQKRVPWRSTSLGAAEHVVKNLGWPLLRRASSANPQFPATRDMSVVQWVMSLPDRSPQQSPQCTTIKENPFERSIGDIVDESMKDGFSAFDELPERLKHLLQTKSSGCRWFSHELLKASTSQFSSENLIGKGGCNLVYKGTLSDGKPVAVKIMKSSKEAWKDFTDEVDIMSSLKHKNILPLLGFCIKDNVLISVYDFLPKGSLEANLHGKNNYKSLLSWEVRFNVAVGIAKALSYLNNECPQPVIHRDVKSSNILLTKDFEPQLSDFGLAIWGPTATSFKTECDVVGTFGYLAPEYFMYGKISDKIDVYAFGVVLLELLSGRKPIGSETPKEQESLVMWAKPKIEKGDVKEILDPNLDGKFDEVQVLRMVHAAKLCITRSARLRPKMTEILKLLKGDSDVENQPNSQSFDIEESENWDDNDDEVYPNSSAELHLGLALLDVDDDTTTTSSSSVERSNSLSWEEYLKGRWSRSSSFD
>Malsi_08g000970
MRDSLGSNYRDSCDEVLLSSTCPFKTEMPEPALGWPLQGLTVSPLRLSQEARQKSDSLDMFSKREDDESPLSRPGWPLLRIAAASAEAMSTTPRREFKSRENMSVVQWVMMDLPSRRFLSVNSQPQEGDENCLTVAPTQLFDELEILAAENSAGCRLFSYAEISSATCHFSAENLIGEGGCSSVYRGCLEGGESVAVKVLKSYKEAWDDFFLETKFASSIQHKHIASLLGACVEDGNLILVYDLFPRGSLEGNLYDCSDGCILPWEVRFNVAVAVAEALTYLHNECPQPIIHRDVKSSNILLSDELQPQLSDFGLATWGPTDSGYVISSDVVGTFGYIAPEYFMHGMVSDKIDVYAFGVILLELLSGRKPVDEASKGQESLVKWARNLLDVMDLKALLDPKLNGDYDVAQMRRMVMAAGLCINQSPRLRPKASQVLKLLTGETDANECFNLHAVKSREMCCRDEDDDLFPEVGWRSVSAMSDTNDGSISRSSSTNTVSSAHKPHRYKLKDYLSIPDHYSLSEISFINM
>Malsi_08g014450
MVQEGCGGGHAKVESCGGRSVVVGVKLDSKSRELLTWALVKVAQPGDRVIALHVLDKNEIVDRDGKSSLLSLVKAFDSVLAVYDVDLKLKICGGTSIKKILVREANSYTASKVIVGTAQNHHKIRSSTAPWPNTEAKSIAGTVCSAHFTDQCISLPNSGHQSADEFSDDVEDKSMAIVPVQREEALAVSSISMLIRELPEVKPDNIIGRGGSSQVYRGCLPDGKELAVKILKSSEDVLKEFVLEIDIITTLNHKNIISLLGFCFEDNNLLLVYDFLSRGSLEENLHGTKKDPLACGWNERYKVAVGVAEALDYLHTGSAQSVIHMDVKSSNILLSDDFEPQARFLQLSDFGLAKWVSTSSSHITCSDVAGTFGYLAPEYFMYGKVNDKIDVYAFGVVLLELLSGRKPISSDHPKGHESLVMWAKPILNGGQESQLLDPRLGNNYDQGLIERMVLAATLCIRHAPRNELSQIVKLLKGDADVTKWARLQVHAVEESDVLENETCPHSNLQYHLNLALLDVEDDSLSMSSIEQTVSLEDYLKGRWSRSSSFD
>Malsi_10g012770
MILEEVLRGLIKKKNKKNVVLVGIPIDSQSTELLGWALVKVAEPGDCVIAVHVCRSSDYVSKTKKMLDGYVEAYEGLCDIKKVELIGQVLTGRSIRKALVREAKNHSTVAIVVGTSKPKTLGGWDSTAKFCAKKLPPTTDVVAIHNGKIVFRRCTSNQLPALVSLTEDPRPSLCFESLTPKGYSSEFSDFEAHRETPKSPSNMAESSLNGSKHGSEETKNEQKRVPWRSVSLGAAGHVDKNLGWPLLRRANSVDPQLSATRDMSVVQWVMSLPDRSPQQFPRCTTIKENPFERSIGDIVHESMEGSFPAFDELPEGFKHLLETNSSSCRWFSYELLKASTSQFASENLIGKGGCNLVYKGTLPAGKPVAVKLMKSSKEAWKDFVHEADIISSLKHKHILPMLGFCIKDNVLISVYDFLPKGSLEGNLHGKNKDKSVLSWEVRFNAAVGIAEALNYLHGKCPQPVIHRDVKSSNILLTKDLEPQLSDFGLAIWGPTTTSFKTECDVVGTFGYLAPEYFMYGKISDKIDVYAFGVVLLELLSGRKPIGSETPKEQESLVMWAKPKIESGDVKDLLDPNLDAKFDEVQVLRMVRAAKLCITRSARLRPKMSEILKLLKGLSDVEKQVNSQSFDIEESENWDDNDDEVYPNSSAELHLGLALLDVDDDTTSSSSSVERSNSLSWEQYLKGRWSRSSSFD
>Malsi_15g001020
MPEPALGWPLQRLTVSPLRLSQEARRKSDSFDMFSEREDDESPLSRPGWPLLRIAAASAETMSTTPMREFKSRENMSVVQWVMMDLPRRRFLSVNSQPQEGDEICSTVAPTQLSDELEFLTAENSEGCKVFSYAELSSATCHFSTENLIGEGGCSSVYKGCLGGGESVAVKVLKSYKEAWNDFFLEAKFVSSIQHKHITCPIGVCMEDGNLILVYDLFPRGSLEGNLHGCSDGLILPWSVRFNVAVAVAEALTYLHNECPQPIIHRDVKSSNILLSDDLQPQLSDFGLATWGPMDSGCVISSDVVGTFGYIAPEYFMHGVVSDKIDVYAFGVVLLELLSGRKPVDAEALKGQESLVKWARHSLDIMDLKALLDPKLNGDYDAAQMRRMVMAAGLCINQSPRRRPEARQVLKLLTGETDAKECVDLHAVKSSDACYQDEDDNQFLEIGHLSVSAMSDTNDGSISRSSSTDTASSAEKPHRYKLKDYLLIPDRYSLREISPINM
>Malsi_15g012940
MVEKGCGGGHAEAESCGGRSVVVGVKLDSKSRELLTWALVKVAQPGDRVIALHVLGKNEIVDRDGKSSLLSLVKAFDSVLAVYDGFCNLKQVDLKLKICRGTSVKKILVREANSYTASKVIVGTAQNHHKIRSSTTVAKYCAKKLSKDCGVLAVNNGKVLFNREGSQTTYCDPQGSEEHRRNSLLSAFHRSVYKSSKVLNEGSDSVTLKDTYGQVNCQNLEQGLAKVFLECSESVEKQKCSVCSRPSVDSSCHQSAEESSDDGDNKYMAIVPVQKEEALAPSSISMLIKELPEVRPGWPLLRRAVLPDRQSPERSWIRKISVVQWAMQLPSRQHSTASNFDEGKNSCDSDQPSCLNGESGAIVAVGGEAMTAPPSPDYNSKSLPKELEGLHEKYSATCRLFNYQELQSATSYFLAENFIGRGGSSQVYRGCLPDGKELAVKILKPSEDVLKEFVLEIEIITTLNHKNIISLLGFCFEDNNLLLVYDFLSRGSLEENLHGTKKDPLAFGWNERYKVAVGVAEALDYLHTGSAQPVIHRDVKSSNILLSDDFEPQLSDFGLAKWASTSSSHITCTDVAGTFGYLAPEYFMYGKVNDKIDVYAFGVVLLELLSGRKPISSDHPKGHESLVMWAKPILNSGKVSQLLDPCLGDNYDQGQIERMVLAATLCIRHASRARPQMSFIVKLLQGDADVTKWSRLQVHAMEESDVLENETCPRSNLQSHLNLALLDVEDDSLSMSSIEQTVSLEDYLKGRWSRSSSFD
>Malsi_15g013040
MKLLSGTDGAGGGGGGKTVVVGVKLDSHSKELLTWALVKVAETGDNVVAIHVLEDHLLASSDGTSSLLSLVKTFDSVLSAYEGFCNLKQVDLKLKVCRGGSVRKLLVREAKAFHAATTIVGTSKTHHRIGSSSTSVAKYCARKLSKNFSVFAVDNGKIVFKRVGTDRTADQFQGNGPNRSYVHTSLVGESLSKNAKAPNDSELNQCRHFVRKSCSKCGKKTLQINCETCVGDPVLLDNSGTKLADELPAEGVEDNSLALVPIQRLDLASNSFKLQDSQCLKPGWSLIRQAFLPKRQHVEKSEKKTSVFRWVLRPLSWHTSSVIYPDQKQNNSCHGEDSSSVLDGISGAIVPFEPDAIYSPLFPNHGNDPLPEEFVDSCKKFSSSCRLFSYEELLSATSNFIPVYFKRDVILTNFKSHVSENMVGKGGSSYVYRGCLLDGKEWAVKILKPSGDILKEFVHEIEIIKSLNHKNIISLVGFCFEENHLLLVYDFISRGSLEENLHAQFSDQGNKKDANAFGWKQRYNVAIGVAEALDYLHNGCEEPVIHRDVKSSNILLSDDFEPQLSDFGLACSASVSTDISCTDVAGTFGYLAPEYFMHGKVSDKIDVYAFGVVVLEILSGRKPIFSKDPKGQESLVMWAKPILKSGNVAQLLDPSLGIAYDHDQIERMILAANLCIRHAPGLRPNISVVLKLLQGDEEVTRWARQVSVSEEDEAVDGEAPSCNIQSHLNLALRDLEDDSVSVSSGEQSIALEDYLQGRWSCSSSFN
>Malsy_05g012070
MILEEALRDLIKKKNKKKNVVLVGIPIDSQSTELLGWALVKVAQPGDCVIAAHVCRSSDYVSKAKTMLDGYVEAYEGLCDMKKVELISQVLTGRSIRKALVREAKRHSTVAIVVGISNPNTLGSWDSTAKFCGKKLRPTTDVVGIHNGKIVFRRCTSNQLPALVGLTEDPRPSLCFESLTPKGYSSEFGDFEEDTETPKSSDMAESSLDGSKHSSEDTMYEQKRVPWRSTSLGAAEHVVKNLGWPLLRRASSANPQFPATRDMSVVQWVMSLPDRSPQQSPQCTTIKENPFERSIGDIVDESMKDGFSAFDELPERLKHLLQTKSSGCRWFSHELLKASTSQFSSGGCNLVYKGTLSDGKPVAVKIMKSSKEAWKDFTDEVDIMSSLKHKNILPLLGFCIKDNVLISVYDFLPKGSLEANLHGKYQLLFPFFYFLGKDCSNHVDFKIVSDAGKNNYKSLLSWEVRFNVAVGIAKALSYLNNECPQPVIHRDVKSSNILLTKDFEPQLSDFGLAIWGPTATSFKTECDVVGTFGYLAPEYFMYGKISDKIDVYAFGVVLLELLSGRKPIGSETPKEQESLVMWAKPKIEKGDVKEILDPNLDGKFDEVQVLRMVHAAKLCITRSARLRPKMTEILKLLKGDSDVENQPNSQSFDIEESENWDDNDDEVYPNSSAELHLGLALLDVDDDTTTTSSSSVERSNSLSWEEYLKGRWSRSSSFD
>Malsy_08g001570
MFSEREDDESPLSRPGWPLLRIAAASAEAMSTTPMREFKSRENMSVVQWVMMDLPSRRFLSVNSQPQEGDENCLTVAPTQLSDELEILVAENSAGCRLFSYAEISSATCHFSAENLIGEGGCSSVYRGCLEGGESVAVKVLKSYKEAWDDFFLETKFASSIQHKHIASLLGACVEDGNLILVYDLFPRGSLEGNLYDCSDGCILPWEVRFNVAVAVAEALTYLHNECPQPIIHRDVKSSNILLSDELQPQLSDFGLATWGPTDSGYVISSDVVGTFGYIAPEYFMHGMVSDKIDVYAFGVILLELLSGRKPVDEASKGQESLVKWARNLLDVMDLKALLDPKLNGDYDVAQMRRMVMAAGLCINQSPRLRPKASQVLKLLTGETDANECFNLHAVKSREMCCRDEDDDLFPEVGWRSVSAMSDTNDGSISRSSSTNTASSAEKPHRYKLKDYLTIPDHYSLSEISFINM
>Malsy_10g012230
MILEEVLRGLIKKKNKKNVVLVGIPIDSQSTELLGWALVKVAEPGDCVIAVHVCRSSDYVSKTKKMLDGYVEAYEGLCDIKKVELIGQVLTGRSIRKALVREAKNHSTVAIVVGTSKPKTLGGWDSTAKFCAKKVPPTTDVVAIHNGKIVFRRCTSNQLPALVSLTEDPRPSLCFASLTPKGYSSEFSDFEAHRETPKSPSNMAESSLNGSKHGSEETKNEQKRVPWRSVSLGAAGHVDKNLGWPLLRRANSIDPQLSATRDMSVVQWVMSLPDHSPQQFPRCTTIKENPFERSIGDIVHESMEGSFPAYDELPEGFKHLLETNSSSCRWFSYELLKASTSQFASENLIGKGGCNLVYKGTLPAGKPVAVKLMKSSKEAWKDFVHEADIISSLKHKHILPMLGFCIKDNVLISVYDFLPKGSLEGNLHGKNKDKSVLSWEVRFNAAVGIAEALNYLHGKCPQPVIHRDVKSSNILLTKDLEPQLSDFGLAIWGPTTTSFKTECDVVGTFGYLAPEYFMYGKISDKIDVYAFGVVLLELLSGRKPIGSETPKEQESLVMWAKPKIESGDVKDLLDPNLDAKFDEVQVLRMVRAAKLCITRSARLRPKMSEILKLLKGLLDVEKQVNSQSFDIEESENWDDNDDEVYPNSSAELHLGLALLDVDDDTTSSSSSVERSNSLSWEQYLKGRWSRSSSFD
>Malsy_15g000770
MPEPALGWPLQRLTVSPLRLSQEARRKSDSFDMFSEREDDESPLSRPGWPLLRIAAASAETMSTTPMREFKSRENMSVVQWVMMDLPRRRFLSVNSQPQEGDEICSTVAPTQLSDELEFLTAENSEGCKVFSYAELSSATCHFSTENLIGEGGCSSVYKGCLGGGESVAVKVLKSYKEAWNDFFLEAKFVSSIQHKHITCPIGVCMEDGNLILVYDLFPRGSLEGNLHGCSDGLILPWSVRFNVAVAVAEALTYLHNECPQPIIHRDVKSSNILLSDDLQPQLSDFGLATWGPMDSGCVISSDVVGTFGYIAPEYFMHGVVSDKIDVYAFGVVLLELLSGRKPVDAEALKGQESLVKWARHSLDIMDLKALLDPKLNGDYDAAQMRRMVMAAGLCINQSPRRRPEARQVLKLLTGETDAKECVDLHAVKSSDACYQDEDDNQFLEIGHLSVSAMSDTNDGSISRSSSTDTASSAEKPHRYKLKDYLLIPDRYSLREISPINM
>Malsy_15g011440
MVEKGCGGGHAEAESCGGRSVVVGVKLDSKSRELLTWALVKVAQPGDRVIALHVLGKNEIVDRDGKSSLLSLVKAFDSVLAVYDGFCNLKQVDLKLKICRGTSVKKILVREANSYTASKVIVGTAQNHHKIRSSTTVAKYCAKKLSKDCGVLAVNNGKVLFNREGSQTTYCDPQGSEEHRRNSLLSAFHRSVYKSSKVLNEGSDSVTLKDTYGQVNCQNLEQGLAKVFLECSESVEKQKCSVCSRPSVDSSCHQSAEESSDDGDNKYMAIVPVQKEEALAPSSISMLIKELPEVRPGWPLLRRAVLPDRQSPERSWIRKISVVQWAMQLPSRQHSTASNFDEGKNSCDSDQPSCLNGESGAIVAVGGEAMTAPPSPDYNSKSLPKELEGLHEKYSATCRLFNYQELQSATSYFLAENFIGRGGSSQVYRGCLPDGKELAVKILKPSEDVLKEFVLEIEIITTLNHKNIISLLGFCFEDNNLLLVYDFLSRGSLEENLHGTKKDPLAFGWNERYKVAVGVAEALDYLHTGSAQPVIHRDVKSSNILLSDDFEPQLSDFGLAKWASTSSSHITCTDVAGTFGYLAPEYFMYGKVNDKIDVYAFGVVLLELLSGRKPISSDHPKGHESLVMWAKPILNSGKVSQLLDPCLGDNYDQGQIERMVLAATLCIRHASRARPQMSFIVKLLQGDADVTKWSRLQVHAMEESDVLENEACPRSNLQSHLNLALLDVEDDSLSMSSIEQTVSLEDYLKGRWSRSSSFD
>Malsy_15g011550
MKLLSGTDGAGGGGGGKTVVVGVKLDSHSKELLTWALVKVAETGDNVVAIHVLEDHLLATSDGTSSLLSLVKTFDSVLSAYEGFCNLKQVDLKLKVCRGGSVRKLLVREAKAFHAATTIVGTSKTHHRIGSSSTSVAKYCARKLSKNFSVFAVDNGKIVFKRVGTDRTADQFQGTGQNRSYVHTSLVGESLSKNAKAPNDSELNQCRHFVRKSCSKCGKKTLQINCETCVGDPVLLDNSGTKLADELPAEGVEDNSLALVPIQRLDLASNSFKLQDSQCLKPGWSLIRQAFLPKRQHVEKSEKKTSVFRWVLRPLSWHTSSVIYPDQKQNNSCHGEDSSSVLDGISGAIVPFEPDAIYSPLFPNHGNDPLPEEFVDSCKKFSSSCRLFSYEELLSATSNFIPENMVGKGGSSYVYRGCLLDGKEWAVKILKPSGDILKEFVHEIEIIKSLNHKNIISLVGFCFEENHLLLVYDFISRGSLEENLHGNKKDANAFGWKQRYNVAIGVAKALDYLHNGCEEPVIHRDVKSSNILLSDDFEPQLSDFGLACSASVSTDISCTDVAGTFGYLAPEYFMHGKVSDKIDVYAFGVVVLEILSGRKPIFSKDPKGQESLVMWAKPILKSGNVAQLLDPSLGIAYDHDQIERMILAANLCIRHAPGLRPNISVVLKLLQGDEEVTRWARQVSVSEEDEAVDGEAPSCNIQSHLNLALRDLEDDSVSVSSGEQSIALEDYLQGRWSRSSSFN
>Maldo_GDDH_05G1121300
MILEEALRDLIKKKNKKKNVVLVGIPIDSQSTELLGWALVKVAQPGDCVIAAHVCRSSDYVSKAKTMLDGYVEAYEGLCDMKKVELISQVLTGRSIRKALVREAKKHSTVAIVVGISNPNTLGSWDSTAKFCGKKLGPTTDVVGIHNGKIVFRRCTSNQLPALVGLTEDPRPSLCFESLTPKGYSSEFGDFEADTETPKSSNMAEGSLDGSKHSSEDTMYEQKRVPWRSTSLGAAEHVVKNLGWPLLRRASSANPQFPATRDMSVVQWVMSLPDRSPQQSPQCTTIKENPFERSIGDIIDESMEDGFSAFDELPERLKHLLQTKSSGCRWFSHELLKASTSQFSSENLIGKGGCNLVYKGTLSDGKPVAVKIMKSSKEAWKDFTDEVDIMSSLKHKNILPLLGFCIKDNVLISVYDFLPKGSLEANLHGKNNYKSLLSWEVRFNVAVGIAKALSYLNNECPQPVIHRDVKSSNILLTKDFEPQLSDFGLAIWGPTATSFKTECDVVGTFGYLAPEYFMYGKISDKIDVYAFGVVLLELLSGRKPIGSETPKEQESLVMWAKPKIEKGDVKEILDPNLDGKLMRFRC
>Maldo_GDDH_08G1010200
MPEPALGWPLRRKLDSFDMFSEREDDESPLSRPGWPLLRIAAASAEAMSTTPMREFKSRENMSVVQWVMMDLPSRRFLSVNSQPQEGDENCLTVAPTQLSDELEILVAENSAGCRLFSYAEISSATCHFSAENLIGEGGCSSVYRGCLEGGESVAVKVLKSYKEAWDDFFLETKFASSIQHKHIASLLGACVEDGNLILVYDLFPRGSLEGNLYDCSDGCILPWEVRFNVAVAVAEALTYLHNECTQPIIHRDVKSSNILLSDELQPQLSDFGLATWGPTDSGYVISSDVVGTFGYIAPEYFMHGMVSDKIDVYAFGVILLELLSGRKPVDEASKGQESLVKWARNLLDVMDLKSLLDPKLNGDYDVAQMRRMVMAAGLCINQSPRLRPKASQVLKLLTGETDANECFNLHAVKSREMCCRDEDDDLFPEVGWRSVSAMSDTNDGSISRSSSTNTASSAEKPHRYKLKDYLTIPDHYSLSEISFINM
>Maldo_GDDH_08G1160300
MIQKISLVQWAMQLPIRQHSIASNLDERKNSCDSDQPSCLNGESGAIVAVGGKAMIAPPSPDYNLKALPKELEGLHEKYSATCRLFTYQELQSATAYFLADNIIGRGGSSQVYRGCLPDGKELAVKILKSSEDVLKEFVLEIDIITTLNHKNIISLLGFCFEDNNLLLVYDFLSRGSLEENLHGTKKDPLACGWNERYKVAVGVAEALDYLHTGSAQSVIHRDVKSSNILLSDDFEPQARFLQLSDFGLAKWVSTSSSHITCSDVAGTFGYLAPEYFMYGKVNDKIDVYAFGVVLLELLSGRKPISSDHPKGHESLVMWAKPILNGGQESQLLDPRLGNNYDQGLIERMVLAATLCIRHAPRARPEMSFIVKLLKGDADVTKWARLQVHAVEESDVLENETCPHSNLQYHLNLALLDVEDDSLSMSSIEQTVSLEDYLKGRWSRSSSFD
>Maldo_GDDH_08G1160400
MVQEGCGGGHAKVESCGGRSVVVGVKLDSKSRELLTWALVKVAQPGDRVIALHVLDKNEIVDRDGKSSLLSLVKAFDSVLAVYDGFCNLKQVDLKLKICGGTSIKKILVREANSYTASKVIVGTAQNHHKIRSSTAPWPNTVLRNCLRIVGFLL
>Maldo_GDDH_15G1010100
MHDSLDSNYRDSCDEALLSSTCPFKTEMPEPALGWPLQRLTVSPLRLSQEARRKSDSFDMFSEREDDESPLSRPGWPLLRIAAASAETMSTTPMREFKSRENMSVVQWVMMDLPRRRFLSVNSQPQEGDEICSTVAPTQLSDELEFLTAENSEGCKVFSYAELSSATCHFSTENLIGEGGCSSVYKGCLGGGESVAVKVLKSYKEAWNDFFLEAKFVSSIQHKHITCPIGVCMEDGNLILVYDLFPRGSLEGNLHGCSDGLILPWSVRFNVAVAVAEALTYLHNECPQPIIHRDVKSSNILLSDDLQPQLSDFGLATWGPMDSGCVISSDVVGTFGYIAPEYFMHGVVSDKIDVYAFGVVLLELLSGRKPVDAEALKGQESLVKWARHSLDIMDLKALLDPKLNGDYDAAQMRRMVMAAGLCINQSPRRRPEARQVLKLLTGETDAKECVDLHAVKSSDACYQDEDDNQFLEIGHLSVSAMSDTNDGSISRSSSTDTASSAEKPHRYKLKDYLLIPDRYSLREISPINM
>Maldo_GDDH_15G1133500
MVEKGCGGGHGEAESCGGRSVVVGVKLDSKSRELLTWALVKVAQPGDRVIALHVLGKNEIVDRDGKSSLLSLVKAFDSVLAVYDGFCNLKQVDLKLKICRGTSVKKILVREANSYTASKVIVGTAQNHHKIRSSTTVAKYCAKKLSKDCGVLAVNNGKVLFNREGSQTTYCDPQGSEEHRRNSLLSAFHRSVYKSSKVLNEGSDSVTLKDTYGQVNCQNLEQGLAKVFLECSESVEKQKCSVCSRPSVDSSCHQSAEESSDDSDNKYMAIVPVQKEEALAPSSISMLIKELPEVRPGWPLLRRAVLPDRQSPERSWIRKISVVQWAMQLPSRQHSTASNFDEGKNSCDSDQPSCLNGESGAIVAVGGEAMTAPPSPDYNSKSLPKELEGLHEKYSATCRLFNYQELQSATSYFLAENFIGRGGSSQVYRGCLPDGKELAVKILKPSEDVLKEFVLEIEIITTLNHKNIISLLGFCFEDNNLLLVYDFLSRGSLEENLHGTKKDPLAFGWNERYKVAVGVAEALDYLHTGSAQPVIHRDVKSSNILLSDDFEPQLSDFGLAKWASTSSSHITCTDVAGTFGYLAPEYFMYGKVNDKIDVYAFGVVLLELLSGRKPISSDHPKGHESLVMWAKPILNSGKVSQLLDPCLGDNYDQGQIERMVLAATLCIRHASRARPQMSFIVKLLQGDADVTKWSRLQVHAMEESDVLENETCPRSNLQSHLNLALLDVEDDSLSMSSIEQTVSLEDYLKGRWSRSSSFD
>Maldo_GDDH_15G1134800
MKLLSGTDGAGGGGGGKTVVVGVKLDSHSKELLTWALVKVAETGDNVVAIHVLEDHLLATSDGTSSLLSLVKTFDSVLSAYEGFCNLKQVDLKLKVCRGHSVRKLLVREAKAFHAATTIVGTSKTHHRIGSSSTSVAKYCARKLSKNFSVFAVDNGKIVFKRVGTDRTADQFQGTGQNRSYVHTSLVGESLSKNAKATNDSELNQCRHFVRKSCSKCGKKTLQINCETCVGDPVLLDNSGTKLADELPAEGVEDNSLALVPIQRLDLASNSFKLQDSQCLKPGWSLIRQAFLPKRQHVEKSEKKTSVFRWVLRPLSWHTSSVIYPDQKQNNSCHGEDSSSVLDGISGAIVPFEPDAIYSPLFPNHGNDPLPEEFVDSCKKFSSSCRLFSYEELLSATSNFIPENMVGKGGSSYVYRGCLLDGKEWAVKILKPSGDILKEFVHEIEIIKSLNHKNIISLVGFCFEENHLLLVYDFISRGSLEENLHGNKKDANAFGWKQRYNVAIGVAEALDYLHNGCEEPVIHRDVKSSNILLSDDFEPQLSDFGLACSASVSTDISCTDVAGTFGYLAPEYFMHGKVSDKIDVYAFGVVVLEILSGRKPIFSKDPKGQESLVMWAKPILKSGNVAQLLDPSLGIAYDHDQIERMILAANLCIRHAPGLRPNISVVLKLLQGDEEVTRWARQVSVSEEDEAVDGEAPSCNIQSHLNLALRDLEDDSVSVSSGEQSIALEDYLQGRWSRSSSFN
>Maldo_Gala_05g012000
MILEEALRDLIKKKNKKKNVVLVGIPIDSQSTELLGWALVKVAQPGDCVIAAHVCRSSDYVSKAKTMLDGYVEAYEGLCDMKKVELISQVLTGRSIRKALVREAKRHSTVAIVVGISNPNTLGSWDSTAKFCGKKLRPTTDVVGIHNGKIVFRRCTSNQLPALVGLTEDPRPSLCFESLTPKGYSSEFGDFEEDTETPKSSDMAESSLDGSKHSSEDTMYEQKRVPWRSTSLGAAEHVVKNLGWPLLRRASSANPQFPATRDMSVVQWVMSLPDRSPQQSPQCTTIKENPFERSIGDIVDESMKDGFSAFDELPERLKHLLQTKSSGCRWFSHELLKASTSQFSSENLIGKGGCNLVYKGTLSDGKPVAVKIMKSSKEAWKDFTDEVDIMSSLKHKNILPLLGFCIKDNVLISVYDFLPKGSLEANLHGKNNYKSLLSWEVRFNVAVGIAKALSYLNNECPQPVIHRDVKSSNILLTKDFEPQLSDFGLAIWGPTATSFKTECDVVGTFGYLAPEYFMYGKISDKIDVYAFGVVLLELLSGRKPIGSETPKEQESLVMWAKPKIEKGDVKEILDPNLDGKFDEVQVLRMVHAAKLCITRSARLRPKMTEILKLLKGDSDVENQPNSQSFDIEESENWDDNDDEVYPNSSAELHLGLALLDVDDDTTTTSSSSVERSNSLSWEEYLKGRWSRSSSFD
>Maldo_Gala_08g000990
MPEPALGWPLRRKLDSFDMFSEREDDESPLSRPGWPLLRIAAASAEAMSTTPMREFKSRENMSVVQWVMMDLPSRRFLSVNSQPQEGDENCLTVAPTQLSDELEILVAENSAGCRLFSYAEISSATCHFSAENLIGEGGCSSVYRGCLEGGESVAVKVLKSYKEAWDDFFLETKFASSIQHKHIASLLGACVEDGNLILVYDLFPRGSLEGNLYDCSDGCILPWEVRFNVAVAVAEALTYLHNECTQPIIHRDVKSSNILLSDELQPQLSDFGLATWGPTDSGYVISSDVVGTFGYIAPEYFMHGMVSDKIDVYAFGVILLELLSGRKPVDEASKGQESLVKWARNLLDVMDLKSLLDPKLNGDYDVAQMRRMVMAAGLCINQSPRLRPKASQVLKLLTGETDANECFNLHAVKSREMCCRDEDDDLFPEVGWRSVSAMSDTNDGSISRSSSTNTASSAEKPHRYKLKDYLTIPDHYSLSEISFINM
>Maldo_Gala_08g014190
MVQEGCGGGHAKVESCGGRSVVVGVKLDSNSRELLTWALVKVAQPGDRVIALHVLGKNEIVDRDGKSSLLSLVKAFDSVLAVYDGFCNLKQVDLKLKICGGTSIKKILVREANSYTASKVIVGTAQNHHKIRSSTAVAKYCAKKLSKDCGVLAVSNGKVVFNRECSQANYGNPQGSEEHCRNSLLSAFHRSVHKSSKVLNEGGDSVTLKDTYCQVSCQKLEQGLAKVFLECSESVATQKCSVCSGPSVDSSGHQSADEFSDDVEDKSMAIVPVQREEALAVSSISMLIRELPEVKPGWPLL
>Maldo_Gala_10g012280
MILEEVLRGLIKKKNKKNVVLVGIPIDSQSTELLGWALVKVAEPGDCVIAVHVCRSSDYVSKTKKMLDGYVEAYEGLCHIKKVELIGQVLTGRSIRKALVREAKNHSTVAIVVGTSKPKTLGGWDSTAKFCAKKLPPTTDVVAIHNGKIVFRRCTSNQLPALVSLTEDPRPSLCFESLTPKGYSSEFSDFEAHRETPKSPSNMAESSLNGSNHGSEETKNEQKRVPWRSVSLGAAGHVDKNLGWPLLRRANSVDPQLSATRDMSVVQWVMGLPDRSPQQFPRCTTIKENPFERSIGDIVHESMEGSFPAFNELPEGFKHLLETNSSSCRWFSYELLKASTSQFASENLIGKGGCNLVYKGTLPAGKPVAVKLMKSSKEAWKDFVHEADIISSLKHKHILPMLGFCIKDNVLISVYDFLPKGSLEGNLHGKNKDKSVLSWEVRFNAAVGIAEALNYLHGKCPQPVIHRDVKSSNILLTKDLEPQLSDFGLAIWGPTTTSFKTECDVVGTFGYLAPEYFMYGKISDKIDVYAFGVVLLELLSGRKPIGSETPKEQESLVMWAKPKIESGDVKDLLDPNLDAKFDEVQVLRMVRAAKLCITRSARLRPKMSEILKLLKGLSDVEKQVNSQSFDIEESENWDDNDDEVYPNSSAELHLGLALLDVDDDTTSSSSSVERSNSLSWEQYLKGRWSRSSSFD
>Maldo_Gala_15g000820
MHDSLDSNYRDSCDEALLSSTCPFKTEMPEPALGWPLQRLTVSPLRLSQEARRKSDSFDMFSEREDDESPLSRPGWPLLRIAAASAETMSTTPMREFKSRENMSVVQWVMMDLPRRRFLSVNSQPQEGDEICSTVAPTQLSDELEFLTAENSEGCKVFSYAELSSATCHFSTENLIGEGGCSSVYKGCLGGGESVAVKVLKSYKEAWNDFFLEAKFVSSIQHKHITCPIGVCMEDGNLILVYDLFPRGSLEGNLHGCSDGLILPWSVRFNVAVAVAEALTYLHNECPQPIIHRDVKSSNILLSDDLQPQLSDFGLATWGPMDSGCVISSDVVGTFGYIAPEYFMHGVVSDKIDVYAFGVVLLELLSGRKPVDAEALKGQESLVKWARHSLDIMDLKALLDPKLNGDYDAAQMRRMVMAAGLCINQSPRRRPEARQVLKLLTGETDAKECVDLHAVKSSDACYQDEDDNQFLEIGHLSVSAMSDTNDGSISRSSSTDTASSAEKPHRYKLKDYLLIPDRYSLREISPINM
>Maldo_Gala_15g012690
MVEKGCGGGHAEAESCGGRSVVVGVKLDSKSRELLTWALVKVAQPGDRVIALHVLGKNEIVDRDGKSSLLSLVKAFDSVLAVYDGFCNLKQVDLKLKICRGTSVKKILVREANSYTASKVIVGTAQNHHKIRSSTTVAKYCAKKLSKDCGVLAVNNGKVLFNREGSQTTYCDPQGSEEHRRNSLLSAFHRSVYKSSKVLNEGSDSVTLKDTYGQVNCQNLEQGLAKVFLECSESVEKQKCSVCSRPSVDSSCHQSAEESSDDGDNKYMAIVPVQKEEALAPSSISMLIKELPEVRPGWPLLRRAVLPDRQSPERSWIRKISVVQWAMQLPSRQHLTASNFDEGKNSCDSDQPSCLNGESGAIVAVGGEAMTAPPSPDYNSKSLPKELEGLHEKYSATCRLFNYQELQSATSYFLAENFIGRGGSSQVYRGCLPDGKELAVKILKPSEDVLKEFVLEIEIITTLNHKNIISLLGFCFEDNNLLLVYDFLSRGSLEENLHGTKKDPLAFGWNERYKVAVGVAEALDYLHTGSAQPVIHRDVKSSNILLSDDFEPQLSDFGLAKWASTSSSHITCTDVAGTFGYLAPEYFMYGKVNDKIDVYAFGVVLLELLSGRKPISSDHPKGHESLVMWAKPILNSGKVSQLLDPCLGDNYDQGQIERMVLAATLCIRHASRARPQMSFIVKLLQGDADVTKWSRLQVHAMEESDVLENETCPRSNLQSHLNLALLDVEDDSLSMSSIEQTVSLEDYLKGRWSRSSSFD
>Maldo_Gala_15g012810
MKLLSGTDGAGGGGGGKTVVVGVKLDSHSKELLTWALVKVAETGDNVVAIHVLEDHLLASSDGTSSLLSLVKTFDSVLSAYEGFCNLKQVDLKLKVCRGGSVRKLLVREAKAFHAATTIVGTSKTHHRIGSSSTSVAKYCARKLSKNFSVFAVDNGKIVFKRVGTDRTADQFQGFCNFLLLDFVDFSLVLPRGNGQNRSYVHTSLVGESLSKNAKAPNDSELNQCRHFVRKSCSKCGKKTLQINCETCVGDPVLLDNSGTKLADELPAEGVEDNSLALVPIQRLDLASNSFKLQDSQCLKPGWSLIRQAFLPKRQHVEKSEKKTSVFRWVLRPLSWHTSSVIYPDQKQNNSCHGEDSSSVLDGISGAIVPFEPDAIYSPLFPNHGNDPLPEEFVDSCKKFSSSCRLFSYEELLSATSNFIPENMVGKGGSSYVYRGCLLDGKEWAVKILKPSGDILKEFVHEIEIIKSLNHKNIISLVGFCFEENHLLLVYDFISRGSLEENLHGNKKDANAFGWKQRYNVAIGVAEALDYLHNGCEEPVIHRDVKSSNILLSDDFEPQLSDFGLACSASVSTDISCTDVAGTFGYLAPEYFMHGKVSDKIDVYAFGVVVLEILSGRKPIFSKDPKGQESLVMWAKPILKSGNVAQLLDPSLGIAYDHDQIERMILAANLCIRHAPGLRPNISVVLKLLQGDEEVTRWARQVSVSEEDEAVDGEAPSCNIQSHLNLALRDLEDDSVSVSSGEQSIALEDYLQGRWSRSSSFN
>Pyrco_DAP_Chr10v0.1_24408.1
MILEEVLRGLIKKKNKKNVVLVGIPIDSQSTELLGWALVKVAEPGECVIAVHVCRSSDYVSKTKKMLDGYVEAYEGLRDMKKVELIGQVLTGRSIRKALVREAKNHSTVAIVVGTSKPKTLGGWDSTAKFYAKKLPPITDVVAIHNGKIVFRRLCFESLTPKGYSYEFSDFEAHRETPKSPSDMAKSSLDGSKHGSEDTKNEQKRVPWRSVSLGAAGHVDKNLGWPLLRRANSADPQLSATRDMSVVQWVMSLPDRSPRQSPKCTTIKENPFERSIGDIVHESMEGSFPAFNKLPEGFKRLLETNLSGCRWFNHELLKASTSQFALENLIGKGGCNLVYKGTLPDRKPVAVKLMKSSKDAWKDFVHEADIISSLKHKHILPMLGFCIKDNVLISVYDFLPKGSLEGNLHGKNKDKFVLSWEVRFNAAVGIAEALNYLHGKCPQPVIHRDVKSSNILLTKDLEPQLSDFGLAIWGPTTTSFKTECNVVGTFGYLAPEYFMYGKISDKIDVYAFGVVLLELLSGRKPIGSETPKEQESLVMWAKSKIESGDVKDLLDPNLDAKFDEVQVLRMVQAAKLCITHSARLRPKMSEILKLLKGESDVEKQVNSQSFDIEESENRDDNDDEVYPNSSVELHLGLALLDVDDVTTTSSSSVERSNSLSWEEYLKGKWSRSSSFD
>Pyrco_DAP_Chr15v0.1_36275.1
MRDSLGSNYRASCDEALLSSTCPFKTEMPEPALGWPLQRLTVSPLRLSQEARRKWDSFDMFSEREDDESPLSRPGWPLLRIAAASAETMSTTPMREFKSRENMSVVQWVMMDLPSRRFLSVNSQRREGDEICSTVAPTQLSDELEFLTAENSEGCKVFSHAELSSATCHFSTENLIGEGGCSSVYRGCLGGGESVAVKVLKSYKEAWNDFFLEVKFVSSIQHKHITCPIGVCVEDGNLILVYDLFPRGSLEGNLHGCSDGLILPWDVRFNVAVAVAEALTYLHNDCPQPIIHRDVKSSNILLSDDLQPQLSDFGLATWGPMDSGCVISSDVVGTFGYIAPEYFMHGVVSDKIDVYAFGVVLLELLSGRKPVNAEALKGQESLVKWVSIFIYIPSFYI
>Pyrco_DAP_Chr15v0.1_37444.1
MVQDGCGGGHAEADSCGGRSIVVGVKLDSKSRELLTWALVKVAQPGDRVIALHVLGKNEIVDRDGKSSLLSLVKAFDSVLAVYDGFCNLKQVDLKLKICRGTSVKKILVREANSYTASKVIVGTAQNHHKIRSSTTVAKYCAKKLSKDCGVLAVNNGKVLFNREGSQTTYCDPQGSEEHRRNSLLSAFHRSVYKSSKVLNEGSDSVTLKDTYGQVNCQNLEQGLAKVFLECSESVEKQKCSVCSRPSVDSSCHQSAEESSDDGDNKYMAIVPVQKEEALAASSISTLIKELPEVRPGWPLLRRAVLPDRQSPERSWVRKISVVQWAMQLPSRQHSTASNFDEGKNSCDSDQPSCLNGESGAIVAVGGEAMTAPPSPDYNSKSLPKELEGLHEKYSATCRLFNYQELQSATSYFLAENFIGRGGSSQVYRGCLPDGKELAVKILKPSEDVLKEFVLEIEIITTLNHKNIISLLGFCFEDNNLLLVYDFLSRGSLEENLHGTKKDPLAFGWNERYKVAVGVAEALDYLHTGSAQPVIHRDVKSSNILLSDDFEPQLSDFGLAKWASTSSSHITCTDVAGTFGYLAPEYFMYGKVNDKIDVYAFGVVLLELLSGRKPISSDHPKGHESLVMWAKPILNSGKVSQLLDPHLGDNYDQGQIERMVLAATLCIRHASRARPQMSFIVKLLQGDADVTKWSRLQVHAMEESEVLENETCPRSNLQSHLNLALLDVEDDSLSMSSIEQTVSLEDYLKGRWSRSSSFD
>Pyrco_DAP_Chr5v0.1_11452.1
MILEEALRDLIKKKNKKKNVVLVGIPIDSQSRELLGWALVKVAQPGDCVIAAHVCRSSDYVSKAKTMLDGYVEDYEGLCDMKKVELISQVLTGRSIRKALVREAKKHSTVAIVVGISNPNTLGSWDSTAKFCGKKLRPTTDVVGIHNGKIVFRRCTSNQLPALVGLTEDPRPSLCFESLTPKGYSSEFGDFEADTETPKSSDMAESSLDGSKHSSEGTMYEQKRVPWRSTSLGAAEHVVKNLGWPLLRRVSSANPQFPATRDMSVVQWVMSLPDRSPQLSPQCTTIKENPFERSIGDIVDESMKDGFSAFDELPERLKHLLQTKSSGCRWFSHELLKASTSQFSSENLIGKGGCNLVYKGTLSDGKPVAVKIMKSSKEAWKDFTDEVEIMSSLKHKNILPLLGFCIEDNVLISVYDFLPKGSLEANLHGKNNYKSVLSWEVRFNVAVGIAKALSYLNNECPQPVIHRDVKSSNILLTKDFEPQLSDFGLAIWGPTATSFKTECDVVGTFGYLAPEYFMYGKISDKIDVYAFGVVLLELLSGRKPIGSETPEEQESLVMWAKPKIEKGDVKEILDPNLDGKFDEVQVLRMVHAAKLCITRSARLRPKMTEILKLLKGDSDVENQANSQSFDIKESENWDDNDDEVYPNSSAELHLGLALLDVDDDTTTTSSSSVERSNNLSWEEYLKGRWSRSSSFD
>Pyrco_DAP_Chr8v0.1_18876.1
MFSQREDDESPLSRPGWPLLRIAAASAETMSTTPMREFKSRENMSVVQWVMMDLPSRRFLSVNSQPQEVDENCLTVAPTQLSDELEILVAEISAGCSSVYRGCLEGGESVAVKVLKSYKEAWDDFFLETKFVSSIQHKHITSLVGVCVEDGNLILVYDLFPRGSLEGNLYDCSDGCILPWEVRFNVAVAVAEALTYLHNNCPQPIIHRDVKSSNILLSDELQPQLSDFGLATWGPTDSGYVISSDVVGTFGYIAPEYFMHGMVSDKIDVYAFGVILLELLSGRKPVDAEASKGQESLVKWARNLLDVMDLKALLDPKLNGDYDVAQMRRMVMAAGLCINQSPRLRPKACQFKTASAATKDGRNTLERNRVGQCTYGGLRQQCAFGHCVLLV
>Pyrco_DAP_Chr8v0.1_20267.1
MVKTARSDTGNGTTELPETDREPKRPRLDKRTLYCLKMGQEGCGGGHAEVKSCGGRSVVVGVKLDSKSRELLTWALVKVAQPGDHVIALHVPGKNEIVDRDGKSSLLSLVKAFDSVLAVYDGFCNLKQVDLKLKICRGTSIKKILVREANSYTARSEEHRWNSLLSAFHRSVHKSSKVLNEGGDSVTLKDTYCQVNCQKLEQGLAKVFLECSESVATQKCSVCSGPSVDSSGHQSAEEFSDDSEDKSMAIVPVQKEEALAVSSISMLIRELPEVKPGWPLLRRAVLPERQIPERFMVRKISMVQWAMQLPIRQHSIASNFDERKNSCDSDQPSCLNGESGAIFAVGGKAMIAPPSPDYNSKALPKELEGLHEKYSATCRLFTYQELQSATSYFLADNIIGRGGSSQVYRGCLPDSKELAVKILKPSEGVLKEFVLEIDIITTLNHKNIISLLGFCFEDNNLLLVYDFLSRGSLEENLHGTKKDPLACGWNERYKVAVGVAEALDYLHTGSAQSVIHRDVKSSNILLSDDFEPQLSDFGLAKWVSTSSSHITCSDVAGTFGYLAPEYFMYGKVNDKIDVYAFGVVLLELLSGRKPISSDHPKGHESLVMWAKPILNGGQVSQLLDPHLGNNYDQGPIERMVLAATLCIRHAPRARPQMSFIVKLLQGDADVTKWARLQVHAVEESDVLENETCPHSNLQSHLNLALLDVEDDSLSMSSIEQTVSLEDYLKGRWSRSSSFD
>Pyrco_DAP_Chr8v0.1_20270.1
MVKTARSDTGNGTTELPETDREPKRPRLDKRTLYCLKMGQEGCGGGHAEVESCGGRSVVVGVKLDSKSRELLTWALVKVAQPGDRVIALHVPGKNEIVDRDGKSSLLSLVKAFDSVLAVYDGFCDLKQVDLKLKICRGTSIKKILVREVNSYTARSEEHRWNSLLSAFHRSVHKSSKVLNEGGDSVTLKDTYCQVNCQKLEQGLAKVFLECSESVATQKCSVCSGPSVNSSGHQSAEVFSDDGEDKSMAIVPVQKEEALAVSSISMLIRELPEVKPGWPLLRRAVLPERQIPERFMVRKISMVQWAMQLPIRQHSIASNFDERKNSCDSDQPSCLNGESGAIVAVGGKAMIAPPSPDYNSKALPKELEGLHEKYSATCRLFTYQELQSATSYFLADNIIGRGGSSQVYRGCLPDGKELAVKILKPSEDVLKEFVLEIDIITTLNHKNIISLLGFCFEDNNLLLVYDFLSRGSLEENLHGTKKDPLACGWNERYKVAVGVAEALDYLHTGSAQSVIHRDVKSSNILLSDDFEPQLSDFGLAKWVSTSSSHITCSDVAGTFGYLAPEYFMYGKVNDKIDVYAFGVVLLELLSGRKPISSDHPKGHESLVMWAKPILNGGQVSQLLDPHLGNNYDQGPIERMVLAATLCIRHAPRARPQMSFIVKLLQGDADVTKWARLQVHAVEESDVLENETCPHSNLQSHLNLALLDVEDDSLSMSSIEQTVSLEDYLKGRWSRSSSFD
>Pyrco_BP1_000342.1
MILEEALRDLIKKKNKKKNVVLVGIPIDSQSRELLGWALVKVAQPGDCVIAAHVCRSSDYVSKAKTMLDGYVEDYEGLCDMKKVELISQVLTGRSIRKALVREAKKHSTVAIVVGISNPNTLGSWDSMAKFCGKKLRPTTDVVGIHNGKIVFRRCTSNQLPALVGLTEDPRPSLCFESLTPKGYSSEFGDFEADTETPKSSDMAECSLDGSKHSSEGTMHEQKRVPWRSTSLGAAEHVVKNLGWPLLRRVSSANPQFPATRDMSVVQWVMCLPDRSPQLSPQCTTIKENPFERSIGDIVDESMKDGSSAFDELPERLKHLLQTKSSGCRWFSHELLKASTSQFSSENLIGKGGCNLVYKGTLSDGKPVAVKIMKSSKEAWKDFTDEVDIMSSLKHKNILPLLGFCIEDNVLISVYDFLPKGSLEANLHGKNDYKSVLSWEVRFNVAVGIAKALSYLNNECPQPVIHRDVKSSNILLTKDFEPQLSDFGLAIWGPTATSFKTECDVVGTFGYLAPEYFMYGKISDKIDVYAFGVVLLELLSGRKPIGSETPEEQESLVMWAKPKIEKGDVKEILDPNLDGKFDEVQVLRMVHAAKLCVTRSARLRPKMTEILKLLKGDSDVENQANSQSFDIKESENWDDNDDEVYPNSSAELHLGLALLDVDDDTTTTSSTYLCSKEIGICTNRTQEPQFFIWVSLIQSVKSIALEIWSGSRPSFEILVLFHSIGAYSSLVFVLFTLMDDQEVFPGANMGGELASSCSMDSFFDDLLKDTHACTHAHTCNPPGPDYSHTHTCFHVHTKILSSASEDKAGTDDTAESGEKKSKKQPLGNKVAVRKYREKEKARVKLLEDEVLNLRAENRRLVMRLQGQPALEAEIARLKCLLVDIRGRIEGEIGSFPYQKSVNPSLPNPNMPGAIFMNPCNVQCDDQLYCLHPGMDGKCGDGAVMNGQDFNGCGFESLQCFANQDGGAKELPDCGVGNGVSNVNSSGTSQSDDVKNVLLLTNPAIELTGTGTAFRLTNSCGGVGGGGGGSIT
>Pyrco_BP1_001025.1
MHDSLGSNYRGSCDEVLLSSTCPFKTKMPGPALGWHGLTVSPLRLSQEARQKSDSFDMFSQREDDESPLSRPGWPLLRIAAASAETMSTTPMREFKSRENMSVVQWVMMDLPSRRFLSVNSQPQEVDENCLTVAPTQLSDELEILVAEISAGCRLFSYAEISSATCHFSAENLIGEGGCSSVYRGCLEGGESVAVKVLKSYKEAWDDFFLETKFVSSIQHKHITSLVGVCVEDGNLILVYDLFPRGSLEGNLYDCSDGCILPWEVRFNVAVAVAEALTYLHNNCPQPIIHRDVKSSNILLSDELQPQLSDFGLATWGPTDSGYVISSDVVGTFGYIAPEYFMHGMVSDKIDVYAFGVILLELLSGRKPVDAEASKGQESLVKWARNLLDVMDLKALLDPKLNGDYDVAQMRRMVMAAGLCINQSPRLRPKACQVLKLLTGETDAHECFNLHAVKSRETCCRDEDDDLFPEVGWRSVSAMSDANDGSISRSSSTNTASSAEKPHRGRKSAPSEEEGKGEASGSQGLRNLMRMIEGLFVPWAPCALQ
>Pyrco_BP1_002293.1
MVQDGCGGGHAEADSCGGRSIVVGVKLDSKSRELLTWALVKVAQPGDRVIALHVLGKNEIVDRDGKSSLLSLVKAFDSVLAVYDGFCNLKQVDLKLKICRGTSVKKILVREANSYTASKVIVGTAQNHHKIRSSTTVAKYCAKKLSKDCGVLAVNNGKVLFNREGSQTTYCDPQGSEEHRRNSLLSAFHRSVYKSSKVLNEGSDSVTLKDTYGQVNCQNLEQGLAKVFLECSESVEKQKCSVCSRPSVDSSCHQSAEESSDDGDNKYMAIVPVQKEEALAASSISTLIKELPEVRPGWPLLRRAVLPDRQSPERSWVRKISVVQWAMQLPSRQHSTASNFDEGKNSCDSDQPSCLNGESGAIVAVGGEAMTAPPSPDYNSKSLPKELEGLHEKYSATCRLFNYQELQSATSYFLAENFIGRGGSSQVYRGCLPDGKELAVKILKPSEDVLKEFVLEIEIITTLNHKNIISLLGFCFEDNNLLLVYDFLSRGSLEENLHGTKKDPLAFGWNERYKVAVGVAEALDYLHTGSAQPVIHRDVKSSNILLSDDFEPQLSDFGLAKWASTSSSHITCTDVAGTFGYLAPEYFMYGKVNDKIDVYAFGVVLLELLSGRKPISSDHPKGHESLVMWAKPILNSGKVSQLLDPHLGDNYDQGQIERMVLAATLCIRHASRARPQMSFIVKLLQGDADVTKWSRLQVHAMEESEVLENETCPRSNLQSHLNLALLDVEDDSLSMSSIEQTVSLEDYLKGRWSRSSSFD
>Pyrco_BP1_022974.1
MILEEVLRGLIKKKNKKNVVLVGIPIDSQSTELLGWALVKVAEPGECVIAVHVELIGQVLTGRSIRKALVREAKNHSTVAIVVGTSKPKTLGGWDSTAKFYAKKLPPITDVVAIHNGKIVFRRCTSNQLPALVGLTEDPRPSLCFESLTPKGYSYEFSDFEAHRETPKSPSDMAKSSLDGSKHGSEDTKNEQKRVPWRSVSLGVAGHVDKNLGWPLLRRANSADPQLSATRDMSVMQWVMSLPDRSPWQSPQCTTIKENSFERSKVDIVHERTEGSFPAFDKLSEGFKRLLKTNSSGCRWFNHKLLKASTSQFASENLIGKGGCNLVYKGTLPDGKPVAVKLMKSSKDAWKDFVHEADIISSLKHKHILPMLGFCIKDNVLISVYDFLPKGSLEGNLHGKNKDKFVLSWEVRFNAAVGIAEALNYLHGKCPQPVIHRDVKSSNILLTKDLEPQLSDFGLAIWGPTATSFKTECDVVGTFGYLAPEYFMYGKISDKIDVYAFGVVLLELLSGRKPIGSETPKEQESLVMWAKPKIENGDVKDLLDPNLDAKFDEVQVLRMVQAAKLCITRSARLRPKMSEILKLLKGESDVEKQVNSQSFDIEESENRDDNDDEVYPNSSVELHLGLALLDVDDDTTTSSSSVERSNSLSWEEYLKGRWSRSSSFD
>Pyrco_BP1_023348.1
MGQEGCGGGHAEVKSCGGRSVVVGVKLDSKSRELLTWALVKVAQPGDRVIALHVPGKNEIVDRDGKSSLLSLVKAFDSVLAVYDGFCDLKQVDLKLKICRGTSIKKILVREVNSYTASKVIVGTAQNHHKIRSSTAVAKYCAKKLSKDCGVLAVNNGKVVFNRECSQANYGNPQGSEEHRWNSLLSAFHRSVHKSSKVLNEGGDSVTLKDTYCQVNCQKLEQGLAKVFLECSESVATQKCSVCSGPSVDSSGHQSAEEFSDDSEDKSMAIVPVQKEEALAVSSISMLIRELPEVKPGWPLLRRAVLPERQIPERFMVRKISMVQWAMQLPIRQHSIASNFDERKNSCDSDQPSCLNGESGAIFAVGGKAMIAPPSPDYNSKALPKELEGLHEKYSATCRLFTYQELQSATSYFLADNIIGRGGSSQVYRGCLPDSKELAVKILKPSEDVLKEFVLEIDIITTLNHKNIISLLGFCFEDNNLLLVYDFLSRGSLEENLHGTKKDPLACGWNERYKVAVGVAEALDYLHTGSAQSVIHRDVKSSNILLSDDFEPQLSDFGLAKWVSTSSSHITCSDVAGTFGYLAPEYFMYGKVNDKIDVYAFGVVLLELLSGRKPISSDHPKGHESLVMWAKPILNGGQVSQLLDPHLGNNYDQGPIERMVLAATLCIRHAPRARPQMSFIVKLLQGDADVTKWARLQVHAVEESDVLENETCPHSNLQSHLNLALLDVEDDSLSMSSIEQTVSLEDYLKGRWSRSSSFD
>Pyrco_BP1_025789.1
MPEPALGWPLQRLTVSPLRLSQEARRKSDSFDMFSEREDDESPLSRPGWPLLRIAAASAETLSTTPMREFKSRENMSVVQWVMMDLPSRRFLSVNSQRREGDEICSTVAPTQLSDELEFLTAENSEGCKVFSYAELSSATCHFSTENLIGEGGCSSVYRGCLGGGESVAVKVLKSYKEAWNDFFLEVKFVSSIQHKHITCPIGVCVEDGNLILVYDLFPRGSLEGNLHGCSDGLILPWDVRFNVAVAVAEALTYLHNDCPQPIIHRDVKSSNILLSDDLQPQLSDFGLATWGPMDSGCVISSDVVGTFGYIAPEYFMHGVVSDKIDVYAFGVVLLELLSGRKPVNAEALKGQESLVKWARHLLDIMDVKTLLDPRLNGDYDSAQMRRMLMAAGLCINQSPRLRPGARQVLKLLTGETDANECVDLHAVNSCYQDEEDNQFLEIGRRSVSAMSDTNDGSISRSSSTDTASSVEKPRRYKLKDYLLIPDRYSLREISPINM
>Pyrco_BP1_032228.1
MKLLSGTDGAGGGGGGKTVVVGVKLDSHSKELLTWALVKVAETGDNVVAIHVLEDHLLATSEGTSSLLSLVKTFDSVLSAYEGFCNLKQVDLKLKVCRGDSVRKLLVREAKAFHAATTIVGTSKTHHRIGSSSTSVAKYCARKLSKTFSVFAVDNGKIVFKRVGTDRTADQFQGNGQNRSYVHTSLVGESLSKDAKAPNDSELNQCRHFVRKSCSRCGKKTLQVNCETCVGDPVLLDNSGTKLADELPAEGVEDNSLALVPIQRLDIASNSFKLQDSQCLKPGWSLIRQAFLPKRQHVEKSGKKTSVFRWVLRPLSWHTSSVIYPDQKQNNSCHGEDSSSVLDGISGAIVPFEPDAIYSPLFPNHGNDPLPEEFVDSCKKLSSSCRLFSYEELLSATSNFIPENMVGKGGSSYVYRGCPLDGKEWAVKILKPSGDILKEFVHEIEIIKSLNHKNIISLVGFCFEENHLLLVYDFISRGSLEENLHGNKKDANAFGWKQRYNVAIGVAEALDYLHNGCEEPVIHRDVKSSNILLSDDFEPQLSDFGLACSASVSTDISCTDVAGTFGYLAPEYFMHGKVSDKIDVYAFGVVVLEILSGRKPIFSKDPKGQESLVMWAKPILKSGNVAQLLDPSLGIAYDHDQIERMILAANLCIRHAPGLRPNISVVLKLLQGDEEVTRWARQVSVSEEDEAVDGEAPSCSIQSHLNLALRDLEDDSVSVSSGEQSIALEDYLQGRWSRSSSFN
>Pyrco_BP_DH_05g11550
MILEEALRDLIKKKNKKKNVVLVGIPIDSQSRELLGWALVKVAQPGDCVIAAHVCRSSDYVSKAKTMLDGYVEDYEGLCDMKKVELISQVLTGRSIRKALVREAKKHSTVAIVVGISNPNTLGSWDSTAKFCGKKLRPTTDVVGIHNGKIVFRRCTSSNQLPALVGLTEDPRPSLCFESLTPKGYSSEFGDFEADTETPKSSDMAECSLDGSKHSSEDTMYEQKRVPWRSTSLGAAEHVVKNLGWPLLRRVSSANPQFPATRDMSVVQWVMCLPDRSPQLSPQCTTIKENPFERSIGDIVDESMKDGFSAFDELPERLKHLLQTKSSGCRWFSHELLKASTSQFSSENLIGKGGCNLVYKGTLSDGKPVAVKIMKSSKEAWKDFTDEVDIMSSLKHKNILPLLGFCIEDNVLISVYDFLPKGSLEANLHGKNDYKSVLSWEVRFNVAVGIAKALSYLNNECPQPVIHRDVKSSNILLTKDFEPQLSDFGLAIWGPTATSFKTECDVVGTFGYLAPEYFMYGKISDKIDVYAFGVVLLELLSGRKPIGSETPEEQESLVMWAKPKIEKGDVKEILDPNLDGKFDEVQVLRMVHAAKLCITRSARLRPKMTEILKLLKGDSDVENQANSQSFDIKESENWDDNDDEVYPNSSAELHLGLALLDVDDDTTTTSSSSVERSNNLSWEEYLKGRWSRSSSFD
>Pyrco_BP_DH_08g13520
MGQEGCGGGHAEVESCGGRSVVVGVKLDSKSRELLTWALVKVAQPGDRVIALHVPGKNEIVDRDGKSSLLSLVKAFDSVLAVYDGFCDLKQVDLKLKICRGTSIKKILVREVNSYTASKVIVGTAQNHHKIRSSTAVAKYCAKKLSKDCGVLAVNNGKVVFNRECSQANYGNPQGSEEHRWNSLLSAFHRSVHKSSKVLNEGGDSVTLKDTYCQVNCQKLEQGLAKVFLECSESVATQKCSVCSGPSVNSSGHQSAEVFSDDGEDKSMAIVPVQKEEALAVSSISMLIRELPEVKPGWPLLRRAVLPERQIPERFMVRKISMVQWAMQLPIRQHSIASNFDERKNSCDSDQPSCLNGESGAIVAVGGKAMIAPPSPDYNSKALPKELEGLHEKYSATCRLFTYQELQSATSYFLADNIIGRGGSSQVYRGCLPDGKELAVKILKPSEDVLKEFVLEIDIITTLNHKNIISLLGFCFEDNNLLLVYDFLSRGSLEENLHGTKKDPLACGWNERYKVAVGVAEALDYLHTGSAQSVIHRDVKSSNILLSDDFEPQLSDFGLAKWVSTSSSHITCSDVAGTFGYLAPEYFMYGKVNDKIDVYAFGVVLLELLSGRKPISSDHPKGHESLVMWAKPILNGGQVSQLLDPHLGNNYDQGPIERMVLAATLCIRHAPRARPQMSFIVKLLQGDADVTKWARLQVHAVEESDVLENETCPHSNLQSHLNLALLDVEDDSLSMSSIEQTVSLEDYLKGRWSRSSSFD
>Pyrco_BP_DH_10g10680
MILEEVLRGLIKKKNKKNVVLVGIPIDSQSTELLGWALVKVAEPGECVIAVHVCRSSDYVSKTKKMLDGYVEAYEGLRDMKNVELIGQVLTGRSIRKALVREAKNHSTVAIVVGTSKPKTLGGWDSTAKFYAKKLPPITDVVAIHNGKIVFRRCTNNQLPALVGLTEDPRPSLCFESLTPKGYSYEFSDFEAHRETPKSPSDMAKSSLDGSKHDSEDTKNEQKRVPWRSVSLGVAGHVDKNLGWPLLRRANSADPQLSATRDMSVMQWVMSLPDRSPWQSPQCTTIKENSFERSKVDIVHERTEGSFPAFDKLSEGFKRLLKTNSSGCRWFNHKLLKASTSQFASENLIGKGGCNLVYKGTLPDGKPVAVKLMKSSKDAWKDFVHEADIISSLKHKHILPMLGFCIKDNVLISVYDFLPKGSLEGNLHGKCSSTFILCFTFLVRSFKTHVDFKMIIDVGKNKDKFVLSWEVRFNAAVGIAEALNYLHGKCPQPVIHRDVKSSNILLTKDLEPQLSDFGLAIWGPTTTSFKTECNVVGTFGYLAPEYFMYGKISDKIDVYAFGVVLLELLSGRKPIGSETPKEQESLVMWAKPKIENGDVKDLLDPNLDAKFDEVQLLRMVRAAKLCITRSARLRPKMSEILKLLKGESYVEKQVNSQSFDIEESENRDDNDDEVYPNSSVELHLCLALLDVDDDTTTSSSSVERSNSLSWEEYLKGKWSRSSSLD
>Pyrco_BP_DH_15g00830
MAADLTYQSCDEALLSSTCPFKTEMPEPALGWPLQRLTVSPLRLSQEARRKSDSFDMFSEREDDESPLSRPGWPLLRIAAASAETLSTTPMREFKSRENMSVVQWVMMDLPSRRFLSVNSQRREGDEICSTVAPTQLSDELEFLTAENSEGCKVFSYAELSSATCHFSTENLIGEGGCSSVYRGCLGGGESVAVKVLKSYKEAWNDFFLEVKFVSSIQHKHITCPIGVCVEDGNLILVYDLFPRGSLEGNLHGCSDGLILPWDVRFNVAVAVAEALTYLHNDCPQPIIHRDVKSSNILLSDDLQPQLSDFGLATWGPMDSGCVISSDVVGTFGYIAPEYFMHGVVSDKIDVYAFGVVLLELLSGRKPVNAEALKGQESLVKWARHLLDIMDVKTLLDPRLNGDYDSAQMRRMLMAAGLCINQSPRLRPGARQVLKLLTGETDANECVDLHAVNSCYQDEEDNQFLEIGRRSVSAMSDTNDGSISRSSSTDTASSVEKPRRYKLKDYLLIPDRYSLREISPINM
>Pyrco_BP_DH_15g12030
MPSITKTWEKFFIVFGCVNLQYNYLIFYIITRNVQFRVTSAAEKSLQNRSLLPKKPLNNNNTWLKQLHQTPATEQQSCQKLTQIPKLPRLDSPTLHCLKMVQDGCGGGHAEADSCGGRSVVVGVKLDSKSRELLTWALVKVAQPGDRVIALHVLGKNEIVDRDGKSSLLSLVKAFDSVLAVYDGFCNLKQVDLKLKICRGTSVKKILVREANSYTASKVIVGTAQNHHKIRSSTTVAKYCAKKLSKDCGVLAVNNGKVLFNREGSQTTYCDPQGSEEHRRNSLLSAFHRSVYKSSKVLNEGSDSVTLKDTYGQVNCQNLEQGLAKVFLECSESVEKQKCSVCSRPSVDSSCHQSAEESSDDGDNKYMAIVPVQKEEALAASSISTLIKELPEVRPGWPLLRRAVLPDRQSPERSWVRKISVVQWAMQLPSRQHSTASNFDEGKNSCDSDQTSCLNGESGAIVAVGGEAMTAPPSPDYNSKSLPKVLEGLHEKYSATCRLFNYQELQSATSYFLAENFIGRGGSSQVYRGCLPDGKELAVKILKPSEDVLKEFVLEIEIITTLNHKNIISLLGFCFEDNNLLLVYDFLSRGSLEENLHGTKKDPLAFGWNERYKVAVGVAEALDYLHTGSAQPVIHRDVKSSNILLSDDFEPQLSDFGLAKWASTSSSHITCTDVAGTFGYLAPEYFMYGKVNDKIDVYAFGVVLLELLSGRKPISSDHPKGHESLVMWAKPILNSGKVSQLLDPHLGDNYDQGQIERMVLAATLCIRHASRARPQMSFIVKLLQGDADVTKWSRLQVHAMEESEVLENETCPRSNLQSHLNLALLDVEDDSLSMSSIEQTVSLEDYLKGRWSRSSSFD
>Pyrco_BP_DH_15g12160
MKLLSGTDGAGGGGGGKTVVVGVKLDSHSKELLTWALVKVAETGDNVVAIHVLEDHLLATSEGTSSLLSLVKTFDSVLSAYEGFCNLKQVDLKLKVCRGDSVRKLLVREAKAFHAATTIVGTSKTHHRIGSSSTSVAKYCARKLSKTFSVFAVDNGKIVFKRVGTDRTADQFQGNGQNRSYVHTSLVGESLSKDAKAPNDSELNQCRHFVRKSCSRCGKKTLQVNCETCVGDPVLLDNSGTKLADELPAEGVEDNSLALVPIQRLDIASNSFKLQDSQCLKPGWTLIRQAFLPKRQHVEKSGKKTSVFRWVLRPLSWHTSSVIYPDQKQNNSCHGEDSSSVLDGISGAIVPFEPDAIYSPLFPNHGNDPLPEEFVDSCKKLSSSCRLFSYEELLSATSNFIPENMVGKGGSSYVYRGCPLDGKEWAVKILKPSGDILKEFVHEIEIIKSLNHKNIISLVGFCFEENHLLLVYDFISRGSLEENLHGNKKDANAFGWKQRYNVAIGVAEALDYLHNGCEEPVIHRDVKSSNILLSDDFEPQLSDFGLACSASVSTDISCTDVAGTFGYLAPEYFMHGKVSDKIDVYAFGVVVLEILSGRKPIFSKDPKGQESLVMWAKPILKSGNVAQLLDPSLGIAYDHDQIERMILAANLCIRHAPGLRPNISVVLKLLQGDEEVTRWARQVSVSEEDEAVDGEAPSCSIQSHLNLALRDLEDDSVSVSSGEQSIALEDYLQGRWSRSSSFN
>Pruav_sc0000085.1_g340.1.mk
MMIKKEKSQKKSGKENHQHVGEWLCCDLAEALAIQTTRTLKDDNFGINQYKVKEEALLSSTCPLKIESPASELTLGWPLQRLTVPTMSQEAPPPERELCDLKGRDVDESPLSRPGWPLLRIGAISEATMSPIREFKAREKKSVAQWVMDLPSRSFSVNQQPQVDLILRDVEYTTERESRRYDATNGDENCLSVSPRKLASELEFLIEKNSVGCRLFSYEEIRSATCQFSTGNLIGEGGCSSVYRACLRDGKPVAVKILKSYKEAWDDFFLEAKFVSSIQHKHITSLIGVCAEGGNLILVYDLFPRGSLEGNLHGCSDGSIVLPWEVRFNVAVAVAEALNYLHNECHPPIIHRDVKSSNILLSDELLPQARHLLDSMDLKALLDPNLNGDYNDIQMRRMVLAAGLCINQSPRLRPKVSQILQLLTGETDADIYFDSHVMELRESVYQDDDDDLFLEIDCKSHSVSAMSDTNDGSRSSSFTDTASSVEKTRRYKLKDYLTIPDHYSLSEIFLLS
>Pruav_sc0000373.1_g420.1.mk
MILEEVFKDLIKKKKKKKKKKNVVLVGIPIDSQSRELLGWALVKVAEPGDCVIAVHVCRSSDYASKAKTILDGYLEGYEGLCDMKKVDLTTQVLTGRSIQKALVREAKNHATLAIVVGTSKPNTLGSWDSTAKFCAKKLPPTTDVVAIHNGKIVFRRCTSNQLPGLTGDPRPSLSQIENLTSKGSSSEFGDFEEDTETVKSFSDMAQSSQDSSKHSSEDLKNEHKRVPCRSTSLGAGEHVGKSLGWPLLRRATSANPQFPAPRDMSVVQWVMSLPDRSPQQSPQCSTIKENPFERGISDIVDEVIKDSCSGLDELPEKLKRLLETNSSGCRWFSHEVLKTSTSQFSSAENLIGKGGCNLVFKGTLADGRQVAVKLMKSSKEAWTDFAHEVDIVSSLKHEHILPLLGFCIEDNVLISVYDFLPKGSLEGNLHGDAGKNIGKSVLPWEAKPKIDRGDVKDILDPSLCGKFDEVQVLRMVHAAKLCITRSARLRPKMSAIMKLLKGDSDVEKQVNSQSFDLEDSEIRDDNDDDDEVYPNSCAASHLGLALLDVDHDTTSFSSVERSNSVSWEEYLKGRWSRSSSFD
>Pruav_sc0001275.1_g040.1.mk
MVQDNYGEQAEMESSGGRSVVVGVKLDAKSRELLTWALVKVAQPGDRVIALHVLGKNEIVDQDGKSSLLSLVKAFDSVLAVYEGFCNLKQVDLKLKICRGASVKKILVREANSYTASKVIVGTAQNHHKIRSSTTVAKYCAKKLSKDCGVLAVNNGKVVFSREGSQKTYCDPQGSEEHRRNGLLTAFHRSLHKSSKVLNEGGDSVALKDTYGPVDCQKLEQGFAKLFLESSETVAKQKCSICSRPSVDNSCHQSAVESSADDGEDRSMAIVPVQKEEEAAASSISMLIRELPEARPGWPLLRRAVLPDQQISERSLVRKISVVQWAMQLPSRQPSATSNFDDRKSSCDPGEDQPFCLNGESGAIVAVGSEAVTAPPSPDHSSKGLPKELEGLHEKYSATCRLFTYQELQSATSYFLAENFIGRGGSSQVYRGCLPDGKELAVKILKPSEDVLKEFVLEIEIITTLNHNNIISLLGFCFEDNNLLLVYDFLSRGSLEENLHVFYTISTWFFQLSDFGLAKWASTSSSHITCTDVAGTFGYLAPEYFMYGKVNDKIDVYAFGVVLLELLSGRKPISSDYPKGHESLVMWAKPILSGGKMSQLLDPCLSNNYNQEQIERMVLAATLCIRHAPRARPQMSFIVKLLQGGADVIKWARLQVHALEESDVPEDEACPRSNLQSHLNLALLDVEDDSLSMSSIEQSVSLEDYLKGRWSRSSSFD
>Pyrusco10g015590.1
MILEEVLRGLIKKKNKKNVVLVGIPIDSQSTELLGWALVKVAEPGECVIAVQVCRSSDYVSKTKKMLDGYVEAYEGLRDMKKVELIGQVLTGRSIRKALVREAKNHSTVAIVVGTSKPKTLGGWDSTAKFCAKKLPPTTDVVAIHNGKIVFRRCTSNQLPAFVGLTEDPRPSLCFESLTPKGYSSEFSDFEAHRETPKSLSDMAKSSLDGSKHGSEDTKNEQKRVPWRSVSLGAAGHVDKNLGWPLLRRVNSADPQLSATRDMPVVQWVMSLPNRSPRHSLQCTTIKENPFERSIGDIVHESMEGSFPAFDKLPEGFKHLLETNSSGCRWFNHELLKASTSQFASENLIGKGGCNLVYKGTLPDGKPVAVKLMKSSKEAWKDFVHEADIISSLKHKHILPMLGFCIKDNVLISVYDFLPKGSLEGNLHGKNKDKSVLSWEVRFNAAIGIAEALNYLHGKCPQPVIHRDVKSSNILLTKDLEPQLSDFGLAIWGPTTTSFKTECDVVGTFGYLAPEYFMYGKISDKIDVYAFGVVLLELLSGRKPIGSETPKEQESLVMWAKPKIESGDVKDLLDPNLDAKFDEVQVLRMVRAAKLCITRSARLRPKMSEILKLLKGESDVENQVNSQFLDIEESKNQDDNDDEVYPNSSTELHLGLALLDVDDDTTTSSNSVERSNNLSWEEYLKGRWSRSSSFD
>Pyrusco10g018830.1
MILEEVLRGLIKKKNKKNVVLVGIPIDSQSTELLGWALVKVAEPGECVIAVHVCRSSDYVSKTKKMLDGYVEAYEGLRDMKNVELIGQVLTGRSIRKALVREAKNHSTVAIVVGTSKPKTLGGWDSTAKFYAKKLPPITDVVAIHNGKIVFRRCTNNQLPALVGLTEDPRPSLCFESLTPKGYSYEFSDFEAHRETPKSPSDMAKSSLDGSKHDSEDTKNEQKRVPWRSVSLGVAGHVDKNLGWPLLRRANSADPQLSATRDMSVMQWVMSLPDRSPWQSPQCTTIKENSFERSKVDIVHERTEGSFPAFDKLSEGFKRLLKTNSSGCRWFNHKLLKASTSQFASENLIGKGGCNLVYKGTLPDGKPVAVKLMKSSKDAWKDFVHEADIISSLKHKHILPMLGFCIKDNVLISVYDFLPKGSLEGNLHGKNKDKFVLSWEVRFNAAVGIAEALNYLHGKCPQPVIHRDVKSSNILLTKDLEPQLSDFGLAIWGPTTTSFKTECNVVGTFGYLAPEYFMYGKISDKIDVYAFGVVLLELLSGRKPIGSETPKEQESLVMWAKPKIENGDVKDLLDPNLDAKFDEVQLLRMVRAAKLCITRSARLRPKMSEILKLLKGESYVEKQVNSQSFDIEESENRDDNDDEVYPNSSVELHLCLALLDVDDDTTTSSSSVERSNSLSWEEYLKGKWSRSSSLD
>Pyrusco15g021380.1
MKLLSGTDGAGGGGGGKTVVVGVKLDSHSKELLTWALVKVAETGDNVVAIHVLEDHLLATSEGTSSLLSLVKTFDSVLSAYEGFCNLKQVDLKLKVCRGDSVRKLLVREAKAFHAATTIVGTSKTHHRIGSSSTSVAKYCARKLSKTFSVFAVDNGKIVFKRVGTDRTADQFQGNGQNRSYVHTSLVGESLSKDAKAPNDSELNQCRHFVRKSCSRCGKKTLQVNCETCVGDPVLLDNSGTKLADELPAEGVEDNSLALVPIQRLDIASNSFKLQDSQCLKPGWTLIRQAFLPKRQHVEKSGKKTSVFRWVLRPLSWHTSSVIYPDQKQNNSCHGEDSSSVLDGISGAIVPFEPDAIYSPLFPNHGNDPLPEEFVDSCKKLSSSCRLFSYEELLSATSNFIPENMVGKGGSSYVYRGCPLDGKEWAVKILKPSGDILKEFVHEIEIIKSLNHKNIISLVGFCFEENHLLLVYDFISRGSLEENLHGNKKDANAFGWKQRYNVAIGVAEALDYLHNGCEEPVIHRDVKSSNILLSDDFEPQLSDFGLACSASVSTDISCTDVAGTFGYLAPEYFMHGKVSDKIDVYAFGVVVLEILSGRKPIFSKDPKGQESLVMWAKPILKSGNVAQLLDPSLGIAYDHDQIERMILAANLCIRHAPGLRPNISVVLKLLQGDEEVTRWARQVSVSEEDEAVDGEAPSCSIQSHLNLALRDLEDDSVSVSSGEQSIALEDYLQGRWSRSSSFN
>Pyrusco15g021500.1
MVQDGCGGGHAEADSCGGRSVVVGVKLDSKSRELLTWALVKVAQPGDRVIALHVLGKNEIVDRDGKSSLLSLVKAFDSVLAVYDGFCNLKQVDLKLKICRGTSVKKILVREANSYTASKVIVGTAQNHHKIRSSTTVAKYCAKKLSKDCGVLAVNNGKVLFNREGSQTTYCDPQGSEEHRRNSLLSAFHRSVYKSSKVLNEGSDSVTLKDTYGQVNCQNLEQGLAKVFLECSESVERQKCSVCSRPSVDSSCHQSAEESSDDGDNKYMAIVPVQKEEALAASSISTLIKELPEVRPGWPLLRRAVLPDRQSPERSWVRKISVVQWAMQLPSRQHSTASNFDEGKNSCDSDQPSCLNGESGAIVAVGGEAMTAPPSPDYNSKSLPKELEGLHEKYSATCRLFNYQELQSATSYFLAENFIGRGGSSQVYRGCLPDGKELAVKILKPSEDVLKEFVLEIEIITTLNHKNIISLLGFCFEDNNLLLVYDFLSRGSLEENLHGTKKDPLAFGWNERYKVAVGVAEALDYLHTGSAQPVIHRDVKSSNILLSDDFEPQLSDFGLAKWASTSSSHITCTDVAGTFGYLAPEYFMYGKVNDKIDVYAFGVVLLELLSGRKPISSDHPKGHESLVMWAKPILNSGKVSQLLDPHLGDNYDQGQIERMVLAATLCIRHASRARPQMSFIVKLLQGDADVTKWSRLQVHAMEESEVLENETCPRSNLQSHLNLALLDVEDDSLSMSSIEQTVSLEDYLKGRWSRSSSFD
>Pyrusco5g012360.1
MILEEALRDLIKKKNKKKNVVLVGIPIDSQSRELLGWALVKVAQPGDCVIAAHVCRSSDYVSKAKTMLDGYVEDYEGLCDMKKVELISQVLTGRSIRKALVREAKKHSTVAIVVGISNPNTLGSWDSMAKFCGKKLRPTTDVVGIHNGKIVFRRCTSNQLPALVGLTEDPRPSLCFESLTPKGYSSEFGDFEADTETPKSSDMAECSLDGSKHSSEGTMHEQKRVPWRSTSLGAAEHVVKNLGWPLLRRVSSANPQFPATRDMSVVQWVMSLPDRSPQLSPQCTTIKENPFERSIGDIVDESMKDGSSAFDELPERLKHLLQTKSSGCRWFSHELLKASTSQFSSENLIGKGGCNLVYKGTLSDGKPVAVKIMKSSKEAWKDFTDEVEIMSSLKHKNILPLLGFCIEDNVLISLYDFLPKGSLEANLHGKNNYKSVLSWEVRFNVAVGIAKALSYLNNECPQPVIHRDVKSSNILLTKDFEPQLSDFGLAIWGPTATSFKTECDVVGTFGYLAPEYFMYGKISDKIDVYAFGVVLLELLSGRKPIGETPEEQESLVMWAKPKIEKGDVKEILDPNLDGKFDEVQVLRMVHAAKLCVTRSARLRPKMTEILKLLKGDSDVENQANSQSFDIKESENWDDNDDEVYPNSSAELHLGLALLDVDDDTTTTSSSSVEQSNNLSWEEYLKGRWSRSSSFD
>Pyrusco8g006100.1
MRDSLGSNYRGSCDEVLLSSTCPFKTEMPEPALGWPLQGLTVSPLRLSQEARQKSDSFDMFSEREDDESPLSRPGWPLLRIAAASAETMSTTPMREFKSRENMSVVQWVMMDLPSRRFLSVNSQPQEGDENCLTVAPTQLSDELEILVAENSAGCRLFSYAEISSATCHFSAENLIGEGGCSSVYRGCLEGGESVAVKVLKSYKEVWDDFLLETKFVSSIQHKHITSLVGVCVEDGNLILVYDLFPRGSLEGNLYDCSDGCILPWEVRFNVAVAVAEALTYLHNNCPQPIIHRDVKSSNILLSDELQPQLSDFGLATWGPTDSGYVISSDVVGTFGYIAPEYFMHGMVSDKIDVYAFGVILLELLSGRKPVDAEASKGQESLVKWARNLLDVMDLKALLDPKLNGDYDVAQMRRMVMAAGLCINQSPRLRPKASQVLKLLAGETDANECFNLHAVKSREACCRDEDDDLFPEVGRHSVSAMSDTNDSSISRSSSTNTASSAEKPHRTNLCPFSALPEEEGVGDASGSQGFRNLMRMIKGLFLPWVPSDK
>Pyrusco8g015600.1
MVQEGCGGGHAEVESCGGRSVVVGVKLDSKSRELLTWAMVKVAQPGDRVIALHVPGKNEIVDRDGKSSLLSLVKAFDSVLAVYDGFCNLKQVDLKLKICRGTSIKKILVREANSYTASKVIVGTAQNHHKIRSSTAVAKYCAKKLSKDCGVLAVNNGKVVFNRECSQANYGNPQGREEHRRNSLLSAFHRSVHKSSKVLNDGGGSVTLKDTYCQVNCQKLEQGLAKVFLECSESVATQKCSVCSGPSVDSSGHQSAEEFSDDGEDKSMAIVPVQKEEALAVSSISMLIRELPEVKPGWPLLRRAVLPERQIPERFMVRTISVVQWAMQLPIRQHSIASNFDERKNSCDTDQPSCLNGESGAIVAVGGKATIAPPSPDYNSKALPKELEGLHEKYSATCRLFTYQELQSATSYFLADNIIGRGGSSQVYRGCLPDGKELAVKILKPSEDVLKEFVLEIDIITTLNHKNIISLLGFCFEDNNLLLVYDFLSRGSLEENLHGTKKDPLACGWNERYKVAVGVAEALDYLHTGSAQSVIHRDVKSSNILLSDDFEPQLSDFGLAKWVSTSSSHITCSDVAGTFGYLAPEYFMYGKVNDKIDVYAFGVVLLELLSGRKPISSDHPKGHKSLVMWAKPILNGGQVSQLLDPHLGNNYDQGPIERMVLAATLCIRHAPRARPQMSFIVKLLQGDADVTKWARLQVHAVEESDVLENETCPLSNLQSHLNLALLDVEDDSLSMSSIEQTVSLEDYLKGRWSRSSSFD
>Pyrusco8g016140.1
MGQEGCGGGHAEVKSCGGRSVVVGVKLDSKSRELLTWALVKVAQPGDHVIALHVPGKNEIVDRDGKSSLLSLVKAFDSVLAVYDGFCNLKQVDLKLKICRGTSIKKILVREANSYTASKVIVGTAQNHHKIRSSTAVAKYCAKKLSKDCGVLAVNNGKVVFNRECSQANYGNPQGSEEHRWNSLLSAFHRSVHKSSKVLNEGGDSVTLKDTYCQVNCQKLEQGLAKVFLECSESVATQKCSVCSGPSVDSSGHQSAEEFSDDSEDKSMAIVPVQKEEALAVSSISMLIRELPEVKPGWPLLRRAVLPERQIPERFMVRKISMVQWAMQLPIRQHSIASNFDERKNSCDSDQPSCLNGESGAIFAVGGKAMIAPPSPDYNSKALPKELEGLHEKYSATCRLFTYQELQSATSYFLADNIIGRGGSSQVYRGCLPDSKELAVKILKPSEGVLKEFVLEIDIITTLNHKNIISLLGFCFEDNNLLLVYDFLSRGSLEENLHGTKKDPLACGWNERYKVAVGVAEALDYLHTGSAQSVIHRDVKSSNILLSDDFEPQLSDFGLAKWVSTSSSHITCSDVAGTFGYLAPEYFMYGKVNDKIDVYAFGVVLLELLSGRKPISSDHPKGHESLVMWAKPILNGGQVSQLLDPHLGNNYDQGPIERMVLAATLCIRHAPRARPQMSFIVKLLQGDADVTKWARLQVHAVEESDVLENETCPHSNLQSHLNLALLDVEDDSLSMSSIEQTVSLEDYLKGRWSRSSSFD
>Pyrbe_003835
MILEEVLRGLIKNKNKKNVVLVGIPIDSQSTELLGWALVKVAEPGECVIAVQVCRSSDHVSKTKKMLDGYVEAYEGLRDMKKVELIGQVLTGRSIRKALVREAKNHSTVAIVVGTSKPKTLGGWDSTAKFCAKKLPPTTDVVAIHNGKIVFRRCTSNQLPAFVGLTEDPRPSLCFESLTPKGYSSEFSDFEAHRETPKSPFDMAKSSLDGSKHGSEDTKNEQKRVPWRSVSLGAAGHVDKNLGWPLLQRVNSADPQLSATRDMSVVQWVMSLPDRSPRQSPQCTTIKENPFERSIGDIVHESMEGSFPAFDKLPEGFKRLLETNSSGCRWFNHELLKASTSQFASENLIGKGGCNLVYKGTLPDGKPVAVKLMKSSKEAWKDFVHEADIISSLKHKHILPMLGFCIKDNVLISVYDFLPKGSLEGNLHGKNKDKSVLSWEVRFNAAVGIAEALNYLHGKCPQPVIHRDVKSSNILLTKDLEPQLSDFGLAIWGPTATSFKTECDVVGTFGYLAPEYFMYGKISDKIDVYAFGVVLLELLSGRKPIGSETPKEQESLVMWAKPKIESGDVKDLLDPNLDAKFDEVQVLRMVRAAKLCITRSARLRPKMSEILKLLKGESDVENQVNSQFLT
>Pyrbe_019555
MHDSLGSNYRASCDEALLSSTCPFKTEMPERALGWPLQRLTVSPLRLSREACRKSDSFDMFSEREDDESPLSRPGWPLLRIAAASAETMSTTPTREFKSRENMSVVQWVMMDLPSRRFLSVNSQRREGDEICSTVAPTQLSDELEFLTAENSEGCKVFSYAELSSATCHFSTENLIGEGGCSSVYRGCLGGGESVAVKVLKSYKEAWNDFFLEVKFVSSIQHKHITCPIGVCVEDGNLILVYDLFPRGSLEGNLHGCSDGLVLPWDVRFNVAVAVAEALTYLHSDCPQPIIHRDVKSSNILLSDDLQPQLSDFGLATWGPMDSGCVISSDVVGTFGYMAPEYFMHGMVSDKIDVYAFGVVLLELLSGRKPVNAEALKGQESLVKWARHLLDIMDVKTLLDPKLNGDYDSAQMRRMVMAAGLCINQSPRLRPGARQVLKLLTGETDANKCVDLHAVNSCYQDEDDNQFLEIGRHSVSAMSDTNDGSISRSTSTDTASSVEKPRRYKLKDYLLIPDRYSLREISPINM
>Pyrbe_020686
MVQDGCGGGHAEADSCGGRSVVVGVKLDSKSRELLTWALVKVAQPGDRVIALHVLGKNEIVDRDGKSSLLSLVKAFDSVLAVYDGFCNLKQVDLKLKICRGTSVKKILVREANSYTASKVIVGTAQNHHKIRSSTTVAKYCAKKLSKDCGVLAVNNGKVLFNREGSQTTYCDPQGSEEHRRNSLLSAFHRSMYKSSKVLNEGSDSVTLKDTYGQVNCQNLEQGLAKVFLECSESVEKQKCSVCSRPSVDSSCHQSAEESSDDGDNKYMAIVPVQKEEALAASSISTLIKELPEVRPGWPLLRRAVLPDRQSPERSWVRKISVVQWAMQLPSRQHSTARNFDEGKNSCDSDQPSCLNGESGAIVAVGGEAMTAPPSPDYNSKSLPKELEGLHEKYSATCRLFNYQELQSATSYFLAENFIGRGGSSQVYRGCLPDGKELAVKILKPSEDVLKEFVLEIEIITTLNHKNIISLLGFCFEDNNLLLVYDFLSRGSLEENLHGTKKDPLAFGWNERFKVAVGVAEALDYLHTGSAQPVIHRDVKSSNILLSDDFEPQLSDFGLAKWASTSSSHITCTDVAGTFGYLAPEYFMYGKVNDKIDVYAFGVVLLELLSGRKPISSDHPKGHESLVMWAKPILNSGKVSQLLDPSLGDNYDQGQIERMVLAATLCIRHASRARPQMSFIVKLLQGDADVTKWSRLQVHAMEESEVLENETCPRSNLQSHLNLALLDVEDDSLSMSSIEQTVSLEDYLKGRWSRSSSFD
>Pyrbe_020697
MAGHSNRGHKISHPVSVPTRSPFSILQQQPTTIRFLNSQFLASGTQSASEADEMKLLSGTDGAGCGGGGKTVVVGVKLDSHSKELLTWALVKVAETGDNVVAIHVLEDHLLATSEGTSSLLSLVKTFDSVLSAYEGFCNLKQVDLKLKVCRGDSVRKLLVREAKAFHAATTIVGTSKTHHRIGSSSTSVAKYCARKLSKNFSVFAVDNGKILFKRVGTDRTADQFQGNGQNRSYVHTSLVGESLSKDAKAPNDSELNQCRHFVRKSCSRCGKKTLQINCETCVGDPVLQDNSGTKLADELPAEGVEDNSLALVPIQRLDIASNSFKLQDSQCLKPGWSLIRQAFLPKRQHVEKSGKKTSVFRWVLRPLSWHTSSVIYPDQKQNNSCHGEDSSSVLDGISGAIVPFEPDAIYSPLFPNHGNDPLPEEFVDSCKKLSSSCRLFSYEELLSATSNFIPENMVGKGGSSYVYRGCPLDGKEWAVKILKPSGDILKEFVHEIEIIKSLNHKNIISLVGFCFEENHLLLVYDFISRGSLEENLHGNKKDANAFGWKQRYNVAIGVAEALDYLHNGCEEPVIHRDVKSSNILLSDDFEPQLSDFGLACSASVSTDISCTDVAGTFGYLAPEYFMHGKVSDKIDVYAFGVVVLEILSGRKPIFSKDPRGQESLVMWAKPILKSGNVAQLLDPSLGVAYDHDQIERMILAANLCIRHAPGLRPNISVVLKLLQGDEEVTRWARQVSVSEEDEAVDGEAPSCSIQSHLNLALRDLEDESVSVSSGEQSIALEDYLQGRWSRSSSFN
>Pyrbe_042020
MILEEALRDLIKKKNKKKNVVLVGIPIDSQSRELLGWALFKVAQAGDCVIAAHVCRSSDYVSKAKTMLDGYVEDYEGLCDMKKVELISQVLTGRSIRKALVREAKKHSTVAIVVGISNPNTLGSWDSTVKFCGKKLRPTTDVVGIHNGKIVFRRCTSNQLPALVGLTEDPRPSLCFESLTPKGYSSEFGDFEADTETPKSSDMAECSLDGSKHSSEGMMYEQKRVPWRSTSLGAAEHVVKNLGWPLLRRVSSANPQFPATRDMSVVQWVMRLPDRSPQLSPQCTTIKENPFERSIGDIVDESMKDGFSAFDELPERLKHLLQTKSSGCRWFSHELLKASTSQFSSENLIGKGGCNLVYKGTLSDGKPVAVKIMKSSKEAWKDFTDEVEIMSSLKHKNILPLLGFCIEDNVLISVYDFLPKGSLEANLHGKNNCKSVLSWEVRFNVAVGIAKALSYLNNECPQPVIHRDVKSSNILLTKDFEPQLSDFGLAIWGPTATSFKTECDVVGTFGYLAPEYFMYGKISDKIDVYAFGVVLLELLSGRKPIGSETPEEQESLVMWAKPKIEKGDVKEILDPNLDGKFDEVQVLRMVHAAKLCITRSARLRPKMTEILKLLKGDSDVENQANSQSFDIKESENWDDNDDEVYPNSSAELHLGLALLDVDDDTTTTSSRSVERSNNPSWEEYLKGRWSRSSSFD
>Pyrbe_042036
MILEEALRDLIKKKNKKKNVVLVGIPIDSQSRELLGWALVKVAQPGDCVIAAHVCRSFDYVSKAKTMLDGYVEDYEGLCDMKKVELISQVLTGRSIRKALVREAKKHSTVAIVVGISNPNTLGSWDSTVKFCGKKLRPTTDVVGIHNGKIVFRRCTSNQLPALVGLTEDPRPSLCFESLTPKGYSSEFSDFEADTETPKSSDMAECSLDGSKHSSEGMMYEQKRVPWRSTSLGAAEHVVKNLGWPLLRRVSSANPQFPATRDMSVVQWVMCLPDRSPQLSPQCTTIKENPFERSIGDIVDESMKDGFSAFDELPERLKHLLQTKSSGCRWFSHELLKASTSQFSSENLIGKGGCNLVYKGTLSDGKPVAVKIMKSSKEAWKDFTDEVEIMSSLKHKNILPLLGFCIEDNVLISVYDFLPKGSLEANLHGKNNYKSVLSWEVRFNVAVGIAKALSYLNNECPQPVIHRDVKSSNILLTKDFEPQLSDFGLAIWGPTATSFKTECDVVGTFGYLAPEYFMYGKISDKIDVYAFGVVLLELLSGRKPIGSETPEEQESLVMWAKPKIEKGDVKEILDPNLDGKFDEVQVLRMVHAAKLCITRSARLRPKMTEILKLLKGDSDVENQANSQSFDIKESENWDDNDDEVYPNSSAELHLGLALLDVDDDTTTTSSSSVERSNNLSWEEYLKGRWSRSSSFD
>Pyrbe_050666
MPEPALGWPLQGLTVSPLRLSQEARQKSDSFDMFSEREDDESPLSRPWVMMDLPSRRFLSENSQPQEGDENCLTVAPTQLSDELEILVAENSAGCRLFSYAEISSATCHFSAENLIGEGGCSSVYRGCLEGGELVAVKVLKSYKEAWDDFFLETKFVSSIQHKHITSLVGVCVEDGNLILVYDLFPRGSLEGNLYDCSDGCILPWEVRFNVAVAVAEALTYLHNNCPQPIIHRDVKSSNILLSDELQPQLSDFGLATWGSTDSGYVISSDVVGTFGYIAPEYFMHGMLSDKIDVYAFGVILLELLSGRKPVDAEASKGQESLVKWARNLLDVMDLKALLDPKLNGDYDVAQMRRMVMAAGLCINQSPRLRPKASQVLKLLTGETDANECFNLHAVKSRETCCRDEDDDLFPQVGRHSVSAMSDTNDGSISRSSSTNTASSAEKPHRYTLKDYLSTPDHYCLSEISFINM
>Pyrbe_052277
MVQEGCGGGHAEVESCGGRSVVVGVKLDSKSRELLTWALVKVAQPGDRVIALHVPEIVDRDEKSSLLSLVKAFDSVLAVYDGCCNLKQVDLKLKICRGTSIKKILVREANSYTASKVIVGTAQNHHKIRSSTAVAKYCAKKLSKDCGVLAVNNGKVVFNRECSQANYGNPQGREEHRRNSLLSAFHRSVHKSSKVLNDGGGSVTLKDTYCQVNCQKLEQGLAKVFLECSESVATQKCSVCSGPSVDSSGHQSAEEFSDDGEDKSMAIVPVQKEEALAVSSISMLIRELPEVKPGWPLLRRAVLPERQIPEGFMVRTISVVQWAMQLPIRQHSIASNFDERKNSCDTDQPSCLNGESGAIVAVGGKATIAPPSPDYNSKALPKELEGLHEKYLATCRLFTYQELQSATSYFLADNIIGRGGSSQVYRGCLPDGKELAVKILKPSEDVLKEFVLEIDIITTLNHKNIISLLGFCFEDNNLLLVYDFLSRGSLEENLHGTKKDPLACGWNERYKVAVGVAEALDYLHTGSAQSVIHRDVKSSNILLSDDFEPQLSDFGLAKWVSTSSSHITCSDVAGTFGYLAPEYFMYGKVNDKIDVYAFGVVLLELLSGRKPISSDHPKGHESLVMWAKPILNGGQVSQLLDPHLGNNYDQGPIERMVLAATLCIRHAPRARPQMSFIVKLLQGDADVTKWARLQVHAVEESDVLENETCPHSNLQSHLNLALLDVEDDSLSMSSIEQTVSLEDYLKGRWSRSSSFD
>Pyrpy_N_05g1018.1
MILEEALRDLIKKKNKKKNVVLVGIPIDSQSRELLGWALVKVAQPGDCVIAAHVCRSSDYFSKAKTMLDGYVEDYEGLCDMKKVELISQVLTGRSIRKALVREAKKHSTVAIVVGISNPNTLGSWDSTVKFCGKKLRPTTDVVGIHNGKIVFRRCTSNQLPALVGLTEDPRPSLCFESLTPKGYSSEFGDFEADTETPKSSDMAECSLDGSKHSNEGMMYEQKRVPWRSTSLGAAEHVVKNLGWPLLRRVSSANPQFPATRDMSVVQWVMCLPDRSPQLSPQCTTIKENPFERSIGDIVDESMKDGFSAFDELPERLKHLLQTKSSGCRWFSHELLKASTSQFSSENLIGKGGCNLVYKGTLSDGKPVAVKIMKSSKEAWKDFTDEVEIMSSLKHKNILPLLGFCIEDNVLISVYDFLPRGSLEANLHGKNNYKSVLSWEVRFNVAVGIAKALSYLNNECPQPVIHRDVKSSNILLTKDFEPQLSDFGLAIWGPTATSFKTECDVVGTFGYLAPEYFMYGKISDKIDVYAFGVVLLELLSGRKPIGETPKEQESLVMWAKPKIEKGDVKEILDPNLDGKFDEVQVLRMVHAAKLCITRSARLRPKMTEILKLLKGDSDVENQAKSQSFDIEESENWDDNDDEVYPNSSAELHLGLALLDVDDDTTTTSSSSVERSNNLSWEEYLKGRWSRSSSFD
>Pyrpy_N_08g0093.1
MRDSLGSNYRGSCDEVLLSSTCPFKTEMPEPALGWPLQGLTVSPLRLSQEARQKSDSSDMFSEREDDESPLSRPGWPLLRIAAASAETMSTTPMREFKSRENMSVVQWVMMDLPSRRFLSANSQPQEGDEICLTVAPTQLSDELEILVAEISAGCRLFSYAEISSATCHFSAENLIGEGGCSSVYRGCLEGGESVAVKVLKSYKEVWDDFLLETKFVSSIQHKHITSLVGVCVEDGNLILVYDLFPRGSLEGNLYDCSDGCILPWEVRFNVAVAVAEALTYLHSNCPQPIIHRDVKSSNILLSDELQPQLSDFGLATWGPTDSGYVISSDVVGTFGYIAPEYFMHGMVSDKIDVYAFGVILLELLSGRKPVDAEASKGQESLVKWARNLLDVMDLKALLDPKLNGDYDVAQMRRMVMAAGLCINQSPRLRPKASQVLKLLTGETDANECFNLHAVKSRETCCRDEDDDLFPEVGRHSVSAMSDTNDGSISRSSSTNTASSAEKPHRYTLKDYLSTPDHYCLSEISFINM
>Pyrpy_N_08g1567.1
MVQEGCGGGHAEVESCGGRSVVVGVKLDSKSRELLTWAMVKVAQPGDRVIALHVPGKNEIVDRDGKSSLLSLVKAFDSVLAVYDGFCNLKQVDLKLKICRGTSIKKILVREANSYTASKVIVGTAQNHHKIRSSTAVAKYCAKKLSKDCGVLAVNNGKVVFNRECSQANYGNPQESEEHRRNSLLSAFHRSVHKSSKVLNDGGDSVTLKDTYCQVNCQKLEQGLAKVFLECSESVATQKCSVCSGPSVDSSGHQSAEEFSDDGEDKSMAIVPVQKEEALAVSSISMLIRELPEVKPGWPLLRRAVLPERQIPERFMVRTISVVQWAIQLPIRQHSIASNFDERKNSCDTDQPSCLNGESGAIVAVGGKATIAPPSPDYNSKALPKELEGLHEKYSATCRLFTYQELQSATSYFLADNIIGRGGSSQVYRGCLPDGKELAVKILKPSEDVLKEFVLEIDIITTLNHKNIISLLGFCFEDNNLLLIYDFLSRGSLEENLHGTKKDPLACGWNERYKVAVGVAEALDYLHTGSAQSVIHRDVKSSNILLSDDFEPQLSDFGLAKWVSTSSSHITCSDVAGTFGYLAPEYFMYGKVNDKIDVYAFGVVLLELLSGRKPISSDHPKGHKSLVMWAKPILNGGQVSQLLDPHLGNNYDQGPIERMVLAATLCIRHAPRARPQMSFIVKLLQGDADVTKWARLQVHVVEESDVLENETCPHSNLQSHLNLALLDVEDDSLSMSSIEQTVSLEDYLKGRWSRSSSFD
>Pyrpy_N_10g0288.1
MILEEVLRGLIKKKNKKNVVLVGIPIDSQSTELLGWALVKVAEPGECVIAVQVCRSSDYVSKTKKMLDGYVEAYEGLRDMKKVELIGQVLTGRSIRKALVREAKNHSTVAIVVGTSKPKTLGGWDSTAKFCAKKLPPTTDVVAIHNGKIVFRRCTSNQLPAFVGLTEDPRPSLCFESLTPKGYSSEFSDFEAHRETPKSLSDMAKSSLDGSKHGSEDTKNEQKRVPWRSVSLGAAGHVDKNLGWPLLRRVNSADPQLSATRDMPVVQWVMSLPNRSPRHSLQCTTIKENPFERSIGDIVHESMEGSFPAFDKLPEGFKHLLETNSSGCRWFNHELLKASTSQFASENLIGKGGCNLVYKGTLPDGKPVAVKLMKSSKEAWKDFVHEADIISSLKHKHILPMLGFCIKDNVLISVYDFLPKGSLEGNLHGKNKDKSVLSWEVRFNAAIGIAEALNYLHGKCPQPVIHRDVKSSNILLTKDLEPQLSDFGLAIWGPTTTSFKTECDVVGTFGYLAPEYFMYGKISDKIDVYAFGVVLLELLSGRKPIGSETPKEQESLVMWAKPKIESGDVKDLLDPNLDAKFDEVQVLRMVRAAKLCITRSARLRPKMSEILKLLKGESDVENQVNSQFLDIEESKNQDDNDDEVYPNSSTELHLGLALLDVDDDTTTSSNSVERSNNLSWEEYLKGRWSRSSSFD
>Pyrpy_N_15g0064.1
MHDSLGSNYRASCDEALLSSTCPFKTEMPERALGWPLQRLTVSPLRLSREARRKSDSFDMFSEREDDESPLSRPGWPLLRIAAASAETMSTTPMREFKSRENMSVVQWVMMDLPSRRFLSVNSQRREGDEICSTVAPTQLSDELEFLTAENSEGCKVFSYAELSSATCHFSTENLIGEGGCSSVYRGCLGGGESVAVKVLKSYKEAWNDFFLEVKFVSSIQHKHITCPIGVCVEDGNLILVYDLFPRGSLEGNLHGCSDGLILPWDVRFNVAVAVAEALTYLHSDCPQPIIHRDVKSSNILLSDDLQPQLSDFGLATWGPMDSGCVISSDVVGTFGYMAPEYFMHGVVSDKIDVYAFGVVLLELLSGRKPVNAEALKGQESLVNWARHLLDIMDVKTLLDPKLNGDYDSAQMRRMVMAAGLCINQSPRLRPGARQVLKLLTGETDANKCVDLHAVNSCYQDEDDNQFLEIGRHSVSAMSDTNDGSISRSTSTDTASSVEKPRRYKLKDYLLIPDRYSLREISPINM
>Pyrpy_N_15g1128.1
MVQDGCGGGHAEADSCGGRSVVVGVKLDSKSRELLTWALVKVAQPGDRVIALHVLEIVDRDGKSSLLSLVKAFDSVLAVYDGFCNLKQVDLKLKICRGTSVKKILVREANSYTASKVIVGTAQNHHKIRSSTTVAKYCAKKLSKDCGVLAVNNGKVLFNREGSQTTYCDPQGSEEHRRNSLLSAFHRSMYKSSKVLNEGSDSVTLKDTYGQVNCQNLEQGLAKVFLECSESVEKQKCSVCSRPSVDSSCHQSAEESSDDGDNKYMAIVPVQKEEALAASSISTLIKELPEVRPGWPLLRRAVLPDGQSPERSWVRKISVVQWAMQLPSRQHSTARNFDEGKNSCDSDQPSCLNGESGAIVAVGGEAMTAPPSPDYNSKSLPKELEGLHEKYSATCRLFNYQELQSATSYFLAENFIGRGGSSQVYRGCLLDGKELAVKILKPSEDVLKEFVLEIEIITTLNHKNIISLLGFCFEDNNLLLVYDFLSRGSLEENLHGTKKDPLAFGWNERYKVAVGVAEALDYLHTGSAQPVIHRDVKSSNILLSDDFEPQLSDFGLAKWASTSSSHITCTDVAGTFGYLAPEYFMYGKVNDKIDVYAFGVVLLELLSGRKPISSDHPKGHESLVMWAKPILNSGKVSQLLDPRLGDNYDQGQIERMVLAATLCIRHASRARPQMSFVSWIRSLLSILPSIVKLLQGDADVTKWSRLQVHAMEESEVLENETCPRSNLQSHLNLALLDVEDDSLSMSSIEQTVSLEDYLKGRWSRSSSFD
>Pyrpy_N_15g1140.1
MAGHSYRGHKISHPVSVPTRSPFSILHSSTTTDHDSFSQFAIRNSQFLASGTQSASEADEMKLLSGTDGAGCGGGGKTVVVGVKLDSHSKELLTWALVKVAETGDNVVAIHVLEDHLLATSEGTSSLLSLVKTFDSVLSAYEGFCNLKQVDLKLKVCRGDSVRKLLVREAKAFHAATTIVGTSKTHHRIGSSSTSVAKYCARKLSKNFSVFAVDNGKIVFKRVGTDRTADQFQGNGQNRSYVHTSLVGESLSKDAKAPNDSELNQCRHFVRKSCSRCGKKTLQINCETCVGDPVLLDNSGTKLADELPAEGVEDNSLALVPIQRLDIASNSFKLQDSQCLKPGWSLIRQAFLPKRQHVEKSGKKTSVFRWVLRPLSWHTSSVIYPDQKQNNSCHGEDSSSVLDGISGAIVPFEPDAIYSPLFPNHGNDPLPEEFVDSCKKLSSSCRLFSYEELLSATSNFIPVYFKRDVILTNFNSHVSENMVGKGGSSYVYRGCPLDGKEWAVKILKPSGDILKEFVHEIEIIKSLNHKNIISLVGFCFEENHLLLVYDFISRGSLEENLHAQFSGQGNKKDANAFGWKQRYNVAIGVAEALDYLHNGCEEPVIHRDVKSSNILLSDDFEPQLSDFGLACSASVSTDISCTDVAGTFGYLAPEYFMHGKVSDKIDVYAFGVVVLEILSGRKPIFSKDPKGQESLVMWAKPILKSGNVAQLLDPSLGIAYDHDQIERMILAANLCIRHAPGLRPNISVVLKLLQGDEEVTRWARQVSVSEDEAVDGEAPSCSIQSHLNLALRDLEDDSVSVSSGEQSIALEDYLQGRWSRSSSFN
>Rosch_v2.0_Chr2g0122201
MTGEAGKTVVVGVKLDSHSKELLTWALVKVAEPGDHVIAIHVLDSISEETSCLLSMVKTFDSVLSAYEGFCSLKQIDLKLKVCRGNPIRKVLVREAKAFHADTLIVGTSKTHHRIRSSVSVAKYCAWKLPKSFSVFAVDNGKVVFKREEADSCAHQSQDNNHKSSPKNVEVLEDVKLNKCKKKSRKTKCQNCEGDSVLLDNSGTQLTAELPGDGNEDNSLALVPFQRMNSIKTQNPHCFKPGWSILRWTFLRRQQHKKKSDEKTSVLGQLSKPLSSHTSAVVYPDQKHSNSSQDGDHSSVPDGASSTTVSLGSNEIFPPLTPNHGMESLPEEFLDLCKKYSSSCRLFSYEELLLATSNFLPENMVGKGGSSHVYRGHLLDGKELAVKILKPSADILKEFVHEVEIITALNHKNIISLYGLCFDNNLVLVYDFISRGSLEDNLHGNKKDGNSFGWKDRYNVALGVAEALNYLHNGCEEPVIHKDVKSSNILLSDDFEPQLSDFGLASLASTSTHIDCTDVAGTFGYLAPEYFMHGKVSDKIDVYAFGVVLLELLSGRQPIYSKCAKDQESLVMWAKPILKGGEVAQLLDPSLGSDYDHDQIERMVLAANLCLRYAPGLRPGISIVLKLLQGDEEITRWARQEVSASDELDALDGEAVPTNIKSHLNMALLDLEDDSLSTSSGEQSISVEDYLRGRWSRSTSFD
>Rosch_v2.0_Chr6g0251891
MILEEVFKDFKKNKKNNNKKNVVLVGIKIDDQSRELLGWALAKAAEAGDCVIAVHVCRSSDQSVKDKPIVDSYVEAFEGLCNIKKVDLISQVLTGSSIRKALVKEAKNHETMAVVVGTSKPSQGFKDSTAKYCAKKLPPSTDVVAISKGEVVYRRCTSNEQSGLAGDEPRPSMSQIYNCIPRGKSQSEFGDSEADTETVKSFSDKAESSQASPMRDNEDLKKEHKRAHNRSASSLSIGESTEKCLGWPLRRASSVSKQIPGTRNLSVVQWVMSLPDRSPQQSPQCSIIRETSFEGGIKSTSSDLDALPNELKSLLKTNRCRWFSHEVLKTATSNFSSENLIGKGGCNLVFKGILPDGKKVAVKLMKSSKAKWKDFAHEVDIISLLRHEHIMPLLGFCSEENVLISVYDFSPKGSLEENLHGKNKGKPVLSWEVRFKAAVGIAEALNYLHNECSPPVIHRDVKSSNILLTPELEPRLSDFGLAIWGPTTTSSLTECTVVGTFGYLAPEYFMYGKISDKIDVYAFGVVLLELLSGRTPIGSDTNKQQESLVMWAKPKLENGDVHDILDPNFDGKFDEIQVLRVVEAAKLCITRSARLRPKMSQIVKLLKGDPDVETYVNPPYFDVEDSENLDDNDDEVYPSSSAELHLNLALLDVDDDDTTSFSSVEQSNRSWEEYLNGRWSRSSSFD
>Rosch_v2.0_Chr6g0296761
MLQVGCGGGEAEMDKGRSVVVGVKLDSKSRELLTWALVKVAEPGDSVIAIHVLGKNEIVDRDGKSSLLSLVKAFDSVLAVYEGFCNLKQVDLKLKICRGTSIKKILVREAKSYNACKFIVGTAQSHHKIRSSTTVAKYCAKKLSKDCGILAVNNGKVVFNREGSQSSCDSQGSGEHHRNSMLSAFHRSLHKSSKVLNEGSDNLASKNANDQVNCKKMEQTLAKIFFECTDTVEKQKCSACSRPSVDNSSHQSAEDSSAEDGEDKSMAIVPVQREEAKKAGSLTMLIKELPEARPGWPLLRRAVLPDHSERSMVRKISVVQWAMQLPSRRHRQNSCDPGEDQPSSLDGETGAIVPVDSEAMTAPSSPDHYSKGLPRELEGLHEKYSSTCRLFNYQELQSATSYFLAENLIGRGGSSQVYKGCLPDAKELAVKILKPSEDVLKEFVLEIEIIATLNHKNIISLLGFCFEDNNLLLVYDFLSRGSLEENLHGSKKDPNAFGWNERYKVAVGVAEALDYLHSGSAQPVIHRDVKSSNILLSDDFEPQLSDFGLAKWAPTSSSHITCTDVAGTFGYLAPEYFMYGKVNEKIDVYAFGVVLLELLSGRKPISSDYLKGHESLVMWAKPILNGGKVAQLLDPSLGKYDQVQVERMVLAATLCIRHAPRARPQMSSVVKLLQGDAEMIKWARLQVHAWEESDIHDDEPCPRSNLQSHLNLALLDVEDDSLSVSSIEQTVSLEDYLKGRWSRSSSFD
>Rosch_v2.0_Chr6g0303311
MSESTFGWPLQKVTVPMETQGACEKSDDDSKSWEVEEDEYASPLSRPGWPLLRVATSETMSTPGRKFEAKDVSVVEWVMGLPSRTTSVNLQLANELKFLIKKDSQGCRMFSYAEIRTATSQFSSDNLIGEGGCSSVYRGVLRCGKSVAVKILKVYKEAWDDFCLEAKFVSSIKHKHIVSLIGVCEEDENLVLVYELFPRGSLEENLHDCNDGSVLPWEVRFNVAVAVAEALNYLHNECPQPIIHRDVKSANILLSSDHQPQLSDFGLAIWGSVDSSYVISNDVVGTFGYMAPEYFMQGRVSDKVDVYAFGVVLLELLSGRKPVDVEAPKGQESLIKWARKLLKIGDLKALLDPKLRADYDIVQIRRMSMAASLCTNQSAQIRPNMRQVLKILGGETDANESDYYEAEDDSLLEADWNSVSEVSETKDDSISPSSSTDTASSAGKTPRLKLKDYLTIHDHQF
>Rubch_LG01.1318
MTGEGGKTVVVGVKLDSHSKELLTWALVKVAEPGDHVIAVHVLDTLSEETSCLLSLVKTFDSVLSAYEGFCSLKQVDLKLKVCRGNPIRKVLVREAKEFHAHTVIVGTSKTHHRIRSSAAIAKYCAWKLPKSFSVFAVDNGKVVFKREETDSNAHQSQDDHKSLKKNVEVLEDVKLNQCEKKCLQTKCDSCEPDSVLLDNSGTQLTDELPVDSNEDDSLTLEPFQRLNSIKNQNSHCFKPGWSILRWTFLRRQQHKEKSDEKTSVLGRVSKPLSSHTSAVVYPDQKHINSSQDGDHSSMPDGINGATVSLGSNEIYPLPTPNHGMESLPEEFLDLCKKYSSNCRLFSYEELLLATSNFLPENMVGKGGSSLVYRGQLLDGKELAVKILKPSADILKEFVHEIEIITTLNHKNIISLYGLCFDNNLVLVYNFISRGSLEDNLHGNKKDGDSFGLKDRYNVALGVAESLDYLHNGCEEPVIHGDVKSSNILLSDDFEPQLSDFGLASWASTSSHINCTDVAGTFGYLAPEYFMHGKVSDKIDVYAFGVVLLELLSGRQPIYSKNPKGQESLVMWAKPILKGGEIAQLLDPSLGSDYDHDQIERMILAANLCIRHASRLRPEISIVLKLLQGDEESTRWARQQVSALSDELDTLDEEAVPTNIKSHLNMALLDLEDDSLSTSSGEQSISVEDYLQGRCSLSPSFD
>Rubch_LG02.1199
MLQIGDGGEAEMERCGGRSVVVGVKLDSKSRELLTWALVKVAQPGDRVIAIHVLGKNEIVDRDGKSSLLSLVKAFDSVLAVYEGFCNLKQVDLKLKICRGTSIKKILVREAKSYNACKFIVGTAQSHHKIRSSTTVAKYCANKLPKDCGILAVNNGKVVFNKEGSQSSSDSQGSEDHHRNGLLSAFHRSLHKSSKVLNEGSDNPPVKNTHDNCQKMEQTLAKIFFECTDTTEKQKCSVCSRLSVDNSSHQSVEESSADDGEDKSMAIVPVQREEPAAASSINMLIEELPEARPGWPLLRRAMLPDPSERSLVRKISVVQWAMQLPSRRHRQNSCDPGEDQPSCLDGESGAIVPVGSEAMTAPASPDHNSKGLPRELEGLHEKYSSTCRLFNHQELQAATSYFLAENLIGRGGSSQVYKGCLPDSKELAVKILKPSEDVLKEFVLEIEIITTLHHKNIISLLGFCFEDNNLLLVYDFLSRGSLEENLHGNKKDPIAFGWNERYKVAVGVAEALDYLHSGSAQPVIHRDVKSSNILLSDDFEPQLSDFGLAKWASTSSSHITCTDVAGTFGYLAPEYFMYGKVNDKIDVYAFGVVLLELLSGRKPISSDYPKGQESLVMWAKPILNGGKVAQLLDPSLGNNYNQGQVERMVLAATLCIRHAPRARPQMSFVVKLLQGDVEMMKWARLQVHAWEESDILDDEACPRSNLQSHLNLALLDVEDDSLSMSSIEQTVSLEDYLKGRWSRSSSFD
>Rubch_LG02.313
MESDNTKHVAECNCSDECSGSLCKSDDDSKSWDVEEAESTSSPLSRPGWPLLRIATSETMTTTPARDLEAEKMTVVQWVMGLPNRTTLVSLQLANELKFPTQKDSPGCRMFTYAEIRTATCQFSSENLIGEGGCSSVYRGCLRGGKPVAVKVLKTYKEAWDDFCLEAKFVSSVEHKHIATLIGVCVEDDNLVLVYELFPRGSLEENLRVCKDGSVLPWEVRFNVAVAVAEALYYLHNDCPQPIIHRDVKSSNILLSSELQPELSDFGLAIWGSMDSSYVISNDVVGTFGYMAPEYFMQGRVSDKVDVYAFGVVLFELLSGRKPIDVEAPKGQESLVKWARNRLETGDVKALLDPKLKGHHDILQMRRMSLAANLCTNQSAHLRPNMSQVLKLLRGETDASELDYEDEDNHFLEAGSSMSHSVSEMSDTKDDSMSSSSYTDTASSAGKTPRFKLKDYLTIPDPHFEGIPNF
>Rubch_LG02.4621
MILEEVFKDFKKKKKKNNNNKKNVVLVGIKIDAQSRELLGWGLAKAAEAGDCVIAVHVCRSSDETLKDKAIVDSYIEAYEGLCNTKKVDLISQVLTGSSIRKALVKEAKNHETIAVVVGTSKPNTLGVWDSTAKYCAKKLPPSTDVVAINKGKIVYRRCPNHEQSGLAGDDSRPSVSQIDNPIPRGKSQSEFGDSEADTETVKSFSDMAQSSQGSPMHSNEDLKKEHKRARNRSASSLCVGEPAEKSLGWPLRRASSSSTHIPGTRNMSVVQWVMSLPDRSPQQSPQCSITKENPFEGGIKTSSSALDELPKELKSLLKTNRCRWFSHEVLKTSTSTFSSENLIGKGGCNLVFKGTLPDGKKVAVKLMKSSKATWKDFAHEVDIISSLKHEHIMPLLGFCFEENLLISVYDFSPKGSLEENLHVDAAKTKGKSVLSWEVRFNVAVGIAEALNYMHNECSPPVIHRDVKSSNILLTKEFKPQLSDFGLALWGPTTTSFLTECDVVGTFGYLAPEYFMYGKISDKIDVYAFGVVLLELLSGRKPIGSETDKEQESLVMWAKPKLESGDVQDILDPNFDGKFDEIQVLRMIHSAKLCITRSASLRPKMSEIVKLLKGDLDFEPQVHSPYFDVEDSENRDDNDDEVYPNSSAELHINLALLDVDDDTTSFSSVEQSSLSWDDYLKGRWSRSSSFD
>Ruboc_01_G23104
MTGEGGKTVMVGVKLDSHSKELLTWALVKVAEPGDHVIAIHVLDIISEETSCLLSLVKTFDSVLSAYEGFCSLKQVDLKLKVCRGNPIRKVLVREAKEFHAHTVIVGTSKTHHRIRSSAAVAKYCAWKLPKSFSVFAVDNGKVVFKREETDSHAHQSQDDHKSLKKNVEVLEDVKLNQCEKKSLQTKCESCESDSVLLDNSGTQLTDELPVDGNEDDSLTLVPFQRLNSIKTQNSHCFKPGWSILRWTFLRRQQHKEKSDEKTSILGRVSKPLSSHTSAVVYPDQKHINSSQDGDHSSMPDGISGATMSLGSNEICPLPTPNHGMESLPEEFLDLCKKYSSNCRLFSYEELLLATSNFLPENMVGKGGSSLVYRGHLLDGKELAVKILKPSADILKEFVHEIEIITTLNHKNIISLYGLCFDNNLVLVYNFISRVSLEDNLHGNKKDGDSFGWKDRYNVALGVAEALDYLHNGCEEPVIHRDVKSSNILLSDDFEPQLSDFGLASWASTSSHIDCTDVAGTFGYLAPEYFMHGKVSDKIDVYAFGVVLLELLSGRQPIYSKNPKGQESLVMWAKPILKGGEIAQLLDPSLGSDYDHDQIERMILAANLCIRHAPRLRPEISIVSKLLQGDEEITRWARQQVSALSDELDTLDDEAVPTNIKSHLNMALLDLEDDSLSTSSGEQSISVEDYLQDYCSLDTFTAKEESWIPVFLFRLAFLVSLLQILFQMILPKPSDYYLLYAASKPKYGSIQSSTIQIDSLLWSVTRKKLPTPVSLIHGMNYFVHCSSSMRGLIHIMNQLLSAF
>Ruboc_02_G01503
MLQIGDGGEAEMERCSGRSVVVGVKLDSKSRELLTWALVKVAQPGDRVIAIHVLGKNEIVDRDGKSSLLSLVKAFDSVLAVYEGFCNLKQVDLKLKICRGTSIKKILVREAKSYNACKFIVGTAQSHHKIRSSTTVAKYCANKLPKDCGILAVNNGKVVFNKEGSQSSSDSQGSEDHHRNGLLSAFHRSLNKSSKVLNEGSDNPTVKNTHDNCQKMEQTLAKIFFECTDTTEKQKCSVCSRPSVDTSSHQSIADDGEDKSMAIVPVQREEPAAASSINMLIKELPEARPGWPLLRRAVLPDPSERSLVRKISVVQWAMQLPSRRHRQNSCDPGEDQPSCLDGESGAIVPVGSEAMTAPASPDHNSKGLPRELEGLHEKYSSTCRLFNYQELQSATSYFLAENLIGRGGSSQVYKGCLPDSKELAVKILKPSEDVLKEFVLEIEIITTLHHKNIISLLGFCFEDNNLLLVYDFLSRGSLEENLHGSKKDPIAFGWNERYKVAVGVAEALDYLHSGSAQPVIHRDVKSSNILLSDDFEPQLSDFGLAKWASTSSSHITCTDVAGTFGYLAPEYFMYGKVNDKIDVYAFGVVLLELLSGRKPISSDYPKGQESLVMWAKPILNGGKVSQLLDPSLGNNYNQGQVERVVLAATLCIRHAPRARPQMSFVVKLLQGDVEMIKWARLQVHAWEESDILDDEACPRSNLQSHLNLALLDVEDDSLSMSSIEQTVSLEDYLKGRWSRSSSFD
>Ruboc_02_G02219
MESDNTKHVAEWLSCDVLSESTFGWPLHKVIVPMNTQEACVKSDDDSKSWDVEEAESTSRLSRPGWPLLFIATSETMTTTPARDLEPEKMSVVQWVMGLPNRTTLVNLQLANELKFPSQKDSPGCRMFPYAEIRTATCQFSSENLIGEGGCSSVYRGCLRGGKSVAVKVLKAYKEAWDDFCLEAKFVSSVEHKHIATLIGVCVEDDNLVLVYELFPRGSLEENLHVCKDGSVLPWEVRFNVAVAVAEALYYLHNDCPRPIIHRDVKSSNILLSSELQPQLSDFGLAIWGSMDSSYVISNDVVGTFGYMAPEYFMQGRVSDKVDVYAFGVVLFELLSGRKPVDVEAPKGQESLVKWARNRLETGDVKAMLDPKLKGHHDIPQMRRMSLAANHCTNQSAHLRPNMSQVLKLLRGETDASELDYEDEDNHFLEAGSSMSHSVSEMSDTKDDSMSSSSYTDTASSAGKTPRFKLKDYLTTPDPHFEGIPNF
>Ruboc_02_G08804
MILEEVFKDFKKKKKKNNNNNNNNNNNNKNVVLVGIKLDGQSRELLGWALAKAAVAGDCVIAVHVCRSSDETLKDKSIVDSYIEAYEGLCNTKKVDLISQVLTGSSIRKALVKEAKNHETMAVVVGTSKPNTLGQVELVFSDYICRVWDSTAKYCAKKLPPSTDVVAINKGKIVYRRCPNNEQPGDDSRPSVSQIDNPISRGKSQSEFGDSEADTETVKSFSDMAESSQASPMRSNEDLKKEHKRARNRSASSLCVGEPAEKSLGWPLRRASSSSTHIPGTRNMSVVQWVMSLPDRSPQQSPQCSITKETPFEGGIKTSSSALDELPKELKCLLKTNRCRWFSHEVLKTSTSNFSSENLIGKGGCNLVFKGTLPDGKKVAVKLMKSSRATWKDFAHEVDIISSLKHEHIMPLLGFCFEENVLISVYDFSPKGSLEENLHGKTKGKSVLSWEVRFNVAVGIAEALNYMHNECSPPVIHRDVKSSNILLTKEFKPQLSDFGLALWGPTITSFLTECDVVGTFGYLAPEYFMYGKISDKIDVYAFGVVILELLSGRKPIGSETDKEQESLVMWAKPKLESGDVQDILDPNFDGKFDEIQVLRMVHSAKLCITRSASLRPKMSEIVKLLKGDSDFEPQVHSPYFDVEDSENRDDNDDEVYPNSSAELHLNLALLDVDDDTTSFSSVEQSSLSWEDYLKGRWSRSSSFD
