# Supplementary material for: Transcriptomics of long‐term, low oxygen storage coupled with ethylene signaling interference suggests neofunctionalization of hypoxia response pathways in apple ( Malus domestica )
Source: Plant Direct. 2024 Dec 20;8(12):e70025. doi: 10.1002/pld3.70025 (PMC11660084; doi:10.1002/pld3.70025)
Supplement: Supplementary file 2 — Data S2: Homologs of all 606 hypoxia response genes identified in this study across 42 representative species of land plants). [file PLD3-8-e70025-s004.gz › 01-integratedGeneFamilies_dir/693.faa]

>gnl_Ambtr_v1.0_evm_27.model.AmTr_v1.0_scaffold00013.213
MEKPNWSMVEIQSPRDQDFEKGKGRNAKQLRWVCFLRAQQAAGFISWLFNGSYNLISAAKRRIQSRRPDKTAQNSKLYRVIKGFLVFAVAMLVFEIGAYYKGWHFNPPSAKAEVLGFLEWIYSSWVFIREDYIAPPLQFLTNVCIVLFLVQSVDRIVLVLGCFWIRFRKLKPAPLMEVRELEEGVDGDYPMVLIQIPMCNEREVYQQSIAAVCAQDWPRDHMLIQVLDDSDDVDVQCLINTEVSKWQQKGVRILYRHRLIRTGYKAGNLKSAMNCEYVKDYEYVAIFDADFQPGPDFLKKTIPHFKGKEDLALVQTRWSFVNKDENLLTRLQNINLSFHFEVEQQVNGMFLNFFGFNGTAGVWRIKALEDSGGWLERTTVEDMDIAVRAHLDGWKFIFLNDVKCLCELPESYEAYKKQQYRWHSGPMQLFRLCFFDILRSKVSILAKANLIFLFFLLRKLVLPFYSFMLFCIILPLTMFVPEAQLPTWVVCYVPGVMSILNILPSPRSFPFIVPYLLFENTMSVTKFNAMISGLFKFTSSYEWVVTKKLGRSSEADLVAFMEKESSVPQESTSLLHRASSESGLDELNRLEKKKKTGKSRSNRLYRKELALAFILLAAAARSLLSAQGIHFYFLLFQGVTFLVVGLDLIGEQVS
>gnl_Ambtr_v1.0_evm_27.model.AmTr_v1.0_scaffold00065.27
MAPAFDMGDWWTKESHRGTPVVVKMQNPNWSMLELESPEDHFHGGDKGRGKNAKQLTWVLLLKAHKAAGCLTSIASGTCNLLAAIKRRLASGRTDSEPIRNELERETQNPDENKGGRSRFYSCIKFFLFTAILMLGFELVAYAKGWHFNPSSLHLPQSLDVQSLLHSVYSSWVFFRVEYIAPPLQLLADICIVLFLIQSVDRLILCLGCFWIRFKKIKPIPLQELGPESIDLEGGDSANFPMVLVQIPMCNEKEVYQQSISAVCNMDWPKARMLVQVLDDSDDVTTQVLIKEEVEKWQQNGVRILYRHRVIRDGYKAGNLKSAMNCSYVKDYEFVAIFDADFQPAPDFLKKTVPHFWGRDDVGLVQARWSFVNKDENLLTRLQNINLSFHFEVEQQVNGVFINFFGFNGTSGVWRIKALEESGGWLERTTVEDMDIAVRAHLHGWKFIFLNDVECQCELPESYEAYRKQQHRWHSGPMQLFRLCLPDIIRSKISVSKKANLIFLFFLLRKLILPFYSFTLFCIILPMTMFVPEAGLPAWVVCYIPAAMSFLNILPAPKSFPFIVPYLLFENTMSVTKFNAMVSGLFQLGSAYEWVVTKKSGRSSEGDLLSLIDKDPAPVSDAKKEKERTGHARGLSESNLEAMGKADAKREKEKKKKHNRIYRKELALAFLLLTASARSLLSAQGMHFYFLLFQGVSFLVVGLDLIGEQVE
>gnl_Ambtr_v1.0_evm_27.model.AmTr_v1.0_scaffold00019.171
MAPSLDFSEWWSREARKGTPVVVKMENPNFSVLEIDDPDERFPQADKDRGRNAKQFTWVLLLKAHRAVGCVAWMATALWALLGVAKKRLIFRQGVAVEPQKPHKGRLLRFIRGFLVMALTILVFEVVAHLNGWHFQRPNLHVPRPSEIEGLLHWVYLSWLDFRADYIAPPIQALSNFCVILFLIQSVDRVILCIGCFWIKYKKIKPTFEGEPFKLEDSEQPGSEYPMVLVQIPMCNEMEVFEQSISAACQLDWPKDRVLIQVLDDSNEESIIGLIRAEVSKWSQKGINIVYRHRLVRTGYKAGNLKSAMSCDNVKGYEFVAIFDADFQPYPDFLKQTIPHFKNNPELGLVQARWAFVNKDENLLTRLQNINLCFHFEVEQQVNGVFLNFFGFNGTAGVWRIKALEDSGGWLERTTVEDMDIAVRAHLNGWKFIFLNDVKVLCEVPESYEAYRKQQHRWHSGPMHLFRLCVPSIITSKISVWKKANLIMLFFLLRKLILPFYSFTLFCVILPLTMFVPEAELPVWVICYVPVLMSFLNILPAPRSFPFIVPYLLFENTMSVTKFNAMISGLFQLGSSYEWVVTKKAGRSSESDLLAVVERESKGLNHSQIHRGSSESELTELNKLNEQKQNPPVKKKLNKLYRKELALAFLLLTASARSLLSAQGVHFYFLLFQGVTFLLVGLDLIGEQMS
>gnl_Aquco_v3.1_Aqcoe2G416100.1
MPPAPNYEFQEWWNKERAKNNHELFPETTLSSSSSSSLLEIHNNNNNNTSTNNHHHKDYNNNNDDDDDDEDDEEEDRSVGKDRSRNARQLSWVCLLRFQQSANFLSWITNGFLSLIKTANRRISSDPIDSSDSSSSWSEYRLYRIIKLFLGLVILLLLFELLAYFKGWHFSPPSMGSAASGFLGLVELVYANWLYVRANYLAPPLQVLTNVCIVLFLIQSVDRIILMLGCFWIKFRKIKPVPLMEFSSKDVETGSNDDDYPMVLIQIPMCNEREVYQQSIAAVCIQDWPRDRMLVQVLDDSDDSDVQYLIKAEVQKWQQKGVRILYRHRLIRTGYKAGNLKSAMTCEYVKDYEFVAIFDADFQPGPDFLKKTVPHFRGNDNLALVQTRWSFVNKDENLLTRLQNINLSFHFEVEQQVNGVFINFFGFNGTAGVWRIKALEDSGGWLERTTVEDMDIAVRAHLCGWKFIYLNDVKCLCELPESYEAYKKQQHRWHSGPMHLFRLCFFDILRSKIGFPKKVNMICLFFLLRKLVLPFYSFTLFCIILPLTMFLPEAHLPAWVVCYVPGVMSILNILPAPRSFPFIVPYLLFENTMSVTKFNAMISGLFKFGSSYEWIVTKKLGRSSEADLVAFGEKEAESQPEATVLHRATSESGLDDLNKLEMTKKTGKRKRNHLYRKELALAFILLTAAARSLMSAQGIHFYFLLFQGITFLVVGLDLIGEQVS
>gnl_Aquco_v3.1_Aqcoe6G313600.1
MAPSFQWWTKESHRGTPVVVKMENPNWSMLELESPSEEDFNPNSNRNRNIGDKGRGKNAKQLTWVLLLKAHKAAGCLTSIASTMLGLGAAIRRRVASGRTDSDINNEIENDDDDDDDEDNNDIIINDMMNENNHGKKSTSRFYTCIKVFLWMSVVLLGFEIAAYFNGWHFGSSVHFQLQEYLLSTQFGVQSIFDYLYSRWVLIRVDYLAPPLQFLTNACIILFLIQSVDRLILCLGCFYIKFKKIKPIPKQVVRDIESKEGNAETYYPMVLIQIPMCNEKEVYQQSIAAVCNLDWPKSNMLIQVLDDSDDPTTQILIKEEVYKWQHEGANIVYRHRVIRDGYKAGNLKSAMNCSYVKDYEFVAIFDADFQPTSDFLKKTVPHFKDNEELALVQARWSFVNKDENLLTRLQNINLSFHFEVEQQVNSVFINFFGFNGTAGVWRIKALEGSGGWLERTTVEDMDIAVRAHLHGWKFIFLNDVECQCELPESYEAYRKQQHRWHSGPMQLFRLCLPEIYRSKIAVWKKANLIFLFFLLRKLVLPFYSFTLFCIILPMTMFVPEAELPVWVVCYIPATMSFLNILPAPKSFPFIVPYLLFENTMSVTKFNAMISGLFQLGSAYEWVVTKKSGRSSEGDLFSMVEKDPKHSRGNSLPNLEAMEKEQLLLKRKKKHNRMYRKELALAFLLLTASARSLLSAQGIHFYFLLFQGVSFLLVGLDLIGEQVE
>gnl_Aquco_v3.1_Aqcoe7G334400.1
MAPSLDFSDWWAKETRKGTPVVVTMENPNYSLVEIDGPDAAFRPVDKDRGKNAKQHTWVLLLKAHRAVGCVTWLATMLWALLGAIKKRLILGQGVAMESEKSSRGRLLFRFIRGFLVLSLVVLVVDVVAHLKGWHYFENPNLHIPQTSEIQGWLHMLYVAWLSFRADYIAPLIQSLSNFCVALFIIQSIDRLVLCIGCFWIKVKKIKPTIVGDPFKPEDVEKSCYDYPMILIQIPMCNEKEVYEQSISAVCQMDWPKDRFLIQVLDDSDDESIQWLIKGEVSKWSQKGINIIYRHRLVRTGYKAGNLKSAMNCDYVKGYEFVAIFDADFQPNPDFLKQTVPHFKDNPELGLVQARWAFVNKDENLLTRLQNINLCFHFEVEQQVNGIFLNFFGFNGTAGVWRIKALEDSGGWLERTTVEDMDIAVRAHLNGWKFIYLNDVKVLCEVPESYEAYKKQQHRWHSGPMQLFRLCLPAIITSKISFFKKANLILLFFLLRKLILPFYSFTLFCIILPLTMFVPEAELPIWVICYIPVFMSFLNILPAPRSFPFIVPYLLFENTMSVTKFNAMVSGLFQLGSSYEWVVTKKAGRASESDLLAAAERETKAMNHTQLHRGSSESELSELNKMKEHQEALTPAPVKKVNKIFKKELALAFLLLTASVRSLLSAQGVHFYFLLFQGVSFLLVGLDLIGEQMS
>gnl_Aquco_v3.1_Aqcoe5G095100.1
MAPSFDWFANEKLEGTPVVVKMQNPNWSMLELEDDLHLSGDKGREKNAKQLTWVLLLKAHKAAGCLASIASAMVGLTAAIRRRVSSGKTDADSGIQIDRNQNPAVKSRFYTCIKFFLWLSVVLLGFEVAAYFKGWHFTTSHLHLQLLLPSPLGVQGLFDIMYSKWVLVRVNYLAPPLQFMINACIVLFLVQSVDRLVLCLGCFWIKLRGIKPVPKQTVRDIESNEGAEDYFPMVLVQIPMCNEKEVYQTSIAAVCNLDWPMSKMLIQVLDDSSDPETQLLIKEEVNKWQLEGAPIVYRHRVIRDGYKAGNLKSAMNCSYVKEYEFVAIFDADFQPTPDFLKRTVPHFKDNEEVGLVQARWSFVNKDENLLTRLQNVNLAFHFEVEQQVNGIFMNFFGFNGTAGVWRIKALEESGGWMERTTVEDMDIAVRAHLHGWKFVFLNDVECQCELPESYEAYVKQQHRWHSGPMQLFRLCLPDIIKSKISMWKKANLIFLFFLLRKLILPFYSFTLFCVILPMTMFIPEAQLPIWVVCYIPATMSFLNILPSPKSFPFIVPYLLFENTMSVTKFNAMISGLFQLGSAYEWVVTKKSGRSSEGDLLALVEKEPTHKRGISMPNLNALEKEESQKQEKKKSPKKRKHNRIYTKELALAFLLLTASARSLLSAQGIHFYFLLFQGVSFLVVGLDLIGEQVE
>gnl_Aquco_v3.1_Aqcoe3G303500.1
MENPERFSIVEIKSFPEKQKAKNTKQITWFLLLKVMKVIGCLSWLATGFWSVLGIIKKRVMNSKRREESHKMGKLLRFLRALLVVSVVLLVLEVIAYFKGWNLNDLIFIQPLQTEGVLLMFYLGWLSIRAGYIAPLVVTLSKLCIYLFMIQSLDRIILCLRCFWIKYKKIKLKVAGEAYVTVDDFPMVLVQVPMCNEKEVYAQSISAVCQFDWPRDRFLVQILDDSDDYDTQNLIKNEVSSWRQKGVNIVYRHRLVRTGYKAGNLKSGMSCDYVKDYEYVAIFDADFQPNPDFLKLTVPHFKGNSELGLVQARWSFINKDENLLTRLQNINLCFHFEVEQQVNGIFLNFFGFNGTAGVWRIKALEGSGGWMDRTTVEDMDIAVRAHLNGWKFIFLNDVNVLCELPESYEAYKKQQHRWHSGPMQLFRLCFSSIITSKISVSKKANLIFLFFLLRKLILPFYSFTLFCIILPLTMFIPEAELPTWLICYIPIFMSILNILPAPKYFPFLIPYLLFENTMSVTKFSAMVSGLLNLGSAYEWVVTKKTGRSSQSDLLDEEELKSPSQLQQQVQDSESGIVMLNKLEEQIEVPLSKKRNKIYQKELALAFLLLTASARSILSAQGIHFYFLLFQGLSFLIVGLDLIGEQKK
>gnl_Arath_TAIR10_AT2G24630.1
MAPRFDFSDLWAKETRRGTPVVVKMENPNYSIVEVEEPDSAFQPMEKSRGKNAKQVTWVLLLKAHKAVGCLTWVATVFWSLLGSVKRRLSFTHPLGSERLGRDGWLFSAIKLFLVASLAILAFELVAYYRGWHYFKNPNLHIPTSKLEIQSLLHLFYVGWLSLRADYIAPPIKALSKFCIVLFLVQSVDRLILCLGCLWIKFKKIKPRIDEEHFRNDDFEGSGSEYPMVLVQIPMCNEREVYEQSISAVCQLDWPKDRLLVQVLDDSDDESIQELIRDEVTKWSQKGVNIIYRHRLVRTGYKAGNLKSAMSCDYVEAYEFVAIFDADFQPNSDFLKLTVPHFKEKPELGLVQARWAFVNKDENLLTRLQNINLCFHFEVEQQVNGVFLNFFGFNGTAGVWRIKALEESGGWLERTTVEDMDIAVRAHLHGWKFIYLNDVKVLCEVPESYEAYKKQQHRWHSGPMQLFRLCLRSILTSKIAMWKKANLILLFFLLRKLILPFYSFTLFCVILPITMFVPEAELPIWVICYVPIFMSLLNILPAPKSFPFIVPYLLFENTMSVTKFNAMVSGLFQLGSSYEWIVTKKAGRSSESDLLALTDKESEKMPNQILRGVSDSELLEISQVEEQKKQPVSVKKTNKIFHKELALAFLLLTAAVRSLLASQGVHFYFLLFQGLTFLLVGLDLIGEQMS
>gnl_Arath_TAIR10_AT4G07960.1
MAPKFEWWAKGNNNNTRKGTPVVVKMENPNNWSMVELESPSHDDFLVRTHEKSRNKNARQLTWVLLLKAHRAAGCLTSLGSALFALGTAVRRRIAAGRTDIEISSSGVGSLQKQNHTKKSKLFYSCLKVFLWLSLILLGFEIAAYFKGWSFGTSKLQLQFIFNKGFFDWVYTRWVLLRVEYLAPPLQFLANGCIVLFLVQSLDRLILCLGCFWIRFKKIKPVPKPDSISDLESGDNGAFLPMVLVQIPMCNEKEVYQQSIAAVCNLDWPKGKILIQILDDSDDPITQSLIKEEVHKWQKLGARIVYRHRVNREGYKAGNLKSAMNCSYVKDYEFVAIFDADFQPLPDFLKKTIPHFKDNEEIGLVQARWSFVNKEENLLTRLQNINLAFHFEVEQQVNSVFLNFFGFNGTAGVWRIKALEDSGGWLERTTVEDMDIAVRAHLHGWKFVFLNDVECQCELPESYEAYRKQQHRWHSGPMQLFRLCLPAVIKSKISIGKKFNLIFLFFLLRKLILPFYSFTLFCIILPMTMFVPEAELPAWVVCYIPATMSFLNILPAPKSFPFIVPYLLFENTMSVTKFNAMVSGLFQLGSAYEWVVTKKSGRSSEGDLAALVEKDEKTTKHQRGVSAPETEAEKKAEKTKRKKKKHNRIYMKELSLAFLLLTAATRSLLSAQGIHFYFLLFQGISFLLVGLDLIGEQVE
>gnl_Arath_TAIR10_AT4G31590.1
MAPRLDFSDWWAKDTRKGTPVVVKMENPNYSVVEIDGPDSAFRPVEKSRGKNAKQVTWVLLLKAHRAVGCLTWLATVFWSLLGAIKKRLSFTHPLGSEKLGRDRWLFTAIKLFLAVSLVILGFEIVAYFRGWHYFQSPSLHIPTSTLEIQSLFHLVYVGWLTLRADYIAPPIKALSKFCIVLFLIQSVDRLVLCLGCFWIKYKKIKPRFDEEPFRNDDAEGSGSEYPMVLVQIPMCNEREVYEQSISAVCQLDWPKDRILVQVLDDSNDESIQQLIKAEVAKWSQKGVNIIYRHRLVRTGYKAGNLKSAMSCDYVEAYEYVAIFDADFQPTPDFLKLTVPHFKDNPELGLVQARWTFVNKDENLLTRLQNINLCFHFEVEQQVNGVFLNFFGFNGTAGVWRIKALEESGGWLERTTVEDMDIAVRAHLHGWKFIYLNDVKVLCEVPESYEAYKKQQHRWHSGPMQLFRLCLGSILTSKIAIWKKANLILLFFLLRKLILPFYSFTLFCIILPLTMFVPEAELPVWVICYIPVFMSFLNLLPSPKSFPFIVPYLLFENTMSVTKFNAMVSGLFQLGSSYEWIVTKKAGRSSESDLLSITEKETPTKKSQLLRGVSDSELLELSQLEEQKQAVSKKPVKKTNKIYHKELALAFLLLTAALRSLLAAQGVHFYFLLFQGVTFLLVGLDLIGEQMS
>gnl_Arath_TAIR10_AT3G28180.1
MAPNSVAVTMEKPDNFSLLEINGSDPSSFPDKRKSISPKQFSWFLLLKAHRLISCLSWLVSSVKKRIAFSAKNINEEEDPKSRGKQMYRFIKACLVISIIALSIEIVAHFKKWNLDLINRPSWEVYGLVEWSYMAWLSFRSDYIAPLVISLSRFCTVLFLIQSLDRLVLCLGCFWIKFKKIEPKLTEESIDLEDPSSFPMVLIQIPMCNEREVYEQSIGAASQLDWPKDRILIQVLDDSDDPNLQLLIKEEVSVWAEKGVNIIYRHRLIRTGYKAGNLKSAMTCDYVKDYEFVTIFDADFTPNPDFLKKTVPHFKGNPELGLVQARWSFVNKDENLLTRLQNINLCFHFEVEQQVNGVFLNFFGFNGTAGVWRIKALEESGGWLERTTVEDMDIAVRAHLNGWKFIYLNDVEVTCELPESYEAYKKQQHRWHSGPMQLFRLCLPSIIKSKISVWKKANLIFLFFLLRKLILPFYSFTLFCIILPLTMFIPEAELPLWIICYVPIFISLLNILPSPKSFPFLVPYLLFENTMSITKFNAMISGLFQFGSAYEWVVTKKTGRSSESDLLAFAEKEEKLHRRNSESGLELLSKLKEQETNLVGQETVKKSLGGLMRPKNKKKTNMVFKKELGLAFLLLTAAARSFLSAHGLHFYFLLFQGLSFLVVGLDLIGEQIS
>gnl_Arath_TAIR10_AT3G07330.1
MSRSQNEEFQQWWNKQRDRNNHDVLYAGDDEAFLTVEIRTPATVDPDKDRIRTRTVRQLSRLYLLKFKQLASSFLWIGNSFLYLVRTANRRIANDNPPSVSSSARLYRLIKGFLVVVVLLLCFELAAYFKGWHFTPPSVASAEVAVEVVYAWWLEIRASYLAPPLQSLTNVCIVLFLIQSVDRLVLVLGCFWIKLRRIKPVASMEYPTKLVGEGVRLEDYPMVIVQIPMCNEKEVYQQSIGAVCMLDWPRERMLVQVLDDSSELDVQQLIKAEVQKWQQRGVRIVYRHRLIRTGYKAGNLKAAMNCEYVKDYEFVAIFDADFQPPADFLKKTVPHFKGNEELALVQTRWAFVNKDENLLTRLQNINLSFHFEVEQQVNGVFINFFGFNGTAGVWRIKALEDCGGWLERTTVEDMDIAVRAHLCGWKFIYLNDVKCLCELPESYEAYKKQQYRWHSGPMQLFRLCFFDILRSKVSAAKKANMIFLFFLLRKLILPFYSFTLFCVILPLTMFFPEANLPSWVVCYIPGIMSILNIIPAPRSFPFIVPYLLFENTMSVTKFGAMISGLFKFDSSYEWVVTKKLGRSSEADLVAYAESGSLVESTTIQRSSSDSGLTELSKLGAAKKAGKTKRNRLYRTEIALAFILLAASVRSLLSAQGIHFYFLLFQGITFVIVGLDLIGEQVS
>gnl_Betvu_v1.2_Bv1_014610_ygyy.t1
MAPWWEKHHRGTPVVIKMENPNWSISEIENPSSDDDVFIPTKKNKKFRGKNAKQLTWVLLLKAHRAAGCLSSLASAVRRRVKSGRTDSSDPARTRLHAFIRVFLAISVVLLCFEVAAYSKGWHFKDTTSFYLDRILTSATTRVGSVGSVGFKGLFGWAYDKWVLVRVGYLARPLQWLANICIVLFLIQSLDRLILCLGCFWIRLRKIKPIINVGQISDLESGDGEDGYFPMVLVQIPMCNEKEVYQQSIGAVCKLDWPESRLLIQVLDDSDDPMTQMLIKEEVHKWQGEGANIVYRHRVIRDGYKAGNLKSAMNCSYVKDYEFVAIFDADFQPAPDFLKRTVIHFKGNEEVGLVQARWSFVNQDENLLTRLQNINLAFHFEVEQQVNGIFINFFGFNGTAGVWRIKALEDSGGWLERTTVEDMDIAVRAHLKGWKFIYLNDVECQCELPESYEAYRKQQHRWHSGPMQLFRLCLPDIIKSKICFWKKANMIFLFFLLRKLILPFYSFTLFCIILPMTMFIPEAELPAWVVCYIPATMSFLNILPAPKSFPFIVPYLLFENTMSVTKFNAMISGLFQLGSAYEWVVTKKSGRASESDLVSLGEKELVPGKGSSDTTLAQMKEELLKQEQNGSRKKKKKHNRIYMKELSLACLLLTAAARSLLSAQGIHFYFLLFQGVSFLLVGLDLIGEQVD
>gnl_Betvu_v1.2_Bv7_168230_qydw.t1
MPRPPNYEFQEWWNKQQIEIHNNVNHNHNHNHNQNHTITSSSSTSNVENPNFVSVAISASDSLSSPLNRKDHRNRTRSARQLSFFCFLKLQHFLHFIFSIFTSFFSLLRTANRRIAKSRLLPNRRTSDSRFFRLIKFLLVVVVLLLCVELIAYFKGWHFSPPSLRKTEVLGFVELVYASWLRVRAEYLAPPLQSLSNVCIILFLVQSVDRAVLMLGCFWIKCRGIKPVAVMEYSSKSEDHNVEDFPMVLVQIPMCNEREVYQHSIGAVCVQDWPRERMLVQVLDDSDDSDVQQLIRAEVQKWQQRGVRILYRHRLIRTGYKAGNLKSAMNCDYVKDYEFVAIFDADFQPAPDFLKKTIPYFKGNDDLALVQARWTFVNKDENLLTRLQNINLSFHFEVEQQVNGVFINFFGFNGTAGVWRIKALEDCGGWSERTTVEDMDVAVRAHLCGWKFIFLNDVKCLCELPESYEAYKKQQYRWHSGPMQLFRMCFMEIIHSKVSWMKKFNLIFLFFLLRKLVLPFYSFTLFCIILPLTMFLPEAHLPAWVVCYIPGFISLLNILPSPQSFPFIVPYLLCENTMSVTKFNAMITGLFRFKGSYEWVVTKKSGRSSEADLLGLSEKESEVSVDTSLLQRSASDSGLEELNKLNMSKKNGKTKRNRLYGKELTLAFILLTASVRSLLSAQGIHFYFLLFQGITFLIVGLDLIGEQVS
>gnl_Betvu_v1.2_Bv7_168770_skhg.t1
MVPGIDMSKWWAKEERKGTPVIVKMENPNYSLVEIESPDSAFRAVEKDRGKNAKQLTWVLLLRAHRAAGCVAWVGNGIWSLLSTIKKRLILGEGVGMENDKSSKGKLLYRVILGFLITALAFLAFEMFAHFNGWHYFQNSNLHIPQTIEIQGWLHEIYVSWLDFRVSYIAPLIQSLSTFCVVLFMIQSLDRLVLCLGCFWIKFNKIRPRIEDEPFKSSDPENPGCNHPMVLVQIPMCNEREVYEQSISAVCQLDWPKDRILIQVLDDSDDESIQWLIKNEVSKWSQKGINIIYRHRLVRTGYKAGNLKSAMNCDYVRDYEYVAIFDADFQPNPDFLQQTVPHFKGNPELGLVQARWTFVNKDENLLTRLQNINLCFHFEVEQQVNGVFLNFFGFNGTAGVWRIKALEDSGGWLERTTVEDMDIAVRAHLNGWKFIYLDDVRALCELPESYEAYRKQQHRWHSGPMQLFRLCLPAIISSKISSLKKANLILLFFLLRKLILPFYSFTLFCIILPLTMFVPEAELPIWVICYIPVFMSFLNILPAPGSFPFIVPYLLFENTMSVTKFNAMISGLFQLGSSYEWIVTKKAGRASEPDLVAMEERETKAMNQPQLFRGASDSGLSELTKLKEHQEATPKPDKKKMNKLYKKELALAFLLLTAALRSLLSAQGVHFYFLLFQGVTFLLVGLDLIGEQMS
>gnl_Carpa_v0.4_evm.model.supercontig_160.31
MAPSFDWWAKESHRGTPVVVKMENPNWSMVELEGPSEEDFLIGDSPHSRPRDKARGKNAKQLTWVLLLKAHRAAGCLTSLGSALLALGAAVRRRVASGRTDADIDPEPETSGGIREKENPTVKSRFYSCIKAFLWLSVVLLVFEVAAYFKGWHFGAANLQLQYIFTTSFGVKDFFDWVYSRWVLIRVEYLAPPLQLLANVCIVLFLIQTLDRLILCLGCFWIRLRKIKPVLKQDAIADLESGEDGFFPMVLVQIPMCNEKEVYQQSIAAVCNLDWPKSKILIQILDDSDDPTTQLLIKEEVEKWQQEGVRIVYRHRVIRDGYKAGNLKSAMNCSYVKDYEFVAIFDADFQPTPDFLKRTVPHFKDNEDLGLVQARWSFVNKDENLLTRLQNINLAFHFEVEQQVNGVFLNFFGFNGTAGVWRIKALEESGGWLERTTVEDMDIAVRAHLHGWKFVFLNDVECQCELPESYEAYRKQQHRWHSGPMQLFRLSLPDIIRSKITLRKKFNLIFLFFLLRKLILPFYSFTLFCIILPMTMFIPEAELPVWVVCYIPATMSFLNFLPSPKYFPFIVPYLLFENTMSVTKFNAMISGLFQLGSAYEWVVTKKSGRSSEGDLVSLVEKEPKHQRGVSVPNLGEMEEEIEQQEQKASRKKKHNRIYMKELSLAFLLLTASARSLLTAQGIHFYFLLFQGISFLLVGLDLIGEQVE
>gnl_Carpa_v0.4_evm.model.supercontig_286.3
MAPNSVVVTMVEKPNNFSVVEIHGSDSSFFPDKDKAVSPKQFTWFLLLKANKALTCVSWLSTAFRAMIVSVKKRTTLSDDTSDEEPKSRGRLYKFLKAFLVISVVALLVELIAHFKKWNVNSWEVEGVVHWSYMAWLSFRVDYIAPLLVTLSKFCTLLFLIQSFDRLVLCLGCFWIKYKKLKPRIDGDQAYDVENDSSFPMVLVQIPMCNEREVYEQSIAAASQLDWPKDRILIQVLDDSDDANLQLLIKEEVSSWRQRGVNIIYRHRLIRTGYKAGNLKSAMACDYVKDYEFVAIFDADFQPNSDFLKQTIPHFKANPELGLVQARWSFVNKDENLLTRLQNINLCFHFEVEQQVNGVFLNFFGFNGTAGVWRIKALQESGGWLERTTVEDMDIAVRAHLNGWKFIFVNDIKVVCELPESYEAYKKQQHRWHSGPMQLFRLCLSSIINSKISFWKKANLIFLFFLLRKLILPFYSFTLFCIILPLTMFVPEAELPMWVICYIPIFMSFLNILPAPKSFPFLVPYLLFENTMSVTKFNAMISGLFQLGSAYEWIVTKKTGRSSESDLLAFAEKEEKLLRRNSESGLQELSKLKEQEVCPVKKRNRLYKKELALAFLLLTAAARSLLSSHGVHFYFLLFQGLSFLVVGLDLIGEQIS
>gnl_Carpa_v0.4_evm.model.supercontig_8.105
MSRAQNYEFQEWWNKQRERDRELFADANHTTNAFLTVEIRSPTSDRAPEKDRNRARSARQLSWVCLLRFQQLASSLAWITNSFLNLLRTANRRIASQDSASEFSNPSRLYRIIKAFLIVVILLLCFELLAYFKGWHFSPPSVESAELMVEVLYAKWLDIRARYLAPPLQSLANVCIVLFLIQSVDRVILVLGCFWIKLRRIKPEPAMEYPVVADAEAGSVEDYPMVLVQIPMCNEREVYQQSIAAVCILDWPKERMIVQVLDDSDDLDVQLLIKAEVQKWQQRGVRILYRHRLIRTGYKAGNLKSAMTCDYVKDYEFVAIFDADFQPAPDFLKKTIPHFKGKDDLALVQARWAFVNKDENLLTRLQNINLSFHFEVEQQVNGIFINFFGFNGTAGVWRIKALEDCGGWLERTTVEDMDIAIRAHLCGWKFIYLNDVKCLCELPESYEAYKKQQYRWHSGPMQLFRLCFVDILRSKVSFMKKANLIFLFFLLRKLILPFYSFTLFCIILPLTMFMPEAQLPAWVVCYVPGIMSILNILPAPRSFPFIVPYLLFENTMSVTKFNAMISGLFRFGSSYEWIVTKKLGRSSEADLVAFAEKETESLVETSSLLRSSSDSGLKELNKLEVTKKTGKTKRNRLYRKELALAFILLTASMRSLLSAQGIHFYFLLFQGITFLVVGLDLIGEQVS
>gnl_Elagu_v2.0_p5_sc00020.V1.gene207
MPPSLNLSQWWAKEACRGTPVVVTVENPSYSVVEIDGPEVAAFQSMDKGPGKNAKQFTWVMLLKAHRVVGCVAWLAAGLWALLGAIKKRLISRRGVAVESDKLGKGKLLFRFLRGFLVLSLVMLVFEMIAYWNGWHFQKPNLHIPENLHIPETTEIRGWIHSAYLSWLSFRADHITYPIQALSNFCIILFIIQSADRMILCLGCFWIKFKKIKPRIEGDPFNSDEEEGSKYEYPMVLIQIPMCNEREVYEQSISAVCHIDWPKDRLLVQVLDDSDDETIKILIKAEVSKWSQRGVNIVYRHRLVRTGYKAGNLKSAMSCEYVKDYEFVAIFDADFQPNPDFLKRTIPHFKGNPELGLVQARWSFVNKDENLLTRLQNINLCFHFEVEQQVNGVFLNFFGFNGTAGVWRIKALENSGGWLERTTVEDMDIAVRAHLSGWKFIFLNDVKVLI
>gnl_Elagu_v2.0_p5_sc00030.V1.gene426
MAPSFGWWAKETHRGTPVIVKMENPNWSISEISPDDDDDYGVGVGGGGGEEFAGARPRKGGRGKNAKQITWVLLLKAHRAAGCLTSLASAVFGLASAVRRRVASGRTDSDAASSSPEESPVLRTRFYSCIKVFLWLSVVLLGVEVVAYFKGWHLGAPQLRVFAFPTSFGVRDLFDTVYSRWIHFRAEYVAPPLQFLADACVVLFLIQSADRLILCLGCFWIRFKRIKPVPKTAKPGAGASEDLESGGEDFPMVLVQIPMCNEREVYQQSIAAVCNLDWPRSNLLVQVLDDSDDPMTQALIKEEVEKWQQNGAQIVYRHRVIRDGYKAGNLKSAMNCSYVKDYEFVAIFDADFQPQPDFLKQTVPHFKDNEEVGLVQARWSFVNKDENLLTRLQNINLCFHFEVEQQVNGVFINFFGFNGTAGVWRIKALEDAGGWMERTTVEDMDIAVRAHLKGWKFIFLNDVECQCELPESYEAYRKQQHRWHSGPMQLFRLCLPDIIRAKIGFWKKANLIFLFFLLRKLILPFYSFTLFCIILPMTMFVPEAQLPAWVVCYIPATMSFLNILPAPRSFPFIVPYLLFENTMSVTKFNAMISGLFQLGSAYEWVVTKKSGRSSEGDLVHLIEKEPKQQRGASAPNLEAIAKQETKPRKDRKKHNRIYRKELALACLLLTASARSLLSAQGIHFYFLLFQGISFLLVGLDLIGEQIE
>gnl_Elagu_v2.0_p5_sc00042.V1.gene157
MAPSLVLSDWWTKDSRKGGTPVVVTMENPNYSVLEIDGPDAEAFGSMDKDRGKNARQFTWVLLLKAHRAVGCVAWLAAALWALLGAVKKRLFLRRGVSTEREKPGKGRFLFKFIRGFLVLSLIALAFELVAYWKGWHFQKPDLHLPESFHIPETIEIQGWMHKAYLSWLSFRAKYIAYPIQVLSSICIILFIIQSVDRMILCLGCIWIKFKKIKPRIEGDPFKADDGSEYPMVLVQIPMCNEREVYEQSISAVCQLDWPKDCLLIQVLDDSDDEAIKLLIRAEVSKWSQRGVNIVYRHRLVRTGYKAGNLKSAMSCEYVKDYEYVAIFDADFQPNPDFLKQTIIHFKGNPELGLVQARWSFVNKDENLLTRLQNINLCIHFEVEQQVNGVFLNFFGFNGTAGVWRIKALEDSGGWLERTTVEDMDIAVRAHLNGWKFVFLNDVKVLCEVPESYEAYRKQQHRWHSGPMHLFRLCLPAIITSKPQDPFHSLCHTSIFENTMSVTKFNAMVSGLFQLGSSYEWVVTKKAGRSSESDLLAAAERESKTLQLHKGSSESELTELNKLKEQQEKAPLPVKKANKIYKKELSLALLLLVAAARSLLSAQGIHFYFLLFQGGSFLLVGLDLIGEQMS
>gnl_Eucgr_v2.0_Eucgr.C02007.1
MAPRLDFSDWWAKENRKGTPVVVKMENPSYSVVEIDGPDAAFRPVEKSRGKNAKQVTWVLLLKANRAVGCVAWLATVLWALLGTIKKRLIFRQGVAMESDKMGKGRLLFRVIRAFLVTSLVILGFEVVTYFKGWHYFERPNLHIPRTTDVHGLLHTIYVAWLTFRADYIAPPIQALSKFCVALFLIQSVDRMILCLGCLWIKYKKVKPRIERDPFKSDDAEGIGCEYPMVLVQIPMCNEREVYEQSISAVCQIDWPKDRLLIQVLDDSDNESIQCLINAEVAKWSQRGINIIYRHRLVRTGYKAGNLKSAMSCDYVKGYEFVAIFDADFQPTPDFLKQTVPHFKDNPELGLVQARWAFVNKDENLLTRLQNINLCFHFEVEQQVNGVFLNFFGFNGTAGVWRIKALEESGGWLERTTVEDMDIAVRAHLNGWKFIFLDDVKVLCELPESYEAYKKQQHRWHSGPMQLFRLCLPAIVTSKISAWKKANLILLFFLLRKLILPFYSFTLFCIILPLTMFVPEAELPMWVICYVPVFMSFLNIFPAPKSFPFIVPYLLFENTMSVTKFNAMISGLFQLGSSYEWVVTKKAGRSSESDLLAAAERETKSTNQQQLTRGSSESELQELTKLKEQQNEVTITPVKKTNKIYRKELVLAFLLLTAAVRSLLAAQGVHFYFLLFQGVTFLLVGLDLIGEQMS
>gnl_Eucgr_v2.0_Eucgr.H00749.1
MSRAPNREFQEWWNKQRERSLDLSSPSSADGPSTSGGGGGGGGGPLLAVEIRTPRSDQAVEKSRARSARQLSWVCLLRFQQIASLLASAAGSFLSVLRTANRRIAASPADSSSSRLYRIIRFFLILVLVLLGFELLAYSKGWHFSPPSVGSKEVLGFVELVYANWLEIRATYLAPPLQSLTNVCIVLFLIQSVDRVVLVLGCIWIKIKGIKPVASADYEKKEDLESESGDEAYPMVLVQIPMCNEREVYQQSIAAVCIQDWPRERMLVQVLDDSDDLDVQLLIKSEVQKWQQRGIRIVYRHRLIRTGYKAGNLKSAMSCDYVKDYEFVAIFDADFQPGPDFLKKTIPYFKGNDDLALVQTRWAFVNKDENLLTRLQNINLSFHFEVEQQVNGVFINFFGFNGTAGVWRIKALEECGGWLERTTVEDMDIAVRAHLCGWKFIYLNDVKCLCELPESYEAYKKQQHRWHSGPMQLFRLCFFDIGHQIGGVLGQESQPYISVLPPTKAYLALLFIHTFLHHSPIDDVSARSSATSLGSLLCSWGYVHFKHPSGSSVFSIYSSLPSFRKHHVSDQI
>gnl_Eucgr_v2.0_Eucgr.F00101.1
MAPSLDSWAKQSKGTPVVVKMENLNWSMLELESPSDEDIFPAGAPATGEGAAPERTRNKNAKQLTWVLLLRAHRAAGCLASMAAAFLGLASAVRRRVAAGRTDNDVSEASRLGGGVRESPTLKARFYTCTKVFLWLSIVLLGFEVAAYFKGWHYGAHNVELQHLLATSFSVKGVFDRLYSKWVSIRVEYLAPPLQFLANACIVLFLIQSLDRLVLCLGCFWIKFKNIKPIPKEDASVDVESGEKGYFPMVLVQLPMCNEKEVYQQSIAAVCNLDWPKSKLLIQVLDDSDDPTAQSLIKEEVNKWQQEGARIVYRHRVIREGYKAGNLKSAMNCSYVKEYEFVSIFDADFQPAPDFLKRTVPHFKDNDELGLVQARWSFVNKDENLLTRLQHINLAFHFEVEQQVNGVFLNFFGFNGTAGVWRIKALEDSGGWLERTTVEDMDIAVRAHLHGWKFIFLNDVEAQCELPESYEAYRKQQHRWHSGPMQLFRLCLPAIIKSKISIWKKFNLIFLFFLLRKLILPFYSFTLFCIILPMTMFVPEAELPAWVVCYIPATMSFLNILPAPKSFPFIVPYLLFENTMSVTKFNAMISGLFQLGSAYEWVVTKKSGRSSEGDLLSLVEKETKHKRGNSAPDLEALKEEISRQEKKASRKKKHNRIYTKELTLAFLLLTASARSLLSAQGVHFYFLLFQGISFLLVGLDLIGEQVE
>gnl_Eucgr_v2.0_Eucgr.F02219.1
MAPSFDWWAKGGHKGTPVVVKMENPHWSMVELESPSEEDFLIGGDSAPSGRVRDKGRNKNAKQLTWVLLLKAHKAAGCLTSIAGAAFTLASAVRRRVASGRTDADADEAETGESRSGREKENPTVKSRIYACIKAFLWLSILLLGFEVAAYFKGWHFGALELQYLLAAPLGVKGAFNSLYSRWVLIRVEYLAPPLQFLANVCIVLFLIQSIDRLVLCLGCFWIKFKKIKPVPKESGAAVDPESGENGFFPMVLVQIPMCNEKEVYQQSIAAVCNLDWPKSSLLIQVLDDSDDPTTQSLIKEEVQKWQQEGANILYRHRVIRDGYKAGNLKSAMNCSYVKDYEFVAIFDADFQPTPDFLKRTVPHFKDNEELGLVQARWSFVNKDENLLTRLQNVNLSFHFEVEQQVNGIFINFFGFNGTAGVWRIKALEDAGGWLERTTVEDMDIAVRAHLRGWKFVFLNDVECQCELPESYEAYRKQQHRWHSGPMQLFRLCLLDIIRSKISVWKKFNMIFLFFLLRKLILPFYSFTLFCIILPMTMFVPEAELPAWVVCYIPATMSFLNILPAPKSFPFIVPYLLFENTMSVTKFNAMISGLFQLGSAYEWVVTKKSGRSSEGDLVALIDKEPKHQRGVSVPDLEEMKEEIQKQEKLASRKKKHNRIYVKELSLAFLLLTASARSLLSAQGIHFYFLLFQGISFLLVGLDLIGEQVE
>gnl_Eucgr_v2.0_Eucgr.I01833.1
MAPNTVVLTIEKPNNNFSLLEISGPDTSLLLEQKRKAASPKQFTWLLLLKAHKALACVSWLAMSLNKTFASVKKRVNSSADIAEEEPQGRGTRLYRFMKAFLFISIFALAMEVIAHFKKWSYLSVIHPLEVQGLVHWSYMAWLAFRADYIAPLVITLSQFCVALFMIQSLDRMVLCLGCFWIKYRKLKPVIDEAAFDIEDSSNFPMVLVQIPMCNEREVYAQSIGAACQLDWPKDRILIQVLDDSDDGNVQLLIKDEVSSWREKGANIIYRHRLIRTGYKAGNLNSAMSCDYVKDYEFVAIFDADFQPNPDFLKLTVPHFKGNPDLGLVQARWSFVNKDENLLTRLQNVNLCFHFEVEQQVNGIFLNFFGFNGTAGVWRIKALEDSGGWLERTTVEDMDIAVRAHLKGWKFIFLNDVRVLCELPESYEAYKKQQHRWHSGPMQLFRLCLPAIITSKITVWKKANLIFLFFLLRKLILPFYSFTLFCIILPLTMFIPEAELPLWVICYVPIFMSLLNILPAPKSFPFLVPYLLFENTMSVTKFNAMISGLFQLGSAYEWIVTKKTGRSSESDLLAFAEREEKSLNEEKIQRRHSDSGLEMLSKLKEKGAFPARKRNRIYRKELVLAFLLLTASARSFLSAHGVHFYFLLFQGLSFLVVGLDLIGEQVS
>gnl_Manes_v6.1_Manes.05G184300.1
MALSFNWWAKEGHRGTPVVVKMENPNWSMVELEGPSDEDFLIGDSPSRPIDKSRNKNARQLTWVLFLKAHKAAGYLTSIASSTVSIGSVIKRRLRSGRTDTDPEVDGDVGLENENPTVKSRFYFCIKVFLWLSVLLLGFEMAAYFKGWHFGSPHLQLQYLLATPFGFKDIFDSLYSRWVLIRVEYLAPPLQFLANVCIVLFLVQSLDRLVLCLGCFWIRFKKIKPIPKQDAIADLESGEDGFFPMVLVQIPMCNEKEVYQQSIAAACNLDWPKSKILVQVLDDSDDPTTQLLIKEEVNKWQQEGAHIVYRHRVVRQGYKAGNLKSAMNCSYVKDYEFVAIFDADFQPAPDFLKRTVPHFKDNEELALVQARWSFVNREENLLTRLQNINLAFHFEVEQQVNGVFINFFGFNGTAGVWRIKALEDAGGWLERTTVEDMDIAVRAHLHGWKFIFLNDVECQCELPESYEAYRKQQHRWHSGPMQLFRLCLPDIIRSKISIWKKFNMIFLFFLLRKLILPFYSFTLFCIILPMTMFIPEAELPAWIVCYVPATMSFLNILPAPKSFPFIVPYLLFENTMSVTKFNAMISGLFQLGSAYEWVVTKKSGRSSEGDLVSLAAKEPNNQRVASVPNLVEMKADIQQEQKARKKKHNRIYTKELALAFLLLAASARSLLSAQGIHFYFLLFQGISFLLVGFDLIGEQVQ
>gnl_Manes_v6.1_Manes.13G052200.1
MSPAQNHEFKEWWNKQRQFLDQSDDALLTVEIRSPSTSDTTLDKGHTRSARQLSWLWLLKFQQLASSLAWLTNALFYLLRTANRRISSSDSPSDTHSSRLYRIIRVFLILVILLLCFELVAYFKGWHFSPPTVESAEAVVERVYATWLEIRANYLAPPLQSLTNVCIVLFFIQSVDRLVLVLGCFWIKLRKLKPVAAEYGNVDGKSVEDYPMVLVQIPMCNEREVYQQSIAAVCIQDWPKERMLIQVLDDSDELDVQLLIKSEVQKWQQRGVHILYRHRLIRTGYKAGNLKSAMSCDYVKGYEFVAIFDADFQPGPDFLKKTIPYFKGNDDLALVQTRWAFVNKDENLLTRLQNVNLSFHFEVEQQVNGVFINFFGFNGTAGVWRTKALEECGGWMERTTVEDMDIAVRAHLCGWKFIYLNDVKCLCELPESYEAYKKQQHRWHSGPMQLFRLCFLDILRSKVSLGKKANLIFLFFLLRKLILPFYSFTLFCIILPLTMFLPEAQLPAWVVCYVPGIMSILNILPAPRSFPFIVPYLLFENTMSVTKFNAMISGLFRFGSSYEWIVTKKLGRSSEGDLIAFAEKESDHLVETSSLYRSSSDTGLNELNKLENKNTVKKRRNRLYRKELALALILLTASVRSLLSAHGIHFYFLLFQGISFLVVGLDLIGEQVS
>gnl_Manes_v6.1_Manes.12G050900.1
MSPAQNYEFQEWWNKQRQFLDQSDNGLLTVEIRSPTTPDTTVDKGHTRSARQLSWLWLLKFQQLASSLAWFTNTLFYFLRTANRRIASSDSLSDSSSSRLYKVIRVFLILVVLLLCFELVAYFKGWHFSPPSVESAEAMVERVYATWLEIRANYLAPPLQSLTNVCVVLFLIQSVDRAFLLLGCFWIKVRKLKPVAAVEYGNVDGESVEEYPMVLVQIPMCNEREVYQQSIAAVCIQDWPKGRMLIQVLDDSDELDVQLLIKAEVHKWQQRGVHILYRHRLIRTGYKPGSDFLKKTVPYFKGNDDLALVQTRWAFVNKDENLLTRLQNINLSFHFEVEQQVNGVFINFFGFNGTAGVWRTKALEDCGGWMERTTVEDMDIAVRAHLCGWKFIYLNDVKCLCELPESYEAYKKQQHRWHSGPMQLFRLCFLDILRSKVSLGKKANLIFLFFLLRKLILPFYSFTLFCIILPLSMFLPEAQLPAWVVCYVPGIMSILNILPAPRSFPFIVPYLLFENTMSVTKFNAMISGLFRFGSSYEWIVTKKLGRSSEADLVAFVEKESDPLVQTGSILRSSSDSGLNELNKLEHKKSVKKRKNRLYRKELALAFILLTAAVRSLLSAQGIHFYFLLFQGISFLVVGLDLIGEQVS
>gnl_Manes_v6.1_Manes.18G050700.1
MAPSFDWWAKEGHRGTPVVVKMENPNWSMVELEGPADEDFLIGDSPARSRDKFRNKNAKQLTWVLLLKAHKAAGCLTSIASAMVSLGSLIKRRLRSGRTDTDADVEIDLDAGRENENITVKSRFYSCIKVFLWLSVLLLGFEMAAYFKGWHFGSPHLQLQYLLASSFGFKDIFDSLYSRWVLIRVEYLAPPLQFLANVCIVLFLIQSLDRLVLCLGCFWIRFKKIKPILKQDAIADLESGENGFFPMVLVQIPMCNEKEVYQQSIAAVCNLDWPKSKLLIQVLDDSDDPTTQLLIKEEVNKWQQEGAHIVYRHRVVREGYKAGNLKSAMNCSYVKDYEFVAIFDADFQPTPDFLKKTVPHFKDNEELGLVQARWSFVNKDENLLTRLQNINLAFHFEVEQQVNGVFINFFGFNGTAGVWRIKALEDAGGWLERTTVEDMDIAVRAHLHGWKFIFLNDVECQCELPESYEAYRKQQHRWHSGPMQLFRLCLPDIIRAKISISKKFNMIFLFFLLRKLILPFYSFTLFCIILPMTMFIPEAELPAWVVCYIPATMSFLNILPAPKSFPFIVPYLLFENTMSVTKFNAMISGLFQLGSAYEWVVTKKSGRSSEGDLVSLAQKEPNNQRVASVPNLAEMKEELLQEKKGPKRKHNRIYRKELALAFLLLTASARSLLSAQGIHFYFLLFQGISFLLVGLDLIGEQVQ
>gnl_Manes_v6.1_Manes.S064700.1
MAPNSVVVTMEKPNNFSIVEFNATDPSLFPEKRKAVSPKQFTWVLLLKAYKALTCVSWLAMAFKATFISIKKRTALSEMRQDEPRNRGRLYRFIKAFLVISIVALVIEIIAHFKKWNLNLKNPWEIQGLVQWSYMAWLSFRVDYIAPLVITLSKFCTVLFLIQSLDRLVLCLGCFWIKYKKLKPEINVDAYDVEDPSSFPMVLVQIPMCNEREVYAQSISAACQLDWPRDRLLIQVLDDSDDGTVQLLIQDEVSSWRQKGINIIYRHRLIRTGYKAGNLKSAMNCDYVKDYEFVAIFDADFQPNPDFLKQTIPHFKGNPKLGLVQARWSFVNKDENLLTRLQNINLCFHFEVEQQVNGAFLNFFGFNGTAGVWRIKALEDSGGWLERTTVEDMDIAVRAHLNGWKFIFLNDVKVLCELPESYEAYKKQQHRWHSGPMQLFRLCLPAIITSKISKWKKSNLIFLFFLLRKLILPFYSFTLFCIILPLTMFIPEAELPLWVICYIPIFMSFLNILPAPKSFPFLVPYLLFENTMSVTKFNAMISGLFQLGSAYEWIVTKKTGRSSESDLLAFAERESKSSNEEKILRRHSESGLTLLSKLQEQEAAPVKKRNRLYRKELALAFLLLTAAARSLLSAHGVHFYYLLFQGVSFLVVGLDLIGEQVS
>gnl_Manes_v6.1_Manes.03G005200.1
MAPRLDFSERWTKDSKKGTPVVVKMENPNYSIVEINGPDAAFQPVEKSRGKNAKQVRWVLLLKAHRAVGCVAWLATFFWSLLGAIKKRLIFRQGVTVASEKLGKGKLVLRVIRVFLVTSLAILAFEVVAYLKGWHYFDNANLHIPRTLDLQGLLHLVYVSWLTFRADYIAPPIQALSKFCVVLFLIQSADRLILSLGCFWIKYKKIKPRISGDPFKSDDAEAPGYEYPMVLVQIPMCNEREVYEQSISAVCQLDWPKDRLLIQVLDDSDEENTQRLINAEVSKWSQKGINIIYRHRVVRTGYKAGNLKSAMSCDYVKDYEFVAIFDADFQPNPDFLKLTVPHFNGNPELGLVQARWAFVNKDENLLTRLQNINLCFHFEVEQQVNGVFLNFFGFNGTAGVWRIKALEESGGWLERTTVEDMDIAVRAHLNGWKFIFLNDVKVLCEVPESYEAYRKQQHRWHSGPMQLFRLCLPAIITSKIAIWKKANLILLFFLLRKLILPFYSFTLFCIILPLTMFVPEAELPMWVICYVPVLMSFLNILPAPKSFPFIVPYLLFENTMSVTKFNAMVSGLFQLGSSYEWVVTKKSGRSSESDLLAAAEKDLKATNQPQMQRVVSESELGELNRLKEQKESASKPVKKVNKIYRKELALAFLLLTAAVRSLLSAQGVHFYFLLFQGVTFLLVGLDLIGEQMS
>gnl_Manes_v6.1_Manes.17G124500.1
MAPNSVVVTLEKPKDFSIVEINASDPSLFPEKQKAASPKQFTWVLLLKIYKALTCVSWFAMVFKSTFLSIKKRIAFSEMSEEEPRSRGRLYRFIKAFLAMSIVALVIEIVAHFKKWNLNLIHPWEIQGLVQWSYMAWFSFRVHYIAPLVIKLSQFCTVLFLIQSLDRLVLCLGCFWIKYKKLKPEINGEAYDIEDPSTFPMVLVQIPMCNEREVYAQSISAACQLDWPRDRLLIQVLDDSDDGNVQLLIKDEVSSWRQKGINIIYRHRLIRTGYKAGNLNSAMSCDYVQDYEFVAIFDADFQPNPDFLKQTVPHFKGNPELGLVQARWSFVNKDENLLTRLQNINLCFHFEVEQQVNGAFLNFFGFNGTAGVWRIKALEDSGGWLERTTVEDMDIAVRAHLNGWKFIFLNDVKVLCELPESYEAYKKQQHRWHSGPMQLFRLCLPAIITSKISKWKKANLIFLFFLLRKLILPFYSFTLFCIILPLTMFIPEAELPLWVICYIPIFMSFLNILPAPKSFPFLVPYLLFENTMSVTKFNAMVSGLFQLGSAYEWVVTKKTGRSSESDLLAFAERESKSSKEEKIHRRHSESGLELLSKLQEQEAPRVKKRNRIYRKELALAFLLLTAAARSLLSAHGVHFYYLLFQGLSFLVVGLDLIGEQIS
>gnl_Medtr_Mt4.0v1_Medtr3g103500.1
MAPLFNWGVKESHKGTPVVVKMENPNWDIDELEGPSEEDLLLTTKSSSRDKGKGKNAKQLTWVLLLKAHRAAGCLAQIAPALFGLVSAVKRRVASGRTDADIDGGGREKENPTVKSRFYTFIKVFLCLSVFLLCFEVVAYFKGWHFSAPHLELWAPTFGVRDVFDWFYARWVLIRVGYLAPPLQFLTNACIVLFLIQSIDRLVLCLGCFWIKFKKIKPVPKGGDVSDLESGDKGFFPMVLVQIPMCNEKEVYQQSIAAVCNLDWPKSNFLIQVLDDSDDPITQSLIKEEVHKWQEEGANILYRHRVIRDGYKAGNLKSAMNCSYVKDYEFVTIFDADFQPTPDFLKKTVPHFKDNDELGLVQARWSFVNKDENLLTRLQNINLCFHFEVEQQVNSVFLNFFGFNGTAGVWRIKALEEAGGWLERTTVEDMDIAVRAHLHGWKFIFLNDVECQCELPESYEAYRKQQHRWHSGPMQLFRLCLPDVIKAKISIWKKFNMIFLFFLLRKLVLPFYSFTLFCIILPMTMFVPEAEIPAWVVCYIPAVMSFLNILPAPKAFPFIVPYLLFENTMSVTKFNAMISGLFQLGSAYEWVVTKKSGRSSEGDLVSLIEKPKHQRGSSAPDLEEMKEEIRRQEENVSTKKKKKKHNKMYLKELALAFLLLTASARSLLSAQGIHFYFLLFQGVSFFLVGLDLIGEQVD
>gnl_Medtr_Mt4.0v1_Medtr3g109040.1
MAPRLDFSSWWMKDSQKGTPVVVKMEDPNFSVVKINGADAAFRPVDKNRGKNAKQVRWVLLLKAHRAVGCVTWLVTVLWDLLGAIKKRLVRRQGVAVEKGKLLFRIISLFLLISLAVLAFEVVAYFQGWHFGNTNLHIPHTSDFQRLFHMVYVAWLTFRADYIAPPIQALSKFCIVLFLIQSVDRMLLCFGWFWIKFKKVKPMINGDPFKVDDVEGSLCIYPMVLVQIPMCNEKEVYEQSISAVCQMDWPRDRLLIQVLDDSDDESIQWLIKAEVSKWNQKGINIIYRHRLVRTGYKAGNLNSAMSCDYVNDYEFVAIFDADFQPNPDFLKQTVPHFKDNPELGLVQARWSFVNKDENLLTRLQNINLCFHFEVEQQVNGVFLNFFGFNGTAGVWRIKALEESGGWLERTTVEDMDIAVRAHLNGWKFIFLNDVKVLCEVPESYEAYRKQQHRWHSGPMQLFRLCLPAILKSKVSPWKKANLILLFFLLRKLILPFYSFTLFCIILPLTMFVPEAELPLWLICYVPVCMSILNILPAPKSFPFIVPYLLFENTMSVTKFNAMVSGLFQLGSSYEWIVTKKAGRSSESDLLAAAERETESIEHQKIHRGASDSGLVELQQLKELKEAVPEPVKKANKIYKKELTLAFLLLTACVRSLLSAQGVHFYFLFFQGMTFFLVGLDLIGEQMS
>gnl_Medtr_Mt4.0v1_Medtr8g012320.1
MSRAPNYEFQEWWNKQREKENLDLFEDNNKSDQSQSSSPFVSVDVNGGGGGGGGGGGGSNNNRSDPSVKKERTRSARQLSWVCLLKFQQIAATVGFISNGLLYLVRTANRRVLSRDSSADSSSSRLYRVIRVFLIVVVGLLGFELVAYFKGWHFRPPSVGSADVLGLVAVFYARWIDIRANYLAPPLQSLTNMCIVLFIVQSVDRIILILGCFWIKFRRIRPVASVDYDDGSVESTMDYPMVLVQIPMCNEREVYHQSIAAVSILDWPKERMLVQVLDDSDEVDIQNLIKAEVHKWQQRGVRIIYRHRLIRTGYKAGNLKSAMSCDYVKDYDFVAIFDADFQPTPDFLKKTIPYFKGRDDLALVQARWAFVNKDENLLTRLQNINLSFHFEVEQQVNGIFIDFFGFNGTAGVWRIKALEESGGWLERTTVEDMDIAVRAHLCGWKFIFLNDVKCLCELPETYEAYKKQQHRWHSGPMQLFRMCFVDVIRSKVSWAKKFNLIFLFFLLRKLILPFYSFTLFCIILPLTMFLPEAELPAWVVCYIPGVMSILSVLPAPRSFPFIVPYLLFENTMSVTKFNAMISGLFRFGSSYEWVVTKKLGRSSETDLVAYEKESEPLMRSNSLHRSSSDSGIEELSKLELSKIAPQTKKNRLYRKELALAFILLTASVRSLLSAQGIHFYFLLFQGVSFLVVGLDLIGEQVS
>gnl_Medtr_Mt4.0v1_Medtr6g007807.1
MAPNTVTNATDKVNDFTLLHVHDDGLDSPMFQEKQKKSTSTKQFTWVILLKLHKLLTCLTWLTNGLKSTFSLVKKRVSLSDIGDENPKNTTRLYRFIKVFLVLSIVALVVEIIAHFNQWNLHVIQPWEVKNLLQWFYMVWISFREDYVAPLVLFVSKFCIVLFLIQSLDRLVLCLGCFWIKVKKLKPMIDDDAYDVEDPLSFPMVLVQIPMCNEREVYSQSIGAACQLDWPKDRILVQVLDDSDDPNLQMLIKDEVSSWKEKGVNIVYRHRLIRTGYKAGNLKSAMSCDYVKNYEFVAIFDADFQPNPDYLMQTIPHFKGKPDLGLVQARWSYVNKDENLLTRLQNINLCFHFEVEQQVNGYFLNFFGFNGTAGVWRIKALEESGGWLERTTVEDMDIAVRAHLNGWKFIYLNDVKVLCELPESYEAYKKQQHRWHSGPMQLFRLCLPAVLTAKISIWKKANLIFLFFLLRKLILPFYSFTLFCIILPLTMFIPESELPLWVICYVPIVMSFLNILPSPKSVPFLVPYLLFENTMSVTKFNAMVSGLFQLGSAYEWVVTKKTGRSSESDLLALAERESKSSNEDKPLHRRHSESGLELLGKIQKTEVVSKKKKNKLYRKELALAFLLLTACARSLLAAHGVHFYFLLFQGLAFLVMGLDLIGEQVS
>gnl_Medtr_Mt4.0v1_Medtr4g006010.1
MSPSFDFSNWGWVKNSSNSTSTSKKGGNPVVVTMGNPNYSVLQINGPDSAFQPVEKDRTRNAKQFTWVLLLKAHKAIGFIAWFGNCVCSLLSSVKKRVFFDAVESENESDKSMKAKLLFRVIATFLVMALAFLLFELVAHFKGLYYFHNHNLHIPQNWEIKGLFHEVYVSWLRFRVDYIASTIQYLSNFCIVLFLIQSVDRMVLCLGCFWIKYKKIKPLIADGNVEDDLEGSNHGFPLVLVQIPMCNEKEVYEQSISAVCQLDWPKDRLLVQVLDDSDDESIQWLIKAEVTKWSQKGVNIIYRHRKYRTGYKAGNLKSAMNCDYVKDYEFVAIFDADFQPCPDFLKQTVPHFKGNPELALVQARWTFVNKEENLLTRLQNINLCFHFEVEQQVNGIFLNFFGFNGTAGVWRIKALEESGGWLERTTVEDMDIAVRAHLNGWKFIYLNDVKVLCELPESYEAYKKQQHRWHSGPMQLFRLCLPAIITSKIAFWKKTNLIFLFFLLRKLILPFYSFTLFCIILPLTMFVPEAELPIWVICYIPVFMSFLNILPAPKSFPFLVPYLLFENTMSVTKFNAMVSGLFQLGSSYEWIVTKKSGRASEPDLLAAEERDSKAMSLQLHRGTSDSGLSELNKIKEFQEIVPPKKMNKIYKKELALAFLLLTAAIRSLLSAQGMHFYYLLFQGVSFLLVGLDLIGEQMS
>gnl_Mimgu_v2.0_Migut.N02800.1
MAPSLYWWAKENHRGTPVVVKMENPNNWSMVELESPSDEDFLYQNDGVPKGGRNKNAKQLTWVILLKAHKAAGCLTSIASAFLSLSSIVRRRIASGRVDSTDTSSSENPAVKSRFYTSIKVFLSLSLLLLCFEIAAYFKGWHFETPDLHLHRLYSLTSGFAARDAFGLLYSKWVLIRAEYLAPPLQFLANACILLFLIQSLDRLVLCLGCFWIKFWNIKPVPKQDLTDLESGDSGGYFPMVLVQIPMCNEKEVYQQSIAAVCNLDWPKGRMLIQILDDSSDPETQSLIKEEVHKWQQNDANIIYRHRVMRDGYKAGNLKSAMNCSYVKDYEFVAIFDADFQPNPDFLTKTVPHFKDNEEVGLVQARWSFVNKDENLLTRLQLINLAFHFEVEQQVNGHFIDFFGFNGTAGVWRIKALEDSGGWLERTTVEDMDIAVRAHLHGWKFVFLNDVECQCELPESYEAYRKQQHRWHSGPMQLFRLCLPAIIKSKISIWKKANMIFLFFLLRKLILPFYSFTLFCIILPMTMFIPEATLPSWVVCYVPVTMSFLSLLPAPKSFPFIVPYLLFENTMSVTKFNAMISGLFQLGSAYEWVVTKKSGRSSEGDLASLVEKPTRGGTHQRGGSEPNLEEVKLLMEKELAKEKTKKKHNRIYTKELALAFLLLTAAVRSLLSAQGIHFYFLLFQGISFLLVGLDLIGEQVE
>gnl_Mimgu_v2.0_Migut.D02479.1
MSRPPNYEFQEWWNKQRSKDPADDHHHHHLSSSSSASEDFRLLTVNIHTPASPITSAAAAAEKDRSRSARQLSWIYLLKLHKIANSVAFVTNGFITLLRTANRRIATSPSGPRSESKFYRIIKLFLILSVFLLSIELVAYFRGWHFSPPTLESEVEMSVKYVYAKWLEIRVNYLGPLLQSLTNACIVLFLIQSVDRLVLVLGCFYIKIRGLRPVAEMDYKQDAENGALNADYYPMVMVQIPMCNEREVYQQSIAAVCVQDWPRERMLVQILDDSDDADVQNLIKAEVHKWQQRGVHIIYRHRLIRTGYKAGNLKSAMNCEYVKNYEFVAIFDADFQPAPDFLKSTVPYFKGKDDLALVQTRWAFVNKEENLLTRLQNINLAFHFEVEQQVNGWFINFFGFNGTAGVWRIKALEDCGGWLERTTVEDMDIAVRAHLCGWKFIYLNDVKCLCELPESYEAYKKQQHRWHSGPMQLFRLCFYDILHSKVSVFKKANLIFLFFLLRKLILPFYSFTLFCIILPLTMFMPEAQLPFWVVCYIPGLVSILNILPSPQSFPFIVPYLLFENTMSVTKFNAMISGLFQLGSSYEWIVTKKLGRSSEADLVAIMGNESTPLMESGVHKSSSESGLAELNKLEMNKKMGKKKRNRLYRKELALSFILLTASVRSLLSAQGIHFYFLLFQGVTFLIVGLDLIGEQVS
>gnl_Mimgu_v2.0_Migut.A00427.1
MVLVQIPMCNEREVYELSISAVCQLDWPKERLLIQILDDSNDESIQWLIQSEVAKWSKKGINIIYRHRLIRTGYKAGNLKSAMSCDYVKKYEFVAIFDADFQPTPDFLKHTVPHFKGNPELGLVQARWAFVNKDENLLTRLQNINLCFHFEVEQQVNGTFLNFFGFNGTAGVWRIKALEDSGGWLERTTVEDMDIAVRAHLNGWKFIYLNDVKVLCEVPESFEAYRKQQHRWHSGPMQLFRLCLPDVINSKISIWKKVNLIFLFFLLRKLILPFYSFTLFCIVLPLTMFIPEIELPMWVICYIPVIMTFLSVLPSPKSIPFIAPYLLFENTMSVTKFNAMISGLFQLGSSYEWIVTKKAGRSSESDSDSADRENDLSDPGSKEQDKGETVIIKKSNKIYRKELALAFLLLTASVRSLLSAHGLHFYFLLFQGLTFVLVGLDLIGEQIS
>gnl_Mimgu_v2.0_Migut.C00443.1
MHWWAKEKHRGGTPVVVKMDNPNNWSMVELESPSDDDFLYHGGAAAIPKGGRNKNAKQLTWVLLLKAHKAAGCLASIASAFLSLASAVRRRLASGRTDTENPGGRSRFYACIKAFLWLSLLMLGFEIAAYFKGWHFGAADLQLKRLYTLTNPFAVKDVFGSLYSKWVLIRVEYLAPPLQFLANVCIVLFIIQSLDRLILCLGCLWVKLRKIKPVPKHALIDLESGPYFPMVLVQIPMCNEKEVYQQSIAAVCNLDWPSGKLLIQVLDDSDDPLTQSLIKDEVRKWQNNGANIIYRHRVIRDGYKAGNLKSAMNCGYVKDYEFVTIFDADFQPNSDFLMRTVPHFKDNEELGLVQARWSFVNKDENLLTRLQLINLAFHFEVEQQVNGIFLNFFGFNGTAGVWRIKALEESGGWLERTTVEDMDIAVRAHLHGWKFIFLNDVECQCELPESYEAYRKQQHRWHSGPMQLFRLCLPAIIRSKISIWKKGNMIFLFFLLRKLILPFYSFTLFCIILPMTMFIPEATLPAWVVCYIPATMSFLNILPAPKSFPFIVPYLLFENTMSVTKFNAMVSGLFQLGSAYEWVVTKKSGRSSEGDLINLVEKEPTKQRGSSEPNLEEIKEKERRAFRKRKHNRIYTKELALACLLLTASARSLLSAQGIHFYFLLFQGVSFLLVGLDLIGEQVE
>gnl_Mimgu_v2.0_Migut.H00151.1
MAPNTVVVTLEKPENISLIEMKDSNRFEEKQKGSSPKQFTWLLLLKAHRILAFVPWLANNLPTVFGSVKKRIATSDPSEEDPRYKGRLYIFIKAFLAVSIVALLVEVFAYFNEWELINPTVEVQNLVQWCYVAWLNFRVDYIAPVIVSLSKFCILLFMIQSLDRFVQCLGCFWIKFKRLKPIAEDEDYDVEDGSSFPMVLVQIPMCNEKEVYEQSIAAACELDWPKDRFLIQVLDDSDDELLQHLIRDEVTSWKEKGVNIIYRHRFIRTGYKAGNLKSAMSCDYVKDYEFVAILDADFTPNPDFLKLTIPHFKGNPELGLVQARWSFVNKDENLLTRLQNINLCFHFEVEQQVNGLFLNFFGFNGTAGVWRIKALEDSGGWLERTTVEDMDIAVRAHLNGWKFIYLNNVKVLCELPESYEAYKKQQHRWHSGPMQLFRLCLPAIVTSKISAWKKANLIFLFFLLRKLILPFYSFTLFCIILPLTMFIPEAELPAWVICYVPIVMSIVNILPSPKSFPFLMPYLLFENTMSVTKFNAMISGLFQLGSSYEWVVTKKTGRSSESDLVSLAERESKTANEEKIQRRLSESGLEMLGKINEQNEVKVAAAVVGPPAMKAKKKKNRLYRSELALAFLLLTAAARSLLSAQGIHFYYLLFQGLSFLVVGLDLIGEQVS
>gnl_Musac_v1_GSMUA_Achr3T28000_001
MAPSLDFSDWWAKEIRSGTPVVVTMQNPNYSVLEVDGPGAAAFRPADKGRGRNAKQVTWVLLLKAHRAVGCVAWLAAGLWGFLVLSIAMLALEMIAYWKGWHFKKPNLQLPESLHMPETTEIQGWMHNAYLCWLAFRSNYIAYPIQVLSNFCIVLFMIQSLDRMILCLGCFWIKLKKIKPTIDSESFKADDVESSGSEYPMVLIQIPMCNEREVYEQSISAACQIDWPRDRVLVQVLDDSNDETIMLLIRAEVSKWSQRGVNIVYRHRLVRTGYKAGNLKSAMSCDYVKDYEFVAIFDADFTPNPDFLKKTIPHFKGNPELGLVQARWSFVNKDENLLTRLQNINLCFHFEVEQQVNGVFLNFFGFNGTAGVWRIKALEDSGGWLERTTVEDMDIAVRAHLNGWKFIFLNDVKVLCEVPESYEAYRKQQHRWHSGPMQLFRLCLPAILKSKISVWKKANLILLFFLLRKLILPFYSFTLFCVILPLSMFVPEAELPLWVICYIPVIMSFLNILPAPRSFPFIVPYLLFENTMSVTKFNAMVVGLFQLGSSYEWIVTKKAGRSSESDLLVAAERCSKPVGHLQLHRGLYKKELALALLLLTAAVRSLLSAQGIHFYFLLFQGVSFLLVGLDLIGEQMV
>gnl_Musac_v1_GSMUA_Achr4T05880_001
MASSLDLSAWWAKKIRNGTPVVVTMQNPNYSVVEIDGPGAAAFRSMDKDRGKNAKQFTWVLLLKAHRAPGKGRSLLRFLRAFLVLSIRGWMHTAYLSWLAFRADYIAYPIQVVTNFCIVLFIIQSLDRMILCLGCFWIKLKKIKPSINGDPFKSDHIEGSGSEYPMVLVQIPMCNEREVYEQSISAACQIDWPRDRLLVQVLDDSDDETIELLIRAEVSKWSQRGVNIVYRHRLIRTGYKAGNLKSAMSCDYVKDFEFVAIFDADFTPNPDFLKKTIPHFKRNPELGLVQARWSFVNKDENLLTRLQNINLCFHFEVEQQVNGIFLNFFGFNGTAGVWRIKALEDSGGWLERTTVEDMDIAVRAHLNGWKFIFLNDVKVLCEVPESFEAYRKQQHRWHSGPMHLFRVCLPAIIASKISIWKKANLVLLFFLLRKLILPFYSFTLFCVILPLSMFVPESELPIWVICYIPVLMSLLNILPAPRSLPFIVPYLLFENTMSVTKFNAMVVGLFQLGSSYEWIVTKKAGRSSESDLLMASERDSKPIHRGENQIYKKELALALLLLTAAFRSLLSAQGIHFYFLLFQGVSFLLVGLDLIGEQMS
>gnl_Musac_v1_GSMUA_Achr4T02100_001
MAPRLDFSGWWAKDKRKGTPVVVTMENPNYSVLEIDGPDAEAFPSMDKGRGKNAKQFTWVLLLKAHYAPDKGRLMLSLHIPEATEIHGWMHSAYLSWLSFRADYIAYPIQLLSYMCIILFVIQSADRLILCLGCFWIKFKKIKPRVESDPFNSDDGSEYVYPMVLVQIPMCNEREVYEQSISAACQIDWPKDRLLIQVLDDSDDEAIQLLISTEVSKWSQRGVNIVYRHRLVRTGYKAGNLKSAMSCEYVRDYEFVAIFDADFQPNPDFLKLTIPHFKGNPELGLVQARWSFVNKNENLLTRLQNINLCFHFEVEQQVNGVFWNFFGFNGTAGVWRIKALEDSGGWLERTTVEDMDIAVRAHLHGWKFIFLNDVKVLCEVPESYEAYRKQQHRWHSGPMHLFRLCLPAIITSKISIWKKANLILLFFLLRKLILPFYSFTLFCVILPLTMFVPEAELPVWVICYVPVIMSFLNILPALRSFPFVVPYLLFENTMSVTKFNAMVSGLFKLGSSYEWVVTKKAGRSSESDLLTAAEREAKIANKIYKKELALSLLLLTAAARSLLSAQGIHFYFLLFQGMSFLLVGLDLIGEQMS
>gnl_Musac_v1_GSMUA_Achr4T32270_001
MAPSFGWWDREAHRGTPVIVKMENPNWSIAEISSPDDDEYGAGEEFAVPGGGARKGARGKNAKQITWVLLLKAHRAAGCLTYLASAAVGLASAVRRRVVSGRTDSDAASSLPEESPMHRLVLPSSLGVRGLLESLYTGWVRFRVEYIAPPLQFLTDACVILFLIQSADRLILCLGCFWIRFKGIEPLPKRSIGASEDPESGGEDYPMVLVQIPMCNEKEVYQQSIAAVCNLDWPRSNILIQVLDDSDDPTTQALIKEEVEKWQQNGAHIVYRHRVIRDGYKAGNLKSAMNCSYVKDYELVAIFDADFQPTPDFLKRTVPHFKDNEELGLVQARWSFVNKDENLLTRLQNINLCFHFEVEQQVNGVFINFFGFNGTAGVWRIKALEDAGGWLERTTVEDMDIAVRAHLKGWKFIYLNDVECQCELPESYEAYRKQQHRWHSGPMQLFRLCLPDIIRSKIGFWKKSNLIFLFFLLRKLILPFYSFTLFCIILPLTMFVPEAELPAWVVCYIPAAMSFLNILPALRSFPFIVPYLLFENTMSVTKFNAMISGLFQLGSAYEWVVTKKSGRSSEGDHELEPKKESKKKHNRIYRKELALAFLLLTASARSLLSAQGIHFYFLLFQGISFLLVGLDLIGEQID
>gnl_Musac_v1_GSMUA_Achr4T23120_001
MAPPIGWWNEEAHRGTPVVVKMQNPNWSIAEISSPDDDDECAVVAGEEFAAAGRGARKGARERNAKQITWVLLLKAHRAAGCLTSLASAAVRVTSAVRRRVASGRTDSDAAVFSPEESPLQRSRFYSCIKAFLCLSVVLLGLEVAAYLKGWHLGAAETKHLLLPSSLGVRGLLESLYGGWVRFRVEYIAPPLQFLADACVILFLIQSADRLILCLGCFWIRFKGIKPIPKSATGTSKDLESGGEDYPMVLVQIPMCNEKEVYQQSIAAVCNLDWPKSNILIQVLDDSDDPTTQALIKEEVEKWQQNGARIVYRHRVVRDGYKAGNLKSAMNCSYVKDYEFVTIFDADFNPLPDFLKRTVPHFKDNEELGLVQARWSFVNKDENLLTRLQNINLCFHFEVEQQVNGAFINFFGFNGTAGVWRIKALEDAGGWLERTTVEDMDIAVRAHLKGWKFIFLNDVECQCELPESYEAYRKQQHRWHSGPMQLFRLSLPDILRSKIGFWKKSNLIFLFFLLRKLILPFYSFTLFCIVLPLTMFVPEAELPAWVVCYIPATMSLLNILPAARSFPFIVPYLLFENTMSVTKFNAMISGLFQLGSAYEWVVTKKSGRSSEGDLISLAKKELKQQRHVSLPNLEAIANGKPQPEREMKRKHNRIYRKELALAFLLLTASARSLLSAQGIHFYFLLFQGISFLLVGLDLIGEQVD
>gnl_Musac_v1_GSMUA_Achr7T19500_001
MAPRSDFSDWWVKDSRKGTPVVVTMENPNYSVLQIDGPDDEQESFRSMDKDRGKNAKQFTWVLLLKAHRAPRKARLLLKLLRMFLALSLIAFAFELVQGWLHLAYLSWLSFRADYIAYPIQILSYICIILFIIQSADRMILCLGCFWIKLNKIKPRIDEDPFKSGDGPEYQYPMVLVQIPMCNEREVYEQSISAVCQIDWPKDRLLVQVLDDSDDESIQFLIRAEVSKWSQRGVNIVYRHRMVRTGYKAGNLKSAMSCHYVRNYEFVAIFDADFQPDPDFLKLTIPHFKGNPELGLVQARWSFVNRDENLLTRLQYINLCFHFEVEQQVNGVFCNFFGFNGTAGVWRIKALEESGGWLERTTVEDMDIAVRAHLKGWKFMFLNDVKVLCEIPESYEAYRKQQHRWHSGPMQLFRLCLPDIIASKISIWKKANLILLFFLLRKLILPFYSFTLFCVILPFSMFVPEAELPVWVICYVPVLMSILNILPALRSFPFIVPYLLFENTMSVTKFNAMVSGLCQLGSSYEWVVTKKTGRSSESDLLEAAERELKEQEQRAAATPAVKKANKIYKKELALALLLLVAAARSLLSAQGIHFYFLLFQGVSFLLVGLDLIGEQIN
>gnl_Musac_v1_GSMUA_Achr7T00750_001
MSPPFGWWDKKAHRGTPVIVKMENPNWSISEISGPRKGARVKNAKQITWVLLLKAHRAAGCLTFLASAAVGLASAVRRRVASGRTDSDTTSSSDEESPVLRSRFYSCIKAFLWISSLYTGWVRFRVEYVAPPLQFLANACVILFLVQSADRLILCLGCFWIRFKGIKPTPKGAIGASEDLESGGEDCPMVLVQMPMCNEKEVYQQSIAAVCNLDWPRSNILIQVLDDSDDPTTQTLIKAEVEKWQQNGARIMYRHRVIRDGYKAGNLKSAMNCSYVNDYEFVAIFDADFQPAPDFLKRTVPHFKDNEELGLVQARWSFVNKDENLLTRLQNINLCFHFEVEQQVNGAFINFFGFNGTAGVWRIKALEDAGGWLERTTVEDMDIAVRAHLKGWKFVYLNDVECQCELPECYEAYRKQQHRWHSGPMQLFRLCLPDIIRSEIGFWKKSNLIFLFFLLRKLILPFYSFTLFCIILPLTMFVPEAELPAWVVCYVPATMSFLNILPAPRSFPFIVPYLLFENTMSVTKFNAMISGLFQLGSAYEWVVTKKSGRSSEGDLISLMKKEPMQQRGASHNRIYRKELALAFLLLTASARSLLSAQGIHFYFLLFQGISFLLVGLDLIGEQID
>gnl_Musac_v1_GSMUA_Achr6T30200_001
MAPSFHWWGKDDYRGTSVIVKMENPNWSISEMSSPDGDGNEYGNAKQFTWVLLLKAHRAAGCLTSLASAAVGLASAVRRRVAAYLKGWHLGTIELQRLLVMPASFGAWGLFETLYAEWVQLRSEYIAPILQFLANTCVILFLIQSADRLILCLGCFWIRFKKIQPVPMQAVGKDPESGGEDFPMVLVQIPMCNEKEVYQQSIAAVCNLDWPRSNILIQVLDDSDDPTTRTMIEEEVEKWQQNGARIVYRHRVLREGYKAGNLKSAMNCGYVKDYEFVAIFDADFQPSPDFLKRTIPHFNENEELGLVQARWAFVNKGENLLTRLQNINLCFHFEVEQQVNGVYLNFFGFNGTAGVWRIKALEDVGGWLERTTVEDMDIAVRAHLKGWKFIFLNDVECLCELPESYEAYRKQQHRWHSGPMQLFRLCLPDILRSKIGFWKKSNLILLFFLLRKLILPFYSFTLFCIILPMTMFIPEAELPAWVVCYVPATMSFLSILPAPRSFPFIVPYLLFENTMSVTKFSAMISGLFQLGSAYEWVVTKKSGRSSEGDLFSLSQLKKESKQKHNRIYRKELALAFLLLTASLRSLLSAQGIHFYFLLFQGISFLLVGLDLIGEQIE
>gnl_Musac_v1_GSMUA_Achr6T01880_001
MAPRLDFSDWWTRNSRKGTPVIVTMENPNYSVLEIDGPDEEAFGSMEKDRGKNAKQFSWNLLLKAHRAVGCVAWSATALWALLGVIKKRLISRQGGEKPGRGRLLLRVLRMFLVLSTTEIRGWLHSAYLSWLLFRADYIAHPIQMLTNVCIVLFIIQSADRMILCLGCFWIKFKKIKPRIDGDSFKEYEHPMVLIQIPMCNEREVYEQSISAVCQIDWPKDRMLIQVLDDSDDEAIQILIRAEVSKWSQRGTNIVYRHRLVRTGYKAGNLKSAMGCDYVQNYEFVAIFDADFQPNPDFLKLTIPHFKGNPELGLVQARWSFVNKDENLLTRLQYINLCFHFEVEQQVNGVLLNFFGFNGTAGVWRIKALEDSGGWLERTTVEDMDIAVRAHLKGWKFIFLNDVKVLCEVPESYEAYRKQQHRWHSGPMHLFRLCLPDIIRSKISIWKKANLILLFFLLRKLILPFYSFTLFCVILPVTMFVPEAELPVWVICYVPVLMSFLNILPAPRSFPFIVPYLLFENTMSVTKFNAMVSGLFQLGSSYEWIVTKKTGRSSDELSELSKLQEEQGKALPPVRKENKIYKKELALAFLLLVAAARSLLSAQGIHFYFLLFQGVSFLLVGLDLVGEQMS
>gnl_Musac_v1_GSMUA_Achr6T27800_001
MSPPPPNYEFQEWWNKERFKAQGLLSPYPSPPAAAAAVDASADAAAVDVSTPTTPAAAGKSRGRSPRQLSWLLLLRLHHSAAILASLPSRFLTLLRTAARRISTATRRPSPVSRLYRLIRAFLVLAVVLLALELIVYANWLVIRARYLAPPVQMMVNVCIVLFLVQSVDRVVLVLGFIYIRLRGVKPVAAVDYGSQGDLEVGGAVNVEDYPMVLLQIPMCNEREVYQQSIAAVCIQDWPRERMLIQVLDDSDDMDVQNLIKAEVQKWQQKGVRILYRHRLIRTGYKAGNLKSAMSCDYVKDYEFVAIFDADFQPAPDFLKKTIPHFKGNDDLALVQARWAFVNKDENLLTRLQNINLSFHFEVEQQVNGIFINFFGFNGTAGVWRIKALEESGGWLERTTVEDMDIAVRAHLCGWKFIFLNDVKCLCELPESYEAYKKQQHRWHSGPMQLLRMCFLDILRSKVSFSKKANLIFLFFLLRKLILPFYSFTLFCIILPLSMFLPEAHLPAWVVCYVPGLMSVISILPAPRSFPFIVPYLLFENTMSVTKFNAMISGLFKFGSSYEWIVTKKLGRSSEADLLNKLEVTKKAGKTRRNRLYRKELALAFILLTASVRSLLSAQGIHFYFLLFQGITFLAVGLDLIGEQVS
>gnl_Musac_v1_GSMUA_Achr10T08330_001
MAPSFDWWGKDAHRGTSVIVKMENPNWSISEISSPDDDEEYGNAKQITWVLLLKAHRAAGCLTSLASAAVGLASAVRRRVASGRTDSDAASSPPEESPRLVLLPSSFGIRGLFESLYSDWVRIRAEYIAPPLQFLADACVILFLIQSADRLILCLGCFWIRYKNIKPVPKQAIGSESKDPESGGEDFPMVLVQIPMCNEKEVYQQSIAAVCNLDWPRSNILVQVLDDSDDATTQALIKEEVEKWQQNGAHILYRHRVIRQGYKAGNLKSAMNCSYVKDYEFVAIFDADFQPAPDFLKRTIPHFKNNEELGLVQARWSFVNKDENLLTRLQNINLCFHFEVEQQVNGVFLNFFGFNGTAGVWRIKALEDAGGWLERTTVEDMDIAVRAHLQGWKFIYLNDVECQCELPESYEAYRKQQHRWHSGPMQLFRLCLPDIIRSKIGFWKKSNLIFLFFLLRKLILPFYSFTLFCIILPMTMFVPEAELPAWIVCYIPATMSFLNILPAPRSFPFIVPYLLFENTMSVTKFNAMISGLFQLGSAYEWVVTKKSGRSSEAVAELEPQPKKKSKKKHNRIYRKELALAFLLLTASARSLLSAQGIHFYFLLFQGISFLLVGLDLIGEQIE
>gnl_Musac_v1_GSMUA_Achr5T01920_001
MALSFGWWDKDAHRGTPVIVKMENPNWSIAEISSPDDDDDEYGAGEEFAAARGGTQKGARGKNAKQITWVLLLKAHRAAGPVLRSRFYSCIKVFLWLSVVLLGFEVAAYIKGWHLSAAAMQRLVLPSSSGARGLLEWLYAGWVRFRVEYIAPPLQFLADACVVLFLIQSADRLILCLGCFWIRFKGIKPAPKRSIGASEDPESGGEDYPMVLVQIPMCNEKEVYQQSIAAVCNLDWPRSNILVQVLDDSDDPTTQALIRDEVEKWQQNGARIMYRHRVIREGYKAGNLKSAMNCSYVKDYEFVAIFDADFQPMPDFLKRTVPHFKGNEDLGLVQARWSFVNKDENLLTRLQNINLCFHFEVEQQVNGVFINFFGFNGTAGVWRIKALEDAGGWLERTTVEDMDIAVRAHLKGWKFIYLNDVECQCELPESYEAYRKQQHRWHSGPMQLFRLCLPDIIRSKIGFWKKSNLIFLFFLLRKLILPFYSFTLFCIILPLTMFVPEAELPAWVVCYIPATMSFLNILPALRSFPFIVPYLLFENTMSVTKFNAMISGLFQLGSAYEWVVTKKSGRSSEGDLISLEPRPRKESKKKHNRIYRKELALAFLLLTASARSLLSAQGIHFYFLLFQGISFLLVGLDLIGEQID
>gnl_Nelnu_v1.0_NNU_000628-RA
MAPCSLVVTMENPNSFSVMEIDGRSSSVFPEKAKAKNTKQFTWVLLLRAHRAASRLCWLATTFWIKLATANKRIVFLRRTEEPKNRGRLLRFIRAFLAVSVAALLLELFAYLNGWDLGLIQSLEVQGIVHWSYLAWLSFRADYIAPLVMALSKFCILLFMVQSLDRLLLCIGCFWIKYNKLKPTVEVDAFGIEDPSGFPMVLVQIPMCNEREVYAQSISAACQLDWPRDRLLIQVLDDSDEESVQLLIKEEVNSWNQKGVKIVYRHRFIRTGYKAGNLKSAMACDYIKNYEFVAIFDADFQPNPDFLKQTIPHFKGNPELGLVQARWCFVNKDENLLTRLQNINLCFHFEVEQQVNGLFLNFFGFNGTAGVWRIKALVDSGGWLERTTVEDMDIAVRAHLNGWKFIFLNDVKVLCELPESYEAYKKQQHRWHSGPMQLFRLCLPSIITSKISIGKKANLIFLFFLLRKLILPFYSFTLFCIILPLTMFIPEAELPTWVICYVPIFMSFLNILPAPKSFPFIVPYLLFENTMSVTKFSAMVSGLFQLGSAYEWVVTKKTGRSSESDLLAVAEKELQTLNQKHLQRRASESGLTLLNKLKETNKVPLASKRNKLYRKELALAFLLLTASARSLLSAHGVHFYFLLFQGLSFLVVGLDLIGEQVS
>gnl_Nelnu_v1.0_NNU_002294-RA
MAPSFDWWSKQSHQGTPVVVKMQHPNWSMVELESPSEDDFLLAGATRSGDKGRGKNAKQLTWVLLLKAHRAAGCLTSIASAMFGLASAIRRRVASGRTDSDSGNDNENENPTVKNRFYSCIKVFLWLSMVLLGFEIAAYFKGWHLGAPDLQLQYLLSTTFTFFGFFDSLYSRWVLIRVDYLAPPLQFIANVCIVLFFIQSIDRLILCLGCFWIRLKKIKPVPKRSVGDLESNAGNAEGYYPMVLVQIPMCNEKEVYQQSISAVCNLDWPKSNLLIQVLDDSDDPTTQLLIKEEVHKWQQEGAHVVYRHRVVREGYKAGNLKSAMNCSYVKDYEFVAIFDADFQPTPDFLKRTIPHFKDNEELALVQARWAFVNKDENLLTRLQNVNLSFHFEVEQQVNGIFLNFFGFNGTAGVWRIKALEESGGWMERTTVEDMDIAVRAHLNGWKFIFLNDVECQCELPESYEAYRKQQHRWHSGPMQLFRLCFPDIIRAKVSVWKKVNLIFLFFLLRKLVLPFYSFTLFCVILPMTMFVPEAELPAWVVCYIPATMSFLNILPAPRSFPFIVPYLLFENTMSVTKFNAMISGLFQLGSAYEWVVTKKLGRSSEGDLLSLAEKESKQQRGVSVPNLDAIEDESKQHAKKKKMHNRIYKKELALAFLLLTASARSLLSAQGIHFYFLLFQGVSFLLVGLDLIGEQVD
>gnl_Nelnu_v1.0_NNU_020898-RA
MAPTLDFSAWWVKETRKGTPVVVTMENPNYSVLEIDGPDAAFRPVDKDRGKNAKQFTWVLLLKAHRAAGCVAWLANVLWALLGTIKKRLIFGQGVAIESEKLDKGRMLFRFIRGFLALSLAVLAFEVIAHFNGWHYLRNSNLHIPQTSEIQGWLHIVYVSWLEFRAEYIAPPIQALSSFCVILFIIQSLDRMVLCLGCFWIKYKKIKPRIEGDXFKSEDMEGSSYDYPMVLVQIPMCNEREVYEQSITAVCQLDWPKERLLIQVLDDSDDENIRWLIKGEVSKWSQRGINIIYRHRLVRTGYKAGNLKSAMSCDYVKGYEFVAIFDADFQPNPDFLKQTVPHFKDNPELGLVQARWAFVNKDENLLTRLQNINLCFHFEVEQQVNGVFLNFFGFNGTAGVWRIKTLEESGGWLERTTVEDMDIAVRAHLNGWKFIFLNDVKVLCEVPESFEAYRKQQHRWHSGPMHLFRLCLPAIITSKISALKKANLIFLFFLLRKLILPFYSFTLFCIILPLTMFVPEAELPVWVICYIPAFMSFLNILPAPKSFPFIIPYLLFENTMSVTKFNAMISGLFKLGSSYEWVVTKKAGRASESDLLAAAERESKSISLPQLHRGASESELSELNRLKEQQEAPPPLPRKKINKIYRKELALAFLLLTASIRSLLSAQGIHFYFLLFQGITFLLVGLDLIGEQMS
>gnl_Nelnu_v1.0_NNU_025662-RA
MIGLTMVPQVYQQSIAAACIQDWPRNRMLVQVLDDSDDLDVQLLIKNEVQKWQQKGVRIVYRHRLIRTGYKAGNLKSAMSCDYVKDYEFVAIFDADFQPGSDFLKKTIPHFKGNDDLALVQTRWTFVNKDENLLTRLQNINLSFHFEVEQQVNGVFINFFGFNGTAGVWRIKALEESGGWMERTTVEDMDIAVRAHLNGWKFIYLNDVKCLCELPESYEAYKKQQHRWHSGPMQLFRMCFFDILRSKVSWAKKANLIFLFFLLRKLILPLYSFTLFCIILPLTMFLPEAELPAWVVCYVPGIMSVLNILPAPRSFPFIVPYLLFENTMSVTKFHAMISGLFRLGSSYEWIVTKKLGRSSEADLVAFVEKESNEVERAGLLRASSESDLAELNKLEKTKKTTNKRRNRLYRKELALAFILLSASLRSLLSAQGIHFYFLLFQGITFLVVGLDLIGEQ
>gnl_Nelnu_v1.0_NNU_014669-RA
MAPSLDFSAWWVKETRKGTPVVVTMENPNYSLLEIDGPDAAFRPVDKDRGKNAKQFTWVLLLKAHRAAGCVAWLANVLWALLGTIKKRLIFRQGVAMEREKLEKGRVLFRFIRGFLALSLATLAFEVVAHFNGWHYFRSSNLHIPHTSEIQGWLHMVYVAWLEFRADYIAPLIQTLSSFCVALFIIQSLDRMILCLGCFWIKYKKIRPRIKGDPFKTEDVEGSGYEYPMVLVQIPMCNEREVYEQSISAVCQLDWPKECLLIQVLDDSDDESIQWLIKGEISKWSQRGINIIYRHRLVRTGYKAGNLKSAMNCDYVKGYEFVAIFDADFQPNPDFLKKTVPHFKDNPELGLVQARWAFVNKDENLLTRLQNINLCFHFEVEQQVNGVFLNFFGFNGTAGVWRIKALEDSGGWLERTTVEDMDIAVRAHLNGWKFIFLNDVKVLCEVPESYEAYRKQQHRWHSGPMQLFRLCLPAIITSKISFWKKSNLILLFFLLRKLILPFYSFTLFCIILPLTMFVPEAELPMWVICYIPVFMSFLNILPAPKSFPFIVPYLLFENTMSVTKFNAMISGLFQLGSSYEWIVTKKAGRSSESDLLAAAERESKTMSLPQLHRGASESELSELNRLKEQQEAPPPPSRKKMNKIYRKELALAFLLLTASIRSLLSAQGIHFYFLLFQGITFLLVGLDLIGEQMS
>gnl_Orysa_v7.0_LOC_Os08g15420.1
MAPPPNTYSESWWGGKEERGTPVVVKMDNPYSLVEIDGPGMAAPSEKARGKNAKQLTWVLLLRAHRAVGCVAWLAAGFWAVLGAVNRRVRRSRDADAEPDAEASGRGRAMLRFLRGFLLLSLAMLAFETVAHLKGWHFPRSAAGLPEKYLRRLPEHLQHLPEHLRRHLPEHLRMPEKEEIEGWLHRAYVAWLAFRIDYIAWAIQKLSGFCIALFMVQSVDRLVLCLGCFWIKLRGIKPVADTSISNDDIEATAGDGGGYFPMVLIQMPMCNEKEVYETSISHVCQIDWPRERMLVQVLDDSDDETCQMLIKAEVTKWSQRGVNIIYRHRLNRTGYKAGNLKSAMSCDYVRDYEFVAIFDADFQPNPDFLKLTVPHFKGNPELGLVQARWSFVNKDENLLTRLQNINLCFHFEVEQQVNGVYLSFFGFNGTAGVWRIKALEDSGGWMERTTVEDMDIAVRAHLNGWKFIFLNDVKVLCELPESYQAYRKQQHRWHSGPMQLFRLCLPAVFKSKISTWKKANLVMLFFLLRKLILPFYSFTLFCVILPLTMFVPEAELPIWVICYVPVIMSVLNILPAPKSFPFVIPYLLFENTMSVTKFNAMVSGLFQLGSSYEWVVTKKAGRTSSESDILALAEAADADARPPPAKLHRGVSEGGLKEWAKLHKEQEDATAAAAAAAAPGTPVKKSKAAKAPNRIFKKELALAFLLLTAATRSLLSAQGLHFYFLLFQGVTFLAVGLDLIGEQVS
>gnl_Orysa_v7.0_LOC_Os07g03260.1
MAPWSGFWAASRPALAAAAAGGTPVVVKMDNPNWSISEIDADGGEFLAGGRRRGRGKNAKQITWVLLLKAHRAAGCLAWLASAAVALGAAARRRVAAGRTDDADAETPAPRSRLYAFIRASLLLSVFLLAVELAAHANGRGRVLAASVDSFHSSWVRFRAAYVAPPLQLLADACVVLFLVQSADRLVQCLGCLYIHLNRIKPKPISSPAAAAAALPDLEDPDAGDYYPMVLVQIPMCNEKEVYQQSIAAVCNLDWPRSNILVQVLDDSDDPITQSLIKEEVEKWRQNGARIVYRHRVLREGYKAGNLKSAMSCSYVKDYEYVAIFDADFQPYPDFLKRTVPHFKDNEELGLVQARWSFVNKDENLLTRLQNINLCFHFEVEQQVNGIFINFFGFNGTAGVWRIKALEDSGGWMERTTVEDMDIAVRAHLNGWKFVFLNDVECQCELPESYEAYRKQQHRWHSGPMQLFRLCLPDIIRCKIAFWKKANLIFLFFLLRKLILPFYSFTLFCIILPMTMFIPEAELPDWVVCYIPALMSFLNILPAPKSFPFIIPYLLFENTMSVTKFNAMISGLFQLGSAYEWVVTKKSGRSSEGDLIALAPKELKQQKILDLTAIKEQSMLKQSSPRNEAKKKYNRIYKKELALSLLLLTAAARSLLSKQGIHFYFLMFQGLSFLLVGLDLIGEDVK
>gnl_Orysa_v7.0_LOC_Os01g56130.1
MARWWGGEGRGGSGTPVVVKMESPEWAISEVEAGAAAPGSPAAGGKAGRGKNARQITWVLLLKAHRAAGKLTGAASAALSVAAAARRRVAAGRTDSDDAAAAPPGESPALRARFHGFLRAFLLLSVLLLAVDVAAHAQGWHAVVPDLLAVEGLFAAAYASWLRVRLEYLAPGLQFLANACVVLFLIQSADRLILCLGCLWIKLKGIKPVPKASGGGGGGKGSDDVEAGADEFPMVLVQIPMCNEKEVYQQSIGAVCNLDWPRSNFLVQVLDDSDDAATSALIKEEVEKWQREGVRILYRHRVIRDGYKAGNLKSAMNCSYVKDYEFVVIFDADFQPQADFLKRTVPHFKGNEDVGLVQARWSFVNKDENLLTRLQNINLCFHFEVEQQVNGVFLNFFGFNGTAGVWRIKALEDSGGWMERTTVEDMDIAVRAHLKGWKFLYINDVECQCELPESYEAYRKQQHRWHSGPMQLFRLCFVDIIKSKIGVWKKFNLIFLFFLLRKLILPFYSFTLFCIILPMTMFVPEAELPAWVVCYIPATMSLLNILPAPKSFPFIVPYLLFENTMSVTKFNAMISGLFQLGSAYEWVVTKKSGRSSEGDLVSLVEKQPKQQRVGSAPNLDSLAKESHPKKDSKKKKHNRIYQKELALSFLLLTAAARSLLSVQGIHFYFLLFQGVSFLVVGLDLIGEQVE
>gnl_Orysa_v7.0_LOC_Os03g56060.1
MVLVQIPMCNEKEVYQQSIAAVCNLDWPRSNFLVQVLDDSDDPTTQTLIREEVLKWQQNGARIVYRHRVLRDGYKAGNLKSAMSCSYVKDYEFVAIFDADFQPNPDFLKRTVPHFKDNDELGLVQARWSFVNKDENLLTRLQNINLCFHFEVEQQVNGIFLNFFGFNGTAGVWRIKALDDSGGWMERTTVEDMDIAVRAHLRGWKFIFLNDVECQCELPESYEAYRKQQHRWHSGPMQLFRLCLPDIIKCKIVFWKKANLIFLFFLLRKLILPFYSFTLFCIILPMTMFVPEAELPDWVVCYIPALMSLLNILPSPKSFPFIIPYLLFENTMSVTKFNAMISGLFQLGNAYEWVVTKKSGRSSEGDLISLAPKELKHQKTESAPNLDAIAKEQSAPRKDVKKKHNRIYKKELALSLLLLTAAARSLLSKQGIHFYFLLFQGISFLLVGLDLIGEQIE
>gnl_Orysa_v7.0_LOC_Os09g25900.1
MAPPGVGVGVAYLWGKGRGGRKGTPVVVTMESPNYSVVEVDGPDAEAELRTAAVAMDKGGGRGRSRSRTARQLTWVLLLRARRAAGRLASFAAAAARRFRRSPADAADELGRGRGRLMYGFIRGFLALSLLALAVELAAYWNGWRLRRPELHVPEAVEIEGWAHSAYISWMSFRADYIRRPIEFLSKACILLFVIQSMDRLVLCLGCFWIKLRKIKPRIEGDPFREGSGYQHPMVLVQIPMCNEKEVYEQSISAACQLDWPREKFLIQVLDDSSDESIQLLIKAEVSKWSHQGVNIVYRHRVLRTGYKAGNLKSAMSCDYVKDYEFVAIFDADFQPTPDFLKKTIPHFEGNPELGLVQARWSFVNKDENLLTRLQNINLCFHFEVEQQVNGVFLNFFGFNGTAGVWRIQALEESGGWLERTTVEDMDIAVRAHLNGWKFIFLNDVKVLCELPESYEAYRKQQHRWHSGPMHLFRLCLPDILTAKISSWKKANLILLFFLLRKLILPFYSFTLFCVILPLTMFVPEAELPVWVICYVPVCMSFLNILPSPRSFPFIVPYLLFENTMSVTKFNAMVSGLFKLGSSYEWIVTKKSGRSSESDLSTAAERDTKDLTLPRLQKQISESELIELKMQKERQEKAPLGAKKANKVYKKELALSLLLLTAATRSLLSAQGIHFYFLLFQGVSFLFVGLDLIGEQID
>gnl_Orysa_v7.0_LOC_Os05g43530.1
MAPSWWGRSGGGGVGNGGGTPVVVKMENPNWSISEVEAAEVAPGSPAGAGKAGRGKNARQITWVLLLKAHRAAGRLTGAASAALAVASAARRRVASGRTDADAAPGESTALRARSYGCIRVSLVLSLLLLAVEVAAYLQGWHLEEVASLLAVDGLFAASYAGWMRLRLDYLAPPLQFLTNACVALFMVQSIDRLVLCLGCFWIRFKGIKPVPQAAAAGKPDVEAGAGDYPMVLVQMPMCNEREVYQQSIGAVCNLDWPKSNFLVQVLDDSDDATTSALIKEEVEKWQREGVRIIYRHRVIRDGYKAGNLKSAMNCSYVKDYEFVVIFDADFQPQADFLKRTVPHFKGKDDVGLVQARWSFVNKDENLLTRLQNVNLCFHFEVEQQVNGAFLNFFGFNGTAGVWRIKALEDSGGWMERTTVEDMDIAVRAHLKGWKFVFLNDVECQCELPESYEAYRKQQHRWHSGPMQLFRLCFVDIIKSKIGFWKKFNLIFLFFLLRKLILPFYSFTLFCVILPMTMFVPEAELPAWVVCYIPATMSILNILPAPKSFPFIVPYLLFENTMSVTKFNAMISGLFQLGSAYEWVVTKKSGRSSEGDLVGLVEKHSKQQRVGSAPNLDALTKEESNPKKDSKKKKHNRIYRKELALSFLLLTAAARSLLSAQGIHFYFLLFQGVSFLVVGLDLIGEQVE
>gnl_Phavu_v2.1_Phvul.010G024700.1
MSRAPNYEFQEWWNKQREKTNNVDPLNDPKLDHSHSTTPPPFTALDVDSSSSSVAAKKERSRSARQLSWVCLLKFQQLAASLGWLSGGIFHLARTAHRRIVDSASLRGDTSRLYRAIRVFLVVVIVLLGFELVAYFKGWHFRRPDPSDVLGLLAVVYATWVDVRARYMSPPLQSLANLCTVLFIVQSVDRVVLILGCFWIKFRRLKPLASVDYDVGDHSVEDFPMVLVQIPMCNEREVYQQSIGAVCIMDWPKERMLVQVLDDSDEVDTQQLIKAEVHKWQQRGVRIIYRHRLIRTGYKAGNLKSAMGCDYVKDYEFVAIFDADFQPTPDFLKKTVPYFKAKDDLALVQARWAFVNKDENLLTRLQNINLSFHFEVEQQVNGIFLNFFGFNGTAGVWRIKALEESGGWLERTTVEDMDIAVRAHLHGWKFIFLNDVKCLCELPETYEAYKKQQHRWHSGPMQLFRLCFFDILRSKVSWAKKVNLIFLFFLLRKLILPFYSFTLFCIILPLTMFLPEAELPAWVVCYIPGVMSLLSVLPAPRSFPFLVPYLLFENTMSVTKFNAMISGLFRLGSSYEWVVTKKLGRSSETDLVAFEKESEPLMRSTSLHRSNSDSGIEELSKLELSKKTGKTKRNRLFRKELYLAFILLTASVRSLLSAQGIHFYFLLFQGISFLVVGLDLIGEQVS
>gnl_Phavu_v2.1_Phvul.009G074400.1
MAPPLFNWGVKDTHRGTPVVVKMENPNWSMVELEGPEEEDLMIQTSPAGVSRDKGKGRGKNAKQLTWVLLLKAHRAAGCLTSLAPALWGLVSAVKRRVAAGKTDADTDGGRELENPTVKTRFYSCIKLFLWLSVFLLFFEVAAYFKGWHFGAARLQFEHFLWVPAFGVKDLFAWLYAGWVLVRVEYLAPPLQFLTNACIVLFLIQSMDRLVLCLGCFWIRFKKIKPVPKGGDAVDLESGESKSFSFFPMVLVQIPMCNEKEVYQQSIAAVCNLDWPKGKVLIQVLDDSDDPTTQLLIKEEVQKWQHEGANILYRHRVIRDGYKAGNLKSAMNCSYVKDYEFVAIFDADFQPTPDFLKKTVPHFKDNDELGLVQARWSFVNKDENLLTRLQNINLSFHFEVEQQVNGIFLNFFGFNGTAGVWRIKALEDSGGWLERTTVEDMDIAVRAHLHGWKFIFLNDVECQCELPESYEAYRKQQHRWHSGPMQLFRLCLPDVIRSKISVWKKFNMIFLFFLLRKLILPFYSFTLFCIILPMTMFVPEAELPAWVVCYIPAAMSFLNILPAPKAFPFIVPYLLFENTMSVTKFNAMISGLFQLGSAYEWVVTKKSGRSSEGDLVSLVEKGPKHQRGSSAPDLEEMKEELRKQEQKASKKKKKHNRIYMKELALAFLLLTASARSLLSAQGIHFYFLLFQGISFLLVGLDLIGEQVD
>gnl_Phavu_v2.1_Phvul.009G102200.1
MAPRLDFSNWWTKDTQKGTPVVVKMENPTFSVVEINGADAAFRPVEKSRGKNAKQVTWVLLLRAHRAVGCVTWFATVLWALLGAIKKRLIHGQGVAMESESDKLEKGKMLFRVIRVFLVTSLAVLAFEVVAYLQGWHFGNPTLHIPRTSDLEGLLHLAYVAWLTFRAEYIAPPIQALSKFCVVLFLIQSVDRMLLCLGCFWIKFRKVKPKIDGDPFKSDDVEGSATNYPMVLVQIPMCNEREVYDQSISAVCGIDWPRDRLLIQVLDDSDDESLQWLIKAEVSKWSQKGINIIYRHRLIRTGYKAGNLNSAMSCDYVKDYEFVAIFDADFQPNPDFLKRTVPHFKDNPELGLVQARWSFVNKDENLLTRLQNINLCFHFEVEQQVNGVFLNFFGFNGTAGVWRIKALEESGGWLERTTVEDMDIAVRAHLNGWKFIFLNDVKVPCEVPESYEAYRKQQHRWHSGPMQLFRLCLPAIVKSKVSAWKKANLILLFFLLRKLILPFYSFTLFCIILPLTMFVPEAELPLWVICYVPVFMSLLNILPAPKSFPFIVPYLLFENTMSVTKFNAMVSGLFQLGSSYEWVVTKKAGRSSESDLLAAAEREAKSIERQKIHKGASDSDLMESEKFVEHREAAPITVKKTNKIYKKELTLAFLLLTASIRSLLSAQGVHFYFLLFQGVTFLLVGLDLIGEQMS
>gnl_Phavu_v2.1_Phvul.008G255800.1
MGPSGTIDFSKWWVKESWSSSSRKGNPVVVTMENPNYSVVEIDAPDSAFQPLDKERGKNAKQFTWLLLLKAHRVVGGLAWLGNSLCSLLHAVKKRLFLGHVETEMSAKAKFLFRVILTFLVMALAFLFFELIAHFKGWHYFHNHNLHLPQTSEFTGWFHTAYVRWLEFRADYVAPPMQSLSTFCIILFLIQSVDRILLCLGCFWIKFRKIKPLIDGDPLNSHDLEGSNQGYPMVLVQIPMCNEKEVYEQSISAVSQLDWPKDRLLIQVLDDSDDESIQWLIKGEVSKWSQRGVNIIYRHRKFRTGYKAGNLKSAMSCDYVKDYEFVAIFDADFQPNPDFLKKTVPHFKGNPELALVQARWAFVNKDENLLTRLQNVNLCFHFEVEQQVNGVFLNFFGFNGTAGVWRIKALEESGGWLERTTVEDMDIAVRAHLNGWKFIYLNDVKVLCELPESYEAYRKQQHRWHSGPMQLFRLCLPAIITSKIAFWKKANLIFLFFLLRKLILPFYSFTLFCIILPLTMFVPEAELPIWVICYIPVFLSFLNILPAPKSFPFIVPYLLFENTMSVTKFNAMVSGLFQLGSSYEWIVTKKAGRSSEPDLLAAEERDSKAMSLQLHRGTSDSGLSELNKIKECQETVPKPPVKKMNKIYKKELALAFLLLTAALRSLLSAQGMHFYYLLFQGVSFLLVGLDLIGEQMN
>gnl_Phavu_v2.1_Phvul.004G019600.1
MAPNCAVTTTEKSSTNNYTLLQVHDSDSPMFQEKQKATSRKQFTWFLLLKLHRVMTCLSWLTNGLKATFALVKKRVSLADMNDEGPNGRGRLYRFIKVFLALSIGALVVEIIAHFNQWNLHMIHPWEVQGLLHWFYVAWLSFREDYVAPLVLFVSKFCIVLFLIQSLDRLVLCVGCFWIKYKKLKPTIDADASDVEDPSNFPMVLVQIPMCNEREVYSQSIGAAAQLDWPKDRILIQVLDDSDDGNLQLLIKEEVASWKEKGINIVYRHRLIRTGYKAGNLKSAMSCDYIKDYEFVAIFDADFQPNPDFLKLTIPHFKGKPDLGLVQARWSFVNKDENLLTRLQNINLCFHFEVEQQVNGYFLNFFGFNGTAGVWRIKALEESGGWLERTTVEDMDIAVRAHLNGWKFTFLNDVKVLCELPESYEAYKKQQHRWHSGPMQLFRLCLPAILTSKISVWKKANLIFLFFLLRKLILPFYSFTLFCIILPLTMFIPESELPLWVICYVPIFMSFLNILPSPKSVPFLVPYLLFENTMSVTKFNAMISGLFQLGSAYEWVVTKKTGRSSESDLLALAERESKSSNEEKILRRHSESGLELLGKLKQSEVPSKKKRNRLYRKELALALLLLTASARSLLSAHGVHFYFLLFQGLSFLVMGLDLIGEQVS
>gnl_Phypa_v3.3_Pp3c22_1440V3.1
MAPQKFDFVDWWSKEVRRGTPVVVKMENPNYSMLEIESPKSSFEDQKDKEKNAKQLTWVLLLKAHRAAGCVAWVWSGVMILLAAIKKRLILGQGLAQQDKPHKGKLFKAITGFLVFAVMMLCVEVAAHALSWHFSTPHWPSSFRIQDLPHVVYVGWMYFRASYIAPTLQKLTDFCIWLFLIQSVDRIVLFLGCVYIRWKGLKPVPINPSLESDDAENPDSGHPMVLVQIPMCNEREVYEQSISAVCQLDWPKSRILIQVLDDSSDVETRFLIKSEVSKWQQKGVNIVYRHRVNRTGYKAGNMKSAMQCDYVKKYEFVAIFDADFQPKSDFLKRTVPHFRDNPELALVQTRWSFVNKDENLLTRLQNINLSFHFEVEQQVNGIFINFFGFNGTAGVWRITALEESGGWLERTTVEDMDIAVRAHLQGWKFIFLNDVRCLCELPESYEAYRKQQHRWHSGPMQLFRLCFPDIIKAKISWMKKANMIFLFFLLRKLILPFYSFTLFCIILPLTMFVPEATLPVWVVCYIPALMSILNVIPSPKSFPFLVPYLLFENTMSVTKFNAMISGLFQLSSAHEWVVTKKTGRASEGDVLEKDTARSTVALDKTMSESGIDALKTLDVKLDPLVPPSVHDALQPPMKKKNRLYRKELLLSFLLLTAAARSLLSAQGIHFYFLLFQGISFLVVGLDLIGEQVS
>gnl_Phypa_v3.3_Pp3c9_17900V3.1
MPPKFEFAELFGKEPKRGAPVVLKMDNPNFEMLEVDSPTTALRGGQAAKGKGKNAKQLTWVLLLKANKAVGCLTWVASGVMTLLDAVKERLILRKGVVKSGNLSKGKLSQVIVGFLIFALIMLCVEVGAHTLGWQFSVPQWPSTLNVSSLPHAVFMGWMYIRASYIAPALQRVTDFCIWLFLLQSLDRIILCMGAVYIKWKKIKPIPKNPSLESDNVEEPDKGHPMCLVQIPMCNERECYEQSISAVCQLDWPKERILIQVLDDSSDEEVQWLIENEVKKWKAKGINIIYRHRTDRTGYKAGNMKSAMECDYVKDYEFVTIFDADFQPKSDFLKLTIPHFKDNPELGLVQARWAFVNKDENLLTRLQNINLSFHFEVEQQVNGVFLNFFGFNGTAGVWRIKALEESGGWLDRTTVEDMDIAVRAHLHGWKFIFLNDVRSLCELPESYEAYRKQQHRWHSGPMQLFRLALPDIIKAKISWSKKFNMIFLFFLLRKLILPFYSFTLFCIILPMTMFVPEATLPAWVVCYIPALMSLLNVIPSPKSFPFLVPFLLFENTMSVTKFNAMISGLFQLRSSHEWVVTKKSGSKGLADMPPSATEAELLIEVKEVKTAPVLLDRGASESGIDQLKQQAESSAPAPVPKKKGSRLYRKELTLSFLLLTAAGRSLLSAQGIHFYFLLFQGISFLVVGLDLIGEPTG
>gnl_Phypa_v3.3_Pp3c21_16620V3.1
MTPKFDFVDWWSKEQHRGTPVVVKMENSKYSLLEIESPTKSKFEDHQNKGKQGNAKQLTWVLLLKAHKAAGCVAWVASGVMLLLAAIKTRLILGQGVAQQDKSKGKLFKAITAFLMFAVLMLCMEVGAHALSWHFTTPHWPSSIGIRDIPHAVYVGWMYSRANYIAPALQKLTNFCIGLFLIQSVDRIVLFLGCVYIKWKKIRPVPVNPSLESDDAENPDGGHPMVLVQIPMCNEREVYEQSIAAVCQLDWPQSRILIQVLDDSSDVETRFLIKGEVNKWQQKGANIKYRHRPDRTGYKAGNMKSAMQCDYVKNYEFVAIFDADFQPKPDFLKRTVPHFRDNPELALVQARWSFVNTDENLLTRLQNINLSFHFEVEQQVNGAFINFFGFNGTAGVWRIKALEESGGWLERTTVEDMDIAVRAHLQGWKFIFLNDVRCLCEVPESYEAYRKQQHRWHSGPMQLFRLCLPDIIRAKITWMKKANMIFLFFLLRKLILPFYSFTLFCIILPMTMFVPEATLPIWVVCYIPALMSILNVLPSPKSFPFLVPYLLFENTMSVTKFNAMISGLFQLSSAHEWVVTKKTGRASEGELLNMEKLAAKPASAIDRAMSESNIDALKTNNATMKPLLPPSVQNPTELKKKKNRLYRKELALAFLLLTASARSLLSAQGVHFYFLLFQGITFLVVGLDLIGEQVS
>gnl_Phypa_v3.3_Pp3c15_20570V3.1
MPSKLEFSELFGKESNRGPPVVVKMENPNFDMLEFDSPTTAMRGGQAAKGKGKNAKQLTWVLLLKANKAVGCLTWLASGIMILLDAIKDRLILRKNVINASKGKLSRVIIGFLIFALIMLCVEVGAHTLGWQFSVPQWPTTLNVSSLPHALFMGWLFIRASYIAPALQKVTDFCIWLFLLQSLDRIILCMGAVYIKWKKIKPTPVSPSLESDDIEQPDKGHPMCLVQIPMCNERECYEQSISAVCQLDWPKNRILIQVLDDSSDEEVAGLIETEVKKWQQKGINIIYRHRTDRTGYKAGNMKAGMECDYVKDYEFVAIFDADFQPKSDFLKLTIPHFKDNPELGLVQARWAFVNKDENLLTRLQNINLSFHFEVEQQVNGVFLNFFGFNGTAGVWRIKALEDSGGWLDRTTVEDMDIAVRAHLKGWKFIFLNDVRSLCELPESYEAYRKQQHRWHSGPMQLFRLALPDIINAQISWSKKFNMIFLFFLLRKLILPFYSFTLFCIILPMTMFVPEATLPAWVVCYIPALMSLLNVIPSPKSFPFLVPFLLFENTMSVTKFNAMISGLFQLRSSHEWVVTKKSGSKGLADIAPSSTEAELLDEVKEVKTAPVVLGRGFSESGIDTLKQQAESSAPAPVPKKKGSRLYRKELTLSFLLLTAAGRSLLSAQGIHFYFLLFQGISFLVVGLDLIGEPTG
>gnl_Phypa_v3.3_Pp3c27_7220V3.1
MAPRFDFGDWWSKEEHEGTPVVVKMENPNWDMLELNGPPQSGGEIGKGRNKNAKQLTWVLLLKAHRAAGCVAYLATGLWTLLSAIQNRIIAPKASGVKLDKPVKGKLYRFIRAFLVTALVMLGIDYGAHMLGWHFTPPAGVNLINLPHAIYMGWMVIRLQYIGPALQLAADSCIVLFLIQSADRITQFMGFMYVKFRGIKPIPANPSFESDDPEMPDKGYPMVLIQIPMCNEREVYEQSISAVCQIDWPRTRMLVQVLDDSDDVETQELIAAEVHKWQLKGVNIVYRHRENRTGYKAGNLRSAMECDYVRDYEFVAIFDADFQPKADFLKRSMPHFKDQPKLCLVQTRWAFVNKDENLLTRLQNINLCFHFEVEQQVNGHFLNFFGFNGTAGVWRISALEDCGGWMDRTTVEDMDIAVRAHLCGWKFIFLNDVRCLCELPESYEAYRKQQHRWHSGPMQLFRLCLPDIIKSKKVTGLQKSNLIFLFFLLRKLILPFYSFTLFCVILPLTMFVPEAQLPVWVVCYIPAVMSFMNILPSPKSFPFLIPYLLFENTMSVTKFQAMISGLLQLSSSLEWVVTKKSGRTSEADLLAGVEDSKPQDQLQKLNRVTSESGLEALKKVQKDSAVVVPNAAPSLKKKKKNRLYWNELALACLLLTAAMRSLLTEHGLHFYFLLFQGVSFLVVGLDLIGEQVS
>gnl_Phypa_v3.3_Pp3c18_10540V3.1
MTAKFDFVDWWSKEKHRGTPVVVKMENPNYSLLEIESPTKSGFEDHQNKGKQGNAKQLTWVLLLKAHKAAGCVAWLASGVMLLLAAIKKRLILGQGLAQPDKSKGKLFKAIAAFLMFAILMLCVEVGAHALGWHFTTPHWPSSTGIRDIPHAVYVGWMYTRAHYVAPALQTLTNFCIWLFLIQSVDRIVLFFGCVYIKWKNIKPVPVNPSLESDDAENPDSGHPMVLIQIPMCNEREVYEQSIGAVCQLDWPKSRILIQVLDDSSEVETRFLIKGEVNKWHQKGVNIVYRHRVDRTGYKAGNMKSAMQCEYVKNYEFVAIFDADFQPKPDFLKRTVPHFRDNPELALVQARWSFVNKDENLLTRLQNINLSFHFEVEQQVNGAFINFFGFNGTAGVWRIKALEESGGWLERTTVEDMDIAVRAHLQGWKFIFLNDVRCLCELPESYEAYRKQQHRWHSGPMQLFRLSLPDIIRSKISWMKKANMIFLFFLLRKLILPFYSFTLFCIILPMTMFVPEATLPIWVVCYIPALMSILNVLPSPKSFPFLVPYLLFENTMSVTKFNAMISGLFQLSSSHEWVVTKKTGRASEGDSLVVGKEVANPNPALEKAMSESDLDAFKSNDAKLKPLLLPSVSDEPEPAKKKNRLYRKELALAFLLLTASARSLLTAQGVHFYFLLFQGISFLVVGLDLIGEQVS
>gnl_Phypa_v3.3_Pp3c16_14110V3.1
MAPRFDFGDWWSKEEHQGTPVVVKMENPNWDLLEIDGPNQGGEIGKGRNKNAKQLTWVLLLKAHRAAGCVAYLATGLWTLLAAIQNRLIAPKASGVKLDKPVKGKLYRFIRAFLITALVMLGIDYGAHMLGWHFAAPTGINLWNLPHAVYMAWMVIRLQYIGPALQLAADSCIVLFLVQSADRITQFMGCMYVKLRGIKPIPVDPSFESDDPEQPDKGYPMVLIQIPMCNEREVYEQSISAVCQIDWPKNRMLVQVLDDSDDVETQELIAAEVHKWHLKGVNIIYRHRENRTGYKAGNLRSAMECEYVKDYEFVAIFDADFQPKSDFLKRSMPHFKGQPELCLVQTRWAFVNKDENLLTRLQNINLCFHFEVEQQVNGHFLNFFGFNGTAGVWRISALEDCGGWMDRTTVEDMDIAVRAHLCGWKFIFLNDVRCLCELPESYEAYRKQQHRWHSGPMQLFRLCLPDIIKSKKVTALQKSNLIFLFFLLRKLILPFYSFTLFCVILPLTMFVPEAQLPVWVVCYIPAVMSFMNILPSPKSFPFLIPYLLFENTMSVTKFQAMISGLFQLSSSLEWVVTKKSGRASEADLLAGVQDSKPQDQLQKLNRVTSESALESLRKENKDSPVAVPNPAPSLKKKKKNRLYWNELALACLLLTAAMRSLLTEHGLHFYFLLFQGISFLVVGLDLIGEQVS
>gnl_Pinta_v2.0_PITA_000046349-RA
MAPSFDFSEWWSRDSHKGTPVVVTMENPNWSMLELENPAAAMQQVDKDRGKNARQLTWVLLLKAHRAAGCLAWLATGLWTLLSMVYAQSISAVCQLDWPKDRLLIQVLDDSYEDDVQELIRTEVLKWNQKGVNILYRHRLIRTGYKAGNLKAAMSCDYVKDYEFVAIFDADFQPNPDFLKQTVPHFKDNPELGLVQARWSFVNRDENLLTRLQNINLSFHFEVEQQVNGVFLNFFGFNGTAGVWRIKSLEDSGGWLERTTVEDMDIAVRAHLKGWKFIFLNDVTVLCEVPESYEAYRKQQHRWHSGPMHLFRLCLPDIITSKISIGKKANLILLFFLLRKLILPFYSFTLFCIILPMTMFVPEAELPIWVICYIPAVMSFLNVLPAPRSFPFIIPYLLFENTMSVTKFNAMVSGLFQLGSAYEWIVTKKTGRASEPDLLAVAERESKSLSQPLHRGASETGLDVLSKLSKQPSTPRIKKINRLYRKELALAFLLLTAAARSLLSAQGIHFYFLLFQGVSFLLVGLDLIGEQVS
>gnl_Pinta_v2.0_PITA_000004247-RA
MAPNFGVGQWWSKQSHKGTSVVVKMENPNYSMLELESPANGFQVDKGGRGKNAKQLTWVLLLKAHKAAGCLAWLANGVWALFASVRRRFTAPSDESGKSSEKSKLYRVIRCFLIASIFLLGFELLAYWKGWHFSRPNLHIPPSLSINGLLQSIYSGWLYTRANYLAPPLQYLTNVCIILFLIQSADRALLCVGCFWIKLKKIKPVPKCELGDAADLEQGDNAAYPMVLVQMPMCNEREVYQQSIAAVCNLDWPKDHMLVQVLDDSDDVEVQFLIAAEVQKWQQKGVHIVYRHRVVRTGYKAGNLKSAMNCDYVKDYEFVAIFDADFRPDPDFLKRTVPHFKDNDELALVQARWSFVNRDENLLTRLQNINLSFHFEVEQQVNSVFVNFFGFNGTAGVWRIKALEESGGWLERTTVEDMDIAVRAHLHGWKFIFLEDVKCLCELPESYEAYRKQQHRWHSGPMQLFRLCLPDIIRSKIAFWKKANLIFLFFLLRKLILPFYSFTLFCIILPMTMFLPEAELPAWVVCYVPAIMSLLNILPAPRSFPFIIPYLLFENTMSVTKFNAMISGLFQLGSAYEWVVTKKSGRASENDLLALVERESHVQLDHPKHHRGVSESGLDALSKLDEQKHQQPPKKKLNRIYKKELALAFLLLTASARSLMSAQGIHFYFLLFQGISFLVVGLDLIGEQTS
>gnl_Poptr_v3.0_Potri.006G270900.1
MAPRLDFSDWWGKDSKEGTPVVVKMENPNYSVVEINGPDSAFRPVEKSRGKNAKQVTWVLLLKAHRAVGCVAWLATVFWALLGTIKKRLIFRQGVAVATEKLGKGKMVLKIIRVFLVASLAILAFEVVAYLKGWRYFESANLHIPRTLDLQGWLHVVYVAWLTFRADYIAPLIQALSQFCVVLFLIQSVDRLILCLGCFWIKYKKIKPRIEVDPFKSDDVEASGYEYPMVLVQIPMCNEREVYEQSISAVCQMDWPKDRILIQVLDDSNDESIQWLIKAEVAKWNQKGVNIIYRHRLIRTGYKAGNLKSAMGCDYVKDYEFVTIFDADFQPNPDFLKLTVPHFKGNPELGLVQARWAFVNKDENLLTRLQNINLCFHFEVEQQVNGTFLNFFGFNGTAGVWRIKALEESGGWLERTTVEDMDIAVRAHLNGWKFIFLNDVKVLCEVPESYEAYRKQQHRWHSGPMQLFRLCLPAIITSKMAFWKKANLIFLFFLLRKLILPFYSFTLFCIILPLTMFVPEAELPMWVICYVPVLMSFLNILPTPKSIPFIVPYLLFENTMSVTKFNAMVSGLFQLGSSYEWVVTKKAGRSSESDLLAAAERDSKTMNQAQICRGASETELELLNQLKEQKEANPTPVKKVNKIYRKELALAFLLLTASVRSLLSAQGVHFYFLLFQGVTFLVVGLDLIGEQIS
>gnl_Poptr_v3.0_Potri.018G009300.1
MAPGLDFSDWWGKDRKKGSPVVVKMENPNYSVVEINGPDSAFRPVEKSRGKNAKQVTWVLLLKAHRAVGCVAWLATVFWALLGTIKKRLIFRQGVAVATEKLGKGKLVLKIIRVFLVTSLAILAFEVLAYLKGWRYFESANLHIPSTLDLQGLLHMVFVAWLTFRADYIAPVIQVLSQFCVVLFLIQSVDRLVLCLGCFWIKYKKIKPRIDGDPFKSDDVEAPGYEYPMVLVQIPMCNEREVYEQSISAVCQMDWPKDRILIQVLDDSNDESIQWLIKAEVTKWNQKGVNIIYRHRLIRTGYKAGNLKSAMSCDYVKDYDFVAIFDADFQPNPDFLKLTVPHFKNNPELGLVQARWAFVNKDENLLTRLQNINLCFHFEVEQQVNGAFLNFFGFNGTAGVWRIKALEESGGWLERTTVEDMDIAVRAHLNGWKFIFLNDVKVLCEVPESYEAYRKQQHRWHSGPMQLFRLCLPAIITSKIALWKKANLIFLFFLLRKLILPFYSFTLFCIILPLTMFVPEAELPMWVICYVPVLMSFLNILPAPKSFPFIVPYLLFENTMSVTKFNAMVSGLFQLGSSYEWVVTKKAGRSSESDLLAAAERDSKTMQPQICRGASETELELLNQLKEQKETATKPVKKVNKIYRKELALAFLLLTASVRSLLSAQGVHFYFLLFQGVTFLVVGLDLIGEQIS
>gnl_Poptr_v3.0_Potri.002G248400.1
MSSQAQNHEFQEWWNKQRGFLDKPDSTAFLTVEIRNPTSDPTVDKGHTRSARQLSWLWLLKFQQLATSLAWLTHGSVSLLRTANRRIATNTTDSPSDSSASSRRLYRIIKLFLFLVILLLCFELVAYFKGWHFSPPSVESAEAAVERVYAKWLEIRASYLAPPLQSLTNVCIVLFLIQSVDRVVLMLGCFWIKFWKLRPVAAVEYDGSESVEDYPMVLVQIPMCNEREVYQQSIAACCVQDWPKERMLIQVLDDSDELDAQLLIKAEVQKWQQRGVHILYRHRLIRTGYKAGNLKSAMSCDYVKDYEFVAIFDADFQPGPDFLKKTIPHFKGKDDLALVQTRWAFVNKDENLLTRLQNINLSFHFEVEQQVNGVFINFFGFNGTAGVWRIKALEECGGWLERTTVEDMDIAVRAHLCGWKFIYLNDVKCLCELPESYEAYKKQQHRWHSGPMQLFRLCFVDTLRAKVSLGKKANLIFLFFLLRKLILPFYSFTLFCIILPLSMFLPEAELPAWVVCYIPGLMSILNILPAPRSFPFIVPYLLFENTMSVTKFNAMISGLFRLGSSYEWVVTKKLGRSSEADLVAFAERESDPLVETTNLHRSCSESGLDVLNKIETTKKTGKKKRNSLYRKELALALILLTASVRSLLSAQGIHFYFLLFQGISFLVVGLDLIGEQDRCIIVAVISTLEVIESNPRVVDVTGTL
>gnl_Poptr_v3.0_Potri.002G114200.1
MAPSFDWWAKDSHKGTPVVVKMENPNWSMVELEGPSEEDFLITDSPSRLGRDKSRNKNAKQLTWVLLLKAHKAAGCLTSIATTMLSLGSAIKRRIHSGRTDTETTDIDRENENPTVKTRFYTSIKIFLWMSVLLLGFEIAAYFKGWHFGAPHLQLQYLLATPFGFKDIFDSLYSRWVLFRVEYLAPPLQFLANACIVLFLIQSIDRLVLCLGCFWIRFKNIKPIPKQDAVADLESGENGFFPMVLVQIPMCNEKEVYQQSIAAVCNLDWPKSKFLIQILDDSDDPTTQLLIKEEVHKWQQEGARILYRHRVIRDGYKAGNLKSAMNCSYVKDYEYVAIFDADFQPTPDFLKKTVPHFKDNEEIGLVQARWSFVNKDENLLTRLQNINLAFHFEVEQQVNGTFINFFGFNGTAGVWRIKALEESGGWLERTTVEDMDIAVRAHLHGWKFIFLNDVECQCELPESYEAYRKQQHRWHSGPMQLFRLCLPDIIRSKISIWKKFNMIFLFFLLRKLILPFYSFTLFCIILPMTMFIPEAELPAWVVCYIPATMSFLNILPAPKSFPFIVPYLLFENTMSVTKFNAMISGLFQLGSAYEWVVTKKSGRSSEGDLVSLVQKETKHQRGSSEPNLDELKEEIMQQDQKAKKKRKHNRIYMKELALAFLLLTASARSLLSAQGIHFYFLLFQGISFLLVGLDLIGEQVQ
>gnl_Poptr_v3.0_Potri.005G146900.1
MAPLFDWWAKDSHRGTPVVVKMENPNWSMVELEGPSEEDFLITDSPSRLGRDKSRNKNAKQLTWVLLLKAHKAAGCLTSIATAMVTLGSAIKRRIHSGRTDIETTDIDRENENPTVKTRFYTFIKIFLWLSVLLLGFEVAAYFKGWHFGAPHLQLQYLLAMPFGFQDIFDSLYSRWVLFRVEYLAPPLQFLANACIVLFLVQSIDRLVLCLGCFWIRFKNIKPIPNQDAVADLESGENGFFPMVLVQIPMCNEKEVYQQSIAAVCNLDWPKSKILVQILDDSDDPTTQLLIKEEVNKWQQEGAHILYRHRVIRDGYKAGNLKSAMNCSYVKDYEFVAIFDADFQPTPDFLKRTVPHFKGNEELGLVQARWSFVNKDENLLTRLQNINLAFHFEVEQQVNGIFINFFGFNGTAGVWRIKALEDSGGWLERTTVEDMDIAVRAHLHGWKFIFLNDVECQCELPESYEAYRKQQHRWHSGPMQLFRLCLPAIIRSKISIWKKFNMVFLFFLLRKLILPFYSFTLFCIILPMTMFIPEAELPAWVVCYIPATMSFLNILPAPKSFPFIVPYLLFENTMSVTKFNAMISGLFQLGSAYEWVVTKKSGRSSEGDLVSLAKKETKHQRGSSEPNLEELKEEIMQQDQKDKKKKKHNRIYMKELALAFLLLTASARSLLSAQGIHFYFLLFQGISFLLVGLDLIGEQVQ
>gnl_Poptr_v3.0_Potri.014G190900.1
MSSRAQNYEFQEWWNKHREFLDKPENTAFLTVEIHSPTVDKGHTRSARQLSWLWLLKFQQLATSLAWLTDGFIDLVRTANRRIAASKTDSPFDSSISSRLYRIIKYFLFLVILLLCFELITYLKGWHFSPPSVESAEAVVERAYAKWLEIRVNYLAPPLQSLTNLCIILFLIQSVDRIALILGCFWIKFWKLRPVAAAEYVGRENVEDYPMVLVQIPMCNEREVYQQSIAACCIQDWPKERMLIQVLDDSDELDAQLLIKAEVQKWQQRGVHILYRHRLIRTGYKAGNPKSAMSCDYVKDYEFVAIFDADFQPGPDFLKRTIPHFKGKDDLALVQARWAFVNKDENLLTRLQNINLSFHFEVEQQVNGVFINFFGFNGTAGVWRIKALEDCGGWLERTTVEDMDIVVRAHLCGWKFIYLNDVKCLCELPESYEAYKKQQHRWHSGPMQLFRLCFVDILRAKFHSFLCMYLFIYFGFQGVQVLLIP
>gnl_Prupe_v2.1_Prupe.8G194000.1
MSRAQNHEFQEWWNKQRQSNHDLLLSDESGHLLAIDIHSPGPDRTVGKDRSRSARQLSWVYLLKFQQIAASLSSVTSSFLVLLRTANRRVTSPDSPADSSSSRLYRVIKAFLIVVLLLLCFELVAYFKGWHFSPPSVRSAELVELLYANWLHIRVNYLAPPLQSFANLCIVLFLIQSVDRIALVFGCFWIKFRRVKPKAVMEYPTTSSSNQDEEGNSTEDVNVEDYPMVLLQIPMCNEREVYHQSIAAVCIQDWPKERMLVQVLDDSDDIEVQQLIKAEVSKWQQRGVPILYRHRLMRTGYKAGNLKSAMSCDYVKNYEFVAIFDADFQPGPEFLKKTIPYFKGNDDLGLVQTRWSFVNKDENLLTRLQNINLSFHFEVEQQVNGVFINFFGFNGTAGVWRIKALEECGGWLERTTVEDMDVAVRAHLCGWKFIYLNDVKCLCELPESYGAYKKQQHRWHSGPMQLFRVCFFDILRSKVSLTKKANLIFLFFLLRKLILPFYSFTLFCIILPLTMFLPEAQLPAWVVCYVPGIMSVLNILPAPRSFPFIVPYLLFENTMSVTKFNAMISGLFQFGTSYEWIVTKKLGRSSETDLVAFERESEPLVQTTGLQRSASESGLDELTKLETSKKTGKRRRNRLYRKELVIAFVLLAASARSLLSAQGIHFYFLLFQGITFLVVGLDLIGEQVS
>gnl_Prupe_v2.1_Prupe.3G167200.1
MPPSLDFSRWWAKGNTSKGNPVVVTMENPNYSVLEINGPDEVFRPVDKDRGKNAKQFTWVLLLKAHKAVGCVAWLGNILWSLLGSIKKRLIFGQGVTVENEKSGKGRTLYRVIMGFLVMALAFLAFELVAHLKGWHYFQTNSLHIPQTLEIKGWLHSIYFVWLEFRADYIAPAIQALTNFCVALFLIQSADRMLLCLGCFWIKFKKIKPRFEETPLKSDDLEGAGCYYPKVLVQIPMCNEREVYEQSISAVCQIDWPKERLLIQVLDDSDDDSIQWLIKGEVAKWNQRGVNIIYRHRLVRTGYKAGNLKSAMNCDYVKDYEFVAIFDADFQPNPDFLKLTVPHFKDNPELGLVQARWAFVNRDENLLTRLQNINLCFHFEVEQQVNGVFLNFFGFNGTAGVWRIKALEESGGWLERTTVEDMDIAVRAHLNGWKFIFLNDVKVLCELPESYEAYKKQQHRWHSGPMHLFRLCLPAIISSKMMFWKKANLILLFFLLRKLILPFYSFTLFCIILPLTMFVPEAELSMWVICYVPVFMSFMNILPSLRSFPFIVPYLLFENTMSVTKFNAMVSGLFKLGSSYEWVVTKKAGRSSEPDLLAVEERESKAMNHPQLYRGTSDSGLSELNKLIEHQEAGPKPPVKKLNKIYKKELALAFLLLTAALRSLLSAQGVHFYFLLFQGVSFLLVGLDLIGEQIS
>gnl_Prupe_v2.1_Prupe.3G280100.1
MAPNSVVVTIEKPDSSALKVNGLDSSVFLEKQKAVSTKQFTWVLLLKVNRIFACLSWLPMAFRAMFVSLKKRIALSDKSDEEPKSRGRLYRFIKAFLGLSIVALVIEVIAHFKNWNLNLIQPWEVQGLLQWSYMTWSAFRVDYIAPVAIILSKFCIVLFLIQSLDRLVLCIGCFWIKYKKIKPTVAADAYDIEDSSTFPMVLLQIPMCNEREVYEQAIESACQMDWPRDRLLIQVLDDSDDRNLQLLIKDEVSTWNQKGVNIIYRHRLIRTGYKAGNLKSAMGCEYVKDYEFVAIFDADFQPNPDFLKLTIPHFKGNPELGLVQARWSFVNKDENLLTRLQNINLCFHFEVEQQVNGVFLNFFGFNGTAGVWRIKALEESGGWLERTTVEDMDIAVRAHLNGWKFIFLNDVRVLCELPESYETYKKQQHRWHSGPMQLFRLCLPAILTSKISMWKKSNLIFLFFLLRKLILPFYSFTLFCIILPLTMFLPEAELPLWVICYIPIFMSFLNILPSPKSFPFLVPYLLFENTMSVTKFNAMVSGLFQLGSSYEWVVTKKTGRSSESDLLALAERESLSSNEEKILRRNSESGLELLSKLKEQEVAPIPKKKKKNGIYRKELALAFLLLTASARSFLSAHGVHFYFLLFQGLSFLAVGLDLIGEQMG
>gnl_Prupe_v2.1_Prupe.1G457800.1
MAPRWDFFNFWAKDTSKGTPVVVTMENPNFSVVEIDGPDAAFRPVDKSRGKNAKQVTWVLLLKAHRAVSCISWLATIFWALLGTIKKRLIYREGVAMESGKLGKQKLLFTVIRVFLVTSLAILAFEVVAYFKGWHYFRNPSLHIPGTSDIQSLLHMVYVAWLTFRADYIAPAIQALSKFCVVLFLIQSIDRMILSVGCLWIKFKKIKPRIDWDSLKSDDVEKSGYEYPRVLIQIPMCNEKEVYEQSISAVCQIDWPKECLLIQVLDDSDDESIQWLIKTEVANWSQRGINIIYRHRVVRTGYKAGNLKSAMSCDYVKDYEFVAIFDADFQPNPDFLKQTVPHFKDNPELGLVQARWAFVNKDENLLTRLQNVNLCFHFEVEQQVNGVFLNFFGFNGTAGVWRIKALEESGGWLERTTVEDMDIAVRAHLNGWKFIYLNDVKVLCEVPESYEAYRKQQHRWHSGPMQLFRLCLPAIITSKITAWKKANLILLFFLLRKLILPFYSFTLFCIILPLTMFVPEAELPAWVICYVPVFMSFLNILPSPKSFPFIVPYLLFENTMSVTKFNAMVSGLFQLGSSYEWVITKKTGRSSESDLMAAAERESKMVNQLQVHRGASESELSELNRIMEQKEVAPKPIKKANKIYRKELALAFLLLTASVRSLLSAQGVHFYFLLFQGVTFLLVGLDLIGEQMS
>gnl_Prupe_v2.1_Prupe.1G418400.1
MAPSFSWWSNKDTHRGTPVVVKMENPNWSMVELEGPSEEDFLISESPGRVRGKNAKQFTWVLLLKAHRAAGCLTSLGSAMLGLASAIRRRVASGRTDTDTDVEPIGRGRAVENPAVRSRFYFCIKMFLWLSLILLGFEVAAYFKGWHFGSPHLQLEYLWASPMGVKGVFDWVYSKWVLIRVEYLAPPLQFLTSACIVLFMIQSLDRLILCLGCFWIRFKKIKPVPKEGAFDPESGETGYFPMVLVQIPMCNEKEVYQQSIAAVCNLDWPKSKLLIQILDDSDDPTTQFLIKEDVHKWQQEGANILYRHRVIRDGYKAGNLKSAMNCSYVKDYEFVAIFDADFQPTPDFLKRTVPHFKDNDDLGLVQARWSFVNKDENLLTRLQNINLSFHFEVEQQVNSVFINFFGFNGTAGVWRIKALEEAGGWLERTTVEDMDIAVRAHLHGWKFIFLNDVECQCELPESYEAYRKQQHRWHSGPMQLFRLCLPDIVKSKISIGKKFNLIFLFFLLRKLILPFYSFTLFCIILPMTMFIPEAELPAWVVCYIPATMSFLNILPAPKAFPFIVPYLLFENTMSVTKFNAMISGLFQLGSAYEWVVTKKSGRSSEGDLASLVEKEPKHQRGVSVPDLVEMKEEIRQQEQRASRKKKHNRIYTKELALAFLLLTASARSLLSAQGIHFYFLLFQGISFLLVGLDLIGEQVE
>gnl_Selmo_v1.0_140200
MEDPNNWSMVEIEGPNAALHGDKDRGKNAKQLTWVLLLKAHRAVGCVAWMAQGIWALLAAIKTRLVLSSRSGDSDSSSSSGKPQHKGKLHQFIRGFLAFAVVMLVVEMCAHILGWHLRFNRPHFHLPSPKDLSLHSLLQTIYLAWVYVRATFIAPPLQALADGCIVLFLIQSADRVLLCLGCIWIKYKRIRPEASVELLDSGDPELPYNGYPMVLCQIPMCNEREVYEQSISAVSQLDWPRDRILVQVLDDSSDEEIQMLIKAEVLKWHQKGIRIVYRHRPIRTGYKAGNLKSAMTCDYVNDYEFVAIFDADFQPRPDFLKRTIPHLKQDPKLALVQARWAFVNKDDNLLTRLQNVNLSFHFEVEQQVNGVFLNFFGFNGTAGVWRKTALEDSGGWLERTTVEDMDIAVRAHLRGWKFIFLNDVNVLCELPESYEAYRKQQHRWHSGPMQLFRLCLPDVVTAKASISFSFFIPLWRKANLVFLFFLLRKLILPFYSFTLFCIILPMTMFVPESHLPVWVICYVPALMSFLNVLPSPRSFPFIVPYLLFENTMSVTKFNAMISGLFQLSSAYEWVVTKKKGRASEADLSLVTPKEELAEAQQLLRGSSDSQVETLAKLQEQEQVAKSKALAPSPQKKPKARFYRKELSLAFLLLTAAARSLLSAQGVHFYFLLFQGISFLVIGLDLIGEQKD
>gnl_Selmo_v1.0_442658
MPPTSFDFADWWSKQDHRGTPVVVKMDNPNWSMLEIESPGSGGATTFDKKGRGKNAKQLTWVLLLKAHRAAGCLAWLAHGLWLLLSAVKKRLVQKQGVANPEKSNTHRGKLHKFIKGFLAFALVMLGFELIAHTSGWTPRLRMPSSSSLSLHSMLQAVYVFWVQLRANYIAPPLQTLANFCIVLFLIQSADRIILCVGCLWIKYRRIKVVANPATLESQDLEQPGVGFPMVLVQVPMCNEREVYEQSVSAICQLDWPKDRLLIQVLDDSDEPDIQLLIQGEVQKWRQKGVNIVYRHRLVRSGYKAGNLKSAMACDYVKDYEFVAIFDADFQPKPDFLKVTVPHLKEDPELALVQARWSFTNKDENLLTRLQNVNLSFHFEVEQQVNGVFLSFFGFNGTAGVWRIKALEESGGWLERTTVEDMDIAVRAHLQGWKFLFVNDVRCLCELPESYEAYRKQQHRWHSGPMQLFRLCMPDIVTAKIPLWKKGNLIFLFFLLRKLILPFYSFTLFCIILPMTMFVPESHLPVWVICYVPAVMSFLNVLPAPRSFPFLVPYLLFENTMSVTKFNAMISGLFQLGSAYEWVVTKKTGRASEADLLAAISRDSAEVLPKQQQHLRVVSESGLDLLAKLQDKPKKAGKKGNRLYRKELTLAFLLLTAAARSLLSAQGVHFYFLLFQGISFLVIGLDLIGEQVS
>gnl_Solly_v2.4_Solyc09g057640.2.1
MSRPPNQEFQEWWNKQRSANGSEDLFPSSSENSSFLTVEISSPTVAEKERTRSARQLSWICLLKFQQIANSIAFLTNGFISIVRTANRRIVTSNSAPPRSDSRLYRVIKVFLTVSVILLVFELVAYFRGWHFSPPTVESASAEVVDLVEHVYANWLDIRANYLAPPLQSLINMCILLFLIQSVDRVVLVLGCFWIKFRGLKPLAEIDYSSDVENLNSEDYPMVLLQIPMCNEREVYQQSIAAVCVQDWPKDRMLVQILDDSDDLGVQGLIKAEVQKWQQKGVHIIYRHRLIRTGYKAGNLKSAMSCDYVKNYEFVAIFDADFQPTPDFLKNTVPYFKGHDDVALVQTRWAFVNKDENLLTRLQNINLAFHFEVEQQVNGWFINFFGFNGTAGVWRIKALEECGGWLERTTVEDMDIAVRAHLCGWKFIYVNDVKCLCELPESYETYKKQQHRWHSGPMQLFRLCFSDILRSKVSWLKKANLIFLFFLLRKLILPFYSFTLFCIILPLTMFLPEAQLPAWVVCYVPGLMSVLNILPAPQSFPFIVPYLLFENTMSVTKFNAMISGLFQLGSSYEWIVTKKSGRSSEADLVAMVENESESLLKKNTVSRSSSESGLAELNKLEMTKKTVKRKRNRIYRKELALAFILLTASVRSLLSAQGIHFYFLLFQGFTFLVVGLDLIGEQPGKR
>gnl_Solly_v2.4_Solyc04g077470.2.1
MAPSFTWWGKETHRGTPVVVKMENPNNWSMVELEGPSEDDFLLPNDDVSSMSPYKREKVRNKNAKQLTWVLLLKAHKAAGCLTSIASALFSLASVVRRRVAAGRTDSTDNSSTENPAVKNRFYTCIKIFLWLSVILLGFEITAYFKGWYFSAPDLQLQYLYSLDFHKFANPLAVQSVFDWFYSKWVLIRVEYLAPPLQFLANACIVLFLIQSVDRLVLCLGCFWVKMKKIKPIAKQGAMDLESGDGSGYYPMVLVQIPMCNEKEVYQQSIGAVCCLEWPKSRLLIQVLDDSDDPVTQTLINEEVRKWQKEGANIIYRHRVIREGYKAGNLKSAMNCSYVKDYEFVTIFDADFQPMPDFLKRTVPYFKDNDDIGLVQARWSFVNKDENLLTRLQHINLAFHFEVEQQVNGIFLNFFGFNGTAGVWRIKALEESGGWLERTTVEDMDIAVRAHLHGWKFIFLNDVECQCELPESYEAYRKQQHRWHSGPMQLFRLCLPAIIKSKISIWKKGNLIFLFFLLRKLVLPFYSFTLFCIILPMTMFIPEATLPSWVVSYVPATMSFLNILPAPKSFPFIVPYLLFENTMSVTKFNAMVSGLFQLGSAYEWVVTKKSGRSSEGDLASLAEEKPKHQRVASEEWTATKKSGRSSEGDLTLLVDGKPKHQRGVSVPDLEELREEIKEKEKKASRKKKHNRIYTKELALAFLLLTASLRSLLSAQGIHFYFLLFQGISFLLVGLDLIGEQVD
>gnl_Solly_v2.4_Solyc12g088240.1.1
MAPPFSWWGGKETQRGTPVVVKMENPNNWSMVELETPSEDGSFLLTKGEKVKNKNAKQLTWVLLLKAHKAAGCLTSIASALFSFGSVIRRRVATGKTDSSTSNSWFYSCIKVIVWLSLILLGFEIAAYYKGWHFSTYDLHIQHLYTMANPLAVKGVFDLLYSIWVVVRVEYFAPILRSLANVCIVLFFIQSFDRLILCLGCLWIRIWKIKPVLKDSPLDLEDGDGGYYPMVLVQIPMCNEKEVYQQAIAAMSSLEWPKSKLLIQILDDSDDSTTQMLIKEEVHKWQKDGVNIVYRHRVIREGYKAGNLKSAMNCSYVKDYEFVAIFDADFQPSPDFLKRTVPYFKDNEDIGLVQARWSFVNKEENLLTRLQHINLAFHFEVEQQVNGIFLNFFGFNGTAGVWRIKALEGSGGWLERTTVEDMDIAVRAHLHGWKFIFLNDVECQCEVPESYEAYRKQQHRWHSGPMQLFRLCFPAILESNISIWKKGNLIFLFFLLRKLILPFYSFTLFCIILPITMFVPEATLPTWVVSYVPATMSFLNILPSPKSFPFIVPYLLFENTMSVTKFNAMISGLFQLGSSYEWIVTKKSGRSSEGDLSLLVDEKPKHQRGTSEPNLGDLKEEIKQKARKSSRKKKHNRIYKKELALAFLLLTAAVRSLLSAQGIHFYFLLFQGISFLLVGLDLIGEQVD
>gnl_Solly_v2.4_Solyc08g006310.2.1
MAPRLNFSDWWGKDKERGTPVIVKMENPNFSIVEIDGPDAAFKPIEKSRGKNAKQVTWVLLLKANQAVGCVAWLATILWGLIGTIKNRLILRKGVSVASEKLGKSNLLFRIIKVCLGVSLVMLAFEVIAYFKGWHYFQNPNLYIPHTSDVLGLFHIIYVAWLDFRADYIAPSVQKLSTFCTVLFLIQSLDRLVLCLGCFYIKCKKIKPRIEGDPFKSDDLEGSNNGYYPMVLVQIPMCNEREVYEMSISAVCQLDWPKDRLLIQILDDSDNECIQELIKSEVAKWNQKGVNIIYRHRLVRTGYKAGNLKSAMSCDYVKDYEFVAIFDADFQPTPDFLKQTVPHFKDNPELGLVQTRWAFVNKDENLLTRLQNINLCFHFEVEQQVNGVFLNFFGFNGTAGIWRIKALEESGGWLERTTVEDMDIAVRAHLNGWKFIYLNDVRVLCEVPESFEAYRKQQHRWHSGPMQLFRVCLPAIVSSKISIWKKANLILLFFLLRKLILPFYSFTLFCVVLPLTMFIPEAKLPFWVVCYIPILMTLLNILPAPKSIPFIAPYLLFENTMSVTKFNAMVSGLFQLGSSYEWVVTKKAGRSSEPDLLAAAEKDLKAFGAPQISRGASESELSELNRLNKQKDETSTPVKKSNKIYRKELALSFLLLTASARSLLSAHGLHFYFLLFQGVTFLLVGLDLIGEQIS
>gnl_Solly_v2.4_Solyc02g089640.2.1
MAPSSVVVTMENTKNISLVEVNDLDSPAFRDKNKAANPKRFTKVLLLKAQRTLGCIPKTFASVKKRIALSDEEPKYRGKLYRFIRAFLAISVVALCIEIFAYFNKWELNLVNPWEVQSILQWTYMAWISFRADYIAPSLSKLTTFCIVLFLIQSIDRLVLCLGCFWMKFRKIKPIINEDASDLEDGSYFPMVLVQIPMCNEKEVFAQSIGAVCQLDWPKDRFLVQVLDDSDDEVLQQMIKNECVSWKEKGVNIIYRHRFIRTGYKAGNLKSAMTCDYVQDYEFVAIFDADFQPNPDFLKLTVPHFKGKPDVGLVQARWTFVNQDENLLTRLQNINLCFHFEVEQQVNGHYLNFFGFNGTAGVWRIKALEESGGWLERTTVEDMDIAVRAHLYGWKFIYVNDVRALCELPESYEAYKKQQHRWHSGPMQLFRLCLPAILTSKISIWKKANMIFLFFLLRKLVLPFYSFTLFCIILPLTMFIPEAQLPAWVICYVPIVMSILNILPAPKSFPFLMPYLLFENTMSVTKFNAMVSGLFQLGSAYEWVVTKKTGRSSESDLLAFAEEESKKMNEEKISRRLSESGLELYGKLKEHEQEIPKKKKANKIYRKELALAFLLLTAAARSLLSAQGIHFYYLLFQGLTFLIVGLDLIGEQVS
>gnl_Sorbi_v3.1_Sobic.003G308100.1
MAQWWGREARGGGGGGGTSVVVKMESPDWAVPGSAAAGGKAGRGKNARQITWVLLLKAHRAAGKLTGAASAALSVAAAARRRVAAGRTDDDVDADEAGAAATPGESPALRARLYGFLRVFLLLSMLLLAVDVAAHLQGWHLAVDVPDLLAVEGLFAAGYASWVRVRLEYLAPALQFMANACVVLFLIQSADRLILCLGCLWIKLKGIKPVPKAAGKGSDDDVEADTTGEFPMVLVQIPMCNEKEVYQQSIGAVCGLDWPRPNFLVQVLDDSDDAATSALIKEEVEKWQREGVRILYRHRVIRDGYKAGNLKSAMNCSYVKDYEFVVIFDADFQPQPDFLKRTVPHFKGNEDVGLVQARWSFVNKDENLLTRLQNINLCFHFEVEQQVNGIFLNFFGFNGTAGVWRIKALEDSGGWMERTTVEDMDIAVRAHLKGWKFMFLNDVECQCELPESYEAYRKQQHRWHSGPMQLFRLCFVDIIKSKIGFWKKFNLIFLFFLLRKLILPFYSFTLFCIILPMTMFIPEAELPAWVVCYIPATMSLLNILPAPKSFPFIVPYLLFENTMSVTKFNAMVSGLFQLGSAYEWVVTKKSGRSSEGDLIALVEKQSKQQRVGSAPNLDSLTKESSNLKKDSKKKKHNRIYRKELALSFLLLTAAARSLLSVQGIHFYFLLFQGVSFLVVGLDLIGEQVE
>gnl_Sorbi_v3.1_Sobic.009G194200.1
MAPSWWGRDARANGVVSGGGGTPVVVKMENPNWSISEVAASEVSPGSPAGAGGGKAGRGKNARQITWVLLLRAHRAAGRLTGAASAALAVAAAARRRVAAGRTDSDAAPGESTALRTRFYGCIRVFLVLSLLLLAVEVAAYFQGWHLSVSLEEEVDAGLQAVDGLFAAAYAAWMRARLDYLAPPLQFLTNACVVLFLIQSVDRIVLCLGCFWIRLKGIKPVPLAAADKEDVEAGPEDFPMVLVQMPMCNEREVYQQSIGAVCSLDWPRSNFLVQVLDDSDDATTSALIKEEVEKWQREGVRIVYRHRVIRDGYKAGNLKSAMNCSYVKDYEFVVIFDADFQPQADFLKRTVPHFKGKDDVGLVQARWSFVNKDENLLTRLQNINLCFHFEVEQQVNGAFLNFFGFNGTAGVWRIKALEESGGWMERTTVEDMDIAVRAHLKGWKFLFLNDVECQCELPESYEAYRKQQHRWHSGPMQLFRLCFVDIIKSKIGFWKKFNLIFLFFLLRKLILPFYSFTLFCVILPMTMFVPEAELPAWVVCYIPATMSILNILPAPKSFPFIVPYLLFENTMSVTKFNAMISGLFQLGSAYEWVVTKKSGRSSEGDLLALVEKHSKQQRVGSAPNLDALTKEESNPKKDTKKKKHNRIYRKELALSFLLLTAAARSLLSAQGIHFYFLLFQGVSFLVVGLDLIGEQVD
>gnl_Sorbi_v3.1_Sobic.007G090600.1
MAPPSSWWGSDQEQHGTPVVVKMDNPYSLVEIDGPGMPPSDKARGKNAKQFTWVLLLRAHRAVGCVAWLAGGFWGVLGAVNRRVRRSRDADEEPDAEASGRGRVMLRFLRAFLLLSLAMLALETVAHLKGWQFPQHLPGNLQELEEQLQHLPEHLRHLPENLRQLPDHLRVPERQEIQGWLHRAYVAWLEFRVDYIAWAIQKLSCFCILLFMVQSVDRIVQCLACFWIKIRGIKPRIPPPASAGKKKKPRRKSADVENGEADDDADGYFPMVLIQMPMCNEKEVYETSISHVCQMDWPRDRLLIQVLDDSDDEVCQMLIRAEVTKWSQRGVNIIYRHRLSRTGYKAGNLKSAMACDYVKDYEFVAIFDADFQPNPDFLKLTVPHFKEDPELGLVQARWSFVNKDENLLTRLQNINLCFHFEVEQQVNGVYLNFFGFNGTAGVWRIKALEDSGGWMERTTVEDMDIAVRAHLNGWKFIFLNDVKVLCELPESYQAYRKQQHRWHSGPMQLFRLCIPAIIRSKIPFWKKANLVMLFFLLRKLVLPFYSFTLFCVILPLTMFVPEAELPIWVICYIPVLMSLLNIMPAPKSFPFIIPYLLFENTMSVTKFNAMVSGLFQLGSSYEWIVTKKAGRTSSANDILAMAEADAHAPLPAKLARRVSEGGLEEWSRLREQEAAEWANKEDAAASLAAAAAAAPATPKKSSKAKKPNRIFKKELALACLLLTAATRSLLSKQGLHFYFLLFQGVTFLAVGLDLIGEQVS
>gnl_Sorbi_v3.1_Sobic.001G075600.1
MAPWSGLWGGKAGGDAYRGTPVVVKMENPNWSISEISSPEDDDEDILAAGGRRKGGRSKNAKQIRWVLLLKAHRAAGCLASLASTAVALGGAARRRVAAGRTDAEAGVVAATGESPVVRSRFYAFIKAFLVVSLLLLAVEVAAYFSGWDLAASALAIPVIGLESLYASWLRFRATYVAPGIQFLTDACVVLFLIQSADRLIQCLGCFYIHIKRIKPKPKSLALPDAEDPDAGYYPMVLVQIPMCNEKEVYQQSIAAVCNLDWPKSNFLVQVLDDSDDPLTQTLIREEVAKWQQQGARIVYRHRVLRDGYKAGNLKSAMSCSYVKDYEFVAIFDADFQPHPDFLKRTVPHFKDNDELGLVQARWSFVNKDENLLTRLQYINLCFHFEVEQQVNGVFLNFFGFNGTAGVWRIKALEDSGGWMERTTVEDMDIAVRAHLHGWKFIFLNDVECQCELPESYEAYRKQQHRWHSGPMQLFRLCLPDIIKCKIAFWKKANLIFLFFLLRKLILPFYSFTLFCIILPMTMFVPEAELPDWVVCYIPALMSLLNILPSPKSFPFIIPYLLFENTMSVTKFNAMISGLFQLGSAYEWVVTKKSGRSSEGDLISLAPKELKHLKTGSAPNLDAVAKEQLASKKDAKKKHNRIYKKELALSMLLLTAAARSLLSKQGIHFYFLLFQGISFLLVGLDLIGEQVE
>gnl_Sorbi_v3.1_Sobic.002G208200.1
MVPGLGLAYSWGRDARRGTPVVVTMENPNYSVVEIDGPEAEALQAGVPVPPPTDKGRGRSAKQFTWVLLLRAHRAAGCLASLAAVTWALPSAVAKRFRRAAAAEGLGHGRGWLLYRFIKALLALSMLALTVELAAYWNGWHFQRPNLTVPELHVLEVEDIQGWLHTAYLAWMSFRADYIRRPIEFLSKVCILLFVVQSLDRLALCIGCFWIKLRKIKPRIEGDPFREGSGYLHPMVLVQIPMCNEKEVYEQSISAVCQLDWPRDKFLIQVLDDSSDESIQMLIKAEVSKWNQLGVNIIYRHRVLRTGYKAGNLNSAMSYDYVKNFEFVAIFDADFQPSPDFLKKTIPHFEGNPEVGLVQARWSFVNKDENLLTRLQNINLCFHFEVEQQVNGVFLNFFGFNGTAGVWRIQALEESGGWLERTTVEDMDIAVRAHLNGWKFIFLNDVKVLCEVPESYEAYRKQQHRWHSGPMHLFRLCLPDIITAKISSWKKANLILLFFLLRKLILPFYSFTLFCVILPLTMFVPEAELPVWVICYVPVFMSFLNILPSPRSFPFIVPYLLFENTMSVTKFNAMVSGLFKLGSSYEWVVTKKSGRSSELDLLTSSEKNRKCITLPQLQKQLPEKNELIEINVPKEQHEKVPHDAKKANKIYKKELALSLLLLTAATRSLLSAQGIHFYFLLFQGVSFLVVGLDLIGEQIS
>gnl_Spipo_v2_Spipo12G0052100
MAPRIGFPDWWAKEARKGTPVVVTMENPNYSVVEIDGPDSLAFPGVERGRGKNARQFTWVLLLRAHRAVGCVAWLAASLWALLNTVKKRLIFQQGVSMESDRAGRGRLLFGFIRGFLAISMAALLFEIAAYANGWHFKTPRLHLPETTELRGWMHAAYLSWLSFRSDYIARPIRVLSNFCVLLFIIQSLDRMILCLGCFWIKLKKIKPRIQGDPLKDGNAEDPSSGYPMVLVQIPMCNEREVYEQSISAVCQLDWPRDRLLIQVLDDSDDESIMLLIRAEVAMWSQRGINIIYRHRLVRTGYKAGNLKSAMNCDYVKAYEFVAIFDADFLPKPDFLKLTIPHFKGNPELGLVQTRWSFVNKDENLLTRLQNINLCFHFEVEQQVNGVFLNFFGFNGTAGVWRIKALEESGGWLERTTVEDMDIAVRAHLHGWKFIFLNDVQVSCEVPESYEAYRKQQHRWHSGPMQLFRLCLPAIISSKISAWKKGNLILLFFLLRKLILPFYSFTLFCVILPLTMFVPEAELPLWVICYIPVFMSLLNILPAPRSFPFIVPYLLFENTMSVTKFNAMVSGLFQLGSSYEWVVTKKAGRSSESNLLEAAERDSKALGDPHLHRGASESELVELTKLKDQKAEAAPARKRTNKIYKKELALALLLLTAAARSLLSAQGIHFYFLLFQGVCFLLVGLDLIGEQMS
>gnl_Spipo_v2_Spipo0G0080000
MAPSLWWWSDEKPRATPVVVKMSNPNYSVVELSSPEEDDLAALSSPSGHKGARGRNAKQLTWVLLLRAHRAAGCLSSLAAAASSVASAVRRRVASGRTDAADEEQEEKEEMVPVASRGLRARFYSCIKLFLFLSLAMLGFEVAAYFKGWHLGGAAPELQRLLAYGPLRVRSIFDWFYSGWVMVRVEYLAPPLQFLANACVVLFLIQSADRLVLCLGCFWIKLRRIRPVPNGDGSAGAKEGDLESGAGKGFFPMVLVQIPMCNEKEVYQQSIAAVCNLDWPRTNMLIQVLDDSDDPLSRVLIEEEVAKWKNDGANIVYRHREIREGYKAGNLKSAMNCLYVKDYEFVAIFDADFQPGPDFLKKTVPYFKDNEELGLVQARWSFVNKDENVLTRLQNINLCFHFEVEQQVNGIFLNFFGFNGTAGVWRIRALEESGGWMERTTVEDMDIAVRAHLNGWKFVFLNDVECQCELPESYEAYRKQQHRWHSGPMQLFRLCFPEIIRAKIGFWKKSNLILLFFLLRKLILPFYSFTLFCIILPMTMFVPEAELPSWVVCFIPATMSFLNILPSPKSFPFIVPYLLFENTMSVTKFTAMISGLFQLGSAYEWVVTKKSGRSSEGDLLSLVEKEKPLRQRNLSVPNLDAAAKDGSLQPKDHKKHNKIYRKELALAFLLLTAAARSLLSAQGIHFYFLLFQGISFLLVGLDLIGEQIE
>gnl_Spipo_v2_Spipo28G0017100
MSPGLPFSDWSGKREEGRGPPVVVAMEKSSYCVVEVGRAAVSALQGGRRAGKNAKQFTWVLLLRAHRAAGCVAWLAAALWALLRAAKKRLELRQSLSGDGDKALYRFIKVFLALSMAALLIEIVAHWKGWHFQRPRLPLPETEEIKSWMHAAYLSWLSFRADYIASPIQSLSSFCVVLFIIQSLDRTVLCLGCLWIKLKGIKPTIDGDPFKSDDPEFPHHHYPMVLVQIPMCNEREVYEQSISAICQLDWPRDRLLVQVLDDSDDESIMQLIRGEVCKWNQRGVNIVYRHRLVRTGYKAGNLKSAMGCDYVNEYEFVAIFDADFQPNRDFLRQTIPHFQGDPGLGLVQARWSFVNKDENLLTRLQNVNLCFHFEVEQQVNGVFLNFFGFNGTAGVWRRKALEESGGWLERTTVEDMDIAVRAHLCGWKFIFLNDVQVLCELPECYEAYRKQQHRWHSGPMQLFRVCLPAIIKSKVPAWKKANLILLFFLLRKLILPFYSFTLFCVILPLTMFVPEAELPPWVICYIPFFMSLLSVLPAPRSFPFIVPYLLFENTMSVTKFHAMVSGLFQLGSSYEWIVTKKAGRSSEPDLLAAAERESKPLTQQQLHRGASDGELSKLNERRVEAPPVKKKANKIYRKELFLALLLLTAAVRSLLSAQGIHFYFLLFQGISFLLVGLDLVGEQTT
>gnl_Spipo_v2_Spipo3G0109900
MAPPLFWWGEEKPRVTPVVVKMSNPNYSLVELSSPEEEELAGISSPAAGACQKGSRGKNAKQLTWVLLLRAHRAAGCLTSLAGAVSSLAAAVRRRVASGQTDAAGTLDGRRRCGGRFYSCIYGFLLLSVAMLAFEVAAYLQGWQLGAAELRRLPLRVRGAFDWVYAWWVMARAEYLAPPLQLLAKVCVVLFLIQSADRLILCLGCFWIKLKKIKPVAGAGEDDPESGGLFFPRVLVQIPMCNEKEVYQQSIAAVCGLDWPPSELLIQVLDDSDEEPTRALIREEVAKWRLSGVNIVYRHREAREGYKAGNLKSAMACGYVQGYEFVAIFDADFQPAPDFLKRTVPHFKGRERVGLVQARWSFVNRDENLLTRLQNVNLCFHFEVEQQVNGIFLGFFGFNGTAGVWRIKALEDAGGWMDRTTVEDMDIAVRAHLKGWKFVFLNDVECQCELPESYEAYRKQQHRWHSGPMQLLRLCFADILRSEIGFWKKSNLILLFFLLRKLILPFYSFTLFCILLPMTMFVPEAELPTWVVCYIPATMSFLNILPSPRAFPFIVPYLLFENTMSVTKFNAMISGLLRLGSAYEWVVTKKSGRSSEGDLLAMAERDPLKQPRKEQTKKKHNRIYRKELALAFLLLTAAARSLLSAQGIHFYFLLFQGVSFLLVGLDLIGEQIE
>gnl_Spipo_v2_Spipo13G0030200
MSSRSPNYEFQEWWNSQRERNLHSAFQLDQAESQEGGWRSVEIGGRSPPPSPPSTSSAAAAVGSGKGRGRSARQLSWLCLLRFNQSAAVLAGLPLRLLGLLVTANRRISSSPSDGSSRLYRVIRCFLVLAVVLLVLEVAAYFKGWHFMPPTHAEAVEALEMLYAHWLYVRANYLAPPVQVLANVCIVLFMVQSVDRLVLVLGCFWIKFRRLRPVAAVGFGGEADAENGGVGEYPMVLLQIPMCNEREVYRQSIAAVCVQDWPREKMLVQVLDDSDDVDVQHLIKAEVQKWQQKGVKILYRHRLIRTGYKAGNLKSAMSCDYIKDYEFVAIFDADFQPAPDFLKKTIPHFMGNDDLALVQARWAFVNKDENLLTRLQNINLSFHFEVEQQVNGIFINFFGFNGTAGVWRIKALEESGGWLERTTVEDMDIAVRAHLAGWKFIYLNDVKCLCELPESYEAYKKQQHRWHSGPMQLFRLCFVDILRSKVSFWKKMNLIFLFFLLRKLVLPFYSFTLFCVILPTTMFLPEAHLPAWVVCYVPGIMSLVNVLPSPQSFPFLVPYLLFENTMSVTKFNAMVSGLFKLGSSYEWVVTKKLGRSSEPDLVAFVEKEQQQQQALHRAASESELKGLEMTMGKKTKTKKKRNRMYRKETALSLLLLTAAARSLLAEQGIHFYFLLFQGIAFLAVGLDLIGEQVS
>gnl_Stras_v2.0_SGA_v2.0_scaffold135T34840
MAPNTVVITLEKPENISLIEAPGPQGPDPVFHENQKKKKAASPKWFARVLLLKAHRVVSGLFGVLGSVRKRIATSDPSEEDPRYRGRLYAFIKAFLAVSVIGLAFETFAYFSDWDLGFASRPWEVSDNLVRWAYVGWLGFRADYVAPCIVALSRFCVVLFMIQSLDRFLQCFGCFWIKFKGLRPIADEFGSGDLENESGFPMVLVQIPMCNEKEVYEQSIAAACQLDWPKDRFLVQVLDDSDDELLQHLIRDEVMSWKEKGVNIVYRHRFIRTGYKAGNLKSAMACDYVKDYEFVAILDADFQPNPDFLKLTVPHFKGKPDVALVQARWSFVNKDENLLTRLQNINLCFHFEVEQQVNGHFLNFFGFNGTAGVWRIEALEESGGWLERTTVEDMDIAVRAHLHGWKFIFLNDVEVLCELPESYEAYKKQQHRWHSGPMQLFRLCLPAILTSKISAWKKANLIFLFFLLRKLILPFYSFTLFCIILPLTMFIPEAELPSWVICYVPITMSILNILPSPKSFPFLMPYLLFENTMSVTKFNAMVSGLFQLGSAYEWVVTKKTGRASESDLLSLAERESKNLNEEKIQRRPSESGLEMLGKLTEQKEQKGSVSKKKKTNRIYRKELALAFLLLTAAARSLLSAQGIHFYYLLFQGLSFLVMGLDLIGEQVS
>gnl_Stras_v2.0_SGA_v2.0_scaffold152T36851
MAPSLYWWAKEAHRGTPVVVKMENPNNWSMVELESPSYEDFMYPNDAAPKGGRNKNAKQLTWVILLKAHRAAGCLASIAAASLSLAAAVRRRVASGRTDSSDSPAAENPAVKSRFYACIKIALWLSLLMLGFETTAYFRGWRFGTHDFQLDRFYALAHSFAVKDVFGLLYSKWVLIRVEYLAPPLQLLTNVCVLLFLIQSLDRLILCLGCLWIKVRNIKPVAKQGLTDLESGDGDGYFPMVLVQIPMCNEKEVYQQSIAAVCNLEWPKGRLLIQILDDSDDPTAQMLIKDEVHKWKENGANIVYRHRVIREGYKAGNLKSAMNCSYVKDYEFVAIFDADFQPNPDFLQRTVPHFRDNEKLGLVQARWSFVNKDENLLTRLQLINLAFHFEVEQQVNGIFLNFFGFNGTAGVWRIKALEESGGWMERTTVEDMDIAVRAHLHGWKFIFLNDVECQCELPESYEAYRKQQHRWHSGPMQLFRLCLPAVIKAKISIWKKANMIFLFFLLRKLILPFYSFTLFCIILPMTMFVPEATLPAWVVCYIPAAMSFLNILPAPKSFPFIVPYLLFENTMSVTKFNAMVSGLFQLGSAYEWVVTKKSGRSSESDLASLVVAAEGRGAHHHQRGRSEPGKLDEVLNNNEKEKTKTKTKKKYNRIYTKELALAFLLLTAAVRSLLSAQGIHFYFLLFQGVSFLVVGFDLIGEQVE
>gnl_Stras_v2.0_SGA_v2.0_scaffold28T11841
MAPSLYWWAKEAHGGTPVVVKMENPNNWSMVELESPSYEDFIYPNDAAAAAPKGGRNKNAKQLTWVILLKAHRAAGCLASIAAASLSLASAVRRRVASGRTDSSDSPAAENPAVKSRFYACIKIALWLSLILLGFEMAAYFRGWHFGSQDFLLDRFYALAHGFAVKDVFGLLYSKWVLIRVEYLAPPLQLLTNVCILLFLIQSLDRLILCLGCLWIKLWNIKPVAKQGLTDLESGDGDGYFPMVLVQIPMCNEKEVYQQSIAAVCNLDWPKGRLLIQILDDSDDPMAQMLIKEEVHKWQENGANIVYRHRVIREGYKAGNLKSAMNCSYVKDYEFVAIFDADFQPHPDFLNRTVPHFKDNEKLGLVQARWSFVNKDENLLTRLQLINLAFHFEVEQQVNGIFLNFFGFNGTAGVWRIKALEESGGWMERTTVEDMDIAVRAHLHGWKFIFLNDVECQCELPESYEAYRKQQHRWHSGPMQLFRLCLPAVIKAKISIWKKCNMIFLFFLLRKLILPFYSFTLFCIILPMTMFVPEATLPAWVVCYIPAAMSFLNILPAPKSFPFIVPYLLFENTMSVTKFNAMVSGLFQLGSAYEWVVTKKSGRSSEGDIASLVGPQQKSQRASSDPGNLDQIMKKTDMKDMKMKKKKKHNRIYTKELALAFLLLTAAARSLLSAQGIHFYFLLFQGVSFLLVGFDLIGEQVE
>gnl_Stras_v2.0_SGA_v2.0_scaffold205T41721
MAPNTVVITLEKPENISLIEMAGAQDPDSIFHDSQKKKSASPKWFARVLLLKAHRVVAGLFAVFGSVRKRIADSDPGEEDPRYKGRLYAFIKAFLAVSIIGLAVETFAYFSDWDLGFVSPWEVSDNLVRWAYVGWLGFRANYVAPCVVTLSRFCIVLFMIQSLDRFVQCLGCFWIKFKGLRPEIEEDGPGDVENGSGFPMVLVQIPMCNEKEVYEQSIAAACQLDWPKDRFLVQVLDDSDDELLQHLIRDEVMSWKEKGVNIVYRHRFIRTGYKAGNLKSAMACDYVKDYEFVAILDADFQPTPDFLKLTVPHFKGKPDLGLVQARWSFVNKDENLLTRLQNINLCFHFEVEQQVNGHFLNFFGFNGTAGVWRIKALEDSGGWLERTTVEDMDIAVRAHLHGWKFVYLNDVEVLCELPESYEAYKKQQHRWHSGPMQLFRLCLPAILTSKISVWKKANLIFLFFLLRKLILPFYSFTLFCIILPLTMFIPEAELPLWVICYVPIFMSFLNILPSPRSFPFLMPYLLFENTMSVTKFNAMVSGLFQLGSAYEWVVTKKTGRASESDLLGLAERESKNLNEEKIQRRLSESGLEMLGKLTEQKAPVLKKNKKVNRIYRKELALAFLLLTAAARSLLSAQGIHFYYLLFQGLSFLVMGLDLIGEQVS
>gnl_Stras_v2.0_SGA_v2.0_scaffold156T37299
MSRPPNYEFQEWWNKQRSKDRADDPFCSSASEDIRFLAVNIHSPTSSDASAFSAAEKDRSRSARQLSWIYLLKFNQIAHSLSSLPGRFLSLARTAKRRISSASHGSRSESSNFYKIIKFFLILSVCLLFIELVAYYRGWHFSPPTLEAGVEFSVEYIYAKWLEIRAKYLGPLLQSLTNVCIVLFLIQSVDRFVLVLGCFYIKIRGLRPAANLDYKQDAEKGSINVADYPMVLVQIPMCNEREHQANSITLSSCFKLLFILDFHESSVFSFSDHNAAQVYQQSIAAVCVQDWPRERMLVQVLDDSDDTDVQSLIKAEVHKWQHRGVHIIYRHRLIRTGYKAGNLRSAMSCDYVKNYEFVAIFDADFQPAPDFLKNTIPYFKGKDDLALVQTRWAFVNKEENLLTRLQNINLAFHFEVEQQVNGWFLNFFGFNGTAGVWRIKAIEDCGGWLDRTTVEDMDIAVRAHLCGWKFIYLNDVKCLCELPESYEAYKKQQHRWHSGPMQLFRLSFYNILHAKVSLMKKANLILLFFLLRKLILPLYSFTLFCIILPLTMFLPEAQLPPWVVCYIPGLVSILNILPSPQSFPFIVPYLLFENTMSVTKFNAMVSGLFQLGSSYEWIVTKKLGRSSEADLLAIVENETAEKCQVARSSSDSGLSKLGGMNKKSGKRRNRLYRKELALSFILLTASVRSLMSAQGIHFYFLLFQGITFLVVGLDLIGEQVS
>gnl_Theca_v1.1_Thecc1EG036841t1
MAPRLDFSNWWAKDTRKGTPVVVKMENPNYSVVEIDGPDAAFRPVEKSRGKNAKQVTWVLLLKAHRAVGCVAWIATLFWALLGTIKRRLIFRQDVALASEKLGKGKLLFTVIKVFLATSLTILAFEVAAYFKGWHYFQNPGLHIPRTSDIQGLLHLVYVTWLSFRAEYIAPLIQALSKFCVALFLIQSADRMILCLGCFWIKYKKIKPRIVGDPFKSDDVEGSGYEYPMVLVQIPMCNEREVYEQSISAVCQLDWPKDRLLIQVLDDSDDKSTQCLIKAEVATWNQRGINIIYRHRLVRTGYKAGNLKSAMSCEYVQAYEFVAIFDADFQPNPDFLKQTVPHFKDNPELGLVQARWAFVNKDENLLTRLQNINLCFHFEVEQQVNGVFLNFFGFNGTAGVWRIKALEESGGWLERTTVEDMDIAVRAHLNGWKFIFLNDVKVLCEVPESYEAYRKQQHRWHSGPMHLFRLCLPAIITSKIPIWKKANLILLFFLLRKLILPFYSFTLFCIILPLTMFVPEAELPVWVICYVPVFMSFLNILPAPKSFPFIAPYLLFENTMSVTKFNAMVSGLFQLGSSYEWVVTKKAGRSSESDLLAAVERESKTTNQLQIQRGASESELTELNRLKEQKEVAPTPVKRVNKIYRKELTLAFLLLTASIRSLLAAQGVHFYFLLFQGVTFLLVGLDLIGEQMS
>gnl_Theca_v1.1_Thecc1EG002738t1
MSRAPNYEFQEWWNKQREKNHELFTNDSNNPNNGFLTVEICSPNPDRTAEKDRARSARQLSWVCLLRFQQLANSLAWITNASILLLRTANRRISSADSPSDSSASRLYRIIKFFLFLVVLLLCVELAAYFKGWHFSPPSVVSAEAAVELVYAKWLEIRADYLAPPLQSLANVCIVLFLIQSVDRVVLMLGCFWIKFRRVKPTATMEYPVGRVEGENVEDYPMVLVQIPMCNEREVYQQSIAAVCIMDWPKERMLVQVLDDSDDLDVQLLIKAEVQKWQQRGVHILYRHRLIRTGYKAGNLKSAMSCDYVKKYEFVAIFDADFQPVPDFLKKTVPYFKGNDDLALVQTRWAFVNKDENLLTRLQNINLSFHFEVEQQVNSVFINFFGFNGTAGVWRIKALEECGGWLERTTVEDMDIAVRAHLCGWKFIYLNDVKCLCELPESYEAYKKQQHRWHSGPMQLFRLCFVDILRSKVSMAKKANLIFLFFLLRKLILPFYSFTLFCIILPLTMFLPEAQLPAWVVCYVPGIMSVLNILPAPRSFPFIVPYLLFENTMSVTKFNAMISGLFRFGSSYEWIVTKKLGRSSEADLVAYEKESDTLVEATSLLRSSSDSGLEELSKLEVTKKSVKTKRNRLYRKELALAFILLTASVRSLLSAQGIHFYFLLFQGVSFLVVGLDLIGEQVS
>gnl_Theca_v1.1_Thecc1EG016824t2
MAPGSVVVTIEKPNKFSLVEINASDSSLLLEKQKAVSPKQFTWFLLLKAHRVFACISWLAMALKTMLLSVKKRIALSDVSEEEAKSRRLYRFIKAFLVISIAALVIEIVAHLKKWNLKMIQPWEVQGLVQWSYMAWLSFRVDYIAPLVLTMSKFCTVLFLIQSLDRLILCLGCFWIKYKKLKPRIEGAAYDMEDGSSFPMVLVQIPMCNEREVYAQSIAAVCQLDWPKDRILIQVLDDSDDGNLQLLIKDEVSLWREKGVNIIYRHRLIRTGYKAGNLKSAMACDYVKDYEFVAIFDADFQPNPDFLKQTVPHFKGDPELGLVQARWSFVNKDENLLTRLQNINLCFHFEVEQQVNGVFLNFFGFNGTAGVWRIKALEESGGWLERTTVEDMDIAVRAHLNGWKFIFLNDVKVLCELPESYEAYKKQQHRWHSGPMQLFRLCLPAIITSKISVLRKSNLIFLFFLLRKLILPFYSFTLFCIILPLTMFIPEAELPLWVICYVPIFMSLLNILPSPKSVPFLVPYLLFENTMSVTKFNAMISGLFQLGSAYEWVVTKKTGRSSESDLLALAERESTSPNEEKILRRHSESGLEMLNKLKEQEATPVKKRNRLYRKELALAFLLLTAAARSLLSAHGVHFYFLLFQGLTFLAVGLDLIGEQIS
>gnl_Theca_v1.1_Thecc1EG034646t1
MAPSFDWWAKGSHKGTPVVVKMENPNWSMVELEGPSEDDFLMGNSPAGLREKARGKNAKQLTWVLLLKAHRAAGCLTSIASTLVNLGSAIRRRVASGRTDADNDHDRETDSTSSKENKTVKTRFYNCIKVFLWLSLLLLGFEFAAYFKGWHFGAPKLQLQYIFTAPFGVRDLFDSLYSRWVLIRVEYLAPPLQFLANVCIILFLIQSMDRLVLCLGCFWIRFKKIKPIPKQDAVADLESGEDGFLPMVLVQIPMCNEKEVYQQSIAAVCNLDWPKSKILIQVLDDSDDPTTQLLIKEEVQKWQQEGAHIVYRHRVIRDGYKAGNLKSAMSCSYVKDYEFVAIFDADFQPTPDFLKRTVPHFKDNEDLGLVQARWSFVNKDENLLTRLQNINLSFHFEVEQQVNGVFINFFGFNGTAGVWRIKALEDAGGWLERTTVEDMDIAVRAHLQGWKFIFLNDVECQCELPESYEAYRKQQHRWHSGPMQLFRLCLPDIIRAKISVWKKFNMIFLFFLLRKLILPFYSFTLFCIILPMTMFVPEAELPAWVVCYIPATMSFLNILPAPKSFPFIVPYLLFENTMSVTKFNAMISGLFQLGSAYEWVVTKKSGRSSEGDLVSLVEKEPKHQRAGSETNLDEMKADIQQEQKARKKKHNRIYTKELALAFLLLTASARSLLSAQGIHFYFLLFQGISFLLVGLDLIGEQVL
>gnl_Utrgi_v4.1_Scf00201.g12384.t1
MGPSLYWWAKETRKGTPVVVKMENPNNWSMVELESPSEDDFLYSTDGVSKVGRNRNAKQLTWVILLKAHKAAGCLTSIGAAFVSLAAIVRRRVVAGKTDSTDKSSRENLAVKSRFYSCIKALLWLSLVLLGFEIVAYFKGWHFGASDLQMHNLYTLANAFAVRDVFDLLYSKWVLVRVEYLAPPLQFLANVCILLFLIQSLDRLILCLGCFWIKVRKIKPIPKTGVLDLESGDGDAYFPMVLVQIPMCNEKEVYQQSIGAVCNLDWPKDKLLIQVLDDSDDPTTQLLIRNEVNQWHQNGANIIYRHRVIREGYKAGNLKSAMNCSYVKDYEFVAIFDADFQPNPDFLKRTIPHFKDNEELGLVQARWSFVNKDENLLTRLQLINLAFHFEVEQQVNGIFLNFFGFNGTAGVWRIKALEESGGWLERTTVEDMDIAVRAHLHGWKFIFLNDVECQCELPESYEAYRKQQHRWHSGPMQLFRLCLPAIIKAKIKVWKKANLIFLFFLLRKLILPFYSFTLFCIILPMTMFIPEASLPSWVVCYIPATMSFLNILPAPKSFPFIVPYLLFENTMSVTKFNAMISGLFQLGSAYEWVVTKKTGRSSEGDLASIVEKTPPPQRGISEPNLEELKEEIAQKVHKASKKKKHNRIYTKELALAFLLLTAAVRSLLSAQGVHFYFLLFQGISFLLVGFDLIGEQVV
>gnl_Utrgi_v4.1_Scf00284.g14639.t1
MAPSLYWWARDARKGTPVVVKMENPNNWSMVELESPSEEEFFDPNDAVSKGGRNKNAKQLTWVILLKAHKAAGCLTSIAAAFLSLATIVRRRVIAGRTDAMDTSLRENLAVKSRFYGCIRAFLWLSLVLLGFEIVAYFKGWHFGASDLQLQHLYSLTSAFTVRDVFDQLYSKWVLIRVEYLAPPLQVLANVCIVLFFIQSLDRLILCLGCFWIKLRKIKPVPKVGLVDLETGDGDAYFPMVLVQIPMCNEKEVYQQSIAAVCNLDWPKERLLIQVLDDSDDPTTQLLIRDEVNQWHQNGANIIYRHRVIREGYKAGNLKSAMSCSYVKDYEFVAIFDADFQPNLDFLKRTVPHFKDNEELGLVQARWSFVNKDENLLTRLQLINLAFHFEVEQQVNGVFLNFFGFNGTAGVWRIKALEESGGWLERTTVEDMDIAVRAHLHGWKFVYLNDVEISIWKKTNLIFLFFLLRKLILPFYSFTLFCIILPMTMFVPEATLPSWVVCYVPATMSFLNILPAPKSFPFIVPYLLFENTMSVTKFNAMISGLFQLGSAYEWVVTKKTGRLSEGDLVSLVEKLPTHQRGSSEPNLEEIVQKAHKASKKKKHNRIYTKELALAFLLLTAAARSLLSAQGVHFYFLLFQGVSFLLVGLDLIGEQVV
>gnl_Utrgi_v4.1_Scf00064.g6437.t1
MAPNTVVITLEKPENFSLIEMSESSPLSKSQEKEKSTSPKRLTWVFLLKAHRILTFVPWLAVKSFGVFGSIRKRIASSDLNQEDPRYRGRLYNLIQVFLALSVISLVVEFAAFYNNWDLSLMNPWEVNNLVQWLYLTWMDFRADYIAPMVVTLSRLCILLFMIQSLDRLIQCLGWFWIKYKKLKPVIEEVDIEDGSNYPMVLVQMPMCNEREVYEQSIGAACQLDWPKDRFLIQVLDDSNDELVQKLIREEVMSWREKGVNIVYRHRFIRTGYKAGNLKSAMACDYVKDYEFVAIFDADFQPNPDFLKLTIPHFRGKPDVGLVQARWSFVNKDENLLTRLQNINLCFHFEVEQQVNGIFLNFFGFNGTAGVWRIKALEDSGGWLERTTVEDMDIAVRAHLNGWKFVFLNDVKVLCELPESYEAYKKQQHRWHSGPMQLFRLCLPSIITSKISVWKKANLIFLFFLLRKLILPFYSFTLFCIILPLTMFIPEAELPGWVICYIPITMSILNILPAPKSFPFLMPYLLFENTMSVTKFNAMVSGLFQLGSAYEWVVTKKTGRASDSDLVSLAERESKTLNEDKIQRRLSESGLETLSKLNDQKEQKPQVVKKQNRIYRKELALAFLLLTAAARSLLSKQGIHFYFLLFQGFSFLIMGLDLIGEQVS
>gnl_Utrgi_v4.1_Scf00501.g18690.t1
MGPSLHWWAKETHKGTPVVVKMENPNNWSMVELESPSEDDFLYSNDGVPKGGRNRNAKQLTWVILLKAHKAAGCLTSIGAAFLSLAVIVRRRVVAGKTDSTDKSSIENLTVKSRFYSCIKALLWLSLVLLGFEIVAYFKGWHFGGSDLQLQHLYTLASGFAVRDVFDLLYSKWVLVRVEYLAPPLQLLANVCIILFLIQSLDRLVLCLGCFWIKLRKIKPIPKTGALDPESGDKDAYFPMVLVQIPMCNEKEVYQQSIAAVCNLDWPKDRLLIQVLDDSDDPTTQLLIRDEVNHWHQNGANIIYRHRVIREGYKAGNLKSAMNCSYVKEYEFVAIFDADFQPNPDFLKRTVPHFKDNEELGLVQARWSFVNKDENLLTRLQLINLAFHFEVEQQVNGIFLNFFGFNGTAGVWRIKALEGSGGWLERTTVEDMDIAVRAHLHGWKFIFLNDVECQCELPESYEAYRKQQHRWHSGPMQLFRLCLPSIIKAKIKVWKKANLIFLFFLLRKLILPFYSFTLFCIILPMTMFIPEASLPSWVVCYIPATMSFLNILPAPKSFPFIVPYLLFENTMSVTKFNAMISGLFQLGSAYEWVVTKKTGRSSEGDLASLVEKTVPPQRGTSEPNLEELKEEIAQKVHKASKKKHNRIYTKELALAFLLLTAAIRSLMSAQGVHFYFLLFQGISFLLVGFDLIGEQVV
>gnl_Vitvi_Genoscope.12X_GSVIVT01002010001
MSRPQNYEFQEWWNKQREKHHDLFIDKSETQRLFTSVEIHTPTADPAVDKERTRSARQLSWVCLLKLQQLASSIAYLSNGFVAILRTANRRIASSSVAADSSRSESRLYHAIKVFLVVVLVLLLFELVAYFKGWHFSPPSLSSAEVEVLGLVELVYANWLKIRANYLAPPLQSLTNVCIVLFLIQSVDRIVLMLGCFWIKFRKLKPVAVMEFSENSEGQNVQDYPMVLVQIPMCNEREVYQQSIAAVCIQDWPRERMLVQVLDDSDDLDVQHLIKAEVQKWQQRGLRILYRHRLIRTGYKAGNLKSAMSCDYVKDYEFVAIFDADFQPGPDFLKKTIPYFKGNDDLALVQTRWAFVNKDENLLTRLQNINLSFHFEVEQQVNGVFINFFGFNGTAGVWRIKALEDCGGWLERTTVEDMDVAVRAHLCGWKFIYLNDVKCLCELPESYEAYKKQQHRWHSGPMQLFRLCFFDILRSKVSSAKKANLILLFFLLRKLILPFYSFTLFCIILPLTMFLPEAQLPAWVVCYVPGIMSILNIVPAPRSFPFIVPYLLFENTMSVTKFNAMISGLFRFGSSYEWIVTKKLGRSSEADLVAFAEKESDPLGIHFYFLLFQGITFLVVGLDLIGEQVS
>gnl_Vitvi_Genoscope.12X_GSVIVT01009290001
MAPSFDWWTKESHRGTPVVVKMENPNWSIAELEGPSDDDFLLAGSPNTNRDKGRGKNARQLTWVLLLKAHKAAGCLTSIASAMFGLAAAVFLWLSVVLLVFEVAAYFKAPYGVKDIFNSLYSRWVLIRVEYLAPPLQFLANACIVLFLIQSVDRLVLCLGCFWIKFKKIKPVPKGTVDLESGDGNGYFPRVLVQIPMCNEKEVYQQSIAACCNLDWPKSSILIQVLDDSDDPVTQLMIKEEVTKWQQEGAHILYRHRVIRDGYKAGNLKSAMNCSYVKDYEFVAIFDADFQPTPDFLKRTVPHFKDNEELGLVQARWSFVNKDENLLTRLQNINLSFHFEVEQQVNGVFINFFGFNGTAGVWRIKALEDSGGWLERTTVEDMDIAVRAHLQGWKFIFLNDVECQCELPESYEAYRKQQHRWHSGPMQLFRLCLPDVIRSKISIWKKANLIFLFFLLRKLILPFYSFTLFCIILPMTMFIPEAELPSWVVCYIPATMSFLNILPSPKSFPFIVPYLLFENTMSVTKFNAMISGLFQLGSAYEWVVTKKSGRSSEGDLVSLVAKGPKHQRGSSEPNIGEMEETLLQEQKASRKKKHNRIYTKELALAFLLLTASARSLLSAQGIHFYFLLFQGISFLLVGLDLIGEQVE
>gnl_Vitvi_Genoscope.12X_GSVIVT01016135001
MVLVQIPMCNEREVYEQSISAVCQLDWPKDRLLIQVLDDSDDESIQWLIKGEVSKWSQKGINIIYRHRLVRTGYKAGNLKSAMNCDYVKAYEFVAIFDADFQPNPDFLMQTVPHFKDNPELGLVQARWAFVNKDENLLTRLQNINLCFHFEVEQQVNGVFINFFGFNGTAGVWRIKTLEDSGGWLERTTVEDMDIAVRAHLNGWKFIFLNDVKVLCEVPESYEAYRKQQHRWHSGPMHLFRLCLPAIITSKVAVWKKANLILLFFLLRKLILPFYSFTLFCIILPLTMFVPEAELPVWVICYVPVFMSFLNILPAPRSFPFIVPYLLFENTMSVTKFNAMVSGLFQLGSSYEWVVTKKAGRASEPDLLAAAERETKAMNHPQLYRGSSDKLALAFLLLTAAVRSLLSAQGVHFYFLLFQGVSFLLVGLDLIGEQMS
>gnl_Vitvi_Genoscope.12X_GSVIVT01032523001
MAPSSVVLTIEKPSNFSLVEITGSKTSMFPEKEKAASPKQFTWVLLLKVHRALACLSWLATGAWTVFVAAKKRLALSEIKEEEPTNRGRLYRFIRAFVFISIVALFMEVIAHFKKWNLNLIQPLEVQGLVQWSYMAWLSFRVDYIAPLVLILSKFCIVLFLIQSLDRLFLCFGCFWIKHKKLKPEMDADAYDIEDGSSFPMVLVQIPMCNEKEVYAQSISAVCQLDWPRERLLIQVLDDSDDENVQLLIKNEVSSWNQKGVNIIYRHRFVRTGYKAGNLKSAMACDYVKDYEFVAIFDADFQPNPDFLKQTIPHFKGNPEVGLVQARWSFVNKDENLLTRLQNINLCFHFEVEQQVNGLFLEFFGFNGTAGVWRIKALEESGGWLERTTVEDMDIAVRAHLHGWKFIFLNDVKVPCELPESYQAYKKQQHRWHSGPMQLFRLCLPAIVTSKMGIWKKANLIFLFFLLRKLILPFYSFTLFCIILPLTMFIPEAELPVWVICYIPIFMSLLNILPAPKSFPFLVPYLLFENTMSVTKFNAMVSGLFQLGSAYEWVVTKKTGSKVKEQKAPHLKKKKRNRLYRKELALAFLLLTASARSLLSAHGVHFYFLLFQGLSFLVVGLDLIGEQMIDCKILYVIIVCNNEDISKESNFNTILEIRFFLE
>gnl_Vitvi_Genoscope.12X_GSVIVT01033168001
MVLVQIPMCNEREVYEQSISAVCQIDWPKDRLLIQVLDDSDDESIQCLIKAEVYNWSQQGINIVYRHRLVRTGYKAGNLKSAMSCDYVKNYEFVAIFDADFQPNPDFLKQTVPHFQGNPDLGLVQARWAFVNKDENLLTRLQNINLCFHFEVEQQVNGVFLNFFGFNGTAGVWRIKALEDSGGWLERTTVEDMDIAVRAHLNGWKFIFLNDVKVLCEVPESYEAYRKQQHRWHSGPMQLFRLCLPAVITSKISIWKKANMLLLFFLLRKLILPFYSFTLFCIILPLTMFVPEAELPVWVICYVPVFMSFLNILPAPKSFPFIVPYLLFENTMSVTKFNAMVSGLFQLGSSYEWIVTKKAGRASESDLLAAAERDSKTVNQPLIHRGASERKSSHWPSSYSLPL
>FraveV4A2_2g18120.t1
MSPAPNNHEFQEWWNKQRQTNPENSLLLHDDSAGHILTVEISSPGADRTVGKDRSRSARQLSWLWLLKLQQIAAFFASVANSFVGLIRTANRRIASPDSPADSSSSRLYRVIKVFLIFVLLLLFVELVAYFKGWHFSPPTVRSAEVVGIVYANWLHVRVNYLAPPLQSFTNVCIVLFLIQSVDRVVLVLGCLWIKFRRVKPKANMEYKTTPSSEEEGGTENVEDYPMVLLQIPMCNEREVYHQSIATVCIQDWPRERMLVQVLDDSDDLEVQLLIKAEVQKWQQRGVPIVYRHRLIRTGYKAGNLKSAMSCDYVKNYEFVAIFDADFQPGPDFLKKTIPYFKGNDDLGLVQTRWSFVNKDENLLTRLQNINLSFHFEVEQQVNGVFINFFGFNGTAGVWRITALEECGGWLERTTVEDMDVAVRAHLCGWKFIYLNDVKCLCELPESYEAYKKQQHRWHSGPMQLFRMCFVDILRSKVSVTKKANLIFLFFLLRKLILPFYSFTLFCIILPLTMFLPEAQIPAWVVCYVPGVMSVLNILPAPRSFPFIVPYLLFENTMSVTKFNAMISGLFQFGSSYEWIVTKKLGRSSEADLVAYEKEADPLLETTAGLQRSASESGLADLTKLGTSKKPGKRRRNRLYRKELVIAFVLLTASARSLLSAQGIHFYFLLFQGITFLVVGLDLIGEQVS
>FraveV4A2_2g32570.t1
MARFWWSKEESHRGTPVVVKMENPNWSMVELEGPTDEDFLMAESPGRARDKGRGKNAKQFTWVLLLKAHRAAGCLTSLGSAMLGLASAIRRRVASGRTDTDPDQDADSEPRGGNPAAKSRFYLCIKLFLFMSLVLLGFEVAAYFKGWHLGAPHLQLQYFWDMEFDGVKGAFDWVYSKWVLIRVDYLAPPLQFLANACIVLFMVQSLDRLILCLGCFWIRFKKIKPVPKRGPLDLESAEYGYFPMVLVQIPMCNEKEVYQQSIGAVCNLDWPKSRLLVQVLDDSDDPTTQFMIKEEVQKWQKEGANILYRHRVIRDGYKAGNLKSAMNCSYVKDYEFVAIFDADFQPAPDFLKRTVPHFQDNEELGLVQARWSFVNRDENLLTRLQNINLTFHFEVEQQVNSVFINFFGFNGTAGVWRIKALEDSGGWLERTTVEDMDIAVRAHLHGWKFIFLNDVECQCEVPESYEAYRKQQHRWHSGPMQLFRLCLPAIIKSKISIWKKFNLIFLFFLLRKLILPFYSFTLFCIILPMTMFIPEAELPAWVVCYIPATMSFLNILPAPKAFPFIVPYLLFENTMSVTKFNAMISGLFQLGSAYEWVVTKKSGRSSEGDLVSLVEKEPKHHRGVSVPDLAEMKEEIRQQEQKAKKKKKHNRIYTKELALAFLLLTASARSLLSAQGIHFYFLLFQGISFLLVGLDLIGEQVE
>FraveV4A2_2g36610.t1
MQICLFSDLGFRVFPWYLVKFGGLGFWGSSYFFCFVFLLLSVLLGIEKMAPRLDFSKMWAKNAKKGGGTPVVVKMENPNFSVVEIDGPDSAFRPVEKSRGKNAKQASWVLLLKAQRFVSLIASMATLLWSLLGTINKRLIFRQGVAMENGKLGKGRLLFTVIRVFLVSSIAILVFEVVAYFKGWHYFRNPSLHIPRTSDIQGLLHMVYVAWLRFRADYIAPPIQALSTFCIVLFMIQSADRMILSLGCLWIKYKKIKPTIDSNAMKSDDLEKSDYEYPMVLVQIPMCNEKEVYEQSISAVCQIDWPKDRILIQVLDDSDDESIQWLIKSEVADWSQKGVNIIYRHREIRTGYKAGNLKSAMSCDYVKDYEFVAIFDADFQPNPDFLKRTVPHFKGNPEVGLVQARWAFVNKDENLLTRLQNINLCFHFEVEQQVNGVFLNFFGFNGTAGVWRIKALEESGGWLERTTVEDMDIAVRAHLNGWKFIYLNDVQVLCEVPESYEAYRKQQHRWHSGPMQLFRLCLPAVITSKVSAWKKANLILLFFLLRKLILPFYSFTLFCIILPLTMFVPEAELPSWVICYVPVFMSLLNVLPAPRSFPFIVPYLLFENTMSVTKFNAMVSGLFQLGSSYEWIVTKKAGRSSESDLLAAAERETKMINQLPVHRGASESELSELNKLMEHKVVSPLPVKKANKIYRKELALAFLLLTASVRSLLAAQGVHFYFLLFQGVTFLLVGLDLIGEQIS
>FraveV4A2_6g37310.t1
MAPSLDFSRWWGKDYNSSKGTPVVVTMENPNYSFLEINGPDEVFRPVDKDRGKNAKQFTWVLLLKAHKAVGCVSWLGNVLWDLLGAIKKRLVFGQMENEKSGKGRILYGVIMGFLVIALAFLAFEVVAHLKGWHYFENSSLHIPETLEIRGWLHLVYVAWLEFRADCIAPAIQALTNFCIALFLIQSADRLLLCLGCFWIKFKKIKPRIEVPYKPDDLEGSGCNYPKVLVQIPMCNEREVYEQSISAVCQLDWPKEHLLIQVLDDSDDESIQWLIKAEVTKWSQKGVNIIYRHRLVRTGYKAGNLKSAMNCDYVKDYEFVAIFDADFQPNPDFLKLTVPHFKDNPELGLVQARWAFVNKDENLLTRLQNINLCFHFEVEQQVNGVFLNFFGFNGTAGVWRIKALEDSGGWLERTTVEDMDIAVRAHLNGWKFIFLNDVKVLCELPESYEAYKKQQHRWHSGPMHLFRLCLPAIITSKMMFWKKANLILLFFLLRKLILPFYSFTLFCIILPLTMFVPEAELSMWVICYVPVFMSFMNILPSPRSFPFIVPYLLFENTMSVTKFNAMVSGLFQLGSSYEWIVTKKAGRSSESDLLAVEERETKAMNHQQLHRGTSDSGLSELNKLKEQQEAAAPKPHVKKLNKIYKKELALAFLLLTAAARSLLSAQGVHFYFLLFQGISFLLVGLDLIGEQMS
>FraveV4A2_6g50280.t1
MAPNNSVAVTIEKPNNSFSKTKSFEKEKAASTKQFTWVLLLKVNRIFACLSWLPMAFRKRITSSDMSDEEPRNRGKLYRFIQAFLVLSIVALGVEVIAHYKNWNLNLVHHPWEVQGLLHWSYMAWLSFRVDYIAPVAIFLSKFCIILFLIQSLDRLVLCLGCFWIKFKKIKPRIEPDAYDVEDPSSFPMVLLQIPMCNEREVYEQSIAAACQMDWPRDRLLIQVLDDSDDIILQNLIQDEISEWSQKGINIIYRHRLIRTGYKAGNLKSAMGCEYVKDYEFVAIFDADFTPNPDFLKLTVPHFKGNPELGLVQARWSFVNKDENLLTRLQNINLCFHFEVEQQVNGVFLNFFGFNGTAGVWRIKALEESGGWLERTTVEDMDIAVRAHLNGWKFIFLNDVEALCELPESYETYKKQQHRWHSGPMQLFRLCLPAILTSKISIFKKANLIFLFFLLRKLILPFYSFTLFCIILPLTMFIPEAELPLWVICYVPIFMSFLNILPSPKSFPFLVPYLLFENTMSVTKFNAMVSGLFQLGSSYEWVVTKKTGRSSESDLFALAERESSSEDKILRRNSESGLELLSKLKEQEVAPPKKKKKNGIYRKELALAFLLLTASARSFLSAHGVHFYFLLFQGLSFLVVGLDLIGEQVS
>FraveV4A2_6g52850.t1
MKAITIQKPDNSLSKAKSLDSSVFFEKQKAASPKQFTWVLLLKVNRIYACLSWLPMAFRNRIALSDMSDEEPRNRGKLYTFIKAFLMLSIVALGVEVIAHYKNWNLNLVHQPWEVQGLVHWSYMAWLSFRVEYIAPVAIFLSKFCIVLFLIQSLDRLVLCLGCFWIKFKKVKPTIEPDAYDIEDPSSFQM
>FraveV4A2_6g52870.t1
MAPNNFVAVTIQKPDNSLSKAKSLDSSVFFEKQKAASPKQFTWVLLLKVNRIFACLSWLPMTFRKRIALSDMSDEEPRNRGKLYTFIKAFLMLSIVALGVEVIAHYKNWNLNLVHQPWEVQGLVHWSYMAWLSFRVEYIAPVAIFLSKFCIVLFLIQSLDRLVLCLGCFWIKFKKVKPTIEPDAYDVEDPSSFPMVLLQIPMCNEREVYEQSISAACQMDWPRDRLLIQVLDDSDDIVLQNLIQDEISAWSQKGINIIYRHRLIRTGYKAGNLNSAMGCEYVKDYEFVAIFDADFTPNPDFLKLTVPHFKGNPELGLVQARWSFVNKDENLLTRLQNINLCFHFEVEQQVNGIFLNFFGFNGTAGVWRIKALEESGGWLERTTVEDMDIAVRAHLNGWKFIFLNDVEALCELPESYETYKKQQHRWHSGPMQLFRLCLPAILTSKISIFKKANLIFLFFLLRKLILPFYSFTLFCIILPLTMFIPEAELPLWVICYVPIFMSFLNILPSPKSFPFLVPYLLFENTMSVTKFNAMVSGLFQLGSSYEWVVTKKTGRSSESDLFALAERESSNDEKILRRNSESGLELLSKLKEQEVAAPPKKKKKNGIYRKELALAFLLLTASARSFLSAHGVHFYFLLFQGLSFLVVGLDLIGEQIS
>Maldo_HF_00691
MAPSLNFSRWWGKERTSKGNPVVVTMENPNYSVLEINGPDEVFRPVDKDRGKNARQFTWALLLKAHKAVGFVSWIGNIVWSLLGSIKKRLIFGTVETEKSGKGRILYRVIMVFLMMALAFLAFELMAHFKGWHLHIPQSLEIRGWLHSIYFSWLEFRAGYIAPAIQGLTNFCVALFLIQSADRMLLCLGCFWIKFKKIKPKFEVPLKLDDLEAPGCNYPKVLVQIPMCNEREVYEQSISAVCQLDWPKERLLIQVLDDSDDESIQWLIKGEVAKWNQRGVNIIYRHRLVRTGYKAGNLKSAMNCDYVKDYEFVAIFDADFQPNPDYLKLTVPHFKDNPELGLVQARWSFVNTDENLLTRLQNINLCFHFEVEQQVNGVFLNFFGFNGTAGVWRIKALEESGGWLERTTVEDMDIAVRAHLCGWKFIFLNDVKVLCELPESYEAYKKQQHRWHSGPMHLFRLCLPAIISSKMKFWKKANLILLFFLLRKLILPFYSFTLFCIILPLTMFVPEAELSMWVICYVPVFMSFMNILPSLRSFPFIVPYLLFENTMSVTKFNAMVSGLFKLGSSYEWVVTKKAGRSSEPDLLELEERETKAMIHPQLYRGTSDSGLSELNKLKEHQEAAPKPPPVKKLNKIYKKELALAFLLLTAALRSLLSAQGVHFYFLLFQGVSFLLVGLDLIGEQMS
>Maldo_HF_10809
MSRAQNHEFQEWWNKQRKSNHDLLLSSDESSHLLTVDVHSPGPDRTVGKDRSRSARQLSWVCLLKFQQIAASLTSLGNSFLVLLRTANRRVTSPDSPADSASSRLYRAIKVFLIVVLLLLCFELVAYFKGWHFSPPSVRSGELAELVYANWLHVRVNYLAPLLQSFTNVCIVLFLIQSVDRVVLVLGCFWIKFRRVKPKAVMEYKTTSSSSSNNVEEGNAENVNLEDYPMVLLQIPMCNEREVYHQSIAAVCIQDWPKERMLVQVLDDSDDREVQQLIKAEVNKWQQRGVPILYRHRLIRTGYKAGNLKSAMSCDYVKNYEFVAIFDSDFQPEPEFLKKTVPYFKGNDDLGLVQTRWSFVNKDENLLTRLQNINLSFHFEVEQQVNGVFINFFGFNGTAGVWRIKALEECGGWLERTTVEDMDVAVRAHLCGWKFIYLNDVKCLCELPESYGAYKKQQHRWHSGPMQLFRMCFFDILRSKVSVTKKANLIFLFFLLRKLILPFYSFTLFCIILPLTMFLPEAQLPAWVVCYVPGIMSVLNILPAPRSFPFIVPYLLFENTMSVTKFNAMISGLFQFGSSYEWIVTKKLGRSSETDLIAFERESEPLVPTTSLHRSASESGLEELTKLETTKKTGKKRRNRLYRKELVIAFVLLTASARSLLSAQGIHFYFLLFQGITFLVVGLDLIGEQKAFAIRYVKSIFDIVKWMSNTNRLRPDAMYHDENVSTEVNSSLTVQST
>Maldo_HF_13170
MEPSFSWWNNNKDTHRGTPVVVKMENPNWSMVELEGPTDKDFLISESPGRVRGKNAKQFTWVLLLRAHRAAGCLTSIGSAMLGLASAIRRRIASGRMDTDADVEPASVREVENPAVRSRFYFCIKMFLWLSVLLLGFEVAAYFKGWHFGAPHLQLEYLWASPLGVKGAFDWVYSKWVFFRVEYLAPPLQFLASSCIVLFMIQSLDRLILCLGCFWIRFKNIKPVPKEGALDPETGETGYFPMVLVQIPMCNEKEVYQTSIAAVCNLDWPKSKLLIQILDDSDDPTTQFLIKEEVHKWQQEGANILYRHRVIRDGYKAGNLKSAMHCSYVKDYEFVAIFDADFQPTPDFLKRTVPHFKGNDELGLVQARWSFVNKDENLLTRLQNINLSFHFEVEQQVNSVFINFFGFNGTAGVWRIKALEEAGGWLERTTVEDMDIAVRAHLHGWKFIFLNDVECQCELPESYEAYRKQQHRWHSGPMQLFRLCLPAIIKSKISIGKKFNLIFLFFLLRKLILPFYSFTLFCIILPMTMFIPEAELPAWVVCYIPATMSFLNILPAPKAFPFIVPYLLFENTMSVTKFNAMISGLFQLGSAYEWVVTKKSGRSSEGDLTSLVEKPKHQRGVSVPDLVEMKEVIRQQEQRASKKKKHNRIYTKELALAFLLLTAAARSLLSAQGIHFYFLLFQGVSFLLVGLDLIGEQVE
>Maldo_HF_21472
MAPSFSWWNNTKDTHRGTPVVIKMENPNWSMVELEGPSDEDFLISESPGRVRGKNAKQFTWVLLLKAHRAAGCLTSIGSAMLGLASAIRRRVASGRMDTDADVEPHGVREVENPAVRSRFYFCIKMFLCLSVLLLGFEVAAYFKGWHFGPAHLQLEYLWASPFGVKGAFDWVYSKWVLFRVQYLARPLQFLASSCIVLFMIQSLDRLILCLGCFWIRFKKIKPVPKEGSFDPETGETGYFPMVLVQIPMCNEKEVYQTSIAAVCNLDWPKSKMLIQILDDSDDPTTQFLIKEEVHKWQQEGANIVYRHRVIRDGYKAGNLKSAMNCSYVKDYEFVAIFDADFQPTPDFLKRTVPHFMGNDELGLVQARWSFVNRDENLLTRLQNINLSFHFEVEQQVNSVFINFFGFNGTAGVWRIKALEEAGGWLERTTVEDMDIAVRAHLHGWKFIFLNDVECQCELPESYEAYRKQQHRWHSGPMQLFRLCLPAIIKSKISIGKKFNLIFLFFLLRKLILPFYSFTLFCIILPMTMFIPEAELPAWVVCYIPATMSFLNILPAPKAFPFIVPYLLFENTMSVTKFNAMISGLFQLGSAYEWVVTKKSGRSSEGDLTSLVEKPKHQRGVSVPDLDEMKEEIRQQEQKVSRKKKHNRIYTKELALAFLLLTAAARSLLSAQGIHFYFLLFQGVSFLLVGLDLIGEQVE
>Maldo_HF_21881
MAPRLDFSSFWAKESRKGTPVVVTMENPNFSVVEIDGPDAAFRPVDKSRGKNAKQVTWVLLLKAHRAVSCIGWVATLFWTLLSTIKKRLIFRQGVSMENGKLGNQKLLFTVIRVFLFTSLAILAFEVVAYYKGWHYFRNPSLHIPGTSDIQSLLHLVYVGWLSFRADYIAPPIQALSKFCIVLFLIQSVDRMILSLGCLWIKLKKIKPRIDRESLKSEDVEKSKYEYPMVLIQIPMCNEKEVYEQSISAVCQIDWPKDRVLIQVLDDSDDESIQWLIKTEVANWSQKGINIIYRHRVVRTGYKAGNLKSAMSCDYVRDYEFVAIFDADFQPNPDFLKQTVPHFKDNPELGLVQARWAFVNKEENLLTRLQNVNLCFHFEVEQQVNGVFLNFFGFNGTAGVWRIKALEGSGGWLERTTVEDMDIAVRAHLNGWKFIYLNDVKVPCEVPESYEAYRKQQHRWHSGPMQLFRLCLPAIITSKISAWKKANLILLFFLLRKLILPFYSFTLFCIILPLTMFVPEAELPAWVICYVPVFMSFLNILPSPKSFPFIIPYLLFENTMSVTKFNAMVSGLFQLGSSYEWVITKKTGRSSELDLLAAAERETKMVNQLPVHRGASETELSVLNRIMEQKEVAPKPIKKANKIYRKELALAFLLLTASVRSLLAAQGVHFYFLLFQGVTFLLVGLDLIGEQMS
>Maldo_HF_29005
MVPSLDFPRWWGKESTSRGNPVVVTMENRNYSVLEINGPDEVFRPVDKDRGKNAKQFTWVLLLKAHKAIGFVSWIGNIVWSLFVSIKKRLIFGTLETEKSGKGRILYRVIVVFLVMALAFLAFELMAHLKGWHLHIPQSLEIRGWLHSVYFSWLEFRAGYIAPAIQGLTNFCVALFLIQSADRMLLCLGCFWIKFKKIKPKLKEVPLKSDDLEGPGCNYPKVLVQIPMCNEREVYEQSISAVCQLDWPKERLLIQVLDDSDDESIQWLIKGEVSKWNQRGVNIIYRHRLVRTGYKAGNLKSAMNCDYVKDYEFVAIFDADFQPNPDYLKLTVPHFKDNPELGLVQARWCFVNTDENLLTRLQNINLCFHFEVEQQVNGVFLNFFGFNGTAGVWRIKALEESGGWLERTTVEDMDIAVRAHLCGWKFIFLNDVKVLCELPESYEAYKKQQHRWHSGPMHLFRLCLPAIIRSKMKFWKKANLILLFFLLRKLILPFYSFTLFCIILPLTMFVPEAELSMWVICYVPVFMSFMNILPSLRSFPFIVPYLLFENTMSVTKFNAMVSGLFKLGSSYEWVVTKKAGRSSEPDLLELEERETKAMIHPQLYRGTSDSGLSELSKLKEQQEAAPKPPPVKKLNKIYKKELALAFLLLTAAVRSLLSAQGVHFYFLLFQGVSFLLVGLDLIGEQMS
>Maldo_HF_29764
MSRAQNHEFQEWWNKQRQTNHDLLLSSDESSHLLTVDIHSPRPDRTVGKDRSRSARQLSWVCRLKFQQIAASLASVANSFLVLLLTANRRVTSPDSPADSASSRLYRAIKVFLVVVLLLLCFELVAYFKGWHFSPPSVRSGELAELVYANWLHVRVNYLAPPLQSFTNVCIVLFLIQSVDRVVLVLGCFWIKFRRVKPKAVMEYKTTSSPSSSNVEEGNAEKVNLEDYPMVLLQIPMCNEREVYHQSIAAVCIQDWPNERMLVQVLDDSDDIEVQQLIKAEVNKWQQRGVPILYRHRLIRTGYKAGNLKSAMSCDYVKNYEFVAIFDSDFQPEPEFLKKTIPYFKGNDDLGLVQTRWSFVNKDENLLTRLQNINLSFHFEVEQQVNGVFINFFGFNGTAGVWRIKALEECGGWLERTTVEDMDVAVRAHLCGWKFIYLNDVKCVCELPESYGAYKKQQHRWHSGPMQLFRMCFFDILRSKVSVTKKANLIFLFFLLRKLILPFYSFTLFCIILPLTMFLPEAQLPAWVVCYVPGIMSVLNILPAPRSFPFIVPYLLFENTMSVTKFNAMISGLFQFGSSYEWIVTKKLGRSSETDLIAFERESVPLVPTTGLHRSASESGLEELTKLETTKKSGKKRRNRLYRKELVIAFVLLTASARSLLSAQGIHFYFLLFQGITFLVVGLDLIGEQVS
>Maldo_HF_33168
MAPSTVVVTIEKPENPSLKHNLLDSSAFLEKQKAVSTKQFTWVLLLKVNRVFACLSWLPMALSGMFLSLKKRISRSDLTDEEPKTRGRLYKFIKVFLGLSILALVMEVVAHYKNWNLNLYQPWEVQGLVQWCYMVWLTFRVDYIAPTAIMMSNFCVVLFLIQSFDRLVLCVGCFWIKYKKIKPTIAEDAFDIEDPSSFPMVLIQIPMCNEREVYEQAIASACQMDWPRDRLLIQVLDDSDDINLQNLIKDEVSLWHQKGVNIIYRHRLIRTGYKAGNLKSAMGCDYVKDYEFVAIFDADFTPNSDYLKLTVPHFKGLELWTNDPETLSQGNPELGLVQARWSFVNKDENLLTRLQNINLCFHFEVEQQVNGVFLNFFGFNGTAGVWRIKALEESGGWLERTTVEDMDIAVRAHLNGWKMIFLNDVRVLCELPESYETYKKQQHRWHSGPMQLFRLCLPAILTSKLILPFYSFTLFCIILPLTMFLPEAELPLWVICYIPIFMSFLNILPSPKSFPFLVPYLLFENTMSVTKFNAMVSGLFQLGSSYEWVVTKKTGRSSESDLLAYAERESMSASEEKILRRNSESGLALLSKLKEQEVVAPKKKKKNGIYRKELALAFLLLTAAARSFLSAHGVHFYFLLFQGLSFLAVGLDLIGEQMG
>Maldo_HF_38798
MAPSSVVVTIEKPENPSLKHNLLDSSAFLEKQKAVSTKQFTWVLLLKVNRVFACLSWLPMALKAMFLSLKKRIALSDLTDEEPKTRGRLYRFIKVFLGLSIVALVFEMIAHYKNWNLSLYQPWEAQGLVQWCYMVWLTFRVDYISPVAITMSNFCVVLFLIQSFDRLVLCVGCFWIKYKKIKPTIAEDAFDIEDPSSFPMVLIQIPMCNEREVYEQAIASSCQMDWPRDRLLIQVLDDSDDIILQNLIKDEVSLWHQKGVNIIYRHRLIRTGYKAGNLKSAMGCDYVKDYEFVAIFDADFTPNSDYLKRTVPHFKGNPELGLVQARWSFVNKDENLLTRLQNINLCFHFEVEQQVNGVFLNFFGFNGTAGVWRIKALEESGGWLERTTVEDMDIAVRAHLNGWKMIFLNDVRVLCELPESYETYKKQQHRWHSGPMQLFRLCLPAILTSKISMWKKSNLIFLFFLLRKLILPFYSFTLFCIILPLTMFLPEAELPLWVICYIPIFMSFLNILPSPKSFPFLVPYLLFENTMSVTKFNAMVSGLFQLGSSYEWVVTKKTGRSSESDLLAYSERESLSANEEKILRRNSESGLELLSKLKEQEEVVPKKKKKNGIYRKELALAFLLLTAAARSFLSAHGVHFYFLLFQGLSFLANKDPTAAKLEDFYIPFGQIASSWMSKFCCKLEVGASMAEEGDAFYVVRKGNVIGIYKNFMDCQSQAGSSVCNPSVSVFKGHCLPKEAEEYLVSHGLKNASYTISASDVKDDDLFGKLVACPYQQPDSPAKDSPPKRSHEVAGATAFPISQTQRKHFKSDDQPEALENSSSCQPDSSIVKSDAKDSPPRGLQDMIGSTPFPTSQRKHFTPDNYIENLGISSFCQTCMLEFDGASKGNPGQSGAGAVLRAEDGSAVYRLREGVGIATNNVAEYRAVILGLKYALEKGYKHIRVKGDSKLVCMQVQGLWKTKNPNMVDLCEVAKELKDMFTSFEINHVLREYNSEADVQANQAINLRELPLLLKSILQP
>Maldo_HF_38934
MGGIAFKKRIALSDLTDEEPKTRGRLYRYVVAFLGVVDCGSGRWKLEFEFVKPWEVQGLVQWSMVCTRRSCTFPYPWKGLMDSSGWLYYTTRNLTNLTNEEWEKKRGKNSIFFRRYNPPILYSYSFVF
>Malba_002036
MSRAQNHEFQEWWNKQRKSNHDLLLSSDESSHLLTVDVHSPGPDRTVGKDRSRSARQLSWVCLLKFQQIAASLTSLGNSFLVLLRTANRRVTSPDSPADSASSRLYRAIKVFLIVVLLLLCFELVAYFKGWHFSPPSVRSGELAELVYANWLHVRVNYLAPLLQSFTNVCIVLFLIQSVDRVILVLGCFWIKFRRVKPKAVMEYKTTSSSSSNNVEEGNAENVNLEDYPMVLLQIPMCNEKEVYHQSIAAVCIQDWPKERMLVQVLDDSDDREVQQLIKAEVNKWQQRGVPILYRHRLIRTGYKAGNLKSAMSCDYVKNYEFVAIFDSDFQPEPEFLKKTVPYFKGNDDLGLVQTRWSFVNKDENLLTRLQNINLSFHFEVEQQVNGVFINFFGFNGTAGVWRIKALEECGGWLERTTVEDMDVAVRAHLCGWKFIYLNDVKCLCELPESYGAYKKQQHRWHSGPMQLFRMCFFDILRSKVSVTKKANLIFLFFLLRKLILPFYSFTLFCIILPLTMFLPEAQLPAWVVCYVPGIMSVLNILPAPRSFPFIVPYLLFENTMSVTKFNAMISGLFQFGSSYEWIVTKKLGRSSETDLIAFERESEPLVPTTSLHRSASESGLEELTKLETTKKTGKKRRNRLYRKELVIAFVLLTASARSLLSAHGIHFYFLLFQGITFLVVGLDLIGEQVS
>Malba_003722
MDIAVRAHLHGWKFIFLNDVECQCELPESYEAYRKQQHRWHSGPMQLFRLCLPAIIKSKISIGKKFNLIFLFFLLRKLILPFYSFTLFCIILPMTMFIPEAELPAWVVCYIPATMSFLNILPAPKAFPFIVPYLLFENTMSVTKFNAMISGLFQLGSAYEWVVTKKSGRSSEGDLTSLVEKPKHQRGVSVPDLVEMKEVIRQQEQRASKKKKHNRIYTKELALAFLLLTAAARSLLSAQGIHFYFLLFQGVSFLLVGLDLIGEQVE
>Malba_013855
MAPRLDFSSFWAKESRKGTPVVVTMENPNFSVVEIDGPDAAFRPVDKSRGKNAKQVTWVLLLKAHRAVSCIGWVATLFWTLLSTIKKRLIFRQGVSMENGKLGNQKLLFTVIRVFLFTSLAILAFEVVAYYKGWHYFRNPSLHIPGTSDIQSLLHLVYVGWLSFRADYIAPPIQALSKFCIVLFLIQSVDRMILSLGCLWIKLKKIKPRIDRESLKSEDVEKSKYEYPMVLIQIPMCNEKEVYEQSISAVCQIDWPKDRVLIQVLDDSDDESIQWLIKTEVANWSQKGINIIYRHRVVRTGYKAGNLKSAMSCDYVRDYEFVAIFDADFQPNPDFLKQTVPHFKDNPELGLVQARWAFVNKEENLLTRLQNVNLCFHFEVEQQVNGVFLNFFGFNGTAGVWRIKALEGSGGWLERTTVEDMDIAVRAHLNGWKFIYLNDVKVLCEVPESYEAYRKQQHRWHSGPMQLFRLCLPAIITSKISAWKKANLILLFFLLRKLILPFYSFTLFCIILPLTMFVPEAELPAWVICYVPVFMSFLNILPSPKSFPFIIPYLLFENTMSVTKFNAMVSGLFQLGSSYEWVITKKTGRSSELDLLAAAERETKMVSQLPVHRGASETELSVLNRIMEQKEVAPKPIKKANKIYRKELALAFLLLTASVRSLLAAQGVHFYFLLFQGVTFLLVGLDLIGEQMS
>Malba_026653
MSRAQNHEFQEWWNKQRQTNHDLLLSSDESSHLFTVDIHSPRPDRTVGKDRSRSARQLSWVCRLKFQQIAASLASVANSFLVLLLTANRRVTSPDSPADSASSRLYRAIKVFLVVVLLLLCFELVAYFKGWHFSPPSVRSGELAELVYANWLHVRVNYLAPPLQSFTNVCIVLFLIQSVDRVVLVLGCFWIKFRRVKPKAVMEYKTTSSPSSSNVEEGNAEKVNLEDYPMVLLQIPMCNEREVYHQSIAAVCVQDWPNERMLVQVLDDSDDIEVQQLIKAEVNKWQQRGVPILYRHRLIRTGYKAGNLKSAMSCDYVKNYEFVAIFDSDFQPEPEFLKKTIPYFKGNDDLGLVQTRWSFVNKDENLLTRLQNINLSFHFEVEQQVNGVFINFFGFNGTAGVWRIKALEECGGWLERTTVEDMDVAVRAHLCGWKFIYLNDVKCVCELPESYGAYKKQQHRWHSGPMQLFRICFFDILRSKVSVTKKANLIFLFFLLRKLILPFYSFTLFCIILPLTMFLPEAQLPAWVVCYVPGIMSVLNILPAPRSFPFIVPYLLFENTMSVTKFNAMISGLFQFGNSYEWIVTKKLGRSSETDLIAFERDSVPLVPTTGLHRSASESGLEELTKLETTKKSGKKRRNRLYRKELVIAFVLLTASARSLLSAQGIHFYFLLFQGITFLVVGLDLIGEQVILIGALKSFSGTLMKVLSLLVPCCFWRSAPQMLSNQWRNANVANCATHQLSVCCMAFKTTSTPFFSTSGDNGGNRTSNLLIS
>Malba_028039
MAPSTVVVTIEKPENPSLKHNLLDSSALLEKQKAVSTKQFTWVLLLKVNRVFACLSWQPMALRAMFLSLKKRIARSDLTDEEPKTRGRLYKFIKVFLGLSILALVMEVVAHYKNWNLNLYQPWEVQGLVQWCYMVWLTFRVEYIAPAAIMMSNFCVVLFLIQSFDRLVLCVGCFWIKYKKIKPTIAEGAFDIEDPSSFPMVLIQIPMCNEREVYEQAIASACQMDWPRDRLLIQVLDDSDDINLQNLIKDEVSSWHQKGVNIIYRHRLIRTGYKAGNLKSAMGCDYVKDYEFVAIFDADFTPNSDYLKLTVPHFKGNPELGLVQARWSFVNKDENLLTRLQNINLCFHFEVEQQVNGVFLNFFGFNGTAGVWRIKALEESGGWLERTTVEDMDIAVRAHLNGWKMIFLNDVRVLCELPESYETYKKQQHRWHSGPMQLFRLCLPAILTSKISIWKKSNLIFLFFLLRKLILPFYSFTLFCIILPLTMFLPEAELPLWVICYIPIFMSFLNILPSPKSFPFLVPYLLFENTMSVTKFNAMVSGLFQLGSSYEWVVTKKTGRSSESDLLAYAERESMSASEEKILRRNSESGLALLSKLKEQEVVAPKKKKKNGIYRKELALAFLLLTAAARSFLSAHGVHFYFLLFQGLSFLAVGLDLIEVGASMAEEGDAFYVVRKGDVIGIYKNFTDCQNQAGSSVCNPSVSVFEGHCLPKEAEEYLVSHGLKNASYTISASDVKDDALFGQLVACPIQQPDSPAIDSPPKRSHEAVGATAFPNSQTQRKHFKSDIQTEAVANSSSCQPDSSIVKSAAKDSPPKRLQDMIGSTPFPISQRRHFTPDNHIENLGISSFCQTCILEFDGASKGNPGLAGAGAVLRAEDGSAVYRLREGVGIATNNVAEYRAVILGLKYALEKGYKHIRVKGDSKLVCMQVQGLWKTKNQNMADLCEVAKELKDKFMSFEINHVLREYNSEADVQANRAINLRGEWLPNADGTLSDAAIPSVTKAIEETQGITNLKVEVIEGIATVELTKQTTVQATGLASSLLETIQSSGFKLQTLNLSFDEEEEEVDAAV
>Malba_032819
MAPSSVVVTIEKPENPSLKHNLLDSSAFLEKQKAVSTKQFTWVLLLKVNRVFACLSWLPMALKAMFLSLKNRIALSDLTDEEPKTRGRLYRFIKVFLGLSIVALVFEMVAHYKNWNLSLYQPWEAQGLVQWCYMVWLTFRVDYISPVAITMSNFCVVLFLIQSFDRLVLCVGCFWIKYKKIKPTIAEYAFDIEDPSSFPMVLIQIPMCNEREVYEQAIASSCQMDWPRDRLLIQVLDDSDDIILQNLIKDEVSSWHQKGVNIIYRHRLIRTGYKAGNLKSAMGCDYVKDYEFVAIFDADFTPNSDYLKRTVPHFKGNPELGLVQARWSFVNKDENLLTRLQNINLCFHFEVEQQVNGVFLNFFGFNGTAGVWRIKALEESGGWLERTTVEDMDIAVRAHLNGWKMIFLNDVRVLCELPESYETYKKQQHRWHSGPMQLFRLCLPAILTSKISMWKKSNLIFLFFLLRKLILPFYSFTLFCIILPLTMFLPEAELPLWVICYIPIFMSFLNILPSPKSFPFLVPYLLFENTMSVTKFNAMVSGLFQLGSSYEWVVTKKTGRSSESDLLAYSERESLSANEEKILRRNSESGLELLSKLKEQEEVVPKKKKKNGIYRKELALAFLLLTAAARSFLSAHGVHFYFLLFQGLSFLAVGLDLIGEQMD
>Malba_034460
MAPSFSWWNNTKDTHRGTPVVIKMENPNWSMVELEGPSDEDFLISESPGRVRGKNAKQFTWVLLLKAHRAAGCLTSIGSAMLGLASAVRRRIASGRMDTDADVEPHGVREVENPAVRSRFYFCIKMFLCLSVLLLGFEVAAYFKGWHFGPAHLQLEYLWASPFGVKGAFDWVYSKWVLFRVQYLAPPLQFLASSCIVLFMIQSLDRLILCLGCFWIRFKKIKPVPKEGSFDPETGETGYFPMVLVQIPMCNEKEVYQTSIAAVCNLDWPKSKMLIQILDDSDDPTTQFLIKEEVHKWQQEGANIVYRHRVIRDGYKAGNLKSAMNCSYVKDYEFVAIFDADFQPTPDFLKRTVPHFMGNDELGLVQARWSFVNRDENLLTRLQNINLSFHFEVEQQVNSVFINFFGFNGTAGGWRIKALEEAGGWLERTTVEDMDIAVRAHLHGWKFIFLNDVECQCELPESYEAYRKQQHRWHSGPMQLFRLCLPAIIKSKISIGKKFNLIFLFFLLRKLILPFYSFTLFCIILPMTMFIPEAELPAWVVCYIPATMSFLNILPAPKAFPFIVPYLLFENTMSVTKFNAMISGLFQLGSAYEWVVTKKSGRSSEGDLTSLVEKPKHQRGVSVPDLDQMKEEIRQQEQKVSRKKKHNRIYTKELALAFLLLTAAARSLLSAQGIHFYFLLFQGVSFLLVGLDLIGEQVE
>Malba_034898
MVPSLDFPRWWGKESTSRGNPVVVTMENRNYSVLEINGQDEVFRPVDKDRGKNAKQFTWVLLLKAHKAIGFVSWIGNIVWSLFVSIKKRLIFGTLETEKSGKGRILYRVIVVFLVMALAFLAFELMAHLKGWHLHIPQSLEIRGWLHSVYFSWLEFRAGYIAPAIQGLTNFCVALFLIQSADRMLLCLGCFWIKFKKIKPKLKEVPLKSDDLEGPGCNYPKVLVQIPMCNEREVYEQSISAVCQLDWPKERLLIQVLDDSDDESIQWLIKGEVSKWNQRGVNIIYRHRLVRTGYKAGNLKSAMNCDYVKDYEFVAIFDADFQPNPDYLKLTVPHFKDNPELGLVQARWCFVNTDENLLTRLQNINLCFHFEVEQQVNGVFLNFFGFNGTAGVWRIKALEESGGWLERTTVEDMDIAVRAHLCGWKFIFLNDVKMKFWKKANLILLFFLLRKLILPFYSFTLFCIILPLTMFVPEAELSMWVICYVPVFMSFMNILPSLRSFPFIVPYLLFENTMSVTKFNAMVSGLFKLGSSYEWVVTKKAGRSSEPDLLELEERETRAMIHPQLYRGTSDSGLSELSKFKEQQEAAPKPPPVKKLNKIYKKELALAFLLLTAAVRSLLSAQGVHFYFLLFQGVSFLLVGLDLIGEQMS
>Malba_045019
MNCDYVKDYEFVAIFDADFQPNPDYLKLTVPHFKDNPELGLVQARWSFVNTDENLLTRLQNINLCFHFEVEQQVNGVFLNFFGFNGTAGVWRIKALEESGGWLERTTVEDMDIAVRAHLCGWKFIFLNDVKVLCELPESYEAYKKQQHRWHSGPMHLFRLCLPAIISSKMKFWKKANLILLFFLLRKLILPFYSFTLFCIILPLTMFVPEAELSMWVICYVPVFMSFMNILPSLRSFPFIVPYLLFENTMSVTKFNAMVSGLFKLGSSYEWVVTKKAGRSSEPDLLELEERETKAMIHPQLYRGTSDSGLSELNKLKEHQEAAPKPPPVKKLNKIYKKELALAFLLLTAALRSLLSAQGVHFYFLLFQGVSFLLVGLDLIGEQMS
>Malsi_05g016860
MSRAQNHEFQEWWNKQRKSNHDLLLSSDESSHLLTVDVHSPGPDRTVGKDRSRSTRQLSWVCLLKFQQIAASLTSLGNSFLVLLRTANRRVTSPDSPADSASSRLYRAIKVFLIVVLLLLCFELVAYFKGWHFSPPSVRSGELAELVYANWLHVRVNYLAPLLQSFTNVCIVLFLIQSVDRVVLVLGCFWIKFRRVKPKAVMEYKTTSSSSSNNVEEGNAENVNLEDYPMVLLQIPMCNEREVYHQSIAAVCIQDWPKERMLVQVLDDSDDREVQQLIKAEVNKWQQRGVPILYRHRLIRTGYKAGNLKSAMSCDYVKNYEFVAIFDSDFQPEPEFLKKTVPYFKGNDDLGLVQTRWSFVNKDENLLTRLQNINLSFHFEVEQQVNGVFINFFGFNGTAGVWRIKALEECGGWLERTTVEDMDVAVRAHLCGWKFIYLNDVKCLCELPESYGAYKKQQHRWHSGPMQLFRMCFFDILRSKVSVTKKANLIFLFFLLRKLILPFYSFTLFCIILPLTMFLPEAQLPAWVVCYVPGIMSVLNILPAPRSFPFIVPYLLFENTMSVTKFNAMISGLFQFGSSYEWIVTKKLGRSSETDLIAFERESEPLVPTTSLHRSASESGLEELTKLETTKKTGKKRRNRLYRKELVIAFVLLTASARSLLSAQGIHFYFLLFQGITFLVVGLDLIGEQKAFAIRYFKSIIDIVKWMSNTNRLRPDAMYHDENVSTEVNSSLTVQST
>Malsi_08g007090
MAPSFSWWNNTKDTHRGTPVVIKMENPNWSMVELEGPSDEDFLISESPGRVRGKNAKQFTWVLLLKAHRAAGCLTSIGSAMLGLASAIRRRVASGRMDTDADVEPHGVREVENPAVRSRFYFCIKMFLCLSVLLLGFEVAAYFKGWHFGPAHLQLEYLWASPFGVKGAFDWVYSKWVLFRVQYLAPPLQFLASSCIVLFMIQSLDRLILCLGCFWIRFKKIKPVPKEGSFDPETGETGYFPMVLVQIPMCNEKEVYQTSIAAVCNLDWPKSKMLIQILDDSDDPTTQFLIKEEVHKWQQEGANIVYRHRVIRDGYKAGNLKSAMNCSYVKDYEFVAIFDADFQPTPDFLKRTVPHFMGNDELGLVQARWSFVNRDENLLTRLQNINLSFHFEVEQQVNSVFINFFGFNGTAGVWRIKALEEAGGWLERTTVEDMDIAVRAHLHGWKFIFLNDVECQCELPESYEAYRKQQHRWHSGPMQLFRLCLPAIIKSKISIGKKFNLIFLFFLLRKLILPFYSFTLFCIILPMTMFIPEAELPAWVVCYIPATMSFLNILPAPKAFPFIVPYLLFENTMSVTKFNAMISGLFQLGSAYEWVVTKKSGRSSEGDLTSLVEKPKHQRGVSVPDLDEMKEEIRQQEQKVSRKKKHNRIYTKELALAFLLLTAAARSLLSAQGIHFYFLLFQGVSFLLVGLDLIGEQVE
>Malsi_08g012110
MAPRLDFSSFWAKESRNGTPVVVTMENPNFSVVEIDSPDAAFRPVDKSRGKNAKQVTWVLLLKAHRAVSCIGWVATLFWTLLSTIKKRLIFRQGVSMENGKLGNQKLLFTVIRVFLFTSLAILAFEVVAYYKGWHYFRNPSLHIPGTSDIQSLLHLVYVGWLSFRADYIAPPIQALSKFCIVLFLIQSVDRMILSLGCLWIKLKKIKPRIDRESLKSEDVEKSKYEYPMVLIQIPMCNEKEVYEQSISAVCQIDWPKDRVLIQVLDDSDDESIQWLIKTEVANWSQKGINIIYRHRVVRTGYKAGNLKSAMSCDYVRDYEFVAIFDADFQPNPDFLKQTVPHFKDNPELGLVQARWAFVNKEENLLTRLQNVNLCFHFEVEQQVNGVFLNFFGFNGTAGVWRIKALEGSGGWLERTTVEDMDIAVRAHLNGWKFIYLNDVKVPCEVPESYEAYRKQQHRWHSGPMQLFRLCLPAIITSKISAWKKANLILLFFLLRKLILPFYSFTLFCIILPLTMFVPEAELPAWVICYVPVFMSFLNILPSPKSFPFIIPYLLFENTMSVTKFNAMVSGLFQLGSSYEWVITKKTGRSSELDLLAAAERETKMVNQLPVHRGASETELSVLNRIMEQKEVAPKPIKKANKIYRKELALAFLLLTASVRSLLAAQGVHFYFLLFQGVTFLLVGLDLIGEQMS
>Malsi_09g003650
MAPSTVVVTIEKPENPSLKHNLLDSSAFLEKQKAVSTKQFTWVLLLKVNRVFACLSWLPMALRGMFLSLKKRISRSDLTDEEPKTRGRLYKFIKVFLGLSILALVMEVVAHYKNWNLNLYQPWEVQGLVQWCYMVWLTFRVDYIAPTAIMMSNVCVVLFLIQSFDRLVLCVGCFWIKYKKIKPTIAEDAFDIEDPSSFPMVLIQIPMCNEREVYEQAIASACQMDWPRDRLLIQVLDDSDDINLQNLIKDEVSSWHQKGVNIIYRHRLIRTGYKAGNLKSAMGSDYVKDYEFVAIFDADFTPNSDYLKLTVPHFKGNPELGLVQARWSFVNKDENLLTRLQNINLCFHFEVEQQVNGVFLNFFGFNGTAGVWRIKALEESGGWLERTTVEDMDIAVRAHLNGWKMIFLNDVRVLCELPESYETYKKQQHRWHSGPMQLFRLCLPAILTSKISIWKKSNLIFLFFLLRKLILPFYSFTLFCIILPLTMFLPEAELPLWVICYIPIFMSFLNILPSPKSFPFLVPYLLFENTMSVTKFNAMVSGLFQLGSSYEWVVTKKTGRSSESDLLAYAERESMSASEEKILRRNSESGLALLSKLKEQEVVAPKKKKKNGIYRKELALAFLLLTAAARSFLSAHGVHFYFLLFQGLSFLAVGLDLIGEQMG
>Malsi_09g014370
MAPSLNFSRWWGKERTSKGNPVVVTMENPNYSVLEINGPDEVFRPVDKDRGKNARQFTWALLLKAHKAVGFVSWIGNIVWSLLGSIKKRLIFGTVETEKSGKGRILYRVIMVFLMMALAFLAFELMAHFKGWHLHIPQSLEIRGWLHSIYFSWLEFRAGYIAPAIQGLTNFCVALFLIQSADRMLLCLGCFWIKFKKIKPKFEVPLKLDDLEAPGCNYPKVLVQIPMCNEREVYEQSISAVCQLDWPKERLLIQVLDDSDDESIQWLIKGEVAKWNQRGVNIIYRHRLVRTGYKAGNLKSAMNCDYVKDYEFVAIFDADFQPNPDYLKLTVPHFKDNPELGLVQARWSFVNTDENLLTRLQNINLCFHFEVEQQVNGVFLNFFGFNGTAGVWRIKALEESGGWLERTTVEDMDIAVRAHLCGWKFIFLNDVKVLCELPESYEAYKKQQHRWHSGPMHLFRLCLPAIISSKMKFWKKANLILLFFLLRKLILPFYSFTLFCIILPLTMFVPEAELSMWVICYVPVFMSFMNILPSLRSFPFIVPYLLFENTMSVTKFNAMVSGLFKLGSSYEWVVTKKAGRSSEPDLLELEERETKAMIHPQLYRGTSDSGLSELNKLKEHQEAAPKPPPVKKLNKIYKKELALAFLLLTAALRSLLSAQGVHFYFLLFQGVSFLLVGLDLIGEQMS
>Malsi_10g015970
MSRAQNHEFQEWWNKQRQTNHDLLLSSDESSHLLTVDIHSPRPDRTVGKDRSRSARQLSWVCRLKFQQIAASLASVANSFLVLLLTANRRVTSPDSPADSVSSRLYRAIKVFLVVVLLLLCFELVAYFKGWHFSPPSVRSGELAELVYANWLHVRVNYLAPPLQSFTNVCIVLFLIQSVDRVVLVLGCFWIKFRRVKPKAVMEYKTTSSPSSSNVEEGNAEKVNLEDYPMVLLQIPMCNEREVYHQSIAAVCIQDWPNERMLVQVLDDSDDIEVQQLIKAEVNKWQQRGVPILYRHRLIRTGYKAGNLKSAMSCDYVKNYEFVAIFDSDFQPEPEFLKKTIPYFKGNDDLGLVQTRWSFVNKDENLLTRLQNINLSFHFEVEQQVNGVFINFFGFNGTAGVWRIKALEECGGWLERTTVEDMDVAVRAHLCGWKFIYLNDVKCVCELPESYGAYKKQQHRWHSGPMQLFRMCFFDILRSKVSVTKKANLIFLFFLLRKLILPFYSFTLFCIILPLTMFLPEAQLPAWVVCYVPGIMSVLNILPAPRSFPFIVPYLLFENTMSVTKFNAMISGLFQFGSSYEWIVTKKLGRSSETDLIAFERESVPLVPTTGLHRSASESGLEELTKLETTKKSGKKRRNRLYRKELVIAFVLLTASARSLLSAQGIHFYFLLFQGITFLVVGLDLIGEQVS
>Malsi_15g006450
MEPSFSWWNNNKDTHRGTPVVVKMENPNWSMVELEGPTDKDFLISESPGRVRGKNAKQFTWVLLLRAHRAAGCLTSIGSAMLGLASAIRRRIASGRMDTDADVEPASVREVENPAVRSRFYFCIKMFLWLSVLLLGFEVAAYFKGWHFGAPHLQLEYLWASPLGVKGAFDWVYSKWVFFRVEYLAPPLQFLASSCIVLFMIQSLDRLILCLGCFWIRFKNIKPVPKEGALDPETGETGYFPMVLVQIPMCNEKEVYQTSIAAVCNLDWPKSKLLIQILDDSDDPTTQFLIKEEVHKWQQEGANILYRHRVIRDGYKAGNLKSAMHCSYVKDYEFVAIFDADFQPTPDFLKRTVPHFKGNDELGLVQARWSFVNKDENLLTRLQNINLSFHFEVEQQVNSVFINFFGFNGTAGVWRIKALEEAGGWLERTTVEDMDIAVRAHLHGWKFIFLNDVECQCELPESYEAYRKQQHRWHSGPMQLFRLCLPAIIKSKISIGKKFNLIFLFFLLRKLILPFYSFTLFCIILPMTMFIPEAELPAWVVCYIPATMSFLNILPAPKAFPFIVPYLLFENTMSVTKFNAMISGLFQLGSAYEWVVTKKSGRSSEGDLTSLVEKPKHQRGVSVPDLVEMKEVIRQQEQRASKKKKHNRIYTKELALAFLLLTAAARSLLSAQGIHFYFLLFQGVSFLLVGLDLIGEQVE
>Malsi_17g003400
MAPSSVVVTIEKPENPSLKHNLLDSSAFLEKQKAVSTKQFTWVLLLKVNRVFACLSWLPMALKAMFLSLKKRIALSDLTDEEPKTRGRLYRFIKVFLGLSIVALVFEMIAHYKNWNLSLYQPWEAQGLVQWCYMVWLTFRVDYISPVAITMSNFCVVLFLIQSFDRLVLCVGCFWIKYKKIKPTIAEDAFDIEDPSSFPMVLIQIPMCNEREVYEQAIASSCQMDWPRDRLLIQVLDDSDDIILQNLIKDEVSLWHQKGVNIIYRHRLIRTGYKAGNLKSAMGCDYVKDYEFVAIFDADFTPNSDYLKRTVPHFKGNPELGLVQARWSFVNKDENLLTRLQNINLCFHFEVEQQVNGVFLNFFGFNGTAGVWRIKALEESGGWLERTTVEDMDIAVRAHLNGWKMIFLNDVRVLCELPESYETYKKQQHRWHSGPMQLFRLCLPAILTSKISMWKKSNLIFLFFLLRKLILPFYSFTLFCIILPLTMFLPEAELPLWVICYIPIFMSFLNILPSPKSFPFLVPYLLFENTMSVTKFNAMVSGLFQLGSSYEWVVTKKTGRSSESDLLAYSERQSLSANEEKILRRNSESGLELLSKLKEQEEVVPKKKKKNGIYRKELALAFLLLTAAARSFLSAHGVHFYFLLFQGLSFLAVGLDLIGEQMG
>Malsi_17g013130
MVPSLDFPRWWGKESTSRGNPVVVTMENRNYSVLEINGPDEVFRPVDKDRGKNAKQFTWVLLLKAHKAIGFVSWIGNIVWSLFVSIKKRLIFGTLETEKSGKGRILYRVIVVFLVMALAFLAFELMAHLKGWHLHIPQSLEIRGWLHSVYFSWLEFRAGYIAPAIQGLTNFCVALFLIQSADRMLLCLGCFWIKFKKIKPKLKEVPLKSDDLEGPGCNYPKVLVQIPMCNEREVYEQSISAVCQLDWPKERLLIQVLDDSDDESIQWLIKGEVSKWNQRGVNIIYRHRLVRTGYKAGNLKSAMNCDYVKDYEFVAIFDADFQPNPDYLKLTVPHFKDNPELGLVQARWCFVNTDENLLTRLQNINLCFHFEVEQQVNGVFLNFFGFNGTAGVWRIKALEESGGWLERTTVEDMDIAVRAHLCGWKFIFLNDVKVLCELPESYEAYKKQQHRWHSGPMHLFRLCLPAIIRSKMKFWKKANLILLFFLLRKLILPFYSFTLFCIILPLTMFVPEAELSMWVICYVPVFMSFMNILPSLRSFPFIVPYLLFENTMSVTKFNAMVSGLFKLGSSYEWVVTKKAGRSSEPDLLELEERETKAMIHPQLYRGTSDSGLSELSKLKEQQEAAPKPPPVKKLNKIYKKELALAFLLLTAAVRSLLSAQGVHFYFLLFQGVSFLLVGLDLIGEQMS
>Malsy_05g015900
MSRAQNHEFQEWWNKQRKSNHDLLLSSDESSHLLTVDVHSPGPDRTVGKDRSRSARQLSWVCLLKFQQIAASLTSLGNSFLVLLRTANRRVTSPDSPADSASSRLYRAIKVFLIVVLLLLCFELVAYFKGWHFSPPSVRSGELAELVYANWLHVRVNYLAPLLQSFTNVCIVLFLIQSVDRVVLVLGCFWIKFRRVKPKAVMEYKTTSSSSSNNVEEGNAENVNLEDYPMVLLQIPMCNEREVYHQSIAAVCIQDWPKERMLVQVLDDSDDREVQQLIKAEVNKWQQRGVPILYRHRLIRTGYKAGNLKSAMSCDYVKNYEFVAIFDSDFQPEPEFLKKTVPYFKGNDDLGLVQTRWSFVNKDENLLTRLQNINLSFHFEVEQQVNGVFINFFGFNGTAGVWRIKALEECGGWLERTTVEDMDVAVRAHLCGWKFIYLNDVKCLCELPESYGAYKKQQHRWHSGPMQLFRMCFFDILRSKVSVTKKANLIFLFFLLRKLILPFYSFTLFCIILPLTMFLPEAQLPAWVVCYVPGIMSVLNILPAPRSFPFIVPYLLFENTMSVTKFNAMISGLFQFGSSYEWIVTKKLGRSSETDLIAFERESEPLVPTTSLHRSASESGLEELTKLETTKKTGKKRRNRLYRKELVIAFVLLTASARSLLSAQGIHFYFLLFQGITFLVVGLDLIGEQVS
>Malsy_08g006970
MAPSFSWWNNTKDTHRGTPVVIKMENPNWSMVELEGPSDEDFLISESPGRVRGKNAKQFTWVLLLKAHRAAGCLTSIGSAMLGLASAVRRRVASGRMDTDADVEPHGVREVDNPAVRSRFYFCIKMFLCLSVLLLGFEVAAYFKGWHFGPAHLQLEYLWASPFGVKGAFDWVYSKWVLFRVQYLAPPLQFLASSCIVLFMIQSLDRLILCLGCFWIRFKKIKPVPKEGSFDPETGETGYFPMVLVQIPMCNEKEVYQTSIAAVCNLDWPKSKMLIQILDDSDDPTTQFLIKEEVHKWQQEGANIVYRHRVIRDGYKAGNLKSAMNCSYVKDYEFVAIFDADFQPTPDFLKRTVPHFMGNDELGLVQARWSFVNRDENLLTRLQNINLSFHFEVEQQVNSVFINFFGFNGTAGVWRIKALEEAGGWLERTTVEDMDIAVRAHLHGWKFIFLNDVECQCELPESYEAYRKQQHRWHSGPMQLFRLCLPAIIKSKISIGKKFNLIFLFFLLRKLILPFYSFTLFCIILPMTMFIPEAELPAWVVCYIPATMSFLNILPAPKAFPFIVPYLLFENTMSVTKFNAMISGLFQLGSAYEWVVTKKSGRSSEGDLTSLVEKPKHQRGVSVPDLDEMKEEIRQQEQKVSRKKKHNRIYTKELALAFLLLTAAARSLLSAQGIHFYFLLFQGVSFLLVGLDLIGEQVE
>Malsy_08g011760
MAPRLDFSSFWAKESRNGTPVVVTMENPNFSVVEIDSPDAAFRPVDKSRGKNAKQVTWVLLLKAHRAVSCIGWVATLFWTLLSTIKKRLIFRQGVSMENGKLGNQKLLFTVIRVFLFTSLAILAFEVVAYYKGWHYFRNPSLHIPGTSDIQSLLHLVYVGWLSFRADYIAPPIQALSKFCIVLFLIQSVDRMILSLGCLWIKLKKIKPRIDRESLKSEDVEKSKYEYPMVLIQIPMCNEKEVYEQSISAVCQIDWPKDRVLIQVLDDSDDESIQWLIKTEVANWSQKGINIIYRHRVVRTGYKAGNLKSAMSCDYVRDYEFVAIFDADFQPNPDFLKQTVPHFKDNPELGLVQARWAFVNKEENLLTRLQNVNLCFHFEVEQQVNGVFLNFFGFNGTAGVWRIKALEGSGGWLERTTVEDMDIAVRAHLNGWKFIYLNDVKVLCEVPESYEAYRKQQHRWHSGPMQLFRLCLPAIITSKISAWKKANLILLFFLLRKLILPFYSFTLFCIILPLTMFVPEAELPAWVICYVPVFMSFLNILPSPKSFPFIIPYLLFENTMSVTKFNAMVSGLFQLGSSYEWVITKKTGRSSELDLLAAAERETKMVNQLPVHRGASETELSVLNRIMEQKEVAPKPIKKANKIYRKELALAFLLLTASVRSLLAAQGVHFYFLLFQGVTFLLVGLDLIGEQMS
>Malsy_09g003070
MAPSTVVVTIEKPENPSLKHNLLDSSAFLEKQKAVSTKQFTWVLLLKVNRVFACLSWLPMALSGMFLSLKKRISRSDLTDEEPKTRGRLYKFIKVFLGLSILALVMEVVAHYKNWNLNLYQPWEVQGLVQWCYMVWLTFRVDYIAPTAIMMSNFCVVLFLIQSFDRLVLCVGCFWIKYKKIKPTIAEDAFDIEDPSSFPMVLIQIPMCNEREVYEQAIASACQMDWPRDRLLIQVLDDSDDINLQNLIKDEVSLWHQKGVNIIYRHRLIRTGYKAGNLKSAMGCDYVKDYEFVAIFDADFTPNSDYLKLTVPHFKGNPELGLVQARWSFVNKDENLLTRLQNINLCFHFEVEQQVNGVFLNFFGFNGTAGVWRIKALEESGGWLERTTVEDMDIAVRAHLNGWKMIFLNDVRVLCELPESYETYKKQQHRWHSGPMQLFRLCLPAILTSKISIWKKSNLIFLFFLLRKLILPFYSFTLFCIILPLTMFLPAAELPLWVICYIPIFMSFLNILPSPKSFPFLVPYLLFENTMSVTKFNAMVSGLFQLGSSYEWVVTKKTGRSSESDLLAYAERESMSASEEKILRRNSESGLALLSKLKEQEVVAPKKKKKNGIYRKELALAFLLLTAAARSFLSAHGVHFYFLLFQGLSFLAVGLDLIGEQMG
>Malsy_09g012910
MAPSLNFSRWWGKERTSKGNPVVVTMENPNYSVLEINGPDEVFRPVDKDRGKNARQFTWALLLKAHKAVGFVSWIGNIVWSLLGSIKKRLIFGTVETEKSGKGRILYRVIMVFLMMALAFLAFELMAHFKGWHLHIPQSLEIRGWLHSIYFSWLEFRAGYIAPAIQGLTNFCVVLFLIQSADRMLLCLGCFWIKFKKIKPKFEVPLKLDDLEAPGCNYPKVLVQIPMCNEREVYEQSISAVCQLDWPKERLLIQVLDDSDDESIQWLIKGEVAKWNQRGVNIIYRHRLVRTGYKAGNLKSAMNCDYVKDYEFVAIFDADFQPNPDYLKLTVPHFKDNPELGLVQARWSFVNTDENLLTRLQNINLCFHFEVEQQVNGVFLNFFGFNGTAGVWRIKALEESGGWLERTTVEDMDIAVRAHLCGWKFIFLNDVKVLCELPESYEAYKKQQHRWHSGPMHLFRLCLPAIISSKMKFWKKANLILLFFLLRKLILPFYSFTLFCIILPLTMFVPEAELSMWVICYVPVFMSFMNILPSLRSFPFIVPYLLFENTMSVTKFNAMVSGLFKLGSSYEWVVTKKAGRSSEPDLLELEERETKAMIHPQLYRGTSDSGLSELNKLKEHQEAAPKPPPVKKLNKIYKKELALAFLLLTAALRSLLSAQGVHFYFLLFQGVSFLLVGLDLIGEQMS
>Malsy_10g015190
MSRAQNHEFQEWWNKQRQTNHDLLLSSDESSHLLTVDIHSPRPDRTVGKDRSRSARQLSWVCRLKFQQIAASLASVANSFLVLLLTANRRVTSPDSPADSASSRLYRAIKVFLVVVLLLLCFELVAYFKGWHFSPPSVRSGELAELVYANWLHVRVNYLAPPLQSFTNVCIVLFLIQSVDRVVLVLGCFWIKFRRVKPKAVMEYKTTSSPSSSNVEEGNAEKVNLEDYPMVLLQIPMCNEREVYHQSIAAVCIQDWPNERMLVQVLDDSDDIEVQQLIKAEVNKWQQRGVPILYRHRLIRTGYKAGNLKSAMSCDYVKNYEFVAIFDSDFQPEPEFLKKTIPYFKGNDDLGLVQTRWSFVNKDENLLTRLQNINLSFHFEVEQQVNGVFINFFGFNGTAGVWRIKALEECGGWLERTTVEDMDVAVRAHLCGWKFIYLNDVKCVCELPESYGAYKKQQHRWHSGPMQLFRMCFFDILRSKVSVTKKANLIFLFFLLRKLILPFYSFTLFCIILPLTMFLPEAQLPAWVVCYVPGIMSVLNILPAPRSFPFIVPYLLFENTMSVTKFNAMISGLFQFGSSYEWIVTKKLGRSSETDLIAFERESVPLVPTTGLHRSASESGLEELTKLETTKKSGKKRRNRLYRKELVIAFVLLTASARSLLSAQGIHFYFLLFQGITFLVVGLDLIGEQVS
>Malsy_15g005540
MAPSFSWWNNNKDTHRGTPVVVKMENPNWSMVELEGPTDKDFLISESPGRVRGKNAKQFTWVLLLRAHRAAGCLTSIGSAMLGLASAIRRRIASGRMDTDADVGPASVREVENPAVRSRFYFCIKMILWLSVLLLGFEVAAYFKGWHFGAPHLQLEYLWASPLGVKGAFDWVYSKWVFFRVEYLAPPLQFLASSCIVLFMIQSLDRLILCLGCFWIRFKNIKPVPKEGAFDPETGETGYFPMVLVQIPMCNEKEVYQTSIAAVCNLDWPKSKLLIQILDDSDDPTTQFLIKEEVHKWQQEGANILYRHRVIRDGYKAGNLKSAMHCSYVKDYEFVAIFDADFQPTPDFLKRTVPHFKGNDELGLVQARWSFVNKDENLLTRLQNINLSFHFEVEQQVNSVFINFFGFNGTAGVWRIKALEEAGGWLERTTVEDMDIAVRAHLHGWKFIFLNDVECQCELPESYEAYRKQQHRWHSGPMQLFRLCLPAIIKSKISIGKKFNLIFLFFLLRKLILPFYSFTLFCIILPMTMFIPEAELPAWVVCYIPATMSFLNILPAPKAFPFIVPYLLFENTMSVTKFNAMISGLFQLGSAYEWVVTKKSGRSSEGDLTSLVEKPKHQRGVSVPDLVEMKEVIRQQEQRASKKKKHNRIYTKELALAFLLLTAAARSLLSAQGIHFYFLLFQGVSFLLVGLDLIGEQVE
>Malsy_17g003330
MAPSSVVVTIEKPENPSLKHNLLDSSAFLEKQKAVSTKQFTWVLLLKVNRVFACLSWLPMALKAMFLSLKKRIALSDLTDEEPKTRGRLYRFIKVFLGLSIVALVFEMIAHYKNWNLSLYQPWEAQGLVQWCYMVWLTFRVDYISPVAITMSNFCVVLFLIQSFDRLVLCVGCFWIKYKKIKPTIAEDAFDIEDPSSFPMVLIQIPMCNEREVYEQAIASSCQMDWPRDRLLIQVLDDSDDIILQNLIKDEVSLWHQKGVNIIYRHRLIRTGYKAGNLKSAMGCDYVKDYEFVAIFDADFTPNSDYLKRTVPHFKGNPELGLVQARWSFVNKDENLLTRLQNINLCFHFEVEQQVNGVFLNFFGFNGTAGVWRIKALEESGGWLERTTVEDMDIAVRAHLNGWKMIFLNDVRVLCELPESYETYKKQQHRWHSGPMQLFRLCLPAILTSKISMWKKSNLIFLFFLLRKLILPFYSFTLFCIILPLTMFLPEAELPLWVICYIPIFMSFLNILPSPKSFPFLVPYLLFENTMSVTKFNAMVSGLFQLGSSYEWVVTKKTGRSSESDLLAYSERESLSANEEKILRRNSESGLELLSKLKEQEEVVPKKKKKNGIYRKELALAFLLLTAAARSFLSAHGVHFYFLLFQGLSFLAVGLDLIGEQMG
>Malsy_17g012930
MVPSLDFPRWWGKESTSRGNPVVVTMENRNYSVLEINGPDEVFRPVDKDRGKNAKQFTWVLLLKAHKAIGFVSWIGNIVWSLFVSIKKRLIFGTLETEKSGKGRILYRVIVVFLVMALAFLAFELMAHLKGWHLHIPQSLEIRGWLHSVYFSWLEFRAGYIAPAIQGLTNFCVALFLIQSADRMLLCLGCFWIKFKKIKPKLKEVPLKSDDLEGPGCNYPKVLVQIPMCNEREVYEQSISAVCQLDWPKERLLIQVLDDSDDESIQWLIKGEVSKWNQRGVNIIYRHRLVRTGYKAGNLKSAMNCDYVKDYEFVAIFDADFQPSPDYLKLTVPHFKDNPELGLVQARWCFVNTDENLLTRLQNINLCFHFEVEQQVNGVFLNFFGFNGTAGVWRIKALEESGGWLERTTVEDMDIAVRAHLCGWKFIFLNDVKVLCELPESYEAYKKQQHRWHSGPMHLFRLCLPAIIRSKMKFWKKANLILLFFLLRKLILPFYSFTLFCIILPLTMFVPEAELSMWVICYVPVFMSFMNILPSLRSFPFIVPYLLFENTMSVTKFNAMVSGLFKLGSSYEWVVTKKAGRSSEPDLLELEERETKAMIHPQLYRGTSDSGLSELSKLKEQQEAAPKPPHVKKLNKIYKKELALAFLLLTAAVRSLLSAQGVHFYFLLFQGVSFLLVGLDLIGEQMS
>Maldo_GDDH_05G1166000
SFTQKITEIWEEGDDDELFIYANANYYLIKLIKLMSRAQNHEFQEWWNKQRKSNHDLLLSSDESSHLLTVDVHSPGPDRTVGKDRSRSARQLSWVCLLKFQQIAASLTSLGNSFLVLLRTANRRVTSPDSPADSASSRLYRAIKVFLIVVLLLLCFELVAYFKGWHFSPPSVRSGELAELVYANWLHVRVNYLAPLLQSFTNVCIVLFLIQSVDRVVLVLGCFWIKFRRVKPKAVMEYKTTSSSSSNNVEEGNAENVNLEDYPMVLLQIPMCNEREVYHQSIAAVCIQDWPKERMLVQVLDDSDDREVQQLIKAEVNKWQQRGVPILYRHRLIRTGYKAGNLKSAMSCDYVKNYEFVAIFDSDFQPEPEFLKKTVPYFKGNDDLGLVQTRWSFVNKDENLLTRLQNINLSFHFEVEQQVNGVFINFFGFNGTAGVWRIKALEECGGWLERTTVEDMDVAVRAHLCGWKFIYLNDVKCLCELPESYGAYKKQQHRWHSGPMQLFRMCFFDILRSKVSVTKKANLIFLFFLLRKLILPFYSFTLFCIILPLTMFLPEAQLPAWVVCYVPGIMSVLNILPAPRSFPFIVPYLLFENTMSVTKFNAMISGLFQFGSSYEWIVTKKLGRSSETDLIAFERESEPLVPTTSLHRSASESGLEELTKLETTKKTGKKRRNRLYRKELVIAFVLLTASARSLLSAQGIHFYFLLFQGITFLVVGLDLIGEQVS
>Maldo_GDDH_08G1076900
MAPSFSWWNNTKDTHRGTPVVIKMENPNWSMVELEGPSDEDFLISESPGRVRGKNAKQFTWVLLLKAHRAAGCLTSIGSAMLGLASAIRRRVASGRMDTDADVEPHGVREVENPAVRSRFYFCIKMFLCLSVLLLGFEVAAYFKGWHFGPAHLQLEYLWASPFGVKGAFDWVYSKWVLFRVQYLAPPLQFLASSCIVLFMIQSLDRLILCLGCFWIRFKKIKPVPKEGSFDPETGETGYFPMVLVQIPMCNEKEVYQTSIAAVCNLDWPKSKMLIQILDDSDDPTTQFLIKEEVHKWQQEGANIVYRHRVIRDGYKAGNLKSAMNCSYVKDYEFVAIFDADFQPTPDFLKRTVPHFMGNDELGLVQARWSFVNRDENLLTRLQNINLSFHFEVEQQVNSVFINFFGFNGTAGVWRIKALEEAGGWLERTTVEDMDIAVRAHLHGWKFIFLNDVECQCELPESYEAYRKQQHRWHSGPMQLFRLCLPAIIKSKISIGKKFNLIFLFFLLRKLILPFYSFTLFCIILPMTMFIPEAELPAWVVCYIPATMSFLNILPAPKAFPFIVPYLLFENTMSVTKFNAMISGLFQLGSAYEWVVTKKSGRSSEGDLTSLVEKPKHQRGVSVPDLDEMKEEIRQQEQKVSRKKKHNRIYTKELALAFLLLTAAARSLLSAQGIHFYFLLFQGVSFLLVGLDLIGEQVE
>Maldo_GDDH_08G1126200
MAPRLDFSSFWAKESRKGTPVVVTMENPNFSVVEIDGPDAAFRPVDKSRGKNAKQVTWVLLLKAHRAVSCIGWVATLFWTLLSTIKKRLIFRQGVSMENGKLGNQKLLFTVIRVFLFTSLAILAFEVVAYYKGWHYFRNPSLHIPGTSDIQSLLHLVYVGWLSFRADYIAPPIQALSKFCIVLFLIQSVDRMILSLGCLWIKLKKIKPRIDRESLKSEDVEKSKYEYPMVLIQIPMCNEKEVYEQSISAVCQIDWPKDRVLIQVLDDSDDESIQWLIKTEVANWSQKGINIIYRHRVVRTGYKAGNLKSAMSCDYVRDYEFVAIFDADFQPNPDFLKQTVPHFKDNPELGLVQARWAFVNKEENLLTRLQNVNLCFHFEVEQQVNGVFLNFFGFNGTAGVWRIKALEGSGGWLERTTVEDMDIAVRAHLNGWKFIYLNDVKVPCEVPESYEAYRKQQHRWHSGPMQLFRLCLPAIITSKISAWKKANLILLFFLLRKLILPFYSFTLFCIILPLTMFVPEAELPAWVICYVPVFMSFLNILPSPKSFPFIIPYLLFENTMSVTKFNAMVSGLFQLGSSYEWVITKKTGRSSELDLLAAAERETKMVNQLPVHRGASETELSVLNRIMEQKEVAPKPIKKANKIYRKELALAFLLLTASVRSLLAAQGVHFYFLLFQGVTFLLVGLDLIGEQMS
>Maldo_GDDH_09G1037900
MAPSTVVVTIEKPENPSLKHNLLDSSAFLEKQKAVSTKQFTWVLLLKVNRVFACLSWLPMALSGMFLSLKKRISRSDLTDEEPKTRGRLYKFIKVFLGLSILALVMEVVAHYKNWNLNLYQPWEVQGLVQWCYMVWLTFRVDYIAPTAIMMSNFCVVLFLIQSFDRLVLCVGCFWIKYKKIKPTIAEDAFDIEDPSSFPMVLIQIPMCNEREVYEQAIASACQMDWPRDRLLIQVLDDSDDINLQNLIKDEVSLWHQKGVNIIYRHRLIRTGYKAGNLKSAMGCDYVKDYEFVAIFDADFTPNSDYLKLTVPHFKGNPELGLVQARWSFVNKDENLLTRLQNINLCFHFEVEQQVNGVFLNFFGFNGTAGVWRIKALEESGGWLERTTVEDMDIAVRAHLNGWKMIFLNDVRVLCELPESYETYKKQQHRWHSGPMQLFRLCLPAILTSKISIWKKSNLIFLFFLLRKLILPFYSFTLFCIILPLTMFLPEAELPLWVICYIPIFMSFLNILPSPKSFPFLVPYLLFENTMSVTKFNAMVSGLFQLGSSYEWVVTKKTGRSSESDLLAYAERESMSASEEKILRRNSESGLALLSKLKEQEVVAPKKKKKNGIYRKELALAFLLLTAAARSFLSAHGVHFYFLLFQGLSFLAVGLDLIGEQMG
>Maldo_GDDH_09G1158600
MAPSLNFSRWWGKERTSKGNPVVVTMENPNYSVLEINGPDEVFRPVDKDRGKNARQFTWALLLKAHKAVGFVSWIGNIVWSLLGSIKKRLIFGTVETEKSGKGRILYRVIMVFLMMALAFLAFELMAHFKGWHLHIPQSLEIRGWLHSIYFSWLEFRAGYIAPAIQGLTNFCVALFLIQSADRMLLCLGCFWIKFKKIKPKFEVPLKSDDLEAPGCNYPKVLVQIPMCNEREVYEQSISAVCQLDWPKERLLIQVLDDSDDESIQWLIKGEVAKWNQRGVNIIYRHRLVRTGYKAGNLKSAMNCDYVKDYEFVAIFDADFQPNPDYLKLTVPHFKDNPELGLVQARWSFVNTDENLLTRLQNINLCFHFEVEQQVNGVFLNFFGFNGTAGVWRIKALEESGGWLERTTVEDMDIAVRAHLCGWKFIFLNDVKVLCELPESYEAYKKQQHRWHSGPMHLFRLCLPAIISSKMKFWKKANLILLFFLLRKLILPFYSFTLFCIILPLTMFVPEAELSMWVICYVPVFMSFMNILPSLRSFPFIVPYLLFENTMSVTKFNAMVSGLFKLGSSYEWVVTKKAGRSSEPDLLELEERETKAMIHPQLYRGTSDSGLSELNKLKEHQEAAPKPPPVKKLNKIYKKELALAFLLLTAALRSLLSAQGVHFYFLLFQGVSFLLVGLDLIGEQMS
>Maldo_GDDH_10G1156200
MSRAQNHEFQEWWNKQRQTNHDLLLSSDESSHLLTVDIHSPRPDRTVGKDRSRSARQLSWVCRLKFQQIAASLASVANSFLVLLLTANRRVTSPDSPADSASSRLYRAIKVFLVVVLLLLCFELVAYFKGWHFSPPSVRSGELAELVYANWLHVRVNYLAPPLQSFTNVCIVLFLIQSVDRVVLVLGCFWIKFRRVKPKAVMEYKTTSSPSSSNVEEGNAEKVNLEDYPMVLLQIPMCNEREVYHQSIAAVCIQDWPNERMLVQVLDDSDDIEVQQLIKAEVNKWQQRGVPILYRHRLIRTGYKAGNLKSAMSCDYVKNYEFVAIFDSDFQPEPEFLKKTIPYFKGNDDLGLVQTRWSFVNKDENLLTRLQNINLSFHFEVEQQVNGVFINFFGFNGTAGVWRIKALEECGGWLERTTVEDMDVAVRAHLCGWKFIYLNDVKCVCELPESYGAYKKQQHRWHSGPMQLFRMCFFDILRSKVSVTKKANLIFLFFLLRKLILPFYSFTLFCIILPLTMFLPEAQLPAWVVCYVPGIMSVLNILPAPRSFPFIVPYLLFENTMSVTKFNAMISGLFQFGSSYEWIVTKKLGRSSETDLIAFERESVPLVPTTGLHRSASESGLEELTKLETTKKSGKKRRNRLYRKELVIAFVLLTASARSLLSAQGIHFYFLLFQGITFLVVGLDLIGEQVS
>Maldo_GDDH_15G1064400
MAPSFSWWNNNKDTHRGTPVVVKMENPNWSMVELEGPTDKDFLISESPGRVRGKNAKQFTWVLLLRAHRAAGCLTSIGSAMLGLASAIRRRIASGRMDTDADVGPASVREVENPAVRSRFYFCIKMILWLSVLLLGFEVAAYFKGWHFGAPHLQLEYLWASPLGVKGAFDWVYSKWVFFRVEYLAPPLQFLASSCIVLFMIQSLDRLILCLGCFWIRFKNIKPVPKEDAFDPETGETGYFPMVLVQIPMCNEKEVYQTSIAAVCNLDWPKSKLLIQILDDSDDPTTQFLIKEEVHKWQQEGANILYRHRVIRDGYKAGNLKSAMHCSYVKDYEFVAIFDADFQPTPDFLKRTVPHFRGNDELGLVQARWSFVNKDENLLTRLQNINLSFHFEVEQQVNSVFINFFGFNGTAGVWRIKALEEAGGWLERTTVEDMDIAVRAHLHGWKFIFLNDVECQCELPESYEAYRKQQHRWHSGPMQLFRLCLPAIIKSKISIGKKFNLIFLFFLLRKLILPFYSFTLFCIILPMTMFIPEAELPAWVVCYIPATMSFLNILPAPKAFPFIVPYLLFENTMSVTKFNAMISGLFQLGSAYEWVVTKKSGRSSEGDLTSLVEKPKHQRGVSVPDLVEMKEVIRQQEQRASKKKKHNRIYTKELALAFLLLTAAARSLLSAQGIHFYFLLFQGVSFLLVGLDLIGEQVE
>Maldo_GDDH_17G1038900
MAPSSVVVTIEKPENPSLKHNLLDSSAFLEKQKAVSTKQFTWVLLLKVNRVFACLSWLPMALKAMFLSLKKRIALSDLTDEEPKTRGRLYRFIKVFLGLSIVALVFEMIAHYKNWNLSLYQPWEAQGLVQWCYMVWLTFRVDYISPVAITMSNFCVVLFLIQSFDRLVLCVGCFWIKYKKIRPTIAEDAFDIEDPSSFPMVLIQIPMCNEREVYEQAIASSCQMDWPRDRLLIQVLDDSDDIILQNLIKDEVSLWHQKGVNIIYRHRLIRTGYKAGNLKSAMGCDYVKDYEFVAIFDADFTPNSDYLKRTVPHFKGNPELGLVQARWSFVNKDENLLTRLQNINLCFHFEVEQQVNGVFLNFFGFNGTAGVWRIKALEESGGWLERTTVEDMDIAVRAHLNGWKMIFLNDVRVLCELPESYETYKKQQHRWHSGPMQLFRLCLPAILTSKISIWKKSNLIFLFFLLRKLILPFYSFTLFCIILPLTMFLPEAELPLWVICYIPIFMSFLNILPSPKSFPFLVPYLLFENTMSVTKFNAMVSGLFQLGSSYEWVVTKKTGRSSESDLLAYSERESLSANEEKILRRNSESGLELLSKLKEQEEVVPKKKKKNGIYRKELALAFLLLTAAARSFLSAHGVHFYFLLFQGLSFLAVGLDLIGEQMG
>Maldo_GDDH_17G1144800
MVPSLDFPRWWGKESTSRGNPVVVTMENRNYSVLEVNGPDEVFRPVDKDRGKNAKQFTWVLLLKAHKAIGFVSWIGNIVWSLFVSIKKRLIFGTLETEKSGKGRILYRVIVVFLVMALAFLAFELMAHLKGWHLHIPQSLEIRGWLHSVYFSWLEFRAGYIAPAIQGLTNFCVALFLIQSADRMLLCLGCFWIKFKKIKPKLKEVPLKSDDLEGPGCNYPKVLVQIPMCNEREVYEQSISAVCQLDWPKERLLIQVLDDSDDESIQWLIKGEVSKWNQRGVNIIYRHRLVRTGYKAGNLKSAMNCDYVKDYEFVAIFDADFQPSPDYLKLTVPHFKDNPELGLVQARWCFVNTDENLLTRLQNINLCFHFEVEQQVNGVFLNFFGFNGTAGVWRIKALEESGGWLERTTVEDMDIAVRAHLCGWKFIFLNDVKVLCELPESYEAYKKQQHRWHSGPMHLFRLCLPAIIRSKMKFWKKANLILLFFLLRKLILPFYSFTLFCIILPLTMFVPEAELSMWVICYVPVFMSFMNILPSLRSFPFIVPYLLFENTMSVTKFNAMVSGLFKLGSSYEWVVTKKAGRSSEPDLLELEERETKAMIHPQLYRGTSDSGLSELSKLKEQQEAAPKPPPVKKLNKIYKKELALAFLLLTAAVRSLLSAQGVHFYFLLFQGVSFLLVGLDLIGEQMS
>Maldo_Gala_05g015530
MSRAQNHEFQEWWNKQRKSNHDLLLSSDESSHLLTVDVHSPGPDRTVGKDRSRSARQLSWVCLLKFQQIAASLTSLGNSFLVLLRTANRRVTSPDSPADSASSRLYRAIKVFLIVVLLLLCFELVAYFKGWHFSPPSVRSGELAELVYANWLHVRVNYLAPLLQSFTNVCIVLFLIQSVDRVVLVLGCFWMKFRRVKPKAVMEYKTTSSSSSNNVEEGNAENVNLEDYPMVLLQIPMCNEREVYHQSIAAVCIQDWPKERMLVQVLDDSDDREVQQLIKAEVNKWQQRGVPILYRHRLIRTGYKAGNLKSAMSCDYVKNYEFVAIFDSDFQPEPEFLKKTVPYFKGNDDLGLVQTRWSFVNKDENLLTRLQNINLSFHFEVEQQVNGVFINFFGFNGTAGVWRIKALEECGGWLERTTVEDMDVAVRAHLCGWKFIYLNDVKCLCELPESYGAYKKQQHRWHSGPMQLFRMCFFDILRSKVSVTKKANLIFLFFLLRKLILPFYSFTLFCIILPLTMFLPEAQLPAWVVCYVPGIMSVLNILPAPRSFPFIVPYLLFENTMSVTKFNAMISGLFQFGSSYEWIVTKKLGRSSETDLIAFERESEPLVPTTSLHRSASESGLEELTKLETTKKTGKKRRNRLYRKELVIAFVLLTASARSLLSAQGIHFYFLLFQGITFLVVGLDLIGEQVS
>Maldo_Gala_08g007010
MAPSFSWWNNTKDTHRGTPVVIKMENPNWSMVELEGPSDEDFLISESPGRVRGKNAKQFTWVLLLKAHRAAGCLTSIGSAMLGLASAIRRRVASGRMDTDADVEPHGVREVENPAVRSRFYFCIKMFLCLSVLLLGFEVAAYFKGWHFGPAHLQLEYLWASPFGVKGAFDWVYSKWVLFRVQYLARPLQFLASSCIVLFMIQSLDRLILCLGCFWIRFKKIKPVPKEGSFDPETGETGYFPMVLVQIPMCNEKEVYQTSIAAVCNLDWPKSKMLIQILDDSDDPTTQFLIKEEVHKWQQEGANIVYRHRVIRDGYKAGNLKSAMNCSYVKDYEFVAIFDADFQPTPDFLKRTVPHFMGNDELGLVQARWSFVNRDENLLTRLQNINLSFHFEVEQQVNSVFINFFGFNGTAGVWRIKALEEAGGWLERTTVEDMDIAVRAHLHGWKFIFLNDVECQCELPESYEAYRKQQHRWHSGPMQLFRLCLPAIIKSKISIGKKFNLIFLFFLLRKLILPFYSFTLFCIILPMTMFIPEAELPAWVVCYIPATMSFLNILPAPKAFPFIVPYLLFENTMSVTKFNAMISGLFQLGSAYEWVVTKKSGRSSEGDLTSLVEKPKHQRGVSVPDLDEMKEEIRQQEQKVSRKKKHNRIYTKELALAFLLLTAAARSLLSAQGIHFYFLLFQGVSFLLVGLDLIGEQVE
>Maldo_Gala_08g011730
MAPRLDFSSFWAKESRKGTPVVVTMENPNFSVVEIDGPDAAFRPVDKSRGKNAKQVTWVLLLKAHRAVSCIGWVATLFWTLLSTIKKRLIFRQGVSMENGKLGNQKLLFTVIRVFLFTSLAILAFEVVAYYKGWHYFRNPSLHIPGTSDIQSLLHLVYVGWLSFRADYIAPPIQALSKFCIVLFLIQSVDRMILSLGCLWIKLKKIKPRIDRESLKSEDVEKSKYEYPMVLIQIPMCNEKEVYEQSISAVCQIDWPKDRVLIQVLDDSDDESIQWLIKTEVANWSQKGINIIYRHRVVRTGYKAGNLKSAMSCDYVRDYEFVAIFDADFQPNPDFLKQTVPHFKDNPELGLVQARWAFVNKEENLLTRLQNVNLCFHFEVEQQVNGVFLNFFGFNGTAGVWRIKALEGSGGWLERTTVEDMDIAVRAHLNGWKFIYLNDVKVPCEVPESYEAYRKQQHRWHSGPMQLFRLCLPAIITSKISAWKKANLILLFFLLRKLILPFYSFTLFCIILPLTMFVPEAELPAWVICYVPVFMSFLNILPSPKSFPFIIPYLLFENTMSVTKFNAMVSGLFQLGSSYEWVITKKTGRSSELDLLAAAERETKMVNQLPVHRGASETELSVLNRIMEQKEVAPKPIKKANKIYRKELALAFLLLTASVRSLLAAQGVHFYFLLFQGVTFLLVGLDLIGEQMS
>Maldo_Gala_09g003100
MAPSTVVVTIEKPENPSLKHNLLDSSAFLEKQKAVSTKQFTWVLLLKVNRVFACLSWLPMALSGMFLSLKKRISRSDLTDEEPKTRGRLYKFIKVFLGLSILALVMEVVAHYKNWNLNLYQPWEVQGLVQWCYMVWLTFRVDYIAPTAIMMSNFCVVLFLIQSFDRLVLCVGCFWIKYKKIKPTIAEDAFDIEDPSSFPMVLIQIPMCNEREVYEQAIASACQMDWPRDRLLIQVLDDSDDINLQNLIKDEVSLWHQKGVNIIYRHRLIRTGYKAGNLKSAMGCDYVKDYEFVAIFDADFTPNSDYLKLTVPHFKGNPELGLVQARWSFVNKDENLLTRLQNINLCFHFEVEQQVNGVFLNFFGFNGTAGVWRIKALEESGGWLERTTVEDMDIAVRAHLNGWKMIFLNDVRVLCELPESYETYKKQQHRWHSGPMQLFRLCLPAILTSKISIWKKSNLIFLFFLLRKLILPFYSFTLFCIILPLTMFLPEAELPLWVICYIPIFMSFLNILPSPKSFPFLVPYLLFENTMSVTKFNAMVSGLFQLGSSYEWVVTKKTGRSSESDLLAYAERESMSASEEKILRRNSESGLALLSKLKEQEVVAPKKKKKNGIYRKELALAFLLLTAAARSFLSAHGVHFYFLLFQGLSFLAVGLDLIGEQMG
>Maldo_Gala_09g013830
MAPSLNFSRWWGKERTSKGNPVVVTMENPNYSVLEINGPDEVFRPVDKDRGKNARQFTWALLLKAHKAVGFVSWIGNIVWSLLGSIKKRLIFGTVETEKSGKGRILYRVIMVFLMMALAFLAFELMAHFKGWHLHIPQSLEIRGWLHSIYFSWLEFRAGYIAPAIQGLTNFCVALFLIQSADRMLLCLGCFWIKFKKIKPKFEVPLKLDDLEAPGCNYPKVLVQIPMCNEREVYEQSISAVCQLDWPKERLLIQVLDDSDDESIQWLIKGEVAKWNQRGVNIIYRHRLVRTGYKAGNLKSAMNCDYVKDYEFVAIFDADFQPNPDYLKLTVPHFKDNPELGLVQARWSFVNTDENLLTRLQNINLCFHFEVEQQVNGVFLNFFGFNGTAGVWRIKALEESGGWLERTTVEDMDIAVRAHLCGWKFIFLNDVKVLCELPESYEAYKKQQHRWHSGPMHLFRLCLPAIISSKMKFWKKANLILLFFLLRKLILPFYSFTLFCIILPLTMFVPEAELSMWVICYVPVFMSFMNILPSLRSFPFIVPYLLFENTMSVTKFNAMVSGLFKLGSSYEWVVTKKAGRSSEPDLLELEERETKAMIHPQLYRGTSDSGLSELNKLKEHQEAAPKPPPVKKLNKIYKKELALAFLLLTAALRSLLSAQGVHFYFLLFQGVSFLLVGLDLIGEQMS
>Maldo_Gala_10g015260
MSRAQNHEFQEWWNKQRQTNHDLLLSSDESSHLLTVDIHSPRPDRTVGKDRSRSARQLSWVCRLKFQQIAASLASVANSFLVLLLTANRRVTSPDSPADSASSRLYRAIKVFLVVVLLLLCFELVAYFKGWHFSPPSVRSGELAELVYANWLHVRVNYLAPPLQSFTNVCIVLFLIQSVDRVVLVLGCFWIKFRRVKPKAVMEYKTTSSPSSSNVEEGNAEKVNLEDYPMVLLQIPMCNEREVYHQSIAAVCIQDWPNERMLVQVLDDSDDIEVQQLIKAEVNKWQQRGVPILYRHRLIRTGYKAGNLKSAMSCDYVKNYEFVAIFDSDFQPEPEFLKKTIPYFKGNDDLGLVQTRWSFVNKDENLLTRLQNINLSFHFEVEQQVNGVFINFFGFNGTAGVWRIKALEECGGWLERTTVEDMDVAVRAHLCGWKFIYLNDVKCVCELPESYGAYKKQQHRWHSGPMQLFRMCFFDILRSKVSVTKKANLIFLFFLLRKLILPFYSFTLFCIILPLTMFLPEAQLPAWVVCYVPGIMSVLNILPAPRSFPFIVPYLLFENTMSVTKFNAMISGLFQFGSSYEWIVTKKLGRSSETDLIAFERESVPLVPTTGLHRSASESGLEELTKLETTKKSGKNRRNRLYRKELVIAFVLLTASARSLLSAQGIHFYFLLFQGITFLVVGLDLIGEQVS
>Maldo_Gala_15g006190
MEPSFSWWNNNKDTHRGTPVVVKMENPNWSMVELEGPTDKDFLISESPGRVRGKNAKQFTWVLLLRAHRAAGCLTSIGSAMLGLASAIRRRIASGRMDTDADVEPASVREVENPAVRSRFYFCIKMFLWLSVLLLGFEVAAYFKGWHFGAPHLQLEYLWASPLGVKGAFDWVYSKWVFFRVEYLAPPLQFLASSCIVLFMIQSLDRLILCLGCFWIRFKNIKPVPKEGALDPETGETGYFPMVLVQIPMCNEKEVYQTSIAAVCNLDWPKSKLLIQILDDSDDPTTQFLIKEEVHKWQQEGANILYRHRVIRDGYKAGNLKSAMHCSYVKDYEFVAIFDADFQPTPDFLKRTVPHFKGNDELGLVQARWSFVNKDENLLTRLQNINLSFHFEVEQQVNSVFINFFGFNGTAGVWRIKALEEAGGWLERTTVEDMDIAVRAHLHGWKFIFLNDVECQCELPESYEAYRKQQHRWHSGPMQLFRLCLPAIIKSKISIGKKFNLIFLFFLLRKLILPFYSFTLFCIILPMTMFIPEAELPAWVVCYIPATMSFLNILPAPKAFPFIVPYLLFENTMSVTKFNAMISGLFQLGSAYEWVVTKKSGRSSEGDLTSLVEKPKHQRGVSVPDLVEMKEVIRQQEQRASKKKKHNRIYTKELALAFLLLTAAARSLLSAQGIHFYFLLFQGVSFLLVGLDLIGEQVE
>Maldo_Gala_17g003910
MAPSSVVVTIEKPENPSLKHNLLDSSAFLEKQKAVSTKQFTWVLLLKVNRVFACLSWLPMALKAMFLSLKKRIALSDLTDEEPKTRGRLYRFIKVFLGLSIVALVFEMIAHYKNWNLSLYQPWEAQGLVQWCYMVWLTFRVDYISPVAITMSNFCVVLFLIQSFDRLVLCVGCFWIKYKKIRPTIAEDAFDIEDPSSFPMVLIQIPMCNEREVYEQAIASSCQMDWPRDRLLIQVLDDSDDIILQNLIKDEVSLWHQKGVNIIYRHRLIRTGYKAGNLKSAMGCDYVKDYEFVAIFDADFTPNSDYLKRTVPHFKGNPELGLVQARWSFVNKDENLLTRLQNINLCFHFEVEQQVNGVFLNFFGFNGTAGVWRIKALEESGGWLERTTVEDMDIAVRAHLNGWKMIFLNDVRVLCELPESYETYKKQQHRWHSGPMQLFRLCLPAILTSKISIWKKSNLIFLFFLLRKLILPFYSFTLFCIILPLTMFLPEAELPLWVICYIPIFMSFLNILPSPKSFPFLVPYLLFENTMSVTKFNAMVSGLFQLGSSYEWVVTKKTGRSSESDLLAYSERESLSANEEKILRRNSESGLELLSKLKEQEEVVPKKKKKNGIYRKELALAFLLLTAAARSFLSAHGAELPLWVICYIPIFMSFLNILPSPKSFPFLVPYLLFENTMSVTKFNAMVSGLFQLGSSYEWVVTKKTGRSSESDLLAYSERESLSANEEKILRRNSESGLKLLSKLKEQEEVVPKKKKKNGIYRKELALAFLLLTAAARSFLSAHGVHFYFLLFQGLSFLAVGLDLIGEQMG
>Maldo_Gala_17g013570
MVPSLDFPRWWGKESTSRGNPVVVTMENRNYSVLEVNGPDEVFRPVDKDRGKNAKQFTWVLLLKAHKAIGFVSWIGNIVWSLFVSIKKRLIFGTLETEKSGKGRILYRVIVVFLVMALAFLAFELMAHLKGWHLHIPQSLEIRGWLHSVYFSWLEFRAGYIAPAIQGLTNFCVALFLIQSADRMLLCLGCFWIKFKKIKPKLKEVPLKSDDLEGPGCNYPKVLVQIPMCNEREVYEQSISAVCQLDWPKERLLIQVLDDSDDESIQWLIKGEVSKWNQRGVNIIYRHRLVRTGYKAGNLKSAMNCDYVKDYEFVAIFDADFQPSPDYLKLTVPHFKDNPELGLVQARWCFVNTDENLLTRLQNINLCFHFEVEQQVNGVFLNFFGFNGTAGVWRIKALEESGGWLERTTVEDMDIAVRAHLCGWKFIFLNDVKVLCELPESYEAYKKQQHRWHSGPMHLFRLCLPAIIRSKMKFWKKANLILLFFLLRKLILPFYSFTLFCIILPLTMFVPEAELSMWVICYVPVFMSFMNILPSLRSFPFIVPYLLFENTMSVTKFNAMVSGLFKLGSSYEWVVTKKAGRSSEPDLLELEERETKAMIHPQLYRGTSDSGLSELSKLKEQQEAAPKPPPVKKLNKIYKKELALAFLLLTAAVRSLLSAQGVHFYFLLFQGVSFLLVGLDLIGEQMS
>Pyrco_DAP_Chr10v0.1_24738.1
MSRAQNHEFQEWWNKQRQTNHDLLLSSDESSQLLTVDIHSPRPDRTVGKDRSRSARQLSWVCRLKFQQIAASLASVANSFLVLLRTANRRVTTPDSPADSSSSRLYRAIKVFLIVVLLLLCFELVAYFKGWHFSPPSVRSGELAELVYANWLHVRVNYLAPPLQSFTNVCIVLFLIQSVDRVVLVLGCFWIKFRRVKPKAVMEYKTTTSPSSSNVEEGNAEKVNLEDYPMVLLQIPMCNEREVYHQSIAAVCIQDWPNERMLVQVLDDSDDIEVQQLIKAEVNKWQQRGVPILYRHRLIRTGYKAGNLKSAMSCDYVKNYEFVAIFDSDFQPEPEFLKKTIPYFKGNDDLGLVQTRWSFVNKDENLLTRLQNINLSFHFEVEQQVNGVFINFFGFNGTAGVWRIKALEDCGGWLERTTVEDMDVAVRAHLCGWKFIYLNDVKCVCELPESYGAYKKQQHRWHSGPMQLFRMCFFDILRSKVSVTKKANLIFLFFLLRKLILPFYSFTLFCIILPLTMFLPEAQLPAWVVCYVPGIMSVLNILPAPRSFPFIVPYLLFENTMSVTKFNAMISGLFQFGSSYEWIVTKKLGRSSETDLIAFERGSVPLVPTTGLHRSASESGLEELTKLETTKKSGKKRRNRLYRKELVIAFVLLTASARSLLSAQGIHFYFLLFQGITFLVVGLDLIGEQVS
>Pyrco_DAP_Chr17v0.1_43177.1
MAPSSVVVTIEKPENPSLKHNLLDSSAFLEKQKAVSTKQFTWVLLLKVNRVFACLSWLPMALKATFLSLKKRIALSDLTDEEPKTRGRLYRFIKAFLGLSIVALVFEVIAHYKNWNLSLYQPWEAQGLVQWCYMVWLTFRVDYISPVAIAMSNFCVVLFLIQSFDRLVLCVGCFWIKYKKIKPTIAEDAFDIEDPSSFPMVLIQIPMCNEREVYEQAIASSCQMDWPRDRLLIQVLDDSDDIILQNLIKDEVSSWHQKGVNIIYRHRLIRTGYKAGNLKSAMGCDYVKDYEFVAIFDADFTPNSDYLKRTVPHFKGNPELGLVQARWSFVNKDENLLTRLQNINLCFHFEVEQQVNGVFLNFFGFNGTAGVWRIKALEESGGWLERTTVEDMDIAVRAHLNGWKMIFLNDVRVLCELPESYETYKKQQHRWHSGPMQLFRLCLPAILTSKISMWKKSNLIFLFFLLRKLILPFYSFTLFCIILPLTMFLPEAELPLWVICYIPIFMSFLNILPSPKSFPFLVPYLLFENTMSVTKFNAMVSGLFQLGSSYEWVVTKKTGRSSESDLLAYSERESLSANEEKILRRNSESGLELLSKLKEQEEVVPKKKKKNGIYRKELALAFLLLTAAARSFLSAHGVHFYFLLFQGLSFLAVGLDLIGVRRRRIRREVQAIKEQTKDAFVSVGGSMAEEGDAFYVVRKGNVIGIYKNFMDCQSQAGSSVCNPSVSVFKGHCLPKEAEEYLVSHGLKNASYTISASDVKDDDLFGKLVACPYQQPDSPAKDSPPKRSHEVAGTTAFPISQTQRKHFKSDNQPEALENSSSCPDSSIVKSDAKDSPPKRLQDMIGSTPFSISQRKHFTPDNYIENLGISSFCQTCMLEFDGASKGNPGQSGAGAVLRAEDGSAVYHLREGVGIATNNFAEYRAVILGLKYALEKGYKHIRVKGDSKLVCMQVQGLWKTKNPNMVDLCEVAKELKDMFTSFEINHVLREYNSEADVQANRAINLRDGQVEVDWNGK
>Pyrco_DAP_Chr17v0.1_43349.1
MAPSTVVVTIEKPENPSQKHNILDSSAFLEKQKAVSTKQFTWVLLLKVNRVFACLSWLPMALRAMFLSLKKRIARSDLTDEEPKTRGRLYKFIKVFLGLSILALVMEVVAHYKNWNLNLYQPWEVQGLVQWCYMVWLTFRVDYIAPAAIMMSNFCVVLFLIQSFDRLVLCVGCFWIKYKKIKPTIAEDAFDIEDPSSFPMVLIQIPMCNEREVYERAIASACQMDWPRDRLLIQVLDDSDDINLQNLIKDEVSLWHQKGVNIIYRHRLIRTGYKAGNLKSAMGCDYVKDYEFVAIFDADFTPNSDYLKLTVPHFKGNPELGLVQARWSFVNKDENLLTRLQNINLCFHFEVEQQVNGVFLNFFGFNGTAGVWRIKALEESGGWLERTTVEDMDIAVRAHLNGWKMIFLNDVRVLCELPESYETYKKQQHRWHSGPMQLFRLCLPAILTSKVQISSFNFVPLIASKEMLELFVYVSRSNLPKLCEFCADIDLEEIELDISFLSVEEANSSLLLIHIVLYHTSTDHVLTRG
>Pyrco_DAP_Chr17v0.1_43539.1
MAPSSVVVTIEKPENPSLKHNLLDSSAFLEKQKAVSTKQFTWVLLLKVNRVFACLSWLPMALKATFLSLKKRIALSDLTDEEPKTRGRLYRFIKAFLGLSIVALVFEVIAHYKNWNLSLYQPWEAQGLVQWCYMVWLTFRVDYISPVAIAMSNFCVVLFLIQSFDRLVLCVGCFWIKYKKIKPTIAEDAFDIEDPSSFPMVLIQIPMCNEREVYEQAIASSCQMDWPRDRLLIQVLDDSDDIILQNLIKDEVSSWHQKVEQQVNGVFLNFFGFNGTAGVWRIKALEESGGWLERTTVEDMDIAVRAHLSGWKMIFLNDVRVLCELPESYETYKKQQHRWHSGPMQLFRLCLPAILTSKISMWKKSNLIFLFFLLRKLILPFYSFTLFCIILPLTMFLPEAELPLWVICYIPIFMSFLNILPSPKSFPFLVPYLLFENTMSVTKFNAMVSGLFQLGSSYEWVVTKKTGRSSESDLLAYSERESLSANEEKILRRNSESGLELLSKLKEQEEVVPKKKKKNGIYRKELALAFLLLTAAARSFLSAHGVHFYFLLFQGLSFLAVGLDLIGVRRRLIRREVQAIKEQTKDAFLCCKLEVGASMAEEGDAFYVVRKGNVIGIYKNFMDCQSQAGSSVCNPSVSVFKGHCLPKEAEEYLVSHGLKNASYTISASDVKDDDLFGKLVACPYQQPDSPAKDSPPKRSHEVAGATAFPISQTQRKHFKSDNQPEALENSSSCPDSSIVKSDAKDSPLQDMIGSTPFSISQRKHFTPDNYIENLGISSFCQTCMLEFDGASKGNPGQSGAGAVLRAEDGSAVYHLREGVGIATNNFAEYRAVILGLKYALEKGYKHIRVKGDSKLVCMQVQGLWKTKNPNMVDLCEVAKELKDMFTSFEINHVLREYNSEADVQANRAINLRDGQVEVDWNGK
>Pyrco_DAP_Chr17v0.1_44704.1
MESPNYSVLEMNGPDEVFRPVDKDRGKNAKQFSWVLLLKAHKAVGFVSWIGNIVWSLFVSIKKRLIFGTVETEKSGKGRILYRVIMVFLVMALAFLAFEMMAHLKGWHLHIPQSLEIRGWLHSVYFSWLEFRAGYIAPAIQGLTNFCVALFLIQSADRMLLCLGCFWIKFKKIKPKLKEVPLKSDDLEGPGCNYPKVLVQIPMCNEREVYEQSISAVCQLDWPKERLLIQVLDDSDDESIQWLIKGEVANWNQRGVNIIYRHRLVRTGYKAGNLKSAMNCDYVKDYEFVAIFDADFQPNPDYLKLTVPHFKDNPELGLVQARWCFVNTDENLLTRLQNINLCFHFEVEQQVNGVFLNFFGFNGTAGVWRIEALEESGGWLERTTVEDMDIAVRAHLCGWKFIFLNDVKVLCELPESYEAYKKQQHRWHSGPMHLFRLCLPAIIRSKMKFWKKANLILLFFLLRKLILPFYSFTLFCIILPLTMFVPEAELSMWVICYVPVFMSFMNILPSLRSFPFIVPYLLFENTMSVTKFNAMVSGLFKLGSSYEWVVTKKAGRSSEPDLLELEERETKAMIHPQLYRGTSDSGLSELSKLKEQQEAAPKPPPVKKLNKIYKKELALAFLLLTAAVRSLLSAQGVHFYFLLFQGVSFLLVGLDLIGEQMS
>Pyrco_DAP_Chr5v0.1_11836.1
MSRAQNHEFQEWWNKQRKSNHDLLLSSDESSHLLTVDVHSPGPDRTVGKDRSHSARQLSWVCLLKFQQIAASLTSLANSFLVLLRTANRRVTSPDSPADSASSRLYRAIKVFLIVVLLLLCFELVAYFKGWHFSPPSVRSGELAELVYANWLHVRVNYLAPPLQSFTNVCIVLLLIQSVDRVVLVLGCFWIKFRRIKPKAVMEYKATSSSSSNNVEEGNAENMNLEDYPMVLLQIPMCNEREVYHQSIAAVCIQDWPKERMLVQVLDDSDDREVQQLIKAEVNKWQQRGVPILYRHRLIRTGYKAGNLKSAMSCDYVKNYEFVAIFDSDFQPEPEFLKKTVPYFKGNDDLGLVQTRWSFVNKDENLLTRLQNINLSFHFEVEQQVNGVFINFFGFNGTAGVWRIKALEECGGWLERTTVEDMDVAVRAHLCGWKFIYLNDVKCLCELPESYGAYKKQQHRWHSGPMQLFRMCFFDILRSKVSVTKKANLIFLFFLLRKLILPFYSFTLFCIILPLTMFLPEAQLPAWVVCYVPGIMSVLNILPAPRSFPFIVPYLLFENTMSVTKFNAMISGLFQFGSSYEWIVTKKLGRSSETDLIAFERESEPLVPTTGLHRSASESGLEELNKLKTTKKTGKKRRNRLYRKELVIAFVLLTASARSLLSAQGIHFYFLLFQGITFLVVGLDLIGEQVS
>Pyrco_DAP_Chr8v0.1_19475.1
MAPSFSWWNNTKDTHRGTPVVIKMENPNWSMVELEGPSDEDFLISESPGRVRGKNAKQFTWVLLLKAHRAAGCLTSIGSAMLGLASAIRRRVASGRMDTDADVEPHGVREVENPAVRSRFYFCIKMFLCLSVLLLGFEVAAYFKGWHFGPAHLQLEYLWASPFGVKGAFDWVYSKWVLFRVEYLAPPLQFLASSCIVLFMIQSLDRLILCLGCFWIRFKKIKPVPKEGSFDPETGETGYFPMVLVQIPMCNEKEVYQTSIAAVCNLDWPKSKMLIQILDDSDDPTTQFLIKEEVHKWQQEGANIVYRHRVIRDGYKAGNLKSAMNCSYVKDYEFVAIFDADFQPTPDFLKRTVPHFKGNDELGLVQARWSFVNKDENLLTRLQNINLSFHFEVEQQVNSVFINFFGFNGTAGVWRIKALEEAGGWLERTTVEDMDIAVRAHLHGWKFIFLNDVECQCELPESYEAYRKQQHRWHSGPMQLFRLCLPAIIKSKISIGKKFNLIFLFFLLRKLILPFYSFTLFCIILPMTMFIPEAELPAWVVCYIPATMSFLNILPAPKAFPFIVPYLLFENTMSVTKFNAMISGLFQLGSAYEWVVTKKSGRSSEGDLTSLVEKPKHQRGVSVPDLDEMKEEIRQQEQKVSRKKKHNRIYTKELALAFLLLTAAARSLLSAQGIHFYFLLFQGVSFLLVGLDLIGEQVE
>Pyrco_DAP_Chr8v0.1_20002.1
MAPRLDFSGFWAKESRKGTPVVVTMENPNFSVVEIDGPDAAFRPVDKSRGKNAKQVTWVLLLKAHRAVSCIGWVATLFWTLLSTIKKRLIFRQGVSMENGKLGNQKLLFTVIRVFLFTSLGILAFEVVAYFKGWHYFRNPSLHIPGTSDIQSLLHLVYVGWLSFRADYVAPPIQALSKFCIVLFLIQSVDRMILSLGCLWIKLKKIKPRIDRESLKSEDVEKLKYEYPMVLIQIPMCNEKEVYEQSISAVCQIDWPKDRVLIQVLDDSDDGSIQWLIQTEVANWSQKGINIIYRHRVVRTGYKAGNLKSAMSCDYVRDYEFVAIFDADFQPNPDFLKQTVPHFKDNPELGLVQARWAFVNKEENLLTRLQNVNLCFHFEVEQQVNGVFLNFFGFNGTAGVWRIKALEESGGWLERTTVEDMDIAVRAHLNGWKFIYLNDVKVLCEVPESYEAYRKQQHRWHSGPMQLFRLCLPAIITSKISAWKKANLILLFFLLRKLILPFYSFTLFCIILPLTMFVPEAELPAWVICYVPVFMSFLNILPSPKSFPFIVPYLLFENTMSVTKFNAMVSGLFQLGSSYEWVITKKTGRSSESDLLAAAERETKMVNQLPVHRGASESELSELNRIMEEKEVAPKPIKKANKIYRKELALAFLLLTASVRSLLSAQGVHFYFLLFQGVTFLLVGLDLIGEQMS
>Pyrco_DAP_Chr9v0.1_21904.1
MAPSLNFSRWWGKESTSKGNPVVVTMENPNYSVLEINGQDEVLRPVDKDRGKNAKQFTWVLLLKAHKAVGFVSWIGNIVWSLLGSIKKRLIFGTVETEKSGKGRILYRVIMVFLVMALAFLAFELIAHFKGWHLHIPQSLEIRGWLHSVYFSWLEFRAGYIAPAIQGLTNFCVALFLIQSADRMLLCLGCFWIKFKKIKPKFEVPLKSDDLEAPGCNYPKVLVQIPMCNEREVYEQSISAVCQLDWPKERLLIQVLDDSDDESIQWLIKGEVAKWNQRGVNIIYRHRLVRTGYKAGNLKSAMNCDYVKDYEFVAIFDADFQPNPDYLKLTVPHFKDNPELGLVQARWSFVNTDENLLTRLQNINLCFHFEVEQQVNGVFLNFFGFNGTAGVWRIKALEESGGWLERTTVEDMDIAVRAHLCGWKFIFLNDVKVLCELPESYEAYKKQQHRWHSGPMHLFRLCLPTIISSKMKFWKKANLILLFFLLRKLILPFYSFTLFCIILPLTMFVPEAELSMWVICYVPVFMSFMNILPSLRSFPFIVPYLLFENTMSVTKFNAMVSGLFKLGSSYEWVVTKKAGRSSEPDLLELEERETKAMIHPQLYRGTSDSGLSELNKLNEHQEAAPKPPPVKKLNKIYKKELALAFLLLTAALRSLLSAQGVHFYFLLFQGVSFLLVGLDLVGEQMR
>Pyrco_BP1_002364.1
MAPSSVVVTIEKPENPSLKHNLLDSSAFLEKQKAVSTKQFTWVLLLKVNRVFACLSWLPMALKATFLSLKNRVALSDLTDEEPKTRGRLYRFIKAFLGLSIVALVFEVIAHYKNWNLSLYQPWEAQGLVQWCYMVWLTFRVDYISPVAIAMSNFCVVLFLIQSFDRLVLCVGCFWIKYKKIKPTIAEDAFDIEDPSSFPMVLIQIPMCNEREVYEQAIASSCQMDWPRDRLLIQVLDDSDDIILQNLIKDEVSSWHQKGVNIIYRHRLIRTGYKAGNLKSAMGCDYVKDYEFVAIFDADFTPNSDYLKRTVPHFKGNPELGLVQARWSFVNKDENLLTRLQNINLCFHFEVEQQVNGVFLNFFGFNGTAGVWRIKALEESGGWLERTTVEDMDIAVRAHLNGWKMIFLNDVRVLCELPESYETYKKQQHRWHSGPMQLFRLCLPAILTSKISMWKKSNLIFLFFLLRKLILPFYSFTLFCIILPLTMFLPEAELPLWVICYIPIFMSFLNILPSPKSFPFLVPYLLFENTMSVTKFNAMVSGLFQLGSSYEWVVTKKTGRSSESDLLAYSERESLSANEEKILRRNSESGLELLSKLKEQEEVVPKKKKKNGIYRKELALAFLLLTAAARSFLSAHGVHFYFLLFQGLSFLANEDPTAAKLMDFYIPFGQIALSWMSKLCCKLEVGASMAEEGDAFYVVRKGNVIGIYKNFTDCQSQAGSSVCNPSVSVFKGHCLPKEAEEYLVSHGLKNASYTISASDVKDDDLFGKLVACPYQQPDSPAKDSPPKRSHEVAGTTAFPISQTQRKHFKSDNQPEALENSSSCQPDSSIVKSDAKDSPLQDMIGSTPFSISQRKHFTPDNYIENLGISSFCQTCMLEFDGASKGNPGQSGAGAVLRAEDGSAVYHLREGVGIATNNFAEYRAVILGLKYALEKGYKHIRVKGDSKLVCMQVQGLWKTKNPNMVDLCEVAKELKDMFTSFEINHVLREYNSEADVQANRAINLRDGQVEVDWNGK
>Pyrco_BP1_005081.1
MESPNYSVLEMNGPDEVFRPVDKDKGKNAKQFSWVLLLKAHKAVGFVSWIGNIVWSLFVSIKKRLIFGTVETEKSGKGRILYRVIMVFLVMALAFLAFELMAHLKGWHLHIPQSLEIRGWLHSVYFSWLEFRAGYIAPAIQGLTNFCVALFLIQSADRMLLCLGCFWIKFKKIKPKLKEVPLKSDDLEGPGCNYPKVLVQIPMCNEREVYEQSISAVCQLDWPKERLLIQVLDDSDDESIQWLIKGEVANWNQRGVNIIYRHRLVRTGYKAGNLKSAMNCDYVKDYEFVAIFDADFQPNPDYLKLTVPHFKDNPELGLVQARWCFVNTDENLLTRLQNINLCFHFEVEQQVNGVFLNFFGFNGTAGVWRIEALEESGGWLERTTVEDMDIAVRAHLCGWKFIFLNDVKVLCELPESYEAYKKQQHRWHSGPMHLFRLCLPAIIRSKMKFWKKANLILLFFLLRKLILPFYSFTLFCIILPLTMFVPEAELSMWVICYVPVFMSFMNILPSLRSFPFIVPYLLFENTMSVTKFNAMVSGLFKLGSSYEWVVTKKAGRSSEPDLLELEERETKAMIHPQLYRGTSDSGLSELSKLKEQQEAAPKPPPVKKLNKIYKKELALAFLLLTAAVRSLLSAQGVHFYFLLFQGVSFLLVGLDLIGEQMS
>Pyrco_BP1_011019.1
MAPTLNFSRWWGKESTSKGNPVVVTMENPNYSVLEINGQDEVLRPVDKDRGKNAKQFTWVLLLKAHKAVGFVSWIGNIVWSLLGSIKKRLIFGTVETEKSGKGRILYRVIMVFLVMALAFLAFELIAHFKGWHLHIPQSLEIRGWLHSVYFSWLEFRAGYIAPAIQGLTNFCVALFLIQSADRMLLCLGCFWIKFKKIKPKFEVPLKSDDLEAPGCNYPKVLVQIPMCNEREVYEQSISAVCQLDWPKERLLIQVLDDSDDESIQWLIKGEVAKWNQRGVNIIYRHRLVRTGYKAGNLKSAMNCDYVKDYEFVAIFDADFQPNPDYLKLTVPHFKDNPELGLVQARWSFVNTDENLLTRLQNINLCFHFEVEQQVNGVFLNFFGFNGTAGVWRIKALEESGGWLERTTVEDMDIAVRAHLCGWKFIFLNDVKVLCELPESYEAYKKQQHRWHSGPMHLFRLCLPTIISSKMKFWKKANLILLFFLLRKLILPFYSFTLFCIILPLTMFVPEAELSMWVICYVPVFMSFMNILPSLRSFPFIVPYLLFENTMSVTKFNAMVSGLFKLGSSYEWVVTKKAGRSSEPDLLELEERETKAMIHPQLYRGTSDSGLSELNKLNEHQEAAPKPPPVKKLNKIYKKELALAFLLLTAALRSLLSAQGVHFYFLLFQGVSFLLVGLDLIGEQMR
>Pyrco_BP1_012956.1
MGNEELGLVQARWSFVNKDENLLTRLQNINLSFHFEVEQQVNSVFINFFGFNGTAGVWRIKALEEAGGWLERTTVEDMDIAVRAHLHGWKFVFLNDVECQCELPESYEAYRKQQHRWHSGPMQLFRLCLPAIIKSKISIGKKFNLIFLFFLLRKLILPFYSFTLFCIILPMTMFIPEAELPAWVVCYIPATMSFLNILPAPKAFPFIVPYLLFENTMSVTKFNAMISGLFQLGSAYEWVVTKKSGRSSEGDLTSLVEKPKHQRGVSVPDLDEMKEEIRQQEQKVSRKKKHNRIYTKELALAFLLLTAAARSLLSAQGIHFYFLLFQGVSFLLVGLDLIGEQVE
>Pyrco_BP1_014861.1
MSRAQNHEFQEWWNKQRKSNHDLLLSSDESSHLLTVDVHSPGPDRTVGKDRSHSARQLSWVCLLKFQQIAASLTSLANSFLVLLRTANRRVTSPDSPADSASSRLYRAIKVFLIVVLLLLCFELVAYFKGWHFSPPSVRSGELAELVYANWLHVRVNYLAPPLQSFTNVCIVLFLIQSVDRVVLVLGCFWIKFRRVKPKAVMEYKATSSSSSYNVEEGNAENVNLEDYPMVLLQIPMCNEREVYHQSIAAVCIQDWPKERMLVQVLDDSDDREVQQLIKAEVNKWQQRGVPILYRHRLIRTGYKAGNLKSAMSCDYVKNYEFVAIFDSDFQPEPEFLKKTVPYFKGNDDLGLVQTRWSFVNKDENLLTRLQNINLSFHFEVEQQVNGVFINFFGFNGTAGVWRIKALEECGGWLERTTVEDMDVAVRAHLCGWKFIYLNDVKCLCELPESYGAYKKQQHRWHSGPMQLFRMCFFDILRSKVSVTKKANLIFLFFLLRKLILPFYSFTLFCIILPLTMFLPEAQLPAWVVCYVPGIMSVLNILPAPRSFPFIVPYLLFENTMSVTKFNAMISGLFQFGSSYEWIVTKKLGRSSETDLIAFERESEPLVPTTGLHRSASESGLEELNKLKTTKKTGKKRRNRLYRKELVIAFVLLTASARSLLSAQGIHFYFLLFQGITFLVVGLDLIGEQVIMTGALKSISAN
>Pyrco_BP1_016388.1
MAPSFSWWNNNKDTHRGTPVVVKMENPNWSMVELEGPTDKDFLISESPGRVRGKNAKQFTWVLLLRAHRAAGCLTSIGSAMLGLASAIRRRIASGRMDTDADVEPASVREVENPVVRSRFYFCIKMFLWLSVLLLGFEVAAYFKGWHFGAPHLQLEYLWASPLGVKGAFDWVYSKWVFFRVEYLAPPLQFLASSCIVLFMIQSLDRLILCLGCFWIRFKNIKPVPKEGAFDPETGETGYFPMVLVQIPMCNEKEVYQTSIAAVCNLDWPKSKLLIQILDDSDDPTTQFLIKEEVHKWQQEGANIVYRHRVIRDGYKAGNLKSAMNCSYVKDYEFVAIFDADFQPTPDFLKRTVPHFKGNDELGLVQARWSFVNKDENLLTRLQNINLSFHFEVEQQVNSVFINFFGFNGTAGVWRIKALEEAGGWLERTTVEDMDIAVRAHLHGWKFIFLNDVECQCELPESYEAYRKQQHRWHSGPMQLFRLCLPAIIKSKISIGKKFNLIFLFFLLRKLILPFYSFTLFCIILPMTMFIPEAELPAWVVCYIPATMSFLNILPAPKAFPFIVPYLLFENTMSVTKFNAMISGLFQLGSAYEWVVTKKSGRSSEGDLTSLVEKPKHQRGVSVPDLVEMKEEIRQQEQRASRKKKHNRIYTKELALAFLLLTAAARSLLSAQGIHFYFLLFQGVSFLLVGLDLIGEQVE
>Pyrco_BP1_017671.1
MAPSFSWWNNTKDTHRGTPVVIKMENPNWSMVELEGPSDEDFLISESPGRVRGKNAKQFTWVLLLKAHRAAGCLTSIGSAMLGLASAIRRRVASGRMDTDADVEPHGVREVENPAVRSRFYFCIKMFLCLSVLLLGFEVAAYFKGWHFGPAHLQLEYLWASPFGVKGAFDWVYSKWVLFRVEYLAPPLQFLASSCIVLFMIQSLDRLILCLGCFWIRFKKIKPVPKEGSFDPETGETGLSDVNCCSVQSGLAEIEDVDSNSRRFG
>Pyrco_BP1_019275.1
MAPRLDFSGFWAKESRKGTPVVVTMENPNFSVVEIDGPDAAFRPVDKSRGKNAKQVTWVLLLKAHRAVSCIGWVATLFWTLLSTIKRRLIFRQGVSMENGKLGNQKLLFTVIRVFLFTSLGILAFEVVAYFKGWHYFRNPSLHIPGTSDIQSLLHLVYVGWLSFRADYVAPPIQALSKFCIVLFLIQSVDRMILSLGCLWIKLKKIKPRIDRESLKSEDVEKSKYEYPMVLIQIPMCNEKEVYEQSISAVCQIDWPKDRVLIQVLDDSDDGSIQWLIKTEVANWSQKGINIIYRHRVVRTGYKAGNLKSAMSCDYVRDYEFVAIFDADFQPNPDFLKQTVPHFKDNPELGLVQARWAFVNKEENLLTRLQNVNLCFHFEVEQQVNGVFLNFFGFNGTAGVWRIKALEESGGWLERTTVEDMDIAVRAHLNGWKFIYLNDVKVLCEVPESYEAYRKQQHRWHSGPMQLFRLCLPAIITSKISAWKKANLILLFFLLRKLILPFYSFTLFCIILPLTMFVPEAELPAWVICYVPVFMSFLNILPSPKSFPFIVPYLLFENTMSVTKFNAMVSGLFQLGSSYEWVITKKTGRSSESDLLAAAERGTKMVNQLPVHRGASESELSELNRIMEEKEVAPKPIKKANKIYRKELALAFLLLTASVRSLLSAQGVHFYFLLFQGVTFLLVGLDLIGEQMS
>Pyrco_BP1_019913.1
MSRAQNHEFQEWWNKQRQTNHDLLLSSDESSQLLTVDIHSPRPDRTVGKDRSRSARQLSWVCRLKFQQIAASLASVANSFLVLLRTANRRVTSPDSPADSASSRLYRAIKVFLIVVLLLLCFELVAYFKGWHFSPPSVRSGELAELVYANWLHVRVNYLAPPLQSFTNVCIVLFLIQSVDRVVLVLGCFWIKFRRVKPKAVMEYKTTSLPSLSNVEEGNAEKVNLEDYPMVLLQIPMCNEREVYHQSIAAVCIQDWPNERMLVQVLDDSDDIEVQQLIKAEVNKWQQRGVPILYRHRLIRTGYKAGNLKSAMSCDYVKNYEFVAIFDSDFQPEPEFLKKTIPYFKGNDDLGLVQTRWSFVNKDENLLTRLQNINLSFHFEVEQQVNGVFINFFGFNGTAGVWRIKALEDCGGWLERTTVEDMDVAVRAHLCGWKFIYLNDVKCVCELPESYGAYKKQQHRWHSGPMQLFRMCFFDILRSKVSVTKKANLIFLFFLLRKLILPFYSFTLFCIILPLTMFLPEAQLPAWVVCYVPGIMSVLNILPAPRSFPFIVPYLLFENTMSVTKFNAMISGLFQFGSSYEWIVTKKLGRSSETDLIAFERGSVPLVPTTGLHRSASESGLEELTKLETAKKSGKKRRNRLYRKELVIAFVLLTASARSLLSAQGIHFYFLLFQGITFLVVGLDLIGEQALRYLFEILFPDFLYYFQCETLNKNAITSGFLFNAAHCATHQLSVCCMALKTTSTPSFFTSDNNRGNRTSDLLIS
>Pyrco_BP1_032592.1
MLVQVLDDSDDREVQQLIKAEVNKWQQRGVPILYRHRLIRTGYKAGNLKSAMSCDYVKNYEFVAIFDSDFQPEPEFLKKTVPYFKVTFQSLLEHTILVKQLNVLDKYMLHRMGPFITLRLCK
>Pyrco_BP1_036701.1
MALRAMFLSLKKRIAISDLTNEEPKTRGRLYRCIKAFLGVVDYGSGRWSDCALSELEFEFAKPWEAQDPVQWSMVCTRRSCTFPYPWKGLMDSSEWLYYTIRNLTNLTNKEWEKKRGKNSIF
>Pyrco_BP1_038370.1
MAPSSVVVTIEKPENPSLKHNLLDSSAFLEKQKAVSTKQFTWVLLLKVNRVFACLSWLPMALKATFLSLKNRVALSDLTDEEPKTRGRLYRFIKAFLGLSIVALVFEVIAHYKNWNLSLYQPWEAQGLVQWCYMVWLTFRVDYISPVAIAMSNFCVVLFLIQSFDRLVLCVGCFWIKYKKIKPTIAEDAFDIEDPSSFPMVLIQIPMCNEREVYEQAIASSCQMDWPRDRLLIQVLDDSDDIILQNLIKDEVSSWHQKGVNIIYRHRLIRTGYKAGNLKSAMGCDYVKDYEFVAIFDADFTPNSDYLKRTVPHFKGNPELGLVQARWSFVNKDENLLTRLQNINLCFHFEVEQQVNGVFLNFFGFNGTAGVWRIKALEESGGWLERTTVEDMDIAVRAHLNGWKMIFLNDVRVLCELPESYETYKKQQHRWHSGPMQLFRLCLPAILTSKISMWKKSNLIFLFFLLRKLILPFYSFTLFCIILPLTMFLPEAELPLWVICYIPIFMSFLNILPSPKSFPFLVPYLLFENTMSVTKFNAMVSGLFQLGSSYEWVVTKKTGRSSESDLLAYSERESLSANEEKILRRNSESGLELLSKLKEQEEVVPKKKKKNGIYRKELALAFLLLTAAARSFLSAHGVHFYFLLFQGLSFLAVGLDLIGEQMG
>Pyrco_BP1_043654.1
MAPSTVVVTIEKPENPSLKHNVLDSSAFLEKQKAVSTKQFTWVLLLKVNRVFACLSWLPMALRAMFLSLKKRIARSDLTDEEPKTRGRLYKFIKVFLWLSILALVMEVVAHYKNWNLNLYQPWEVQGLVQWCYMVWLTFRVDYIAPAAIMMSNFCVVLFLIQSFDRLVLCVGCFWIKYKKIKPTIAEDAFDIEDPSSFPMVLIQIPMCNEREVYEQAIASACQMDWPRDRLLIQVLDDSDDINLQNLIKDEVSLWHQKGVNIIYRHRLIRTGYKAGNLKSAMGCDYVKDYEFVAIFDADFTPNSDYLKLTVPHFKGNPELGLVQARWSFVNKDENLLTRLQNINLCFHFEVEQQVNGVFLNFFGFNGTAGVWRIKALEESGGWLERTTVEDMDIAVRAHLNGWKMIFLNDVRVLCELPESYETYKKQQHRWHSGPMQLFRLCLPAILTSKISIWKKSNLIFLFFLLRKLILPFYSFTLFCIILPLTMFLPEAELPLWVICYIPIFMSFLNILPSPKSFPFLVPYLLFENTMSVTKFNAMVSGLFQLGSSYEWVVTKKTGRSSESDLLAYAERESMSANEEKILRRNSESGLELLSKLKEQEVVAPKKKKKNGIYRKELALAFLLLTAAARSFLSAHGVHFYFLLFQGLSFLAVGLDLIGEQMG
>Pyrco_BP_DH_05g15460
MSRAQNHEFQEWWNKQRKSNHDLLLSSDESSHLLTVDVHSPGPDRTVGKDRSHSARQLSWVCLLKFQQIAASLTSLANSFLVLLRTANRRVSSPDSPADSASSRLYRAIKVFLIVVLLLLCFELVAYFKGWHFSPPSVRSHAKRQLAELVYANWLHVRVNYLAPPLQSFTNVCIVLFLIQSVDRVVLVLGCFWIKFRRIKPKAVMEYKTTSSSSSNNVEEGNAENVNLEDYPMVLLQIPMCNEREVYHQSIAAVCIQDWPKERMLVQVLDDSDDREVQQLIKAEVNKWQQRGVPILYRHRLIRTGYKAGNLKSAMSCDYVKNYEFVAIFDSDFQPEPEFLKKTVPYFKGNDDLGLVQTRWSFVNKDENLLTRLQNINLSFHFEVEQQVNGVFINFFGFNGTAGVWRIKALEECGGWLERTTVEDMDVAVRAHLCGWKFIYLNDVKCLCELPESYGAYKKQQHRWHSGPMQLFRMCFFDILRSKVSVTKKANLIFLFFLLRKLILPFYSFTLFCIILPLTMFLPEAQLPAWVVCYVPGIMSVLNILPAPRSFPFIVPYLLFENTMSVTKFNAMISGLFQFGSSYEWIVTKKLGRSIRDRSNCF
>Pyrco_BP_DH_08g06370
MAPSFSWWNNTKDTHRGTPVVIKMENPNWSMVELEGPSDEDFLISESPGRVRGKNAKQFTWVLLLKAHRAAGCLTSIGSAMLGLASAIRRRVASGRMDTDADVEPHGVREVENPAVRSRFYFCIKMFLCLSVLLLGFEVAAYFKGWHFGPAHLQLEYLWASPFGVKGAFDWVYSKWVLFRVEYLAPPLQFLASSCIVLFMIQSLDRLILCLGCFWIRFKKIKPVPKEGSFDPETGETGYFPMVLVQIPMCNEKEVYQTSIAAVCNLDWPKSKMLIQILDDSDDPTTQFPIDQGGSP
>Pyrco_BP_DH_08g06380
MNCSYVKDYEFVAIFDADFQPTPDFLKRTVPHFKGNEELGLVQARWSFVNKDENLLTRLQNINLSFHFEVEQQVNSVFINFFGFNGTAGVWRIKALEEAGGWLERTTVEDMDIAVRAHLHGWKFIFLNDVELIGSNNTDGTQGLCNCFASVCPLLSNQSIGKKFNLIFLFFLLRKLILPFYSFTLFCIILPMTMFIPEAELPAWVVCYIPATMSFLNILPAPKAFPFIVPYLLFENTMSVTKFNAMISGLFQLGSAYEWVVTKKSGRSSEG
>Pyrco_BP_DH_08g10550
MAPRLDFSGFWAKESRKGTPVVVTMENPNFSVVEIDGPDAAFRPVDKSRGKNAKQVTWVLLLKAHRAVSCIGWVATLFWTLLSTIKRRLIFRQGVSMENGKLGNQKLLFTVIRVFLFTSLGILAFEVVAYFKGWHYFRNPSLHIPGTSDIQSLLHLVYVGWLSFRADYVAPPIQALSKFCIVLFLIQSVDRMILSLGCLWIKLKKIKPRIDRESLKSEDVEKSKYEYPMVLIQIPMCNEKEVYEQSISAVCQIDWPKDRVLIQVLDDSDDGSIQWLIKTEVANWSQKGINIIYRHRVVRTGYKAGNLKSAMSCDYVRDYEFVAIFDADFQPNPDFLKQTVPHFKDNPELGLVQARWAFVNKEENLLTRLQNVNLCFHFEVEQQVNGVFLNFFGFNGTAGVWRIKALEESGGWLERTTVEDMDIAVRAHLNGWKFIYLNDVKVLCEVPESYEAYRKQQHRWHSGPMQLFRLCLPAIITSKISAWKKANLILLFFLLRKLILPFYSFTLFCIILPLTMFVPEAELPAWVICYVPVFMSFLNILPSPKSFPFIVPYLLFENTMSVTKFNAMVSGLFQLGSSYEWVITKKTGRSSESDLLAAAERGTKMVNQLPVHRGASESELSELNRIMEEKEVAPKPIKKANKIYRKELALAFLLLTASVRSLLSAQGVHFYFLLFQGVTFLLVGLDLIGEQMS
>Pyrco_BP_DH_09g07720
MAPTLNFSRWWGKESTSKGNPVVVTMENPNYSVLEINGQDEVLRPVDKDRGKNAKQFTWVLLLKAHKAVGFVSWIGNIVWSLLGSIKKRLIFGTVETEKSGKGRILYRVIMVFLVMALAFLAFELIAHFKGWHLHIPQSLEIRGWLHSVYFSWLEFRAGYIAPAIQGLTNFCVALFLIQSADRMLLCLGCFSIKFKKIKPKFEVPLKSDDLEAPGCNYPKVLVQIPMCNEREVYEQSISAVCQLDWPKERLLIQVLDDSDDESIQWLIKGEVAKWNQRGVNIIYRHRLVRTGYKAGNLKSAMNCDYVKDYEFVAIFDADFPPNPDYLKLTVPHFKDNPELGLVQARWSFVNTDENLLTRLQNINLCFHFEVEQQVNGVFLNFFGFNGTAGVWRIKALEESGGWLERTTVEDMDIAVRAHLCGWKFIFLNDVKVLCELPESYEAYKKQQHRWHSGPMHLFRLCLPTIISSKMKFWKKANLILLFFLLRKLILPFYSFTLFCIILPLTMFVPEAELSMWVICYVPVFMSFMNILPALRSFPFIVPYLLFENTMSVTKFKAMVSGLFKLGSSYEWVVTKKAGRSSEPDLLELEERETKAMIHPQLYRGTSDSGLSELNKLKEHQEAAPKPPPVKKLNKIYKKELALAFLLLTAALRSLLSAQGVHFYFLLFQGVSFLLVGLDLIGEQMR
>Pyrco_BP_DH_10g13440
MSRAQNHEFQEWWNKQRQTNHDLLLSSDESSQLLTVDIHSPRPDRTVGKDRSRSARQLSWVCRLKFQQIAASLASVANSFLVLLRTANRRVTSPDSPADSASSRLYRAIKVFLIVVLLLLCFELVAYFKGWHFSPPSVRSGELAELVYANWLHVRVNYLAPPLQSFTNVCIVLFLIQSVDRVVLVLGCFWIKFRRVKPKAVMEYKTTTSPSSSNVEEGNAEKVNLEDYPMVLLQIPMCNEREVYHQSIAAVCIQDWPNERMLVQVLDDSDDIEVQQLIKAEVNKWQQRGVPILYRHRLIRTGYKAGNLKSAMSCDYVKNYEFVAIFDSDFQPEPEFLKKTIPYFKGNDDLGLVQTRWSFVNKDENLLTRLQNINLSFHFEVEQQVNGVFINFFGFNGTAGVWRIKALEDCGGWLERTTVEDMDVAVRAHLCGWKFIYLNDVKCVCELPESYGAYKKQQHRWHSGPMQLFRMCFFDILRSKVSVTKKANLIFLFFLLRKLILPFYSFTLFCIILPLTMFLPEAQLPAWVVCYVPGIMSVLNILPAPRSFPFIVPYLLFENTMSVTKFNAMISGLFQFGSSYEWIVTKKLGRSSETDLIAFERGSVPLVPTTGLHRSASESGLEELTKLETTKKSGKKRRNRLYRKELVIAFVLLTASARSLLSAQGIHFYFLLFQGITFLVVGLDLIGEQVS
>Pyrco_BP_DH_111g03020
MAPSTVVVTIEKPENPSLKHNVLDSSAFLEKQKAVSTKQFTWVLLLKVNRVFACLSWLPMALRAMFLSLKKRIARSDLTDEEPKTRGRLYKFIKVFLGLSILALVMEVVAHYKNWNLNLYQPWEVQGLVQWCYMVWLTFRVDYIAPAAIMMSNFCVVLFLIQSFDRLVLCVGCFWIKYKKIKPTIAEDAFDIEDPSSFPMVLIHRSIPMCNEREVYEQAIASACQMDWPRDRLLIQVLDDSDDINLQNLIKDEVSLWHQKGVNIIYRHRLIRTGYKAGNLKSAMGCDYVKDYEFVAIFDADFTPNSDYLKLTVPHFKGNPELGLVQARWSFVNKDENLLTRLQNINLCFHFEVEQQVNGVFLNFFGFNGTAGVWRIKALEESGGWLERTTVEDMDIAVRAHLNGWKMIFLNDVRVLCELPESYETYKKQQHRWHSGPMQLFRLCLPAILTSKISIWKKSNLIFLFFLLRKLILPFYSFTLFCIILPLTMFLPEAELPLWVICYIPIFMSFLNILPSPKSFPFLVPYLLFENTMSVTKFNAMVSGLFQLGSSYEWVVTKKTGRSI
>Pyrco_BP_DH_15g06110
MAPSFSWWNNNKDTHRGTPVVVKMENPNWSMVELEGPTDKDFLISESPGRVRGKNAKQFTWVLLLRAHRAAGCLTSIGSAMLGLASAIRRRIASGRMDTDADVEPASVRGVENPVVRSRFYFCIKMFLWLSVLLLGFEVAAYFKGWHFGAPHLQLEYLWASPLGVKGAFDWVYSKWVFFRVEYLAPPLQFLASSCIVLFMIQSLDRLILCLGCFWIRFKNIKPVPKEGAFDPETGETGYFPMVLVQIPMCNEKEVYQTSIAAVCNLDWPKSKLLIQILDDSDDPTTQFLIKEEVHKWQQEGANILYRHRVIRDGYKAGNLKSAMHCSYVKDYEFVAIFDADFQPTPDFLKRTVPHFKGNDELGLVQARWSFVNKDENLLTRLQNINLSFHFEVEQQVNSVFINFFGFNGTAGVWRIKALEEAGGWLERTTVEDMDIAVRAHLHGWKFIFLNDVEISIGKKFNLIFLFFLLRKLILPFYSFTLFCIILPMTMFIPEAELPAWVVCYIPATMSFLNILPAPKAFPFIVPYLLFENTMSVTKFNAMIDPVCFSLAAHTSGLSLRNPAVPQRAISPP
>Pyrco_BP_DH_17g03510
MAPSSVVVTIEKPENPSLKHNLLDSSAFLEKQKAVSTKQFTWVLLLKVNRVFACLSWLPMALKATFLSLKNRVALSDLTDEEPKTRGRLYRFIKAFLGLSIVALVFEMIAHYKNWNLSLYQPWEAQGLVQWCYMVWLTFRVDYISPVAIAMSNFCVVLFLIQSFDRSVLCVGCFWIKYKKIKPTIAEDAFDIEDPSSFPMVLIQIPMCNEREVYEQAIASSCQMDWPRDRLLIQVLDDSDDIILQNLIKDEVSSWHQKGVNIIYRHRLIRTGYKAGNLKSAMGCDYVKDYEFVAIFDADFTPNSDYLKRTVPHFKGNPELGLVQARWSFVNKDENLLTRLQNINLCFHFEVEQQVNGVFLNFFGFNGTAGVWRIKALEESGGWLERTTVEDMDIAVRAHLNGWKMIFLNDVRVLCELPESYETYKKQQHRWHSGPMQLFRLCLPAILTSKISMWKKSNLIFLFFLLRKLILPFYSFTLFCIILPLTMFLPEAELPLWVICYIPIFMSFLNILPSPKSFPFLVPYLLFENTMSVTKFNAMVSGLFQLGSSYEWVVTKKTGRSI
>Pyrco_BP_DH_17g13790
MESPNYSVLEMNGPDEVFRPVDKDRGKNAKQFSWVLLLKAHKAVGFVSWIGNIVWSLFVSIKKRLIFGTVETEKSGKGRILYRVIMVFLVMALAFLAFEMMAHLKGWHLHIPQSLEIRGWLHSVYFSWLEFRAGYIAPAIQGLTNFCVALFLIQSADRMLLCLGCVWIKFKKIKPKLKEVPLKSDDLEGPGCNYPKVLVQIPMCNEREVYEQSISAVCQLDWPKERLLIQVLDDSDDESIQWLIKGEVANWNQRGVNIIYRHRLVRTGYKAGNLKSAMNCDYVKDYEFVAIFDADFQPNPDYLKLTVPHFKARWCFVNTDENLLTRLQNINLCFHFEVEQQVNGVFLNFFGFNGTAGVWRIEALEESGGWLERTTVEDMDIAVRAHLCGWKFIFLNDVKVLCELPESYEAYKKQQHRWHSGPMHLFRLCLPAIIRSKMKFWKKANLILLFFLLRKLILPFYSFTLFCIILPLTMFVPEAELSMWVICYVPVFMSFMNILPSLRSFPFIVPYLLFENTMSVTKFNAMVSGLFKLGSSYEWVVTKKAGRSSEPDLLELEERETKAMIHPQLYRGTSDSGLSELSKLKEQQEAAPKPPPVKKLNKIYKKELALAFLLLTAAVRSLLSAQGVHFYFLLFQGVSFLLVGLDLIGEQMS
>Pruav_sc0000009.1_g970.1.mk
MAPNSVVVTIEKPDSSALKVNGLDSSVFLEKQKAVSTKQFTWVLLLKVNRIFACLSWLPMAFRAMFVSLRKRIALSDMSDEEPKSRGRLYKFIKAFLGLSIVALVIEVIAHFKNWNLNLIQPWEVQGLVQWSYMTWSAFRVDYIAPVAIILSKFCIVLFLIQSLDRLVLCLGCFWIKYKKIKPTVAADAYDIEDPSTFPMVLLQIPMCNEREVYEQAIESACQMDWPRDRLLIQILDDSDDRNLQLLIKDEVSTWNQKGVNIIYRHRLIRTGYKAGNLKSAMGCDYVKDYEFVAIFDADFQPNPDFLKLTIPHFKGNPELGLVQARWSFVNKDENLLTRLQNINLCFHFEVEQQVNGVFLNFFGFNGTAGVWRIKALEESGGWLERTTVEDMDIAVRAHLNGWKFIFLNDVRVLCELPESYETYKKQQHRWHSGPMQLFRLCLPAILTSKISMWKKSNLIFLFFLLRKLILPFYSFTLFCIILPLTMFLPEAELPLWVICYIPIFMSFLNILPSPKSFPFLVPYLLFENTMSVTKFNAMVSGLFQLGSSYEWVVTKKTGRSSESDLLALAERESLSSNEEKILRRNSESGLELLSKLKEQEVAPIPKKKKKNGIYRKELALAFLLLTASARSFLSAHGVHFYFLLFQGLSFLAVGLDLIGEQMG
>Pruav_sc0000558.1_g270.1.mk
MSCPLSQQTIEVRKSIKNAKRLLGKSLTKFSAKGPLFQRHTETESFSCYTQNRDLRRRRRRRRRRSRRRNTYISIYIINLLMSRAQNHEFQEWWNKQRQSNHDLLLSDESSHLLAVDIHSPGPDLTVGKDRSRSARQLSWVYLLKFQQFAASLSSVTSSFLVLLRTANRRVTSPDSPADSSSSRLYRVIKAFLIVVLLLLCFELVAYFKGWHFSPPSVRSAELTELLYANWLHVRVNYLAPPLQSFANLCIVLFLIQSVDRIALLLGCFWIKFRRVKPKAVMEYPTTSSSNQDEEGNSTEDVNVEDYPMVLLQIPMCNEREVYHQSIAAVCIQDWPKERMLVQVLDDSDDIEVQQLIKAEVSKWQQRGVPILYRHRLIRTGYKAGNLKSAMSCDYVKNYEFVAIFDADFQPGPEFLKKTVPYFKGNDDLGLVQTRWSFVNKDENLLTRLQNINLSFHFEVEQQVNGVFINFFGFNGTAGVWRIKALEECGGWLERTTVEDMDVAVRAHLCGWKFIYLNDVKCLCELPESYGAYKKQQHRWHSGPMQLFRVCFFDILRSKVSLTKKANLIFLFFLLRKLILPFYSFTLFCIILPLTMFLPEAQLPAWVVCYVPGIMSVLNILPAPRSFPFIVPYLLFENTMSVTKFNAMISGLFQFGSSYEWIVTKKLGRSSETDLIAFERESEPLVQTTGLQRSASESGLDELTKLETSKKTGKRRRNRLYRKELVIAFVLLTASARSLLSAQGIHFYFLLFQGITFLVVGLDLIGEQVS
>Pruav_sc0000800.1_g1730.1.mk
MAPRLEFSNFWAKDTTKGTPVVVTMENPNFSVVEIDGPDAAFRPVDKSRGKNAKQVTWVLLLKAHRAVSCISWLATIFWALLGTIKKRLIYREGVAMESGKLGKQKLLFTVIRVFLVTSLAILAFEVVAYFKGWHYFRNPSLHIPGTSDIQSLLHMVYVAWLTFRADYIAPAIQALSKFCVVLFLIQSIDRMILSFGCLWIKFKKIKPRIDWDSLKSDDVEKFGYEYPMVLIQIPMCNEKEVYEQSISAVCQIDWPKERLLIQVLDDSDDESIQWLIKTEVANWSQRGINIIYRHRVVRTGYKAGNLKSAMSCDYVKDYEFVAIFDADFQPNPDFLKQTVPHFKDNPELGLVQARWAFVNKDENLLTRLQNVNLCFHFEVEQQVNGVFLNFFGFNGTAGVWRIKALEESGGWLERTTVEDMDIAVRAHLNGWKFIYLNDVKVLCEVPESYEAYRKQQHRWHSGPMQLFRLCLPAIITSKITAWKKANLILLFFLLRKLILPFYSFTLFCIILPLTMFVPEAELPAWVICYVPVFMSFLNILPSPKSFPFIVPYLLFENTMSVTKFNAMVSGLFQLGSSYEWVITKKTGRSSESDLLAAAERESKMVNQLQVHRGASESELTELNRIMEQKEVAPKPIKKANKIYRKELALAFLLLTASLRSLLSAQGVHFYFLLFQGVTFLLVGLDLIGEQMS
>Pruav_sc0001519.1_g030.1.mk
MAPSFSWWSNKDTLRGTPVVVKMENPNWSMVELEGPSEEDFLIAESPGRVRGKNAKQFTWVLLLKAHRAAGCLTSLGSAMLGLASAIRRRVASGRTDTDTDVEPVGRGRAVENPAVRSRFYFCIKMFLWLSLILLGFEVAAYFKGWHFGSPHLQLEYLWASPMGVKGVFDWVYSKWVLIRVEYLAPPLQFLTSACIVLFMIQSLDRLILCLGCFWIRFKKIKPVPKEGAFDPESGETGYFPMVLVQIPMCNEKEVYQQSIAAVCNLDWPKSKLLIQILDDSDDPTTQFLIKEDVHKWQQEGANILYRHRVIRDGYKAGNLKSAMNCSYVKDYEFVAIFDADFQPTPDFLKRTVPHFKDNDDLGLVQARWSFVNKDENLLTRLQNINLSFHFEVEQQVNSVFINFFGFNGTAGVWRIKALEEAGGWLERTTVEDMDIAVRAHLHGWKFIFLNDVECQCELPESYEAYRKQQHRWHSGPMQLFRLCLPDIVKSKISIGKKFNLIFLFFLLRKLILPFYSFTLFCIILPMTMFIPEAELPAWVVCYIPATMSFLNILPAPKAFPFIVPYLLFENTMSVTKFNAMISGLFQLGSAYEWVVTKKSGRSSEGDLASLVEKEPKHQRGVSVPDLVEMKEEIRQQEQRASRKKKHNRIYTKELALAFLLLTASARSLLSAQGIHFYFLLFQGISFLLVGLDLIGEQVE
>Pruav_sc0002567.1_g230.1.mk
MAPSLDFSRWWAKGNTSKGNPVVVTMENPNYSVLEINGPDEVFRPVDKDRGKNAKQFTWVLLLKAHKAVGCVAWLGNILWSLLGSIKKRLIYGQGVTVENEKSGKGRTLYRVIMGFLVMALAFLAFELVAHLKGWHYFQTNSLHIPQTLEIKGWLHSVYFVWLEFRADYIAPAIQALTNFCVALFLIQSADRMLLCLGCFWIKFKKIKPRFEETPLKSHDLEGAGCYYPKVLVQIPMCNEREVYEQSISAVCQLDWPKERLLIQVLDDSDDDSIQWLIKGEVAKWNQRGVNIIYRHRLVRTGYKAGNLKSAMNCDYVKDYEFVAIFDADFQPNSDFLKLTVPHFKDNPELGLVQARWAFVNRDENLLTRLQNINLCFHFEVEQQVNGVFLNFFGFNGTAGVWRIKALEESGGWLERTTVEDMDIAVRAHLNGWKFIFLNDVKVLCELPESYEAYKKQQHRWHSGPMHLFRLCLPAIISSKMMFWKKANLILLFFLLRKLILPFYSFTLFCIILPLTMFVPEAELSMWVICYVPVFMSFMNILPSLRSFPFIVPYLLFENTMSVTKFNAMVSGLFKLGSSYEWVVTKKAGRSSEPDLLAVEERESKAMNHPQLYRGTSDSGLSELNKLLEHQEAGPKPPVKKLNKIYKKELALAFLLLTAALRSLLSAQGVHFYFLLFQGVSFLLVGLDLIGEQMS
>Pyrusco0g034670.1
MSRAQNHEFQEWWNKQRQTNHDLLLSSDESSQLLTVDIHSPRPDRTVGKDRSRSARQLSWVCRLKFQQIAASLASVANSFLVLLRTANRRVTSPDSPADSASSRLYRAIKVFLIVVLLLLCFELVAYFKGWHFSPPSVRSGELAELVYANWLHVRVNYLAPPLQSFTNVCIVLFLIQSVDRVVLVLGCFWIKFRRVKPKAVMEYKTTSSPSSSNVEEGNAEKVNLEDYPMVLLQIPMCNEREVYHQSIAAVCIQDWPKERMLVQVLDDSDDREVQQLIKAEVNKWQQRGVPILYRHRLIRTGYKAGNLKSAMSCDYVKNYEFVAIFDSDFQPEPEFLKKTVPYFKGNDDLGLVQTRWSFVNKDENLLTRLQNINLSFHFEVEQQVNGVFINFFGFNGTAGVWRIKALEECGGWLERTTVEDMDVAVRAHLCGWKFIYLNDVKCLCELPESYGAYKKQQHRWHSGPMQLFRMCFFDILRSKVSVTKKANLIFLFFLLRKLILPFYSFTLFCIILPLTMFLPEAQLPAWVVCYVPGIMSVLNILPAPRSFPFIVPYLLFENTMSVTKFNAMISGLFQFGSSYEWIVTKKLGRSSETDLIAFERESEPLVPTTGLHRSASESGLEELNKLKTTKKTGKKRRNRLYRKELVIAFVLLTASARSLLSAQGIHFYFLLFQGITFLVVGLDLIGEQVS
>Pyrusco0g051220.1
MAPSTVVVTIEKPENPSQKHNILDSSAFLEKQKAVSTKQFTWVLLLKVNRVFACLSWLPMALRAMFLSLKKRIARSDLTDEEPKTRGRLYKFIKVFLGLSILALVMEVVAHYKNWNLNLYQPWEVQGLVQWCYMVWLTFRVDYIAPAAIMMSNFCVVLFLIQSFDRLVLCVGCFWIKYKKIKPTIAEDAFDIEDPSSFPMVLIQIPMCNEREVYEQAIASACQMDWPRDRLLIQVLDDSDDINLQNLIKDEVSLWHQKGVNIIYRHRLIRTGYKAGNLKSAMGCDYVKDYEFVAIFDADFTPNSDYLKLTVPHFKGNPELGLVQARWSFVNKDENLLTRLQNINLCFHFEVEQQVNGVFLNFFGFNGTAGVWRIKALEESGGWLERTTVEDMDIAVRAHLNGWKMIFLNDVRVLCELPESYETYKKQQHRWHSGPMQLFRLCLPAILTSKISIWKKSNLIFLFFLLRKLILPFYSFTLFCIILPLTMFLPEAELPLWVICYIPIFMSFLNILPSPKSFPFLVPYLLFENTMSVTKFNAMVSGLFQLGSSYEWVVTKKTGRSSESDLLAYAERESMSANEEKILRRNSESGLELLSKLKEQEVVAPKKKKKNGIYRKELALAFLLLTAAARSFLSAHGVHFYFLLFQGLSFLAVGLDLIGEQMG
>Pyrusco10g013540.1
MSRAQNHEFQEWWNKQRQTNHDLLLSSDESSQLLTVDIHSPRPDRTVGKDRSRSARQLSWVCRLKFQQIAASLASVANSFLVLLRTANRRVTSPDSPADSASSRLYRAIKVFLIVVLLLLCFELVAYFKGWHFSPPSVRSGELAELVYANWLHVRVNYLAPPLQSFTNVCIVLFLIQSVDRVVLVLGCFWIKFRRVKPKAVMEYKTTSLPSLSNVEEGNAEKVNLEDYPMVLLQIPMCNEREVYHQSIAAVCIQDWPNERMLVQVLDDSDDIEVQQLIKAEVNKWQQRGVPILYRHRLIRTGYKAGNLKSAMSCDYVKNYEFVAIFDSDFQPEPEFLKKTIPYFKGNDDLGLVQTRWSFVNKDENLLTRLQNINLSFHFEVEQQVNGVFINFFGFNGTAGVWRIKALEDCGGWLERTTVEDMDVAVRAHLCGWKFIYLNDVKCVCELPESYGAYKKQQHRWHSGPMQLFRMCFFDILRSKVSVTKKANLIFLFFLLRKLILPFYSFTLFCIILPLTMFLPEAQLPAWVVCYVPGIMSVLNILPAPRSFPFIVPYLLFENTMSVTKFNAMISGLFQFGSSYEWIVTKKLGRSSETDLIAFERGSVPLVPTTGLHRSASESGLEELTKLETAKKSGKKRRNRLYRKELVIAFVLLTASARSLLSAQGIHFYFLLFQGITFLVVGLDLIGEQVS
>Pyrusco17g008860.1
MEYPNYSVLEINGPDEVFRPVDKDRGKNAKQFSWVLLLKAHKAVGFVSWIGNIVWSLFVSIKKRLIFGTVETEKSGKGRILYRVIMMFLVMALAFLAFELMAHLKGWHLHIPQSLEIRGWLHSVYFSWLEFRAGYIAPAIQGLTNFCVALFLIQSADRMLLCLGCFWIKFKKIKPKLKEVPLKSDDLEGPGCNYPKVLVQIPMCNEREVYEQSISAVCQLDWPKERLLIQVLDDSDDESIQWLIKGEVANWNQRGVNIIYRHRLVRTGYKAGNLKSAMNCDYVKDYEFVAIFDADFQPNPDYLKLTVPHFKDNPELGLVQARWCFVNTDENLLTRLQNINLCFHFEVEQQVNGVFLNFFGFNGTAGVWRIKALEESGGWLERTTVEDMDIAVRAHLCGWKFIFLNDVKVLCELPESYEAYKKQQHRWHSGPMHLFRLCLPAIIRSKMKFWKKANLILLFFLLRKLILPFYSFTLFCIILPLTMFVPEAELSMWVICYVPVFMSFMNILPSLRSFPFIVPYLLFENTMSVTKFNAMVSGLFKLGSSYEWVVTKKAGRSSEPDLLELEERETKTMIHPQLYRGTSDSGLSALSKLKEQQEAAPKPPPVKKLNKIYKKELALAFLLLTAAVRSLLSAQGVHFYFLLFQGVSFLLVGLDLIGEQMS
>Pyrusco8g000540.1
MAPSFSWWNNTKDTHRGTPVVIKMENPNWSMVELEGPSDEDFLISESPGRVRGKNAKQFTWVLLLKAHRAAGCLTSIGSAMLGLASAIRRRVASGRMDTDADVEPHGVREVENPAVRSRFYFCIKMFLCLSVLLLGFEVAAYFKGWHFGPAHLQLEYLWASPFGVKGAFDWVYSKWVLFRVEYLAPPLQFLASSCIVLFMIQSLDRLILCLGCFWIRFKKIKPVPKEGSFDPETGETGYFPMVLVQIPMCNEKEVYQTSIAAVCNLDWPKSKMLIQILDDSDDPTTQFLIKEEVHKWQQEGANIVYRHRVIRDGYKAGNLKSAMNCSYVKDYEFVAIFDADFQPTPDFLKRTVPHFKGNDELGLVQARWSFVNKDENLLTRLQNINLSFHFEVEQQVNSVFINFFGFNGTAGVWRIKALEEAGGWLERTTVEDMDIAVRAHLHGWKFVFLNDVECQCELPESYEAYRKQQHRWHSGPMQLFRLCLPAIIKSKISIGKKFNLIFLFFLLRKLILPFYSFTLFCIILPMTMFIPEAELPAWVVCYIPATMSFLNILPAPKAFPFIVPYLLFENTMSVTKFNAMISGLFQLGSAYEWVVTKKSGRSSEGDLTSLVEKPKHQRGVSVPDLDEMKEEIRQQEQKVSRKKKHNRIYTKELALAFLLLTAAARSLLSAQGIHFYFLLFQGVSFLLVGLDLIGEQVE
>Pyrusco8g000800.1
MIQSLDRLILCLGCFWIRFKKIKPVPKEGSFDPETGETGYFPMVLVQIPMCNEKEVYQTSIAAVCNLDWPKSKMLIQILDDSDDPTTQFLIKEEVHKWQQEGANIVYRHRVIRDGYKAGNLKSAMNCSYVKDYEFVAIFDADFQPTPDFLKRTVPHFKARWSFVNKDENLLTRLQNINLSFHFEVEQQVNSVFINFFGFNGTAAGGWLERTTVEDMDIAVRAHLHGWKFIFLNDVECQCELPESYEAYRKQQHRWHSGPMQLFRLCLPAIIKSKISIGKKFNLIFLFFLLRKLILPFYSFTLFCIILPMTMFIPEAELPAWVVCYIPATMSFLNILPAPKAFPFIVPYLLFENTMSVTKFNAMISGLFQLGSAYEWVVTKKSGRSSEGDLTSLVEKPKHQRGVSVPDLDEMKEEIRQQEQKVSRKKKHNRIYTKELALAFLLLTAAARSLLSAQGIHFYFLLFQGVSFLLVGLDLIGEQVE
>Pyrusco8g018800.1
MAPRLDFSGFWAKESRKGTPVVVTMENPNFSVVEIDGPDAAFRPVDKSRGKNAKQVTWVLLLKAHRAVSCIGWVATLFWTLLSTIKRRLIFRQGVSMENGKLGNQKLLFTVIRVFLFTSLGILAFEVVAYFKGWHYFRNPSLHIPGTSDIQSLLHLVYVGWLSFRADYVAPPIQALSKFCIVLFLIQSVDRMILSLGCLWIKLKKIKPRIDRESLKSEDVEKSKYEYPMVLIQIPMCNEKEVYEQSISAVCQIDWPKDRVLIQVLDDSDDGSIQWLIKTEVANWSQKGINIIYRHRVVRTGYKAGNLKSAMSCDYVRDYEFVAIFDADFQPNPDFLKQTVPHFKDNPELGLVQARWAFVNKEENLLTRLQNVNLCFHFEVEQQVNGVFLNFFGFNGTAGVWRIKALEESGGWLERTTVEDMDIAVRAHLNGWKFIYLNDVKVLCEVPESYEAYRKQQHRWHSGPMQLFRLCLPAIITSKISAWKKANLILLFFLLRKLILPFYSFTLFCIILPLTMFVPEAELPAWVICYVPVFMSFLNILPSPKSFPFIVPYLLFENTMSVTKFNAMVSGLFQLGSSYEWVITKKTGRSSESDLLAAAERGTKMVNQLPVHRGASESELSELNRIMEEKEVAPKPIKKANKIYRKELALAFLLLTASVRSLLSAQGVHFYFLLFQGVTFLLVGLDLIGEQMS
>Pyrusco9g010480.1
MAPSLNFSRWWGKESTSKGNPVVVTMENPNYSVLEINGQDEVLRPVDKDRGKNAKQFTWVLLLKAHKAVGFVSWIGNIVWSLLGSIKKRLIFGTVETEKSGKGRILYRVIMVFLVMALAFLAFELMAHFKGWHLHIPQSLEIRGWLHSVYFSWLEFRAGYIAPAIQGLTNFCVALFLIQSADRMLLCLGCFWIKFKKIKPKFEVPLKSDDLEAPGCNYPKVLVQIPMCNEREVYEQSISAVCQLDWPKERLLIQVLDDSDDESIQWLIKGEVAKWNQRGVNIIYRHRLVRTGYKAGNLKSAMNCDYAKDYEFVAIFDADFQPNPDYLKLTVPHFKDNPELGLVQARWSFVNTDENLLTRLQNINLCFHFEVEQQVNGVFLNFFGFNGTAGVWRIKALEESGGWLERTTVEDMDIAVRAHLCGWKFIFLNDVKVLCELPESYEAYKKQQHRWHSGPMHLFRLCLPTIISSKMKFWKKANLILLFFLLRKLILPFYSFTLFCIILPLTMFVPEAELSMWVICYVPVFMSFMNILPSLRSFPFIVPYLLFENTMSVTKFNAMVSGLFKLGSSYEWVVTKKAGRSSEPDLLELEERETKAMIHPQLYRGTSDSGLSELNKLKEHQEAAPKPPPVKKLNKIYKKELALAFLLLTAALRSLLSAQGVHFYFLLFQGVSFLLVGLDLIGEQMS
>Pyrusco9g017800.1
MALRAMFLSLKKRIALSELTNEEPKTRGRLYRCIKAFLGVVDYGSGRWSDCALSELEFEFAKPWEVQWSMVCTRRSCTFPYPWKGLMDSSEWLYYTIRNLTNLTNKEWEKKRGKHSIF
>Pyrbe_004235
MSRAQNHEFQEWWNKQRQTNHDLLLSSDESSQLLTVDIHSPRPDRTVGKDRSRSARQLSWVCRLKFQQIAASLTSVANSFLILLRTANRRVTSPDSPADSASSRLYRAIKVFLIVVLLLLCFELVAYFKGWHFSPPSVRSGELAELVYANWLHVRVNYLAPPLQSFTNVCIVLFLIQSVDRVVLVLGCFWIKFRRVKPKAVMDYKTTSSPSSSNVEEGNAEKVNLEDYPMVLLQIPMCNEREVYHQSIAAVCIQDWPNERMLVQVLDDSDDIEVQQLIKAEVNKWQQRGVPILYRHRLIRTGYKAGNLKSAMSCDYVKNYEFVAIFDSDFQPEPEFLKKTIPYFKGNDDLGLVQTRWSFVNKDENLLTRLQNINLSFHFEVEQQVNGVFINFFGFNGTAGVWRIKALEDCGGWLERTTVEDMDVAVRAHLCGWKFIYLNDVKCVCELPESYGAYKKQQHRWHSGPMQLFRMCFFDILRSKVSVTKKANLIFLFFLLRKLILPFYSFTLFCIILPLTMFLPEAQLPAWVVCYVPGIMSVLNILPAPRSFPFIVPYLLFENTMSVTKFNAMISGLFQFGSSYEWIVTKKLGRSSETDLIAFERGSVPLVPTTGLHRSASESGLEELTKLETTKKSGKKRRNRLYRKELVIAFVLLTASARSLLSAQGIHFYFLLFQGITFLVVGLDLIGEQVS
>Pyrbe_020059
MAPSFGWWNNNKDTHRGTPVVVKMENPNWSMVELEGPTDKDFLISESPGRVRGKNAKQFTWVLLLRAHRAAGCLTAIGSAMLGLASAIRRRIASGRMDTDADVEPASVREVENPVVRSRFYFCIKMFLWLSVLLLGFEVAAYFKGWHFGAPHLQLEYLWASPLGVKGAFDWVYSKWVFFRVEYLAPPLQFLASSCIVLFMIQSLDRLILCLGCFWIRFKNIKPVPKEGAFDPETGETGYFPMVLVQIPMCNEKEVYQTSIAAVCNLDWPKSKLLIQILDDSDDPTTQFLIKEEVHKWQQEGANILYRHRVIRDGYKAGNLKSAMHCSYVKDYEFVAIFDADFQPTPDFLKRTVPHFKGNDELGLVQARWSFVNKDENLLTRLQNINLSFHFEVEQQVNSVFINFFGFNGTAGVWRIKALEEAGGWLERTTVEDMDIAVRAHLHGWKFIFLNDVECQCELPESYEAYRKQQHRWHSGPMQLFRLCLPAIIKSKISIGKKFNLIFLFFLLRKLILPFYSFTLFCIILPMTMFIPEAELPAWVVCYIPATMSFLNILPAPKAFPFIVPYLLFENTMSVTKFNAMISGLFQLGSAYEWVVTKKSGRSSEGDLTSLVEKPKHQRGVSVPDLVEMKEEIRQQEQRASRKKKHNRIYTKELALAFLLLTAAARSLLSAQGIHFYFLLFQGVSFLLVGLDLIGEQVE
>Pyrbe_023033
MASTSAGGGFGKAKMWEDESHRIDGGMDELLAVLGYKVWSSNMAEVAQKLEQLEEFMGCAQEDGLSQLASDTVHYNPADLSTWLESMISAINLPPPNFDPLMGGAVAGMQPNQQQVQLVDDPFLARGSRPSPPSISQISGRANLQHPPPSADRHYRRTHLAGLGAPPPLQFLASSCVVLFIIQSLDRLILCLGCFWIRFKKIKPVPKESSFDLETGETGYFPMVLVQIPMCNKKEVYQTSIAAVCNLDWLKSKMLIQILDDSDDPTMQFLIKEEVHKWQQEGANIVYQHRAIRDGYKAGNLKSAMNFCYVKDYEFVAIFDADFQPTPGFLKRTVPHFKGNDELGLVQARWSFVNKDENLLTRLQNINLSFHFEVEQQVNNVFINFFGFNGTAGVWRIKALEEASGWVNYRNLMKLIGSNNTDGTWGLCNCFASVYPLLSNRRSALRLSYQRGLYATSPPPAGIKADALSLFAVLGIPLAVTYSIPFALASIFSSNSSAGQGLSLGVLNLAIVISQMFVSVASGMLALFMLPSPPPDLPSNKNARAPVVAFH
>Pyrbe_028157
MAPSSVVVTIEKPENPSLKHNLLDSSAFLEKQKAVSTKQFTWVLLLKVNRVFACLSWLPMALKATFLSLKKRIALSDLTDEEPKTRGRLYRFIKAFLGLSIVALVFEMIAHYKNWNLSLYQPWEAQGLVQWCYMVWLTFRVDYISPVAIAMSNFCVVLFLIQSFDRLVLCVGCFWIKYKKIKPTIAEDAFDIEDPSSFPMVLIQIPMCNEREVYEQAIASSCQMDWPRDRLLIQVLDDSDDIILQNLIKDEVSSWHQKGVNIIYRHRLIRTGYKAGNLKSAMGCDYVKDYEFVAIFDADFTPNSDYLKRTVPHFKGNPELGLVQARWSFVNKDENLLTRLQNINLCFHFEVEQQVNGVFLNFFGFNGTAGVWRIKALEESGGWLERTTVEDMDIAVRAHLNGWKMIFLNDVRVLCELPESYETYKKQQHRWHSGPMQLFRLCLPAILTSKISMWKKSNLIFLFFLLRKLILPFYSFTLFCIILPLTMFLPEAELPLWVICYIPIFMSFLNILPSPKSFPFLVPYLLFENTMSVTKFNAMVSGLFQLGSSYEWVVTKKTGRSSESDLLAYSERESLSANEEKILRRNSESGLELLSKLKEQEEVVPKKKKKNGIYRKELALAFLLLTAAARSFLSAHGVHFYFLLFQGLSFLAVGLDLIGEQMG
>Pyrbe_028436
MDPKAVKSELVLILDYGSQYTHLIYHRDLKPENLLLDENGDLKFLIKEEVHKWQQEGANIVYRHRVIRDGYKAGNLKSAMNCSYVKDYELVVIFDADFQPTPDFLKRTVPHFKGNDELGLVQARWSFVNKDENLLTRLQNINLSFHFEVEQQVNSVFINFFGFNRTAGVWRIKALEEASGWLERTTVEDMDIAVRAHLHGWKVIFLNDVECQCELPESYEAYRKQQHRWHSGPMQLFRLCLPAIIKSKISIEAELPAWVVCYISATCRYQGRRIISVHHSFPVQGELDDLRNSPRFHPCRFYRNGCA
>Pyrbe_029339
MENPNYSVLEINGPDEVFRPVDKDRGKNAKQFSWVLLLKAHKAVGFVSWIGNIVWSLFVSIKKRLIFGTVETEKSGKGRILYRVIMVFLVMALAFLAFELMAHLKGWHLHIPQSLEIGGWLHSVYLSWLEFRAGYIAPAIQGLTNFCVALFLIQSADRMLLCLGCFWIKFKKIKPKLKEVPLKSDDLEGPGGNYPKVLVQIPMCNEREVYEQSISAVCQLDWPKERLLIQVLDDSDDESIQWLIKGEVANWNQRGVNIIYRHRLVRTGYKAGNLKSAMNCDYVKDYEFVAIFDADFQPNPDYLKLTVPHFKDNPELGLVQARWCFVNTDENLLTRLQNINLCFHFEVEQQVNGVFLNFFGFNGTAGVWRIKALEESGGWLERTTVEDMDIAVRAHLCGWKFIFLNDVKVLCELPESYEAYKKQQHRWHSGPMHLFRLCLPAIIRSKMKFWKKANLILLFFLLRKLILPFYSFTLFCIILPLTMFVPEAELSMWVICYVPVFMSFMNILPSLRSFPFIVPYLLFENTMSVTKFNAMVSGLFKLGSSYEWVVTKKAGRSSEPDLLELEERETKAMIHPQLYRGTSDSSLSELSKLKEQQEAAPKPPPVKKLNKIYKKELALAFLLLTAAVRSLLSAQGVHFYFLLFQGVSFLLVGLDLIGEQMS
>Pyrbe_030009
MAPSFSCQARRPHQKDFLISESSGRVRGKNAKQFTWVFLLRAHKAAGYFTSISSAMLGLAFAIRRRITSDRMDTDANVSPPTGWTPTSTLSPPASGKSRTRLCRVGSISALRCSCGCRCSFWGLGWRCISKAGTLGCRIWSIYGRRHWGLRARMIGFIRNGFCSGSKREKEGGGNEVGNGWFLGGGGVFRLQGKGRAR
>Pyrbe_042467
MSRAQNHEFQEWWNKQRKSNHDLLLSSDESSHLLTVDVHSPGPDRTVGKDRSHSARQLSWVCLLKFQQIAASLTSLANSFLVLLRTANRRVTSPDSPADSASSRLYRAIKVFLIVVLLLLCFELVAYFKGWHFSPPSVRSGELAELVYANWLHVRVNYLAPPLQSFTNVCIVLFLIQSVDRVVLVLGCFWIKFRRVKPKAVMEYKATSSSSSNNVEEGNAENVNLEDYPMVLLQIPMCNEREVYHQSIAAVCIQDWPKERMLVQVLDDSDDREVQQLIKAEVNKWQQRGFPILYRHRLIRTGYKAGNLKSAMSCDYVKNYEFVAIFDSDFQPEPEFLKKTVPYFKGNDDLGLVQTRWSFVNKDENLLTRLQNINLSFHFEVEQQVNGVFINFFGFNGTAGVWRIKALEECGGWLERTTVEDMDVAVRAHLCGWKFIYLNDVKCLCELPESYGAYKKQQHRWHSGPMQLFRMCFFDILRSKVSVTKKANLIFLFFLLRKLILPFYSFTLFCIILPLTMFLPEAQLPAWVVCYVPGIMSVLNILPAPRSFPFIVPYLLFENTMSVTKFNAMISGLFQFGSSYEWIVTKKLGRSSETDLIAFERESEPLVPTTGLHRSASESGLEELNKLKTTKKTGKKRRNRLYRKELVIAFVLLTASARSLLSAQGIHFYFLLFQGITFLVVGLDLIGEQVS
>Pyrbe_051311
MAPSFSWWNNTKDTHRGTPVVIKMENPNWSMVELEGPSDEDFLISESPGRVRGKNAKQFTWVLLLKAHRAAGCLTSIGSAMLGLASAIRRRVASGRMDTDADVEPHGVREVENPAVRSRFYFCIKMFLCLSVLLLGFEVAAYFKGWHFGPAHLQLEYLWASPFGVKGAFDWANPVPGLLLDPVQEDQTGPEEGSFDPETGETGYFPMVLVQIPMCNEKEVYQTSIAAVCNLDWPKSKMLIQILDDSDDPTTQFLIKEEVHKWQQEGANIVYRHRVIRDGYKAGNLKSAMNCSYVKDYEFVAIFDADFQPTPDFLKRTVPHFKGNDELGLVQARWSFVNKDENLLTRLQNINLSFHFEVEQQVNSVFINFFGFNGTAGVWRIKALEEAGGWLERTTVEDMDIAVRAHLHGWKFIFLNDVECQCELPESYEAYRKQQHRWHSGPMQLFRLCLPAIIKSKISIGKKFNLIFLFFLLRKLILPFYSFTLFCIILPMTMFIPEAELPAWVVCYIPATMSFLNILPAPKAFPFIVPYLLFENTMSVTKFNAMISGLFQLGSAYEWVVTKKSGRSSEGDLTSLVEKPKHQRGVSVPDLDEMKEEIRQQEQKVSRKKKHNRIYTKELALAFLLLTAAARSLLSAQGIHFYFLLFQGVSFLLVGLDLIGEQVE
>Pyrbe_051862
MAPRLDFSGFWAKESRKGTPVVVTMENPNFSVVEIDGPDAAFRPVDKRRGKNAKQVTWVLLLKAHRAVSCIGWVATLFWTLLSTIKKRLIFRQGVSMENGKLGNQKLLFTVIRVFLFTSLAILAFEVVAYFKGWHYFRNPSLHIPGTSDIQSLLHLVYVGWLSFRADYVAPPIQALSKFCIVLFLIQSVDRMILSLGCLWIKLKKIKPRIDRESLKSEDVEKSKYEYPMVLIQIPMCNEKEVYEQSISAVCQIDWPKDRVLIQVLDDSDDESIQWLIKTEVANWSQKGINIIYRHRVVRTGYKAGNLKSAMSCDYVRDYEFVAIFDADFQPNPDFLKQTVPHFKDNPELGLVQARWAFVNKEENLLTRLQNVNLCFHFEVEQQVNGVFLNFFGFNGTAGVWRIKALEESGGWLERTTVEDMDIAVRAHLNGWKFIYLNDVKVLCEVPESYEAYRKQQHRWHSGPMQLFRLCLPAIITSKISAWKKANLILLFFLLRKLILPFYSFTLFCIILPLTMFVPEAELPAWVICYVPVFMSFLNILPSPKSFPFIVPYLLFENTMSVTKFNAMVSGLFQLGSSYEWVITKKTGRSSESDLLAAAERGTKMVNQLPVHRGASESELSELNRIMEEKEVAPKPIKKANKIYRKELALAFLLLTASVRSLLSAQGVHFYFLLFQGVTFLLVGLDLIGEQMS
>Pyrbe_053716
MAPSTVLVTIEKPENPSQKHNILDSSAFLEKQKAVSTKQFTWVLLLKVNRVFACLSWLPMALRAMFLSLKKRIARSDLTDEEPKTRGRLYKFIKVFLGLSILALVMEVVAHYKNWNLNLYQPWEVQGLVQWCYMVWLTFRVDYIAPAAIKMSNFCVVLFLIQSFDRLVLCVGCFWIKYKKIKPTIAEDAFDIEDPSSFPMVLIQIPMCNEREVYEQAIASACQMDWPRDRLLIQVLDDSDDINLQNLIKDEVSLWHQKGVNIIYRHRLIRTGYKAGNLKSAMGCDYVKDYEFVAIFDADFTPNSDYLKLTVPHFKGNPELGLVQARWSFVNKDENLLTRLQNINLCFHFEVEQQVNGVFLNFFGFNGTAGVWRIKALEESGGWLERTTVEDMDIAVRAHLNGWKMIFLNDVRVLCELPESYETYKKQQHRWHSGPMQLFRLCLPAILTSKISIWKKSNLIFLFFLLRKLILPFYSFTLFCIILPLTMFLPEAELPLWVICYIPIFMSFLNILPSPKSFPFLVPYLLFENTMSVTKFNAMVSGLFQLGSSYEWVVTKKTGRSSESDLLAYAERESMSANEEKILRRNSESGLELLSKLKEQEVVAPKKKKKNGIYRKELALAFLLLTAAARSFLSAHGVHFYFLLFQGLSFLAVGLDLIGEQMG
>Pyrbe_054817
MLLCLGCFWIKFKKIKPKFEVPLKSDDLEAPGCNYPKVLVQIPMCNEREVYEQSISAVCQLDWPKERLLIQVLDDSDDESIQWLIKGEVAKWNQRGVNIIYRHRLVRTGYKAGNLKSAMNCDYVKDYEFVAIFDADFQPNPDYLKLTVPHFKDNPELGLVQARWSFVNTDENLLTRLQNINLCFHFEVEQQVNGVFLNFFGFNGTAGVWRIKALEESGGWLERTTVEDMDIAVRAHLCGWKFIFLNDVKVLCELPESYEAYKKQQHRWHSGPMHLFRLCLPTIISSKMKFWKKANLILLFFLLRKLILPFYSFTLFCIILPLTMFVPEAELSMWVICYVPVFMSFMNILPSLRSFPFIVPYLLFENTMSVTKFNAMVSGLFKLGSSYEWVVTKKAGRSSEPDLLELEERETKAMIHPQLYRGTSDRWPLGAQQIKRTSRSRSETSSCEETEQDIQERASSGFLTAYCCT
>Pyrbe_056008
MVLVQIPMCNEKEVYQTSIAAVRNLDWPKSKMLIQILDDSDDPTMQFLIKEEVHKWQQEGANIVYQHRVIRDGYKAGGRIRVKGLMHGFGPIRVKGLMHGFGPKMPPLAWQGKGLGLKPMAMALKWAKGNDELGLVQARWPFVNKDENLLTRLQNINLSFHFEVEQQVNSVFINFFGFNGTAGVWRIKALEEASGWLERTTVEDMDIAVRAHLHGWKVIFLNDVECQCELPESYEAYRKQQHRWHSGPMQLFRLCLPAIIKLKISIEAELPAWVVCYISATCRYQGRRIISVHHSFLVQGELDDLRNSPRFHPCRFYRNRCAX
>Pyrpy_N_05g1398.1
MSRAQNHEFQEWWNKQRKSNHDLLLSSDESSHLLTVDVHSPGPDRTVGKDRSHSARQLSWVCLLKFQQIAASLTSLANSFLVLLRTANRRVTSPDSPADSASSRLYRAIKVFLIVVLLLLCFELVAYFKGWHFSPPSVRSGELAELVYANWLHVRVNYLAPPLQSFTNVCIVLFLIQSVDRVVLVLGCFWIKFRRVKPKAVMEYKATSSSSSNNVEEGNAENVNLEDYPMVLLQIPMCNEREVYHQSIAAVCIQDWPKERMLVQVLDDSDDREVQQLIKAEVNKWQQRGVPILYRHRLIRTGYKAGNLKSAMSCDYVKNYEFVAIFDSDFQPEPEFLKKTVPYFKGNDDLGLVQTRWSFVNKDENLLTRLQNINLSFHFEVEQQVNGVFINFFGFNGTAGVWRIKALEECGGWLERTTVEDMDVAVRAHLCGWKFIYLNDVKCLCELPESYGAYKKQQHRWHSGPMQLFRMCFFDILRSKVSVTKKANLIFLFFLLRKLILPFYSFTLFCIILPLTMFLPEAQLPAWVVCYVPGIMSVLNILPAPRSFPFIVPYLLFENTMSVTKFNAMISGLFQFGSSYEWIVTKKLGRSSETDLIAFERESEPLVPTTGLHRSASESGLEELNKLKTTKKTGKKRRNRLYRKELVIAFVLLTASARSLLSAQGIHFYFLLFQGITFLVVGLDLIGEQTRERGS
>Pyrpy_N_08g0611.1
MAPSFSWWNNTKDTHRGTPVVIKMENPNWSMVELEGPSDEDFLISESPGRVRGKNAKQFTWVLLLKAHRAAGCLTSIGSAMLGLASAIRRRVASGRMDTDADVEPHGVREVENPAVRSRFYFCIKMFLCLSVLLLGFEVAAYFKGWHFGPAHLQLEYLWASPFGVKGAFDWVYSKWVLFRVEYLAPPLQFLASSCIVLFMIQSLDRLILCLGCFWIRFKKIKPVPKEGSFDPETGETGYFPMVLVQIPMCNEKEVYQTSIAAVCNLDWPKSKMLIQILDDSDDPTTQFLIKEEVHKWQQEGANIVYRHRVIRDGYKAGNLKSAMNCSYVKDYEFVAIFDADFQPTPDFLERTVPHFKGNDELGLVQARWSFVNKDENLLTRLQNINLSFHFEVEQQVNSVFINFFGFNGTAGVWRIKALEEAGGWLERTTVEDMDIAVRAHLHGWKFIFLNDVECQCELPESYEAYRKQQHRWHSGPMQLFRLCLPAIIKSKISIGKKFNLIFLFFLLRKLILPFYSFTLFCIILPMTMFIPEAELPAWVVCYIPATMSFLNILPAPKAFPFIVPYLLFENTMSVTKFNAMISGLFQLGSAYEWVVTKKSGRSSEGDLTSLVEKPKHQRGVSVPDLDEMKEEIRQQEQKVSRKKKHNRIYTKELALAFLLLTAAARSLLSAQGIHFYFLLFQGVSFLLVGLDLIGEQRKKYSLVVIEDEFYICIIHDTFKIRLLVMVNDMMVVKKKLKCFCKSSRLPNRETVVVKSPPSYARKDLCLFFDSHFIIQCKCHKYKQS
>Pyrpy_N_08g1303.1
MAPRLDFSGFWAKESRKGTPVVVTMENPNFSVVEIDGPDAAFRPVDKRRGKNAKQVTWVLLLKAHRAVSCIGWVATLFWTLLSTIKKRLIFRQGVSMENGKLGNQKLLFTVIRVFLFTSLAILAFEVVAYFKGWHYFRNPSLHIPGTSDIQSLLHLVYVGWLSFRADYVAPPIQALSKFCIVLFLIQSVDRMILSLGCLWIKLKKIKPRIDRESLKSEDVEKSKYEYPMVLIQIPMCNEKEVYEQSISAVCQIDWPKDRVLIQVLDDSDDESIQWLIKTEVANWSQKGINIIYRHRVVRTGYKAGNLKSAMSCDYVRDYEFVAIFDADFQPNPDFLKQTVPHFKDNPELGLVQARWAFVNKEENLLTRLQNVNLCFHFEVEQQVNGVFLNFFGFNGTAGVWRIKALEESGGWLERTTVEDMDIAVRAHLNGWKFIYLNDVKVLCEVPESYEAYRKQQHRWHSGPMQLFRLCLPAIITSKISAWKKANLILLFFLLRKLILPFYSFTLFCIILPLTMFVPEAELPAWVICYVPVFMSFLNILPSPKSFPFIVPYLLFENTMSVTKFNAMVSGLFQLGSSYEWVITKKTGRSSESDLLAAAERGTKMVNQLPVHRGASESELSELNRIMEEKEVAPKPIKKANKIYRKELALAFLLLTASVRSLLSAQGVHFYFLLFQGVTFLLVGLDLIGEQMS
>Pyrpy_N_09g0306.1
MAPSTVVVTIEKPENPSQKHNILDSSAFLEKQKAVSTKQFTWVLLLKVNRVFACLSWLPMALRAMFLSLKKRIARSDLTDEEPKTRGRLYKFIKVFLGLSILALVMEVVAHYKNWNLNLYQPWEVQGLVQWCYMVWLTFRVDYIAPAAIMMSNFCVVLFLIQSFDRLVLCVGCFWIKYKKIKPTIAEDAFDIEDPSSFPMVLIQIPMCNEREVYEQAIASACQMDWPRDRLLIQVLDDSDDINLQNLIKDEVSLWHQKGVNIIYRHRLIRTGYKAGNLKSAMGCDYVKDYEFVAIFDADFTPNSDYLKLTVPHFKGNPELGLVQARWSFVNKDENLLTRLQNINLCFHFEVEQQVNGVFLNFFGFNGTAGVWRIKALEESGGWLERTTVEDMDIAVRAHLNGWKMIFLNDVRVLCELPESYETYKKQQHRWHSGPMQLFRLCLPAILTSKISIWKKSNLIFLFFLLRKLILPFYSFTLFCIILPLTMFLPEAELPLWVICYIPIFMSFLNILPSPKSFPFLVPYLLFENTMSVTKFNAMVSGLFQLGSSYEWVVTKKTGRSSESDLLAYAERESMSANEEKILRRNSESGLELLSKLKEQEVVAPKKKKKNGIYRKELALAFLLLTAAARSFLSAHGVHFYFLLFQGLSFLAVGLDLIGEQMG
>Pyrpy_N_09g1279.1
MAPSLNFSRWWGKESTSKGNPVVVTMENPNYSVLEINGQDEVLRPVDKDRGKNAKQFTWVLLLKAHKAVGFVSWIGNIVWSLLGSIKKRLIFGTVETEKSGKGRILYRVIMVFLVMALAFLAFELIAHFKGWHLHIPQSLEIRGWLHSVYFSWLEFRAGYIAPAIQGLTNFCVALFLIQSADRMLLCLGCFWIKFKKIKPKFEVPLKSDDLEAPGCNYPKVLVQIPMCNEREVYEQSISAVCQLDWPKERLLIQVLDDSDDESIQWLIKGEVAKWNQRGVNIIYRHRLVRTGYKAGNLKSAMNCDYVKDYEFVAIFDADFQPNPDYLKLTVPHFKDNPELGLVQARWSFVNTDENLLTRLQNINLCFHFEVEQQVNGVFLNFFGFNGTAGVWRIKALEESGGWLERTTVEDMDIAVRAHLCGWKFIFLNDVKVLCELPESYEAYKKQQHRWHSGPMHLFRLCLPTIISSKMKFWKKANLILLFFLLRKLILPFYSFTLFCIILPLTMFVPEAKLSMWVICYVPVFMSFMNILPSLRSFPFIVPYLLFENTMSVTKFNAMVSGLFKLGSSYEWVVTKKAGRSSEPDLLELEERETKAMIHPQLYRGTSDSGLSELNKLKEHQEAAPKPPPVKKLNKIYKKELALAFLLLTAALRSLLSAQGVHFYFLLFQGVSFLLVGLDLIGEQMS
>Pyrpy_N_10g0572.1
MSRAQNHEFQEWWNKQRQSNHDLLLSSDESSQLLTVDIHSPRPDRTVGKDRSRSARQLSWVCRLKFQQIAASLASVANSFLVLLRTANRRVTSPDSPADSASSRLYRAIKVFLIVVLLLLCFELVAYFKGWHFSPPSVRSGELAELVYANWLHVRVNYLAPPLQSFTNVCIVLFLIQSVDRVVLVLGCFWIKFRRVKPKAVMEYKTTSSPSSSNVEEGNAEKVNLEDYPMVLLQIPMCNEREVYHQSIAAVCIQDWPNERMLVQVLDDSDDIEVQQLIKAEVNKWQQRGVPILYRHRLIRTGYKAGNLKSAMSCDYVKNYEFVAIFDSDFQPEPGFLKKTIPYFKGNDDLGLVQTRWSFVNKDENLLTRLQNINLSFHFEVEQQVNGVFINFFGFNGTAGVWRIKALEDCGGWLERTTVEDMDVAVRAHLCGWKFIYLNDVKCVCELPESYGAYKKQQHRWHSGPMQLFRMCFFDILRSKVSVTKKANLIFLFFLLRKLILPFYSFTLFCIILPLTMFLPEAQLPAWVVCYVPGIMSVLNILPAPRSFPFIVPYLLFENTMSVTKFNAMISGLFQFGSSYEWIVTKKLGRSSETDLIAFERGSVPLVPTTGLHRSASESGLEELTKLETTKKSGKKRRNRLYRKELVIAFVLLTASARSLLSAQGIHFYFLLFQGITFLVVGLDLIGEQVS
>Pyrpy_N_15g0547.1
MAPSFSWWNNNKDTHRGTPVVVKMENPNWSMVELEGPTDKDFLISESPGRVRGKNAKQFTWVLLLRAHRAAGCLTSVGSAMLGLASAIRRRIASGRMDTDADVEPASVREVENPVVRSRFYFCIKMFLWLSVLLLGFEVAAYFKGWHFGAPHLQLDYLWASPLGVKGAFDWVYSKWVFFRVEYLAPPLQFLASSCIVLFMIQSLDRLILCLGCFWIRFKNIKPVPKEGAFDPETGETGYFPMVLVQIPMCNEKEVYQTSIAAVCNLDWPKSKLLIQILDDSDDPTTQFLIKEEVHKWQQEGANILYRHRVIRDGYKAGNLKSAMHCSYVKDYEFVAIFDADFQPTPDFLKRTVPHFKGNDELGLVQARWSFVNKDENLLTRLQNINLSFHFEVEQQVNSVFINFFGFNGTAGVWRIKALEEAGGWLERTTVEDMDIAVRAHLHGWKFIFLNDVECQCELPESYEAYRKQQHRWHSGPMQLFRLCLPAIIKSKISIGKKFNLIFLFFLLRKLILPFYSFTLFCIILPMTMFIPEAELPAWVVCYIPATMSFLNILPAPKAFPFIVPYLLFENTMSVTKFNAMISGLFQLGSAYEWVVTKKSGRSSEGDLTSLVEKPKHQRGVSVPDLVEMKEEIRQQEQRASRKKKHNRIYTKELALAFLLLTAAARSLLSAQGIHFYFLLFQGVSFLLVGLDLIGEQVE
>Pyrpy_N_17g0315.1
FIGLWFPVPPGESDSRAMAPSSVVVTIEKPENPSLKHNLLDSSALLDKQKAVSTKQFTWVLLLKVNRVFACLSWLPMALKATFLSLKKRIALSDLTDEEPKTRGRLYRFIKAFLGLSIVALVFEMIAHYKNWNLSLYQPWEAQGLVQWCYMVWLTFRVDYISPVAIAMSNFCVVLFLIQSFDRLVLCVGCFWIKYKKIKPTIAEDAFDLEDPSSFPMVLIQIPMCNEREVYEQAIASSCQMDWPRDRLLIQVLDDSDDIILQNLIKDEVSSWHQKGVNIIYRHRLIRTGYKAGNLKSAMGCDYVKDYEFVAIFDADFTPNSDYLKRTVPHFKGNPELGLVQARWSFVNKDENLLTRLQNINLCFHFEVEQQVNGVFLNFFGFNGTAGVWRIKALEESGGWLERTTVEDMDIAVRAHLNGWKMIFLNDVRVLCELPESYETYKKQQHRWHSGPMQLFRLCLPAILTSKISMWKKSNLIFLFFLLRKLILPFYSFTLFCIILPLTMFLPEAELPLWVICYIPIFMSFLNILPSPKSFPFLVPYLLFENTMSVTKFNAMVSGLFQLGSSYEWVVTKKTGRSSESDLLAYSERESLSANEEKILRRNSESGLELLSKLKEQEEVVPKKKKKNGIYRKELALAFLLLTAAARSFLSAHGVHFYFLLFQGLSFLAVGLDLIGEQMG
>Pyrpy_N_17g1338.1
MENPNYSVLEINGPDEVFRPVDKDRGKNAKQFSWVLLLKAHKAVGFVSWIGNIVWSLFVSIKKRLIFGTVETEKSGKGRILYRVIMVFLVMALAFLAFELMAHLKGWHLHIPQSLEIGGWLHSVYFSWLEFRAGYIAPAIQGLTNFCVALFLIQSADRMLLCLGCFWIKFKKIKPKLKEVPLKSDDLEGPGCNYPKVLVQIPMCNEREVYEQSISAVCQLDWPKERLLIQVLDDSDDESIQWLIKGEVANWNQRGVNIIYRHRLVRTGYKAGNLKSAMNCEYVKDYEFVAIFDADFQPNPDYLKLTVPHFKDNPELGLVQARWCFVNTDENLLTRLQNINLCFHFEVEQQVNGVFLNFFGFNGTAGVWRIKALEESGGWLERTTVEDMDIAVRAHLCGWKFIFLNDVKVLCELPESYEAYKKQQHRWHSGPMHLFRLCLPAIIRSKMKFWKKANLILLFFLLRKLILPFYSFTLFCIILPLTMFVPEAELSMWVICYVPVFMSFMNILPSLRSFPFIVPYLLFENTMSVTKFNAMVSGLFKLGSSYEWVVTKKAGRSSEPDLLELEERETKAMIHPQLYRGTSDSGLSELSKLKEQQEAAPKPPPVKKLNKIYKKELALAFLLLTAAVRSLLSAQGVHFYFLLFQGVSFLLVGLDLIGEQMS
>Pyrpy_N_17g1820.1
MLALASAIRRGITSDRMDTNADVEPTSVREVENPTVQSRFYFCIKMFLWLSVFLLGFEVAVYFKGWHFGVPHLEYLWASRLGVKGAYDWVYLKWVLFWVERGWG
>Rosch_v2.0_Chr2g0150131
MAPSLDFSRWWGKDNNSSKGTPVVVTMENPNYSVLEINGPDEVFRPVDKDRGKNAKQFTWVLLLKAHKAVGCVAWLGNVLWDLLGAIKKRLVFGQMENEKSGKGILYRVIMGFLVMALAFLAFEVVAHLKGWHYFENSSLHIPETLEIRGWLHLVYVAWLEFRADCIAPAIQALTNFCIALFLIQSADRMLLCLGCFWIKFKKIKPRIEQVPYRPDDLEGSGCNYPKVLVQIPMCNEREVYEQSISAVCQLDWPKERLLIQVLDDSDDESIQWLIKAEVTQWSQKGVNIIYRHRLVRTGYKAGNLKSAMNCDYVKDYEFVAIFDADFQPNPDFLKLTVPHFKDNPELGLVQARWSFVNKDENLLTRLQNINLCFHFEVEQQVNGVFLNFFGFNGTAGVWRIKALEDSGGWLERTTVEDMDIAVRAHLNGWKFIFLNDVKVLCELPESYEAYKKQQHRWHSGPMHLFRLCLPAIITSKMMFWKKANLILLFFLLRKLILPFYSFTLFCIILPLTMFVPEAELSMWVICYVPVFMSFMNILPSPRSFPFIVPYLLFENTMSVTKFNAMVSGLFQLGSSYEWIVTKKAGRSSESDLLAVEERETKAMNHPQLHRGTSDSGLSELNKLKEHQEAGAPKPPVKKLNKIYKKELALAFLLLTAAGRSLLSAQGVHFYFLLFQGISFLLVGLDLIGEQMS
>Rosch_v2.0_Chr2g0170601
MAPNNSVAVTIEKPNNTFSKTKSFEKQKAASTKQFTWVLLLKVNRIFACLSWLPVAFRKRITSSDMSDEEPRNRGKLYRFIQAFLLLSIVALGVEVIAHYKNWNLNLVHHPWEVQGLLHWSYMAWLSFRVDYIAPVAIFLSKFCIVLFLIQSLDRLVLCLGCFWIKFKKVKPRIEPDAYDVEDPSSFPMVLLQIPMCNEREVYEQSIAAACQMDWPRDRLLIQVLDDSDDIVLQNLIQDEISAWSQKGINIIYRHRLIRTGYKAGNLKSAMGCEYVKDYEFVAIFDADFTPNPDFLKLTVPHFKGNPELGLVQARWSFVNKDENLLTRLQNINLCFHFEVEQQVNGVFLNFFGFNGTAGVWRIKALEESGGWLERTTVEDMDIAVRAHLNGWKFIFLNDVEALCELPESYEAYKKQQHRWHSGPMQLFRLCLPAILTSKISIFKKANLIFLFFLLRKLILPFYSFTLFCIILPLTMFIPEAELPLWVICYVPIFMSFLNILPSPKSFPFLVPYLLFENTMSVTKFNAMVSGLFQLGSSYEWVVTKKTGRSSESDLFALAESKSPNEEKISRRNSESGLELLSKLKEQEVAPAKKKKKNGIYRKELALAFLLLTASARSFLSAHGVHFYFLLFQGLSFLVVGLDLIGEQVS
>Rosch_v2.0_Chr2g0174571
MAPNNSVAITIQKPNNSFSKAKSLESSVFFEKQKAASPKQFTWVLLLKVNRIFACLSWLPMAFRKRIALSDMSDEEPRNRGKLYRFIKAFLMLSIVALGVEVIAHYKKWNLNLVHHPSWEVQGLVRWSYMAWLSFRVDYIAPVAIFLSKFCIVLFLIQSLDRLVLCLGCFWIKFKKVKPRIEPDAYDVEDPSSFPMVLLQIPMCNEREVYEQAIAAACQMDWPRDRLLIQVLDDSDDIVLQNLIQDEISAWNQKGINIIYRHRLIRTGYKAGNLKSAMGCEYVKHYEFVAIFDADFTPNPDFLKLTVPHFKGNPELGLVQARWSFVNKDENLLTRLQNINLCFHFEVEQQVNGVFLNFFGFNGTAGVWRIKALEESGGWLERTTVEDMDIAVRAHLNGWKFIFLNDVKALCELPESYETYKKQQHRWHSGPMQLFRLCLPAILTSKISIFKKANLIFLFFLLRKLILPFYSFTLFCIILPLTMFIPETELPLWVICYVPIFMSFLNILPSPKSFPFLVPYLLFENTMSVTKFNAMVSGLFQLGSSYEWVVTKKTGRSSESDLLAFAERESSNDEKILRRNSESGLESLCKLKEQEVAAPPKKKKKNGIYRKELALAFLLLTASARSFLSEHGVHFYFLLFQGLSFLVVGLDLIGEQMMGCNLQNNR
>Rosch_v2.0_Chr6g0283521
MSPAPNNPEFQEWWNKQRQTNHENGDDSSSHLLTVEISSPGADRTVGKDRTRSARQLSWLWLLKLQQIAASFASVTNSFVGLVRTANRRIASPDSPADSASSRLYRLIKGFLIFVLLLLCVELVAYFKGWHFSPPTVGSAEVIGIVYANWLHVRVNYLAPPLQTFTNVCIVLFLIQSVDRVILVLGCFWIKFRRVKPKAAMEYKTTPSSEEEGGTENVEDYPMVLLQIPMCNEREVYHQSIATVCIQDWPRERMLVQVLDDSDDLDVQLLIKAEVQKWQQRGVPIVYRHRLIRTGYKAGNLKSAMSCDYVKNYEFVAIFDADFQPGPDFLKKTIPYFKGNDDLGLVQTRWSFVNKDENLLTRLQNINLSFHFEVEQQVNGVYINFFGFNGTAGVWRITALEECGGWLERTTVEDMDVAVRAHLCGWKFIYLNDVKCLCELPESYEAYKKQQHRWHSGPMQLFRMCFVDILRSKVSVTKKANLIFLFFLLRKLILPFYSFTLFCIILPLTMFLPEAQIPAWVVCYVPGIMSVLNILPAPRSFPFIVPYLLFENTMSVTKFNAMISGLFQFGSSYEWIVTKKLGRSSEADLVAYEKESDPLLETTTGLHRSASESGLADLTKLETSKKSGKRRRNRLYRKELVIAFILLTASARSLLSAQGIHFYFLLFQGITFLVVGLDLIGEQVS
>Rosch_v2.0_Chr6g0305191
MAPRFDFSKMWAKNAKKGGGTPVVVKMENPNFSVVEIDGPDSAFRPVEKSRGKNAKQASWVLLLKAQRFVSLIASLATLLWSLLGTINKRLIFRQGVAMENGKLGRARLLFTVIRVFLVTSIAILGFEVVAYFKGWHYFRNPSLHIPRTSDIQGLLHVVYLAWLRFRADYIAPPIQALSTFCVVLFMIQSADRMILSLGCLWIKYKKIKPTIDANSMKLDDLEKSDYEYPMVLVQIPMCNEKEVYEQSISAVCQIDWPKDRILIQVLDDSDDEGIRWLIKSEVADWSQRGINIIYRHREIRTGYKAGNLKSAMSCDYVKDYEFVAIFDADFQPNPDFLKKTVPHFKGNPQVGLVQARWAFVNKDENLLTRLQNINLCFHFEVEQQVNGVFLNFFGFNGTAGVWRIKALEESGGWLERTTVEDMDIAVRAHLNGWKFIYLNDVQVLCEVPESYEAYRKQQHRWHTGPMQLFRLCLPAVITSKISAWKKANLILLFFLLRKLILPFYSFTLFCIILPLTMFVPEAELPSWVICYVPIFMSLLNVLPAPKSFPFIVPYLLFENTMSVTKFNAMVSGLFQLGSSYEWIVTKKAGRSSESDLLAAAERETKMINQLPIHRVGSESELSELNKLMEHKEVASPLPVKKANKIYRKELALAFLLLTASVRSLLAAQGVHFYFLLFQGVTFLLVGLDLIGEQMS
>Rosch_v2.0_Chr6g0310111
MAPSWWSKEDSHRGTPVVVKMENPNWSMVELEGPTDEDFLMADSPSRARDKGRGKNAKQFTWVLLLKAHRAAGCLTSLGSAMLGLASAIRRRVASGRTDADADADSEPRGGGGHENPAVKSRFYVCIKLFLLLSLVLLGFEVAAYFKGWHFGAPHLQLQYLWEMEFDGVKGAFDWVYSKWVLIRVGYLAPPLQFLANACIVLFMVQSLDRLILCLGCFWIRFKKIKPVPKGGPLDLENAYFPMVLVQIPMCNEKEVYQQSIGAVCNLDWPKSRLLVQVLDDSDDPTTQFMIKEEVQKWHKEGANILYRHRVIRDGYKAGNLKSAMNCSYVKDYEFVAIFDADFQPAPDFLKRTVPHFQDNEELALVQARWSFVNRDENLLTRLQNINLTFHFEVEQQVNSVFINFFGFNGTAGVWRIKALEDSGGWLERTTVEDMDIAVRAHLHGWKFIFLNDVECQCEVPESYEAYRKQQHRWHSGPMQLFRLCLPDIIKSKISIWKKFNLIFLFFLLRKLILPFYSFTLFCIILPMTMFIPEAELPAWVVCYIPATMSFLNILPAPKAFPFIVPYLLFENTMSVTKFNAMISGLFQLGSAYEWVVTKKSGRSSEGDLVSLVEKEPKHQRGVSVPDLAEMKEEIRQQEQKAKKKKHNRIYTKELALAFLLLTASARSLLSAQGIHFYFLLFQGISFLLVGLDLIGEQVE
>Rubch_LG02.2103
MSPAPNNHEFQEWWNKQRQTNHENSDDSSNHLLTVEISSPGPDRTVGKDRSRSARQLSWVCLLKFQQIAASFASITNSCVALIRTANRRIASPDSPADSASSRLYRVIKGFLIFVLLLLCIELVAYFKGWHFSPPSLRSAEVVGIVYANWLHVRVNYLAPPLQSFTNLCIVLFLIQSVDRLILVFGCFWIKFRRVKPKAAMQYKTTPSNEEEEGSTENVEDYPMVLLQIPMCNEREVYHQSIATVCIQDWPKERMLVQVLDDSDDIEVQVLIKAEVQKWQQRGVPIVYRHRLIRTGYKAGNLKSAMSCDYVKNYEFVAIFDADFQPGPDFLKKTIPYFKGNDDLALVQTRWSFVNKDENLLTRLQNINLSFHFEVEQQVNGVFINFFGFNGTAGVWRITALEDCGGWLERTTVEDMDVAVRAHLCGWKFIYLNDVKCLCELPESYEAYKKQQHRWHSGPMQLFRMCFVDILRSKVSVTKKANLIFLFFLLRKLILPFYSFTLFCIILPLTMFLPEAQIPAWVVCYVPGIMSVLNILPSPRSFPFIVPYLLFENTMSVTKFNAMISGLFQFGSSYEWIVTKKLGRSSEADLVTYEKESDPLLSTTAGLHRSASESGLADLTKLGTSKKTGKRRRNRLYRKELVIAFILLTASARSLLSAQGIHFYFLLFQGITFLVVGLDLIGEQVS
>Rubch_LG02.462
MAPRLDFSKLWAKNAKKGGTPVVVKMENPNFSVVEIDGPDSAFRPVEKSRGKNAKQASWVLLLKAQRAVSLIASLATLLWSLLGTINKRLIFRRGVAMENGKLGKGRLLFTVIRVFLVTSLVILGFEVVAYFKGWHYFRNPSLHIPQTSDIQGLLHMIYVTWLRFRADYIAPQIQALSTFCVVLFMIQSADRMILSLGCLWIKYKKIKPTIDGNSMKSDDVEKADYEYPMVLVQIPMCNEKEVYEQSISAVCLIDWPKDRLLIQVLDDSDDESIQWLIKTEVSHWSQRGINIIYRHREIRTGYKAGNLKSAMSCDYVKDYEFVAIFDADFQPNPDFLKKTVPHFKGNPHIGLVQARWAFVNKDENLLTRLQNINLCFHFEVEQQVNGVFLNFFGFNGTAGVWRIKALEESGGWLERTTVEDMDIAVRAHLNGWKFIYLNDVQVLCEVPESYEAYRKQQHRWHSGPMQLFRLCLPAVITSKISAWKKANLILLFFLLRKLILPFYSFTLFCIILPLTMFVPEAELPSWVICYVPAITSLLNILPAPKSFPFIVPYLLFENTMSVTKFNAMVSGLFQLGSSYEWIVTKKAGRSSESDLLAAAERESKMINQLPVHRGVSESELSELNKLMEHKEVVAPLPVKKANKIYRKELALAFLLLTASVRSLLAAQGVHFYFLLFQGVTFLLVGLDLIGEQIS
>Rubch_LG02.812
MAPSWWSKEDSHRGTPVVVKMENPNWSMVELEGPTEEDFLMAESPSRARGKNAKQFTWVLLLKAHRAAGCLTSLGSAMLGLASAIRRRVASGRTDTDTDTDRDRNRENPAVKSRFYFCIKLFLFLSLILLGFEVAAYFKGWHLGAPHLQLQYLFGVKGAFDWVYSKWVLIRVEYLAPPLQFLANACIVLFMIQSLDRLLLCLGCFWIRFKKIKPVPKGGPFDLESADNGYFPMVLVQIPMCNEKEVYQQSIGAVCNLDWPKSKLLVQVLDDSDDPTTQFMIKEEVQKWQKEGANILYRHRVIRDGYKAGNLKSAMNCGYVKDYEFVAIFDADFQPAPDFLKRTVPHFKDNDELGLVQARWSFVNRDENLLTRLQNINLTFHFEVEQQVNGVFINFFGFNGTAGVWRIKALEDSGGWLERTTVEDMDIAVRAHLHGWKFIFLNDVECQCEVPESYEAYRKQQHRWHSGPMQLFRLCLPDIIKSKISIGKKFNLIFLFFLLRKLILPFYSFTLFCIILPMTMFIPEAELPAWVVCYIPATMSFLNILPAPKAFPFIVPYLLFENTMSVTKFNAMISGLFQLGSAYEWVVTKKSGRSSEGDLVSLIEKGPKHHRGVSVPDLAEMKEEIRQQEQKAKKKKKHNRIYTKELALAFLLLTASARSLLSAQGIHFYFLLFQGISFLLVGLDLNWQQGMETTTNISEKSTGEKDCRGETPRLPIRFNPEEKVSVLTVL
>Rubch_LG06.1455
MAPSLDFSKWWAKDNNSSKGTPVVVTMENPNYSVLEINGPDEVFRPVDKDRGKNAKQFTWVLLLKAHKAVGCVAWLGNVLWELFGAIKKRLIFGQMENEKSGKGRLLYRVIMGFLVIALAFLAFEVVAHLKGWHYFENSSLHIPETLEIRGWLHLVYVAWLEFRADYIAPAIQALTNFCVALFLIQSADRILLCLGCFWIKFKKIKPQIEGVPYKSDDLEGSGYNYPKVLVQIPMCNEREVYEQSISAVCQLDWPKERLLIQVLDDSDDESIQWLIKGEVTQWSQRGVNIIYRHRLVRTGYKAGNLKSAMNCDYVKDYEFVAIFDADFQPNPDFLKLTVPHFKDNPELGLVQARWAFVNKDENLLTRLQNINLCFHFEVEQQVNGVFLNFFGFNGTAGVWRIKALEDSGGWLERTTVEDMDIAVRAHLNGWKFIFLNDVKVLCELPESYEAYKKQQHRWHSGPMHLFRLCLPAIITSKMMFWKKANLILLFFLLRKLILPFYSFTLFCIILPLTMFVPEAELSMWVICYVPIFMSFMNILPSPRSFPFIVPYLLFENTMSVTKFNAMISGLFQLGSSYEWIVTKKAGRSSESDLLAVEERESKAMNHPQLYRGTSDSGLSELNKLKEHQEAAAPKPPVKKLNKIYKKELALAFLLLTAAVRSLLSAQGVHFYFLLFQGISFLLVGLDLIGEQMS
>Rubch_LG06.147
MAPNNSVAVTIERPDNSVKAKSSVSFLEKQKAASPKQFTWVLLLKVNRIFACLSWLPMAFRKRIALSDMSDEEPRNRGKLYRFIKAFLVLSIVALGVEVIAHYKNWNLNLVHQPWEVQGLVHWSYVAWLSFRVDYIAPVAIFLSKFCTVLFLIQSLDRLVLCLGCFWIKFKKVKPTIEPDAYDVEDPSSFPMVLLQIPMCNEREVYEQSIEAACQMDWPRDKLLIQVLDDSDDIVLQNLIQDEISSWSRKGINIIYRHRLIRTGYKAGNLKSAMGCEYVKDYEFVAIFDADFTPNPDFLKLTVPHFKGNPELGLVQARWSFVNKDENLLTRLQNINLCFHFEVEQQVNGVFLNFFGFNGTAGVWRIKALEESGGWLERTTVEDMDIAVRAHLNGWKFIFLNDVKALCELPESYETYKKQQHRWHSGPMQLFRLCLPAILTSKISIWKKANLIFLFFLLRKLILPFYSFTLFCIILPLTMFIPEAELPLWVICYVPIFMSFLNILPSPKSFPFLVPYLLFENTMSVTKFNAMVSGLFQLGSSYEWVVTKKTGRSSESDLLALAEREPSIEEKILRRNSESGLELLSKLKEQEVAPPKKKKKNGIYRKELALAFLLLTASARSFLSAHGVHFYFLLFQGLSFLVVGLDLIGEQIS
>Rubch_LG06.342
MAPNNSFAVTIEKPNNSFSKTKSLESSVFFEKQKAASPKQFTWVLLLKKTHCLIGHEEPRNRGKLYRFIKAFLVLSIVALGVEVIAHYKNWNLNLVHQPWEVQGLVHWSYMAWLSFRVDYVAPVAIFLSKFCIVLFLIQSLDRLVLCLGCFWIKFKKVKPTIEPDAYDVEDPSSFPMVLLQIPMCNEREVYEQSIAAACQMDWPRDRLLIQVLDDSDDIVLQNLIQDEISAWSQKGINIIYRHRLIRTGYKAGNLKSAMGCEYVKDYEFVAIFDADFTPNPDFLKLTVPHFKGNPELGLVQARWSFVNKDENLLTRLQNINLCFHFEVEQQVNGVFLNFFGFNGTAGVWRMKALEESGGWLERTTVEDMDIAVRAHLNGWKFIFLNDVKALCELPESYETYKKQQHRWHSGPMQLFRLCLPAILTSKISIWKKANLIFLFFLLRKLILPFYSFTLFCIILPLTMFIPEAELPLWVICYVPIFMSFLNILPSPKSFPFLVPYLLFENTMSVTKFNAMVSGLFQLGSSYEWVVTKKTGRSSESDLFALAERESIPTNEEKILRRNSESGLELLSKLKEQEVAPVPKKKKKNGIYRKELALAFLLLTASARSFLSAHGVHFYFLLFQGLSFLVVGLDLIGMLHVSEHLNLFTLPQLSDLFGFHKPVFVPLNIRGLIVIIYGELYSWVCSSGFERLILEASMEEEKDAFYVVRKGDVVGIYKSLKDCQNQAGSSVCNPSVSVFKGYGLPKEAEEYLVSHGLKNASYTISASDVKDDIFGELVACPYQQPAYSMVKSVVNDSPPKRLPDMMFPSASSFPPYNKHFKADNCNETRVISSTGQSCILEFDGASKGNPGLSGAGAVLRAEDGSILYRLREGVGIATNNVAEYRAVILGLKFALEKGYKHIRVKGDSKLVCCQIEGVWKTKNQNMADLCQVAKQLKEKFTSFEINHVLREFNAEADVLANRAINLSDGQVAVEF
>Ruboc_02_G00771
VIKCPCLAPDFTTVTITTESTLLRCVIGFERMAPRLDFSKLWAKNAKKGGTPVVVKMENPNFSVVEIDGPDSAFRPVEKSRGKNAKQASWVLLLKAQRAVSLIASLATLLWSLLGTINKRLIFRRGVSMENGKLGKGRLLFTVIRVFLVTSLVILGFEVVAYFKGWHYFRNPSLHIPQTSDIQGLLHMIYVAWLRFRADYIAPQIQALSTFCVVLFMIQSADRMILSLGCLWIKYKKIKPTIDGNSMKSDDVEKADYEYPMVLVQIPMCNEKEVYEQSISAVCLIDWPKDRLLIQVLDDSDDESIQWLIKTEVSHWSQRGINIIYRHREIRTGYKAGNLKSAMSCDYVKDYEFVAIFDADFQPNPDFLKKTVPHFKGNPHIGLVQARWAFVNKDENLLTRLQNMNLCFHFEVEQQVNGVFLNFFGFNGTAGVWRIKALEESGGWLERTTVEDMDIAVRAHLNGWKFIYLNDVQVLCEVPESYEAYRKQQHRWHSGPMQLFRLCLPAVITSKISAWKKANLILLFFLLRKLILPFYSFTLFCIILPLTMFVPEAELPSWVICYVPVIMSLLNILPAPKSFPFIVPYLLFENTMSVTKFNAMVSGLFQLGSSYEWIVTKKAGRSSESDLLAAAERESKVINQLPVHRGVSESELSELNKLMEHKEVVTPLPVKKANKIYRKELALAFLLLTASVRSLLAAQGVHFYFLLFQGVTFLLVGLDLIGEQIS
>Ruboc_02_G04418
MAPSWWSKEDSHRGTPVVVKMENPNWSMVELEGPTEEDFLMAESPSRARGKNAKQFTWVLLLKAHRAAGCLTSLGSAMLGLASAIRRRVASGRTDTDTDTDRENPAVKSRFYFCIKLFLFLSLILLGFEVAAYFKGWHLGAPHLQLQYLFGVKGAFDWVYSKWVLIRVEYLAPPLQFLANACIVLFMIQSLDRLLLCLGCFWIRFKKIKPVPKGGPFDLESAENGYFPMVLVQIPMCNEKEVYQQSIGAVCNLDWPKSKLLVQVLDDSDDPTTQFMIKEEVQKWQKEGANILYRHRVIRDGYKAGNLKSAMNCSYVKDYEFVAIFDADFQPAPDFLKRTVPHFKDNDELGLVQARWSFVNRDENLLTRLQNINLTFHFEVEQQVNGVFINFFGFNGTAGVWRIKALEDSGGWLERTTVEDMDIAVRAHLHGWKFIFLNDVECQCEVPESYEAYRKQQHRWHSGPMQLFRLCLPDIIKSKISIGKKFNLIFLFFLLRKLILPFYSFTLFCIILPMTMFIPEAELPAWVVCYIPATMSFLNILPAPKAFPFIVPYLLFENTMSVTKFNAMISGLFQLGSAYEWVVTKKSGRSSEGDLVSLIEKEPKHHRGVSVPDLAEMKEEIRQQEQKAKKKKKHNRIYTKELALAFLLLTASARSLLSAQGIHFYFLLFQGISFLLVGLDLIGEQAARDGNNHEYFREEHRGEDCRGAKLQDSPLDSTQKKKYLCYREWTKVVILVKYRLLRTRNVNDAF
>Ruboc_02_G20840
MSPAPNNHEFQEWWNKQRQTNHENGDDSSSHLLTVEISSPGPDRTVGKDRSRSARQLSWVCLLKFQQIAASFASITNSFVGLIRTANRRIASPDSPADSASSRLYRVIKGFLIFVLLLLCIELVAYFKGWHFSPPSLRSAEVVGIVYANWLHVRVNYLAPPLQSFTNLCIVLFLIQSVDRVILVFGCFWIKFRRVKPKAAMEYKTTSSNEEEEGSTENVEDYPMVLLQIPMCNEREVYHQSIATVCIQDWPKERMLVQVLDDSDDIDVQVLIKAEVQKWQQRGVPIVYRHRLIRTGYKAGNLKSAMSCDYVKNYEFVAIFDADFQPGPDFLKKTIPYFKGNDDLALVQTRWSFVNKDENLLTRLQNINLSFHFEVEQQVNGVFINFFGFNGTAGVWRITALEECGGWLERTTVEDMDVAVRAHLCGWKFIYLNDVKCLCELPESYEAYKKQQHRWHSGPMQLFRMCFVDILRSKVSVTKKANLIFLFFLLRKLILPFYSFTLFCIILPLTMFLPEAQIPAWVVCYVPGIMSVLNILPAPRSFPFIVPYLLFENTMSVTKFNAMISGLFQFGSSYEWIVTKKLGRSSEADLVTFEKESEPLISTTTGLHRSASESGLADLTKLGTSKKTGRRRRNRLYRKELVIAFILLTASARSLLSAQGIHFYFLLFQGITFLVVGLDLIGEQFEILCLQTSILVSMVGWDVVSLKDRTGDLMNTDSGKILAS
>Ruboc_06_G09731
MAPNNSFAVTIEKPNNSLSKTKSLESSVFFEKQKAASPKQFTWVLLLKVNRIFACLSWLPMAFRKRIASSDMSDEEPRNRGKLYRFIKAFLVLSIVALGVELIAHYKNWNLNLVHQPWEVQGLVHWSYMAWLSFRVDYIAPVAIFLSKFCIVLFLIQSLDRLVMCLGCFWIKFKKVKPTIEPDAYDVEEPSSFPMVLLQIPMCNEREVYEQSIAAACQMDWPRDRLLIQVLDDSDDIVLQNLIQDEISSWSQKGINIIYRHRLIRTGYKAGNLKSAMGCEYVKDYEFVAIFDADFTPNPDFLKLTVPHFKGNPELGLVQARWSFVNKDENLLTRLQNINLCFHFEVEQQVNGVFLNFFGFNGTAGVWRIKALEESGGWLERTTVEDMDIAVRAHLNGWKFIFLNDVKALCELPESYETYKKQQHRWHSGPMQLFRLCLPAILTSKISIWKKANLIFLFFLLRKLILPFYSFTLFCIILPLTMFIPEAELPLWVICYVPIFMSFLNILPSPKSFPFLVPYLLFENTMSVTKFNAMVSGLFQLGSSYEWVVTKKTGRSSESDLFALAERESIPTNEEKILRRNSESGLELLSKLKEQEVAPLPKKKKKNGIYRKELALAFLLLTASARSFLSAHGVHFYFLLFQGLSFLVVGLDLIGSKEQSLKEKTKDPFVIRIESELFGGFLAVICSHVTLILEASMEEEKDAFYVVRKGDVVGIYKSLKDCQNQAGSSVCNPSVSVFKGYGLPKEAEEYLVSHGLKNASYTISASDVKDGIFGELVACPYQQPASSMVKSVVNESPPKRLPDMMFPSASSFPPYNKHFKADNCNETRVISSTGQSCILEFDGASKGNPGLSGAGAVLRAEDGSVLYRLREGVGIATNNVAEYRAVILGLKFALEKGYKHIRVKGDSKLVCCQIEGVWKTKNQNMADLCQVAKQLKEKFTSFEINHVLREFNAEADVLANRAINLRGSSSNVEKGNEEAVC
>Ruboc_06_G14359
MAPSLDFSKWWAKDNNSSKGTPVVVTMENPNYSVLEINGPDEVFRPVDKDRGKNAKQFTWVLLLKAHKAVGCVAWLGNVLWELFGAIKKRLIFGQMENEKSGKGRLLYRVIMGFLVMALAFLAFEVVAHLKGWHYFENSSLHIPETLEIRGWLHSVYVAWLELRADYIAPALQALTNFCVALFLIQSADRILLCLGCFWIKFKKIKPQIEGVPYKSDDLEGSGYNYPKVLVQIPMCNEREVYEQSISAVCQLDWPKERLLIQVLDDSDDESIQWLIKGEVTQWSQRGVNIIYRHRLVRTGYKAGNLKSAMNCDYVKDYEFVAIFDADFQPNPDFLKLTVPHFKDNPELGLVQARWAFVNKDENLLTRLQNINLCFHFEVEQQVNGVFLNFFGFNGTAGVWRIKALEDSGGWLERTTVEDMDIAVRAHLNGWKFIFLNDVKVLCELPESYEAYKKQQHRWHSGPMHLFRLCLPAIITSKMMFWKKANLILLFFLLRKLILPFYSFTLFCIILPLTMFVPEAELSMWVICYVPIFMSFMNILPSPRSFPFIVPYLLFENTMSVTKFNAMISGLFQLGSSYEWIVTKKAGRSSESDLLAVEERESKAMNHPQLYRGTSDSGLSELNKLKEHQEAAAPKPPVKKLNKIYKKELALAFLLLTAAVRSLLSAQGVHFYFLLFQGISFLLVGLDLIGEQMS
>Ruboc_06_G28062
MAPNNSVAVTIERPENSVKAKSSVLFLEKQKAASPKQFTWVLLLKVNRIFACLSWLPMAFRKRIALSDMSDEEPRNRGKLYRFIKVFLVLSIVALGVEVIAHYKNWNLNLVHQPWEVQGLVHWSYVAWLSFRVDYIAPVAIFLSKFCIVLFLIQSIDRLVLCLGCFWIKFKKVKPTIEPDAYDVEDPSSFPMVLLQIPMCNEREVYEQSIAAACQMDWPRDKLLIQVLDDSDDIVLQNLIQDEISAWSQKGINIIYRHRLIRTGYKAGNLKSAMGCEYVKDYEFVAIFDADFTPNPDFLKLTVPHFKGNPELGLVQARWSFVNKDENLLTRLQNINLCFHFEVEQQVNGVFLNFFGFNGTAGVWRIKALEESGGWLERTTVEDMDIAVRAHLNGWKFIFLNDVKALCELPESYETYKKQQHRWHSGPMQLFRLCLPAILTSKISIWKKANLIFLFFLLRKLILPFYSFTLFCIILPLTMFIPEAELPLWVICYVPIFMSFLNILPSPKSFPFLVPYLLFENTMSVTKFNAMVSGLFQLGSSYEWVVTKKTGRSSESDLLALAERESSIEEKILRRNSESGLELLSKLKEQEVAPPKKKKKNGIYRKELALAFLLLTASARSFLSAHGVHFYFLLFQGLSFLVVGLDLIGEQIS
