# Supplementary material for: Transcriptomics of long‐term, low oxygen storage coupled with ethylene signaling interference suggests neofunctionalization of hypoxia response pathways in apple ( Malus domestica )
Source: Plant Direct. 2024 Dec 20;8(12):e70025. doi: 10.1002/pld3.70025 (PMC11660084; doi:10.1002/pld3.70025)
Supplement: Supplementary file 2 — Data S2: Homologs of all 606 hypoxia response genes identified in this study across 42 representative species of land plants). [file PLD3-8-e70025-s004.gz › 01-integratedGeneFamilies_dir/6239.fna]

>gnl_Ambtr_v1.0_evm_27.model.AmTr_v1.0_scaffold00024.256
ATGGGCCTACTCTGCAGCAGACAAAGACCTCTCACTGAAGCTGATGCCAAGGAAAAATCTCAGGCTGCAGAAATAGAGAGGAGGATTGCTCAGGAATCAAAGATTGAAAAACATATTCATAAGCTACTACTGCTTGGGGCTGGAGAATCAGGGAAGTCTACAATATTTAAGCAGATAAAACTTTTATTTCAAACTGGCTTTGACGAGGCAGAACTTATGAGCTATATATCAGTTATTCATGCAAATGTGTACCAGACAATTAAACTCTTGTACGATGGTTCAAAAGAATTTGCTCAAAATGAAGAGGGTTCCTCGAAGTATGTTATATCTCCTGATAATCAGGATATTGGAGAAAAATTCTCTCAAATTGGAGACAGGTTTGATTATCCACGTCTGAGTAAGGAGCTTGCCCAGGAGATAGAAACTTTGTGGAAGGATGACGCGATACAGGAAACTTATGCTCGTGCAAATGAACTCCAAGTTCCAGAGTGCACTCACTATTTCATGGAGAATTTGCACCGTTTGTCTGATACAAATTATATTCCCACAAAGGAGGATGTTCTTTACTCCAGAGTGCGAACAACTGGAGTTGTAGAGATCCAGTTCAGTCCCGTTGGAGACAGCCGGAAAAGTGGGGAAGTTTACAGGCTCTTTGATGTGGGGGGCCAAAAAAATGAGAGAAGAAAATGGATTCATCTGTTTGAAGGCGTCACAGCTGTTATCTTTTGTGCTGCCATTAGCGAGTATGATCAGACTCTCTTTGAAGATGAGAACAAGAACAGAATGATGGAAACCAGGGAGCTATTTGACTGGGTTTTAAAGCAGCCATGCTTTGAGAAAACGTCTTTCCTATTGTTCCTAAACAAATTTGATATATTTGAGAAGAAGGTTACTAAGGTACCACTGAATGTTTGCGAGTGGTTTAAAGATTATCAGCCTATTGCAACTGGGAAACAAGAGATCGAGCATGCATACGAGTTTGTGAAGAAGAAATTTGAAGAACTATACTTTCAGAGTACAACCCCAGATCGTGTGGATCGGGTCTTTAAGATTTATAGGACTACTGCTTTGGATCAGAAACTTGTAAAGAAGACTTTCAAACTGGTGGATGAGACCTTGAGGAGGAGGAACCTTATCGAGGCAGGCTTGCTT
>gnl_Aquco_v3.1_Aqcoe7G431100.1
ATGGGTTCGCTTTGTAGCAAACATCATCATTACAATGAAGCTGATACAGAAGAAAATATGCAGGCTGCAGAAATAGAAAGACGGATTGCTCAAGAAACAAAGGCAGAGAAACACATCAGGAAAATTTTGCTACTCGGGGCTGGAGAGTCTGGCAAATCTACCATCTTTAAGCAGATAAAGCTTTTATTCCAGACTGGCTTTGACGAGGCAGAACTAAAGAGTTATACCACAGTTATCCATGCGAACGTATATCAGACAATCAAAATATTACACGACGGGTCAAAGGAATTTACTCGAAATGATACAGACTCCCTAAAGTACGTTTTGTCTACTGATAATGAGGATATTGGTGAAAAACTGTCAGAAATAGGGAGTAGGTTGAATTACCCACCTTTGACCAAAGAGCTTGCTCAAGATATTGAAAAATTGTGGCTGGATCCTGCAATTCAGGAAACTTGTTCTCGTGGTACTGAACTGCAACTTCCAGATTGTGTTCACTATTTCATGGAAAATTTGCAAAGATTGTCTGACATTAATTATGTTCCAACAAAGGAGGATGTCCTGTATGCAAGAGTTCGAACTACTGGTGTTGTGGAAATTCAGTTTAGCCCTGTTGGTGACAATAAGAGAAGTGGTGAAGTATACAGGCTTTTCGATGTTGGTGGCCAGAGAAATGAGAGAAGAAAGTGGATCCATCTGTTTGAAGGTGTTACAGCTGTAATATTCTGTGTTGCAATTAGCGAGTATGATCAGATGCTCTTTGAGGATGAAAACAAGAACAGGATGATGGAGACTAAAGAACTCTTTGATTGGGTCCTCAAGCAACCATGTTTTGAGAAAACATCTTTCATGTTGTTTCTTAACAAGTTCGATATTTTCGAGAAGAAGGTTCTAAAAGTTCCACTGAGTGTTTGTGAATGGTTCAAAGACTATAAGCCTATGTCCACGGGAAAGCAAGAGATTGAGAATGCGTACGAGTTTGTGAAGAAAAAATTCGAGGAACTGTACTTTCAAAGCACTGCCCCTGATCGAGTGGACCGAGTCTTCAAAATCTACAGAACCACTGCTCTTGATCAGAAGCTTGTGAAGAAGACGTTTAAACTGGTGGATGAAACTTTAAGGAGGAGAAACCTACTTGAAGCTGGCTTATTG
>gnl_Arath_TAIR10_AT2G26300.1
ATGGGCTTACTCTGCAGTAGAAGTCGACATCATACTGAAGATACTGATGAGAATACACAGGCTGCTGAAATCGAAAGACGGATAGAGCAAGAAGCAAAGGCTGAAAAGCATATTCGGAAGCTTTTGCTACTTGGTGCTGGGGAATCTGGAAAATCTACAATTTTTAAGCAGATAAAACTTCTATTCCAAACGGGATTTGATGAAGGAGAACTAAAGAGCTATGTTCCAGTCATTCATGCCAATGTCTATCAGACTATAAAATTATTGCATGATGGAACAAAGGAGTTTGCTCAAAATGAAACAGATTCTGCTAAATATATGTTATCTTCTGAAAGTATTGCAATTGGGGAGAAACTATCTGAGATTGGTGGTAGGTTAGACTATCCACGTCTTACCAAGGACATCGCTGAGGGAATAGAAACACTATGGAAGGATCCTGCAATTCAGGAAACTTGTGCTCGTGGTAATGAGCTTCAGGTTCCTGATTGTACGAAATATCTGATGGAGAACTTGAAGAGACTATCAGATATAAATTATATTCCAACTAAGGAGGATGTACTTTATGCAAGAGTTCGCACAACTGGTGTCGTGGAAATACAGTTCAGCCCTGTGGGAGAGAATAAAAAAAGTGGTGAAGTGTACCGATTGTTTGACGTGGGTGGACAGAGAAATGAGAGGAGGAAATGGATTCATCTGTTTGAAGGTGTAACAGCTGTGATATTTTGTGCTGCCATCAGCGAGTACGACCAAACGCTCTTTGAGGACGAGCAGAAAAACAGGATGATGGAGACCAAGGAATTATTCGACTGGGTCCTGAAACAACCCTGTTTTGAGAAAACATCCTTCATGCTGTTCTTGAACAAGTTCGACATATTTGAGAAGAAAGTTCTTGACGTTCCGTTGAACGTTTGCGAGTGGTTCAGAGATTACCAACCAGTTTCAAGTGGGAAACAAGAGATTGAGCATGCATACGAGTTTGTGAAGAAGAAGTTTGAGGAGTTATATTACCAGAACACGGCGCCGGATAGAGTGGACAGGGTATTCAAAATCTACAGGACGACGGCTTTGGACCAGAAGCTTGTAAAGAAAACGTTCAAGCTCGTAGATGAGACACTAAGAAGGAGAAATTTACTGGAGGCTGGCCTTTTA
>gnl_Betvu_v1.2_Bv2_045390_nreu.t1
ATGGGACTACTTTGCAGCAGGCATCAACATTCCAACAAACCTGATCCAGAAAATGCCCAGGCTGCAGAGATTGAAAGAAGGATTGAGCGAGAGACTATTGCTGAAAAGCATATACAGAAGCTCTTATTACTTGGTGCTGGAGAATCTGGCAAGTCTACCATTTTTAAGCAGATTAAACTTTTATTTCAGATGGGATTCGATGAAGCCGAGTTGAAGACATATACTCCTGTTGTTCACGCCAATGTTTATCAGACAATAAAATTATTGATTGATGCTTCCAAGGAATTTGCTCTTAGTGAAACAGATTCTTCAAAGTATAGCTTGTCCATCCATAATAAGGAAATTGGAGACAAGCTCTTGGAAATTGGTGGCAGGTTGGACTATCCATGTCTCACTAAAGAACTTTCTGAGGATATAGAAAAACTATGGAAGGATCCGGCTATTCAGGAAACTCATGCTCGTGCTAGTGAACTTCAACTTCCAGACTGTGCTAATTTTTTTATGGAACACCTGAAAAGGCTGTCTGATGTTAATTATATTCCTACAAAGGAAGATGTTCTATATGCTAGAGTCCGCACAACAGGTGTCGTTGAGATCCAGTTCAGTCCAGTAGGAGAAAATAAGAAAAGTGGTGAAGTATATAGACTTTTTGATGTTGGAGGCCAAAGAAATGAACGAAGAAAGTGGATCCATCTTTTTGAAGGTGTTACAGCAGTAATCTTTTGTGCTGCTATAAGCGATTATGACCAAATGCTCTATGAAGATGAGAACAAGAATCGAATGCTTGAAACAAAGGAGCTCTTTGAGTGGGTCCTGAAGCAGCGCTGCTTTGAGAGAACATCCATCATGCTTTTCCTCAACAAGTTTGATATTTTTGAGAAAAAGGTTCATAATGTTCCATTGAATACATGCGAATGGTTTAAGGATTACCAGCCAGTTTCTTCTGGAAAGCAAGAAATTGAGCATGCCTATGAGTTTGTGAAGAAGAAATTTGAGGAGCTGTATTACCAATGCACTGCGCCTGATCGTGTTGATCGAGTTTTCAAGATATACAGAACGACTGCTCTTGACCAGAAGCTTGTGAAAAAGACTTTTAAACTGCTCGACGAGACTTTGAGAAGGAGAAACCTTGTTGAGGCAGGTTTGTTG
>gnl_Betvu_v1.2_Bv2_045390_nreu.t2
ATGGGACTACTTTGCAGCAGGCATCAACATTCCAACAAACCTGATCCAGAAAATGCCCAGGTACAGGCTGCAGAGATTGAAAGAAGGATTGAGCGAGAGACTATTGCTGAAAAGCATATACAGAAGCTCTTATTACTTGGTGCTGGAGAATCTGGCAAGTCTACCATTTTTAAGCAGATTAAACTTTTATTTCAGATGGGATTCGATGAAGCCGAGTTGAAGACATATACTCCTGTTGTTCACGCCAATGTTTATCAGACAATAAAATTATTGATTGATGCTTCCAAGGAATTTGCTCTTAGTGAAACAGATTCTTCAAAGTATAGCTTGTCCATCCATAATAAGGAAATTGGAGACAAGCTCTTGGAAATTGGTGGCAGGTTGGACTATCCATGTCTCACTAAAGAACTTTCTGAGGATATAGAAAAACTATGGAAGGATCCGGCTATTCAGGAAACTCATGCTCGTGCTAGTGAACTTCAACTTCCAGACTGTGCTAATTTTTTTATGGAACACCTGAAAAGGCTGTCTGATGTTAATTATATTCCTACAAAGGAAGATGTTCTATATGCTAGAGTCCGCACAACAGGTGTCGTTGAGATCCAGTTCAGTCCAGTAGGAGAAAATAAGAAAAGTGGTGAAGTATATAGACTTTTTGATGTTGGAGGCCAAAGAAATGAACGAAGAAAGTGGATCCATCTTTTTGAAGGTGTTACAGCAGTAATCTTTTGTGCTGCTATAAGCGATTATGACCAAATGCTCTATGAAGATGAGAACAAGAATCGAATGCTTGAAACAAAGGAGCTCTTTGAGTGGGTCCTGAAGCAGCGCTGCTTTGAGAGAACATCCATCATGCTTTTCCTCAACAAGTTTGATATTTTTGAGAAAAAGGTTCATAATGTTCCATTGAATACATGCGAATGGTTTAAGGATTACCAGCCAGTTTCTTCTGGAAAGCAAGAAATTGAGCATGCCTATGAGTTTGTGAAGAAGAAATTTGAGGAGCTGTATTACCAATGCACTGCGCCTGATCGTGTTGATCGAGTTTTCAAGATATACAGAACGACTGCTCTTGACCAGAAGCTTGTGAAAAAGACTTTTAAACTGCTCGACGAGACTTTGAGAAGGAGAAACCTTGTTGAGGCAGGTTTGTTG
>gnl_Betvu_v1.2_Bv_030060_ncsi.t1
AAGAAGATCGAAGAGCAAAATGCTGAGGAGCAGCTCGCTGACCAGTCCATTAAAAAGCTTCTGCTGCTGGGAGCAGGAGAATCCGGCAAATCGACGCTTTTCAAGCAGATGATCACATTGTACGGCAAAGGATATAGCGAAGAGGATAGAAAGAGCTATACCCATATCGTCTTTAACAACACCATATCGGCCATGAAAATCCTGGTCAAGTATTCCGACGAGCTCGATGCGGCTTTGGACACCCGAATCCGTCCTGAGGCTCAAGAAGCCAAAAATTTCATCGATCAATGCAAGACAGAGATTGATATTGACGCGACCGTCGCCAACCATATCAAATCTCTTTGGGCGGACAAGGGGATCCAGAACGCCTACGAGAATCGAAGCAAATTTCAGCTGCCGGATTCGGCCGCCTACTTCTTTGAGCGAATCATGGTTATTTCGGCACCTGGATATATTCCTGATGAACAAGACGTGCTTCGATCGCGTGTACGAACGACTGGTATTGTCGAAACCGAGTTTATCATCGAATCGAACCGATTCAAAATGTTCGATGTCGGTGGTCAGCGAAACGAACGTAAAAAATGGATTCACTGCTTCGAGAATGTTACTGCTGTCATTTTCGTCGCAGCTATGAGCGAATACGATCAGGTGCTGTATGAAGATGAGACTACGAATCGTATGACAGAAGCTCTCAATCTGTTTGACGAAATCTGCAATTCGCGCTGG
>gnl_Carpa_v0.4_evm.model.supercontig_126.8
ATGGATTTTTTACAGATAAAACTTCTGTTTCAAACTGGCTTTGATGAGGCTGAGCTCAGGAGCTATATCCCAGTCATCCATGCCAATGTTTATCAGACTCTAAAAATATTGCATGATGGCTCAAAGGAGTTTGCTCAGAATGAAACAGATTCTTCGAAATATGAAATATCCAGTGAAAATAAGGAGGATGTTCTCTATGCAAGAGTTCGTACAACTGGTGTCGTAGAAATCCAGTTCAGCCCTGTTGGCGAGAATAAAAAAAGTGGTGAGGTCTACAGACTCTTTGATGTTGGAGGCCAGAGAAATGAAAGGAGGAAATGGATCCATCTGTTTGAAGGTGTAACAGCTGTAATTTTTTGCGCTGCTATTAGCGAGTATGATCAAATAATCTTTGAGGATGAACATAAGAACCGAATGATGGAGACAAAGGAACTCTTTGACTGGGTCCTGAAGCAGCCATGTTTTGAGAAGACATCCTTCATGCTGTTTCTTAACAAGTTTGATATCTTTGAAAAGAAGGTTCTAAAAGTGCCACTAAGTGTATGTGACTGGTTCAAAGATTACCAGCCAGTTTCAACAGGAAAACAGGAGATTGAGCATGCATATGAATTTGTGAAGAAGAAATTTGAGGAGTTGTATTTTCAAAGCACCACCCCAGATCGAGTAGACAGGGTGTTCAAGATATATCGAACCACAGCCCTTGATCAGAAGCTCGTAAAAAAGACTTTCAAGCTCGTAGATGAAACTTTGAGGCGGAGAAACCTTTTCGAGGCTGGCTTATTA
>gnl_Elagu_v2.0_p5_sc00036.V1.gene215
ATGGGTTCATTCTGCAGCAGACAAAAACCTTACAGTGAAACTGACAGTGAAGAAAATGAACAGGCTGCAGAAATTGAGAGGCGAATTGCTCAAGAAACAAAGGCTGAGCAACATATCCATAAACTTCTACTTCTTGGTGCGGGAGAATCAGGAAAATCTACAATTTTTAAGCAGATATTGTATGATGGAGCAAAGGAACTGGCACAAAACGAATCAGATTCATCAAAGTATGTCGTGTCGATTGAAAATAAGGAAACTTATGCTCGTGGAAACATACTACAAGTTCCTGATTGTGCTCAATATTTCATGGAGAATTTGGAACGATTGTCTGAAACAGATTATGTTCCAACAAAGGAGGATATTCTTTATGCCAGGGTGCGAACAACAGGAGTTGTGGAGATCCAATTCAGCCCTGTAGGAGAGAGCAGAAAAAGTGGTGAAGTTTATCGGCTATATGATGTTGGAGGCCAGAGAAATGAGAGGAGGAAATGGATCCATCTGTTTGAAGGTGTAACAGCTGTAATTTTCTGTGCTGCAATAAGCGAGTTTGTGAAGAAGAAGTTTGAGGAACTTTACTTTCAAAGTACCAAACCGGAACGTGTGGACCGGGCATTCAAGATCTACAGGACAACCGCCTTGGATCAGAAACTTGTAAAGAAAACTTTCAAGCTGGTTGATGAGACCCTGAGGAGGAGGAATCTCATTGAGGCTGGCTTGTTG
>gnl_Elagu_v2.0_p5_sc00133.V1.gene21
ATGGAGTCGTTCCTACGCCTCTCCTTCATCTCCGCCGGCCTCCGCCACCGCACAATCGCCATCGACGCCGAGACGACCCTCCGCTGCTGGATCTCCAACTCCCTCCCCATCCCTTCCGATTCTCCCCGTAACAGCCGTAGCACTAAGCCCCCGCTCGTCCTCATCCACGGATTCGGCCCCACCGCCACGTGGCAGTGGAGCCACCAGGTCCGCCCCCTGTCCCGCCACTTCGACCTCGTCGTCCCCGACCTCCTCTTCTTCGGTGGTTCCACCACCCGCTCCCCCCACCGCTCCGAGGCCTTCCAGGCCGCCGCCCTCGCCCGCCTCCTCGACGCCCTCGGCCTCTCCAAGATCTCCGTCGTCGGCACCAGCTACGGCGGCTTCGTCTCCTACCACCTCGCGCGGGCCCTCGGCGCCGAGCGCGTCGACCGGGTGGTCATTGCCAGCTCCGACATCCTCAAGGCCGCCGGCGACGACCGTGGCCTGGCGGAGCGTGCCGGCGTGGAGAGCGTCCAGGACCTGATGCTCCCCCGTACCGCCGCCAACCTCCGGGCGCTTATCTGCCTCGCCGTCCACCGCCCGCCACGCTTCTTGCCGGAATTCCTGCTCCGCGACGTCGCAGGGAATCTTTTAAATAAGAACCTAGAAGAAAAGAAGGAACTGATGAAAGCAATCACTCTAGGCAACAAAGATGAGTTCCAACTTACTCCTCTCCCTCAGCTTGACCTGTCCAGCGAGTTATTTGAGTTTGTTGAGTCTAGTTTGAGTCCAGCCCAAATTGCACCTGAAATTAAGACTTGCAGATGGTTAGCATCGACTCATCCAGATTCTTCTAGAGATGGAGTTATCCTCTATGCAAAGTTCACCACGGAAACCAGACAAAATGCATATTGTATGATATTCATGCTTGCCATTGTTCTTCACAGCATGGGTTCTTTCTGCAGCAGACAAAAACCTTACAATGAGGCAGATGCTGAAGAAAATGAACAAGCTGAAGAAATTGAGAGGCGAATTGCTCGAGAAACAAAGGCTGAGCAACATATCCATAAACTTCTACTTCTTGGTGCAGGAGAATCAGGAAAATCTACAATTTTTAAGCAGGATGTTGGAGAAAAACTATCTGATATTGGAAGCAGGTTGGATTATCCATATCTTACCAAAGAGATTGCAAACGAGATAAAAACTTTATGGAATGATGCTGCTATTCAGGAAGCTTATTCTCGTGGAAATATACTGCAAGTTCCTGATTGTGCTCAATATTTCATGGAGAATTTGGAGCGATTATCCGAGACAGATTATGTTCCAACAAAGGAGGATGTTCTTTATGCCAGAGTGCGAACAACAGGAGTTGTAGAGATCCAATTCAGGTATGATCAGATGCTTTTTGAGGATGAGACGAAGAATCGGATGATGGAGACGAAGGAACTCTTTGACTGGGTCCTGAAGCAAGCATGCTTTGAGGTCCCCTTGAACGTTTGTGAGTGGTTTAAGGATTATCAGCCCATGGCATCAGGAAAGCAAGAAGTGGAACATGCATACGAGTTTGTGAAGAAGAAATTTGAGGAACTTTACTTTCAAAGTACCAAACCAGAACGTGTGGACCGTGTCTTCAAGATCTACAGGACAACCGCCTTGGATCAGAAACTTGTAAAGAAAACTTTCAAGCTGGTTGATGAGACCTTGAGGAGGAGGAACCTCATTGAGGCCGGCTTATTTGTATCCGTAGTCGGCCTTCTGAACCGCCAAGAGCTTGAGATGCACAAAACTAGGGGGAATATAAAATATTTGTTCAGGCGTATTCATGGTACGGCCGCG
>gnl_Eucgr_v2.0_Eucgr.C03168.1
ATGCTGTCTAGTTTCATTGAAAACATGGGATTGCTCTGCAGCAGACACCGTGGGTATCATGACGCGGATGCAGAAGAGAATGCACAGGCTGTGGAAATCGAGAGACGGATTGAGCAAGAAACAAAGGCTGAAAAGCACATTCAGAAGCTCCTTCTACTTGGTGCTGGAGAATCAGGGAAGTCTACCATTTTCAAGCAGATAAAACTTCTGTTCCAAACTGGCTTTGATGAGGCTGAACTAAAGAGTTATGTCCCAGTTATACATGCAAATGTCTATCAGACCATAAAAATACTGTATGATGGGTCGAAGGAATTGGCTCAAAATGATGGAGATTCGTCAAAGTACATCATAGCCGATGAGAACAAGGAAATTGGAGAAAAATTGTCGGAAATTGGAGGCAGGCTGGATTATCCACGCCTCACTAAAGAGCTTGCTAAGGAGATCGAAAGTTTGTGGAAAGATGACGCAATTCAGGAAACTTTCACCTGTGGTTATAGGTTCCAAGTTCCTGACTGTGCTCAGTATTTTATGGAGAACCTGCAAAGATTTTCTGATGTCAATTATGTCCCAACAAAGGATGACGTTCTCTATGCCAGAGTACGCACTACTGGTGTCGTAGAGATCCAGTTCAGTCCTGTTGGGGAAAATAAAAGAAGTGGTGAAGTATATCGACTCTTTGATGTTGGAGGCCAAAGAAACGAGAGAAGAAAATGGATCCATTTATTTGAGGGTGTTTCAGCTGTAATCTTCTGTGCTGCCATCAGTGAGTACGATCAGACACTCTTTGAGGATGAAAACAGGAACCGGATGATGGAGACCAAGGAACTTTTTGACTGGGTGTTGAAGCAACCTTGTTTTGAGAAAACATCTTTCATGTTGTTCCTAAACAAGTTTGATATATTTGAGAAAAAAGTTCTCAAGGTTCCTTTAAATGTTTGCGAGTGGTTTAAAGATTACGAGTCAGTTTCAACCGGGAAACAAGAGATCGAACATGCTTATGAATTCGTGAAGAAAAAGTTCGAGGAGTTATATTACCAGTGCACAGCCCCTGAGCGGATGGACCGGGTCTTTAAGATCTATAGAACGACTGCACTCGATCAGAAACTCGTTAAGAAGACTTTCAAGCTTGTAGATGAGACTTTGAGAAGAAGGAATCTCCTCGAGGCAGGTCTGTTA
>gnl_Manes_v6.1_Manes.16G086500.1
ATGCTGCATATTGTAATACAAAATATGGGCTCACTCTGCAGTAAACAGCGTCGTTACAGTGAAGCAGATGCTGAAGAGACTGCACAGGCTGCAGAAATTGAAAGGCGAATTGAACAAGAAGCAAAGGCTGAAAAGCATATTCAGAAACTCCTACTACTTGGAGCTGGAGATTCTGGGAAGTCCACAATATTTAAGCAGATAAAACTTTTGTTTCAAAGTGGTTTTGATGAGTCAGAACTGAAGAGCTATATATCAGTCATCCATGCCAATGTCTATCAGACAATAAAAATATTGCACGATGGGTCAAAGGAATTGGCTCAAAATGAAACGGATTCCTCAAAATATGTCATATCCAGTGAAAATAAGGAAATCGGAGAGAAGTTGGCGGAAATTGGAGGCAGGTTGGATTATCCATGTCTGACCAAAGAGCTTGCACAGGAGACTGAAACTTTATGGAAAGATGCTGCAATTCAGGAAACATATATCCGGGGTAATGAGCTGCAAGTTCCAGACTGTGCCCAGTATTTCATGGAAAATTTGCAAAGATTGTCTGACCCAAACTACATTCCCACTAAGGAAGATGTTCTTTATGCAAGAGTTCGGACAACTGGTGTCGTAGAAATCCAGTTCAGTCCTGTTGGAGAGAACAAGAAAAGTGGTGAAGTTTACAGACTTTTTGATGTTGGTGGCCAGAGAAATGAAAGGCGGAAATGGATCCATCTATTTGAAGGAGTAAAGCTGTATGATCAGACACTCTTTGAGGACGAAAACAAGAATCGTATGATGGAGACAAAGGAGCTTTTTGAATGGGTCCTGAAGCAGCCATGTTTTGAGAAAACATCCTTCATGCTTTTTCTCAACAAATTTGACTTATTTGAGAAGAAGGTTCTGAAAGTGCCATTGAACGTATGCGAGTGGTTCAAGGATTACCAGCCAATTTCCACAGGCAAACAAGAGATCGAGCACGCATACGAATTTGTGAAGAAGAAATTTGAGGAGTTATATTTTCAAAGCACCACTCCTGATCGTGTGGATCGTGTGTTTAAAATATATAGAACAACTGCTCTTGATCAGAAACTTGTGAAGAAAACTTTCAAACTTGTAGATGAGACTTTAAGACGGAGAAATCTTTTCGAAGCTGGCTTATTG
>gnl_Manes_v6.1_Manes.03G054100.1
ATGCTGCCTATTGTAATACATAATATGGGCTCACTCTGCAGTAAACAGCGTCGTTACAAAGAAGCAGATGCTGAGGAGAGTGCACAGGCTGCAGAAATTGAAAGGCGAATTGAACAAGAAACAAAGGCTGAAAAGCATATCCAGAAACTCCTACTTCTTGGAGCTGGAGACTCTGGGAAGTCCACAATATTTAAGCAGATAAAACTTTTGTTTCAAAGTGGCTTTGATGAGTCTGAATTGAAGAGCTACATACCAGTCATCCATGCCAATGTCTATCAGGCAATAAAAATATTGCACGATGGATCGAAGGAATTGGCCCAAAATGAAACAGATCCCTCAAAGTATGTGATATCCAGTGAAAATAAGGACATTGGAGAGAAGTTTTCAGAAATTGGAGGCAGGTTAAATTATCCATGTCTTACCAGAGATCTTGCACAGGAGATTGAAACTTTATGGAAAGATGCTGCAATTCAGGAAACATATGCCCGGGGTAATGAGCTTCAAGTTCCAGACTGTGCCCATTATTTCATGGAAAATTTGCAAAGATTGTCTGACGCAAATTATATTCCAACTAAGGAAGATATTCTATATGCAAGAGTTCGTACAACTGGTGTTGTAGAGATCCAGTTCAGCCCTGTTGGAGAGAACAAGAAAAGCGGTGAAGTTTATAGACTTTTTGATGTTGGTGGCCAGAGAAATGAGAGGCGGAAATGGATCCATCTGTTTGAAGGAGTTACAGCTGTAATTTTTTGTGCTGCTATTAGCGAGTATGATCAGACACTTTTTGAGGATGAAAACAAGAATCGTATGGTAGAGACTAAGGAGCTTTTTGAATGGGTCCTGAAGCAGCCATGTTTTGAGAAAACATCCTTTATGCTGTTTCTCAACAAATTTGATATATTTGAAAAGAAGGTTCTAAAAGTGCCATTGAGCGTATGCGAGTGGTTCAAGGATTATCAGCCAGTTTCAACTGGAAAACAAGAGATCGAGCATGCATACGAATTTGTCAAGAAGAAGTTTGAAGAGCTGTATTATCAAAGCACAACCCCAGATCGTGTGGATCGAGTGTTTAAAACATATAGAACCACTGCCCTTGATCAGAAACTTGTGAAGAAAACTTTCAAGCTTGTAGATGAGACGTTAAGACGAAGAAATCTCTTGGAAGCTGGCTTGTTG
>gnl_Medtr_Mt4.0v1_Medtr1g015750.3
ATGCTGTGTTTTGTAGCAGAAAATATGGGCTTACTCTGTAGCAAAAGTCGCCGTTATAATGATGCCAACACTGAAGAAAATGCACAGACTGCAGAAATTGAAAGAAGAATAGAGTTAGAAACAAAGGCTGAAAAGCATATTCAGAAACTTCTACTACTAGGAGCTGGAGAGTCGGGGAAGTCCACTATATTTAAGCAGATAAAACTTTTATTTCAAACTGGCTTTGATGAGGCAGAGCTAAAAAGCTACCTACCAGTCATTCATGCTAATGTCTATCAGACAATAAAATTACTTCATGACGGATCGAAAGAGTTTGCCCAGAATGATGTTGATTTTTCGAAGTATGTTATATCCGGTGAAAATAAGGACATTGGCGAAAAGTTATCAGAAATTGGAGGCAGGCTTGATTACCCCCGTCTCACTAAGGAACTTGCTCAAGAAATAGAGTGTCTGTGGAAAGATCCTGCAATTCAGGAAACATATTCCCGTGGTAATGAGCTCCAAGTTCCAGATTGTACCCATTATTTCATGGAAAATTTGCAGAGGCTGTCTGATGCTAATTATGTTCCAACAAAGGAGGATGTGTTGCTGGCAAGAGTTCGTACCACTGGTGTTGTAGAGATTCAGTTCAGCCCTGTTGGAGAAAACAAGAAAAGTGGTGAAGTCTATAGACTGTTTGATGTCGGTGGCCAGAGAAATGAGAGGAGGAAATGGATCCATCTGTTTGAAGGAGTTTCAGCTGTAATATTCTGTGTTGCAATTAGCGAGTATGATCAAACACTTTTTGAGGATGAAAACAAGAACAGAATGATGGAGACAAAAGAACTTTTTGAGTGGGTCCTGAAGCAACAATGTTTTGAGAAAACATCCTTCATGCTATTTTTGAACAAGTTTGACATATTTGAGAAGAAGATCCTGGATGTCCCACTTAATGTATGTGAGTGGTTCAAAGACTACCAGCCAGTGTCAACCGGGAAACAAGAGATTGAACATGCATACGAGTTTGTGAAGAAAAAATTTGAGGAATCATATTTCCAGAACACTGCTCCGGATAGCGTAGACCGCGTGTTTAAGATATATAGGACCACTGCACTTGATCAGAAGGTTGTGAAGAAGACATTCAAGCTTGTTGATGAGACTTTGAGACGGAGGAATCTCTTTGAGGCTGGCTTGTTA
>gnl_Mimgu_v2.0_Migut.A00063.1
ATGTTGTGTACGCTAATCGACAATATGGGGTTACTCTGCAGTAGACATCAACACAATCAAGCTGATTCTGAAGAGAATGAGCAGACTGCAGAAATAGAAAGGCGAATTGAGCAAGAAACAAAATCGGAGAAGCATATTCAGAAACTTCTGTTACTTGGTGCTGGAGATTCTGGAAAATCCACCATTTTCAAGCAGATAAAACTTTTATTTCAAAGCGGGTTTGACGAGACTGAGCTAAAAGGCTACATCCCAGTCATCCATGCCAATGTTTATCAGACAATAAAAATATTGCACGATGGATCGAAGGAATTATCTTTGGGCTCAGCAGATTCCTCAGATTTCATTATATCTGATGAAAATAAGCACCTCGGGGAGAAATTTTCAGAAATTGGTGGTAGGTTGGACTATCCACGTTTAACCAAAGAGCTTGCACATGAGATTGAAACGCTTTGGAGAGATAACGCCATACAGGAAACATATACCCGTGGTAATGAACTTCAAGTTCCGGATTGTGCTCATTATTTTATGGAGAATTTGCAAAGATTGTGCGACGCAGACTATGTTCCTACAAAGGAAGATGTTCTTTATGCCAGGGTTCGAACAACCGGTGTTGTCGAAATCCAGTTCAGCCCAGTTGGAGAAAACAAAAAAAGTGGAGAAGTATATCGACTCTTTGATGTTGGAGGCCAGAAAAATGAAAGAAGAAAATGGATTCATCTCTTTGAGGGTGTTTCAGCTGTAATATTCTGTGCTGCTATAAGCGAGTATGACCAAACTCTTTTTGAGGATGATAACAAGAATCGAATGATGGAGACAAAGGAACTCTTGGAGTGGGTCCTTAAGCAACCTTGCTTCGAGAAAACTTCCTTCATGCTATTTCTCAACAAATTTGACTTATTTGAAAAGAAGGTTCTGCAAGTCCCACTGAATGTATGTGGGTGGTTCAAGGATTACCAGCCAGTTTCAACGGGGAAACAAGAAATCGAGCATGCATACGAGTTTGTGAAGAAAAAATTCGAGGAGTTGTATTTCCAGAGCACTGCACCTGACCGTGTTGACCGAGTCTTTAAGATCTATAGAACAACTGCGTTAGATCAGAAACTTGTGAAGAAGACTTTCAAGCTTGTAGACGAGACTTTGAGAAGGCGGAATTTATTCGAAGCCGGACTTTTG
>gnl_Musac_v1_GSMUA_Achr9T27550_001
ATGCTTTACTTTGTAGTAGAAAGCATGGGCTCATTCTGCAGTAGACAACAACCATTGAATGAGGTTGATTCTGACGAGAACAAACAAGCTGCAAAAATTGATAGCCGGATTGCTGAAGAAACAAAGGCTGAACAGCATATCCATAAGCTTTTGCTTCTTGGTGCTGGAGAGTCAGGAAAGTCTACAATTTTTAAGCAGATAAGGCTTCTCTTCCAAACTGGGTTTGATGAGGCGGAGCTAAGAAGTTATACATCAGTTATCCATGCTAACGTGTATCAGACAATTAAAATATTGTACGACGGAGCAAAAGAATTGGCAGAAAATGAGCCAAATTCTTTGAAGTATGTCGTACGCGCTGATAATAAGGAGATTGGTGAAAAATTGTCAGAAATTGGAAGCAGGATGGACTCTCCTTGCCTTACTAAAGAAATTGCAAAAGAGATTGTGACTTTATGGAATGACACTGCTATTCAGGAAACTTATTCTCATGGGAACATATTACAAGTCCCAGATTGTGCTCAGTATTTTATGGAGAATCTAGAACGATTTTCTGAAGTAAATTATATTCCAACAAAGGAAGATGTTCTTCATGCCAGAGTACGAACTACTGGTGTTGTAGAGATCCAATTCAGTCCCGTAGGTGAGAGCAGAAAAAGTGGTGAAGTTTACAGGCTTTATGATGTAGGAGGCCAGAGAAATGAGAGAAGAAAATGGATCCATCTATTTGAAGGTGTCACTTCTGTGATTTTCTGTGCTGCAATTAGCGAGTACGATCAAATGCTTTTTGAGGATGACACAAAAAATCGGATGATGGAGACCAAAGAACTATTTGAGTGGGTCCTAAAACAATCCTGCTTTGAGAAGTCATCATTTATGCTGTTTCTGAATAAGTTTGATATCTTTGAAAAGAAGGTTCATAGAGTCCCCTTGAATGTATGTGAGTGGTTTAAGGATTATCAGCCCATGGGATCTGGGAAGCAAGAGGTGGAACATGCATATGAATTTGTGAAGAAGAAATTTGAGGAACTATACTTTCAAAACAGCAAACCAGACTGTGTTGACCGGGCCTTCAAGATTTACAGGACAACTGCCTTGGATCAGAAACTTGTAAAGAAAACTTTCAAGCTTGTTGATGAGACCTTGAGGAGGAGGAATCTCATCGAGGCTGGTTTGTTG
>gnl_Nelnu_v1.0_NNU_018167-RA
ATGCTTTCCATTGTAAAAGAAAGTATGGGCTTACTTTGCAGCAAACACCAGCATTTTGATGAAGCTAATGCCGAAGAAAATGCCCAGGCTGTAGAAATAGAGAGGCGTATTGCTCAAGAAACAAAGGCTGAAAAGCATATCCAAAAGCTTCTACTACTTGGGGCTGGAGAGTCAGGGAAGTCCACAATTTTTAAGCAGATAAAACTTTTATTTCAAACTGGCTTTGATGAGGGGGAGTTAAAGAGCTACATATCAGTCGTCGATGCCAATGTGTATCAGACTATTAAAATGCTGTATGATGGGGCAAAAGAATTTTCTCAGAATGAAGAAGATTCTTTGAAGTATGCATTGTCTGTTGAAAATAAGGATATTGGAGAGAAGCTATCCGAAATTGGAGGTCGGGTGAACTATCCACGCTTGACTAAAGAACTTGCACGGGATATAGAGACTTTATGGAAGGATGCTGCAATTCAGGAAACCTATGCTCGTAGTAATGAACTCCAAGTTCCAGACTGTGCTCACTATTTCATGGAGAATTTGTACAGATTATGTGACGTCAACTACGTTCCAACTAAGGAGGATGTTCTTTATGCAAGAGTTCGAACAACAGGTGTTGTAGAAATCCAGTTCAGCCCTGTTGGAGAGAATAAGAAAAGTGGTGAAGTTTATAGACTTTTTGATGTTGGAGGTCAGAGAAATGAGAGAAGAAAGTGGATACATCTATTTGAAGGTGTTACAGCAGTAATTTTTTGCGCTGCTATTAGCGAGTATGATCAGATGCTGTTTGAGGATGAAAGCAAGAATCGAATGATGGAGACCAGGGAACTCTTTGACTGGGTTCTAAAACAACCATGTTTTGAGAAAACGTCTTTCATGCTCTTCCTGAACAAATTTGATATATTTGAGAAGAAGGTTCTAAAGGTGCCACTAAACGTTTGTGAGTGGTTCAAGGATTACCAACCAGTGTATGCAGGAAAACAAGAGATTGAGCATGCATACGAGTTCGTGAAGAAGAAATTTGAGGAGCTATACTTCCAGAGCACTGCTCCAGATCGCGTTGATCGGATATTCAAGATCTATAGGACCAGTGCCCTTGATCAGAAGCTTGTCAGAAAAACTTTCAAACTCGTGGATGAGACTCTGAGAAGGAGAAACCTTTTGGAGGCGGGCTTATTG
>gnl_Nelnu_v1.0_NNU_010616-RA
ATGCTGGTTTTGGAGATTCGAAAAGCCCAGATTACTCCATTACCAGCAAACGCATTCTCTGGCTATTTTCCATGGGGAAGTTATCGAACATTGAAAGATTTCCAGGATACATGGTGCAGCTTGACTAGTAGTATAATTCCTATGCTGTCCATTCTAGTAGAAACTATGGGCTTATTGTGCAGCAAAAAACAACATTTAAGTGAGGCTGATGCTGAAGAAAATGCACAGGCTGCAGAAATTGAGAGGCGAATTGCTCAAGAAACAAAGGCAGAAAAACACATCCAGAAGCTCCTGTTACTTGGGGCTGGAGAGTCAGGGAAGTCAACAATTTTTAAGCAGATAAAACTTTTGTTTCAGACTGGCTTTGATGAAGCAGAACTAAAGAGCTATATACCAGTCATCCATGCCAATGTGTATCAGACAATTAAAATACTGCATGATGGGTCAAAAGAATTTGCTCAAAATGATGAAAATTCTTCAAAGTATGTTTTATCTGCTGAAAATAAGGATATTGGAGAGAAGCTATCAGAAATCGGTGGCAGGTTGGACCATCCACGTTTGACCAAAGAGCTTGCACAGGACATAGAAACTTTGTGGAAGGATGCTGCAATTCAGGTACCTATGCGTTACTTGGTTATCCTATGCTTTTGTTTTGTGCTTCTTCTCATGGGCACAGATGCCAACTTTCTTCATGCATTGCAGGAAACATATGCTCGTGGTAATGAACTCCAAGTTCCAGATTGTGCTCACTATTTCATGGAAAATTTGCAGAGGTTGTCTGATGTCAATTATGTACCCACAAAGGAGGATGTTCTTTATGCTAGAGTTCGAACAACTGGTGTTGTAGAAATCCAGTTCAGCCCCGTTGGAGGGAATAAGAAAAGTGGTGAAGTTTATAGACTTTTTGATGTTGGAGGCCAGAGAAATGAGAGAAGAAAGTGGATTCATCTATTTGAAGGTGTTACAGCTGTAATTTTCTGTGCTGCTATTAGCGAGTACGATCAAATGCTCTTTGAGGATGAAAACAAGAACCGAATGATGGAGACGAAGGAGCTCTTTGACTGGGTCCTAAAGCAACAGTGCTTTGAGAAAACATCTTTCATGCTGTTCTTAAACAAATTTGATATATTTGAGAAGAAAGTTCTAAAGGTGCCACTAAATGTGTGTGAATGGTTTAAAGATTACCAGCCAGTGTCTACAGGAAAACAGGAGATTGAGCATGCTTACGAATTTGTGAAGAAGAAATTTGAGGAACTGTACTTTCAGAGCACTGCTCCCGATCGTGTGGACCGAGTCTTCAAGATCTATAGGACCACTGCCCTTGATCAGAAGCTTGTGAAAAAAACTTTCAAGCTTGTAGATGAGACTTTAAGAAGGAGAAATCTATTTGAGGCCGGGTTATTG
>gnl_Orysa_v7.0_LOC_Os05g26890.1
ATGGGCTCATCCTGTAGCAGATCTCATTCTTTAAGTGAGGCTGAAACAACCAAAAATGCAAAAATTAAGCTCCTTTTCCAAACTGGCTTTGATGAGGCAGAACTTAGGAGCTACACATCAGTTATCCATGCAAACGTCTATCAGACAATTAAAATACTATATGAAGGAGCAAAAGAACTCTCACAAGTGGAATCAGATTCCTCAAAGTATGTTATATCCCCAGATAACCAGGAAATTGGAGAAAAACTATCAGATATTGATGGCAGGTTGGATTATCCACTGCTGAACAAAGAACTTGTACTCGATGTAAAAAGGTTATGGCAAGACCCAGCCATTCAGGAAACTTACTTACGTGGAAGTATTCTGCAACTTCCTGATTGTGCACAATACTTCATGGAAAATTTGGATCGATTAGCTGAAGCAGGTTATGTGCCAACAAAGGAGGATGTGCTTTATGCAAGAGTACGGACAAATGGTGTTGTACAAATACAATTTAGTCCTGTTGGAGAAAACAAAAGAGGTGGAGAGGTATATAGGTTGTATGATGTAGGAGGCCAGAGGAATGAGAGGAGAAAGTGGATTCATCTTTTTGAAGGTGTTAATGCGGTAATCTTTTGTGCTGCCATTAGCGAATATGATCAGATGCTATTTGAAGATGAGACAAAAAACAGAATGATGGAGACCAAGGAACTCTTTGACTGGGTTTTAAAGCAAAGATGTTTTGAGAAAACATCATTCATTCTGTTTCTCAACAAATTTGATATATTCGAGAAGAAAATACAAAAGGTTCCTTTAAGTGTGTGCGAGTGGTTTAAAGACTACCAGCCTATTGCACCTGGGAAACAGGAGGTTGAACATGCATATGAGTTTGTCAAGAAGAAGTTTGAAGAGCTCTACTTCCAGAGCAGCAAGCCTGACCGTGTGGACCGCGTCTTCAAAATCTACAGAACTACGGCCCTAGACCAGAAACTTGTAAAGAAGACATTCAAGTTGATTGATGAGAGCATGAGACGCTCCAGGGAAGGAACT
>gnl_Phavu_v2.1_Phvul.009G082900.1
ATGGGCTTAGTCTGCAGCAAAAGGCGACGTTTTCGTGATGCTGATGCTGAAGAAAATGCTCAGGATGCCGAAATTGAAAGAAGAATCGAGTTAGAAACAACGGCGGAAAAGCATATTCAGAAACTTCTACTTTTAGGTGCTGGAGAGTCTGGGAAGTCTACAATCTTTAAGCAGATAAAACTTTTGTTTCAAACTGGCTTTGACGATGCCGAGCTAAAAAGCTACATACCAGTCATTCATGCTAATGTGTATCAGACAATAAAAGTACTGCATGATGGGTCAAAAGAGTTGGCGCAGAATGATGCTGATCCTTCAAAGTACGTGATATCTAATGAAAACCAGGACATTGGTGAAAAGCTCTCAGAAATAGGAGGAAGGCTAGATTACCCGCGTCTTACCAAGGAGCTTGCGCAGGAAATAGAGACTCTGTGGGAGGATGCTGCAATTCAGGAAACATATGCCCGTGCTAATGAACTCCAAGTTCCAGATTGTACTCATTATTTCATGGAAAATTTGGAGAGGCTGTCTGATGCAAATTATGTTCCGACAAAGGAGGATGTTTTGTATGCAAGAGTTCGTACAACTGGCGTTGTCGAGATCCAATTCAGTCCTGTTGGAGAAAATAAGAGAAGTGGTGAAGTCTATAGACTCTTTGATGTTGGTGGCCAGAGAAATGAGAGGAGAAAGTGGATTCATCTTTTCGAAGGAGTTACAGCTGTAATATTCTGTGCTGCAATTAGCGAGTATGATCAAACACTTTATGAGGATGAAAACAAGAACAGAATGATGGAGACTAAGGAACTTTTTGAGTGGGTCCTGAAGCAACCGTGTTTTGAGAAAACATCCTTCATGTTATTTTTAAACAAGTTTGACATATTTGAAAAGAAGATCCTGAAAGTTCCGCTCAATGTATGCGAGTGGTTCAAAGAATACCAGCCAGTTTCAACAGGAAAGCAAGAGATTGAACATGCGTACGAGTTTGTGAAGAAGAAGTTTGAGGAATTGTATTTCCAGAGCATTGCTCCTGACCACGTAGATCGTGTCTTCAAGATCTACCGGACCACTGCCCTTGATCAGAAGCTTGTGAAGAAGACTTTCAAGCTTGTTGACGAGACTTTGAGACGGAGGAATCTCTTTGAAGCTGGCTTATTA
>gnl_Phavu_v2.1_Phvul.001G092700.1
ATGCTGTCTTGTGTAACAGAAAATATGGGCTTACTCTGTAGCAGAAACCGGCGTTATAATGATGCTGATGCTGAAGAAAATGCACAGACTGCAGAGATTGAAAGAAGAATAGAATTGGAAACAAAGGCTGAAAAGCACATTCAGAAACTTCTACTACTTGGAGCTGGAGAGTCAGGGAAATCCACAATATTTAAGCAGATAAAACTTTTGTTTCAAACTGGCTTTGACGAGGCAGAACTAAAAAGCTACTTACCAGTCATTCATGCTAATGTGTATCAGACAATAAAATTACTGCATGATGGATCAAAGGAGTTTGCCCAGAATGATGCTGATTTTTCAAAGTATGTTATATCCAATGTAAATAAGGAAATTGGGGAAAAGTTATCCGAAATCGGAGGCAGGCTAGATTACCCACATCTCACAAAGGAACTTGCACAGGAAATTGAAAATCTGTGGAAGGATCCTGCAATTCAGGAGACATATGCCCGTGGTAGTGAGCTTCAAATTCCAGATTGTACTGATTATTTCATGGACAATTTGCAAAGGTTGTCTGATGCAAACTATGTTCCAACAAAGGAGGATGTTTTGTATGCTAGAGTGCGTACGACTGGGGTTGTAGAGATCCAGTTCAGTCCTGTTGGGGAAAATAAAAAAAGTGGTGAAGTCTACAGACTCTTTGATGTTGGTGGCCAGAGAAATGAGAGGAGAAAGTGGATCCATTTGTTTGAAGGAGTTTCAGCTGTAATATTCTGTGCTGCAATTAGCGAGTATGATCAAACACTTTTTGAGGACGAAAACAGAAACAGAATGATGGAGACTAAGGAACTTTTTGAGTGGGTCCTGAAGCAACCATGTTTTGAGAAAACATCCTTCATGTTATTCTTAAACAAGTTTGACATATTTGAGAAGAAGATCTTGAAAGTCCCACTTAATGTATGTGAATGGTTCAAAGATTACCAACCTGTTTCAACAGGAAAACAAGAGATTGAGCATGCATACGAGTTTGTGAAGAAAAAATTCGAGGAATCATATTTCCAGAGCACTGCTCCTGATCGTGTAGATCGTGTCTTTAAGATCTACAGGACCACTGCCCTTGATCAGAAGGTTGTGAAGAAGACTTTCAAGCTTGTTGATGAGACTTTGAGGCGGAGAAATCTGTTTGAAGCTGGCTTGTTA
>gnl_Poptr_v3.0_Potri.006G219500.1
ATGCTGTCTATTATAACACAAAATATGGGCTCACTCTGCAGTAAACAGCGGCGATGTAATGAAGCAGATGCTGAAGAGAATGCACAAGCTGCAGAAATCGAAAGGCGAATTGAACAAGAAACCAAAGCTGAAAAGCATATTCAAAAACTTCTGCTTCTTGGTGCTGGAGACTCTGGGAAGTCAACGATTTTCAAGCAGATAAAACTTTTGTTTCAAAGTGGTTTTGACGAGGCAGAGCTCAAGAGCTATATTCCAGTCATCCATGCCAACGTCTACCAGACAATAAAAATTTTGCATGATGGATCAAAAGAATTGGCTCAAAATGAAACAGATTCCTTGAAGTATGTTATATCCAATGAAAACAAGGATATTGGGAAGAAATTGTCGGAAATTGGAGGCAGGTTGGATCATCCGCGTCTCACCAAAGAACTAGCCCAGGAGATTGAAACTCTATGGAGAGATGCTGCAGTTCAGGAAACATATGCCTGTGGTCATAAGCTCCAAGTTCCAGATTGTACCCCTTATTTCATGGATAATTTGCAAAGATTATCTGACTCAAACTATATTCCAACTAAGGAGGATGTTCTTTATGCAAGAGTCCGTACAACAGGTGTTGTAGAGATCCAATTCAGTCCTGTTGGAGAAAACAAGAAAAGTGGGGAAGTATATAGACTTTTTGATGTTGGTGGGCAGAGAAATGAGAGGCGGAAATGGATTCATCTATTTGAAGGTGTTACAGCAGTAATTTTTTGCGCTGCAATTAGCGAGTATGATCAAACACTGTTCGAGGATGAAAACAAGAATCGAATGATTGAGACAAAGGAGCTGTTTGAGTGGGTCCTGAAGCAACCATGCTTTGAGAAAACATCCTTCATGCTGTTTCTAAACAAGTTTGATATATTTGAAAAGAAAGTTCTAAAAGCACCATTGAATGCATGCGAGTGGTTCAAGGACTACCAGCCAATTTCGACAGGAAAACAAGAGATTGAGCATGCATATGAGTTTGTAAAGAAGAAGTTCGAGGAGCTGTATTTCCAAAGCACAACCCCTGATCGTGTTGACCGAGTTTTTAAAATATATAGAACCACTGCACTTGATCAGAAGCTTGTCAAGAAAACCTTCAAGCTTGTAGACGAGACTTTAAGACGCAGGAATCTCTTTGAAGCTGGTTTATTG
>gnl_Poptr_v3.0_Potri.018G048600.1
ATGCTGTCTATCACAACACAAAATATGGGGTTACTCTGCAGTAAACGGCATCGATACAATGAAGCAGATACTGAAGAGAATGCACAGGCTGCAGAAATTGAAAGGCGAATTGAACAAGAAACCAAAGTTGAACAGCATATTCAAAAAATTTTGCTTCTTGGTGCTGGAGACTCTGGGAAGTCAACGATTTTCAAGCAGATAAAACTTTTGTTTCAAAGTGGTTTTGACGAGGCAGAGCTCAAGAGCTATATCTCAGTCATCCATGCGAACGTCTATCAGACAATAAAAGTATTGCACGATGGATCAAAAGAATTGGCTCAAAATGAAACAGATTCCTTGAAGTATGTTATATCCAATGAAAATAAGGATATTGGACAGAAATTGTCGGAAATTGGAGGCAGGTTGGATCATCCAAGTCTTACCAAAGAACTTGCCCAGGAGATTGAAACTCTATGGAGAGATGCTGCAATTCAGGAAACATATGCCCGTGGCAATGAGCTCCAAGTTCCAGATTGTACCCCTTATTTCATGGAGAATTTGCAAAGATTGTCTGATGCAAATTATATTCCAACTAAGGACGATGTTCTTTATGCAAGAGTTCGTACAACAGGTGTTGTAGAGATCCAATTCAGCCCTGTTGGTGAGAACAAGAAAAGTGGGGAGGTATATAGACTTTTTGATGTCGGTGGGCAGAGAAATGAGAGGCGGAAATGGATTCATCTATTTGAAGGTGTTACAGCTGTAATTTTTTGTGCTGCAATTAGCGAGTATGATCAAACACTATTTGAGGATGAAAACAAGAATCGAATGATTGGGACAAAGGAGCTTTTTGAGTGGGTCCTGAAGCAACCATGCTTTGAGAAGACATCCTTCATGCTGTTTCTAAACAAGTTTGATATATTTGAAAAGAAAGTTCTGAAAGTACCTTTGAATGTATGCGAGTGGTTCAAGGACTACCAGCCAGTTTTGACAGGAAAACTAGAGATTGAGCATGCATACGAGTTTGTAAAGAAGAAGTTTGAGGAGTTGTATTTCCAAAGCACAACCCCTGATCGCGTTGACCGGGTATTTAAAATATATAGAACCACAGCACTTGATCAGAAGCTTGTGAAAAAAACTTTCAAGCTTGTAGATGAGACTTTAAGACGCAGAAATCTCTTTGAAGCTGGTTTATTG
>gnl_Prupe_v2.1_Prupe.1G403100.1
ATGCTATCTATTGTAATAGAAAATATGGGTTTACTCTGCAGCAGAAACAAGCATTACAACGAAGCGGACAACGAAGAGAATGCCCAGACTGCAGAAATTGAAAGGCGAATTGAACAAGAAACGAAGGCTGAAAAGCATATCCAGAAACTTCTTCTACTTGGTGCTGGTGAGTCGGGGAAATCCACAATTTTTAAGCAGATAAAGCTTCTGTTTCAAACTGGATTTGACGAGGCAGAGCTCAAGAGCTACATCTTAGTCATCCATGCCAATGTGTATCAGACCATAAAAATATTGTATGACGGGTCAAAGGAACTTGCTCAGAATAACAGAGAAACGTATGAGATATCCAGTGAAAATAAGGAAATTGGAGAGAAACTATCAAAAATTGGTGGCAGATTGGATTATCCACGTCTCACAAAAGAGCTTGCACAGGATATAGAAACTCTTTGGAAAGATGCTGCAATTCAGGAAACATATGCCCGTGGTAATGAACTCCAAGTTCCTGATTGTGCCAACTATTTCATGGAAAATCTTCAAAGATTAGCTGACGCAAATTACATTCCAACCAAGGAGGATGTTCTTTATGCCAGAGTTCGTACTACTGGTGTTGTAGAGATCCAGTTCAGCCCTGTTGGAGAAAATAAGAAAAGTGGTGAAGTATATAGACTCTTCGATGTTGGAGGCCAGAGAAATGAGAGGAGGAAATGGATCCATCTATTTGAAGGTGTTACAGCTGTAATATTTTGTGCTGCTGTTAGCGAGTATGATCAAACACTCTTTGAGGATGAAAGTAAGAATAGGATGATGGAGACAAAGGAGCTTTTTGACTGGGTCCTGAAGCAACCATGTTTCGAGAAAACTTCCTTCATGCTGTTTTTAAACAAGTTCGATATATTCGAGAAGAAGGTTCTAAACGTGCCACTTAACGTGTGTGAGTGGTTCAAAGATTACCAGCCAGTTTCAACGGGAAAGCAAGAGATTGAACATGCATATGAGTTTGTGAAGAAAAAATTTGAGGAATTGTACTTTCAGAGCACGACCCCGGATCGTGTGGACCGGGTGTTTAAGATCTATAGAACCACTGCCCTTGATCAAAAGCTTGTGAAGAAGACTTTCAAGCTTGTGGATGAGACGTTGAGACGGAGAAATCTGTTCGAGGCCGGTTTATTA
>gnl_Selmo_v1.0_75723
GAATTAACCCGGCAGCTCAAGCAAGAGGATCGAATCGAGAAAAACGTGTATAAGCTCCTCCTCCTCGGTTCTGGGGAGTCGGGGAAATCAACCATCTTTAAACAGATTAAGTTGCTGTACAATACGGGATTTGGTGTTGAAGAGCTGAAGAACTACACTCCTGTCATACACGCGAATGTGTATCAGGCAATTAAGATTCTCTACGAAGGATGCTTGGATCTGCAGAAGAAGGATGTTTCAGGAGAGTACACGATGAGGCGGGAAAACATGGAGCATGGAAAGAGAATCGCGGAAATTGGTGACGGAGTGGATTACCATCCCATAGGTTTACTAGAAAGTGATCTAATTGCACAGATTTGGAGTGATCCTGCAATTCAGGCAACTTATCGAAAAGCGAACGAATTGCAACTCCCTGACTGTACAGAATATTTTCTTAGCGGCGTGGACAGGCTAGCAAAACCTGACTACATACCAACAGAGGCATGCGAAGACATACTCCATGCTAGAGTGCGGACAACCGGAATTGCTGATGTAGTGTTCAAGCACGACGGACACACCTATAGAGTCTTTGACGTGGGAGGCCAGAGAAACGAACGTAGAAAGTGGCTTCACTTGTTCGACGGGGTTAAGGCCGTCATCTTCTGCGCTGCATTGAGCGAATATGATCAGAATCTCTTCGAAGACGAGGGGAAGAACCGGATGGTTGAAACGATGGAGCTTTTTGAGTCGGTCCTTCGGCATCCAAGTTTTGAGAAAACATCGTTTCTTGTATTTCTAAACAAATACGACATATTTCGGAAGAAAGTACTTTCGGTGCCCCTGAATGTTTGCGAGGTGTTTCGAGACTACAATGAAGTTCAAGGCGACCAAGAAAGGAAAATCTCTCACGCCCTTCAATACATCAAAAACAAATTCGACGAGATTTACAAGCGAAACACCCCAGGGCTCGGAACACAGAGGCTGTGTTGGCTATTCGAGACGACAGCTCTGGACCCGCGCATAATGAAGTACACCTTTGAGCTCGTGGACAAGAACCTCGTCGTTTCGAGCATAAGCCTCTTG
>gnl_Solly_v2.4_Solyc08g061220.2.1
ATGGGCTCGTTGTGCAGCAGAAACAAACACTACAGTCAAGCCGATGATGAGGAAAATACTCAGACTGCAGAGATAGAAAGACGGATTGAACAAGAAACAAAGGCAGAGAAGCATATTCAGAAACTTCTTCTACTTGGTGCCGGAGATTCGGGGAAGTCTACGATTTTTAAGCAGATAAAACTCTTGTTCCAAACTGGCTTTGATGAAGAAGAGCTAAAGAACTACATCCCTGTCATTCATGCCAATGTTTATCAGACGATAAAAATATTACATGATGGATCAAAGGAATTAGCTCAAAATGAATTAGAGGCCTCAAAGTATCTTCTATCAGCTGAAAATAAGGAGATCGGCGAGAAGCTTTCAGAAATTGGAGGCAGGTTGGATTATCCTCACCTGACTAAGGATCTGGTGCAGGATATTGAAGCTCTTTGGAAAGATCCTGCTATTCAAGAAACTCTGTTACGTGGTAATGAGCTTCAGGTTCCAGATTGTGCCCATTATTTCATGGAAAACTTGGAGAGATTTTCTGATGTACATTATATTCCAACAAAGGAGGATGTTCTTTTTGCCCGGATTCGAACGACGGGTGTCGTTGAAATACAGTTCAGTCCAGTTGGAGAGAACAAAAAAAGTGGAGAAGTATATAGGCTTTTTGATGTTGGAGGTCAGAGAAATGAGAGAAGAAAGTGGATACATTTATTTGAAGGTGTAACAGCAGTTATATTTTGTGCCGCTATTAGCGAGTATGATCAAACTCTATTTGAGGATGAAAGAAAGAACCGAATGATGGAGACCAAGGAACTCTTTGAGTGGGTCTTGAAACAACCATGTTTTGAGAAAACTTCCTTCATGCTGTTTCTCAACAAATTTGATATATTTGAGCAGAAGGTTCCGAAAGTGCCCCTCAACGCTTGTGAGTGGTTTAAAGATTACCAGTCAGTTTCAACAGGAAAACAAGAGATTGAGCATGCTTATGAGTTTGTAAAGAAAAAGTTTGAGGAGTCATATTTCCAATGCACTGCACCAGATCGTGTGGACCGTGTGTTTAAGATCTATAGAACCACAGCCCTTGATCAGAAGCTTGTAAAGAAGACATTCAAACTGGTAGACGAGACCCTGAGAAGGAGAAATCTCTTCGAAGCAGGTTTATTA
>gnl_Sorbi_v3.1_Sobic.001G484200.1
ATGTCTGTGCTTACCTGTGTGATTGAAAGCATGGGTTCATCCTGTAGCAGATCCCATTCCTTGGACGAGACTGAAGCAGCTGAAAATGCAAAGTCTGCAGACATCGACCGGAGGATTTTGCAAGAAACAAAGGCCGAGCAACACATCCACAAGCTCTTACTTCTTGGTGCTGGAGAATCAGGGAAGTCTACAATATTTAAACAAATAAAGCTCCTTTTCCAAACTGGCTTTGATGAGGCAGAGCTTAAGAGCTACACGTCAGTCATCCATGCGAACGTGTATCAGACAATTAAAATATTATATGAGGGAGCTAAAGAGCTAGCCCAAGTGGAACCAGATTCCTCAAAATATGTTTTATCTCCAGATAGTCAGGAGATTGGAGAAAAACTATCAGAAATTGGTGTCAGGTTGGATTACCCATCGCTAAACAAAGAATGTGTACAGGATGTAAGAAAACTATGGCAAGATCCAGCCATTCAGGAAACTTACTCACGAGGAAGTATTCTCCAAGTCCCAGACTGTGCACAGTACTTCATGGAAAATTTGGACAGATTATCTGAAGTAGATTATGTACCAACAAAGGAGGACGTGCTTCATGCAAGAGTACGGACAAATGGTGTGGTAGAAACTCAGTTTAGCCCTCTAGGAGAGAGCAAAAGAGGCGGAGAGGTCTATAGGCTATACGATGTAGGAGGCCAGAGAAACGAGAGAAGGAAATGGATCCATCTTTTTGAAGGTGTTAATGCTGTAATATTCTGTGCTGCCATTAGCGAGTATGATCAGATGTTATGCGAGGATGAGACGAAGAACAGAATGATGGAGACTAAAGAACTCTTTGATTGGGTGCTAAAGCAAAGATGTTTCGAGAAAACCTCATTCATGTTATTTCTCAACAAATTTGACATATTTGAGAGAAAAATACAAAAGGTTCCTTTAAGTGCGTGCGAGTGGTTTAAAGATTACCAGCCTATCGCACCTGGCAAACAGGAGGTGGAACATGCCTATGAGTTCGTGAAAAAGAAGTTTGAGGAACTCTACTTCCAGAGCAGCAAGCCTGACCGTGTCGACCGAGTGTTCAAGATCTACAGAACAACAGCCCTGGATCAGAAACTTGTAAAGAAGACATTCAAGCTGATCGACGAGAGCATGAGGCGTTCCAGAGAAGGAACT
>gnl_Spipo_v2_Spipo27G0018800
ATGGGCTGCCTCTGTAGCAAACAAAAGCCTGTTAGAACATCTGATGCTGAAGAAAATGCCAAGGCTGCTGAGATAGAGAAACGCATTGCGCAAGAGGCCAAGGCAGAAAAACACATCCAGAAAGTATTATTGCTCGGGGCTGGAGAATCAGGAAAGTCAACTATATTTAAGCAGATAAGACTCCTCTTCCAAACTGGATTTGACGAGGCTGAACTTCGGAGCTACATACCAGTTATTCATGCTAATGTATTTCAAACAATTAAAATACTGTATGATGGAGCTAAGGAATTTGCACAAAATGAATCTGATTCATTGAAGTATGTTGTATCCCTTGAAAATAAGGTAATTGGTGAAAAACTATCTGAAATTGGGGGTAGATTGGACTATCCTTGCCTTACAATGGAGCTTGCACATGAGATAGAAGCTCTATGGAATGATACTGCAATTCAGGAGACTCTTTCCCGTGGAAACTTACTTCAAGTACCAGACTGTGCCCCATATTTCATGAAGAATTTGCGCCGAGTCTCTGATGCGAATTATGTCCCAACCAAGGAGGATGTCCTTTATGCGAGAATAAGAACAACAGGCGTTGCGGAGATCCAATTCAGCCCCGTGGGCGAGAACAAGAGGAGCGGGGAGGTGTACAGGCTTTACGACGCGGGAGGCCAGAGAAACGAGCGGAGGAAGTGGATCCACCTGTTTGAGGGGGTCACCGCCGTCATATTCTGCGCCGCCATAAGCGAGTACGACCAGGCGCTCTTCGAGGACGAGACCAAGAACCGGATGATGGAGACGAAGGCGCTCTTCGACTGGGTCCTCAAGCAGCCCTGCTTCGAGAAGACCTCCTTCATGCTCTTCCTCAACAAGTTCGACATCTTCGAGGAGAAGGTCCTGAAGGTCCCCTTGAGCGTCTGCGAGTGGTTCAAAGACTACCAGCCCGTCTCCTCTGGGAAGCAGGAGGTTGAGCACGCATACGAGTTTGTGAAGAAGAAATTCGAGGAGCTGTATTTCCAGAGCAGCGGGCCGGAGCGGGTGGACCGGGTGTTCAAGATCTACCGGACGACGGCCCTCGACCAGAAGCTCATCAAGAAGACGATCAAGCTGGTGGATGAGACCCTCCGGAGGAGGAACCTCCTCGAGGCCGGCCTTTTG
>gnl_Stras_v2.0_SGA_v2.0_scaffold64T21894
ATGGTGTTAACTTTGTGCACGCTGATTGATAACATGGGCTTACTCTGCAGCAGACAGAGACACAGCAGAGCTGATTTTGAAGACAACGAGCAGACTGCGGAAATCGATAGGCGAATTGAGCAGGAAACGAAGGCGGAGAAGCATATTCAGAAACTTCTTTTACTTGGTGCTGGAGATTCTGGGAAGTCCACTATCTTCAAGCAGGCAAGATGCACTATTAAACTTCTTTTTCAGAGCGGATTTGATGAGGCTGAGCTAAAAAACTACATCCCTGTCATCCATGCCAATGTTTATCAGACAATAAAAATGTTACATGATGGATCGAAGGAACTATCTCAAAGCTCAGAGGACTCCTCAAAATTCATTCTATCCGATGATAATAAGCAAATCGGGGAAAAATTTTCTGAAATTGGCGGTAGGTTGGATTATCCACGCCTAACTAAAGAACTTGCACACGAGATTGAAACTCTCTGGGCAGATAGTGCCATACAGGAAACCTATTGCCATGGAAATGAACTTCATGTTCCAGAATGTACCCAGTATTTTATGGAAAATTTGAAAAGGCTGTCTGATGCAGACTATGTTCCTACTAAGGAAGATATTCTTTATGCCAGGGTTCGGACAACTGGTGTTGTAGAAATCCAGTTCAGCCCAGTTGGGGAGAATAAAAAAAGTGGAGAGGTATATAGGCTTTTTGACGTTGGAGGCCAGAAAAATGAAAGAAGAAAATGGATTCATCTATTTGAGGGTGTTTCAGCTGTGATATTCTGTGCTGCTATAAGCGAGTATGACCAAACTCTCTTCGAGGATGAATACAAGAATCGGATGGTGGAGACTAAGGAACTCTTTGAGTGGGTCCTAAAGCAACCTTGCTTTGAGAAAACTTCGTTCATGCTATTTCTCAACAAATTTGACTTATTCGAGAATAAGGTTCTGAAAGTCCCCCTGAACGTATGTGATTGGTTTAAAGATTACCAGCCAGTTTCTACTGGGAAACAAGAAATTGAGAATGCATATGAGTTTGTGAAGAAAAAATTCGAGGAGCTGTATTTCCAGAGCACTTCCCCTGATCGTGTTGACCGTGTCTTTAAGATCTACAGAACTAGTGCCTTAGACCAGAAACTTGTCAAGAAGACTTTCAAGCTGGTAGACGAGACTTTGAGAAGGCGAAACCTATTTGAAGCAGGTTATATAGCTTGA
>gnl_Stras_v2.0_SGA_v2.0_scaffold20T09150
ATGGTGTTTACATTGTGCACGCTGGTAGATAACATGGGCTTACTCTGCAGTAGACAGCGATATAGCAGAGCTGATCTTGAGGAGAATGAGCAGACTGCGGAAATAGATAGGCGAATTGAGCAAGAAACAAAGGCTGAGAAGCATATCCAGAAACTTCTGTTACTTGTTGTTTGTTCATTTATGGGTACGAGCCGCTTATTACTTCTGAATGCTATGCAGATTAAACTTCTTTTTCAGAGTGGATTTGACGAGGCTGAACTGAAAAACTACATCTCAGTCATCCATGCCAATGTTTATCAGACAATAAAAATATTACACGATGGATCGAAGGAACTATCTCAAAGCTCTGAGGATTCCTCCAAGTTCATTTTGTCTAATGAAATAAAGCAAATTGGGGAAAAATTTTCCGAGATTGGTGGTGGGTTAGATTATCCACGTCTGACTAAAGAACTTGCTTATGAGATTGAAACTCTCTGGAGAGATAATGCTATACAGGAAACATATTCCCATGGAAATGAACTTCAAGTTCCAGATTGTACCCTGTATTTTATGGAAAATTTGCAAAGGTTTTCTGATGCAGACTATGTTCCTACTAAGGAAGATATTCTTTATGCCAGGGTTCGGACAACTGGTGTTGTAGAAATCCAATTCAGCCCAGTTGGGGAGAATAAAAAAAGTGGAGAGGTATATAGGCTCTTTGATGTTGGGGGCCAGAAAAATGAAAGAAGAAAATGGATTCATCTATTTGAGGGTGTTTCAGCTGTGATATTCTGTGCTGCTATAAGCGAGTACGATCAAACTCTCTTTGAGGATGATAACAAGAATCGAATGGTGGAGACTAAGGAACTCTTTGAGTGGGTCCTGAAGCAACCTGGTTCCATCTATGAAAATGCTAGAATCTCTGTTTTGTAA
>gnl_Theca_v1.1_Thecc1EG037402t2
ATGCTGTCTACTGTTCTAGAGAATATGGGCTTACTCTGCAGCAAGAACCGTCATTACACTGAAGCAGATGCTGAGGAGAACGCACAGGCAGCAGAAATTGAAAGGAGAATTGAACAAGAAACAAAGGCTGAAAAGCATATCCAGAAGCTTCTACTACTTGGTGCTGGTGAATCTGGGAAGTCAACCATTTTTAAGCAGATAAAGCTTCTGTTTCAAACTGGTTTTGACGAGGCAGAGCTAAAGAGCTATATCCCAGTCATCCATGCCAACATCTATCAGACTATAAAAATATTGTATGATGGATCAAAGGAATTTGCTCAAAATGGTGCATGCTCTTCCAAATATGTTTTGTCCAGTGAAAATAAGGTTATTGGAGAGAAACTATCAGAAATTGGAGGCAGATTGGATTATCCACGTCTAAATAGAGAACTTGCACATGACATAGAAACTGTGTGGAAAGATTCTGCAATTCAGGAAACCTATGCTCGCAGTAATGAACTTCAAGTTCCAGATTGTGCGCATTATTTCATGGAAAATTTGCAAAGATTGTCTGATGCAAATTATATTCCAACGAAGGAGGATGTTCTATATGCAAGAGTTCGTACAACTGGTGTTGTAGAAATCCAGTTCAGCCCTGTGGGGGAAAATAAGAAAAGTGGTGAAGTATATAGACTCTTTGATGTCGGAGGCCAGAGAAATGAGAGAAGGAAATGGATCCATCTTTTTGAAGGAGTTACAGCTGTTATCTTTTGTGTTGCTATTAGCGAGTATGATCAAACTCTCTTTGAGGATGAACAAAAGAACCGTATGATGGAGACAAAAGAACTCTTTGATTGGGTCTTAAAGCAACCATGCTTTGAGAACACGTCCTTCATGCTGTTTCTGAACAAATTTGACATATTTGAAAAGAAGGTTCTAAAAGTTCCATTAAATGTGTGTGAGTGGTTCAAAGATTACCAGCCAGTTTCTACGGGAAAGCAAGAGATTGAGCATGCATATGAGTTTGTAAAGATGAAATTCGAGGAGTTGTATTTTCAAAGCACAGCCCCTGATCAAGTGGATCGGGTCTTTAAGATCTACAGAACCACTGCCCTTGACCAGAAACTCGTGAAGAAAACTTTCAAACTCGTGGACGAGACTTTGAGACGGAGAAATCTCTTCGAGGCTGGGTTGTTG
>gnl_Utrgi_v4.1_Scf00194.g12120.t1
ATGGGGTCACTCTGCTGTAGGCAGCAGCACTGGAGAGCGGATTCTGATGAGATTGAGCAGACTGCAGAAATTGAGAAGCGGATTGAAAGGGAGTCGAAAGAAGAGGAGCACGTTCAAAAACTTCTTTTACTAGGTTCCAGTGATTCCGGAAAATCCACCATCTTCAAGCAGATAAAACTACTTTTTCAGAATGGTTTTGATGATGCTGAACTGGAAAGCTACATCCCAGTCATTCATGCCAACATATATCAGACAATAAAAATACTTTTCGATGGATCGAAGGAATTGTCTCAAAGTCTCAGTGATGGCTCGAAGTTCCTTGTGTCTGATGAAAATAAGGAAATTGGAGAGAGGCTCTCAGAGATCGGTAGCAGATTGGATTTACCATTTTTGACTCCAGAAATTGCTGATGAGATTGAGACACTTTGGCATGATGATGCCATTCAGGAAACACTCGCATGTGGCAACAAACTTCAAGTTCCAGCTTGTGCACATTACTACATAGAGAACTTGCAAAGATTATCAAATCCTGTTTACACTCCAACAAAGGAAGATGTTCTTTATGCCAGGGTCCGGACCACCGGTGTTGTTGAAATCCAGTTCAGCCCAGTCAGAGAAAATAAAAGAAGTGGAGAAGTATACCGGTTGTTCGACGTTGGAGGCCAGAAAAATGAAAAAAGAAAATGGATTCATCTCTTTGAAGGCGTTACAGCAGTCATATTCTGTGCAGCCATAAGCGAGTATGATCAGACTCTCCTCGAGGATGACAAGAACCGTATGATGGAAACGAAGGAGCTCTTTGAGTGGATCTTAAAGCAACCATGTTTTGAGAAAACTTCCTTCATGTTGTTTCTCAACAAATTCGACTTATTCGAGAGGAAGGTTCCAAAAGTGCCTTTAAGCGTCTGCGAATGGTTCAAAGATTACCAGCCCGCCTCCGCAGGGAAACAAGAAATTGAGCATGCATACGAGTTTGTGAAGAAAAAATTCGAAGAAGTGTACTTCCGAAGCACGAGCCCGGACTCCGTGGACCGTGTGTTCAAGATCTACAGAACGAATGCGTTGGATCAGAAGCTTGTGAAGAAGACTTTCAAGTTGGTCCACGAGACCTTGAGGAGGAGGAACTTGTTTGAAGCAGGGCTGTTG
>gnl_Vitvi_Genoscope.12X_GSVIVT01035483001
ATGGGTTCAATCTGCAGCAGACACAAACATTACCATGAAGCAGATGCTGAGGAGAATGCACAGGCTGCAGAAATAGAAAGGAGGATTGAGCAAGAAACAAAAGCAGAAAAGCATATTCAGAAACTTCTACTGCTTGGTGCTGGAGAGTCGGGGAAGTCCACAATTTTTAAGCAGATAAAACTTTTGTTTCAAACTGGCTTTGACGAGGCAGAGCTAAAGAGCTATATCTCAGTCGTCCATGCCAATGTATATCAGACAATAAAAGTTTTGTATGATGGGTCAAGGGAATTGGCTCAAAATACAACGGATTCCTCAAAGTATGCTTTGTCCATTGAAAATAAGGATATAGGAGAAAAATTATCAGAAATTGGAGGCAGGTTAGATTATCCACGTCTCACAAGAGAGCTTGCAAATGAGATAGAGACGCTGTGGAAAGATGCTGCAATTCAGGAAACTTATTCTCGTGGTAATGAACTTCAAGTGCCGGATTGTGCACATTATTTTATGGATAATTTGGAGAGATTGTCTGATGCAAATTATGTTCCAACAAAGGAGGATGTTCTCTATGCAAGAATTCGTACAACAGGTGTCGTAGAAATCCAGTTCAGTCCTGTTGGAGAGAATAAGAAAAGTGGCGAAGTATATAGATTATTCGATGTTGGAGGCCAGAGAAATGAAAGAAGGAAATGGATCCATTTATTTGAAGGTGTTACAGCTGTAATTTTTTGTGCTGCTATTAGCGAGTATGACCAGACTCTCTTCGAGGATGAAAACAAGAACCGAATGATGGAGACAAAGGAACTCTTTGAGTGGGTCCTGAAGCAACCATGTTTTCAGAAAACATCCTTCATGCTGTTTTTAAACAAGTTTGATATATTTGAGAAGAAAGTTATAAAAGTGCCACTAAATGTATGTGAATGGTTCAAAGACTACCAACCAGTTTCAACAGGAAAACAAGAAATTGAGCATGCATACGAGTTTGTTAAGAAGAAATTTGAAGAGTTGTATTTTCAGAGCACTGCTCCTGATTGTGTGGACCGCGTCTTTAAGATATACAGGACCACTGCCCTTGATCAAAAGCTTGTGAAGAAAACCTTCAAGCTGGTAGATGAGACTTTGAGAAGGAGAAATCTCTTTGAGGCTGGCTTGTTG
>FraveV4A2_2g30860.t2
ATGCTGTCTATTGTGTTAGAAAATATGGGCTCACTCTGCAGCAAAAGCCGGCATTACAATGAAGCAGACAATGAAGAGAACGCACAGACTGCAGAAATTGAAAGGAGAATTGAACAAGAAACGAAGGCTGAAAAACATATCCAGAAACTTCTCCTACTAGGTGCTGGGGAGTCAGGGAAGTCCACAATCTTCAAGCAGATAAAGCTTTTGTTTCAAACCGGCTTCGATGATGCAGAGCTCAAGAGCTACATCTCAGTCATACATGCCAATGTGTATCAGACCATAAAAATATTGTATGATGGGTCAAAGGAGCTCGCTCAGAATAACAATGAAACATATGAAATCTCCAGTGAAAATCAGGAAATTGGAGAGAAACTGTCAAAAATAGGTGGTAGATTGGATTATCCACGTCTGACTAAAGAGCTTGCACAGGAGATAGAGACTCTTTGGAAAGATGCCGCAATTCAGGAAACATATGCTCGGGGTAATGAACTCCAAGTTCCTGACTGTGCCAACTATTTCATGGATAATTTACAAAGATTAGCTGACTCAAATTATATTCCAACCAAGGAGGATGTTCTTTATGCAAGAGTTCGTACAACTGGTGTTGTAGAGATCCAGTTCAGCCCGGTTGGAGAAAACAAGAAAAGTGGCGAAGTATATAGACTCTTTGATGTTGGAGGCCAGAGAAACGAGAGGAGGAAATGGATCCATCTATTTGAAGGTGTTACAGCTGTTATATTTTGTGCTGCTGTTAGCGATTATGATCAAACACTCTTTGAAGATGAAAGCAAGAATCGAATGATGGAAACAAAGGAACTTTTTGACTGGGTCCTGAAGCAACCTTGTTTTGAGAAAACGTCCTTCATGCTATTTCTAAACAAGTTTGACATATTCGAGAAGAAGGTTCTAAAAGTGCCACTTAACGTGTGCGAGTGGTTCAAAGATTACCAGCCAGTTTCAACAGGAAAACAAGAAATTGAACATGCGTATGAGTTTGTGAAGAAAAAGTTTGAGGAGTTGTATTTTCAGAGCACCACCCCGGATCGCGTGGACCGAGTGTTTAAGATCTATAGAACCACTGCCCTTGATCAAAAGCTGGTGAAGAAGACTTTCAAGCTTGTGGATGAGACATTACGACGGAGAAATCTGTTCGAGGCAGGCTTGTTG
>Maldo_HF_13297
ATGTTACCCTTCTTTCTCAGCCCCGTCTCCTTATACGCCATCTATGTCCGCCGTTGCTTTGCAGGCTCCGGCCTCTCCCAGCAAACCCTACAACTCGACAATGATCAAACCACACTCCACTTCTGGGGTCCCAACCCTAAACTTTCTAACCAAACCCAAAACCCCGAAAAACCTTCACTCGTTCTAATCCACGGCTTTGGCCCCGCCGCCATGTGGCAGTGGCGGAACCAAGTCCAGTTCTTCTCCCCCCACTTCAACGTCTACGTCCCCAACCTTGTCTTCTTCGGGAATTCCACCACCGGATCCCCAGAGCGAACCGAGGTCTTTCAGGCATCCTCGGTCGCCAAGATGATGGAGAAGGTCGGCGTGGAGAGATTTAGTGTGATGGGGACGAGCTACGGCGGCTTTGTGGCGTACCACTTGGCGAGGATGTGGCCGGAGAGAGTGGAGAAGGCGGTGATTGCCAGCTCTGGGGTTAACATGAGGAGAGGAGATCACGAGGCGCTCTTGAAGAGGGCAAAGTTGGAAAAGATTGAAGATCTCATGTTGCCTTCCACGGCGGCTCAGCTCAACAAGTTACTCACCCTCGCCATGGCCCGGCGGCTCGACATCATTCCCGACTTTTTCTTAAGCGACATAATACATAAATTGTACTCTGATAAGAGAAAAGAAAAGATGGAGCTTCTAAAGGGACTCACTCTTGGACGAGAAGACACACCAAACATATCTCCTCTTCCCAACAAGGAGGTGTTGATAGTGTGGGGAGAGAAAGACCAGATCTTTCCTTTGGAGATGGCTACTGAACTCAACGAGCTTCTTGGACCGAAGACGAAATTGGAAGTGATAAAGAACACAGCGCATGTACCCCAAGTTGAAAATCCCGCTCAATTTAACAACATTGTAAAAAGTTTCTTTTACATTCAACACATCGTGCAGAAGACTCGTGCACCGTCTATGCTGTCTATTTTGATCGAAAATATGGGATTACTCTGCAGCAGAAACAAGCATTACAACGAAGAGGACAATGAAGAGAACGCTCAGACTGCAGAAATTGAAAGGCGAATTGAACAAGAAACAAAGGCCGAAAAGCATATTCAGAAACTTCTCCTACTTGGTGCTGGGGAGTCAGGGAAGTCCACAATTTTTAAGCAGATAAAGCTTTTGTTTCAAACTGGATTTGAAGAGTCAGAGCTCAAGAGCTACATCTCAGTCATCCACGCCAACGTATATCAGACCATAAAAGTACTGTATGATGGGTCAAAGGAGCTTGCACAGAATGACAGAGAAACGTTTGAAATATCCATTGAAAATAAGGAAATTGGAGAGAAACTATCAACAATTGGCAGCAGATTGGATTATCCACGTCTCACTAAAGAGCTTGCACAGGATATAGAGACTCTTTGGAAAGATGCAGCAATTCAGGAAACATGTGCTCGTGGTAATGAACTCCAAGTTCCTGACTGTGCCCACTATTTCATGGAAAATCTTCAAAGATTAGCTGACCCAGATTACGTTCCAACCAAGGAGGATGTTCTTCATGCAAGAGTTCGTACAACTGGTGTCGTAGAGATCCAGTTCAGCCCTGTTGGAGAAAATAAGAGAAGTGGGGAAGTATATAGACTCTTTGACGTTGGGGGCCAGAGAAATGAGAGAAGGAAATGGATCCATCTATTTGAAGGCGTTACAGCCATAATATTTTGTGCTGCTCTTAGCGAGTATGATCAAACACTCTTTGAGGATGAAAGCAAGAATCGAATGATGGAGACAAGGGAACTTTTTGAGTGGGTTTTGAAGCAACCGTGTTTTGAGAAAACGTCGTTCATGCTGTTTTTAAACAAGTTTGATATATTCGAGAAGAAAGTTCTAAATGCGCCACTTAACGTCTGCGAGTGGTTCAAAGATTACCAGCCGGTTTCAACAGGAAAGCAAGAGATGGAACATGCATATGAGTATGTGAAGAAGAAATTTGAGGAATTGTACTTCCAGAGCACGGCCCCCGATCGCGTAGACCGGGTGTTTAAGATCTACAAAACCACCGCCCTTGATCAGAAGCTCGTGAAGAAGACTTTCAAGCTCGTGGACGAGACGTTGAGACGGAGAAATCTCTTCGAGGCCGGTTTATTG
>Maldo_HF_21442
ATGGGCATACTCTGCAGTAGAAACAAACATTACGACGAAGCGGACGACGAAGAGAATGCTCAGACTGCAGAAATTGAAAGGCGAATTGAACAAGAAACGAAGGCCGAAAAGCATATTCAGAAACTTCTACTACTTGGTGCTGGGGAATCCGGGAAGTCCACAATTTTTAAGCAGATAAAGCTTTTGTTTCAAACTGGATTTGATGAGTCCGAGCTCAAGAGCTACATCTCAGTCATCCATGCCAATGTATATCAGACCATAAAAGTACTGTATGATGGGTCAAAGGAGCTTGCTCAGAACGACAGAGAAACGTTTGAAATATCCAGTGAAAATAAGGAAATTGGAGAGAAACTATCAACAATTGGCAGCAGATTGGATTATCCATGTCTCACTAAAGAGCTTGCACAGGATATAGAGACTCTTTGGAAAGATGCGGCAATTCAGGAAACATGTGCTCGTGGTAATGAACTCCAAGTTCCTGATTGTGCCCACTATTTCATGGAGAATCTTCAAAGATTAGCTGACCCAGATTATGTTCCAACCAAGGAGGATGTTCTTCATGCGAGAGTTCGTACAACTGGTGTCGTAGAGATCCAGTTCAGCCCTGTTGGAGAAAATAAGAAAAGCGGTGAAGTATATCGACTCTTTGATGTTGGAGGCCAGAGAAATGAGAGAAGGAAATGGATCCATCTATTTGAAGGCGTTACAGCTGTAATATTTTGTGCCGCAGTTAGCGAGTATGATCAAACACTCTTCGAGGATGAAAGCAAAAATCGAATGATGGAGACAAAGGAACTTTTTGAGTGGGTCTTGAAGCAACCGTGTTTTGAGAAAACGTCGTTCATGCTATTCTTAAACAAGTTCGATATATTCGAGAAGAAAGTTCTAAACGTGCCACTTAACGTCTGCGAGTGGTTCAAAGATTACCAGCCGGTGTCAACAGGAAAGCAAGAGATCGAACATGCGTATGAGTTTGTGAAGAAGAAATTCGAGGAACTGTACTTTCAGAGCACGGCCCCTGACCGCGTAGACAGGGTGTTTAAGATCTACAGAACCACTGCCCTTGATCAGAAGCTTGTGAAGAAGACTTTCAAGCTCGTAGACGAGACGTTGAGACGGAGAAATCTCTTCGAGGCCGGATTATTG
>Malba_012947
ATGTGGCAGTGGCGGAACCAAGTCCAGTTCTTCTCCCCCCACTTCAACGTCTACGTCCCCAACCTTGTCTTCTTCGGGAATTCCACCACCGGATCCCCAGAGCGAACCGAGGTCTTTCAGGCATCCTCGGTCGCCAAGATGATGGAGAAGGTCGGCGTGGAGAGATTTAGTGTGATGGGGACGAGCTACGGCGGCTTTGTGGCGTACCACTTGGCAAGGATGTGGCCGGAGAGAGTGGAGAAGGCGGTGATTGCCAGCTCTGGGGTTAACATGAGGAGAGGAGATCACGAGGCGCTCTTGAAGAGGGCAAAGTTGGAAAAGATTGAAGATCTCATGTTGCCTTCCACGGCGGCTCAGCTCAACAAGTTACTCACCCTCGCCATGGCCCGGCGGCTCGACATCATTCCCGACTTTTTCTTAAGCGACATAATACATAAATTGTACTCTGATAAGAGAAAAGAAAAGATGGAGCTTCTAAAGGGACTCACTCTTGGACGAGAAGACACACCAAACATATCTCCTCTTCCCAACAAGGAGGTGTTGATAGTGTGGGGAGAGAAAGACCAGATCTTTCCTTTGGAGATGGCTACTGAACTCAAGGATTACATTCAACACATCGTGCAGAAGACTCGTGCACCGTCTATGCTGTCTATTTTGATCGAAAATATGGGATTACTCTGCAGCAGAAACAAGCATTACAACGAAGAGGACAATGAAGAGAATGCTCAGACTGCAGAAATTGAAAGGCGAATTGAACAAGAAACAAAGGCCGAAAAGCATATTCAGAAACTTCTCCTACTTGGTGCTGGGGAGTCAGGGAAGTCCACAATTTTTAAGCAGATAAAGCTTTTGTTTCAAACTGGATTTGAAGAGTCAGAGCTCAAGAGCTACATCTCAGTCATCCACGCCAATGTATATCAGACCATAAAAGTACTGTATGATGGGTCAAAGGAGCTTGCACAGAATGACAGAGAAACGTTTGAAATATCCAGTGAAAATAAGGAAATTGGAGAGAAACTATCAACAATTGGCAGCAGATTGGATTATCCACGTCTCACTAAAGAGCTTGCACAGGATATAGAGACTCTTTGGAAAGATGCAGCAATTCAGGAAACATGTGCTCGTGGTAATGAACTCCAAGTTCCTGACTGTGCCCACTATTTCATGGAAAATCTTCAAAGATTAGCTGACCCAGATTACGTTCCAACCAAGGAGGATGTTCTTCATGCGAGAGTTCGTACAACTGGTGTCGTAGAGATCCAGTTCAGCCCTGTTGGAGAAAATAAGAGAAGTGGGGAAGTATATAGACTCTTTGACGTTGGGGGCCAGAGAAATGAGAGAAGGAAATGGATCCATCTATTTGAAGGCGTTACAGCCATAATATTTTGTGCTGCTCTTAGCGAGTATGATCAAACACTCTTTGAGGATGAAAGCAAGAATCGAATGATGGAGACAAGGGAACTTTTTGAGTGGGTTTTGAAGCAACCGTGTTTTGAGAAAACGTCGTTCATGCTGTTTTTAAACAAGTTTGATATATTCGAGAAGAAAGTTCTAAATGCGCCACTTAACGTCTGCGAGTGGTTCAAAGATTACCAGCCGGTTTCAACAGGAAAGCAAGAGATCGAACATGCATATGAGTACGTGAAGAAGAAATTTGAGGAATTGTACTTCCAGAGCACGGCCCCTGATCGCGTAGACCGGGTGTTTAAGATCTACAAAACCACTGCCCTTGATCAGAAGCTCGTGAAGAAGACTTTCAAGCTCGTGGACGAGACGTTGAGACGGAGAAATCTCTTCGAGGCCGGTTTATTG
>Malba_034487
ATGGGCATACTCTGCAGTAGAAGCAAACATTACGACGAAGCGGACAGCGAAGAGAATGCTCAGACTGCAGAAATTGAAAGGCGAATTGAACAAGAAACGAAGGCCGAAAAGCATATTCAGAAACTTCTACTACTTGGTGCTGGGGAATCTGGGAAGTCCACAATTTTTAAGCAGATAAAGCTTTTGTTTCAAACTGGATTTGATGAGTCCGAGCTCAAGAGCTACATCTCAGTCATCCATGCCAATGTATATCAGACCATAAAAGTACTGTATGATGGGTCAAAGGAGCTTGCTCAGAACGACAGAGAAACGTTTGAAATATCCAGTGAAAATAAGGAAATTGGAGAGAAACTATCAACAATTGGCAGCAGATTGGATTATCCATGTCTCACTAAAGAGCTTGCACAGGATATAGAGACTCTTTGGAAAGATGCGGCAATTCAGGAAACATGTGCTCGTGGTAATGAACTCCAAGTTCCTGATTGTGCCCACTATTTCATGGAGAATCTTCAAAGATTAGCTGACCCAGATTATGTTCCAACCAAGGAGGATGTTCTTCATGCGAGAGTTCGTACAACTGGTGTCGTAGAGATCCAGTTCAGCCCTGTTGGAGAAAATAAGAAAAGCGGTGAAGTATATCGACTCTTTGATGTTGGAGGCCAGAGAAATGAGAGAAGGAAATGGATCCATCTATTTGAAGGCGTTACAGCTGTAATATTTTGTGCCGCAGTTAGCGAGTATGATCAAACACTCTTTGAGGATGAAAGTAAAAATCGAATGATGGAGACAAAGGAACTTTTTGAGTGGGTCTTGAAGCAACCGTGTTTTGAGAAAACGTCGTTCATGCTATTCTTAAACAAATTCGATATATTCGAGAAGAAAGTTCTAAACGTGCCACTTAACGTCTGCGAGTGGTTCAAAGATTACCAGCCGGTGTCAACAGGAAAGCAAGAGATCGAACATGCGTATGAGTTTGTGAAGAAGAAATTCGAGGAACTGTACTTTCAGAGCACGGCCCCTGACCGCGTAGACAGGGTGTTTAAGATCTACAGAACCACTGCCCTTGATCAGAAGCTTGTGAAGAAGACTTTCAAGCTCGTAGACGAGACGTTGAGACGGAGAAATCTCTTCGAGGCCGGATTATTG
>Malsi_08g006660
ATGGGCATACTCTGCAGTAGAAACAAACATTACGACGAAGCGGACGACGAAGAGAATGCTCAGACTGCAGAAATTGAAAGGCGAATTGAACAAGAAACGAAGGCCGAAAAGCATATTCAGAAACTTCTACTACTTGGTGCTGGGGAATCCGGGAAGTCCACAATTTTTAAGCAGATAAAGCTTTTGTTTCAAACTGGATTTGATGAGTCCGAGCTCAAGAGCTACATCTCAGTCATCCATGCCAATGTACTGTATGATGGGTCAAAGGAGCTTGCTCAGAACGACAGAGAAACGTTTGAAATATCCAGTGAAAATAAGGAAATTGGAGAGAAACTATCAACAATTGGCAGCAGATTGGATTATCCATGTCTCACTAAAGAGCTTGCACAGGATATAGAGACTCTTTGGAAAGATGCGGCAATTCAGGAAACATGTGCTCGTGGTAATGAACTCCAAGTTCCTGATTGTGCCCACTATTTCATGGAGAATCTTCAAAGATTAGCTGACCCAGATTATGTTCCAACCAAGGAGGATGTTCTTCATGCGAGAGTTCGTACAACTGGTGTCGTAGAGATCCAGTTCAGCCCTGTTGGAGAAAATAAGAAAAGCGGTGAAGTATATCGACTCTTTGATGTTGGAGGCCAGAGAAATGAGAGAAGGAAATGGATCCATCTATTTGAAGGCGTTACAGCTGTAATATTTTGTGCCGCAGTTAGCGAGTATGATCAAACACTCTTCGAGGATGAAAGCAAAAATCGAATGATGGAGACAAAGGAACTTTTTGAGTGGGTCTTGAAGCAACCGTGTTTTGAGAAAACGTCGTTCATGCTATTCTTAAACAAGTTCGATATATTCGAGAAGAAAGTTCTAAACGTGCCACTTAACGTCTGCGAGTGGTTCAAAGATTACCAGCCGGTGTCAACAGGAAAGCAAGAGATCGAACATGCGTATGAGTTTGTGAAGAAGAAATTCGAGGAACTGTACTTTCAGAGCACGGCCCCTGACCGCGTAGACAGGGTGTTTAAGATCTACAGAACCACTGCCCTTGATCAGAAGCTTGTGAAGAAGACTTTCAAGCTCGTAGACGAGACGTTGAGACGGAGAAATCTCTTCGAGGCCGGATTATTG
>Malsi_15g004970
ATGCTGTCTATTTTGATCGAAAATATGGGATTACTCTGCAGCAGAAACAAGCATTACAACGAAGAGGACAATGAAGAGAATGCTCAGACTGCAGAAATTGAAAGGCGAATTGAACAAGAAACAAAGGCCGAAAAGCATATTCAGAAACTTCTCCTACTTGGTGCTGGGGAGTCAGGGAAGTCCACAATTTTTAAGCAGATAAAGCTTTTGTTTCAAACTGGATTTGAAGAGTCAGAGCTCAAGAGCTACATCTCAGTCATCCACGCCAACGTACTGTATGATGGGTCAAAGGAGCTTGCACAGAATGACAGAGAAACGTTTGAAATATCCAGTGAAAATAAGGAAATTGGAGAGAAACTATCAACAATTGGCAGCAGATTGGATTATCCACGTCTCACTAAAGAGCTTGCACAGGATATAGAGACTCTTTGGAAAGATGCAGCAATTCAGGAAACATGTGCTCGTGGTAATGAACTCCAAGTTCCTGACTGTGCCCACTATTTCATGGAAAATCTTCAAAGATTAGCTGACCCAGATTACGTTCCAACCAAGGAGGATGTTCTTCATGCAAGAGTTCGTACAACTGGTGTCGTAGAGATCCAGTTCAGCCCTGTTGGAGAAAATAAGAGAAGTGGGGAAGTATATAGACTCTTTGACGTTGGGGGCCAGAGAAATGAGAGAAGGAAATGGATCCATCTATTTGAAGGCGTTACAGCCATAATATTTTGTGCTGCTCTTAGCGAGTATGATCAAACACTCTTTGAGGATGAAAGCAAGAATCGAATGATGGAGACAAGGGAACTTTTTGAGTGGGTTTTGAAGCAACCGTGTTTTGAGAAAACGTCGTTCATGCTGTTTTTAAACAAGTTTGATATATTCGAGAAGAAAGTTCTAAATGCGCCACTTAACGTCTGCGAGTGGTTCAAAGATTACCAGCCGGTTTCAACAGGAAAGCAAGAGATGGAACATGCATATGAGTATGTGAAGAAGAAATTTGAGGAATTGTACTTCCAGAGCACGGCCCCTGATCGCGTAGACCGGGTGTTTAAGATCTACAAAACCACCGCCCTTGATCAGAAGCTCGTGAAGAAGACTTTCAAGCTCGTGGACGAGACGTTGAGACGGAGAAATCTCTTCGAGGCCGGTTTATTG
>Malsy_08g006580
ATGTTCTGTAAAGACTCGTCGTGCACTGTCTATGCTGTCTATTTTGATCGAAATATGGGCATACTCTGCAGTAGAAACAAACATTACGACGAAGCGGACGACGAAGAGAATGCTCAGACTGCAGAAATTGAAAGGCGAATTGAACAAGAAACGAAGGCCGAAAAGCATATTCAGAAACTTCTACTACTTGGTGCTGGGGAATCCGGGAAGTCCACAATTTTTAAGCAGATAAAGCTTTTGTTTCAAACTGGATTTGATGAGTCCGAGCTCAAGAGCTACATCTCAGTCATCCATGCCAATGTATATCAGACCATAAAAGTACTGTATGATGGGTCAAAGGAGCTTGCTCAGAACGACAGAGAAACGTTTGAAATATCCAGTGAAAATAAGGAAATTGGAGAGAAACTATCAACATTTGGCAGCAGATTGGATTATCCATGTCTCACTAAAGAGCTTGCACAGGATATAGAGACTCTTTGGAAAGATGCGGCAATTCAGGAAACATGTGCTCGTGGTAATGAACTCCAAGTTCCTGATTGTGCCCACTATTTCATGGAGAATCTTCAAAGATTAGCTGACCCAGATTATGTTCCAACCAAGGAGGATGTTCTTCATGCGAGAGTTCGTACAACTGGTGTCGTAGAGATCCAGTTCAGCCCTGTTGGAGAAAATAAGAAAAGCGGTGAAGTATATCGACTCTTTGATGTTGGAGGCCAGAGAAATGAGAGAAGGAAATGGATCCATCTATTTGAAGGCGTTACAGCTGTAATATTTTGTGCCGCAGTTAGCGAGTATGATCAAACACTCTTCGAGGATGAAAGCAAAAATCGAATGATGGAGACAAAGGAACTTTTTGAGTGGGTCTTGAAGCAACCGTGTTTTGAGAAAACGTCGTTCATGCTATTCTTAAACAAGTTCGATATATTCGAGAAGAAAGTTCTAAACGTGCCACTTAACGTCTGCGAGTGGTTCAAAGATTACCAGCCGGTGTCAACAGGAAAGCAAGAGATCGAACATGCGTATGAGTTTGTGAAGAAGAAATTCGAGGAACTGTACTTTCAGAGCACGGCCCCTGACCGCGTAGACAGGGTGTTTAAGATCTACAGAACCACTGCCCTTGATCAGAAGCTTGTGAAGAAGACTTTCAAGCTCGTAGACGAGACGTTGAGACGGAGAAATCTCTTCGAGGCCGGATTATTG
>Malsy_15g004210
ATGCTGTCTATTTTGATAGAAAATATGGGATTACTCTGCAGCAGAAACAAGCATTACAACGAAGAGGACAATGAAGAGAATGCTCAGACTGCAGAAATTGAAAGGCGAATTGAACAAGAAACAAAGGCCGAAAAGCATATTCAGAAACTTCTCCTACTTGAGTCAGAGCTCAAGAGCTACATCTCAGTCATCCACGCCAACGTATATCAGACCATAAAAGTACTGTATGATGGGTCAAAGGAGCTTGCACAGAATGACAGAGAAACGTTTGAAATATCCAGTGAAAATAAGGAAATTGGAGAGAAACTATCAACAATTGGCAGCAAATTGGATTATCCACGTCTCACTAAAGAGCTTGCACAGGATATAGAGACTCTTTGGAAAGATGCAGCAATTCAGGAAACATGTGCTCGTGGTAATGAACTCCAAGTTCCTGACTGTGCCCACTATTTCATGGAAAATCTTCAAAGATTAGCTGACCCAGATTACGTTCCAACCAAGGAGGATGTTCTTCATGCGAGAGTTCGTACAACTGGTGTCGTAGAGATCCAGTTCAGCCCTGTTGGAGAAAATAAGAGAAGTGGGGAAGTATATAGACTCTTTGACGTTGGGGGCCAGAGAAATGAGAGAAGGAAATGGATCCATCTATTTGAAGGCGTTACAGCCATAATATTTTGTGCTGCCCTTAGCGAGTATGATCAAACACTCTTTGAGGATGAAAGCAAGAATCGAATGATGGAGACAAGGGAACTTTTTGAGTGGGTTTTGAAGCAACCGTGTTTTGAGAAAACGTCGTTCATGCTGTTTTTAAACAAGTTTGATATATTCGAGAAGAAAGTTCTAAATGCGCCACTTAACGTCTGCGAGTGGTTCAAAGATTACCAGCCGGTTTCAACAGGAAAGCAAGAGATCGAACATGCATATGAGTATGTGAAGAAGAAATTTGAGGAATTGTACTTCCAGAGCACGGCCCCTGATCGTGTAGACCGGGTGTTTAAGATCTACAAAACCACTGCCCTTGATCAGAAGCTCGTGAAGAAGACTTTCAAGCTCGTGGACGAGACGTTGAGACGGAGAAATCTCTTCGAGGCCGGTTTATTG
>Maldo_GDDH_08G1073000
ATGGGCATACTCTGCAGTAGAAACAAACATTACGACGAAGCGGACGACGAAGAGAATGCTCAGACTGCAGAAATTGAAAGGCGAATTGAACAAGAAACGAAGGCCGAAAAGCATATTCAGAAACTTCTACTACTTGGTGCTGGGGAATCCGGGAAGTCCACAATTTTTAAGCAGATAAAGCTTTTGTTTCAAACTGGATTTGATGAGTCCGAGCTCAAGAGCTACATCTCAGTCATCCATGCCAATGTATATCAGACCATAAAAGTACTGTATGATGGGTCAAAGGAGCTTGCTCAGAACGACAGAGAAACGTTTGAAATATCCAGTGAAAATAAGGAAATTGGAGAGAAACTATCAACAATTGGCAGCAGATTGGATTATCCATGTCTCACTAAAGAGCTTGCACAGGATATAGAGACTCTTTGGAAAGATGCGGCAATTCAGGAAACATGTGCTCGTGGTAATGAACTCCAAGTTCCTGATTGTGCCCACTATTTCATGGAGAATCTTCAAAGATTAGCTGACCCAGATTATGTTCCAACCAAGGAGGATGTTCTTCATGCGAGAGTTCGTACAACTGGTGTCGTAGAGATCCAGTTCAGCCCTGTTGGAGAAAATAAGAAAAGCGGTGAAGTATATCGACTCTTTGATGTTGGAGGCCAGAGAAATGAGAGAAGGAAATGGATCCATCTATTTGAAGGCGTTACAGCTGTAATATTTTGTGCCGCAGTTAGCGAGTATGATCAAACACTCTTCGAGGATGAAAGCAAAAATCGAATGATGGAGACAAAGGAACTTTTTGAGTGGGTCTTGAAGCAACCGTGTTTTGAGAAAACGTCGTTCATGCTATTCTTAAACAAGTTCGATATATTCGAGAAGAAAGTTCTAAACGTGCCACTTAACGTCTGCGAGTGGTTCAAAGATTACCAGCCGGTGTCAACAGGAAAGCAAGAGATCGAACATGCGTATGAGTTTGTGAAGAAGAAATTCGAGGAACTGTACTTTCAGAGCACGGCCCCTGACCGCGTAGACAGGGTGTTTAAGATCTACAGAACCACTGCCCTTGATCAGAAGCTTGTGAAGAAGACTTTCAAGCTCGTAGACGAGACGTTGAGACGGAGAAATCTCTTCGAGGCCGGATTATTG
>Maldo_GDDH_15G1048800
ATGCTGTCTATTTTGATCGAAAATATGGGATTACTCTGCAGCAGAAACAAGCATTACAACGAAGAGGACAATGAAGAGAACGCTCAGACTGCAGAAATTGAAAGGCGAATTGAACAAGAAACAAAGGCCGAAAAGCATATTCAGAAACTTCTCCTACTTGGTGCTGGGGAGTCAGGGAAGTCCACAATTTTTAAGCAGATAAAGCTTTTGTTTCAAACTGGATTTGAAGAGTCAGAGCTCAAGAGCTACATCTCAGTCATCCACGCCAACGTATATCAGACCATAAAAGTACTGTATGATGGGTCAAAGGAGCTTGCACAGAATGACAGAGAAACGTTTGAAATATCCATTGAAAATAAGGAAATTGGAGAGAAACTATCAACAATTGGCAGCAGATTGGATTATCCACGTCTCACTAAAGAGCTTGCACAGGATATAGAGACTCTTTGGAAAGATGCAGCAATTCAGGAAACATGTGCTCGTGGTAATGAACTCCAAGTTCCTGACTGTGCCCACTATTTCATGGAAAATCTTCAAAGATTAGCTGACCCAGATTACGTTCCAACCAAGGAGGATGTTCTTCATGCAAGAGTTCGTACAACTGGTGTCGTAGAGATCCAGTTCAGCCCTGTTGGAGAAAATAAGAGAAGTGGGGAAGTATATAGACTCTTTGACGTTGGGGGCCAGAGAAATGAGAGAAGGAAATGGATCCATCTATTTGAAGGCGTTACAGCCATAATATTTTGTGCTGCTCTTAGCGAGTATGATCAAACACTCTTTGAGGATGAAAGCAAGAATCGAATGATGGAGACAAGGGAACTTTTTGAGTGGGTTTTGAAGCAACCGTGTTTTGAGAAAACGTCGTTCATGCTGTTTTTAAACAAGTTTGATATATTCGAGAAGAAAGTTCTAAATGCGCCACTTAACGTCTGCGAGTGGTTCAAAGATTACCAGCCGGTTTCAACAGGAAAGCAAGAGATGGAACATGCATATGAGTATGTGAAGAAGAAATTTGAGGAATTGTACTTCCAGAGCACGGCCCCCGATCGCGTAGACCGGGTGTTTAAGATCTACAAAACCACCGCCCTTGATCAGAAGCTCGTGAAGAAGACTTTCAAGCTCGTGGACGAGACGTTGAGACGGAGAAATCTCTTCGAGGCCGGTTTATTG
>Maldo_Gala_08g006560
ATGGGCATACTCTGCAGTAGAAACAAACATTACGACGAAGCGGACGACGAAGAGAATGCTCAGACTGCAGAAATTGAAAGGCGAATTGAACAAGAAACGAAGGCCGAAAAGCATATTCAGAAACTTCTACTACTTGGTGCTGGGGAATCCGGGAAGTCCACAATTTTTAAGCAGATAAAGCTTTTGTTTCAAACTGGATTTGATGAGTCCGAGCTCAAGAGCTACATCTCAGTCATCCATGCCAATGTATATCAGACCATAAAAGTACTGTATGATGGGTCAAAGGAGCTTGCTCAGAACGACAGAGAAACGTTTGAAATATCCAGTGAAAATAAGGAAATTGGAGAGAAACTATCAACAATTGGCAGCAGATTGGATTATCCATGTCTCACTAAAGAGCTTGCACAGGATATAGAGACTCTTTGGAAAGATGCGGCAATTCAGGAAACATGTGCTCGTGGTAATGAACTCCAAGTTCCTGATTGTGCCCACTATTTCATGGAGAATCTTCAAAGATTAGCTGACCCAGATTATGTTCCAACCAAGGAGGATGTTCTTCATGCGAGAGTTCGTACAACTGGTGTCGTAGAGATCCAGTTCAGCCCTGTTGGAGAAAATAAGAAAAGCGGTGAAGTATATCGACTCTTTGATGTTGGAGGCCAGAGAAATGAGAGAAGGAAATGGATCCATCTATTTGAAGGCGTTACAGCTGTAATATTTTGTGCCGCAGTTAGCGAGTATGATCAAACACTCTTCGAGGATGAAAGCAAAAATCGAATGATGGAGACAAAGGAACTTTTTGAGTGGGTCTTGAAGCAACCGTGTTTTGAGAAAACGTCGTTCATGCTATTCTTAAACAAGTTCGATATATTCGAGAAGAAAGTTCTAAACGTGCCACTTAACGTCTGCGAGTGGTTCAAAGATTACCAGCCGGTGTCAACAGGAAAGCAAGAGATCGAACATGCGTATGAGTTTGTGAAGAAGAAATTCGAGGAACTGTACTTTCAGAGCACGGCCCCTGACCGCGTAGACAGGGTGTTTAAGATCTACAGAACCACTGCCCTTGATCAGAAGCTTGTGAAGAAGACTTTCAAGCTCGTAGACGAGACGTTGAGACGGAGAAATCTCTTCGAGGCCGGATTATTG
>Maldo_Gala_15g004690
ATGCTGTCTATTTTGATCGAAAATATGGGATTACTCTGCAGCAGAAACAAGCATTACAACGAAGAGGACAATGAAGAGAACGCTCAGACTGCAGAAATTGAAAGGCGAATTGAACAAGAAACAAAGGCCGAAAAGCATATTCAGAAACTTCTCCTACTTGGTGCTGGGGAGTCAGGGAAGTCCACAATTTTTAAGCAGATAAAGCTTTTGTTTCAAACTGGATTTGAAGAGTCAGAGCTCAAGAGCTACATCTCAGTCATCCACGCCAACGTACTGTATGATGGGTCAAAGGAGCTTGCACAGAATGACAGAGAAACGTTTGAAATATCCATTGAAAATAAGGAAATTGGAGAGAAACTATCAACAATTGGCAGCAGATTGGATTATCCACGTCTCACTAAAGAGCTTGCACAGGATATAGAGACTCTTTGGAAAGATGCAGCAATTCAGGAAACATGTGCTCGTGGTAATGAACTCCAAGTTCCTGACTGTGCCCACTATTTCATGGAAAATCTTCAAAGATTAGCTGACCCAGATTACGTTCCAACCAAGGAGGATGTTCTTCATGCAAGAGTTCGTACAACTGGTGTCGTAGAGATCCAGTTCAGCCCTGTTGGAGAAAATAAGAGAAGTGGGGAAGTATATAGACTCTTTGACGTTGGGGGCCAGAGAAATGAGAGAAGGAAATGGATCCATCTATTTGAAGGCGTTACAGCCATAATATTTTGTGCTGCTCTTAGCGAGTATGATCAAACACTCTTTGAGGATGAAAGCAAGAATCGAATGATGGAGACAAGGGAACTTTTTGAGTGGGTTTTGAAGCAACCGTGTTTTGAGAAAACGTCGTTCATGCTGTTTTTAAACAAGTTTGATATATTCGAGAAGAAAGTTCTAAATGCGCCACTTAACGTCTGCGAGTGGTTCAAAGATTACCAGCCGGTTTCAACAGGAAAGCAAGAGATGGAACATGCATATGAGTATGTGAAGAAGAAATTTGAGGAATTGTACTTCCAGAGCACGGCCCCCGATCGCGTAGACCGGGTGTTTAAGATCTACAAAACCACCGCCCTTGATCAGAAGCTCGTGAAGAAGACTTTCAAGCTCGTGGACGAGACGTTGAGACGGAGAAATCTCTTCGAGGCCGGTTTATTG
>Pyrco_DAP_Chr15v0.1_36656.1
ATGCTGTCTATTTTGATCGAAAATATGGGATTACTCTGCAGCAGAAACAAGCATTACAACGAAGAGGACAACGAAGAGAATGCTCAGACTGCAGAAATTGAAAGGCGAATTGAACAAGAAACAAAGGCCGAAAAGCACATTCAGAAACTTCTCCTACTTGGTGCTGGGGAGTCAGGGAAGTCCACAATTTTTAAGCAGATAAAGCTTTTGTTTCAAACTGGATTTGATGAGTCAGAGCTCAAGAGCTACATTTCAGTCATCCATGCCAATGCATATCAGACCATAAAAGTACTGTATGATGGGTCAAAGGAGCTTGCGCAGAATGACAGAGAAACGTTTGAAATATCCAGTGAAAATAAGGGAATTGGAGAGAAACTATCGACAATTGGCAGCAGATTGGATTATCCACGTCTCACTAAAGAGCTTGCACAGGATATAGAGACTCTTTGGAAAGATGCAGCAATTCAGGAAACATGTGCTCGTGGTAATGAACTCCAAGTTCCTGACTGTGCCCACTATTTCATGGAAAATCTTCAAAGATTAGCTGACCCAGATTACGTTCCAACCAAGGAGGATGTTCTTCATGCGAGAGTTCGTACAACTGGTGTTGTAGAGATCCAGTTCAGCCCTGTTGGAGAAAATAAAAGAAGTGGGGAAGTATATAGACTCTTTGACGTTGGGGGCCAGAGAAATGAGAGAAGGAAATGGATCCATCTATTTGAAGGCGTTACAGCCGTAATATTTTGTGCTGCTCTTAGCGAGTATGATCAAACACTCTTTGAGGATGAAAGCAAGAATCGAATGATGGAGACAAAGGAACTTTTTGAGTGGGTTTTGAAGCAACCGTGTTTTGAGAAAACGTCGTTCATGCTGTTTTTAAACAAGTTTGATATATTCGAGAACAAAGTTCTAAATGCGCCGCTTAACGCCTGCGAGTGGTTCAAAGATTACCAGCCGGTTTCAACAGGAAAGCAAGAGATTGAACATGCATATGAGTATGTGAAGAAGAAATTTGAGGAATTGTACTTCCAGAGCACGGCCCCTGATCGCGTAGACCGGGTGTTTAAGATCTACAAAACCACTGCCCTTGATCAGAAGCTCGTGAAGAAGACTTTCAAGCTTGTGGACGAGACGTTGAGACGGAGAAATCTCTTCGAGGCCGGTTTATTG
>Pyrco_DAP_Chr8v0.1_19395.1
ATGGGCATACTCTGCAGTAGAAGCAAACACTACAACGAAGCGGACAGCGAAGAGAATGCTCAGACTGCAGAAATTGAAAGGCGAATTGAACAAGAAACGAAGGCCGAAAAGCATATTCAGAAACTTCTCCTACTTGGTGCTGGGGAATCCGGGAAGTCCACAATTTTTAAGCAGATAAAGCTTTTGTTTCAAACTGGATTTGATGAGTCCGAGCTCAAGAGCTACATCTCAGTCATCCACGCCAATGTATATCAGACCATAAAAGTACTGTATGATGGGTCAAAGGAACTTGCTCAGAACGACAGAGAAACGTTTAAAATATCCAGAGAAAATAAGGAAATTGGAGAGAAACTATCAACAATTGGCAGCAGATTGGATTATCCACGTCTCACTAAAGAGCTTGCACAGGATATAGAGACTCTTTGGAAAGAAGCGGCAATTCAGGAAACATGCGCTCGTGGTAATGAACTCCAAGTTCCTGATTGTGCCCACTATTTCATGGAGAATCTTCAAAGATTAGCTGACCCAGATTATGTTCCAACCAAGGAAGATGTTCTTCATGCTAGAGTTCGTACAACTGGTGTCGTAGAGATCCAGTTCAGCCCTGTTGGAGAAAATAAGAAAAGCGGTGAAGTATATCGACTCTTTGATGTTGGAGGCCAGAGAAATGAGAGAAGGAAATGGATCCATCTATTTGAAGGCGTTACAGCTGTAATATTTTGTGCCGCAGTTAGCGAGTATGATCAAACACTCTTCGAGGATGAAAGCAAAAATCGAATGATGGAGACAAAGGAACTTTTTGAGTGGGTCCTGAAGCAACCGTGTTTTGAGAAAACGTCGTTCATGCTGTTCTTAAACAAGTTCGATATATTCGAGAAGAAAGTTCTAAACGTACAACTTAACGTCTGCGAGTGGTTCAAAGATTACCAGCCGGTGTCAACAGGAAAGCAAGAGATTGAACATGCGTATGAGTTTGTGAAGAAGAAATTCGAGGAACTGTACTTTCAGAGCACGGCCCCTGACCGCGTAGACAGGGTGTTTAAGATCTACAGAACCACTGCCCTTGATCAGAAGCTTGTGAAGAAGACTTTCAAGCTCGTAGACGAGACGTTGAGACGGAGAAATCTCTTCGAGGCCGGATTATTG
>Pyrco_BP1_012930.1
ATGGGCATACTCTGCAGTAGAAGCAAACACTACAACGAAGCGGACAGCGAAGAGAATGCTCAGACTGCAGAAATTGAAAGGCGAATTGAACAAGAAACGAAGGCCGAAAAGCATATTCAGAAACTTCTCCTACTTGGTGCTGGGGAATCCGGGAAGTCCACAATTTTTAAGCAGATAAAGCTTTTGTTTCAAACTGGATTTGATGAGTCCGAGCTCAAGAGTTACATCTCAGTCATCCACGCCAATGTATATCAGACCATAAAAGTACTGTATGATGGGTCAAAGGAACTTGCTCAGAACGACAGAGAAACGTTTGAAATATCCAGAGAAAATAAGGAAATTGGAGAGAAACTATCAACAATTGGCAGCAGATTGGATTATCCACGTCTCACTAAAGAGCTTGCACAGGATATAGAGACTCTTTGGAAAGAAGCGGCAATTCAGGAAACATGTGCTCGAGGTAATGAACTCCAAGTTCCTGATTGTGCCCACTATTTCATGGAGAATCTTCAAAGATTAGCTGACCCAGATTATGTTCCAACCAAGGAGGATGTTCTTCATGCTAGAGTTCGTACAACTGGTGTCGTAGAGATCCAGTTCAGCCCTGTTGGAGAAAATAAGAAAAGCGGTGAAGTATATCGACTCTTTGATGTTGGAGGCCAGAGAAATGAGAGAAGGAAATGGATCCATCTATTTGAAGGCGTTACAGCTGTAATATTTTGTGCCGCAGTTAGCGAGTATGATCAAACACTCTTCGAGGATGAAAGCAAAAATCGAATGATGGAGACAAAGGAACTTTTTGAGTGGGTCCTGAAGCAACCGTGTTTTGAGAAAACGTCGTTCATGCTATTCTTAAACAAGTTCGATATATTCGAGAAGAAAGTTCTAAACGTACAACTTAACGTCTGCGAGTGGTTCAAAGATTACCAGCCGGTGTCAACAGGAAAGCAAGAGATTGAACATGCGTATGAGTTTGTGAAGAAGAAATTCGAGGAACTGTACTTCCAGAGCACGGCCCCTGACCGCGTAGACAGGGTGTTTAAGATCTACAGAACCACTGCCCTTGATCAGAAGCTTGTGAAGAAGACTTTCAAGCTCGTAGACGAGACTTTGAGACGGAGAAATCTCTTCGAGGCCGGATTATTG
>Pyrco_BP1_034947.1
ATGGGATTACTCTGCAGCAGAAACAAGCATTACAACGAAGAGGACAACGAAGAGAATGCTCAGACTGCAGAAATTGAAAGGCGAATTGAACAAGAAACAAAGGCCGAAAAGCACATTCAGAAACTTCTCCTACTTGGTGCTGGGGAGTCAGGGAAGTCCACAATTTTTAAGCAGATAAAGCTTTTGTTTCAAACTGGATTTGATGAGTCAGAGCTCAAGAGCTACATTTCAGTCATCCATGCCAATGCATATCAGACCATAAAAGTACTGTATGATGGGTCAAAGGAGCTTGCGCAGAATGACAGAGAAACGTTTGAAATATCCAGTGAAAATAAGGGAATTGGAGAGAAACTATCGACAATTGGCAGCAGATTGGATTATCCACGTCTCACTAAGGAGCTTGCACAGGATATAGAGACTCTTTGGAAAGATGCAGCAATTCAGGAAACATGTGCTCGTGGTAATGAACTCCAAGTTCCTGACTGTGCCCACTATTTCATGGAAAATCTTCAAAGATTAGCTGACCCAGATTACGTTCCAACCAAGGAGGATGTTCTTCATGCGAGAGTTCGTACAACTGGTGTTGTAGAGATCCAGTTCAGCCCTGTTGGAGAAAATAAAAGAAGTGGGGAAGTATATAGACTCTTTGACGTTGGGGGCCAGAGAAATGAGAGAAGGAAATGGATCCATCTATTTGAAGGCGTTACAGCCGTAATATTTTGTGCTGCCCTTAGCGAGTATGATCAAACACTCTTTGAGGATGAAAGCAAGAATCGAATGATGGAGACAAAGGAACTTTTTGAGTGGGTTTTGAAGCAACCGTGTTTTGAGAAAACGTCGTTCATGCTGTTTTTAAACAAGTTTGATATATTCGAGAACAAAGTTCTAAATGCGCCGCTTAACGCCTGCGAGTGGTTCAAAGATTACCAGCCGGTTTCAACAGGAAAGCAAGAGATTGAACATGCATATGAGTATGTGAAGAAGAAATTTGAGGAATTGTACTTCCAGAGCACGGCCCCTGATCGCGTAGACCGGGTGTTTAAGATCTACAAAACCACTGCCCTTGATCAGAAGCTCGTGAAGAAGACTTTCAAGCTTGTGGACGAGACGTTGAGACGGAGAAATCTCTTCGAGGCCGGTTTATTG
>Pyrco_BP_DH_08g06040
ATGGGCATACTCTGCAGTAGAAGCAAACACTACAACGAAGCGGACAGCGAAGAGAATGCTCAGACTGCAGAAATTGAAAGGCGAATTGAACAAGAAACGAAGGCCGAAAAGCATATTCAGAAACTTCTCCTACTTGGTGCTGGGGAATCCGGGAAGTCCACAATTTTTAAGCAGATAAAGCTTTTGTTTCAAACTGGATTTGATGAGTCCGAGCTCAAGAGTTACATCTCAGTCATCCACGCCAATGTATATCAGACCATAAAAGTACTGTATGATGGGTCAAAGGAGCTTGCTCAGAACGACAGAGAAATATTTGAAATATCCAGAGAAAATAAGGAAATTGGAGAGAAACTATCAACAATTGGCAGCAGATTGGATTATCCACGTCTCACTAAAGAGCTTGCACAGGATATAGAGACTCTTTGGAAAGAAGCGGCAATTCAGGAAACATGTGCTCGTGGTAATGAACTCCAAGTTCCTGATTGTGCCCACTATTTCATGGAGAATCTTCAAAGATTAGCTGACCCAGATTATGTTCCAACCAAGGAGGATGTTCTTCATGCTAGAGTTCGTACAACTGGTGTCGTAGAGATCCAGTTCAGCCCTGTTGGAGAAAATAAGAAAAGCGGTGAAGTATATCGACTCTTTGATGTTGGAGGCCAGAGAAATGAGAGAAGGAAATGGATCGATCTATTTGAAGGCGTTACAGCTGTAATATTTTGTGCCGCAGTTAGCGAGTATGATCAAACACTCTTCGAGGATGAAAGCAAAAATCGAATGATGGAGACAAAGGAACTTTTTGAGTGGGTCCTGAAGCAACCGTGTTTTGAGAAAACGTCGTTCATGCTGTTCTTAAACAAGTTCGATATATTCGAGAAGAAAGTTCTAAACGTACAACTTAACGTCTGCGAGTGGTTCAAAGATTACCAGCCGGTGTCGACAGGAAAGCAAGAGATTGAACATGCGTATGAGTTTGTGAAGAAGAAATTTGAGGAACTGTACTTTCAGAGCACGGCCCCTGATCGCGTGGACAGGGTGTTTAAGATCTACAGAACCACTGCCATCGATCAGAAGCTTGTGAAGAAGACTTTCAAGCTCGTAGACGAGACGTTGAGACGGAGAAATCTCTTCGAGGCCGGATTATTG
>Pyrco_BP_DH_15g04760
ATGCTGTCTATTTTGATCGAAAATATGGGATTACTCTGCAGCAGAAACAAGCATTACAACGAAGAGGACAACGAAGAGAATGCTCAGACTGCAGAAATTGAAAGGCGAATTGAACAAGAAACAAAGGCCGAAAAGCACATTCAGAAACTTCTCCTACTTGGTGCTGGGGAGTCAGGGAAGTCCACAATTTTTAAGCAGATAAAGCTTTTGTTTCAAACTGGATTTGATGAGTCAGAGCTCAAGAGCTACATTTCAGTCATCCATGCCAATGCATATCAGACCATAAAAGTACTGTATGATGGGTCAAAGGAGCTTGCGCAGAATGACAGAGAAACGTTTGAAATATCCAGTGAAAATAAGGGAATTGGAGAGAAACTATCGACAATTGGCAGCAGATTGGATTATCCACGTCTCACTAAGGAGCTTGCACAGGATATAGAGACTCTTTGGAAAGATGCAGCAATTCAGGAAACATGTGCTCGTGGTAATGAACTCCAAGTTCCTGACTGTGCCCACTATTTCATGGAAAATCTTCAAAGATTAGCTGACCCAGATTACGTTCCAACCAAGGAGGATGTTCTTCATGCGAGAGTTCGTACAACTGGTGTTGTAGAGATCCAGTTCAGCCCTGTTGGAGAAAATAAAAGAAGTGGGGAAGTATATAGACTCTTTGACGTTGGGGGCCAGAGAAATGAGAGAAGGAAATGGATCGATCACTTTGAAGGCGTTACAGCCGTAATATTTTGTGCTGCTCTTAGCGAGTACGATCAAACACTCTTTGAGGATGAAAGCAAGAATCGAATGATGGAGACAAAGGAACTTTTTGAGTGGGTTTTGAAGCAACCGTGTTTTGAGAAAACGTCGTTCATGCTGTTTTTAAATAAGTTTGATATATTCGAGAACAAAGTTCTAAATGCGCCGCTTAACGCCTGCGAGTGGTTCAAAGATTACCAGCCGGTTTCAACAGGAAAGCAAGAGATTGAACATGCATATGAGTATGTGAAGAAGAAATTTGAGGAATTGTACTTCCAGAGCACGGCCCCTGATCGCGTAGACCGGGTGTTTAAGATCTACAAAACCACTGCCATCGATCAGAAGCTTGTGAAGAAGACTTTCAAGCTTGTGGACGAGACGTTGAGACGGAGAAATCTCTTCGAGGCCGGTTTATTG
>Pruav_sc0000131.1_g240.1.mk
ATGCTACCTTTCTTTCTCAGCCCTGTCTCACTATATGCCATCTACGTCCGCCGTTGCTTCGCCGCCTCTGGCCTCTCGCAACAAACCCTACAACTCGACAATGAGACCACCCTCCAATTCTGGGGTCCCAACCCCAAATTTTCTCAAGCCTCCCAGAAAAAGCCTTCCCTGGTTCTAATCCACGGCTTCGGCCCCGTTGCCATGTGGCAGTGGCGGAACCAAGTCCAGTTCTTCTCCACCCGCTTCAACGTCTACGTCCCCGACCTCGTCTTCTTCGGCGACTCCACCACCACGTCAGCAGAGAGAAGCGAGGTCTTTCAGGCAGCCTCCGTGGCGAAACTGATGGAGAAGGCGGGCGTGGAGAGGTTCAGTGTCATTGGGACGAGCTACGGCGGGTTTGTGGCGTACCACGTGGCGAGGATGTGGCCGGAGAGAGTGGAGAAGGTGGTGATTGCCAGCTCTGGGGTTAACATGAGAAGAGGAGATAACGAGAAGTTGCTGAGGAGGGCAAAGTTGGAAAAGATTGAACATCTCATGCTGCCTGCGACGGCTGTGCAGTTGCAGACGTTGATCGGTCTTGCTATGTCCCGGCGTGTTGACGTCATACCCCGTTTTTTCTTGAATGATATCGTGCAGAAATTGTACTCAGATAAAAGGAAGGAAAAGATGGAGCTGCTAAAGGGACTCACACTTGGACGAGATGACACACCAAACCTATCTCCTCTTCCTAACAAGGAGGTTTTGATCGTATGGGGAGATAAAGACCAGATCTTTCCATTGGAGATGGCTACCGAACTCAAGGAGTCCATTTGGTATGAACTTTACAGAAGGGAATTGAAGATACATTTAACACGTTGTGGAGCTGACTTGTGCATCTTCTATGCTATCTATTGTAATAGAAAATATGGGTTTACTCTGCAGCAGAAACAAGCATTACAACGAAGCGGACAACGAAGAGAATGCCCAGGTGCTGGTGAGTCGGGGAAATCCACAATTTTTAAGCAGATAAAGCTTCTGTTTCAAACTGGATTTGATGAGGCAGAGCTCAAGAGCTACATCTCAGTCATCCATGCCAATGTGTATCAGACCATAAAAATATTGTATGACGGGTCAAAGGAACTTGCTCAGAATAACAGAGAAACGTATGAGATATCCAGTGAAAATAAGGAAATTGGAGAGAAACTATCAAAAATTGGTAGCAGATTGGATTATCCACGTCTCACAAAAGAGCTTGCACAGGATATAGAAACTCTTTGGAAAGATGCTGCAATTCAGGAAACATATGCCCGTGGTAATGAACTCCAAGTTCCTGATTGTGCCAACTATTTCATGGAAAATCTTCAAAGATTAGCTGACGCAAATTACATTCCAACCAAGGAGGATGTTCTTTATGCCAGAGTTCGTACTACTGGTGTTGTAGAGATCCAGTTCAGCCCTGTTGGAGAAAATAAGAAAAGTGGTGAAGTATATAGACTCTTCGATGTTGGAGGCCAGAGAAATGAGAGGAGGAAATGGATCCATCTATTTGAAGGTGTTACAGCTGTAATATTTTGTGCTGCTGTTAGCGAGTTTGTGAAGAAAAAATTTGAGGAATTGTACTTTCAGAGCACGACCCCGGATCGTGTGGACCGGGTGTTTAAGATCTATAGAACCACTGCCCTTGATCAAAAGCTTGTGAAGAAGACTTTCAAGCTTGTGGACGAGACGTTGAGACGGAGAAATCTGTTCGAGGCCGGTTTATTG
>Pyrusco8g001210.1
ATGCTGTCTATTTTGATCGAAAATATGGGATTACTCTGCAGCAGAAACAAGCATTACAACGAAGAGGACAACGAAGAGAATGCTCAGACTGCAGAAATTGAAAGGCGAATTGAACAAGAAACAAAGGCCGAAAAGCACATTCAGAAACTTCTCCTACTTGGTGCTGGGGAGTCAGGGAAGTCCACAATTTTTAAGCAGATAAAGCTTTTGTTTCAAACTGGATTTGATGAGTCAGAGCTCAAGAGCTACATTTCAGTCATCCACGCCAATGTATATCAGACCATAAAAGTACTGTATGATGGGTCAAAGGAGCTTGCGCAGAATGACAGAGAAACGTTTGAAATATCCAGTGAAAATAAGGAAATTGGAGAGAAACTATCAACAATTGGCAGCAGATTGGATTATCCACGTCTCACTAAAGAGCTTGCACAGGATATAGAGACTCTTTGGAAAGATGCAGCAATTCAGGAAACATGTGCTCGTGGTAATGAACTCCAAGTTCCTGACTGTGCCCACTATTTCATGGAAAATCTTCAAAGATTAGCTGACCCAGATTACGTTCCAACCAAGGAGGATGTTCTTCATGCGAGAGTTCGTACAACTGGTGTTGTAGAGATCCAGTTCAGCCCTGTTGGAGAAAATAAGAGAAGTGGGGAAGTATATAGACTCTTTGACGTTGGGGGCCAGAGAAATGAGAGAAGGAAATGGATCCATCTATTTGAAGGCGTTACAGCCGTAATATTTTGTGCTGCACTTAGCGAGTATGATCAAACACTCTTTGAGGATGAAAGCAAGAATCGAATGATGGAGACAAAGGAACTTTTTGAGTGGGTTTTGAAGCAACCGTGTTTTGAGAAAACGTCGTTCATGCTGTTTTTAAACAAGTTTGATATATTCGAGAACAAAGTTCTAAATGCGCCGCTTAACGCCTGCGAGTGGTTCAAAGATTACCAGCCGGTTTCAACAGGAAAGCAAGAGATTGAACATGCATATGAGTATGTGAAGAAGAAATTTGAGGAATTGTACTTCCAGAGCACGGCCCCTGATCGCGTAGACCGGGTGTTTAAGATCTACAAAACCACTGCCCTTGATCAGAAGCTCGTGAAGAAGACTTTCAAGCTCGTGGACGAGACGTTGAGACGGAGAAATCTCTTCGAGGCCGGTTTATTG
>Pyrusco8g001380.1
ATGCTGTCTATTTTGATCGAAAATATGGGATTACTCTGCAGCAGAAACAAGCATTACAACGAAGAGGACAACGAAGAGAATGCTCAGACTGCAGAAATTGAAAGGCGAATTGAACAAGAAACAAAGGCCGAAAAGCACATTCAGAAACTTCTCCTACTTGGTGCTGGGGAGTCAGGGAAGTCCACAATTTTTAAGCAGATAAAGCTTTTGTTTCAAACTGGATTTGATGAGTCAGAGCTCAAGAGCTACATTTCAGTCATCCATGCCAATGCATATCAGACCATAAAAGTACTGTATGATGGGTCAAAGGAGCTTGCGCAGAATGACAGAGAAACGTTTGAAATATCCAGTGAAAATAAGGGAATTGGAGAGAAACTATCGACAATTGGCAGCAGATTGGATTATCCACATCTCACTAAAGAGCTTGCACAGGATATAGAGACTCTTTGGAAAGATGCAGCAATTCAGGAAACATGTGCTCGTGGTAATGAACTCCAAGTTCCTGACTGTGCCCACTATTTCATGGAAAATCTTCAAAGATTAGCTGACCCAGATTACGTTCCAACCAAGGAGGATGTTCTTCATGCGAGAGTTCGTACAACTGGTGTTGTAGAGATCCAGTTCAGCCCTGTTGGAGAAAATAAGAGAAGTGGGGAAGTATATAGACTCTTTGACGTTGGGGGCCAGAGAAATGAGAGAAGGAAATGGATCCATCTATTTGAAGGCGTTACAGCCGTAATATTTTGTGCTGCACTTAGCGAGTATGATCAAACACTCTTTGAGGATGAAAGCAAGAATCGAATGATGGAGACAAAGGAACTTTTTGAGTGGGTTTTGAAGCAACCGTGTTTTGAGGTTTTATTTTCTTCTATTTTCTTGTGCCCGTATGTCGCATGTGCGGCTGTGCAGATTTCTTCTAACTCAGTTGGCTCTTTAACATTTTATCTTCTCTTCTTTTATATTTTGGTGCAGAAAACGTCGTTCATGCTGTTTTTAAACAAGTTTGATATATTCGAGAACAAAGTTCTAAATGCGCCGCTTAACGCCTGCGAGTGGTTCAAAGATTACCAGCCGGTTTCAACAGGAAAGCAAGAGATTGAACATGCATATGAGTATGTGAAGAAGAAATTTGAGGAATTGTACTTCCAGAGCACGGCCCCTGATCGCGTAGACCGGGTGTTTAAGATCTACAAAACCACTGCCCTTGATCAGAAGCTCGTGAAGAAGACTTTCAAGCTTGTGGACGAGACGTTGAGACGGAGAAATCTCTTCGAGGCCGGTTTATTG
>Pyrbe_019901
ATGCTGTCTATTTTGATCGAAAATATGGGATTACTCTGCAGCAGAAACAAGCATTACAACGAAGAGGACAACGAAGAGAATGCTCAGACTGCAGAAATTGAAAGGCGAATTGAACAAGAAACAAAGGCCGAAAAGCACATTCAGAAACTTCTCCTACTTGGTGCTGGGGAGTCAGGGAAGTCCACAATTTTTAAGCAGATAAAGCTTTTGTTTCAAACTGGATTTGATGAGTCAGAGCTCAAGAGCTACATTTCAGTCATCCACGCCAATGTATATCAGACCATAAAAGTACTGTATGATGGGTCAAAGGAGCTTGCGCAGAATGACAGAGAAACGTTTGAAATATCCAGTGAAAATAAGGGAATTGGAGAGAAACTATCGACAATTGGCAGCAGATTGGATTATCCACGTCTCACTAAAGAGCTTGCACAGGATATAGAGACTCTTTGGAAAGATGCAGCAATTCAGGAAACATGTGCTCGTGGTAATGAACTCCAAGTTCCTGACTGTGCCCACTATTTCATGGAAAATCTTCAAAGATTAGCTGACCCAGATTACGTTCCAACCAAGGAGGATGTTCTTCATGCGAGAGTTCGTACAACTGGTGTCGTAGAGATCCAGTTCAGCCCTGTTGGAGAAAATAAAAGAAGTGGGGAAGTATATAGACTCTTTGACGTTGGGGGCCAGAGAAATGAGAGAAGGAAATGGATCCATCTATTTGAAGGCGTTACAGCCGTAATATTTTGTGCTGCTCTTAGCGAGTATGATCAAACACTCTTTGAGGATGAAAGCAAGAATCGAATGATGGAGACAAAGGAACTTTTTGAGTGGGTTTTGAAGCAACCGTGTTTTGAGAAAACGTCGTTCATGCTGTTTTTAAACAAGTTTGATATATTCGAGAACAAAGTTCTAAATGCGCCACTTAACGTCTGCGAGTGGTTCAAAGATTACCAGCCGGTTTCAACAGGAAAGCAAGAGATTGAACATGCATATGAGTATGTGAAGAAGAAATTTGAGGAATTGTACTTCCAGAGCACGGCCCCTGATCGCGTAGACCGGGTGTTTAAGATCTACAAAACCACTGCCCTTGATCAGAAGCTCGTGAAGAAGACTTTCAAGCTCGTGGACGAGACGTTGAGACGGAGAAATCTCTTCGAGGCCGGTTTATTG
>Pyrbe_051266
ATGCTGTCTATTTTGATCGAAAATATGGGCATACTCTGCAGTAGAAGCAAACACTACAACGAAGCGGGCAGCGAAGAGAATGCTCAGACTGCAGAAATTGAAAGGCGAATTGAACAAGAAACGAAGGCCGAAAAGCATATTCAGAAGCTTCTCCTACTTGGTGCTGGGGAATCCGGGAAGTCCACAATTTTTAAGCAGATAAAGCTTTTGTTTCAAACTGGATTTGACGAGTCCGAGCTCAAGAGCTACATCTCAGTCATCCACGCCAATGTATATCAGACCATAAAAGTACTGTATGATGGGTCAAAGGAACTTGCTCAGAACGACAGAGAAACGTTTGAAATATCCAGAGAAAATAAGGAAATTGGAGAGAAACTATCAACAATTGGCAGCAGATCGGATTATCCACGTCTCACTAAAGAGCTTGCACAGGATATAGAGACTCTTTGGAAAGAAGCGGCAATTCAGGAAACATGTGCTCGTGGTAATGAACTCCAAGTTCCTGATTGTGCCCACTATTTCATGGAGAATCTTCAAAGATTTGCTGACCCAGATTATGTTCCAACCAAGGAGGATGTTCTTCATGCTAGAGTTCGAACAACTGGTGTTGTAGAGATCCAGTTCAGCCCTGTTGGAGAAAATAAGAAAAGCGGTGAAGTATATCGACTCTTTGATGTTGGAGGCCAGCGAAATGAGAGAAGGAAATGGATCCATCTATTTGAAGGCGTTACGGCTGTAATATTTTGTGCCGCAGTTAGCGAGTATGATCAAACACTCTTCGAGGATGAAAGCAAAAATCGAATGATGGAGACAAAGGAACTTTTTGAGTGGGTCTTGAAGCAACCGTGTTTTGAGAAAACGTCGTTCATGCTATTCTTAAACAAGTTCGATATATTCGAGAAGAAAGTTCTAAACGTACAACTTAACGTCTGCGAGTGGTTCAAAGATTACCAGCCGGTGTCAACAGGAAAGCAAGAGATTGAACATGCGTATGAGTTTGTGAAGAAGAAATTCGAGGAACTGTACTTTCAGAGCACGGCCCCTGACCGCGTAGACAGGGTGTTTAAGATCTACAGAACCACTGCCCTTGATCAGAAGCTTGTGAAGAAGACTTTCAAGCTCGTAGACGAGACGTTGAGACGGAGAAATCTCTCGAGGCCGGATTATTGTGACCTGGAACACCAAGTTGTATTT
>Pyrpy_N_08g0577.1
ATGCTGTCTATTTTGATCGAAAATATGGGCATACTCTGCAGTAGAAGCAAACACTACAACGAAGCGGGCAGCGAAGAGAATGCTCAGACTGCAGAAATTGAAAGACGAATTGAACAAGAAACGAAGGCCGAAAAGCATATTCAGAAACTTCTCCTACTTGGAGCTGGGGAATCCGGGAAGTCCACAATTTTTAAGCAGATAAAGCTTTTGTTTCAAACTGGATTTGATGAGTCCGAGCTCAAGAGCTACATCTCAGTCATCCACGCCAATGTATATCAGACCATAAAAGTACTGTATGATGGGTCAAAGGAGCTTGCTCAGAACGACAGAGAAACGTTTGAAATATCCAGAGAACATAAGGAAATTGGAGAGAAACTATCAACAATTGGCAGCAGATTGGATTATCCACGTCTCACTAAAGAGCTTGCACAGGATATAGAGACTCTTTGGAAAGAAGCGGCAATTCAGGAAACATGTGCTCGTGGTAATGAACTCCAAGTTCCTGATTGTGCCCACTATTTCATGGAGAATCTTCAAAGATTAGCTGACCCAGATTATGTTCCAACCAAGGAGGATGTTCTTCATGCTAGAGTTCGTACAACTGGTGTTGTAGAGATCCAGTTCAGCCCTGTTGGAGAAAATAAGAAAAGCGGTGAAGTATATCGACTCTTTGATGTTGGAGGCCAGAGAAATGAGAGAAGGAAATGGATCCATCTATTTGAAGGCGTTACAGCTGTAATATTTTGTGCCGCAGTTAGCGAGTATGATCAAACACTCTTCGAGGATGAAAGCAAAAATCGAATGATGGAGACAAAGGAACTTTTTGAGTGGGTCCTGAAGCAACCGTGTTTTGAGAAAACGTCGTTCATGCTATTCTTAAACAAGTTCGATATATTCGAGAAGAAAGTTCTAAACGTACAACTTAACGTCTGCGAGTGGTTCAAAGATTACCAGCCGGTGTCAACAGGAAAGCAAGAGATTGAACATGCGTATGAGTTTGTGAAGAAGAAATTCGAGGAACTGTACTTCCAGAGCACGGCCCCTGACCGCGTAGACAGGGTGTTTAAGATCTACAGAACCACTGCCCTTGATCAGAAGCTTGTGAAGAAGACTTTCAAGCTCGTAGACGAGACGTTGAGACGGAGAAATCTCTTCGAGGCCGGATTATTG
>Pyrpy_N_15g0413.1
AAGACTCGTGCACCGTCTATGCTGTCTATTTTGATCGAAAATATGGGATTACTCTGCAGCAGAAACAAGCATTACAACGAAGAGGACAACGAAGAGAATGCTCAGACTGCAGAAATTGAAAGGCGAATTGAACAAGAAACAAAGGCCGAAAAGCACATTCAGAAACTTCTCCTACTTGGTGCTGGGGAGTCAGGGAAGTCCACAATTTTTAAGCAGATAAAGCTTTTGTTTCAAACTGGATTTGATGAGTCAGAGCTCAAGAGCTACATTTCAGTCATCCACGCCAATGTATATCAGACCATAAAAGTACTGTATGATGGGTCAAAGGAGCTTGCGCAGAATGACAGAGAAACGTTTGAAATATCCAGTGAAAATAAGGAAATTGGAGAGAAACTATCAACAATTGGCAGCAGATTGGATTATCCACGTCTCACTAAAGAGCTTGCACAGGATATAGAGACTCTTTGGAAAGATGCAGCAATTCAGGAAACATGTGCTCGTGGTAATGAACTCCAAGTTCCTGACTGTGCCCACTATTTCATGGAAAATCTTCAAAGATTAGCTGACCCAGATTACGTTCCAACCAAGGAGGATGTTCTTCATGCGAGAGTTCGTACAACTGGTGTCGTAGAGATCCAGTTCAGTCCTGTTGGAGAAAATAAGAGAAGTGGGGAAGTATATAGACTCTTTGACGTTGGGGGCCAGAGAAATGAGAGAAGGAAATGGATCCATCTATTTGAAGGCGTTACAGCCGTAATATTTTGTGCTGCTCTTAGCGAGTATGATCAAACACTCTTTGAGGATGAAAGCAAGAATCGAATGATGGAGACAAAGGAACTTTTTGAGTGGGTTTTGAAGCAACCGTGTTTTGAGAAAACTTCGTTCATGCTGTTTTTAAACAAGTTTGATATATTCGAGAACAAAGTTCTAAATGCGCCGCTTAACGCCTGCGAGTGGTTCAAAGATTACCAGCCGGTTTCAACAGGAAAGCAAGAGATTGAACATGCATATGAGTATGTGAAGAAGAAATTTGAGGAATTGTACTTCCAGAGCACGGCCCCTGATCGCGTAGACCGGGTGTTTAAGATCTACAAAACCACTGCCCTTGATCAGAAGCTCGTGAAGAAGACTTTCAAGCTCGTGGACGAGACGTTGAGACGGAGAAATCTCTTCGAGGCCGGTTTGTTG
>Rosch_v2.0_Chr6g0311991
ATGCTGTCTATTGTATTAGAAAATATGGGCTCACTCTGCAGCAAAAACCAGCATTACAATGAAGCGGACAATGAAGAGAATGCACAGACTGCAGAAATTGAAAGGAGAATTGAACAAGAAACGAAGGCTGAAAAACATATCCAGAAACTTCTCCTACTAGGTGCTGGGGAGTCAGGGAAGTCCACAATCTTCAAGCAGATAAAGCTTTTGTTTCAAACCGGCTTCGATGATGCAGAACTCAAGAGCTACATATCAGTCATACATGCCAATGTGTATCAGACCATAAAAATATTGTATGATGGGTCAAAGGAGCTCGCTCAGAATGACAGTGAAACATATGAAATATCTAGTGAAAATCAGGAAATTGGAGAGAAACTATCAAAAATAGGGGGCAGATTGGATTATCCACGTCTAACTAAAGAGCTTGCACAGGAGATAGAGACTCTTTGGAAAGATGCAGCAATTCAGGAAACATATACTCGTGGTAATGAGCTCCAAGTTCCTGATTGTGCCAACTATTTCATGGAAAATCTACAAAGATTAGCTGACACAAATTACATTCCAACCAAGGAAGATGTTCTTTATGCAAGAGTTCGTACAACTGGTGTTGTAGAGATCCAGTTCAGCCCTGTTGGCGAAAACAAGAAAAGTGGTGAAGTATATAGACTCTTTGATGTTGGAGGCCAGAGAAACGAGAGGAGGAAATGGATCCATCTTTTTGAAGGTGTTACAGCTGTTATATTTTGTGCTGCTGTTAGCGATTATGATCAAACACTCTTTGAAGATGAAAGCAAGAATCGAATGATGGAAACAAAGGAACTTTTTGACTGGGTCCTGAAGCAACCTTGTTTTGAGAAAACGTCCTTCATGCTATTTCTAAACAAGTTCGATATATTCGAGAAGAAGGTTCTAAAGGTGCCACTTAATGTGTGTGAGTGGTTCAAAGATTACCAGCCAGTTTCTACAGGAAAACAAGAAATTGAACATGCATACGAGTTTGTGAAGAAAAAATTTGAGGAATTGTATTTTCAGAGCACCACCCCGGATCGTGTGGACCGCGTGTTTAAGATCTATAGAACTACTGCCCTTGATCAAAAGTTGGTGAAGAAGACTTTCAAGCTTGTGGATGAGACCTTAAGACGGAGAAATCTGTTCGAGGCAGGTTTGTTG
>Rubch_LG02.959
ATGACAATTCTGCCCTCGTTCCTCAGCCCCGTCTCCTTATGGGGCATCTACGTCCGCCGTTGCTTCGCCGCGTCCGGCCTCTCGCAGCAATCTATGCAGCTGGACGACGACACCACCCTCCATTTCTGGGGTCCCAACCCAAATCACCAAACTGCCCTCAACCGAAGCCGAAAGCCCTCACTGGTCCTAATCCACGGCTTCGGACCGGCCGCCATGTGGCAGTGGCGCAAGCAAGTCCAGTTCTTTTCTCCTCACTTCAACGTCTACGTCCCCGACCTGGTCTTCTTCGGCGACTCCACCACCGAGTCCAAGGAGAGAACGGAGACGTTTCAGGCCGCTTCGGTGGCGAAACTAATGGAGAAACTGAGAGTGGAGAGGTTCAGCGTGGTGGGGACCAGCTACGGTGGATTCGTGGCCTACCACGTGGCGAGGACGTGGCCGGAGAGAGTGGATAAGGTGGTGATCGCCAGCTCCGGGGTTAATATGAGACGGAGAGATAGCGATGCCTTGTTGAAAAGAGCTGACGTCGACCAAATTGAGGATCTTATGCTTCCGGCCACCGCCGCGCAGTTGCAGAAATTGATGCGTCTCGCCATGTTCAAGAAACTTGACATGATTCCCCAATTTTTCATGAATGACATCATACAGAAGTTGTACTCAGATAAAAGGAATGAGAAGATGGAACTTTTGAAGGGGGTAACTATTGGACGAGATGACACAACAATGCTATCTCCTCTTCCTAATAAGGAGGTGTTGGTAGTATGGGGAGAGAAAGACCAGATATTTCCTTTGGAGATGGCTATTGAACTCAAGAAACTTCTTGGGACGAAAGCTAGACTGGAGGTGATAAAGAACACATCGCACATGCCCCAGCATTCCTCTTTCAGCTTCGTACTGGGCGATTCAACCAAGGCCATTTCTGAAGCAGAAAATATGGGATCACTCTGCAGCAAAAACCAACATTACAGTGAAGCGGACAATGAAGAGAATGCACAGACTGCAGAAATTGAAAGGCGAATTGAACAAGAAACGAAGGCTGAAAAACATATCCAGAAACTTCTCCTACTAGGTGCTGGGGAGTCGGGGAAGTCCACAATTTTTAAGCAGATAAAGCTTTTGTTTCAAACCGGCTTTGATGAGGCAGAGCTCAAGAGCTACATCTCAGTCATACATGCCAATGTGTATCAGACCATAAAAATATTGTATGATGGGTCAAAGGAGCTCGCTCAGAAAGACAGTGAAACATATGAAATGTCCTGTGAAAATCAGGAAATTGGAGAGAAACTATCAAAAATAGGTGGCAGATTGGATTATCCACGACTGACTAAAGAGCTTGCACAGGAGATAGAGACTCTTTGGAAAGATGCTGCAATTCAGGAAACATATGCTCATGGTAATGAACTCCAAGTTCCTGATTGTGCCAACTATTTCATGGAAAATCTTCAAAGATTAGCTGACGCAAATTACATTCCAACCAAGGAGGATGTTCTTTATGCAAGAGTTCGTACAACTGGTGTTGTAGAGATCCAGTTCAGCCCTGTTGGAGAAAACAAGAAAAGTGGGGAAGTATATAGACTCTTTGATGTTGGAGGCCAGAGAAACGAGAGGAGGAAATGGATCCATCTGTTCGAAGGTGTTACGGCTGTAATATTTTGTGCTGCTGTTAGCGATTATGATCAAACACTCTTTGAGGATGAAAGCAGGAATCGAATGATGGAAACAAAGGAACTATTTGACTGGGTCCTGAAGCAACCATGTTTTGAGAAAACGTCCTTCATGCTATTTCTAAACAAGTTTGATATATTCGAGAAGAAGGTTCTGAAGGTGCCACTTAACGTGTGCGAGTGGTTCAAAGATTACCAGCCAGTTTCAACAGGAAAACAAGAAATTGAACATGCATATGAGTTTGTGAAGAAAAAGTTTGAGGAATTGTATTTTCAGAGCACTACCCCAGACCGTGTGGACCGCGTGTTTAAGATCTATAGAACCACTGCCCTCGATCAAAAGCTTGTGAAGAAGACTTTCAAGCTTGTGGATGAGACCTTGAGACGGAGAAATCTGTTCGAGGCAGGTTTGTTG
>Ruboc_02_G34961
ATGAAGGCCCGCATGCCAAAAAATCGTCATCTTACCAATCTTTCCAAGGAGGCAAAGGACAAAGATGGGGGCGTAGGAGGAAGCCATGACCCACCATTTGGTGGCACAACCTGGCAATGTTTTGGGCAAGTGAGCAAGTCCTTTGGTGCACCCCTAAAATATAGAGAAGAAGAGTTGGTACAATACACAAAGCCAGTCAAAAGCAAGAGAATTGCAGAGACACTATTGAGCTTGACTTGTGCATCTTCTATGCTGTCTATTGTAATCGAAAATATGGGATCACTCTGCAGCAAAAACCGACATTACAATGAAGCAGACAATGAAGAGAATGCACAGACTGCAGAAATTGAAAGGCGAATTGAACAAGAAACGAAGGCCGAAAAACATATCCAGAAACTTCTCCTACTAGGTGCTGGGGAGTCGGGGAAGTCCACAATTTTTAAGCAGGCAAGATATTGTACATGTTTCTCTATTCAAATAAAGCTTTTGTTTCAAACCGGCTTTGATGAGGCAGAGCTCAAGAGCTACATCTCAGTCATACATGCCAATGTGTATCAGACCATAAAAATATTGTATGATGGGTCAAAGGAGCTCGCTCAGAAAGACAGTGAAACATATGAAATGTCCAGTGAAAATCAGGAAATTGGAGAGAAACTATCAAAAATAGGTGGCAGATTGGATTATCCACGACTGACTAAAGAGCTTGCACAGGAGATAGAGACTCTTTGGAAAGATGCTGCAATTCAGGAAACATATGCTCATGGAAATGAACTCCAAGTTCCTGATTGTGCCAACTATTTCATGGAAAATCTTCAAAGATTAGCTGACGCAAATTACATTCCAACCAAGGAGGATGTTCTTTATGCAAGAGTTCGTACAACTGGTGTTGTAGAGATCCAGTTCAGCCCTGTTGGAGAAAACAAGAAAAGTGGTGAAGTATATAGACTCTTTGATGTTGGAGGCCAGAGAAACGAGAGGAGGAAATGGATCCATCTGTTTGAAGGTGTTACAGCTGTAATATTTTGTGCTGCTGTTAGCGATTATGATCAAACACTCTTTGAGGATGAAAGCAGGAATCGAATGATGGAAACAAAGGAACTTTTTGACTGGGTCCTGAAGCAACCGTGTTTTGAGAAAACGTCCTTCATGCTATTTCTAAACAAGTTCGATATATTTGAGAAGAAGGTTCTGAAGGTGCCACTTAATGTGTGTGAGTGGTTCAAAGATTACCAGCCAGTTTCAACAGGAAAACAAGAAATTGAACATGCATACGAGTTTGTGAAGAAAAAGTTTGAGGAATTGTATTTTCAGAGCACTACCCCGGACCGTGTGGACCGCGTGTTTAAGATCTATAGAACCACTGCCCTTGATCAAAAGCTTGTGAAGAAGACTTTCAAGCTTGTGGATGAGACCTTGAGACGGAGAAATCTGTTCGAGGCAGGTTTGTTG
