# Supplementary material for: Transcriptomics of long‐term, low oxygen storage coupled with ethylene signaling interference suggests neofunctionalization of hypoxia response pathways in apple ( Malus domestica )
Source: Plant Direct. 2024 Dec 20;8(12):e70025. doi: 10.1002/pld3.70025 (PMC11660084; doi:10.1002/pld3.70025)
Supplement: Supplementary file 2 — Data S2: Homologs of all 606 hypoxia response genes identified in this study across 42 representative species of land plants). [file PLD3-8-e70025-s004.gz › 01-integratedGeneFamilies_dir/8200.fna]

>gnl_Ambtr_v1.0_evm_27.model.AmTr_v1.0_scaffold00030.163
ATGAGCAATGGAGAGGCCCCAGACCTCGTCTGCCAGCTCGATGATGTCCAAGGCATTGTGGACGCCCTCACCTCTGTGAGATGGAAGAAACACCAGGATGCTTTGGTAGAGCTTTCTGAACATGGCATTGTTCTTGTGGTAGAGGAATCTGGCTGCCTTCAAGCCAAAGTTTATTTGAAGAAAGATATTTTCCATTTGTATGAATATGGTGCAGAAGAGCGCCCTAGATTTGGATTAGGGTTAGGGTTGTTTGTTGATTGCCTTAATACTTTTACTGCACCTGCATGCTCCACTACTCTTGAAATTCGCTATCCCGGACCAGATATGCAGCTTCTTCTCAAGTCAGTGGACCCTGTTGATGCTTGCATTTATGCGGAGATAAGGACACGAATTCCAGAAACCATTTCATGGGATAATTTTGAGACAACTGTCACGCTTCCTGTCAGTTTTACAGTAAAGTCTGCAGTGCTGAAGGAAGCCATTGATGATCTTGAATGGCCAGGTTCAAGCATCCAGATAATGTTAAACCCTGTTCCACCTTCTGTTTCATTTAGAAGTGAAGGCCATGGTGATTTACAGATCGACTTGCATTATGAACGTACTGATGTTTTAGTTGCATTCCAGTGTGATCACCAAGTTTCGCACAGGTATAAGTACAAGTTCATCCGTGCTACGACTTCAAACATTCCGAGTAGTGTCTTGAAGGATAATAGAGGAAGCAAGTTGACTATAGGGCGAGGTGGGATACTAAAAATTCAGCATCTTGTCGCTTTAGTGAGACCAGGCGTCCATCACCATGTTGATATTGGTGGATATCAGACTCCTGCACGAGTTGCCTACATAGAGTTTTATGTCAAACCAGAGGAGGAAGACACGGTCAATGGT
>gnl_Aquco_v3.1_Aqcoe4G039000.1
ATGAGTTCATCAGAGGCCGATCCAGACATTCCTGATCTAGTATGTCAGCTAGACAATGTCCAAGGGATGGTCGACGCGCTCTCGTCAGTTCGATGGAAGCGTCATCAGGATTCTGTTCTTGAACTATCGGAACACGGTATCGTAGTAATTGTCGAGGAATCTGGTTGTCTTCAAGCTAAAGTATATCTAAAGAAAGAGTTATTTGTTAGTTATGAATATAGAGCTGAAGGAAGACCAAGATTTGGAGTAAGTTTAGGTGTATTTGTTGATTGCTTGAACACATTTTCTGTAAGTGGGCGTTCGAGCTCGATTGAAATCTGTTACCCAGGTCCTGATATGCAACTCCTTCTCAAGTCTGTTGATACACCAGATGCTTGCATCTATGCAGAGATCAGGACCAAGGTTCCAGATACCATTTCTTGGGACTATAATTTTGAACCTGCAGGAAGTACTCCACTAAGCTTCACTGTTAAGTCTGCAGCTCTGAAAGAAGCAATAGATGATCTTGAATGGCCTGGTTCAAGCATCCAAATAGTCTTACAACCAGATCCCCCATGCGTTCAATTCAGAGGTGAAGGCCATGGGGACTTGCAGATAGACTTCATGTATTATGCAAACACCGATCTTTTGATTGCATTTCAGTGTGACCGTCTGGTCTCCTACAGGTACAAGTACAAGTTCCTTCGGGCAACAACTTCAAACATGCCTGGAAGTGTTATAAAAGATAACAGAGGTAGCAAGTTAACCATTGGAAGAGGCGGAATGTTGAAAGTCCAGCACTTAGTATCAGTCGCAAGACCATCTACCCAGCATCCACACATTGATTCTGCTGCCTATCAGCAACCTAGTCGAATTGCGTATATAGAATTCTTTGTCAAACCAGAGGTTGACGAAGAACCTGTTAATGATGCT
>gnl_Arath_TAIR10_AT4G17760.1
ATGAGTTCGTCCTCGTCGCCGGCGATTGAACCAGACACACCGGACCTGATTTGCCAGCTCGATAATGTTCAAGGAATGGTCGATGCACTCACTTGCGTCCGATGGAAACGCCACCAGGATGCTTTAGTAGAATTATCTGAACACGGAATAGTTTTGATTGTTGAAGAATCAGGTTGTCTTCAAGCCAAAGTTTATCTTCAACGCGAGCTATTCACGAAATACGAGTATGGAGCTCAAGGTAGGCCGAGATTCGGAATCAGCTTAGGGCTTCTTGTTGATTGCTTGAACACATTTTCATCACCTGGACATTCTAATACTATAGAAATCAAGTATCCAGGACCTGATATGGAGCTTCTTCTCAAATCTGTTGATACCTTAAACTCTTGCATCTACTCTGAGATAAGAACTAGAATTCCCGAAACTGTTACTTGGGACTACAACTTTGAGCAGGCGGGAATCGCGCCACTTACTTTTACAGTAAAGTCAGCGGCGTTGAAGGAAGCAATAGATGATCTTGAATGGCCTGGTTCAAGTGTACAGATCAGTCTTCAAAAGGAACCCCCTTGTGTAATCTTTAGAGGAGAAGGACATGGAGACTTGCAGATAGACTTCATGTATTATGCCAACACAGATCTTCTCCTTGCCTTTCATTGTGATACCGAAGTCTCTTACGGGTACAAATACAAGTTTTTGAAAGCAACAACGGCAAACATACCGGGAAACGTAGTGAGAGAAAACAGGGGAAGCAAACTAACAATAGGAAGAGGAGGAATGTTGAAAGTTCAGCACTTGGTTTCAGTTTCTAAAGCTTTAGCTCCACAAGTGGAATCCGCAGGGTATCAGCCACCGAGTCGGATTGCTTATATAGAGTTCTTTGTGAAGCCTGAAGAGCCTGCTGAT
>gnl_Betvu_v1.2_Bv5_106770_npix.t1
ATGAGCTCTTCTCAAATGGATGGTGTTGTGTTGCCAGATTTAGTGTGTCAACTCGATAACGTTCAAGGCTTCGTTGACGCTCTCACTTCGGTTCGCTGGAAACGTCATCAGGATGCAGTAGTAGAATTGTCTGAACACGGCGTCGTTTTGATTGTAGAAGAGACTGGTTGTCTTCAAGCCAAAGTCTATCTTCAGAAAGAGTTGTTTGTGAAATATGAGTGTACTGCTGAAGGACGTCCTCGATTTGGGGTCAGTTTGGGGCTTTTGATTGACTCCCTTAATACCTTCTCGGTTCCTGGACACTCGAGTATGATCGAGCTCCAGTATCCGGGCCCTGATATGCAGCTTCTCCTCAAGTCTGTTGATTCACCGGATGCTTGCATATATGCGGAGATTAGAACAAGAATACCAGATACTATTTCGTGGGACTACAATTTTGAGCCTGTGGGCACCACTCCTTTAAGCTTTACAGTGAAGTCTGCAGCTCTGAAAGAAGCCATAGATGATCTTGAATGGCCTGGGTCAAGTATCAAAATAACTTTACAACCAACTCCTCCTTCTGTTACCTTCAGAGGCGAAGGCCATGGTGATCTACAGATAGACTTCATGTATTATGTGAACACTGATCTTTTGGCTGCTTTCACCTGTGATCGGGAAGTGTCTCATAGGTACAAATATAAATTTCTGCGGGCAACAACGTCAAATGTACCAAGCAGTGTTGTCAAAGATAATCGTGGAAGCAAGATTACTGTTGGGAGAGGTGGAATATTAAAAGTTCAGCATCTGGTCTCCGTTGCAAGACCAGCGCACTTACACATCGATTCTGCAGGTTATCAACAACCTAGCCGGATAGCATACATAGAGTTCTTTGTCAAGCCAGAAGAAGTTGATGAC
>gnl_Carpa_v0.4_evm.model.supercontig_87.105
ATGAGCTCCCCGGTGGTTCAACCAGAGGTGCCGGATCTGGTTTGCGAACTCGACAATGTCCAAGGTATCGTCGATGCCTTCTCATCCGTCCGATGGAAACGTCATCAGGATGCTCTAGTGGAGTTATCAGAACATGGCATAGTCTTGATCGTCGAGGAATCTGGCTGTCTTCAAGCCAAAGTTTACCTGCAACGTGAGCTTTTCATTCGGTATGAATATGGCGCTCAAGGACGTCCACGATTTGGAGTGAGCCTGGGACTTTTTGTTGATTGTTTGAACACATTTTCAGTTCCTGGACATGTAAGCACAATAGAAATCAAATATCCCGGACCTGACATGCAACTTTTGCTCAAGTCTGTTGATTCACTGGATGCCTGCATCTATGCTGAAATCAGGACCAGGATCCCTGATACAATTTCATGGGATTACAACTTTGAACCTGCAGGAACAACACCTCTAACTTTTACTGTAAAGTCTGCAGCACTAAAGGAAGCGATAGATGATCTTGAATGGCCAGGATCAAGTATACTGATCATTTTACAACCTGTGCCTCCTTGTGTTACCTTCAAAGGAGAAGGGCATGGAGATTTGCATATTGATTTCATGTATTATGCGAACACTGATCTTCTGGTTGCATTTCACTGTGACCATCAAGTCTCTTACAGATACAAATACAAATATCTCAAGGCAACAACGTCAAACATACCAAGCAGCGTCATAAAAGAAAACAGAGGAAGCAAGTTAACCATTGGAAGAGGCGGAATGTTGAAAGTTCAGCACCTGGTTTCGGTTGCAAGACCTTTTTCCCACACACACATTGATTCTTCTGGCTATAATCAACCTAGTCGTATTGCATATATTGAGTTTTATGTTAAGCCAGAAGAACGGGAAGATGCTGCAGATGGTTCG
>gnl_Elagu_v2.0_p5_sc00053.V1.gene408
ATGGCTATCACCAAAGATCTAAGTTCATTGGAAACCATGTCGGTGGATTCCCCTGATGCTTGCATTTATGCGGAGATTAGAACCAGAATCCCAGACACCATATCCTGGGACTACCACTTCGAACCAACAGGGAATGTTCCTGTCAGTTTTACTGTTAGGTCTGCTGTGCTGAAAGAAGCAATTGATGATCTCGAATGGCCAGGTTCCAGCATCCAGATACTCCTACAACCAGACCCTCCTTCTGTTACTTTTAGAGCTGAAGGTCATGGTGATCTGCAGATAGAGTTTCCGTACTATGCCAATGCTGACCTTTTAATCGCATTCCAATGCGATCACCATGTCTCATACAGGTACAAGTACAAGTTCCTTCGTGCAACAACTTCCAATATTCCTAGTAGCGTCATTAAGGACAATAGAGGAAGCAAAGTGACAATTGGGAGAGGTGGGATGTTGAAGATCCAGCACCTGGTTTCAGTGGCCAAACAAGGTGTCCATCACCCTTATAGTGATTCTGCTGGTCTTCAGCAGCCTAGCCGTATTGCTTATATCGAGTTCTTTGTAAAACCAGAGGAAGATGAGGGCCCTATAAATGATTCT
>gnl_Elagu_v2.0_p5_sc00053.V1.gene410
ATGACCTCGTCCAGTGGGGGAGCCGACGATGCTCCCGATCTCGTATGCCAGCTCGACAGCGTTCAGGGCATGGTCGACGCTCTCTCCTCCGTCCGCTGGCGTCACCAGGATGCAGTCGTCGAGCTATCGGAACACGGCATCGTCCTCATCGTGGAGGAGACCGGCTGCCTCCAGGCCAAGGTCTACCTGAAGCGCGAGCTATTTCTGGTATATGAGTATGCTGCGGAGGGGCGGCCGAGGTTTGGACTGAGTTTGGGGCTGTTCGTCGACTGCCTCAACACATTTTCTGCGCCTGGGCATGCCCCTGTGATCGAAATCCGGTATCCTGGTCCTGATATGCAGCTCCTTCTTAAG
>gnl_Eucgr_v2.0_Eucgr.D02215.1
ATGAGCTCGCCGGCGACGGAGGCGGCGGAGGAGGCGGCGGCGGACCTCATCTGCCACCTCGACAACGTCCAAGGCATCGTCGACGCCCTCTCCTCCGTCCGCTGGAAGCGCCACCAGGATGCGGTCGTCGAAGTGTCGGAGCACGGCGTCGTTCTGATCGTCGAGGATAGCGGCTGCCTTCAAGCCAAGGTTTACCTGCAGCGCGAGCTGTTTATCCGTTATGATTATCACGCGCAAGGGCGGCCTCGGTTCGGCGTGGGTTTGGGCCTCTTTGTCGATTGCTTGAGCACTTTCTCGGTTCCCGGACACTCCAACACGATCGAGATGCGGTATCCAGGGCCCGACATGCAGCTTCTCCTCAAGTCTGTCGATTCGCTCGATGCTTGCATTTACGCTGAGATCAGGACGAGGATCCCTGAAACAATTTCGTGGGACTATGACTTTGAGCCTGCAGGAAGTTCACCCCTCAGTTTCACCGTCAGGTCTGCAGCATTGAAAGAAGCCATAGATGATCTCGAATGGCCAGGGTCAAGTGTCCAGATCACTTTACAGCCAGCACCTCCTTCTGTTACGTTTAAAGGCGAAGGTCATGGAGATTTGCAGGTGCAGTATGGGTTGATGTATGAGGAGGCTAGTTTAGAA
>gnl_Manes_v6.1_Manes.02G107600.1
ATGAGCTCATCAGCAATAGAGCCAGAGGCACCTGACCTGGTGTGCCAGCTTGACAATGTCCAAGGGATGGTTGATGCTTTCTCTGCAGTTCGATGGAAACGCCAACAGGATGCTGTGGTGGAATTATCAGAGCATGGCATTGTTTTGATAGTTGAGGAGATTGGTTGTCTTCAAGCTAAAGTTTATCTCCAAAAGGAGCTTTTTGTCCAATACCAATATAATGCTCAAGGGCGGCCTAGATTTGGAGTGAGCTTAGGGCTTTTTGTTGATTGCTTGAACACATTTTCAGTTCCTGGACATTCAACTGCAATTGAAATTCAATATCCTGGACCGGACATGCAGCTTCTTCTCAAGTCTGTTGATTCACTTGATGCCTGTATTTATGCGGAAATCAGGACAAGAATTCCAGATACATTTTCATGGGACTACAACTTTGAACCTGCGGGAACTACACCATTAAGTTTTACTGTTAAGTCTGCAGCATTGAAGGAAGCTATTGATGATCTTGAATGGCCAGGATCCAGCATCCAGATTATTCTAAAACCAGTACCCCCGTCTGTAACCTTCAGAGGTGAAGGCCATGGAGACTTGCAGATAGAGTTCATGTATTACGTAAATACCGATCTGTTAATTGCATTTCATTGTGACCATGAAGTCTCTTACAGGTATAAATACAAGTTCCTTCGAGCAACAACGTCTAATATACCCAGCAGTGTTATTAAAGACAACAGAGGAAGCAAACTGACCATTGGGAGAGGTGGAATGTTGAAAGTTCAGCATCTGGTTTCAGTTGGAAGATCATCTATTGCACATCCCCATGTGGATGCTGCTGGCTATCAACAACCTAGCCGAATAGCTTTTATTGAGTTCTTTGTGAGGCCTGAGGAAGATGAAAGCACCATAAATAAT
>gnl_Medtr_Mt4.0v1_Medtr8g447310.1
ATGTCAGAAATGGATGAAGAAGCACCAGACGTTCTATGCGAACTGGAAAACGTACAAGGCTTAGTCGACGCTTTAACCGCCGTTCGATGGAAGCGCCACCAAGACGCCGTCATAGAATTATCCGAACACGGCATCGTTTTAATCGTTGAAGAAAGTGGTTGCCTTCAAGCAAAGGTTTATCTCAAAAAAGAGCTATTTGTTCGATATGATTACAATGCAGAAGGACGACCTCGTTTTGGTGTGAGTTTAGGGCTTTTTGTTGATTGTTTGAACGCATTCTCGGTTCCCGGTCATTCTGGTGTTATTCAGATTCAGTATCCTGGTCCTGATATGCAGCTTCTCCTCAAATCTGTAGATTCGCTGGATGCCAGTATTTGTGCAGAGATCAGAACAAGGATTCCTGATACCGTTGCATGGGACTACAATTTTGAACCTGCTGGGACTAACCCTTTAACCTTTACTGTTAAGTCTGCAGCACTAAAGGAAGCTATTGAGGATCTTGAATGGCCTGGATCAAGCATCCAGATAACTATGGAGCCAGATCCTCCTTCTGTTACGTTGAGAGCTGAAGGACATGGGGACCTGCAGATAGATTTCATGTATTGTGCGAATTCCGAACTCTTGATAGCATTTCAGTGTGATCACCGAGCTTCTTTCAAGTACAAATATAAGTTCCTTAGAGCATCAACTTCTAATATGCCTAGTAGTGTTATTAAAGAAAATAGAGCAAGCAAGTTAAGCATTGGGAGAGGTGGAATGTTAAAAGTGCAGCATCTGGTTTCAATTTCCAAACCTACCTCGCACCCTTATGTGGATTCTGCCGGCTATCAACAACCTGGTCGAATAGCTCATATTGAATTCTTTGTGAAGCCTGAGGAAAGTGAAGAC
>gnl_Mimgu_v2.0_Migut.A01081.1
ATGAGCACATCGGCGGCGGCGGCGGAGGCGGAGGCGGAGGCTCCAGACTTGGTTTGTGAACTTGACAGTGTACAAGGCATCGTTGACGCCCTTACCTCCGTCAGATGGAAGCGCTATCAAGATGCACTCGTAGAATTATCTGAACATGGTATAGTGATAATCGTCGAGGAAACCAGCTGCCTTCAGGCCAAGGTTTATTTACAACGCGAGTTATTTGTTAAATATGAATACGGGGCGAGAGGGAGGCCTCGATTTGGGATGAGCTTAGGACTGTTTGTAGATTGTCTAAACACATTTTCAGTTCCGGGCAAGTCCAACATTCTCGAGCTCAGATATCCAGGTCCCGATATGCAACTTCTTCTCAGATCTGTTGATTCTCCCAACGCCTGCATTTACGCACAGATTAGGACAAGGATTCCAGAGACTATTTCATGGGACTACAACTTTGAACCTACTGGAGCCACTCCTCTTACTTTTACGGTTAAATCTGCAGCTCTGAAGGAAGCTATTGACGATCTAGAATGGCCTGGTTCTAGCATTCAGATTAAGTTACAGCCGACACCCCCTTCTGTCATCTTCCGAGCTGAAGGCCATGGTGATTTACAGATTGAATTCAATTACTATGCCAATATGGATCTTTTGATTGCATTCAGTTGTGATCGCCCAATTTCTCACAGGTACAAGTACAAATTCCTGAGAGCAACAACATCAAACATACCAGCTAGTGTGCTTAAAGACAATCGAGGGAGCAAATTTACAATGGGCAGAGGTGGTTTGCTCAAAGTTCAGCATCTCGTTTCAGTTTCAAAGCCTTCTTCTATTCCACACATTGAATCGGCTGGCTATCAGCAACCGAGTCGCATTGCTTACATTGAGTTCTTTGTGAAACCACATGTTCAAGAAGACGAAGAAGAAGAAGAAGAACAAGTTAATGTAGTAAATGATTCTCAA
>gnl_Musac_v1_GSMUA_Achr1T18920_001
ATGGGCGGCGATGCGCCGGACCTCGTGTGCCAGCTCGACTGCGCCCAGGGCATGGTCGACGCTCTCTCCTCCGTCCGATGGAAGCGCCACCAGGATGCCGTCGTCGAGATCTCGGAGCACGGCGTCGTCCTTATCGTGGAGGAATCCGGCTGCCTCCAGGCCAAGGTCTACCTAAAGCGCGAGCTGTTTCTTGTGTACGAGTACACGGCGGAGGGGCGGCCCCGGTTTGGGCTGAGTTTGGGGCTGTTCGTCGATTGTCTCAACACATTTTCTACCCCTGGACATGCCCCTGTGATCGAAATCCGGTACCCTGGCCCTGACATGCAGCTTCTTTTGAAGACAGTAGATTCTCCGGATGCTTGCATCTATGCGGAGATTAGAACAAGGATTCCCGACACCATATCATGGGACTATAATTTTCAGCCTACCGGAAATGTTCATGCCACATTTACAGTCAGGTCTGCTGTACTAAAGGAAGCAGTTGATGATCTTGAATGGCCTGGCTCCAGCATCGAAATAGTTCTACAACCAGACCCTCCTTCCGTTATACTCAGAGGTGAAGGCCATGGTGACTTGCAGGTAGAGTTCCCCTATTATGCAAATACCGAGCTTTTGATTGCATTCCAGTGCGACCACCGTGTGTCGTACAGGTACAAGTACAAGTTTCTCCGTGCGACAACTTCACACATTCCTAATAGCATTTTGAAGGACAATAGAGGAAGCAAAGTGACAATTGGGAGGGGAGGGATGCTGAAGATACAGCATCTGGTATCGGTTAAAAGAGCAGGTGGCCAGCACTCCCATGGTGATACCAGTGGTGGTATTCAGCAGCTTAGCCGTATTGCTTACATCGAGTTCTTTGTCAAACCTGAAGAAGATGAAAACCCTGTAAATGACACC
>gnl_Nelnu_v1.0_NNU_012467-RA
ATGAGTTCGTCGGCGGTAGAAACAGACACGCCTGACCTGGTGTGTCAGCTGGACAACGTCCAAGGAATGGTGGACGCCCTCAGCTGCGTTAGATGGAAGAGACAGCAGGACGCGGTNGTGGAATTGTCGGAGCACGGCGTGGTTTTGATTGTCGAAGAAACCGGTTGCCTTCAGGCCAAAGTCTATCTGAAGCGTGAACTTTTTCTTAGTTATGAATACAGTGCTGAGGGTCGCCCTAGATTTGGAGTAAGCCTGAGCCTTTTTGTTGATTGCCTAAACACATTTTCTGTTCCTGGACATTTAAGCACGATCGAGATTCGGTATCCAGGACCAGACATGCAGCTCCTTCTCAAGTCAATTGATTCACCAGATGCTTGCATTTATGCGGAGATAAGAACCAGGATCCCGGATACAATTTCTTGGGACTACAACTTTGAACCTGCAGGAAGGACCCCACTTAGTTTTACCGTTAAGTCTGCAGCTCTTAAGGAGGCTATTGATGATCTTGAGTGGCCAGGCTCAAGCATCCAGATAGTTGTACAACCAGATCCCCCCTCTGTTACCTTTAAAGGTGAAGGCCATGGAGACTTACAGATAGATTTCATGTACTATGCAAATACTGATCTTTTGATTGCATTCCATTGTGATCGCCGTGTATGCTACAGGTATAAGTACAAGTTCCTTCGTGCAACAACCTCGAACATTCCTAGCAGTGTCATAAAGGATAGCAGAGGAAGCAAATTGACTATTGGTAGAGGTGGAATGCTGAAAGTGCAGCACCTGGTCTCAGTTGTAAGATCCACTCAACACTCACATAATGATTCTGCTGGCTATCAACAACCTAGTAGGATTGCTTATATTGAGTTCTATGTCAAACCAGAGGAAACTGAAGATCCTGTGAATGATTCA
>gnl_Orysa_v7.0_LOC_Os06g04190.1
ATGAGCTCGTCGACGTCCGCCCGCGACGACGAGGCGCCGGACCTCGTCTGCCAGATCGACTGCGTCCACGGCATGGTCGACGCGCTCTCCTGCGTCCGCTGGAAGCGCCACCAGGACGCGGTGCTGGAGCTGTCGGAGCACGGCATCGTGCTCATCGTCGAGGAGAGTGGCTGCCTCCAGGCCAAGGTCTACCTCAAGCGTGAGCTGTTCATGGAATATGAGTACGCGGCAGAGGGGCGGCCGCGGTTTGGCCTCAGCCTGGGGCTCCTCGTCGATTGCCTCAACACGTTCTCGGCCCCGGGGCACTCCTCTCCTGTCGAGATCCGCTACCCTGGGCCTGATATGCAGCTTCTTCTCAAGTCAGTGGGCTCCCCAGATTCATGTATGTATGCAGAAATTAGAACCAGGATTCCAGATACAATCTCCTGGGATTACCATTTTGAGCATGCTGGGAATACACCAGTCACTTTTACTGTCAAGTCTGCTGTCCTGAAAGAATCGATCGAGGACCTTGAGTGGCCAGGTTCCAGCATTCAGATTCAAATGCAACCAGACCCCCCTTCGGTACTATTCAAAGGTGAAGGTCATGGTGACTTGCAGATTGAGTTCCCCTACTATGCAAATACAGATCTTCTCATTGCATTCCAATGTGACCATGAAACATCATACAGGTATAAGTACAAATTTCTTCGTGCAACAACTTCGAATTTCCCAAACAGTATTGTGAAGGAGAATCGTGGGAGCAAGGTGACAATTGGTAGGGGTGGGATGCTTAAAATCCAGCACCTGGTTTCAGTTGCAAGGCCAGGTATGCAGAACTTCCGTAATGTTGCTGGAGGGGCTCAACAGCCAAGCCGAATTGCTTATATAGAGTTCTTTGTAAAGCCAGAGGAATATGAGATAAATGATGCG
>gnl_Phavu_v2.1_Phvul.003G283200.1
ATGAGCGATTCGGGCATGGAGGAGGAAGAAGCACCAGACCTTATCTGTGAGCTCGAGAACGTTAATGGCTTAGTGGACGCGCTCACGGCCGTTCGGTGGAAGCGGCAGCAGGACGCTGTGCTGGAGTTGTCGGAACACGGCATCGTTTTGATCGTCGAAGAAAGCGGTTGCCTCCAAGCCAAGGTTTATCTTAAACGAGAGCTTTTCATTCGGTACGACTACAAGGCAAGGGGACGACCTCGTTTTGGACTGAGTTTGGGGTATTTCGTTGATTGCTTGAACGCCTTCTCGCTTCCTGGTCAATCTAGCGTTATTCAGATTCAATATCCTGGTCCTGACATGCAGCTTCTTCTCAAATCTGTAGATTCGCTGGATGCCAGTATTTGTGCAGAGATCAGAACAAGGATTCCAGATACTATTGCATGGAACTATAATTTTGAACCTGCAGGAGCCAACCCTTTAACCTTTACTGTTAAATCTGCGGCACTAAAGGAAGCTATTGAGGATCTTGAATGGCCCGGATCAAGCATCGAGATTATTCTAGAGCCAGATCCTCCTTCTGTTACATTAAGAGCCGAAGGACATGGAGACTTACAGATAGACTTCATGTATTATGTCAATTCAGAACTCTTGGTAGCATTTCAGTGTGATCATCGAACTTCTTTCAAGTACAAATATAAGTTCCTCAGAGCAACAACTTCCAACATGCCTAGCACTGTTATTAAAGAAAACAGAGGAAGTAAGTTAAGCATTGGGAGAGGTGGAATGTTAAAAGTTCAGCATTTGGTTTCAATATCAAAACCATCTGTGTCACACACATATGTGGATGCAGTTGGCTATCAGCAACCAGGTAGAATAGCCCATATTGAATTCTTTGTGAAACCAGAGGAAACTGAGGAC
>gnl_Phypa_v3.3_Pp3c10_20230V3.1
ATGGATGCTTCGAATCCCTTCGACTTGCGCTGCTTGCTGGACAATGTGCAGGGCATGGTGGATGCCTTGACCTGCTTGCGTTGGAAGAAGCAGCAGGACTCAATTGTCGAGCTGTCGGATCATGGTTTGGTAATTACGGTGGAGGAGCGGGGTTGTCTGCAGGCGCGGGTGTACTTCCGGAAAGAGCTATTCCGAGAATATGCATATCAAGCAGAAGTAAGACCAAAATTTGGGATCAGTTTGGGCCTCTTGATCGATTCCCTCAATACTTTCACTTCTTCCACTCGCGCTGCTGCCCTCGAGCTAAGCTATCCGGGGCCTGACATGCAAATGATATTCAAATTGGTGGATGCAAACGACTCCTGTATATACGCAGAAATGCGCACACGTATTCCTGACCAAATTCCTCATGATTATGTCATTGAGGATGACGGGGGTACTCCAATTTCCTTTGCAGTGAAGTCCGCAGCATTAAAGGAAGCTCTTGATGACCTGGAGTGGCCAGGTTCGAGTATTGAAATTACAGTCTCTCCAGTACCTCCGAGGGTGACCTTCAGGGGTGATGGGCATGGAGACCTACAGATTGAGTTTCCTTACGACAGACAACGAGATCTTTTCATAGCCTTCAATTGCCAGCGTGAAATCTCTTACAGGTACAAGTACAAGTTCCTGAAAGCAACTACCTCTCAAATCCCAGTGAGCATTTTGAAAGATAATCGCGGCAGCAAGCTAACATTCGGTACTAATGGCCTTCTTAAAGTTCAGCATCTCATTTCTGTGAAACCTTCACCTACTCCGCACCAACACTATTATGACCCGTCACAAGCCCAGGCTCGAGTTTCCTATATAGAGTTCTATGTGCTGCCTGATGTAGACAGTGACGACCCA
>gnl_Poptr_v3.0_Potri.001G139100.1
ATGAGCTCCTCGGCGATTGAGGCAGATACATCCGATCTGGTGTGCCAACTCGACAACGTCCAAGGCATTGTCGATGCCCTCTCCACCGTCCGATGGAAACGTCATCAGGACGCAGTTGTTGAATTATCGGAACACGGCATCGTTTTGATTGTTGAAGAAACCGGCTGTCTTCAAGCCAAAGTTTATCTTCAAAAAGAGCTTTTTATTAGATATGAATACACTGCTCAAGGGCGGCCTCGATTTGGATTGAGCTTGGGGCTTTTTGTCGATTGCTTGAACACATTTTCGGTTCCTGGGCATTCCAGCACTATTGAAATTCGATACCCTGGACCAGATATGCAGCTCCTAATCAAGTCTGCTGATTCACTAGATGACTGCATTTATGCGGAAATCAGGACTAGAATCCCAGAGACAATTTCATGGGACTACAACTTTGAACCCGCAGGAAGCACACCGCTTAGCTTCACTGTCAAGTCTGCAGCGCTGAAGGAAGCTATTGATGATCTTGAATGGCCAGGATCTTGCATCCAGATCATACTTAAACCAGTACCCCCTTCTGTTACCTTCAGAGGAGAAGGCCATGGAGACTTACAGATAGACTTCATGTATTATGCAAACACTGATCTGCTAATTGCATTTCACTGTGATCACCAAGTCTCTTACCGGTATAAATACAAGTTCCTTCGAGCCACAACTTCTAACATGCCCAGTAGTGTTACTAAAGACAACAGAGGAAGCAAGTTGACCATTGGAAGAGGTGGAATGTTGAAGGTTCAGCATCTGGTTTCTGTTGCAAGACCATCTACTTCACATCAACACATTGATTCTGCTGGCTATCAGCAACCCAGTCGAATTGCTTATATTGAGTTCTTTGTGAAGCCAGAGGAAGATGAAGACACCGTAAATGAT
>gnl_Prupe_v2.1_Prupe.4G270400.1
ATGAACTCGCCGTCGTCGTCGGCAGAAGAAGCCCCTGATCTGGTGTGCCAGCTCGACAACGTCCAGGGTATGGTCGATGCCCTCACCACCGTCCGCTGGAAACGCCAGCAGGACGCAGTCATGGAATTATCAGAACACGGCGTCGTTTTAATTGTCGAGGAAACCGGTTGTCTTCAGGCCAAAGTTTATCTCCAGCGTGAGCTTTTTACTCGTTATGAATACAACGGGCAAGGTCGGCCCAGGTTTGGAGTCAGTTTGGGGCTCTTTGTGGATTGTTTGAACACATTTTCAGTTCCTGGACAATCAAGCATTCTAGAAATTCGATATCCGGGGCCCGACATGCAGCTTCTTCTCAAGTCTGTTGATTCGTTGGATGCTTGCATTTATGCAGAGATCAGGACAAGAATCCCAGATACAGTTTCTTGGGACTACAATTTTGAACCTGCAGGGAGCACCCCACTCACTTTCACTGTTAAGTCTGCAGCGTTGAAGGAAGCAATTGATGATCTTGAGTGGCCTGGATCAAGCATCCAGATCAATCTACAACCAGTTCCTCCTATCGTTACCTTCAGAGGTGAAGGCCATGGGGATTTGCAGATAGACTTGATGTATTATGTGAATACTGATCTTTTGGTTGCATTTCATTGTGATCGTCAAGTATCTTACAAGTACAAATACAAGTTCCTTCGAGCTACAACTTCTAACATTCCAGGCAGCGTAATTAAAGATAATAGAGGAAGCAAGTTGACTATTGGGAGAGGTGGATTGCTGAAAGTTCAACACCTTGTTTCAGTGGCAAGGCCGTCCACTTCACACCCACGTATCGATTCTGCTGGATATCAGCAACCTAGTCGAATTGCTTATATTGAATTCTTTGTGAAACCGGAGGAAGATGAAGACGCTGCAAACAATCAG
>gnl_Selmo_v1.0_404961
ATGGAGCTGCGGTGCGTGCTAGACAACGTCCAGGGGCTCGTGGATTCGCTCAGCGCTGTGCGATGGAAGAAACAACAGGACGCCATTTGCGAGGTCTCGGAGCATGGACTGGTGATCATCGTAGAAGAATGGGGATGCCTCCAAGCTCGAGTTTATTACAGGAAAGAACTCTTTGTTTCATACGAGTATTCGGCAGAGTCGAGGCCGAGATTTGGCGTCAGCCTTGGCTTGCTCGTTGACACCTTGAGCACATTTTCTTCGACTGGTACCACTGGGCTTGAGCTCTCGTATCCCGGATCGGACATGCAGCTTCTCCTCAAGCTCACGGACGCTGATAATACGTGCATCTACGCTGAAATTCGAACCAAAGTCACGGACACTGTCCCGAAAGAGTACAGTGTAGACGGCGATGGTGGTCGCCGAGCAGTCTTTGCAGTGAAGTCGGCGGCGTTGAAAGAAGCCATTGACGATCTCGAGTGGCCGGGCTCGAGCATTTCCATCACCATATCTCCCGATCCAGCCGGGGTGATTCTCAGAGGGGAAGGCCATCATGGAGACCTGCAGATCGACTTCCCGTATGATGCTCACAACGAGCTCTTTGCCGCGTTCCAGTGCCAAAGCGAAGTAAGCTACAGCTACAAGTATAAGTTTCTGCGAGCAACCACAGCCAACGTTCCAAACAGCGTGACGAAAGACAACAGGGGCAGCAAGCTAACCATTGGAGCCGGGGGCCTCCTCAAAGTCCAGCATTTAATCTCCCTCCGCCAGGCGCAGCAGCACAATATCGATCCAAATCCCACACAGCAGGGCCGCGTTTCTTACGTCGAGTTCTACCTAATGCCAGACCAAGAAGCG
>gnl_Solly_v2.4_Solyc08g076610.2.1
ATGAGCTCGTCGGCGGTTGAGCCGGAATCTCCCGATCTAGTGTGCCAGCTTGACAACGTTCAAGGCGTCGTCGATGCTCTCACTTCCGTTCGCTGGAAACGTCAACAGGATGCAGTCTTAGAGTTATCGGAGCACGGCATAGTGTTAATTGTTGAGGAAACCGCTTGTCTTCAGGCCAAAGTCTACTTGCAACGAGAGTTATTTGTTCGATATGAGTATAGTGCAGAAGGGAGGCCGCGTTTTGGAGTGAGCTTAGGGTTATTTGTTGATTGTCTGAATACATTTTCAGTTCAAGGACATTCAAGTGCTATTGAACTACGCTATCCTGGTCCTGATATGCAACTTCTTCTCAAGTCTGTTGAATCTTCAGATTCTTGTACTTATGCGGAAATCAGAACAAGGATTCCTGATACAATATCATGGGACTACAATTTTGAACCTGCTGGAAGTAGTCCCCTCAGTTTTACTGTGAAGTCCGCAGCTCTAAAGGAAGCCATTGATGACCTTGAGTGGCCAGGATCAAGCATTCATCTTATCCTACAACCTACACCACCATCGGTTACCTTTAGAGGTGAAGGCCATGGTGACTTACAGATAGACTTTATGTGCCAAGCAAACACGGATCTTCTGGTTGCATTTCATTGTGATCGTGAAGTCTCTCACAGGTATAAATACAAATTCCTCCGTGCTACAACCTCAAACATACCCAGCAGTGTCATTCGGGATAATCGAGGAAGTAAACTGACCATTGGTAGAGGGGGAATGCTCAAAGTTCAGCATCTGGTCTCAGTTGCAAAACCAGCAATACCACACCCCCATGTCGATTCTGCCAGCTATCAGCAACCCAGCCGTATTGCTTATATTGAATTCTTTGTCAAGCCAGAGGTAGACGAAGACGATGCTAATGATACA
>gnl_Sorbi_v3.1_Sobic.010G021900.1
ATGAGCTCCTCGACGTCCGTCCGCGATGATGACGCGCCGGACCTCGTCTGCCAGATCGACTGCGTCCACGGCATGGTCGACGCGCTCTCCTGCGTCCGCTGGAAGCGCCACCAGGACGCAGTTATGGAGCTGTCGGAGCACGGGATCGTGCTCTCCGTTGAGGAGAGCGGGTGCCTCCAGGGCAAGGTCTTCCTCAAGCGCGAGCTGTTCGTTGAGTACGACTATGGTGGGGACGGGAGGCAGCGGTTCGGCCTCAGCTTGGGTCTCTTTGTCGACTGCCTCAACATCTTCTCCTCGCCAGGCCACGCGTCTGCTGTCGAGATCCGTTACCCTGGCCCCGACATGCAGCTTCTCCTCAAGTCTGTGGGCTCTCCAGATGCATGTCTGTATGCAGAAATCAGAACCAGAATTCCAGATACAGTCTCTTGGGATTACCATTTTGAGCATGATGGGAATACTCCAGTCACTTTTACCGCCAAGTCCGCCGTCCTGAAAGAAACAACCGATGACCTTGAATGGCCAGGTTCCAGCATTCAGATTCGAATGCAGCCAGATCCTCCAACAGTTATATTGAAAGGTGAAGGTCATGGTGACTTGCAGATTGAGTTCCCCTATTATGCAAATACCGACCTTCTAATCGCGTTCCAATGTGATCATGAAGTGTCATACAGGTATAAATACAAGTTTCTTCGAGCAACTACCTCAAACATCCCCAGTACTGTCATGAAGGAGAATCGCAGGACTAAGGTCTCAATTGGGAGGGGAGGGATGCTCAAAATCCAGCACCTGGTTTCACTTGCCAGGCCAGGTATGCCATACTTCCGTAATATTGGTGGAGGAACTGAGCAGACAAGCCGAATCGCCCATATAGAATTCTTCGTGAAGCCAGAAGAAGATGATAATGATGCC
>gnl_Spipo_v2_Spipo0G0141800
ATGGCCCAGCTCTACCATCCAGATACTGCTGCAGCCGGAGCCTTCCTCTGTGGTGTTCAAAGATACAAGTACAAGTTCCTCCGAGCTACGACCTCGAACATTGCAGGCAGCGTCTTGAAAGATAACAGGGGAAGCAAGCTGACCTTCGGGAGGGGCGGGATGCTGAAGATCCAGCACCTGGTTTCTGTAGCCAGACCTGGGATTCACCATCCTCATCACAGTGATTTTTCCGGGCTTCAGCAGCCTGCCAGAATTGCTTACATCGAATTCTATGTCAAACCGGAGGAAGATGAG
>gnl_Stras_v2.0_SGA_v2.0_scaffold36T14306
ATGAGCTCGTCAGCGGCGGCGGAAACCGACGCGGAGGTTCCGGACTTGGTGTGCGAGCTCGACAGCGTCCAGGGCATCGTCGACTCTCTCACCGCCGTACGATGGAAGCGCCTTCAGGACGCGGTTGTGGAATTATCCGAGCACGGCATAGTGATAATCGTCGAGGAAACGGGGTGTCTTCAGGCCAAGGTTTATTTACAGCGCGAGCTATTTGTTAAGTACGATTATAAGGCGCAGGGGCGGCCAAGATTTGGGGTGAGCTTAGGACTGTTTGTGGATTGTCTCAATACATTTTCGGTCCAGGGCCGGTCCAGCATCCTCGAGATCCGGTATCCAGGGCCCGACATGCAACTTTTGCTCCGGTCTGTTGATTCACCCGATGCCTGCATTTATGCGGAAATTAGGACAAGGATACCAGAAACTATCTCATGGGACTACAACTTTGAACCTGCTGGGAGCACTCCTCTGAGTTTCACGGTTAAGGCCGTAGCTTGTTCAGATTTTCCCAAACTGCCCATTACTTGTGAAGTCGAGCAGTCTGCAGCCTTAAAGGAAGCTATTGATGATCTCGAATGGCCTGGGTCTAGCATTCAGATAAAGCTACAACCTTCACCGCCAGCTGTCATCTTCAGAGGCGAAGGTCATGGCGATTTGCAGGATCACAATGTTTGTCGACCGATCATGCAGATCGAGTTAAATTACTATGCCAATACAGACCTTTTGATTGCGTTCAGTTGCGATCGGCTGACTTCTCACAGGTACAAGTACAAGTTTTTACAGGCAACGACTTCAAACATACCGGGCAGTGTGATCAAAGATAATAGAGGGAGCAAATTGAGTATAGGCCGAGGTGGAATGCTCAAAGTTCAGCACCTTGTTTCAGTTGCTCGACCGACTTCTAACACTCACAATAATAATGCTCATCACACTAATGTTGATTCGTCTGGGTATCAGCAACCCAGCCGAATAGCTTACATTGAGTTCTTTGTGAAGCCAGAGGTGGAAGAAGATAATGATTAA
>gnl_Theca_v1.1_Thecc1EG016562t1
ATGAGCTCGTCGGCGTTAGAAGCCGAAGCGCCGGATCTAGTTTGTCAGCTGGACAACGTCCAAGGCATGGTCGACGCACTCTCCGCCGTTAGATGGAAACGCCATCAGGATGCAGTGGTGGAATTATCAGAACACGGCGTCGTTTTGATCGTGGAGGATACCGGTTGCCTTCAAGCCAAAGTTTATCTTCAACGCGAGCTATTCATTCGCTATGAATATAATGCTGAAGGGCGACCGCGGTTTGGAGTGAGCTTGGGGCTCTTTGTCGACTGTTTGAACACGTTTTCTTTGCCTGGTCGTTCAAGTATGATTGAGATTCAATACCCAGGACCTGATATGCAGCTCCTTGTCAAGTCTGTTGATTCACTTGATGCTTGTATTTATGCGGAAATCAGGACAAGAATCCCAGATACAATTTCATGGGACTACAACTTTGAACCTGCAGGAAGCACACCACTTACTTTTACCGTGAAGTCTGCAGCGCTAAAGGAAGCAATTGATGACCTAGAATGGCCAGGGTCTAGCATCCAGATCCTTCTACAGCCAGTCCCCCCTTGTGTTACATTTAAAGGAGAAGGCCATGGAGACTTGCAGATAGACTTCATGTATTATGTGAATACTGATCTTTTAATTGCATTTCACTGTGATCGCCAAGTCTCCTATAGATATAAATACAAATTTCTCCACGCAACCACTTCAAACCTACCCAGTAGTGTTATTAAAGATAACAGAGGAAGTAAGTTGACTATTGGGAGAGGAGGAATGCTGAAAGTTCAGCACCTAGTTTCAGTAGCAAAACTGGCTACTTCACATCCACAAATTGATTCTGCCAGGCATCAGCAGCCTAGTCGAATTGCTTATATCGAGTTCTTTGTGAAGCCTGAGGTTGATGAGGACACCGTACATAATTCA
>gnl_Utrgi_v4.1_Scf00581.g19728.t1
ATGGTAGGTCAAGGCGCTGGAAATAAATGCGGTTACCTCTTCAGCCCGCGGCGGGTGGCTCGAAATAAAGTCGACCGGAAAATGTCGTCAGAGGACAGCGATGTTCCTGATTTAGTATGCGAACTTGATAGTGTACAAGGCATTGTTGATGCTCTTACCTTAATCCGTTGGAAGCGCCAACAGGATGCTGTGGTTGAAATATCTGAGCATGGCATTGTGGTGATTGTCGAGGATGCGGGATGTATTCAGGCCAAGGTTTATTTGCAGCGTGAGCTGTTCATCAAGTACATTTATCGAGCACATGGACGGCCCCGTTTTGGAATAAGCTTGGCGATGCTTGTTGATAGTCTCAACATATTCTCAGCTCCAGGCCACTCCCCCATCTTGGAGATCCTTTTTCCAGGGCCGGATATGCAACTTCTATTGCGATCAGTTGATTCTCCAGGCACCTGTATTTACGCAGAAATCCGAACAAGGATTCCAGAGACCATTTTGTGGGACTACAACTTTGAGCCTGCTGGAACTACTCCTTTGAGTTTTACAGTCAAATCCGCAGCTCTGAAGGAAGCAATTGACGATCTTGAATGGCCTGGATCTAGTGTGAGTATAAAGTTGCAGCCGGCACCCCCATGTGTGATATTAAGAGGGGATGGCCATGGAGACTTGCAGGTAGAATTCAGTTACTACGCAAATATGGATCTTCTGATTGCCTTCAGTTGTGATCATTCCGTTTCTCATAGGTACAAGTACAAATTCCTCAGTGCCACGACCTCAAACATCCCAAGCAATGTCCTGAAGGATAACCGAGGGAGCAAAGTGAACATAGGCAGAGACGGCATGCTCAAAGTTCAGCATCTTGTATCAGTTGCCAAGCCCTCTGTTTCTCATTCCTATGTGGATACTCCCGGTTATCAACAGCCGAGCCGCATTGCTTATGTCGAGTTCTTTCTCAAGCCAGAGGTAGAAGAT
>gnl_Vitvi_Genoscope.12X_GSVIVT01003310001
ATGCGCATGGCCACCTTCATCTCATCATGTCTTCTACCATTCATTTCCCACTCAACTTCTTTTTTTTCCACCCCATTCTCTCATCCACAACCACAACAGCAACAACAAACTCCATTGTTTCAGCAGCCTAGCTTCACTGATTTTCTATATCAAACCCTGTTCGTTTATAAGGACGAGCCTAGAAACCCCAAGTATGCTTTCAAGCATTTTTTATTTAGTGCTCAAGGGCAGCCTCGGTTTGGAGTGAGCTTGTGCCTCTTTGTTGATTGCCTCAACACTCTCTTAGTTCCCGGGCACTCAAATATTATTGAAATTCAATATCCGGAACTAGATATGCAACTTTTTCTCAAGTCTGTTGATTCCATGGATGCTTGCATTTATGGAGAGATCAGAACAAGGATCCCGGATACAATTTCATGGGACTACAACTTTGAACATGCTGGAAGTACTCCTCTCAGTTTCACTCTCAACTCTACAGCATTGAAAGAAGCCATTAACGACCTTGAATGGCCAGGATCTAGCATCCAGATAACCTTGGAACCAATTCCCCCTTCAATTACCTTTAGAGGTGAAGGCCATGGAGACTTACAGATAGATTTTATATATTATGTGAACACCGATCTTTTGATTGCTGTCCATAGTGATCACAGAAGCTGTTCTGCAAGGGGTTCTAGACCAAAAGATACATTTCAAAGCTTACAGCAAGGTGTTTCACCTTATCTTGTCTGGAGCCAGCTGAGATCAGAACTATTGAATGATGTGCCACACATAGTGAACCTCTGGAGTTATTGG
>gnl_Vitvi_Genoscope.12X_GSVIVT01013112001
ATGAGCTCATCGGGTCCCGATCTGGTGTGCCAACTCGACAACGTCCAAGGTATGGTCGATGCTCTCACCGCCGTCCGATGGAAACGCCATCAGGACGCGGTCATGGAATTATCGGAGCACGGCGTCGTCTTGATCGTGGAGGAGACTCGTTGTCTCCAAGCCAAAGTTTATCTGCAGCGCGAGCTTTTCGTTCAGTACGAGTACAGTGCTCAAGGGCGGCCTCGGTTTGGAGTGAGCTTGAGCCTCTTTGTTAATTGCCTCAACACTTTCTCAGTTCCCGGGCGCTCAAATATGATTGAAATTCGGTATCCGGGACCAGATATGCAGCTTCTTCTCAAGTCTGTTGATTCCATGGATGCTTGCATTTATGCAGAGATCAGAACAAGGATCCCGGATACAATTTCATGGGACTACAACTTTGAACCTGCTGGAAGTACTCCGCTCAGTTTTACTGTCAAGTCTGCAGCACTGAAAGAAGCCATTGATGACCTTGAATGGCCAGGATCTAGCATCCAGATAACCTTGGAACCAGTTCCCCCTTCAGTTACCTTTAGAGGTGAAGGCCATGGAGACTTACAGATAGATTTCATGTATTACGCGAACACCGATCTTTTGATTGCTTTCCATTGTGATCACAGAGTCTCTTACAGATACAAGTATAAGTTTCTTCGTGCAACAACTTCAAACATACCCAGCAGTGTCATCAGAGATAACCGAGGAAGCAAGTTGACCATTGGGAGAGGTGGGATGTTGAAAGTTCAGCATCTAGTTTCAGTAGCAAGACCATCTATTCCACATCCACATGTTGATTCTGCTGGCTATCAGCAACCCAGTCGAATTGCTTACATCGAGTTCTTTGTCAAGCCAGAGGAATATGAAGAAGACATCCAAAACGTCTTTAAAATGTCAGCCCATCACAGCTCCTTATTTGAGGGATGTTGTTATCCTATAATGCAAAATGTTTATTGCTTAAGC
>FraveV4A2_5g22650.t1
ATGAGCGCGTCGGCGTCGGAATCAGAGGCGGAGGAAGCCCCCGATCTGGTGTGTCAGCTCGACAATGTCCAGGGCATGGTCGATACCTTCACCACCGTCCGATGGAAGCGCCATCAGGACGCCGTCGTGGAGTTATCGGAGCACGGCGTCGTTTTGATTGTCGAGGAAACCGGTTGTCTTCAGGCCAAAGTGTATCTGCAGCGCGAGCTTTTTGTTCGTTACGAATTCAAAGGGCATGGGCGGCCCAGGTTCGGAGTGAGTTTGGGCTTATTTGTGGATTGCTTGAACACATTTTCAGTTCCTGGGAAATCGAGCGTGATTGAGATTCAGTATCCTGGTCCTGATATGCAGCTTCTTGTCAAGTCAGTCGATTCATTGGAATCTTGCATTTATGCCGAGATCAGGACAAGGATTCCAGATACGGTTTCTTGGGACTACAATTTTGACCCTGCAGGGAGCACCCCAATCTCTTTTACTGTTAAGTCTGCAGCACTGAAAGAAGCGATTGATGATCTTGAATGGCCTGGATCAAGCATCCAGATCAGCCTACAACCAAATCCTCCTACTGTTACCTTTAGAGGTGAAGGCCATGGAGACTTACAGATAGACTTTACATACTATGTCAATACTGATCTCATGGCTGCATTTCAATGCGATCGTCAAGTATCTTACAGGTATAAGTACAAGTTCCTTCGAGCAACAACTTCAAACATTCCCAGCACTGTCATTAAAGAGAACAGAGGAAGCAAGTTGACTATAGGTAGAGGTGGATTGCTGAAAGTACAGCACTTGGTTTCAGTGGCAAGACCAACCACTTCACACCCGCGCATAGACTCTGCCGGATACCAACAACCAAGCCGAATCGCCTATATCGAATTCTTTGTGAAACCGGAAGAAGATGAAGACACTACATATGAT
>Maldo_HF_13688
ATGAATTCGTCGTCGCTGGCAGAGGAGGCCCCTGATCTGGTGTGCCAGATCGACAACGCCCAGGGCATGGTCGACGCCCTCACCACCGTCCGATGGAAACGCCAGCAGGACGCGGTGGTGGAATTATCAGAGCACGGCGTCGTTTTAATTGTGGAGGAAACCGGTTGTCTTCAGGCCAAAGTTTATTTGCAGCGTGAGCTGTTTACTCGTTACGAATACAACGGGCAAGGCCGCCCCCGGTTTGGAATCAGTTTGGGGCTCTTCGTCGATTGCTTGAACACATTTTCAGTTCCTGGACAATCAACCATTCTCGAAATTCGCTATCCCGGCCCTGACATGCAGCTTCTTCTCAAGTCTGTTGATTCGTTGGATGCTTGCATTTATGCAGAGATCAGGACAAGAATCCCAGATACAGTTTCATGGGACTACAATTTTGAACCCGCAGGGAGCACCCCGCTCACCTTTACTGTTAAGTCTGCGGCGCTGAAGGAAGCAATCGATGATCTTGAGTGGCCTGGATCAAGCATCCAGATCAGTTTACAACCAGTTCCTTCAACTGTTACATTCAGAGGTGAAGGCCACGGAGATTTGCAGATAGACTTGATGTACTATGTGAACACCGATCTTTTGGTTGCATTTCATTGTGATCGTCAAGTATCTTACAGGTATAAATACAAGTTTCTTCGAGCAACTACTTCAAACATACCTAGCAGCGTCATTAAAGACAACAGAGGAAGCAAGTTGACTATTGGGAGAGGGGGATTGCTGAAAGTTCAACACCTAGTTTCAGTGGCAAGACCATCCACTTCACACCCTCGGATTGATTCTGCTGGGTATCAGCAACCCAGTCGAATTGCTTATATCGAGTTCTTTGTCAAACCAGAGGAGGATGAAGACACTGCCAATGGT
>Malba_012565
ATGAATTCGTCGTCGCTGGCAGAGGAGGCCCCTGATCTGGTGTGCCAGATCGACAACGCCCAGGGCATGGTCGACGCCCTCACCACCGTCCGATGGAAACGCCAGCAGGACGCGGTGGTGGAATTATCAGAGCACGGCGTCGTTTTAATTGTGGAGGAAACCGGTTGTCTTCAGGCCAAAGTTTATTTGCAGCGTGAGCTGTTTACTCGTTACGAATACAACGGGCAAGGCCGCCCCCGGTTTGGAATCAGTTTGGGGCTCTTCGTCGATTGCTTGAACACATTTTCAGTTCCTGGACAATCAACCATTCTCGAAATTCGCTATCCCGGCCCTGACATGCAGCTTCTTCTCAAGTCTGTTGATTCGTTGGATGCTTGCATTTATGCAGAGATCAGGACAAGAATCCCAGATACAGTTTCATGGGACTACAATTTTGAACCCGCAGGGAGCACCCCGCTCACCTTTACTGTTAAGTCTGCAGCGCTGAAGGAAGCAATCGATGATCTTGAGTGGCCTGGATCAAGCATCCAGATCAGTTTACAACCAGTTCCTTCAACTGTTACATTCAGAGGTGAAGGCCACGGAGATTTGCAGATAGACTTGATGTACTATGTGAACACCGATCTTTTGGTTGCATTTCATTGTGATCGTCAAGTATCTTACAGGTATAAATACAAGTTTCTTCGAGCTACTACTTCAAACATACCTAGCAGCGTCATTAAAGACAACAGAGGAAGCAAGTTGACTATTGGGAGAGGGGGATTGCTGAAAGTTCAACACCTAGTTTCAGTGGCAAGACCATCCACTTCACACCCTCGGATTGATTCTGCTGGGTATCAGCAACCCAGTCGAATTGCTTATATCGAGTTCTTTGTAAAACCAGAGGAGGATGAAGACACTGCCAATGGT
>Malsi_11g014830
ATGAATTTGTCGTCGCTGGCAGAGGAGGCCCCTGATCTGGTGTGCCAGATCGACAACGCCCAGGGCATGGTCGACGCCCTCACCACCGTCCGATGGAAACGCCAGCAGGACGCGGTGGTGGAATTATCAGAGCACGGCGTCGTTTTAATTGTGGAGGAAACCGGTTGTCTTCAGGCCAAAGTTTATTTGCAGCGTGAGCTGTTTACTCGTTACGAATACAATGGGCAAGGCCGCCCCCGGTTTGGAATCAGTTTGGGGCTCTTCGTCGATTGCTTGAACACATTTTCAGTTCCTGGACAATCAACCATTCTCGAAATTCGCTATCCCGGCCCTGACATGCAGCTTCTTCTCAAGTCTGTTGATTCGTTGGATGCTTGCATTTATGCAGAGATCAGGACAAGAATCCCAGATACAGTTTCATGGGACTACAATTTTGAACCCGCAGGGAGCACCCCGCTCACCTTTACTGTTAAGTCTGCGGCGCTGAAGGAAGCAATCGATGATCTTGAGTGGCCTGGATCAAGCATCCTGATCAGTTTACAACCAGTTCCTTCAACTGTTACATTCAGAGGTGAAGGCCACGGAGATTTGCAGATAGACTTGATGTACTATGTGAACACCGATCTTTTGGTTGCATTTCATTGTGATCGTCAAGTATCTTACAGGTATAAATACAAGTTTCTTCGAGCAACTACTTCAAACATACCTAGCAGCGTCATTAAAGACAACAGAGGAAGCAAGTTGACTATTGGGAGAGGGGGATTGCTGAAAGTTCAACACCTAGTTTCAGTGGCAAGACCATCCACTTCACACCCTCGGATTGATTCTGCTGGGTATCAGCAACCCAGTCGAATTGCTTATATCGAGTTCTTTGTCAAACCAGAGGAGGATGAAGACACTGCCAATGGT
>Malsy_11g015610
ATGAATTCGTCGTCGCTGGCAGAGGAGGCCCCTGATCTGGTGTGCCAGATCGACAACGCCCAGGGCATGGTCGACGCCCTCACGACCGTCCGATGGAAACGCCAGCAGGACGCGGTGGTGGAATTATCAGAGCACGGCGTCGTTTTAATTGTGGAGGAAACCGGTTGTCTTCAGGCCAAAGTTTATTTGCAGCGTGAGCTGTTTACTCGTTACGAATACAACGGGCAAGGCCGCCCCCGGTTTGGAATCAGTTTGGGGCTCTTCGTCGATTGCTTGAACACATTTTCAGTTCCTGGACAATCAACCATTCTCGAAATTCGCTATCCCGGCCCTGACATGCAGCTTCTTCTCAAGTCTGTTGATTCGTTGGATGCTTGCATTTATGCAGAGATCAGGACAAGAATCCCAGATACAGTTTCATGGGACTACAATTTTGAACCCGCAGGGAGCACCCCGCTCACCTTTACTGTTAAGTCTGCGGCGCTGAAGGAAGCAATCGATGATCTTGAGTGGCCTGGATCAAGCATCCAGATCAGTTTACAACCAGTTCCTTCAACTGTTACATTCAGAGGTGAAGGCCACGGAGATTTGCAGATAGACTTGATGTACTATGTGAACACCGATCTTTTGGTTGCATTTCATTGTGATCGTCAAGTATCTTACAGGTATAAATACAAGTTTCTTCGAGCAACTACTTCAAACATACCTAGCAGCGTCATTAAAGACAACAGAGGAAGCAAGTTGACTATTGGGAGAGGGGGATTGCTGAAAGTTCAACACCTAGTTTCAGTGGCAAGACCATCCACTTCACACCCTCGGATTGATTCTGCTGGGTATCAGCAACCCAGTCGAATTGCTTATATCGAGTTCTTTGTCAAACCAGAGGAGGATGAAGACACTGCCAATGGT
>Maldo_GDDH_11G1183600
GCTCACATTACACGGAAGAGCATTTCTTTCTCAAAATTCGGTAGTAAGAGAGATGGTCAGTCGGTCTGTGTGAGTAGTAAGAAGAAGAGGAAAATGAATTCGTCGTCGCTGGCAGAGGAGGCCCCTGATCTGGTGTGCCAGATCGACAACGCCCAGGGCATGGTCGACGCCCTCACCACCGTCCGATGGAAACGCCAGCAGGACGCGGTGGTGGAATTATCAGAGCACGGCGTCGTTTTAATTGTGGAGGAAACCGGTTGTCTTCAGGCCAAAGTTTATTTGCAGCGTGAGCTGTTTACTCGTTACGAATACAACGGGCAAGGCCGCCCCCGGTTTGGAATCAGTTTGGGGCTCTTCGTCGATTGCTTGAACACATTTTCAGTTCCTGGACAATCAACCATTCTCGAAATTCGCTATCCCGGCCCTGACATGCAGCTTCTTCTCAAGTCTGTTGATTCGTTGGATGCTTGCATTTATGCAGAGATCAGGACAAGAATCCCAGATACAGTTTCATGGGACTACAATTTTGAACCCGCAGGGAGCACCCCGCTCACCTTTACTGTTAAGTCTGCGGCGCTGAAGGAAGCAATCGATGATCTTGAGTGGCCTGGATCAAGCATCCAGATCAGTTTACAACCAGTTCCTTCAACTGTTACATTCAGAGGTGAAGGCCACGGAGATTTGCAGATAGACTTGATGTACTATGTGAACACCGATCTTTTGGTTGCATTTCATTGTGATCGTCAAGTATCTTACAGGTATAAATACAAGTTTCTTCGAGCAACTACTTCAAACATACCTAGCAGCGTCATTAAAGACAACAGAGGAAGCAAGTTGACTATTGGGAGAGGGGGATTGCTGAAAGTTCAACACCTAGTTTCAGTGGCAAGACCATCCACTTCACACCCTCGGATTGATTCTGCTGGGTATCAGCAACCCAGTCGAATTGCTTATATCGAGTTCTTTGTCAAACCAGAGGAGGATGAAGACACTGCCAATGGT
>Maldo_Gala_11g016580
ATGAATTCGTCGTCGCTGGCAGAGGAGGCCCCTGATCTGGTGTGCCAGATCGACAACGCCCAGGGCATGGTCGACGCCCTCACCACCGTCCGATGGAAACGCCAGCAGGACGCGGTGGTGGAATTATCAGAGCACGGCGTCGTTTTAATTGTGGAGGAAACCGGTTGTCTTCAGGCCAAAGTTTATTTGCAGCGTGAGCTGTTTACTCGTTACGAATACAACGGGCAAGGCCGCCCCCGGTTTGGAATCAGTTTGGGGCTCTTCGTCGATTGCTTGAACACATTTTCAGTTCCTGGACAATCAACCATTCTCGAAATTCGCTATCCCGGCCCTGACATGCAGCTTCTTCTCAAGTCTGTTGATTCGTTGGATGCTTGCATTTATGCAGAGATCAGGACAAGAATCCCAGATACAGTTTCATGGGACTACAATTTTGAACCCGCAGGGAGCACCCCGCTCACCTTTACTGTTAAGTCTGCGGCGCTGAAGGAAGCAATCGATGATCTTGAGTGGCCTGGATCAAGCATCCAGATCAGTTTACAACCAGTTCCTTCAACTGTTACATTCAGAGGTGAAGGCCACGGAGATTTGCAGATAGACTTGATGTACTATGTGAACACCGATCTTTTGGTTGCATTTCATTGTGATCGTCAAGTATCTTACAGGTATAAATACAAGTTTCTTCGAGCAACTACTTCAAACATACCTAGCAGCGTCATTAAAGACAACAGAGGAAGCAAGTTGACTATTGGGAGAGGGGGATTGCTGAAAGTTCAACACCTAGTTTCAGTGGCAAGACCATCCACTTCACACCCTCGGATTGATTCTGCTGGGTATCAGCAACCCAGTCGAATTGCTTATATCGAGTTCTTTGTCAAACCAGAGGAGGATGAAGACACTGCCAATGGT
>Pyrco_BP1_009657.1
ATGAATTCGTCGCCGCCGGCAGAGGAGTCCCCTGATCTGGTGTGCCAGATCGACAACGCCCAGGGCATGGTCGACGCCCTCACCACCGTCCGATGGAAACGCCAGCAGGACGCGGTGGTGGAATTATCAGAGCACGGCGTCGTTTTAATTGTGGAGGAAACCGGTTGTCTTCAGGCCAAAGTTTATTTGCAGCGTGAGCTGTTTACTCGTTACGAATACAACGGGCAAGGCCGCCCCCGGTTTGGAATCAGTTTGGGGCTCTTCGTCGATTGCTTGAACACATTTTCAGTTCCTGGACAATCAACCATTCTCGAAATGCGCTATCCCGGCCCTGACATGCAGCTTCTTCTCAAGTCTGTTGATTCGTTGGATGCTTGCATTTATGCAGAGATCAGGACAAGAATCCCAGATACAGTTTCATGGGACTACAATTTTGAACCCGCAGGGAGCACCCCGCTCACCTTTACTGTTAAGGTATGCTGCTCTGCTCATTTATTTTTACTCGTATCGAGGGTGTACATGCTGCCTCATTTGGTCTCTCAA
>Pyrco_BP1_028226.1
ATGGGACGAAGAGAAAGAGGGAGGGAGAGAAGTTTCGATCTAGGTTTCGAGCAGGAAATGGGTGAGATGGGATGGAGAACAGAGGGAGGGAAAAGGAAAAGCTTCGAGGGAGAGGAAGAGTCTGCGGCGCTGAAGGAAGCAATCGATGATCTTGAGTGGCCTGGATCAAGCATCCAGATCAGTTTACAACCAGTTCCTCCAACTGTTACATTCAGAGGTGAAGGCCACGGAGATTTGCAGATAGACTTGATGTACTATGTGAATACCGATCTTTTGGTTGCATTTCATTGTGATCATCAAGTATCTTACAGGTATAAATACAAGTTTCTTCGAGCAACTACTTCAAACATACCGAGCAGCGTCATTAAAGACAACAGAGGAAGCAAGTTGACCATTGGGAGAGGGGGATTGCTGAAAGTTCAACACCTAGTTTCAGTGGCAAGACCATCCACTTCACACCCTTGGATTGATTCTGCTGGGTATCAGCAACCCAGTCGAATTGCTTATATTGAGTTCTTTGTCAAACCAGAGGAGGATGAAGACACTGCCAACGGT
>Pyrco_BP_DH_12561g00220
ATGAATTCGTCGCCGCCGGCAGAGGAGTCCCCTGATCTGGTGTGCCAGATCGACAACGCCCAGGGCATGGTCGACGCCCTCACCACCGTCCGATGGAAACGCCAGCAGGACGCGGTGGTGGAATTATCAGAGCACGGCGTCGTTTTAATTGTGGAGGAAACCGGTTGTCTTCAGGCCAAAGTTTATTTGCAGCGTGAGCTGTTTACTCGTTACGAATACAACGGGCAAGGCCGCCCCCGGTTTGGAATCAGTTTGGGGCTCTTCGTCGATTGCTTGAACACATTTTCAGTTCCTGGACACTCAACCATTCTCGAAATTCGCTATCCCGGCCCTGACATGCAGCTTCTTCTCAAGTCTGTTGATTCGTTGGATGCTTGCATTTATGCAGAGATCAGGACAAGAATCCCAGATACAGTTTCATGGGACTACAATTTTGAACCCGCAGGGAGCACCCCGCTCACCTTTACTGTTAAGTCTGCGGCGCTGAAGGAAGCAATCGATGATCTTGAGTGGCCTGGATCAAGCATCCAGATCAGTTTACAACCAGTTCCTCCAACTGTTACATTCAGAGGTGAAGGCCACGGAGATTTGCAGATAGACTTGATGTACTATGTGAATACCGATCTTTTGGTTGCATTTCATTGTGATCGTCAAGTATCTTACAGGTATAAATACAAGTTTCTTCGAGCAACTACTTCAAACATACCGAACAGCGTCATTAAAGACAACAGAGGAAGCAAGTTGACTATTGGGAGAGGGGGATTGCTGAAAGTTCAACACCTAGTTTCAGTGGCAAGACCATCCACTTCACACCCTCGGATTGATTCTGCTGGGTATCAGCAACCCAGTCGAATTGCTTATATTGAGTTCTTTGTCAAACCAGAGGAGGATGAAGACACTGCCAACGGT
>Pruav_sc0000553.1_g460.1.mk
ATGAACTCGCCGTCGTCGTCGGCAGAAGAAGCCCCTGATCTGGTGTGCGAGCTTGACAACGTCCAGGGTATGGTTGATGCCCTCACCACCGTCCGATGGAAACGCCAGCAGGACGCGGTCATGGAATTATCAGAACACGGCGTCGTTTTAATTGTCGAGGAAACCGGTTGTCTTCAGGCCAAAGTTTATCTCCAGCGTGAGCTTTTTACTCGTTATGAATACAACGGGCAAGGTCGGCCCAGGTTTGGAGTCAGTTTGGGGCTCTTTGTGGATTGTTTGAACACATTTTCAGTTCCTGGACAATCAAGCATTCTAGAAATTCGATATCCGGGGCCCGACATGCAGCTTCTTCTCAAGTCTGTTGATTCGTTGGATGCTTGCATTTATGCAGAGATAAGGACAAGAATCCCAGATACAGTTTCTTGGGACTACAATTTTGAACCTGCAGGGAGCACCCCAATCACTTTCACTGTTAAGTCTGCAGCGTTGAAGGAAGCAATTGACGATCTTGAGTGGCCTGGATCAAGCATCCAGATCAATCTACAACCAGTTCCTCCTACTGTTACCTTCAGAGGTGAAGGCCATGGGGATTTGCAGATAGACTTGATGTATTATGTGAATACTGATCTTTTGGTTGCATTTCATTGTGATCGTCAAGTATCTTACAAGTACAAATACAAGTTCCTTAGAGCTACAACTTCTAACATTCCAGGCAGCGTAATTAAAGATAATAGAGGAAGCAAGTTGACTATTGGGAGAGGTGGATTGCTGAAAGTTCAACACCTTGTTTCAGTGGCAAGGCCGTCCACTTCACACCCACGTATCGACTCTGCCGGATATCAGCAACCTAGTCGAATTGCTTATATTGAATTCTTTGTGAAACCGGAGGAAGATGAAGATGCTGCAAACGATCGG
>Pyrbe_008254
ATGAATTCGTCGTCGCCGGCAGAGGAGCCCCCTGATTTGGTGTGCCAGATCGACAACGCCCAGGGCATGGTCGACGCCCTCACCACCGTCCGATGGAAACGCCAGCAGGACGCGGTGGTGGAATTATCAGAGCACGGCGTCGTTTTAATTGTGGAGGAAACCGGTTGTCTTCAGGCCAAAGTTTATTTGCAGCGTGAGCTGTTTACTCGTTACGAATACAACGGGCAGGGCCGCCCCCGGTTTGGAATCAGTTTGGGGCTCTTCGTCGATTGCTTGAACACATTTTCAGTTCCTGGACAATCAACCATTCTCGAAATCCGCTATCCCGGCCCTGACATGCAGCTTCTTCTCAAGTCTGTTGATTCGTTGGATGCTTGCATTTATGCAGAGATCAGGACAAGAATCCCAGATACAGTTTCATGGGACTACAATTTTGAACCCGCAGGGAGCACCCCGCTCACCTTTACTGTTAAGTCTGCGGCGCTGAAGGAAGCAATCGATGATCTTGAGTGGCCTGGATCAAGCATCCAGATCAGTTTACAACCAGTTCCTCCAACTGTTACATTCAGAGGTGAAGGCCACGGAGATTTGCAGATAGACTTGATGTACTATGTGAATACCGATCTTTTGGTTGCATTTCATTGTGATCGTCAAGTATCTTACAGGTATAAATACAAGTTTCTTCGAGCAACTACTTCAAACATACCGAGCAGCGTCATTAAAGACAACAGAGGAAGCAAGTTGACTATTGGGAGAGGGGGATTGCTGAAAGTTCAACACCTAGTTTCAGTGGCAAGACCATCCACTTCACACCCTCGGATTGATTCTGCTGGGTATCAGCAACCCAGTCGAATTGCTTATATCGAGTTCTTTGTCAAACCAGAGGAGGATGAAGACACTGCCAACGGT
>Pyrpy_N_11g1482.1
GCGGGGAAGATTCCCATTACATGGAAGACCATTTCTTTCTCAAAATGCGGTAGTAAAGAGAGATGGTCAGTCAGTCTGTGTGAGAAGAAGAAGAAAATGAATTCGTCGTCGCCGGCAGAGGAGCCCCCTGATTTGGTGTGCCAGATCGACAACGCCCAGGGCATGGTCGACGCCCTCACCACCGTCCGATGGAAACGCCAGCAGGACGCGGTGGTGGAATTATCAGAGCACGGCGTCGTTTTAATTGTGGAGGAAACCGGTTGTCTTCAGGCCAAAGTTTATTTGCAGCGTGAGCTGTTTACTCGTTACGAATACAACGGGCAAGGCCGCCCCCGGTTTGGAATCAGTTTGGGGCTCTTCGTCGATTGCTTGAACACATTTTCAGTTCCTGGACAATCAACCATTCTCGAAATGCGCTATCCCGGCCCTGACATGCAGCTTCTTCTCAAGTCTGTTGATTCGTTGGATGCTTGCATTTATGCAGAGATCAGGACAAGAATTCCAGATACAGTTTCATGGGATTACAATTTTGAACCCGCAGGGAGCACCCCGCTCACCTTTACTGTTAAGTCTGCGGCGCTGAAGGAAGCAATCGATGATCTTGAGTGGCCTGGATCAAGCATCCAGATCAGTTTACAACCAGTTCCTCCAACTGTTACATTCAGAGGTGAAGGCCACGGAGATTTGCAGATAGACTTGATGTACTATGTGAATACCGATCTTTTGGTTGCATTTCATTGTGATCGTCAAGTATCTTACAGGTATAAATACAAGTTTCTTCGAGCAACTACTTCAAACATACCGAGCAGCGTCATTAAAGACAACAGAGGAAGCAAGTTGACTATTGGGAGAGGGGGATTGCTGAAAGTTCAACACCTAGTTTCAGTGGCAAGACCATCCACTTCACACCCTCGGATTGATTCTGCTGGGTATCAGCAACCCAGTCGAATTGCTTATATCGAGTTCTTTGTCAAACCAGAGGAGGATGAAGACACTGCCAACGGT
>Pyrpy_N_11g1510.1
ATGAATTCGTCGTCGCCGGCAGAGGAGCCCCCTGATTTGGTGTGCCAGATCGACAACGCCCAGGGCATGGTCGACGCCCTCACCACCGTCCGATGGAAACGCCAGCAGGACGCGGTGGTTGAATTATCAGAGCACGGCGTCGTTTTAATTGTGGAGGAAACCGGTTGTCTTCAGGCCAAAGTTTATTTGCAGCGTGAGCTGTTTACTCGTTACGAATACAACGGGCAAGGCCGCCCCCGGTTTGGAATCAGTTTGGGGCTCTTCGTCGATTGCTTGAACACATTTTCAGTTCCTGGACAATCAACCATTCTCGAAATGCGCTATCCCGGCCCTGACATGCAGCTTCTTCTCAAGTCTGTTGATTCGTTGGATGCTTGCATTTATGCAGAGATCAGGACAAGAATCCCAGATACAGTTTCATGGGATTACAATTTTGAACCCGCAGGGAGCACCCCGCTCACCTTTACTGTTAAGTCTGCGGCGCTGAAGGAAGCAATCGATGATCTTGAGTGGCCTGGATCAAGCATCCAGATCAGTTTACAACCAGTTCCTCCGACTGTTACATTCAGAGGTGAAGGCCACGGAGATTTGCAGATAGACTTGATGTACTATGTGAATACCGATCTTTTGGTTGCATTTCATTGTGATCGTCAAGTATCTTACAGGTATAAATACAAGTTTCTTCGAGCAACTACTTCAAACATACCGAGCAGCGTCATTAAAGACAACAGAGGAAGCAAGTTGACTATTGGGAGAGGGGGATTGCTGAAAGTTCAACACCTAGTTTCAGTGGCAAGACCATCCACTTCACACCCTCGGATTGATTCTGCTGGGTATCAGCAACCCAGTCGAATTGCTTATATCGAGTTCTTTGTCAAACCAGAGGAGGGTGAAGACACTGCCAACGGT
>Rosch_v2.0_Chr7g0211071
ATGAACGCGTCGCCGTCGGAATCAGAGGCCGAGGAAGCCCCCGATCTGGTGTGCCAGCTCGACAACGTCCAGGGCATGGTCGACGCCTTCACCACCGTCCGATGGAAGCGCCATCAGGACGCCGTCGTGGAGCTATCGGAGCACGGCGTCGTTTTGATTGTCGAGGAAACCGGTTGTCTCCAGGCCAAAGTGTATCTGCAGCGCGAGCTTTTTGTTCGTTACGAATTCAAAGGGCATGGGCGGCCCAGGTTTGGAGTGAGTTTGGGCCTCTTTGTGGATTGCTTGAACACATTTTCAGTTCCTGGGAAATCAAGTGTAATTGAGATTCAATATCCCGGTCCTGATATGCAGCTTCTTGTCAAGTCTGTTGATTCATTGGAATCTTGCATTTATGCCGAGATCAGGACAAGAATCCCAGATACAGTTTCGTGGGACTACAATTTTGAACCAGCAGGGAGCACTCCGATCTCTTTTACTGTTAAGTCTGCAGCACTGAAAGAAGCGATTGATGATCTTGAATGGCCTGGATCAAGCATCCAGATCAGCCTGCAACCAAATCCTCCTACTGTTACCTTTAGAGGTGAAGGCCATGGAGATTTACAGATAGACTTTACATACTATGTCAATACTGATCTCTTGGTAGCATTTCAATGTGATCGTCAAGTATCTTACAGGTATAAATACAAATTCCTTCGAGCAACAACTTCAAACATTCCCAGCGCCGTCATTAAAGATAACAGAGGAAGCAAGTTGACTATTGGGAGAGGTGGATTGCTGAAAGTACAGCACTTGGTTTCAGTGGCAAGACCAACTACTTCACACCCGCGCATAGACTCTGCTGGCTATCAACAACCTAGTCGAATTGCCTATATTGAATTCTTCGTGAAACCGGAGGAAGATGAAGCCACAATACATGAT
>Rubch_LG05.2036
ATGAACGCGTCGCCGTCGGAATCAGAGGCAGAGGAAGCCCCCGATCTGGTGTGCCAGCTCGACAACGTCCAGGGCATGGTCGATGCCTTCACCACCGTCCGATGGAAGCGCCATCAGGACGCCGTCGTGGAGTTATCGGAGCACGGCGTCGTTTTGATTGTCGAGGAAACCGGTTGTCTTCAGGCCAAAGTGTATCTGCAGCGCGAGCTTTTTATTCGTTACGAATTCAAAGGGCAAGGGCGGCCGAGGTTTGGAGTAAGTTTGGGCCTCTTTGTGGATTGCTTGAACACATTTTCAGTTCCTGGAAAATCAAGCATAATTGAAATTCAATATCCCGGTCCTGATATGCAGCTTCTTGTCAAGTCTGTCGATTCGTTGGATGCTTGCATTTATGCGGAGATCAGGACAAGAATCCCAGATACAGTTTCGTGGGACTACAATTTTGAACCTGCAGGGAGCACCCCAATCTCTTTTACCGTTAAGTCTGCAGCACTGAAAGAAGCGATTGATGATCTTGAGTGGCCTGGATCCAGCATCCAGATCAGTCTACAGCCAAATCCTCCTACTGTTACCTTTAGAGGTGAAGGCCATGGAGATTTACAGATCGACTTTACATACTATGTCAATACTGATCTCTTGGTTGCATTCCAATGTGATCGTCAAGTATCTTACAGGTATAAATACAAGTTCCTTCGAGCAACAACTTCAAACATTCCCAGCACTGTCATTAAAGATAACAGAGGAAGCAAGAGGAGAAAAGTAACCGTCTTCTTCCTTGCTCATCTCGTCACGATTTCTGCACCAGTGCTTATGGCTTCAATGTCGGCCTTCGACCATGTCAAGGACTTGCATGACGTCGCTCTAAAGCCTCGCTTGCTGGAGACCCTCACGAAAGACCATGTTCCTGATGATAAGCATCCGTCTAGGAGCTCATTGGAGCTGTCGAAGGTAGTGTACATGATCAAAACCCACAACCTCCTCTCCGAGTCGATACAAGATCCGACTGCCCCTGCCCAAAAGCTAATCAGTCATTGGAGATCCGCCGTTGATTCCTGGGTCGACCGCTTGTTGCTGCTCGTTTCCAATGAGATGCCAGATAAATGCTGGGCAGGAATTTGTTTGCTAGGGGTGACTTGTCAGGAATGCAGCTCTGATCGTTTCTTGGCATCATACTCTGTTTGGTACCAAAAGCTTCTATCACCTCTTCAGTCTCCAACAACTTCTCAATTCGTGAAGGTGGCCTCTTGTGCTTCAATGTCAGATCTCCTCACAAGATTGGGTGGATTTCCAATTGTTAAGAAAGATGGAACCTCTCTTGCTGGGAAACTCATTCAATCAGTTTTGAAGTTGTTAGATGATGATCACTCAGAGGTTGTTTGGGAAGAAGCAGTTCGATTGTTATGCATTTTCATATCTTTCTTTCCATTTTCCATCAGTCGTCATTATGACAGTGCTGAAGATGTTATAGCTTCAAAAATTTTGTCCGGAAAATGCAGTTTCAATATGCTGAAGAAACTTGCTCATTGCCTAGCATTACTACCAAAATCAAAAGGAGATGAGGAAAGCTGGTCATTAATGCTTCAGAAGATTTTATTGTCGATCAATCGTCATCTGACTGATGTTTTCCAGGGATTTGAGGAAGAAACTAGACGTCATGAAGGTATTAGGCTTTTGGTTCCTCCTGGGAAAGATCCCTCCCCTAGGAGGCCATACATTAACAGGAAAAGCCTCAGAGGAGGCAAGAAAGACTTCTCC
>Ruboc_05_G13850
ATGAACGCGTCGCCGTCGGAATCAGAGGCCGAGGAAGCCCCCGATCTGGTGTGCCAGCTCGACAACGTCCAGGGCATGGTCGATGCCTTCACCACCGTCCGATGGAAGCGCCATCAGGACGCCGTCGTGGAGTTATCGGAGCACGGCGTCGTTTTGATTGTCGAGGAAACCGGTTGTCTTCAGGCCAAAGTGTATCTGCAGCGCGAGCTTTTTATTCGTTACGAATTCAAAGGGCAAGGGCGGCCGAGGTTTGGAGTAAGTTTAGGCCTCTTTGTGGATTGCTTGAACACATTTTCGGTTCCTGGAAAATCAAGCATAATTGAAATTCAATATCCCGGTCCTGATATGCAGCTTCTTGTCAAGTCTGTCGATTCGTTGGATGCTTGCATTTATGCGGAGATCAGGACAAGAATCCCAGATACAGTATCGTGGGACTATAATTTTGAACCTGCAGGGAGCACCCCAATCTCTTTTACCGTTAAGTCTGCAGCACTGAAAGAAGCGATTGATGATCTTGAATGGCCTGGATCAAGCATCCAGATCAGTCTACAGCCAAATCCTCCTACTGTTACCTTTAGAGGTGAAGGCCATGGAGATTTACAGATTGACTTTACATACTATGTCAATACTGATCTCTTGGTTGCATTCCAATGTGATCGTCAATTATCTTACAGGTATAAATACAAGTTCCTTCGAGCAACAACTTCAAACATTCCCAGCACTGTCATTAAAGATAACAGAGGAAGCAAGTTAACTATTGGGAGAGCAATGGCAAGACCATCTGCTTCACACCCGCGCGTAGATTCTGCTGGATATCAACAACCAAGTCGAATTGCTTATATTGAATTCTTCGTGAAACCGGAGGAAGATGAAGGCACTATACATGAT
