# Supplementary material for: Transcriptomics of long‐term, low oxygen storage coupled with ethylene signaling interference suggests neofunctionalization of hypoxia response pathways in apple ( Malus domestica )
Source: Plant Direct. 2024 Dec 20;8(12):e70025. doi: 10.1002/pld3.70025 (PMC11660084; doi:10.1002/pld3.70025)
Supplement: Supplementary file 2 — Data S2: Homologs of all 606 hypoxia response genes identified in this study across 42 representative species of land plants). [file PLD3-8-e70025-s004.gz › 01-integratedGeneFamilies_dir/968.fna]

>gnl_Ambtr_v1.0_evm_27.model.AmTr_v1.0_scaffold00001.289
ATGGCCGAGCTTGAGGACGTCTCGGCACCCATTACCCCACGGTCCACTACCGGAGCCACCACCACGACACCGCCGACTCCCGCCCCACGCTCGCCATGGAACGTCCCCATCACCCCTCGCTCCATGGCTGAACCCCCAACACCTGGCGGCCTCCGCTCGCCGATCCCCCACTCCACGATGATGATACGTGAAGTCGTCTCTGTCCCTGTAACTCCGAGATCAACAGCCTCTGTCACGCCTCCTGTCCCTCACTCCCCTTTACCCCCTCTCCCTCGACGCCCTCCTCCCGTGATTTCAGCTCCGCCCTCCAATCTCCACTCTCCGTCCCTCACTCGATCGCCTCTCCTGCATACACCGACGACCACAGGCAACACGCCACGGACACGGTTCTCGACGCCGTTTGCGAGCCCCATGAGGAGGGCAATTGTGAACATGCGGTCGTATTTGGAAGATGTTGGACACCTCACGAAGCTGGATCCGATGGATGCTTGGCTGCCCATCACCGAGTCGAGGAGTGGGAATGCCTACTACGCTGCGTTTCATAATCTGACGGCTGGGATTGGGTTTCAGGCTCTTGTGTTGCCTGTTGCATTCACCTTTCTTGGATGGACATGGGGGATCATCTGTTTGTCCATAGCCTACTTCTGGCAGCTCTACACCCTCTGGATCCTCACTCGCCTCCACGAATCTGTCCCCGGTACCCGCTACAGCCGCTACATCCAGCTCGCTAAAGCCGCTTTCGGGAAGAAATTGGGAGCATGGCTCTGTAAGATCCCCATCATGTACCTATCGGCAGGCACATGCACGGCATTGACAATTGTCGGGGGCAGTAGCATGAAACTCTTCTTCGAGATCGTGTGCGGATCATCGTGTCACTCTGATCCCCTGACCGCAGTGGAGTGGTATCTGGTGTTCACATGTTTGGCTGTAGTCCTCTCTCAATTGCCCAATCTCAACTCCATTGCTGGTGTCTCACTGGTTGGGGCAATCACTGCTGTGGCCTACTGCACTCTCATTTGGGTGCTCTCGGTGGTCCGGCCGCGACCACCAGGTGTGTCCTATGATCCCATCAGGGGGAAATCGGATCCGGCCACTGCTTTCTCCATTTTAAACGCTTTGGGTATCATTGCTTTTGCATTTAGAGGCCACAACCTGGTTCTTGAGATTCAGGCAACGATGCCGTCGACACTGAAGCACCCAGCTCACGTGCCAATGTGGAGAGGAGTTAAAGTGGGGTACGTGCTCGTAGCTGCCTGCTTGTTCCCTCTTGCAATAGGGGGTTTTTGGTCCTATGGCCACTTGATACCTGCCGGGGGGATGGTCAGCGCTCTGTATGGCTTCCATATGAAAGACATTCCAAGGGGCTTGCTGGGGCTGACAAGCTTGCTAGTGGTGATAAACTGCCTAAGCTCCTTCCAAATCTATGCAATGCCTGTCTTCGATGACTTTGAGCACGACATAACAAAGAAGAGCAACCGCCCATGCCCTCGTTGGCTGCGCTCAGGGTTCCGAGCATTCTTTGGGTTTATAGCCTTCTTCATTGGGGTGGCCTTCCCCTTCTTGTCAAGCCTTGCAGGGCTTCTAGGAGGGGTCTCTTTACCAATAACATTGGCTTACCCCTGTTTCATGTGGATCTTCATCAAGAAGCCTGAGAAATATAGTGCAAATTGGAATATCAACATGGGTTTGGGTTGCCTGGGCATAATCATGAGCACTTTGGTTGTGATTGGAGGACTTTGGAGTACCATTGACTCTGGTCTGAAGCTACGGTTCTTCAAGCCTGAG
>gnl_Ambtr_v1.0_evm_27.model.AmTr_v1.0_scaffold00059.251
ATGGAAGAAAGGAGCTCTGAACCAGAGCTGGTCTCTATACCTGCAACTCCAAAGGTCTCCACCCCACCTTTGACACCGGACATTCTCTCTAGCTCACATTCCCATGCTGTAACTCCCTCCGGTCAGAGATCACCGAGGCCCCTGTCTTCTTCTCTTATTTCTCTCTCTAACCCTGCATCTCCTCCCCCGCCATTAAAGACCCCAAGAACTCCATGGACCCCCTCTTCTCTTATTTCTCCAAGGTTTTTGAGCCCAATAGGAACCCCAATGAAGAGAGTTTTGGTGAATATGAAGGCCTATTTAGAAGACATTGGGCATTTGACTAAGCTAAATCCACAAGATGCATGGCTCCCCATTACCGAGTCGAGAAACGGGAACGCATACTATGCTGCATTTCACAATCTCAATGCCGGGATCGGGTTTCAGGCTCTCATTCTTCCTGTGGCTTTCACTTTTCTTGGATGGAGTTGGGGGATTATCTCTTTGGTAATAGCATATTGTTGGCAACTCTACACACTCTGGGTTTTAGTGAGGTTACATGAAGCTGTTCCTGGGAAGAGATACAACAGATATGTGGAGCTTGCACAAGCAGCATTTGGCGAAAAGCTTGGAGTATGGTTAGCTCTCTTCCCAACAGTGTACCTCTCAGCAGGAACTGCAACTGCTCTTATCTTAATTGGTGGGGAGACCATGAAGCTCTTCTTCCAGATAGTGTGTGGACCCAACTGTGAATCTAACCCTCTCTCCACTATTGAATGGTACCTTGTCTTCACCACCCTTTGTATTGTTCTCTCTCAATTGCCAAACCTCAACTCCATTGCAGGGCTCTCTCTAGTAGGGGCCATCACAGCCATCACATACTCCACCATGTCGTGGGTCCTCTCTGTTAGCCAGCCTAGACCACCTTCCATCTCTTACCAACCCCTCAGATCTCCTTCCTTCTCAGTGACCGCTCTCTCTCTCTTGAATTCTCTTGGAATCATTGCTTTCACGTTTAGAGGACACAATCTGGCACTAGAGATTCAGGCAACAATGCCCTCAACCCTCAAGCACCCAGCTCATACACCAATGTGGAAAGGTGCTAAAGTTGCATATTTGTTGATTGCCATGTGCTTGTTTCCCATAGCAATTGGGGGCTTTTGGGCATATGGAAACTCGATGCCTGCAGGGGGGATGCTGAACGCCTTGTATGGGTTCCACAGCCATGACATCCCCAGGGGCCTCCTTGCAGTGACATTCCTCTTAGTGGTATTCAATTGCCTGAGCAGCTTCCAGATATACTCAATGCCAGTTTTTGACAGCTTCGAGGCCGGTTACACAAGTCGCACAAATAGACCATGCTCAATATGGGTTCGTTCTGGTTTCCGAATTTTCTATGGCTTCATCTCTTTCTTTATTGGCATAGCCCTTCCTTTCCTCTCGAGCCTAGCTGGGCTCTTAGGAGGGCTCACTCTACCAGTTACATTTGCCTATCCTTGCTTTATGTGGGTTCTCATTAAGAGGCCAACAAGATTCAGTTTTAGCTGGTATCTCAACTGGACCCTTGGAATATTGGGGATTGCTTTTAGCATGGCTCTCTCAGCTGGGGGTGTCTGGAGCATGGTGAATAGTGGATTGAAGCTCAAATTCTTCAAGCCAAGC
>gnl_Aquco_v3.1_Aqcoe6G197400.1
ATGGGTGAAGCAGCAGTAGAAGAAATAATAGTACACATACGTGATTATAATGTATCTGCAGGAAACAAAAACGACGTCGTCATACCCTCCCCACATCAAAGCCAAATTATGCCTACTCAGTTAACAAATTCATTGAGGTTAAGTAGCAATACTAATCCACAAAGTGATTGGCTCCCAATCACTGGGTCTAGACATGGGAATGTGTGGTACTCAGCATTTCATGCCATTAGTTCTGGTATTGGATTTCAAGCGCTAATGCTTCCGGTGGCATTTGCAACACTTGGTTGGACATTGGGAATCATATGTCTGTCAGTGTTGTTTTGTTGGCAATTCTACACCATATGGTTAATGATTCAACTGCATGAATCTGTTCCGGGGACTCGCTATGACAGATATATCCAGCTTTCCAAGGCTGCTTTCGGTGAAAAGCTAGGGAAGTTGCTTGGCATATTTCCAGTAATGTATTTATCAGGTGGTTCATGTGTGATTCTTATCATGGTAGCAGGTGATACCATGAAGCTATTCATAAAAATTGTGTGTGGGCCTGCAAGTAAATCAGAACCATTAACAACTGTTGAGTGTTACTTGTTGTTCATCTGCTTGGCCATTCTTCTGTCCCAATTTCTTCCCAATTTGAATTCCATAGCTTGGATTTCACTGATAGGTTCCATCACAGCAATATTATACTGTACGCTTTTATGGGCCATCGCCATTACCAAGAGTAGACCTACAGATATATCCTATGTTCCGGTTAAACCCAGAACAGATATCGGTGGTGCTTTTAGTGTATTTAATGCACTTGGAATCATAGCTTTCACTTTCAGAGGGCATAATCTTATACTTGAAATACAGGCCACAATGCCAACAAGTGAAAAATACCCATCATGTGTCCCAATGTGGAGAGGAATCAAGTTTGGTTATCTGCTTATTGCATTCTGCTTATTTCCGTTGGCAATAGGAGGTTTTTGGGCCTATGGGAACAAGATACCTACTGGTGTGCGTGGAGGAATGTTATATGCCCTGCAAACATTCCACAAGCACGACACTTCAAGATTTGTGTTGACATTAATAAGCTTATTAGTGTTGATACACTGTGTATGTTCATTCCAAATTTATGCAATGCCAACTTTGGACAATTTGACATTTGTATACACAAGCAGGAAGAAGAAACCTTGCTCGACATGGATTAAAGTTGCATTCAGAGTATTCTTTGGATGTTTAACTTTCTTTATTGCAGTAGCAATTCCTTTTTTAAGAGGCATAGCAGGTCTAATTGGTGGGATTGCATTGCCTCTCACCTTAGCTTATCCATGTTTCATGTGGATTACTATTAAGAAGCCTAAACGATTTACTGCAATGTGGTGTATTAACATGATACTTGGAAGCATAGGGACGATTGCAAGTGTTTTAGTCTCTGCAGGAGGAATTTACAGTCTAGTGCAACCGGGCATTGATGTTCGTTTTTTTGACCCT
>gnl_Aquco_v3.1_Aqcoe6G098900.1
ATGGATGAAAAACCAGAGATGGAGTTAATGTCAATTCCGGCAACCCCAAGATTATCTACACCGGAAATACAAACCCCATCGGGTCAAAGATCACCAAGACTATCATCAAAAGAAGCTAGATCTTCAACAACTAGAACACCTGCATCATTAATTTCACCAAGGTTTTTAAGTCCAATTGGAACACCAATGAAAAGAGTTTTGATTAATATGAAAGGTTATTTAGAAGATGTTGGTCATTTAACTAAGCTTAATCCACAAGATGCTTGGTTACCTATTACAGAATCAAGAAATGGGAATGCTCATTATGCTGCTTTTCATAATCTTAATGCTGGTATTGGTTTTCAAGCTCTTCTTGTTCCTGTTGCCTTTGCTTTTCTTGGTTGGAGCTGGGGGATAATTTCCTTGACCATAGCCTACTTTTGGCAACTATACACTTTGTGGATTTTGGTCCAGTTACACGAAGCAGTTCCAGGGAAGAGGTACAACAGATATGTGGAGCTTGCACAAGCTGCATTTGGGGAAAGGTTGGGTCTGTGGTTTGCTCTCTTCCCAACAGTGTACTTATCAGCAGGGACTGCGACAGCACTTATTCTTATTGGAGGGGAGACAATGAAGCTCTTCTTTCAAATAGTTTGTGGCCCTCTTTGTTCCACTAATCCTCTGTCGACCATTGAATGGTATCTTGTATTCACTTCTCTATGCATTGTTCTGTCCCAACTTCCGAACCTCAACTCAATTGCGGGACTCTCTCTCATAGGAGCAATCACTGCCATCACATATTCTACCATGGTGTGGGTCCTTTCTGTTAGTCAACCAAGACCACCCTCCATCTCTTATGAACCCCTTTCATCCCCTTCATTCTCTGCATCGGTCTTATCAATTTTGAATGCTCTTGGAATCATAGCATTTGCATTTAGAGGTCACAATCTTGCCCTGGAGATTCAGGCAACAATGCCTTCAACTTTTAAGCATCCAGCTCATGTGCCCATGTGGAGAGGAGCCAAAGTTGCCTATTTCTTCATTGCCATGTGCTTGTTCCCTGTTGCCATTGGAGGTTTTTGGTCTTATGGAAATCTGATGCCTCAGGGAGGGATCCTGAATGCCTTGTATGGATTTCACATCCATGACATTCCTAGAGGGCTTCTCGCAACAACTTTCCTCTTAGTTGTGTTCAATTGCCTGAGTAGCTTCCAGATATACTCTATGCCTGTTTTTGACAGCTTTGAAGCTGGTTACACCAGTCGTACGAATCGCCCTTGCTCAATCTGGGTACGATGTGGGTTTCGAGTTTTCTACGGCTTCATCTCCTTCTTCATTGGGATTGCTCTCCCTTTTCTTTCCAGCATTGCTGGTCTGTTGGGAGGTCTCACTCTTCCTGTCACCTTTGCTTATCCTTGCTTCATGTGGGTTCTTATAAAGAAGCCTCAGAAATTTAGCTTTAATTGGTATTTCAATTGGACACTTGGGTGGTTGGGAATTGCTTTTAGCTTGGCATTCTCAATTGGAGGTGTTTGGAGCATGGTAAATAGTGGTTTGAAGCTTAAATTCTTTCAGCCAAAC
>gnl_Aquco_v3.1_Aqcoe5G172100.1
ATGGATGAGAGACCAGAAGCAGAGCTAGTATCAATACCACCAACACCAAGAATGTCGACACCAGAGATACTAACACCTACAGGCCTAAGATCACCAAGAATGGGAGGATCTAAGGAAGGAAAATCATCGACAACATGGACACCCACATCATTGATATCTCCTAGGTTTCTAAGTCCAATAGGTACACCAATGAAGAGGGTGTTAGTAAACATGAAAGGGTACTTGGAAGAAGTAGGCCATTTGACTAAGTTAAATCCACAAGATGCTTGGCTTCCTATAACTGAATCGCGTAATGGGAATGCTCATTATGCTGCTTTTCATACCCTCAATGCTGGTATTGGATTTCAAGCTCTTCTGCTGCCTGTTGCCTTTGCCTTTCTTGGATGGAGTTGGGGGATAATATCATTGACCATTGCTTACTTTTGGCAATTATACACTCTCTGGATTCTGGTCCAACTACATGAAGCTGTACCAGGGAAGAGATACAACAGATATGTGGAGCTTGCACAAGCAGCATTCGGGGAAAGGCTAGGTGTTTGGCTTGCTCTTTTTCCAACAGTTTATCTTTCAGCAGGGACTGGAACAGCCTTAATCCTTGTTGGAGGGGAAACCATGAAACTCTTCTTTCAAATAGTCTGTGGCCCTCAATGTTCATCAAATCCATTATCAACTGTTGAGTGGTATCTAGTGTTTACTTCCCTATGCATAGTTCTATCTCAGCTTCCAAACCTTAATTCCATTGCTGGTCTATCACTCGTAGGAGCTGTGACAGCTATCACATACTCAACTATGGTTTGGATTCTTTCAGTTAGCCAAACTAGGCCACCTACAATTTCTTACCAGCCTATGGCTTTACCTACATTCGGTGCCTCTGTTTTCTCAGTCATGAACGCACTTGGAATCATAGCCTTCGCCTTTAGAGGCCATAATTTGGCTCTAGAAATTCAGGCAACAATGCCGTCAACTTTTAAACACCCAGCACATGTGCCCATGTGGAGAGGAGCCAAAATTGCCTATATCTTAATCGCGATGTGCTTGTTCCCTCTCGCTCTTGGAGGGTTTTGGGCTTATGGAAACCTTATGCATCCAGGAGGGATTCTAAATGCTCTGTATGGATTTCACAAAGACGACATTCAGAGGGGAGTGCTCGCAACAGCCTTCCTCTTGGTAGTAATCAACTGCCTAAGTTGCTTCCAGATATATTCAATGCCTGTTTTCGACAGCTTCGAAGCTGGTTACACTAGTCGTACCAATCGACCCTGCTCAATTTGGGTGCGTTCTGGTTTCCGAGTTTTGTGTGGTTTCATCTCTTTCTTTATTGGTGTAGCACTCCCCTTCCTCTCTAGCCTTGCTGGTCTCTTGGGTGGTCTTACTCTACCAGTTACCTTTGCTTATCCTTGCTTCATGTGGGTTCTTATAAAGAAGCCTCAAAAGTTCAGTTTTAATTGGTATTTCCATTGGACCCTCGGGTTTTTGGGGATTGCTTTTAGCTTAGCCTTTTCCATTGGAGGAATTTGGAGCTTGGTGAACAGTGGCCTTAAGCTAAAATTCTTTAGTCCCAAT
>gnl_Arath_TAIR10_AT4G35180.1
ATGTCTATAGCATTGGGAAACTTATTTGATTTGGAATCACAAGAAAGTGGTGGTTCTCCTTTATTTATGTCACCAGCCCCCTCCACGGATCCACAACCAATCTCCGGCGAAAAAAACGGCGGCGATGGTGGTAGGATTCCGGTAGAAGAGTGGCTGCCGATCACAGAATCAAGAAAAGGAAATGTTTATACGGCGACGTTTCATCTTCTCTGTTCGGGAATTGGTCTCCAAGTGATTCTTCTTCCTGCAGCTTTCGCAGCACTCGGATGGGTATGGGGAACGATAATCTTAACGGTAGGGTTTGTATGGAAGCTCTACACGACGTGGCTTCTTGTTCAACTCCACGAAGCGGTTCCGGGAATTCGTATCAGCAGATACGTGAGACTCGCAATTGCTTCTTTTGGTGTGAAGCTTGGGAAACTTCTCGGAATATTCCCTGTGATGTATCTCTCAGGAGGAGCTTGTACGATTCTGGTTATAACCGGAGGGAAATCAATACAACAACTGTTACAAATTATGTCTGACGACAATACAGCGCCACTTACTTCAGTGCAATGCTTCTTGGTTTTTAGTTGCATTGCGATGATCATGTCTCAGTTTCCGAATCTAAATTCTCTCTTTGGAGTCTCGTTGATCGGTGCTTTTATGGGAATTGCGTATTGCACCGTGATATGGATTTTACCTGTAGCTAGTGACTCACAAAGGACTCAAGTCAGTGTCTCGTACGCTACAATGGATAAAAGTTTCGTTCACATTTTCAACGCTATTGGATTGATAGCTCTAGTATATCGCGGGAACAATCTCGTCCTTGAGATACAGGGTACTCTTCCTTCCGATTCAAAGAACCCTTCATGTAAGACAATGTGGAGAGCAGTGATGATCTCTCATGCTCTCGTCGCGATTTGTATGTTTCCATTAACGTTTGCTGTATATTGGGCATACGGAGACAAGATTCCGGCGACGGGAGGTCCCGTGGGCAACTATCTGAAACTTTACACACAAGAGCACTCGAAGCGAGCAGCCTGTTTCATACACCTCACGTTTATCTTCTCTTGCTTATGTTCATATCCGATAAACTTAATGCCGGCGTGTGACAACATAGAGATGGTGTACATAACCAAGAAGAAAAAGCCTGCATCCATCATTGTCCGGATGATGTTGCGTGTGTTTTTGAGCTTGGTTTGTTTCACTATAGCCGTTGGATTCCCGTTCTTGCCTTATCTAGCGGTTCTTATTGGAGCAATAGCCTTGCTTGTGACGTTTACGTATCCATGTTTCATGTGGATCTCTATCAAAAAGCCCCAAAGGAAAAGCCCAATGTGGTTGTTTAACGTTTTGGTGGGTTGCCTAGGTGCTTCTCTCAGCGTTTTGCTTCTGGTTGCCTCGGCTATGCGTTTGGCTCAAAAGGGTTTGCATGCTAACTTCTTCAGACCC
>gnl_Arath_TAIR10_AT1G47670.1
ATGGACGAAAGACCCGAGACAGAGCTAATATCAATACCAGCCACACCACGAGTTTCAACACCGGAGATTCTAACTCCCTCCGGTCAAAGATCACCTCGTCCGGCCACCAAACCATCGTCGGCGACATGGACTCCGACTTCGTTCATATCACCGAGGTTCTTGAGTCCGATTGGTACACCAATGAAACGAGTTCTTGTGAACATGAAAGGGTATCTTGAAGAAGTTGGTCATCTCACTAAGCTAAACCCACAAGATGCTTGGCTTCCAATCACTGAATCTCGTAATGGAAACGCTCATTACGCTGCTTTTCACAATCTCAACGCTGGTGTTGGTTTTCAAGCCCTTGTTCTTCCCGTCGCGTTTGCGTTTCTTGGCTGGAGTTGGGGAATACTGTCTTTAACAATAGCATATTGCTGGCAACTCTACACACTGTGGATTCTGGTTCAGTTGCACGAAGCTGTCCCCGGGAAACGCTACAATCGATATGTCGAGCTTGCACAAGCTGCTTTTGGAGAAAGGTTAGGAGTATGGCTTGCATTGTTTCCTACGGTTTACTTATCAGCAGGAACCGCGACAGCGCTGATTCTGATCGGTGGAGAGACAATGAAACTCTTCTTCCAGATAGTTTGCGGTCCATTATGCACCTCGAATCCGTTAACAACAGTTGAATGGTATTTGGTGTTTACATCTCTCTGCATCGTTCTGTCTCAGCTACCAAACCTCAATTCTATTGCGGGACTCTCCTTAATAGGAGCAGTGACTGCAATAACTTACTCCACAATGGTTTGGGTTCTCTCTGTGAGCCAACCAAGACCAGCCACTATCTCATACGAGCCTCTTTCTATGCCTTCGACTTCTGGTTCACTCTTCGCTGTTTTGAATGCTCTTGGCATTATAGCTTTTGCCTTCAGAGGTCACAACTTGGTTTTGGAAATTCAGTCGACGATGCCATCAACGTTTAAGCATCCTGCTCACGTACCAATGTGGAGAGGAGCCAAAATCTCTTACTTCCTCATTGCTCTGTGTATCTTTCCAATCTCCATCGGAGGCTTTTGGGCTTATGGGAACCTTATGCCTTCAGGAGGTATGCTTGCTGCTTTGTATGCATTCCACATTCACGATATCCCGAGAGGCTTATTAGCGACGGCATTTCTCCTAGTAGTCTTCAGCTGCTTGAGCAGTTTTCAGATATACTCCATGCCTGCCTTTGACAGCTTTGAAGCTGGCTACACAAGCAGAACCAACAAGCCGTGTTCGATTTGGGTCAGATCAGGTTTCCGAGTCTTTTTTGGTTTTGTCTCGTTTTTCATCGGTGTTGCTCTCCCTTTTCTGTCTAGTCTTGCGGGGTTGCTCGGTGGACTCACTCTCCCGGTCACATTTGCTTATCCTTGCTTCATGTGGGTCTTGATTAAGAAACCGGCGAAATACAGTTTCAATTGGTATTTCCATTGGGGATTAGGTTGGTTGGGAGTTGCATTCAGCTTGGCATTCTCCATAGGTGGGATCTGGAGTATGGTTACCAATGGACTTAAGCTCAAGTTCTTCAAGCCGCCTAAC
>gnl_Betvu_v1.2_Bv1_012830_aofx.t1
ATGGATGAAAGGCCAGAAAGCGAGTTAATCTCCATTCCAGCAACACCAAGAACAACATCAACACCAGAAATACTAACTCCAACAGGTCAAAGATCCCCTAGGCCAACAATCACAGCCGTATCGGCGACGGCGAAAGAGTCGAAGTCCGCAGCGTGGACACCGACGTCGTTTATATCGCCGAGGTTTTTAAGCCCCATTGGTACGCCCATGAAAAGGGTACTTATTAATATGAAAGGTTACTTAGAAGAAGTTGGTCATTTGACTAAGCTTAACCCACAAGATGCTTGGCTTCCTATTACTGAGTCTCGTAATGGAAATGCTCATTACGCTGCGTTTCATAACCTTAATGCTGGTGTTGGTTTTCAAGCTCTTTTTCTTCCTGTTGCCTTCTCTTTTCTCGGATGGGGTTGGGGTATATTTTCGTTGACCATAGCCTACTTTTGGCAACTTTATACGCTTTGGGTTTTAGTTCAGCTACATGAAGCTGTGCCCGGGAAAAGATACAACAGATATGTAGAGCTGGCACAGGCTGCTTTTGGGGAAAAATTGGGTATATGGCTTGCACTCTTTCCAACCGTTTACTTGTCTGCTGGAACCGCAACTGCTTTAATACTTATTGGAGGAGAGACCATGAAACTGTTCTTCCAGATTGTTTGTGGACCACTTTGCTCTTCAAACCCTTTAACTACTGTTGAATGGTACCTGGTTTTCACATCCTTATGCATTGTTCTATCTCAACTTCCGAATCTTAATTCAATAGCAGGACTCTCACTTGTTGGAGCAGTCACAGCCATCACTTACTCCACTATGTTTTGGGTGCTGTCTGTGAGTCAAGAAAGACCACCACAAATCTCTTATGAGCCGATCTCACTTCCATCTGCAACAGCTTCTTTGTTTTCAGCTCTGAATGCTCTTGGAATAGTAGCGTTTGCATTTAGGGGCCACAATTTGGTCTTGGAGATCCAGGCTACTATGCCATCAACTTTTAAGCATCCAGCTCATGTACCAATGTGGAAGGGAGCTAAAGTTGCATATTTTTTCATTGCTATGTGCCTCTTTCCCATGGCAATTGGAGGATATTGGGCTTACGGAAACCTTATGCCTTCTGGAGGGATGCTAACTGCTATATATGCATTCCATAGTCACAACATTGCCAGAGGACTACTTGCAATGGCTTTCCTTTTGGTCGTATTCAACTGCTTGAGCAGCTTCCAAATATACTCGATGCCTGTTTTCGACAGTTTCGAAGCCAGCTATACGAGCAGGACTAATCGCCCATGCTCAGTATGGGTTAGGTCCAGTTTTAGAGTTTTCTACGGATTCATCTCTCTGCTGATAGGTGTGGCACTCCCATTTCTATCAAGCCTTGCAGGTTTGCTGGGAGGGCTCACTCTCCCCGTCACATTTGCTTATCCTTGCTTCATGTGGGTGCTCCTTAAGCAGCCTCCAAAACACAGTTGCAGTTGGTATTTCAACTGGATATTAGGATGGATGGGAATTGCTTTCAGCCTGGCGTTCTCAATGGGAGGAATTTGGAGTATTATTACTAATGGGCTCAAGTTGAAGTTCTTCAAGCCAAGT
>gnl_Betvu_v1.2_Bv9_213160_nwfq.t1
ATGAGTGAAGCAAAGGAAATAAACTCAGCCCCTCTAACACCAAGATCAGGCATAGCCAGCCCATACACGGCCCCTCTAACACCAAGATCAGGCACAGTCACCCCATTTACACCACCAATCTCGGCCCCGCCGTCGCAATTACACTCTCCATCTCTTTCTCGGTCGCCCCTCCTCTCGTTTAACGAGAACGTCGAGCCCATAAAAGGTCTTAATGGGACTAATAGAACACCCAAAGGCTCAAGGCCGAGGACACCGGTTCAGTTTATTACCCCATTCGCTAGCCCACTTAGGAGGGCTATAACTCCTTTGGCTAGTCCACTAAGGAGGGCTCTAACCCCCTTGGCTAGCCCACTTAGGAAAGCTATTAGCATGACTAAGCTTGATCCTCAGGATGCTTGGCTTCCTATTACAGAGTCTAGGAATGGGAATGCGTTTTATGCTGCCTTTCATACTCTTTGCTCTGGGATTGGGATTCAGGCTCTTGTTCTTCCTGTTGCTTTCACCATCTTGGGCTGGACATGGGGAATCATCTGCTTAACATTATTCTTCGTATGGCAGCTCTACACCCTCTATTTACTAGTTCAACTCCATGAATCAACCGAAACCGGCGTTCGTTACAGCCGTTACTTCACTCTTTGTATTGCAGCATTTGGTGAAAAATCAGGTAAGCTAATGGCAATGTTCCCATACATGTACTTATCAGCTGGCACGTGTGTGCTGCTGATTAGTATAGCCGGTGCCACATGCAAGATACTATTCCAAATATTATGTGGGCCCGATTGCACGGCCAAGCCCTTAACCTTGACGGAGTGGTACTTGGTTTTCACTTGTGCTGCCGTGGTGTTGTCACAGCTACCAAATATGAACTCCATTGCTGGTGTTTCTTTGGTTGGTGCGATCACCGCCGTCGGATATATCACCATTATATGGGCTGTTTCCGTTGCTAAGCATCCTCTGCCTGGAGTGTCTTATAACCCGATCCGTTATTCATCGGATATTAAGAATGTGTTTAGTATTCTTAATGCCCTTGGAATTATTGCCTTCGCTTTTAGAGGCCACAATCTCATACTCGAAATTCAGGCAACAATGCCTTCAAGCGAGAAACACCCATCAAGAGTGCCCATGTGGAAGGGTGTCCAATCCTCCTATCTCCTTATTGCCATGTGTTTGTACCCTCTTGCAATTGGGGGTTATTGGGCTTACGGGAATTCGATACCACAAGATGGAGGCATGCTAACAGCCCTATACCAATTTCATGGACGTGACACATCTCGATTCATCTTAGGCTTAACAAGCGTAATAGTAATTATCAATGCCCTAAGCTCGTTCCAAATCTATGGCATGCCAATGTTCGATGACATCGAGTCCAAGTACACAATGAGGAAGAAGAAGCCATGTCCGTGGTGGCTACGAGCCTTATTCCGAGCCCTTTGTGGATTTTTATGCTTCTTTTTCGCGGTTGCATTTCCCTTCGTTGCAAGCTTCGCTGGCCTAATTGGGGGGATTGCTTTGCCCTTAACCTTAGCTTACCCTTGTTTTATGTGGGTAGTTATGAAAAAACCTAAGGTGTATGGTCCAATGTGGTGCCTTAATTGGGGATTAGGAGTTCTTGGGATGATCCTTAGCGTGTTGATGATTGCTGCTGGCATTTATGTTGTTATTGCTAATGGGGTTGAATTTCATTTTTTCAAGCCTCAC
>gnl_Betvu_v1.2_Bv9_213170_wnyw.t1
ATGAGTACCAGTAATCGAATCACACCTATCGAATGGGAAGAACTCCCAGCACAAAAGAATGTAGATTTAGAAAACAATTCAATAGAAATGCAAAAGGAGAGTGACTCAACAGATGCATGGCTTCCCATAACTGAATCAAGGGAGGGCAACGTATGGTCGTGCATATTTCATCTAGTATCATCTCGACTTGGCACGCAAGCTCTTTTCCTTCCTGTTGCATTTGCCACTCTTGGATGGGTATGGGGAGTAATATATTTGTCATTAGGATTTGTTTGGCAACTATACACAGGATGGCTTCTTGTTCATCTTCATGAATCATCATCCGGTGTTCGCTACAGCCGATTTCTCCAACTAGCATCCACAGCGTTTGGTCCAAAACTCGCGAAATGGTTGTGCACATTTCCAGTGTTGTATTTATCAGGAGGAACATGTACCATATTGGTTGTAACAGGCGGTTCAACATTAAAACTTTTGTATGATGTGATTTGTTCCCAGCTTTCTCATTGTCCAAAAAACTTGGACACCAGCATATGGTTCTTAATATTTGTTCTTATAGCATCCCTACTTTCTCAACATCCTAGCTTGAACTCGCTTAGATGGGTATCATTTCTCGGATCCATTGTTTCGTTACTGATTTTCGCCATTCTGTGGATTACATCCATTGCCAAAGGCAGTATCAAAGATGCATCTTACAATCCCACATATGAAGATTTGGGAGATAAATTGACTAGTTTTATCAGCACAATTTTTGCAATGGAATTGATTGCTCTTTCTTTTAGAGGTCATAACCTAATCCTTGAAATTCAGGGGACGTTGCCTTCTAACTCCAAACATCCATCCCATATAACAATGTGGAAAGCTTTACAATTCTCTTACCTTTTGGTGGCATTGTGTATTTTCCCCCTAGCCATTGCTGGATATTGGGCTTATGGAGATAAGATGACGAGAACTGGGATGTTATATGCATTGAGAGAATTCCACAAAGATAAAGGGTCAACAACTATATTAGGATTGATATTGGTGCTCCTCTCAGTGCATCAACTATGCTCCTACCCAGTATATGCCATGCCAACTTATGACAACTTTGAGTTACGATATGTGATGGCGAAGAAGAAGCAGTGCCCTGTTTGGATGAGAAGAACATTTAGGTTGTTTTATTGTTTTGCTGTGAACTTCTTTTTAGCAATGGCATTGCCTTTCCTACCAAGCTTAGCACCCATTACAGGAGCAATTGCGATGGTTTTAACATTTTCTTACCCTTGTATCATGTATGTTTGTATAAAAAAACCCAAAGTTTGGGAGCCTATGTTTTTGCTTAATTGGGGACTTGGCTGCTTAGGTGTAGTCTTGAGTGTTATATACTTCATTGTATCTATTTGGGTACTTTCTAGGGAGGGCCTAACAGCCAATTTCTTCAATCCAAAC
>gnl_Betvu_v1.2_Bv9_213180_ixku.t1
ATGCAAGAAGAAACATTAAAAGATCAAAATGCTGTTGCAGCCATTGTTGCTGATTCAATCACCTTAGAGTCCAAAACATCAGTAGATCATTTTTCTATCTCCATTATCAATGAGAGTAGCAGGAGTACTAGAATTAATCCTTTGGAAGAACATGATTATGAAGATAATACAATTATTAACAGTAATAATAATAAAAATTATAACGTAAGTTTTTCATCAGAAAGAAAGGTTGAAGAAGAGGAAGGAGAGAAAAAGGAAGAAATTCATCCAATAGAAGCATGGCTTCCTATCACAGAATCAAGAAAGGGAAACTTATATTTCTGCATCTTTCATTTGCTTTCTTCTGGGCTTGGAATTCAGTCACTTGCTCTTCCTCTGGCTTTTACAACTCTTGGCTGGTTTTGGGGAATCACATGGTTTTCAATGGCATTCATATGGCAACTCTACACCATTTGGCTTCTTACTCAACTCCATGAATCCTCCACTGGCTATCGCTGCAGCCGATACCTCCAACTAGCCATGGCAGCATTTGGTCCTAAGCTTGGGAAATTGCTAGCTCTCTTTCCAGTAATGTACTTGTCTGGAGGAACCTGTGTAACACTTCTGATAGCTGGTGGTGGGACAATGCAACATCTATACCATATACTGTGTCAAAATGGTGATATTTGCCATCCAAACTCACCAACTACTATAGAATGGTACTTGGTTTTTGTATGCTTAGCCATTGCTATAGCACAGCTCCCTAACTTGAATTCAGTGGCTTGGGTATCACTAATTAGCGCGATCACAGCCATGGTTTACTGCACTCTTATCTGGATTTTATCCATCAGCAATGATGGACATACTGGATATACATACCGCCACCCTGCTAAGGGGTTGGAACTTGAGATGAGATCATTCAAGGATGTTCTATTGGCAATTGGGGTAGTTGCTTTTTCTTTCAGAGGTCATAACCTTGTGCTTGAGATTCAGGGAACTCTACCAGCAAACACAAAAGATCCAACCAACAAAAGAATGTGGAAAGGAGTAAAAATTTCATATGCACTAATAGCAATATGTTTGCTTCCCCTAGCAATTAGTAGGTACTCGGCCTATGGGAACTTGATATCAAATGCAGGGAAGTGGAATACAAAATTCCATGGGAAACATGGCTCAGACTTGAAGCTAGCCATAATATACTTCTTTCTCATCATAAACAGTCTATGTTCATTTCAAGTTTATGCAATGCTAGTTTTCGACAATTTTGAGCTGCGGTACGTGACAATCAAGAAGAAGCCCTGCACCTGGTGGCTAAGAGCAGGGTTAAGAATATTTTTCGGGGCATTGGTATTCTTCATAGCAGTCGCGGCTCCATTTTTGCCCCTACTAGCGCCTCTAATCGGAGGGATTGCTTTACCAGTTACCTTTGCTTACCCATGTTTTATGTGGATCTCTATTAAGAAACCCTGTAAATTTGGTGCAATGTGGTTTCTTAACTTGGTTCTTGGTAGCTTAGGCATTCTGCTTAGTGTTTTGTTAATCATCGCAGCTATTTCCAATCTTGTAACCAAGGGTCTATCTACCAATTTCTTCCATCCTAAACCA
>gnl_Betvu_v1.2_Bv_014030_jjnp.t1
ATGTACTTATCAGGTGGTACGTGCGTTGCTCTTGTCATGTTTGGAGGAGAGACGATGAAGATTTTCTATGGAACAGTGTGTGGGCCCGCTTGCAAAGTGACTAACCCCTTAACCACTATAGAATGGGTTCTTAATGCAATTGGGATGATTGCTTTTGCCTTTAGAGGGCACAACTTAGTGCTGGAAATACAGGGAACAATGCCAACTAGTACAAAATACCCATCAAGAATACCAATGTGGCGAGGAGTGAAGTGTGCATATGTGATTATTGGACTGTGCTTGTTTTCTGTCGCAATTGGTGGATATTGGGCCTATGGAAACTTGATCATACCTACAAATGAAGGGCTACTAAACGCCGTGCATAAGTACCATGAGCACGACACATCCATGTTTATACTGTGTTTCACAAGCCTGCTTGTTGTGATTCACATCCTCAGTTCATTCCAGATATATGCAATGCCGGTTTTTGACAACATGGAATCCCGATACACAAGCTGCAAGGAGAGACCATGCCCTCGATGGTTGAGATCGGGAATCCGTGCCTTCTTTGGATGCTTAGTAGTCTTCATAGCATTTGCATTACCATTCTTGCCGAGTTTGGCTGGACTATTAGGAGGTATTGCACTGCCTGTCACCTTAGCATATCCCTGCTTCATGTGGATAAATATCAAGGAACCGCGAAAGTTTAGCTTAATGTGGTACCTTAATTGGGGGCTAGGATGTCTTGGGATACTTCTGAGCATTTTGCTGGTGACCGGCGCTATATGGAGTATAGTGATAACAGGGATTCCAGTCCACTTCTTCAAGACAGAA
>gnl_Betvu_v1.2_Bv_016720_dyqr.t1
ATGTCTTTTAGTGATGAAGTATCATCAGCTCCTAAGCAACTCCGGTGGTTCTTTTCCCATTCGCCGCTGTTCGGCACACCGGCCGGGCTAAGCTCCGATGATGCTATTATACCCAAGAGCCCCATAAGTTTTCAAATAATGACTCCCATATCCAGCCCCATGAAAAAGGTTGTTACAAGCATGCATAGTTACTTGGAAGAAGTTGGTCACATTACAAAGGTTGACCCCCAAGATGCTTGGCTTCCTATCACTGAATCTAGAAATGGTAACGCCTTTTATGCTGCCTTTCATACCTTATGTTCAGGGATCGGTTTACAAGCTCTTCTGCTTCCCTTAGCTTTCACATCCCTTGGT
>gnl_Carpa_v0.4_evm.model.supercontig_20.138
ATGTCGAACAGAGTGGTGGACATGGGAGACTTGGCTGATCTTATTGATATCAATGAGACGGCACCAAGCCTTTGTCACCAGCTTTCTCATTCGAGCTCGAAAGGATCTCTGCAGATAATCACCATTGCCGCCAGCTCGAAAGGGTCTGATGCGTTCGTGGGTGGCAGCATGAGCCGGCGCTCTTTTAGGTCCGAGGTTGTCGGCGATCTTATTGTCTTTACTCCTGTCATATTAGAAGAATGGCTTCCCATTACAGGCTCCAGGAACGGCACCGTTTTGACCTCCATTTTTCACTTGTTATGTTCTGGGATTGGGTTCCAGACCCTGCTTCTTCCTCTCGCATTTGCCATGCTTGGCTGGGTGTGGGGGACCATAGCTTTGTCACTAGTATTTATATGGCAGATTTATACAACATGGATTCTTGTTAACCTCCATGAACCAGTTCCCGGAACTCGTTACAGTCGATATGTTCGTCTCTCCATTGTCGCCTTTGGTCCAAAACTTGGAAAATTGCTTGCAATATTTCCAGTGATGTATTTATCAAGTGGGTCCTGTGTGATGTTAGTGATCACAGGAGGATTAACAATGGAGCAACTCTATAAGATCATGTGTGGAGGTGAAGGTCATGCGTGTGATCAAGCAAAATCACTGAGTGGGCCAGAGTGGTTCCTCGTGTTCACTTGCATTGCCATTGTTATAGTTCAATTGCCAAAGTTGAACTCAATTGCTAGGGTTTCCATGATTGGTGCTATCACTGCTATTGCTTATTGTACTTTGATTTGGGTCCTACCTATTAAAGATGGAAGAAAGCTTACTGGTGTATCCCATGAGACAGTTTTAACATCAATTGAAACTGGGATGGCTGGTTTTAGTAGGATCCTCACAGCCATTGGTATCATCGTGTTTGCTTGTAGAGGTCACAATCTTATTCTTGAAATTCAGGGAACATTGCCTTCCAGTGAAAAACACCCATCAAAAAAGAAAATGTTGAGAGCAGTATTTCTATCTTATTTGTTGATAGCATCATGTTTCTTCCCACTTGCAATAGTTGGATACTGGGCTTATGGCAACAAGATACCGACAATTGGAGGGATAATAATCCCATACTTAGACTTCTATGGACACAACTACTCAAAATTAGTAAAATGCCTAATACATATTCTGGTAATTATAAGTTGCTTAAGTTCATTCCCAATCTACGCAATGCCAGCTTTCGACAATATAGAATTGATATACTCTATCAAAAAGAAGAAGGCTTGTCCATGGTGGCTTCGAACAGGTTTTCGCATAATTTACGGAGGAATAGCTTTCTTCATAGCAGTAGCTCTGCCATTCTTACCATTTTTGGGAGGTCTAATTGGAGGACTAGCATTGCCATTAACGTTTGTATATCCATGTTTCATGTGGGTAAAGATGAAAAAACCAAAGAGGACTAGTGGGATGTGGTGGGGTAATATAATGCTTGGTAGCTTAGGCATTGTTGGTAGTGTTATGGTAGTAGTTACCTCGGCTTGGAATTTGGCCGACAAAGGTTTACATGCTAACTTTTTTAAACCT
>gnl_Carpa_v0.4_evm.model.supercontig_20.139
ATGGGCAACGATGATATAAGCTCTGCTCCCGTAACACCAAGTAGACCACCAATATCTGCTCCGCCATCTCAGCTTCATTCTCCATCTCTTTCTCGCTCGCCACTCCTCTCTGCCGCGGATCACGTGGACGGCACCGACATAGCCAAGGCCTCGAAGAGCTCGACCCCGAGAATTCGAACACCGCGGTTTATTAGTCCACTAGGAACTCCTATTAGGAAAGCTCTACAGCTCACCAAGCTTGACCCTCAAGATGCTTGGCTCCCCATCACTGAATCTAGAAATGGAAACGCTTACTACGCTGCGTTTCATACTCTTTGCTCCGGAATTGGAATCCAAGCCCTTGTTCTTCCCGTTGCCTTCACTATTCTTGGGTGGACATGGGGAATTATAAACTTGAGTGTGGCATTTATATGGCAGCTTTACACCCTGTATCTGCTGGTCCAACTCCATGAATCCCCTGAAACTGGCATCCGTTACAGCAGATATCTTCAACTCTGCGTTGCAACTTTCGGTGAAAGACTAACAAAATGGCTAGCTCTCTGCCCCATATTGGACCTGTCAGCCGGCACCTGCGTAGCGCTCCTCATCATCGGAGGATCAACCTCCAAGATTTTCTACCAAACAGTGTGTGGGTCCCACATCTCGTGCATGAGCACCCCTTTGACCACCGTCCAGTGGTTCGCGGTCTTCACCAGCGCCGCCGTCATCCTCTCTCAACTCCCTAACTTGAACTCCATCGCCGGAGTCTCTCTCCTCGGCGCCGTTACTGCCGTCGGTTACTGCACGCTTATATGGGTGGTGTCCGTGCTGGAAGGCAGGTTGCCTGGCGTTTCCTACAATCCAATTCGAGACAGTTCCCCAGTCGTTAGAATCTTTGATGTCCTTAACGCAATTGGGATTATCGCTTTCGCCTTTAGAGGCCATAATCTTACACTTGAAATACAGGCAACCATGCCATCAGACGAGAAGCATCCCTCACGAGTGCCAATGTGGAGGGGTGTTAAATTTGCCTACTTAGTAGTCGCTCTGTGCTTATTTCCTCTGGCAATTGGGGGTTATTGGGCATACGGCCAAAAGATACCAGAAAATGGAGGTATGTTAACAGCGTTGTACACATTTCACGGCCACGATACCTCCCGGTTTATCTTAGCATTAACAAGTTTATTCATCATAATTAACGCTGTGAGCTCGTTTCAAATATACGGCATGCCAATATTCGACATAATGGAATCCCATTACACACGAAGGATGAAGAAAGCATGTCCGTGGTGGTTACGGGCACTATCAAGGGGGGTGTTCGGGTTCGGGTGCTTCTTCGTGGCGGTAGCAATTCCGTTCTTAGGAAGCCTAGCAGGTCTGGTGGGAGGACTTGCATTACCAGTGACATTGGCTTTCCCATGTTTTATGTGGTTGAAGATTAAGAAGCCTAAGATGTTTAGCTCAATGTGGTGGATAAATTGGGTTTTAGGCCTTTTGGGTATGACGCTGAGTTGGATTTTGGTTGCTGCTGGGACTTATGTCATAATTCATACTGGGATTAAAATAAGCTTCTTTAATCCTCAG
>gnl_Carpa_v0.4_evm.model.supercontig_26.222
ATGGGTGAGGAGGTAGTGAGAGATGTAGGGAGTAACTCAGTTGAATTCAATTCTCAATCAGCGGTGGTGGATTCGTCCCCTAAAAGTCCATTTGGCCAAATAACTAGTCCCATGAAAAAAGCTTTTGCAAGCATGCAAAGTCACCTTGAAGAAGTCGGCCATTTCACCAAGCTTGACCCTCAAGATGATTGGCTTCCTATTACTGAGTCCAGGAATGGAAACGCTTACCACTCCGCGTTTCACACGCTGAGTTCTGGTATCGGGTTTCAAGCCCTGCTTCTTCCGTACGCCTTCACTACCCTCGGTTGGGTCTGGGGCATTATCTGTCTCTCCCTGATTTTCACTTGGCAACTATACACGTTATGGCTTCTGATCCACCTTCATGAATCCGAATCTGGGATACGTTACAGCAGATACTTGCGACTATCCATGGCGGCTTTTGGAGAAAAGCTAGGGAAAGTGCTGGCATTATTTCCAATTATGTACCTATCAGGGGGCACGTGCGTGGCACTAATCATGACATCAGGTGAGACTATCAAAATATTCTTCCAAATCGTGTGCGGTGAAACCCCTTTGACCACCATAGAGTGGTATGTCTTATTCACTTGCACAGCCATTGTTATTGCTCAACTCCCCAACTTGAATTCAATTGCTGGAGTTTCCTTAATCGGAGCTCTCTCTGGCATCACTTACTGCACCCTTCTATGGCTGCTCTCCGTCATTCACGGCAGACCCAACAGTGTGTCTTATGACCCTCCCGGGGACGTTCTCTCTATGCCTACCCTCAACGCACTTGGTATCGTAGTCTTCGCCTTCAGAGGCCATAACCTTGTTCTCGAGATACAGGGGACTATGCCCTCCAGTGCACACCACCCATCTCGCGTACCAATGTGGAGAGGAGTTAAGTTAGCGTATCTGATAATCGCCATCTGCATTTTCCCCCTCGCAATTGCTGGCTATTGGGCTTACGGCAATTTGATACCAGCCAATGGAGGGATGTTAAATGCGTTGTATTACTATCATAAAAATGACACATCGAAACTCCTTATAGCCTTAACAAGCCTGCTCCTTGTAATTAACTGCCTCAGTACATTTCAGATATATGCTATGCCAGTGTTCGACAATCTGGAATCCAGATTCACTAGCAAATGGAAAAGGCCATGTCCCCGATGGCTACGTTCCACAATCAGGGCCTTTTTTGGATGCCTTGCATTCCTTATAGCAGTTGCATTGCCATTCTTGCCAAGCTTGGCAGGACTGCTTGGAGGGATTGCATTACCGATCACCTTAGCATATCCATCTTTCATGTGGATCAACCTCAAGAAACCTCATAAATACGGTTCAAATTGGTGTCTCAATTGGGCACTGGGGATCCTTGGGATGATTATCAGCATTTTAGTGGTTGCTGGAGCAATATGGAGTATAGTCCTCATTGGGTTACCAATTCACTTCTTCAAGCCTCTC
>gnl_Carpa_v0.4_evm.model.supercontig_357.7
ATGGAGGAGAGGCCAGAGACGGAGCTGATATCCATTCCGGCGACGCCGCGTGTGTCAACGCCGGAAATATTGACACCGTCAGGGCAGAGGTCGCCGAGGCTGACGTCGAAGGAGGCGAAGTCGTCGACGGCATGGACGCCGACCTCGTTTATATCTCCGAGGTTTTTGAGCCCAATAGGGACGCCAATGAAGAGGGTATTGATAAACATGAAGGGATACTTGGAGGAGATGGGTCACTTGACGAAGCTTAATCCTCAGGATGCATGGCTTCCCATCACGGAGTCACGCAATGGGAATGCACATTACGCGGCGTTTCATAATCTTAATGCTGGGGTCGGTTTTCAAGCTCTGGTTTTGCCCGTTGCTTTTTCTTTCCTCGGCTGGAGTTGGGGCATTCTGTCGCTAACAATAGCCTATTGCTGGCAACTTTACACACTGTGGATTCTAGTTCAGCTACATGAAGCAGTTCCAGGAAAGAGGTACAACAGATATGTGGAGCTTGCGCAAGCAGCATTCGGGGAAAGATTAGGAGTCTGGCTTGCTCTCTTCCCGACTGTTTATTTATCAGCAGGAACTGCAACAGCACTAATTCTCATTGGAGGCGAGACCATGAAGCTGTTTTTCCAAATAGTTTGCGGACCTCTCTGTTCATCAAATCCTCTAACAACGGTTGAGTGGTATCTGGTGTTCACTTCACTATGTATTGTTCTATCTCAGCTGCCAAACCTCAACTCAATTGCAGGACTTTCACTCATTGGCGCTGTGACAGCTATAACTTACTCCACTATGGTCTGGGTGCTTTCTGTTAGCCAACAGAGGCCACCCACAATCTCTTATGAACCTCTCGCGTTGCCAACAGCTTCTGCGTCTGTTTTCTCAGTCATGAATGCACTTGGAATTGTTGCTTTCGCCTTCAGGGGCCATAATTTAGTTTTGGAAATTCAGGCAACAATGCCATCAACCTTTAAGCACCCAGCTCATGTGCCTATGTGGAAAGGAGCCAAAGTTGCTTACTTCTTCATTGCAATGTGCCTGTTTCCAATTGCTATCGGAGGCTTTTGGGCTTATGGAAACCTTATGCCGTCTGGAGGTATTCTGAACGCCTTGTACGCATTTCACAGCCATGACATTCCAAGAGGACTTCTTGCACTCACATTTCTTTTAGTTGTATTCAATTGCTTAAGCAGTTTCCAAATATATTCAATGCCAGCATTCGACAGTTTCGAGGCGGGATACACAAGCCGTACAAACCGGCCTTGCTCAATTTGGGTGAGGTCTGGTTTTCGGGTGTTCTACGGATTCGTGTCCTTCTTCATTGGGGTAGCACTCCCTTTTCTTTCCAGTCTTGCGGGTCTTTTGGGAGGACTGACTCTTCCTGTGACTTTTGCTTACCCCTGCTTCATGTGGGTTCTGATTAAAAAGCCTACCAAGTACAGCTTCAACTGGTACTTCAATTGGATCCTGGGTTGGTTGGGGGTTGCTTTTAGTTTGGCCTTCTCCATTGGTGGTATCTGGAGTATGGTGAACAGCGGACTCAAGCTGAAATTCTTCAAACCCAGC
>gnl_Elagu_v2.0_p5_sc00234.V1.gene120
ATGTACCTCTCAGCTGGCATTTGCTCTGCCATCATTATCGTAGGCGGAGGGAGCATGAAGCTCTTCTTTGACGATGTTTGCGGGTCAACATGCAACTCCAAGCCACTGACAACCATTGAGTGGTACCTGGTTTTCATATGCCTTGCAGTGATCGTTTCACAACTCCCCAATCTCAACTCCATTGCTGGGATCTCTCTCATTGGTGCAGCCACAGCCATCACCTATTGCACACTGATATGGGTCGTGTCCGTAAGCAAGGGCCGACAACCAGGAGTCTCTTATGATCCTGTAAAGACCAACTCAGATATGGATAAATTGCTTCGCATCCTCAATGCTCTTGGAATCATTGCTTTTGCCTTCAGAGGACACAATGTTGTCTTGGAGATTCAGATACCTTCAAGTGGCATCTTGAATGCTCTGTATGAATTCCACAGCAAGGACACTTCCAGGGTAGTGCTGGGATTGACAAGTTTGCTTGTGGTCATCAATTGCCTGAGCTCCTTCCAAATCTACGCTATGCCAGTCTTTGACAACATGGAGGCAGGATACACCAGAAAGAAGAACAGGCCCTGCCCTCGCTGGCTTCGGTCAGGGTTTCGAGCCTTCTTTGGAGCAATTGCCTTTCTTATAGCAGTGGCATTCCCATTCTTATCAGATTTGGCTGCCCTGATGGGAGGGATTGCATTGCCTTTTAACAATAGGCAAACAGCCACTTTCTGCTCCTACAAGAATCAAGCAGACATGGTAAAAAGCATTGTTCTTCATTGGTTTGAGCCAGCATTTGATGCTCCAATACATGCAAAGGAAGCCAAAGGGACAAAAGAAAATGGAGATCTTGCTCAGTCTAAGATACCAGAGAGTGACGCCCGCCAAAACACTGCTTATGAATCACCAAGTAAGGACACTGAGACCTATGAACAGGATCTTGCTCACTCTAAGATACTAAAGAGTGAGGTCCGCCAAGACAGTGTTTACGGATTA
>gnl_Elagu_v2.0_p5_sc00234.V1.gene121
ATGGCTGACGAGGTAAGGGAACTGCACTCCATTCCTCCGACGCCGTCGAGGGCCGATGCTCACACGCCGCCGATCTCGACGCCGCCATCCCAGATCCAGTCTCCCTCCATCATACGAACGCCGAGGTTCATGCGGACGCCTCTCGCCAGTCCGATGAAGAAGGCGATTGTGAGCATGCGAGGCTACTTGGAGGATGTTGGCCACCTTACGAAGCTCGATCCACAGGATGCATGGCTGCCGATCACCGAGTCGAGGAACGGGAACGCCTACTACTCGGCGTTCCACACCCTTAGCTCAGGGATTGGTTTCCAAGCATTGGTGTTGCCGGTGTCCTTCACTGTCCTTGGATGGACATGGGGGATTCTTTCCTTGTCCGGAGCATTCATCTGGCAGCTATACACTCTTTGGTTACTCATTCGACTGCATGAATCAGTCCCTGGAACCCGTTATTGCCGATATCTGCAGCTTGCTAAAGCTGCCTTTGGTAAGCCT
>gnl_Eucgr_v2.0_Eucgr.F01731.1
ATGGCGGCGACCGAGGAGACCCCGGCGATATCGGCACCGCCGTTTCAGCTGCACAATTCCCCTTCGATGACCCGTTCGCCGTTCATCGGGTCCACGCCAAAGACGCCTGCGAGGAGCCCTTTCACTGCCATGATGACTCCCCTGGCGAGCCCCATGAAGAAGGCCATGGCGAGCATGCAAGGGTACTTGGAAGAGGTCGGGCAGTTCACCAAGCTCGACCCACATGACGACTGGCTTCCCATCACGGAGTCGAGGAACGGCAACGTGTACTACGCGGCGTTCCACACGCTGAGCTCGGGGATCGGTGTCCAAGCCCTCCTCCTTCCCTTAGCCTTCTCCGTGCTCGGTTGGGTTTGGGGAATCGTCTGTCTGTCCGTGGTGTTCGTGTGGCAGCTCTACACGCTCTGGTTGTTGGTTCAGCTTCACGAGTCCGAGGACGGTACACGTTACAGCAGATACCTCCGACTTTCCATGGCGGCTTTCGGTAAAAAGAAGGGGAAGCTCCTGGCCCTCTTCCCAATAATGTATCTTTCAGGGGGCACCTGCGTGGCCCTGATCATGATCGGTGGCGGGTCCATGAAAATAATCTTCGAGATCCTGTGCGGCGGCACCTGCAACATCGATCCGCCGTCCACCGTGGAATGGTACCTGGTGTTCATCTGCTGCGCCATCATCCTGGCTCAGCTCCCCAACTTGAACTCAATAGCCGGGGTCTCGCTGATTGGGGCGATCACAGCCATCGGATACTGCACCCTGATTTGGGCGCTGTCCATCACCAAAGGCCGGCCCACGGGCGTTTCCTACGAGCCGGTGAAGACAGGGTCGGAGCTGGCTAGGATTTGCAGTGTCCTGAATGCGGTCGGCATCGTGGCTTTTGTGTTCAGAGGCCACAATGTCGTGCTCGAAATCCAGGGGACCATGCCTTCAAGTAGACAAAAGTCATCTAGGCAGCCCATGTGGAAGGGGGTCAAATTTGCGTACGTGGTAATAGCACTGTGCCTGTTTCCACTAGCGATTGGTAGCTACTGGGCCTACGGAAACTCGATCCCTACAAATGAAGGCATCCTCAACGCTCTGTACAAGTACCACCTTCGCGATACGTCCAAAGTCATCCTCGGCTTAGCGAGCGTGCTCGTTGTGATCAACAGCTTGAGCTCGTTCCAGATATACGCGATGCCAGTATTCGACAACCTAGAGTCTCGGTATACCTACAGCAAGCACAAACCGTGTCCTCGGTGGCTGCGTACGGCCCTCCGCATCTTCTTCGGATGCCTGGCGTTCTTCATATCGATCGCGCTGCCCTTCTTGCTGAGCCTGGCTGGGCTGGTCGGAGGAATCGCGCTGCCCATAACCTTAGCATACCCTTGTCTGATGTGGATCCTAATAAAGAAACCCGCTAAATACAGCGCGATGTGGTGTATAAATGGCGTTTTGGGAGTGTCTGGGATGGTGCTCAGCGTTCTCATAGTCGGGGCAGCCATTTGGAGCATAGTGACAATGGGAGTAGAAGTTCACTTCTTCAAGCCGGAA
>gnl_Eucgr_v2.0_Eucgr.F01732.1
ATGCAGTACAACTCGCCGTCGCTGTCGCGAAGCCCGCTGCTCATCACGCTCGAGCCCACGTCGGATAATAACAACAGCAACAACCAAGGGAGCAACCCTAGAGGAGGAGGAGGAGGACACAATAGGAACCGGAGCTTCTTCACGCCCTTGGGGAGTCCGATAAGGAAGGCGATCCAGATGACGAAGCTCGACCCTCAGGACGCTTGGCTTCCGATCACGGAGTCGAGGAATGGGAACGCTTATTACGCGGCTTTCCACACACTCTGCTCCGGGATCGGCATTCAGGCCCTCGTGCTCCCTGTCTCCTTCACCATTCTTGGCTGGACGTGGGGGATCATAAGCTTGACGATAGCATTCATATGGCAGCTCTACACGCTGTGGGTGCTGGTGAAGCTTCACGAGTCCGCCGAGACCGGCATGCGCTACAGCAGATACCTCCATCTCTTCAGCGCCACTTTTGGTGACAAAATGGGGAATATCTTTGCGGCGTTCCCAATCATGTACCTGTCGGGAGGCACGTGCGTCGCGCTCATCATCGTCGGCGGCTCGACCTCCAAGCTCTTCTTCCAGATCCTGTGCGGGGAGGGGTGCACGGCGAAGCCGATGACGAGCGTGGAGTGGTACCTAGTGTTCACCTGCGCTGCCGTCATACTAGCCCAGCTCCCGAACTTGAACTCCATCGCCGGCGTCTCCCTGATCGGCTCCATCACCGCCATCTGCTTCTGCACCATCATGTGGCTGGTGTCGGTGACCAGCGGGAGGCTTGACGGAGTGTCGTACGATCCAATCAAGGAAGAGCCGAACATGGCCTATATCTTCAGCGTCCTGAATGCCTTCGGGATCATTGCTTTCGCCTTCCGCGGCCATAATCTCACCCTTGAAATTCAGGGGACGATGCCGTCGGATGAAAAGAAGCCGTCGCACGTGCCGATGTGGAGGGGAGTGAAGGTGGCCTACCTCATCGTCGCGCTGTGCCTCTTCCCTCTCACCATTGGAGGTTACTGGGCTTACGGCCACAAGATACCGTCTAGTGGCGGCATGCTGACGGCGATCTACCAGTTCCACGGGCGCGACACGTCGCAGGCGGTCCTGGCCCTGACGAGCCTGTTCGTCATCGTGAACGCCGTCAGCTCCTTCCAGATCTACGCGATGCCCATGTTCGATGACATGGAGTCCAAGTACACCGGGCGGATGAACAGGCCGTGCCCGTGGTGGCTCCGTGCCCTTTTCCGGGTCATGTTCACGTACGGGTGCTTCTTCGTGGCGGTGGCGATCCCGTTCCTGGGCAGCTTGTCGGGCCTGATCGGGGGCGTCGCGGTGCCCATAACCTTCGCCTACCCGTGCTTCTTGTGGCTGAAGATCAAGAAGCCCAAGAAGCAGAGCTTCATGTGGTACCTGAACTGGGGCTTGGGGGTTTCCGGGATCGTTCTGTCCGTGATCTTGATCGCTGCTGGGGTTTACGTGGTCATTGACACTGGCATTAAAGTGAGCTTCTTCAAGCCCGCC
>gnl_Eucgr_v2.0_Eucgr.F01730.1
ATGGCAGCAACCGTGGAGACCCCGGCGATATCGGCACCGCCGTTTCAGCTGCACAATTCCCCTTCGATGACCCGTTCACCGCTCATCGGGTCCGCGCCAAAGACACCTGCGAGGAGCCCTTGCACTGCCATGATGACTCCCCTGGCGAGCCCCATGAAGAAGGCCATGGCGAGCATGCAAGGGTACTTGGAAGAGGTCGGGCAGTTCACCAAGCTCGACCCACATGACGACTGGCTTCCCATCACGGAGTCGAGGAACGGCAACGTGTACTACGCGGCGTTCCACACGCTGAGCTCGGGGATCGGTGTCCAAGCCCTCCTCCTTCCCTTAGCCTTCTCCGTGCTCGGTTGGGCTTGGGGAATCGTCTGTCTGTCCGCGGTGTTCGTGTGGCAGCTCTACACGCTCTGGTTGTTGGTTCAGCTTCACGAGTCCGAGGACGGTACACGTTACAGCAGATACCTCCGACTTTCCATGGCGGCTTTCGGGGGCACCTGCGTGGCCCTGATCGTGATCGGTGGCGGGTCCATGAAAATAATCTTCGAGATCCTGTGCGGTGGCACCTGCGACATCGATCCGCCGTCCACCGTGGAATGGTACCTGGTGTTCATCTGCTGCGCCATCATCCTGGCTCAGCTCCCCAACTTGAACTCAATAGCCGGGGTCTCCCTGATAGGGGCGATCACAGCCATCGGATACTGCACCCTGATTTGGGCGCTGTCCATCACCAAAGGCCGGCCCGCGGGCGTTTCCTACGAGCCGGTGAAGACAGGGTCGGAGCTGGCTAGGATTTGCAGTGTCCTGAATGCGGTCGGCATCGTGGCTTTTGTGTTCAGAGGCCACAATGTCGTGCTCGAAATCCAGGGGACCATGCCTTCAAGTAGACAAAAGCCATCTAGGCAGCCCATGTGGAAAGGGATCAAATTTGCGTACGTGGTAATAGCACTGTGCCTGTTTCCACTAGCGATTGGTGGCTACTGGGCCTACGGAAACTCGATCCCTACAAATGAAGGCATCCTCAACGCTTTGTACGAGTACCACCTTCGCGACGCGTCCAAAGTCATCCTCTGCTTAGCGAGCGTGCTCGTTGTGATCAACAGCCTGAGCTCGTTCCAGATATACGCGATGCCAGTATTCGACAACCTAGAGTCTCGGTATACCTACAGCAAGCACAAACCGTGTCCTCGGTGGCTGCGTACGGCCCTCCGCATCTTCTTCGGATGCCTGGCGTTCTTCATATCGATCGCGCTGCCCTTCTTGCAGAGCCTGGCTGGGCTGGTCGGAGGAATCGCGCTGCCCATTACCTTAGCATACCCTTGTCTGATGTGGATCCTAATAAAGAAACCCGCTAAATACAGCGCGATGTGGTGTATAAATGGCGTTTTGGGAGTGTCTGGGATGGTGCTCAGCGTTCTCATAGTCGGGGCAGCCATTTGGAGCATAGTGACAATGGGAGTAGAAGTTCACTTCTTCAAGCCGGAA
>gnl_Eucgr_v2.0_Eucgr.F02389.1
ATGGAGGAGAGACCAGAGACGGAGCTCATCTCCATCCCGGCCACCCCACGCGCCTCCACGCCGGAGGCCCAGACGCCGTCGGGCCAGCGGTCGCCGAGGCCCGCGGCGGCGTCGTCGGGGGCGGGCGGCGGGGGGAAGGCCCCGTCGGCGGCGTGGACGCCGACGTCGTTCATATCCCCGAGGTTCCTGAGCCCCATCGGGACGCCGATGAAGAGGGTGCTGGTGAACATGAAGGGGTACCTGGAGGAGGTGGGCCACCTGACGAAGCTCAACCCGCAGGACGCGTGGCTCCCCATCACCGAGTCCCGCAACGGCAACGCCCATTACGCCGCCTTCCACAACCTCAACGCCGGCGTCGGCTTCCAGGCCCTGCTCTTGCCCGTCGCCTTCGCTTTTCTGGGCTGGAGTTGGGGAATACTATCGTTGACAATTGCGTACTGTTGGCAACTTTACACCCTGTGGATCCTAGTGCAGCTCCATGAAGCAGTCCCAGGCAAGAGATATAACAGATATGTTGAGCTTGCGCAAGCAGCATTTGGGGAGAAGTTAGGACTATGGCTTGCTGTCTTCCCAACAGTTTATTTATCTGCGGGAACTGCCACTGCTTTGATTCTCATCGGAGGGGAGACGATGAAGCTATTCTTTCAAATAGTTTGTGGTCCCCTCTGTTCTTCGAATCCCCTCACGACTGTGGAGTGGTATCTGGTTTTCACCTCTCTATGTATCGTGCTATCTCAACTGCCAAACCTTAATTCAATTGCTGGACTCTCACTTGTGGGGGCCGTAACAGCAATCACTTACTGCACTATGGTGTGGGTGCTCTCAGTGAGCCAAGAAAGACCTCCCACCATTTTGTACGAGCCTCTTTCACTCCCTTCCTTTAATGCTTCTGTATTTTCAGTCATGAATGCACTTGGGATTGTTGCCTTTGCATTCCGAGGTCACAATTTGGTTCTGGAGATACAGGCAACGATGCCTTCGACTTTCAAACACCCGGCTCATGTACCAATGTGGAAAGGAGCCAAAGTTGCTTATTTCTTCATTGCCATGTGTCTGTTTCCTGTTGCGATCGGAGGCTTTTGGGCCTATGGAAATCAAATGCCTCAAGAAGGAATCCTGAATGCCTTGTATAGATTCCACAGCCGTGATATTCCGAGAGGACTTCTTGCAATGACTTTCCTTCTAGTTGTCTTCAACTGCCTCAGCAGTTTCCAGATTTACTCCATGCCTGTATTCGATAGCTTTGAGGCCAGCTACACAAGCCGTACAAACCGTCCATGCTCGATCTGGGTCCGTTCTGGTTTCCGAGTTTTCTACGGGTTTGTAAACTTCTTCATAGGGGTGGCCCTTCCTTTCCTTTCAAGTCTTGCGGGATTGCTTGGTGGACTCACTCTTCCGGTTACATTTGCTTACCCATGCTTCATGTGGGTCCTGATTAAAAAACCAACCAAATATAGCTTCAATTGGTATTTCAACTGGATTCTTGGTTGGTTGGGAATTGCTTTTAGCTTGGCTTTCTCGATCGGTGGCATCTGGAGCATGGTGAACAGTGGACTGAAGCTGAAGTTCTTCAAGCCCAAT
>gnl_Eucgr_v2.0_Eucgr.I02282.1
ATGGCGGTGGCGAGCGGGGCCGGTTCGCAGGCGAAGAAGCTCATGAAGCTCACCATCTCCCTCTTCGGAGGAGGCTTCAAATCCTCCAAATGCAAGACGGCGGCGAAGATGACGGTGGCGAGGATAAAGCTGCTGCGGAACAAGAGGCAGGCGGTGGTGAGGCAGATGAGGCGGGACATCGCGTTGCTCCTCCAGTCTGGTCAGGACGCCACTGCTCGTGTCCGGGTTGAGCATGTGCTAAGAGAACAAAATATTTTGGCTGCAAATGAGTTCATTGAGCTCTTCTGCGAGTTAATTGTTGCCAGACTTCAAATCATTTCAAAGCAAAGGGAATGCCCAGCAGATCTCAAGGAAGGTATTTCAAGTTTAATATTTGCAGCACCGAGGTGCTCAGAAATTCCAGAATTGGCTGCAATTAGGAAACTTTTTGAGAAGAAGTATGGCAAAGATTTCGTGGCTGCCGCGATTGAGTTGCGACCAAACTGTGGTGTTAACCGGATGCTAATTGACAAGCTCTCCGTTAGAACCCCATCTGGTGAAACAAAAATGAAAGTATTGAAGGAAATAGCAAAGGAGCACCAGGTTGAATGGGATACTACAGAGTCTGAACAGGAGCTTCTAAAGCCTCCTGAGGAGAAAATAGTGGGCTCTCTCTACCTGTCTCTCTCAAATTCATACTTTACTGTTCAGTCGAAAACCTGTTTATGTTCCCCACTTCCTTCTGTTCTTAATCAGGAAGGACCACAAAAGTTTGTTAGTGCAGCCAGCTTCCCAGTGAAGCCTGTGGGGGTTCAGTCCGTCAATCCAAATGAGCATAGTGCAAGACCAAAAGGCGGCAACAGGGAAACTTCGCAGTATGAGGACTCCACATCAGCTGCCGAAGCCGCTGCAGAATCTGCCCGGAAAGCAGTTGCTGCTGCGCAAGCTGCTGCCTATCTAGCAAACAAAGAACCAAATCAAGCGGCTCACATTCACCGATCCCCTACTTCATTTGTGCAAAATGATTTTTCGAGCTTTTCTCACAATCAGCAGGCAAGATTCGGACATCCAAATTATGGAAATTATGCGAACAATGAGGAGAGAAGTTATTCCCCATATGTGGAGACCGGAGAAGCTCATAGAAGGCACAGCTACAACAGTGTCAGTTTCGCTCATCCAGAGTCAAAGTTTAAAGATGGAGTAAGTGTCGAAAAGTTTCGTTTTTCAGGAGACGATGACTTGCTCTCTACCCACCTTGGCGATGGAAAGACGATGGCTGATGCTAGTGAGATCAATCCAGCTCCTCCGACCACGGTGCTGCGGCCGCGATCGACGAGGCCGGCTCCTCCACCGCCGATCTCTTGCCCGCCCCCCCAGTTCACCCCAACCACAATCCATCCCAATCCTAATGCAGAGGCATTAGCCTCTAGCAAAACCCCTAAAACACCGAGAACGCCGAGACTGTCTCTGACGCCGAGGTTCCTGACTCCTCTGGGAAGCCCCATGAGGATGGCGCTTCGCCTCACGAAGCTCGACCCGCAAGACGCTTGGCTTCCCATAACTGAGTCGAGGAATGGCAACGAATACTATGCTGCTTTTCACACTCTGTGCTCTGGGATTGGCTTTCAAGCGCTGGTTCTCCCAGTGGCCTTCACTATACTTGGCTGGACATGGGGAATAATAGGCTTGACATTGGCATTCATATGGCAGCTCTACACACTGTGGTTGTTAGTCCAACTTCATGAATCCCCAGAAACCGGGATGCGGTACAACAGATACATCCAGCTCTGCACTGCTGCTTTCGGTGAGAGGCTTGGGAAATTGCTTGGCTTATTTCCAACCATGTACTTATCAGGTGGCACTTGTGTGGCGCTGGTCATGATTGGCGGATCCACGTCCAGGCTCTTCTACCAGATAGTCTGCGGGACTGCCGCGTGTGCCATAAAGACACCACTGACGACGGTGGAGTGGTACCTGGTCTTCACTTGCGGGGCGGTGGTGCTTTCGCAGCTGCCCAACTTGAACTCGATCGCCGGAGTCTCTCTGATCGGAGCGATGACAGCCATTGGGTACTGCACGTCCATATGGGCGGTGTCGGTGGCGGAGGGCAGGCTTCCAGGAGTGTCCTACGATCCAGTCAAAACCGGGTCTCGTTTTCACCATGTCAACAGCGTGCTTAATGCGCTTGGGATTATTGCTTTTGCCTTCAGAGGCCACAACCTCGTACTTGAGATTCAGGCAACCATGCCATCAAGTGAGAAGCTTCCTGCACACGTGCCAATGTGGAAAGGAGTGAGGGTTTCGTATACACTCATCGCGATATGCTTGTTCCCACTAGCAATTGGTGGTTACTGGGCTTATGGCCACCTGATACCTACAAACGGCGGGATGCTCACCGCCCTTTACCAATTCCATTACCGTAACGTCTCGCGATCTGTGCTGGGAATGATTAGCTTGTTCGTGATAATCAATGCTCTGAGCTCGTTCCAAATATACGGCATGCCCATCTTCGACAACATGGAGTCGAAGTACACGAGCAGGAAGAAGCGGCCGTGCCCATGGTGGCTCCGGTCGCTGATCCGGGCCATGTTCGGATTCGGTTTCTTCTTTGTGGCGGTGGCGATCCCATTTCTGGGGAGTTTGGCTGGGTTGATTGGAGGGGTTGCGCTGCCCGTTACTTTGGCATATCCGTGCTTTATGTGGTTGAAGATGAAGAAACCGAAGATATACAGTTTAATGTGGTGGCTCAACTGGGTCTTGGGAACCCTGGGGATGTTGCTGAGCATCTTGCTGATCGAGGCCGGGGTTTACGTCGTGATAGACACTGGCATTGAAGCGAGCTTCTTCAATCCTCAC
>gnl_Eucgr_v2.0_Eucgr.G01819.1
ATGGGCGATGAAATATCCTCCAAACCGGTGACTCCCCGGCCGGCCTCCACGGCGACAGTAGACTCCTCGGCGACGTGGGACTCCTCGTTGGCCCCGACGCCACCCCCTGTGTCGACCCCTCCGTCCCAGTATCACTCGCCGTCCCTGTCGAGGTCGCCACTCCTGTCAACGCCGGAGATAAAGCCGTCGAAGACCCCGAGGATCGTGACCCCAAAGATTGCGACCCCGAGGCTGTCCCTCACCCCGAGGTTCATAACCCCGCTTGGCAGCCCGATCCGACGGGCCCTGCACCTGACCAAGCTCGACCCGCAGGACGCCTGGCTCCCGATCACCGAGTCGAGGAACGGCAACGCGTACTACGCCGCCTTCCACACCCTCTGCTCGGGTATCGGGATTCAAGCCCTTATACTCCCGGTCGCTTTCACCGTTCTTGGATGGACATGGGGGATTATATGCTTGACTTTGGCGTTCATATGGCAGCTCTACACGCTTTACTTGCTGGTGCAACTCCATGAATCTGCCGAGACGGGGATGCGTTACAGCAGATACATGCAGCTCGCCGGTGCTGCTTTCGGCGAGAGGCTAGCGAACTGGTTGGCGCTGTTCCCCTTCATGTACCTCGCGGGAGGCACCTGCGTGTCCCTGATCATCATCGGTGGGTCAACGTGCGAGATGTTCTTTGGGATCCTGTGCGGCGGCACGTGCGGCGCGCACCACCTAACCCCGGTGGAGTGGTACCTTGTGTTCACATGCGCTGCCGTCCTGCTGTCCCAGCTGCCCAACCTCAACTCCATCGCTGGCGTGTCCCTCATCGGGGCCATTACCGCCGTCGGCTACTGCACGATGATGTGGATCATCTCGGTGACCGAGGGACGGATGCCCAACGTGTCGTACAACTCCGTCAGGGCGAACACGCAAATCGCCAGGGTCTTCGACCTCCTCAATGCGCTAGGGATCATCGCTTTCGCGTTCAGAGGCCACAACCTCATTCTTGAAATCCAGGCCACCATGCCTTCCAGTGAGAAGCATCCCTCAAGAGTGCCAATGTGGAGGGGTACAAAAGTCGCATACGCCATCATCGCGGCGTGCTTATACCCTCTTGCCATTGCAGGCTACTGGGCATATGGCCAAATGATACCCCCGAATGGGGGCATGTTGACGGCCATATACGCGTTCCACAGGAACGACATCAAGCAGTCCGTCCTCGGGCTCGTGATCCTGTTCGTGATCATCAACGCCCTGAGCTCGTTCCAGATCTACGGCATGCCCATGTTCGACGACATGGAGTCCAGGTTCATTGTCAAGTTCAAGAAGCCGCTGCCATGGTGGGGCAGGGCGATCAGCAGGGCGATGTTCGGGTACGGCTGCTTCTTCGTGGCGGTGGCGATCCCGTTCCTGGGGAGCGTAGCGGGGCTCATCGGCGGGATTGCGCTGCCCGTGACCCTGGCCTACCCGTGTTTCATGTGGCTCAAGATGAAGAGGCCCAAGATGTACGGCCTGAGCTGGTGGGTCAACTGGGTGCTCGGAACGTTGGGGATGGCGCTGAGCGGGCTGTTGATTGCGGGGGGTCTCTATGTGGTGATCGACACTGGGATTAAAGTCAGCTTCTTTAAGCCTCAA
>gnl_Eucgr_v2.0_Eucgr.G01814.1
ATGGGGGAAGTAGCGGCAGAAGACAACCCGACGGCCGACTACATTGCCGTCTTGACCGAGACCACCCATGTGGTCATCGCCATCACGACTGGCTCCATCGCGGACGAGTCCACCGCCGAGGCAGCGGCCGCAGCTCGTGATGCGAACCCTCTGGACGGATGGCTCCCGATCACGGAGTCGAGGGATGGCAGCACCGTGTCCGCAGTGTTCCACCTCTTGTGCTCCGGGTTGGGGATTCAGGCGCTGATGCTTCCCGTTGCCTTCGCTTCTCTTGGTTGGGTTTGGGGAATCATAACTCTGTCCATAGGGTTTCTATGGCAACTTTACACCATATGGGCTCTCGTGGAGCTCCATGAATCCGTTCCTGGAACCCGCTATAGCAGATTCCTCGACCTCTCCATTGCTGCCTTCGGACCCAGGTTGGGAAAATTGCTTGCCCTATTCCCCGTGATGTACCTGTCAGGGGGCACGTGCGTGATGTTGATCATCAACGGAGGGGGGGCCATGGAGGATCTCTTCAAGACCATGTGCGGCGGAGATGGTGCCGCTTGTGGCATCAAGCCACTGGACGGCGTGGAGTGGTTCTTGTTGTTCACGTGCATAGCCATCGTCATAGCTCAACTACCAAATCTAAATCCGATAGCCACAGTCTCACTGTTTGGAGCAATCGCGGCCGTCGGGTACGGCGCCCTGATTTGGATCCTATCTGTCACCAAAGGTAGGCCCGAGGGCGTGTCTTATGAACCGTTGATTGAGGCAAAGTCGGTGGAGGCGAGAATCGGCAGCGTGCTGAATGCCATCGGGATCATCGCACTATCTTTTAGAGGTCACAACCTTGTGCTTGAGATTCAGGGAACATTGCCTTCAACCCCGAAATGCTCATCGGGAACATTGCCTTCAACCCCGAAATGCTCATCCAAAGAGTCCATGTGGAGAGCTGTGATCATCGCCTACTCACTCATCGCTCTCTGCTTATACTCTTTAGCCATTGGTGGGTTTTGGGCCTACGGAAGCAAAATCCCAAATGGAGGACTATACGTCGCTTTCCCTCAATTTCATGGCCATGACACACCAAAGCTCGTGATGGGCCTAACCTACCTCCTCATTGTGGCCAGCTGCCTCAGCGCATTCCAGATCTATGCCATGCCGGTCTTCGACACCCTAGAGCTCCGATACACCAGCATCAGGAATTGCCGCTGCTCGCGGCGGGCCCGCACGTTCCTTAGGGTCTTCTTCGGCTGCCTCACCTTCTTCGTGGCGGTGGCGCTTCCGTTCCTAGGGAGCCTGGCCCCACTGATTGGGGGGATGACTTCCACCCTGACGTTTGTGCTACCGTGCTTCATGTGGCTGATGATCAAGAGGCCTCGTCGCAAGAGCGGCAAGTGGTGGCTCAACGTTGGGCTGGGGTGGCTCGGGGTGGTGTTGTGGGCAGTGATGGTGGCCGCAGCAATCTGGGTATTAGTCGATAGAGGGATTAATGCTAACTTCTTCGATCCT
>gnl_Eucgr_v2.0_Eucgr.G01812.1
ATGGCTCACGAGTCGAACCGCCGGGACGATTGGCTGCCGATCACAGAGTCAAGGGATGGCAGCACCGTGTCCGCAGTGTTCCACCTCCTGTGCTCCGGGTTGGGGATTCAGGCGCTGATGCTTCCCGTTGCCTTCGCTTCTCTTGGTTGGGTTTGGGGAATCATAACTCTATCCATAGGGTTTCTATGGCAACTTTATAACATATGGGCTCTCGTAGAGCTCCATGAATCCGTTTCTGGAACCCGCTATAGCAGATTCCTCCACCTCTCCACTGCAGCATTCGGACACAGGTTGGGAAAATTGCTTGCTCTATTCCCCGTGATGTACTTGTCGGGGGGCACGTGCGTGATGTTGATCATCAACGGAGGCAGGGCCATGGAGGATCTCTTCAAGACCATGTGCAGCGGAGATGGCGCCGCTTGTGGCATCAAGCCACTGGACGGCGTGGAGTGGTTCTTGTTGTTCACGTGCATAGCCATCGTCATAGCTCAACTACCAAATTTAAATGCGATAGCTATAGTCTCACTGTTTGGAGCAATTGCGGCCGTCGGGTACGGCGCCCTGATTTGGATCCTATCCGTCGCCAAAGGTAGGCCCGAGGGCGTGTCTTACGAACCGTTGATTGAGGCGAAGTCGGAGGAGGCAAGAATCGGCAGCGTGCTGAATGCCATGGGGATCATCGCACTATCCTTTAGAGGTCACAACCTCGTGCTTGAGATTCAGGGAACATTGCCTTCAACCCCGGAATGCTCATCCAAAGAGTCCATGTGGAGAGCTGTGATCATCGCCTACTCACTCATCGCTCTCTGCTTATACTCCTTAGCCGTTGGTGGGTTTTGGGCCTATGGAAGCAAAATCCCAAACGGAGGACTGTACGTCGCTTTCCCTCAATTTCATGGCCATGACACACCAAAGCTCGTGATGGGCCTAACCTACCTCCTCATTGTGGCCAGTTGCCTCAGTGCATTCCAGATCTATGCCATGCCGGTCTTCGACACCCTAGAGCTCCGATACACCGTCATCAAGGATTGCCGCTGCCGCTGCTCGTGGCGGGCCCGCACATCCCTTAGGGTCTTCTTCGGCTGCCTTGCCTTCTTCTTGGCGGTGGCGCTTCCCTTCCTAGGGAGCCTGGCCCCACTGATTGGGGGGATGACTTCCACCCTGACGTTTGTGCTACCATGCTTCATGTGGCTGATGATCAAGAGGCCTCATCGCAAGAGCGGCAAGTGGTGGCTCAACGTTGGGCTGGGGTGGCTCGGGGTGGTGTTGTGGGTGATGATGGTGACCGCAGCAATCTGGGTATTAGTCGATAGAGGGATTAATGCTAACTTCTTCGATCCT
>gnl_Manes_v6.1_Manes.04G068600.1
ATGGCTGATGCTTTTGAATTTGGCTCCACTCCTGCGACACCGAAACCAGCTTCTGTCGCAGCCTCGACGCCTCCTATATCAGCTCCGCCTTCACAATTCCACTCTCCTTCCTTGTCTCGATCACCGTTGTTATCCACCGGTGATCATATTCAGCCTGCAAGCACAAACAGAACCCCGAGGACTTCAACTCCGAAGATATCAACTCCAAGACTTCGAACGCCACGGTTTATTACCCCTTTAGGTAGCCCCATCAGAAGGGCTCTTCACCTTACTAAGCTTGACCCTCAAGATGCTTGGCTTCCTATCACCGAGTCCCGAAATGGGAACAAATTTTACGCAGCGTTTCACTGTCTTTGCTCCGGGATTGGTGTTCAAGCACTCATCCTTCCTGTTGCCTTCACCACTCTTGGTTGGGCCTGGGGAGTCATAGACATGACCTTGACATTTTTATGGCAATTGTACACTCTTTATCTCTTGGTACAACTCCATGAATCTACAGAACAAGGCATTCGATACAGCAGATATATGCAGCTCGCAAACGCTACCTTTGGTGAGAAGTTATCAAAGTGGCTTGCGCTCGTCCCAATCATGTACCTATCAGCAGGGACATGTATAGCTCTAATCATCATCGGAGGATCAACATCAAAAATGTTCTTTCAGACAGTATGTGGAGAGACATGCAACGTCAAGACATTAACAACTGTGGAATGGTACTTGGTGTTTACATGCGGTGCAGTTGTTTTGTCTCAGCTTCCAAACATGAACTCCATAGCTGGGGTGTCGCTAATTGGAGCCATCACTGCTGTTGGGTATTGTACGATTATATGGGCAGTTTCGGTCGCCGAAGGAAGAATGCCTGGGGTTTCATACAACCCTGTGCGAGGTTCTAGCGATATAGAAAGAGTTTTTGATGTGTTAAATGCGCTTGGAATTATTGCTTTTGCCTTTAGAGGTCACAATCTCATACTTGAGATTCAGGCTACAATGCCTTCAAGTGAGAAGCATCCATCACGAGTGCCCATGTGGAAGGGTGTGAAGGTGGCTTATGCACTTATTGCTATGTGCCTATTTCCTCTCGCAATTGGTGGCTATTGGGCTTATGGTCAAATGATACCAACAGGAGGCATGTTAACAGCCTTATTTATGTTCCATGGAAGAGACACTTCACGGTTTATTCTAGCTTTAACAAGTTTATTCGTCATAATTAACGCATTAAGCTCATTCCAAATCTATGGAATGCCAATGTTTGATGATTTAGAGTCATTATACACTCGGAGAATGAAGAAGCCGTGTCCGTGGTGGCTCCGGGCGATTATCCGAGCATTGTTTGGTTTCCTGTGCTTTTTCGTGGCGGTGGCAATCCCATTCCTGGGAAGCATGGCTGGGTTAATAGGAGGAATAGCATTGCCAGTGACATTAGCTTATCCATGTTTCATGTGGCTTAAGATGAAGAAACCAGAGATGTATAGCCCAATGTGGTTCCTCAACTGGGGACTTGGAATCTTTGGTTTGGCTCTCAGTGGAGCTCAGATTGCTGCTGGGATATATGTTGTTGTTAGTACTGGTACCAAAGTTAGCTTCTTTAATCCACAG
>gnl_Manes_v6.1_Manes.05G169100.1
ATGGATGAAAGGCCTGAGACGGAGCTCATATCCATTCCGGCGACTCCGCGTGCTTCGACGCCGGAGATCCTAACGCCGTCAGGGCAGCGATCGCCGAGGCCTCCTTCTAAGGAAGCGAAATCGTCAAATGCTTGGACGCCCACGTCGTTCATATCCCCGAGGTTTTTGAGTCCTATAGGAACGCCGATGAAGAGGGTTTTGATAAACATGAAGGGATATTTGGAGGAGGTGGGACATTTAACCAAGCTCAATCCACAAGATGCTTGGCTACCTATCACTGAGTCTCGCAATGGCAACGCTCATTACGCTGCGTTTCATAATCTCAATGCTGGTGTTGGGTTTCAGGCCCTGGTTTTGCCCGTTGCCTTCGCTTTCCTTGGCTGGAGTTGGGGAATTCTGTCCTTGACCATAGCCTACTTCTGGCAACTTTATACCTTATGGATTTTAGTTCAGCTACATGAAGCTGTTCCTGGGAAGAGATATAACAGATATGTCGAGCTTGCACAAGCTGCATTTGGGGAAAGATTAGGTGTTTGGCTTGCTCTCTTTCCGACTGTTTATTTGTCAGCTGGAACTGCAACAGCTTTGATTCTTATAGGAGGAGAGACCATGAAACTCTTCTTCCAAATAGTTTGTGGGCCTCTCTGTACATCGAATCCCCTAACGACGGTTGAGTGGTACCTGGTATTCACTTCTCTGTGCATTGTTTTGTCTCAGCTCCCAAACCTTAATTCAATTGCTGGACTTTCCCTTATTGGTGCCATAACAGCTATAACATATTCCACCATGGTGTGGGTACTTTCTATTAGTCAACAAAGGCCACCTTCAATCTCCTATGAACCCCTTGCTTTGCCATCCTTTACTTCTTCCGTGTTTCAAGTACTGAATGCACTTGGAATTGTAGCCTTTGCTTTCAGAGGGCATAATCTAGTCCTGGAGATTCAGGCAACAATGCCATCGACCTTTAAGCACCCAGCTCATATACCCATGTGGAAAGGAGCAAAAGTTGCTTATTTCTTCATTGCCATGTGCCTGTTTCCTATTGCCATCGGAGGCTTTTGGGCTTATGGAAATCTTATGCCTTCAGGAGGAATTCTTAATGCTTTATATGGTTTCCACAGCCACGACATTCCTCGAGGACTTCTTGCATTGACTTTTCTCTTAGTGGTGTTCAACTGCTTAAGCAGTTTCCAGATATATTCAATGCCTGTTTTTGACAGTTTTGAAGCTGGTTACACCAGCCGTACCAACCGGCCATGCTCAATTTGGGTTCGGTCCGGATTTCGAGTTTTCTACGGATTCATCTCTTTCTTCATAGGAGTTGCACTTCCTTTCCTATCCAGTCTAGCTGGTCTACTAGGGGGACTTACCCTTCCAGTCACATTCGCATACCCTTGCTTCATGTGGGTTCTCATTAAAAGGCCTAGTAAGTACAGCTTCAATTGGTATTTCAATTGGATTCTGGGGTGGTTGGGTGTTGCCTTTAGCTTGGCCTTCTCCATTGGAGGAGTGTGGAGTATGGTGAACAGTGGACTGAAATTGAAATTCTTCAAACCACCCAAT
>gnl_Manes_v6.1_Manes.05G140200.1
ATGGGAGAGGATTCAATGAGTTTGAGCGTTGAATTATGGAGGCCCAAGGCAGAGATTCCAGCAATCGCTCCTCCTCCATCTCAACTCCATTGCCCTTCAATGACAACGTCGCCGGTTTTTGTCATAGCTCCAAAAACTCCCAGAAGCCCACTGGCCATCCCCATGAAGAAGGCAATTGCGAGCGTACAATGTTACCTGGAAGAAGTTGGCCACTTCACCAAGCTTGACCCACAAGAAGCATGGCTTCCAATAACTGAGTCTAGAAGCGGTAACGCTTACTTCTCAGCATTTCACACTTTGAGCTCTGGAATCGGAGTGCAAGCTCTTCTTCTTCCCCTCGCCTTCACTGCCCTTGGCTGGGCTTGGGGACTTGCATGTCTATCACTAATTTTCATGTGGCAGCTATACACTTTATGGCTGTTGATTCAGCTGCACGAATCCGAATCTGGGATTCGCTATAGCAGATACCTGAGACTATCAATGGCAGCTTTTGGTGAGAAGCTAGGGAAATTGCTGGCACTCTTTCCGATCATGTACTTGTCGGGAGGGACATGTGTGACCTTGATTATGATCGGAGGTGGAACGATGAAAATACTTTACCAAATTTTGTGTGAAGAAACTTGTAACATGAAGCCATTGACAACAGTAGATTGGTACTTGGTATTTACTTGCTCGGCCATTGTTCTAGCTCAGCTTCCCAACTTAAATTCCATAGCAGGAGTTTCGCTAATTGGCGCAATCACAGCTGTTAGCTACTGTACCTTGATATGGGTAGTGTCCATTATTAAAGGTAGGCCTATGAACATCTCTTATGATCCTCCACAGGCAAAGTTCGATGTGGCCAGTCTCTGTAGCATCCTCAATGCACTCGGGATTATCGCCTTTGCTTTCAGAGGGCACAATCTTGTGCTTGAAATACAGGGGACTATGCCTTCAAATGTGAAGCAACCATCCCGTCTGCCTATGTGGAGAGGAGTAAAGTTCGCATATTTAATTATAGCAATGTGTTTGTTTCCCCTTGCAATTGGTGGCTATTGGGCTTATGGAAACTTGATTCGAGGAGATGGAGGGATGATAAATGCGTTATATAAATACCATGGACACGACCCATCCAAGATGGTACTTGGATTAACGAGTATGCTTATAGTCATTAATTGCCTGAGCTCGTTTCAGATATATGCAATGCCAGTATTTGACAATTGGGAGATTAAATACACCAGCAAAACGAATAAACCATGCCCAAGGTGGCTACGCTCTGGGTTTAGAGTCTTATTCGGATGCTTGGCATTCTGTATAGCAGTGGCATTTCCATTCTTGCGTAGCTTGGCAGGATTGATCGGAGGGATAGCACTACCTGTTACCTTAGCATATCCATGTTTCATGTGGATTATAATTAAGAAACCCCAAAAGTATGGTGCAATCTGGTGGCTGAACTGGATGTTAGGGCTCTTGGGAGTTGTACTTAGTGTTCTGGTGGTCACTGGAGCAATATGGACAATTGTGACTGCGGGAATAGAGATTCACTTCTTCAAACCGCAG
>gnl_Manes_v6.1_Manes.18G035300.1
ATGGATGAAAGGCCAGAGACGGAGCTTATATCCATTCCGGCGACCCCGCGTGCCTCTACGCCGGAGGTTCTAACGCCTTCAGGTCAACGATCACCGAGGCCTCCTTCCAAGGAAGCGAAATCGTCGACGGCGTGGACGCCGACGTCGTTCATATCGCCGAGGTTTTTGAGTCCTATAGGGACGCCGATGAAGAGGGTTTTGATTAACATGAAGGGATATTTGGAGGAGATGGGGCATCTAACCAAGCTCAACCCACAAGATGCTTGGCTACCTATTACTGAATCTCGCAATGGCAACGCTCACTACGCGGCGTTTCATAATCTAAATGCTGGTGTTGGGTTTCAGGCCCTAGTTTTGCCTGTTGCCTTTGCTTTCCTTGGCTGGAGTTGGGGAATACTGTCCTTGACCATAGCCTATTGCTGGCAACTTTATACTTTGTGGGTTTTAGTTCAGCTACATGAAGCTGTTCCTGGGAAGAGGTATAACAGATACGTCGAGCTCGCAGAAGCTGCATTTGGGGAAAGGTTAGGTGTCTGGCTGTCTCTCTTTCCAACTGTGTATTTGTCAGCTGGAACTGCAACAGCTTTGATTCTTATAGGAGGGGAGACGATGAAGCTCTTCTTCCAAATAGTTTGTGGGCCCCTCTGTTCATCGAATCCCCTAACAACTGTTGAATGGTACCTGGTATTCACTTCTCTGTGTATTGTATTGTCGCAGCTCCCAAACCTTAATTCAATTGCAGGACTTTCCCTTATTGGTGCCATAACAGCTATAACATATTCCACCATGGTGTGGGTGCTATCCGTTAGTCAACAAAGGCCACCTTCAATCTCCTACGAACCCCTTTCTTTGCCATCCTCTACTGCTTCTGTCTTTTCAGTATTGAATGCGCTTGGAATTATAGCCTTCGCTTTCAGAGGGCATAATCTGGCCCTGGAGATTCAGTCGACAATGCCATCAACCTTTAAGCACCCAGCTCATGTACCCATGTGGAAAGGAGCCAAAGTTGCTTATTTCTTCATTGCCATGTGCCTTTTCCCTGTTGCAATTGGAGGCTTTTGGGCTTATGGAAATCTTATGCCTTCAGGAGGAATTCTCAATGCTTTATATGGTTTCCACAGCCATGATATTCCTCGAGGACTTCTTGCATTGACTTGTCTGCTGGTTGTGTTCAATTGCTTAAGCAGTTTCCAGATATACTCGATGCCTGTTTTTGACAGTTTTGAAGCTGGCTACATCAGCCGTACCAACCGCCCATGCTCAATCTGGGTTCGGTCAGGATTTCGGGTTTTCTGCGGATTCTTCTCTTTCTTCATAGGTGTTGCATTTCCTTTCCTATCTAGTTTAGCTGGTCTATTGGGGGGACTTACCCTTCCGGTTACATTTGCATACCCTTGCTTCATGTGGGTTCTCATTAAAAGACCTACTAAGTACAGCTTCAATTGGTATTTCAACTGGATCCTGGGTTGGTTGGGCATTGCATTTAGCTTGGCCTTTTCAATTGGAGGAGTTTGGAGTATAGTGAACAATGGTCTGAGATTAAAGTTCTTCAAGCCACCAAAT
>gnl_Manes_v6.1_Manes.18G007100.1
ATGGTATTTTCAGGTGAGAAGGTAGGGAAACTGCTGGCCCTCTTTCCAATTATGTATCTATCAGGAGGAACGTGTGTGACCTTGATTATGATCGGAGGTGGAACAATGAAAATAATTTTCCAAATCTTCTGTGGAGACACATGTAACATGAAGCCATTGACAACAATTGAGTGGTACTTGTTATTTACTTGCTCGGCCATCATCCTAGCTCAGCTTCCCAACTTGAATTCCATTGCTGGAGTTTCGCTAATCGGCGCAATCACAGCTGTTAGCTACTGTACCCTTATATGGGTGGTATCCCTTGTTCAAGGTAGGCCTGTTAACGTCTCCTATGATACTCCACAGTCAAAATCTGATCTGGCTAGTTTTGGTACTATCCTCAATGCACTTGGGATAATCGCCTTTGCTTTCAGAGGTCACAATCTCGTGCTTGAAATTCAGGGAACTATGCCTTCAGATTCAAAGCAACCATCTCGTCTACCTATGTGGAGAGGAGTAAAATTCGCATATTTAATTATCGCAATGTGTTTGTTTCCCCTTTCAATATGTGGCTATTGGGCTTATGGAAACTTGATACCAGGAAATGGAGGGATCTTAACTGCTTTATACAAATACCATGAACATGGCACACCCAATTCGCTACTAGGAACAACAAGCTTACTCGTTGTACTTAACTGCCTCAGCTCATTTCAGATATATGCAATGCCAGTTTTTGATAATTTGGAGATTAGATACACTAGCAAAATGAATAGGCCCTGCCCAAGGTGGCTACGTTCTGGGCTTAGGGTGTTGTTTGGATGCTTGGCGTTCTTTATAGCTGTGGCATTTCCATTCTTGCCTAGCTTGGCAGGATTGATTGGAGGAATGGCACTACCTGTTACATTAGCATATCCATGTTTCATGTGGATAATAATTAAGAAACCTCAGAAATATGGTGCAATATGGTGCCTGAATTCCATAGTAGGGGTATTGGGAATGATACTCAGCCTTCTGGTGGTCACTGGAGCAATATGGACCATTGTGACTATGGGAATAGAGATTCACTTCTTCAAGCCGCAG
>gnl_Manes_v6.1_Manes.11G100300.1
ATGTTTGATCAATATTCCAGTGAGGAGTCTCCCCTCCACAGCCTCCAGGCCACCACCGGCCAAAGCCCTCCGACGACGGCGACCCTGCAAATTATCACCATTAGTGCAGGAGTGGAAGGTTGTTTAGAATTAGATGGTTCTTCCAGCGATCGGACGCAGGAGAATGCGGAACTAAATCCACAAGACGCCTGGCTTCCTATCACAGAATCCAGAAATGGAAACTTCTTCACTTGTGTATTTCATTTGCTTTCTTCAGGACTCGGATTTCAAGCTCTTTTACTTCCTCTTGCCTTCTCCATTCTTGGATGGACAGGGGGGATCATATGTTTATTGCTTGCATCTACGTGGCAGCTCTACACGACATGGGTCCTAGTTCACCTTCACGAGGCACTCCCTGGACCCCGATGCAGCAGATTTCTTCAACTTTCCGTAGCCTCCTTTGGTCCAAAGCTAGGGAAACTTCTAGCAATATTTCCAGTCATGTATTTATCAGGAGGAACGTGCGTGATATTAATAATCACGGGAGGCAGGACTATGGAACTATTTTACGACACCGTATGTGGCAGCGGAGCCTCATGCGACGCCAAGTCGTTATCTGGGACAGAGTGGCTCTTGGTCTTCACTTGTGTTGCTATAATTATGGCTCAACGCCCTAACTTGAATTCCATCGCTAGCGTCTCCTTCATTGCTGCAATCACAGCCGTTGGATATTATTCTTTGATTTGGGTATCCACCATCCCAAAGGATAGACTTGATAATATGTCACGTGACCCTTTACAAAATGAAAAATCTCATATGACTAGAGTCTCTTCTATCTTCAATGCATTTGGAATCATTGCCCTTTCTTTTAGAGGTCACAATCTTGTGCTTGAAATTCAGGGAATATTACCTTCAAGTTCAAAACATCCCTCAAGGAAGACAATGTGGAGAGGAGTTCTTATATCATATCTTATTATAACAATTTGCATACTTCCCCTTGCAATATCAGGATTTTGGGCATATGGAAACAAGATACCTTCAAAAATAGGAAATATAAGCGAAATCTTACAATTTTACACCCGCAATGCCTCAAAATCTATAAAGGGTCTAACATATATGCTGGTGCTGATAAATTGCTTGACTTCATTCCAACTCTTTGCCATGGTAGTTTTTGATAATTTTGAGTTGAGGTACATCAGCATCAAGAACAAACAATGTTCATTCTGGGTTCGAACAGGTTTGCGCCTTTTATTCGGAGGATTGGCATTCTTGATAGCTGTCTCTTTTCCATTTTTGCCTAGTCTTGCAAGCTTAATAGGAGGAATTGCATTACCTTTAACCTTTGCTTACCCTTGTTTCATGTGGATATCAATCAAGAAACCACTTAAGAATAGCTTCATGTGGTGTTTCAATTTTGGGCTTGGAGGCTTAGGCCTGGTTTTGAGTGTCTTAGTAGTTGCAGCTGCTGTATGGAATTTATCTACTAAAGGCTTGCATGCCAACTTCTTCAAGCCT
>gnl_Medtr_Mt4.0v1_Medtr3g115090.1
ATGGAGGAAGTGGCGGAAATAGTGAAAAAACAGAGTTCTCTGGCAATCTCAACTCCTCCAGTTCAAGTTCAAGTTAATCATCAAATACATTCTCCAAATTCAATAAGCTTTCCAAAAAGCCCTTATAATTCTCGTTTTATGAACACTCCCTTAGCTACTCCATTGAAGAAAGTCATTGAAAACATTCTTGAAGAAGTTGGTCACTTCACCAAGTTTGACCAACAAGATGATTGGCTTCCAATCACTGCTTGTAGAAAAGGAAACGCTTACTATGCTGCTTTTCATTTGCTTTGTTCTGGAATTGGATTTCAAGCACTTGTTCTTCCTTTGGCCTTCACCACTCTTGGCTGGACTTGGGGAATATTATGTCTATGTGTGGCTTTCACATGGCAGTTATACACCTTGTGGTTACTGATTCAGCTACACGAATCGGACACAGGGATACGTCATAGCAGATACCTCAAACTTGCTATGGCAGCATTTGGAGAAAAGCTAGGAAAGATATTGGTACTCTTCCCCGTCCAGTATTTATCTGGTGGAACATGCGTGACACTGATTATGATTGGAGGTGGCACAATGAAGATATTATTTCAGATGGTATGTGAAGACTCATCATGCAGTTTATACCAACTCAAAACCATAGAGTGGTACTTGGTATTTACTGTGGCTGCCATTTTGCTTGCTCAGCTTCCAAACCTTAATTCAATTGCAGGGGTTTCTCTGATAGGAGCTATCACAGCCGTAGGTTATTGTTCTCTTATATGGATTGTGTCTGTTTACCAAGGTAGGCTTGATAATGTGTCCTATGAGCCACCAAGGAGACAATCACAAGCTACAAGAATTTTCAGTGTGTGGAATGCACTTGGCATCATTGCCTTTGCTTTTAGAGGTCACAATCTTGTACTAGAAATACAGGGAACCATACGTTCAGATTCTAAGAATCCATCACGCTTAGCAATGTGGAAAGGGGTTATGTTTGCTTATCTAGTCATCGCCTCTTGTTTGTTTCCCCTAGCCATTGGAGGATATTGGGCCTATGGAAATTTAATGCCTTCCAACGGAGGAATGTTAAGTGCTTTGAAAAAGTACCATGAACATGATACATCAAAGTTCATCATCGCTTTGACAAGTTTGCTGGTTGTCATCAACGGCCTCAGCTCTTTCCAAATCTATGCAATGCCAATATTTGACAATTTAGAATTCAGATACACCAGCAAATGGAACAAACCTTGTCCGAGGTGGCTTCGAATAGTCTTCAGAAGTCTCTTCGGCTGCCTGACCTTTTTCATTTCTATAGCGTTACCATTCTTGCCAAGTTTGGCAGGCCTCATTGGAGGAGTTGCTCTGCCAATAACGTTAGCTTATCCCTGTTTCATGTGGATACTGATTAAGAAACCAAAAAAGCATAGCACAACTTGGTATCTAAACTGGACGCTAGGAGCAGTTGGCATGATTCTAAGTGTACTGATTGTAATAGGAGCGATTTGGGGCATTGTAGCACTGGGCATTCAGATCCACTTCTTCAATCCA
>gnl_Medtr_Mt4.0v1_Medtr2g012470.1
ATGGAGGAGAGACCAGAGACAGAGCTGATATCAATACCAGCAACACCAAGAGTGTCAACACCAGAGATACTGACACCATCAGGACAAAGGTCACCAAGACAAGGATCAAAGGAAGCTAAATCATCAAATGCATGGACACCAACATCTTTTATATCACCAAGGTTTTTGAGTCCTATAGGGACACCAATGAAAAGGGTACTTATAAACATGAAGGGTTATTTGGAAGATGTTGGCCATCTTACTAAGCTTAATCCTCAAGATGCATGGCTTCCAATTACCGAGTCTCGGAATGGAAATGCTCATTACTCTACTTTTCATAACCTCAATGCTGGTGTTGGTTTTCAGGCTCTTGTTTTGCCTGTTGCTTTCGCTTATCTTGGCTGGAGTTGGGGAATTATTTCCTTAACCGTGGCATACTGTTGGCAACTTTACACCTTATGGATTTTGGTTCAGCTGCATGAAGCAGTTCCAGGTAAAAGGTACAACAGATACGTGGAGCTAGCACAAGCAGCATTTGGGGAAAGATTAGGAGTATGGCTAGCTCTTTTCCCAACAGTTTATTTATCAGCAGGAACTGCAACAGCTTTGATTCTTGTTGGAGGGGAGACCATGAAACTGTTCTTTCAAATAGTTTGTGGTCCAACATGTACCTCAAATCCTTTAACCACAGTGGAGTGGTACCTGGTTTTCACTTCTCTATCTATTGTTCTTTCTCAGCTTCCAAACCTCAATTCAATTGCAGGACTGTCACTGATAGGAGCTGTTACGGCCATTACTTACTCCACCATGGTTTGGGTGCTCTCTGTGAGCCAACAGAGGCCACCCTCTATCTCTTATGAACCCTTATCGCTGGCAAAACCTTCTTCTTCATTATTTCTAGCATTGAATGCACTTGGAATTGTAGCATTTTCTTTTAGAGGTCACAATTTGGTCCTAGAAATTCAGGCCACAATGCCGTCAACGTTTAAGCACCCGGCTCGTGTGCCAATGTGGAAAGGAGCCAAGGTTGCTTATTTCTTTATTGCAATGTGCTTATTCCCTATGGCCATTGGAGGCTTTTGGGCCTACGGGAACCAAATGCCTAATGGAGGGATTCTGACAGCTCTATATGCATTTCACAGTCATGACATTTCAAGAGGAATTCTAGCCTTAGCATTCCTTCTTGTAGTATTTAGCTGTTTGAGCAGTTTTCAGATATACTCAATGCCTGCTTTCGACAGTTTTGAAGCTGGTTACACCAGTCGAACAAACCGTCCTTGCTCGATATGGGTTCGGTCAGGTTTTAGAGTTTTCTTTGGATTTGTCTCATTCTTCATAGGAGTGGCACTTCCATTCCTCTCAAGTCTTGCTGGTTTGTTAGGAGGACTCACTCTTCCAGTCACTTTTGCATATCCTTGTTTCATGTGGGTTCTTATTAAACAGCCAACAAAATATAGCTTCAGTTGGTATTTCAATTGGATTCTTGGTTGGTTAGGTGTTGCTTTCAGTTTGGCCTTTTCCATTGGAGGTATTTGGAGTATGGTCAATGATGGACTCAAGTTGAAATTCTTCAAGCCCAAT
>gnl_Medtr_Mt4.0v1_Medtr5g023260.1
ATGGGTGAAGCTAAGGAAATATGGTCAGCACCAATAACACCTAGAACTGGAAATTCATTGATGGGAACACCTAGGGTTGCATCACCACCAGTGTCATGTCCACCTTCACAGCTTCATTCACCATCTCTCACAAGATCACCACTACTTCAATCAGAGAATGGAGATGCACCACATCCTAAGAGTAAGACTCCAAAGACTCCTAGAACACCAAGAATGTCTTTGACACCAAGGTTTATTACCCCTTTGGGAAGTCCTATGAGGAAAGCTTTGAGATTAACTAAGCTTGATCCTCAAGATGCTTGGCTTCCAATAACTGAGTCAAGAAATGGTAACAAATATTATGCTGCTTTTCATACTCTTTGTTCTGGGATTGGTATTCAGGCTCTTGTTCTTCCTGTTGCCTTCACTATTCTTGGTTGGACATGGGGAATATTGAGCTTGACAATAGCATTCATATGGCAACTTTACACCTTATGGTTGCTCGTCCATCTTCACGAATCCGTCGAGAACGGTATTCGCTACAGTCGATACCTTCAGCTTTGCTTCGCCACTTTCGGTGAGAAACTTGGGAAATTACTAGCATTGTTTCCAATATTGTACCTATCAGCAGGAACATGTACTACATTGATCATCATAGGAGGATCAACAGCAAGAACATTCTATCAAGTTGTATGTGGAGACCATTGCAATCCCAAACCTATGACCACAGTTGAATGGTACTTGGTCTTTACTTGTGCAGCTGTGGTCCTATCTCAGTTACCAAACTTGAATTCAATTGCTGGAATTTCCCTCATTGGAGCAGTCACTGCTGTAGGGTATTGTACCTCCATTTGGATTACTTCTGTGGCACAGGGTACCCTACCAGGTGTGAATTATAATCCTGTGATGGGTGAAAACAAGGTTGAAAATGCTTTTAGTGTGCTTAATGCCCTTGGTATCATTGCTTTTGCCTTTAGGGGTCACAATCTCATTCTTGAAATTCAGGCTACTATGCCTTCAAGTGAGAAGCATCCATCACATGTGCCCATGTGGAAAGGAGTGAAGGCTTCTTACACACTCATTGCTGCCTGCTTATTTCCCTTAGCTATTGGTGGCTATTGGGCTTATGGGCAATTGATTCCTGCAAACGGAGGAATGCTTACGGCCCTATACCAATTTCATTCTCAAGACGTATCAAAATTTGTACTTGGAATGACCAGCTTTTTCGTAGTAGTAAATGGTTTGTGTTCATTTCAAATATATGGCATGCCGGCTTTCGATGACATGGAATCAGTATACACCACTAGATGGAAGAAACCGTGCCCGTGGTGGCTTCGAGTAATTTTCCGAGTCTTCTTCGGGTTTTTGTGCTTCTTCATAGGAGTTGCAATTCCATTTTTGTCTAGCTTAGCTGGTTTGATTGGAGGAATAGCATTGCCAGTGACATTGGCATACCCATGTTTTATGTGGCTCAAAGTAAAGAAACCAAAGAAGTATAGTTTCATGTGGTATCTCAATTGGTTCTTGGGAACATTTGGAGTTGCTTTAAGTGTCATATTAGTTACAGCTAGTATATATGTTATTATTGATACTGGTGTTAATGTAAGCTTTTTCAACCCTCAG
>gnl_Medtr_Mt4.0v1_Medtr5g023240.1
ATGGCTGAAGCTAAGGAAATCAAATCACCAGTATCATGTCCCCCCTCTCAGCTTCAATACTCACCATCTCTCACAAGATCACCCCTTCTTCATTCAGAGAATGAGGATACACCAAATCCAAAGAACAAGACCCCTAGAACACCAAGAATGTCTTTTACCCCACCAAGGTTTATTACCCCTTTAGGAACACCTGTTAGGAATGCTTTGAGACTAATCAAACTTGATCCTCAAGATGCTTGGCTTCCAATAACTGAGTCAAGAAATGGTAACAAATATTATGCTGCTTTTCATACTCTTTGTTCTGGGATTGGTATTCAAGCTCTTGTTCTTCCTGTTGCTTTCACTATTCTTGGTTGGACATGGGGAATAATAAGTTTGACAATAGCATTCATATGGCAGCTTTATACCTTATGGTTGCTCGTCCATCTTCACGAATCCAAGGATGGTGTTCGTTATAGTCGATACCTTCAACTCTGCTTTGTTACTTTTGGTGAGAAATTGGGGAAATTGCTAGCTTTATTTCCAATACTATACCTATCAGCTGGGACATGTACTACATTGATCATCATAGGAGGATCAACAGCAAGAACATTCTATGAGGTTGTTTGTGGAGAATCATGTAATTCCAAACCTATGACTACCGTGGAATGGTACTTGGTTTTTACCTGTGTTGCTGTGGTTCTGTCTCAGTTACCAAACTTGAATTCAATTGCTGGAATTTCCCTTATTGGAGCAGTCACTGCTGTAGGGTATTGTACCTCCATTTGGATGGCTTCCGTGGCACAGGGTACCCTACCAGGTGTGAATTATAATCCAGTAAGGGGAGGTAACAGTGTTGAAAAAATTCTTGGTGTGTTTAATGCATTTGGTATCATTGCCTTTGCCTTTAGGGGCCACAATCTCATCCTTGAAATTCAGGCTACTATGCCTTCAAGTGAGAAGCATCCATCACACGTTCCCATGTGGAAAGGAGTCAAGATTGCTTACACACTAATTGCCGCCTGCTTATTTCCCGTAGCCATCGGTGGCTATTGGGCTTATGGCCAACTGATTCCTGAAAATGGAGGAATGCTCACAGCACTATACAAATTCCATTCCCATGACATATCAAGATTTGTGCTTGGATTAACCAGCTTCTTTGTAGTAGTGAATTGTTTGTGTTCATTCCAAATCTACGGCATGCCAATTTTCGATGACATGGAATCAAAATACACAACAAAAATGAATAAGCCATGTCCATGGTGGCTCCGGTCAAGTATTCGAATCTTCTCAGGATTTTTATCCTTCTTCATAGGAGTGGCAACACCATTTTTGGCTAGCTTGGCTGGTTTAATTGGAGGAGTAGCATTGCCAGTGACATTAGCGTACCCATGTTTTATGTGGCTCGAAATAAAGAAGCCAAAAAAATACAGTGTTATGTGGTGCCTCAATTGGTTCTTGGGAACATTTGGTATTGGTCTTAGTGGCATATTGATTGCTGCTAGCATATATGTTATTGTTCGTACGGGTGTTAAAGTGAGTTTTTTTGACCCTAAG
>gnl_Medtr_Mt4.0v1_Medtr4g075750.1
ATGGGACAAGTGAATGAAGCTGATTATATGAGATCAGAAGTTGCTCTTTTGCAATTTTCTGATGCAGATTTTAAACCTCCACTATCTCCTACGGTTATACACATTCATGATCATCCAACGACCAGTTTTGGCTCAGAATCTGACCCTTCTTCACCAAGTGTCCAACAAAATCAACATCCAAAAGATGAGTGGCTTCCTATCACAGAATCCAGAAATGGTAATGCCAGATTTGCAACTTATCATATTCTTAATTCCAACATTGGATTTCAAGCTCTCATGCTTCCTGTGGCCTTTGCAACTCTTGGTTGGGCATGGGGTAGTGTGTGTTTATCAATAGCATTCATTTGGCAACTTTATACCATATTTCTCCTTATTGAGCTTCATGAATCTCCTTCTGGAAAACGTCACAGTAGATACCTCTTCCTTGCAATGTCTGCCTTTGGTGCAAGGTTAGGAAAAATAGCTGCATTATTTCCAGTAATGTACCTATCAGGAGGCAGCTGTGTAATGTTTATAATCACCGGTGGTGGGACAATGAAGCAATTATTCAAGATTCTTTGCGAAAACGATGATGGGACGATGTGCAGCGCGCACTCGCTGAGCGGAGTCGAGTGGTTCTTAGTGTTTACTTGTTTGGCAATTCTTATTGCTCAGTTGCCTAACCTTAACTCAATGGCTGCTATCTCTTTGGTAGGGGCTGTTGCCTCTATAAGTTACTGCACACTTTTTTGGTCACTTTCTGTTAAGAAAGGTAGGCCAATGGGTGTGTCCTACAATACTACATTGGTGTCACAAGAAGTTACCGTGGTGAAGATTAGTGACATTTTGAATGCTATTGGAATTATTGTGCTAGCTTTCAGAGGTCACAATCTTGTGCTTGAAATTCAGGGGACTATGCCGTCAAATTTGAAAGAAACATCGAAAGAACCAATGCGTAGAGGAGTGACCATTGCGTATATACTCATTGCCGCGTGTGTCATTCCCATCGCAATCGCCGGATTTTGGGCATATGGAAATCAGATACCTGATAAAGGATTGTTAACTGCGTTCCCACAATTCCACAAAGAACAAGCAACAAAATTCTCGATTGGCGCACTTTATGTTTGGGTGATACTACATTGTTTAACTAGCTTCCAAGTCTATGCAATGCCTGTATTTGACAACTTGGAGCTAAGATACACAGTCATAAAAAATCAAAAATGTCCAAGATGGTTGAGAACATGCTTTCGCTTATTCTTTGGAGGGTTCACATTTTTTATTGCTGTAACATTCCCATTCTTACCAAGCCTTTCAGCTCTGATAGGTGGAATGACCCTAGTGCCTCTCACATATGCATACCCTTGTTTCATGTGGTTATCTCTTAAGAAACCTCGTAAAAATGGTGCAATCTGGTTGTTTAATCTTGTACTTGGTTGTTTAGGGATGCTTCTAAGTGTTCTTTTGGTGGTTGCTGCTATAAGGACTTTGGCTGATAAAGGGTTACATGCTAACTTCTTCAAACCA
>gnl_Mimgu_v2.0_Migut.C00925.1
ATGGAAATTATAAACACATCAAGCCCGGTCATCTCAAACCCGTCGTTAATCTTTTCAACGGAATCTCCGTCGATAACTTCGGCAACCCCATCGCCATGCGTCAATTCCATTCCAAAGACGCCGAAAAGCCCGTTGGCCCGAATGATGACCCCTCTAGCAAGCCCGATGAAAAAGGCTATCGCAAGCATGCAAACTTATCTCGAAGAAATGGGTCATCTCACAAAGCTTGACCCACAAGATTCATGGCTGCCCATCACCGAATCCCGGAATGGGAATGCCTACTACGCCGCGTTCCACACGCTCAGCTCCGGAATCGGATTCCAGGCCCTTCTTCTTCCCCTTGCTTTCACAACTCTTGGTTGGGTGTGGGGAATTATAAGCCTGTCATTGGCTTTTGTGTGGCAATTATACACTTTATGGTTATTAATCCAACTCCACGAAGCAGTTCCCGGAACACGATACAGTCGATACCTCAGACTCTCCGTAGCTGCTTTCGGGGAAAGGTTGGGAAAAATATTGGCCTTGTTTCCAACACTATACCTAGCAGGTGGAACATGCGTGAGCTTAATAATGATGGGAGGAAGCACATTAAAAATATTCTTCCACACAGTGTGTGGTGCAACTTGCAATGCAAACTCACTCTCAACTATCGAGTGGTACGTCGTCTTTGTCTGCTCGGCGACAGTCCTGTCTCAGCTCCCGAACCTCAACTCCATCGCCGGAGTTTCTCTGATCGGAGCAATCACTGCCGTCACGTACTGCACCCTCACGTGGACCCTCTCCGTTTCCACGACTAGGCCCCCGGGTGTTTCGTACGCACCCGTTAGGACAGAATCGGACGTTGAGAATATTTGCGGCGTCTTGAACGCTCTCGGGATTATTGCGTTTGCTTTTAGGGGCCACAATCTTGTCTTGGAAATCCAGGGGACCATGCCTTCATCTATGAAGAACCCATCGAGTGTGCCAATGTGGAAAGGAGTCAAGTTTTCGTATATAATTATTGCCTTTTGCTTGTTTCCAATGGCTATTGGGGGTTATTGGGCATACGGGAACTTGATACCCACAAATGGAGGGATGTTGAGTGCACTAGACCAATACCACAGGAACGAAACCTCAAAGATATACGCAATGCCGGTCTTCGACAATCTCGAGTTCCGATACACCAGCAAACAAAACGGGCCTTGCCCATGGTGGCTCAGAACGGGCCTGAGAATATTCTTTGGCTGCCTCGCCTTCTTCATCTCCGTCGCACTCCCCTTCTTGAAGAATCTTGCTGGGCTTATCGGTGGGGTCGCCTTGCCTGTCACTCTAGCGTACCCCTGCTTGATGTGGATTAGGATCAAGAAACCCGAAAAGTCGAGCGCAATGTGGTGGCTGAACTGGACACTTGGCACTCTCGGAATGGCCCTCAGTGTTCTCCTCGTCTTTGGTGCTATATGGTCGATAGTGACACAAGGAATCCCAATCCACTTCTTCAAGCCACAA
>gnl_Mimgu_v2.0_Migut.C00926.1
ATGGCAACACAGTACAATTCGCCCTCTCTTTCAAGGAAGCCACTGTTGTTGTCGATCGAGCATCCCAATGCAGTGAGCAGTGATAATAAGGCGGCAGCTAATAGTAATAGTAATAGTAATAGTAATAGTAATAGTAATAATAATAATTCTCGCACGCCAAATTTTTTGACTCCTTTGGGAAGCCCAATAAGAAGGGCGATAAAGATGACGAAGCTGGACCCACAGGATGCGTGGCTTCCAATTACGGAGTCGCGCAATGGAAACGCGTTTTATGCAGCTTTTCACACACTCTGTGCTGGCATCGGTATTCAGGCTCTCGTCCTCCCCGTTGCCTTCACCATTCTTGGATGGTCAGTCCAGCTATATATATATGTTGTCTTTTTTTCAATTTACAGAGAGAGAATGGGGAAAATATTCGCCCTGTTTCCAATTTTATACTTATCAGGCGGCACGTGCGTGGCACTCATAGTGGTGGGCGGGTCCACCACGAAACTCTTCTACCAGATAGTCTGTGGGGGCCACGGCTGCACGGCCAAGCCCCTAACCACCGTGGAGTGGTACCTGGTCTTCACCTGCGCCGCCGTGCTCCTCTCCCAGCTACCCAACCTCAACTCCGTCGCCGGCGTATCGCTGGTCGGCGCCGCCACGGCCATCGGGTACTGCACCTTCATGTGGTGCGTGTCTGTCACGGAGGGGAGGCTCACCGGCGTGTCGTACGAGCGCGTGAAACCCAACACCAACACGGAGTGGTTCTTCGGGATTCTGAATGCGCTCGGCATCGTTGCTTTTGCTTTCAGAGGTCACAACGTCACTCTTGAAATCCAGGCGACGATGCCGTCAAGTGAAAAGAGGCCATCTCGAGTGCCGATGTGGACAGGGATTCGCGGTGCGTATTTCATTGTGGCGCTATGTTTATTTCCTACGGCAATTGCAGGATATTGGGCTTATGGTAATAAGATACCAGAAAATGGGGGAATGCTGACGGCAATATACGCCTTCCACGGTCGAGACACTTCCCAAACAATCCTCGGATTAATAACCCTATTCGTAATCATCAACGCGCTGAGCTCCTTCCAAATCTACGGAATGCCAATGTTCGACGACATTGAGTCGAAATTCACGACAAGGATGAAAAGGCCATGCCCGTGGTGGCTGAGGGTCATAATCAGGGCCATGTTTGGTTACGGCTGCTTTTTCGTGGCCGTTGCAATTCCGTTCCTGGGTAGCTTGGCCGGACTGATCGGCGGAATCGCCGTTCCGGTGACGTTTGCTTATCCGTGTTTAATGTGGATTAAAATTAAGAAGCCGGAGAGATTTAATTTCATGTGGTGGTTGAATTGGGGGCTTGGGATTTCTGGGATTTTACTCACGATTTTATTGGTGGCAGCTGGAATTTATGTTGTGATTGACACTGGTGTTGAAGTTAGCTTCTTTAAGCCTCAT
>gnl_Mimgu_v2.0_Migut.C00645.1
ATGGAGGAAAGGCCGGAGACGGAGCTGATATCGATACCGGCGACGCCACGCGCCTCCACGCCGGAGATACTGACACCGTCGGGGCAGAGGTCGCCGCGTGCGATGGCAAGGGAGGCGGCGCTCGGCACCGGCACCGCCAAGTCGTGGACGCCGACGTCGTTCATCTCGCCGAGGTTCCTGAGCCCCATCGGGACCCCGATGAAGAGGGTGCTCGTCAATATGAAGGGCTACCTGGAGGAGGTGGGCCACCTGACCAAGCTCAACCCACAGGACGCGTGGCTCCCAATCACCGAATCGCGTAACGGCAACGCGCACTACGCCGCGTTCCACAATCTCAACGCCGGCGTTGGCTTTCAGGCGCTCCTCCTCCCCGTTGCCTTCTCCTTCCTCGGATGGAGTTGGGGAATAATAGCATTAACCATAGCCTACTTCTGGCAACTATACACATTGCGTATACTCGTTCAGCTTCACGAAGCAGTTCCCGGAAAGAGATACAATAGATACGTCGAACTTGCTCAAGCTGCATTCGGGGAGAGACTAGGTGTATGGCTTGCGCTATTCCCGACGGTGTACCTATCGGCCGGTACGGCCACTGCATTAATTCTTGTCGGAGGGGAGACGATGAAACTGTTCTTCCAAATCGTGTGCGGCCCACATTGCTCCTCTAATCCGCTGACAAGTGTCGAGTGGTACCTCGTTTTCACTTCCCTATGCATTGTGTTGTCACAACTGCCCAATCTCAACTCCATAGCTGGACTCTCGCTCGTGGGCGCGGTGACAGCGATCACCTACTCCACTATGGTGTGGGTCCTCTCTGTGAGCCAGCAAAGGCCGCCCACGCTCTCGTACGAGCCTATTTCGATGCCTACTTCAACGGCTTCGGTTTTTACCGTGTTGAATGCACTTGGAATTGTCGCGTTTGCGTTTCGAGGCCATAATTTAGTTCTTGAAATTCAGGCGACGATGCCGTCGACTTTCAAGAAACCGGCACACGTGCCGATGTGGAGGGGAGCGAAGGTCGCTTATGTCTTTATTGCGATGTGCGTTTTCCCCGTTGCAATTGGCGGTTATTGGGCTTATGGAAATCTTATGCCATCCGGAGGAATCCTCAACGCCTTATTCGGGTTCCACAGTCGCGACATTCCAAGAGGACTACTCGCGGTGACGTTCCTCCTCGTCGTATTCAACTGCCTGAGCAGCTTCCAAATCTACTCGATGCCCGTTTTCGACAGCTTCGAAGCGGGCTATACGGGTCGGACCAACCGACCGTGCCCGATTTGGGTCCGGTCCGGGTTCAGGGTGTTCTACGGGTTCATCTCGTTGTTCATAGGCGTGGCGCTCCCGTTCTTGTCCAGCCTGGCGGGGTTGTTGGGCGGGCTGACCCTACCCGTGACGTTCGCGTACCCGTGTTTCATGTGGGCCCTCATTAAAAAGCCCGTCAAGTACAGCTTCGACTGGTATCTTAGCTGGGTGCTCGGCTGGTTGGGTATTGCGTTTAGCTTGGCTTTCTCGATTGGAGGGATTTGGAGCATGGTGAATAGTGGACTCAAGCTCAAATTCTTTAAGCCGCCTAGC
>gnl_Mimgu_v2.0_Migut.B00033.1
ATGGCAGAACAAAGGCCGCCGAGTAGTAATGTCGGCGTTGAATCGACCGTAGCATCATCGAAAGTGATGCCGATTTGTGAGGAGAGATTAACCAATAGCAAACTTGAAGAAGATCAAGTGATTATTATTAGCATCTCAGATCACATGATGACTTCATCTTTGGAGGGCGACGGCGATGGATATTCCGGCGAGCATCATGATAACCCACCACAAGACAGTTGGCTTCCAATTACGGAATCGAGAAAGGGAAGCAGTTTCACGGCCGCATTTCATCTGATGTGTTCTGGGATCGGAATTCAAGCGCTTCTTCTTCCCTTAGCATTCGTTTCACTTGGATGGTTTTGGGGCATTATTTGCTTGACTGTGGCATATTCATGGCAGCTCTACACCATATGGCTTCTTGTTAATCTTCACGAACCATCTCCACAATCTGGAATTCGTTACAGTAGATATCTTCATCTCTCAATTGTCGCCTTCGGTGAAAAACTGGGGAAATTGGTAGCCATATTCCCAACACTGTACCTATCAAGCGGCACGTGCGTTATTTACATAATCACTGGAGGCACCACCATGGAACTCTTGTTCCAATCAATCTGCGAAAACAATCTCGAATGCAAGTCAAAGGCATTGACCGGAGCTGAATGGTGTTTGGTCTTCATTTGCTTAGCCATTCTCATATCTCAATTCTTCCCTAATCTCGACTCATTAACCTCTGTTTCGATTATTGGGTCCGTAACTGCACTCTCCTATTGTGCCCTCTTATGTGTCCTATCCATCATCAAAGGCAAGCCCGACGATTTAGTGGATGATGTCATCATATTAAACAACGATGCTACTTCTAAAATCCGGAATGTGTTGAATGGCTTAGGGATAATTGCTCTTGCTTTTAGAGGACACAATCTCGTTTTGGAGATACAGGGAACAATACCCACAAACCTTAAACAACCATCGCGTAAATCTATGTGGAGGGGAGTAACAATTTCGTATCTAGTCATTGCTATGACTGTGTATCCACTTGCAATAGTTGGATATTGGGCTTATGGTAATAAGATGCCTGTAAAAGGGGGAATTCTTAGTGCATTCACAAAGTTCAACCAGAGCAGTACATCAAAGTACATCATTGGCTCCATTTACATCCTAATCATAGTCAACTATCTCTGCACTTTCCAAATCTATGCAATGCCAGCGTTCGACAACTTTGAGCGCATCTACACGACGAAGAAAAACAAGCCGTGCACGAGATTGGTTCGCTCGATTATCAAAGTCTTGTTTGGTGGAGTGACGTATTTTGTGGCAGTAGCTATCCCGTTCTTGCCTAGTTTGGGTGCATTCGTAGGCTCGTTGGCTCTGCCTCTAACTCTGGCGTATCCATGTCTGATGTGGATTTGCATCAAGAAACCGAAGCAGTTTAGCAGAATGTGGGCTATCAATATGGGACTCGGATATTCAGGCATTTTGTTGAGCACGTTGTGCGCAGGTGCGGGTTTGTGGAGTTTGATAGTCAATGGCTTAGAAGCTAACTTCTTCAAGCCCAAA
>gnl_Mimgu_v2.0_Migut.B00032.1
ATGGGTGATAATACAACTCATCATCATCAGCAGCATGAAGTTGATGCAGTTAGCTCAGCTCCGATAACCCCACGGGCAGCATCAGTGGCTCCGACACCTCCGGGTGCCCGAACTCCGGCCATAGTCTCCCTTCCTCCGTCACAGTTCCACTCACCTTCACTTACACGGTCGCCGCTCCTCACACCTGGCGGCACAAAAAGAAAAACCCCTTTTATTAGGACTCCACGTTTCATAACTCCATTGGGCAGCCCTTTGAGAAAAGCCATCAAACTCACCAGACTCGATCCTCAAGACGCGTGGCTTCCAATCACCGAGTCGAGAAATGGAAACGCTTTTTATGCAGCTTATCACACTTTGTGCTCTGGTATTGGTATTCAAGCCCTCATTCTCCCCGTTGCTTTCACCATTCTTGGCTGGACATGGGGTCTTATAGGGTTGAGTTTGGCCTTCATATGGCAACTATACACACTGTATCTACTTGTGCAGCTCCACGAGTCTCCTGAAAACGGTATTCGTTACAGCAGATACATGCAGTTAGCTAGTGCCACTTTTGGAGAAAGACTGTCGAAATTCCTGGCTGCTTTTCCGATCATGTACCTCTCAGGGGGTACGTGTGTGGCTCTGATCGTGATCGGAGGGTCGACGTCGAAGATGTTCTTCCAGACAGTTTGTGGGGCCCCATGCACTTCCAAGCCGTTGACCAACGTGGAGTGGTACTTGGTTTTCACTTGCGCGGCGGTGCTGCTGTCTCAGCTGCCAAACTTGAACTCCATCGCCGGAGTTTCTCTCGTAGGAGCTCTCACCGCCGTTGGGTACTGTACAGCGATATGGGCGGTGTCGGTGTCGGAGGGAAGGCTGCCGAATGTTTCTTACAACCCAGTTAGAAAAGGCACGGAAATTGCGAGGATTTTTGATGTACTGAATGCACTTGGGATCATTGCTTTTGCTTTCAGAGGACATAATCTCATTCTTGAAATCCAGGCAACGATGCCTTCAAGTGAAAAAAATCCATCGAGTGTGCCGATGTGGAGAGGAGTGAAAGCCGCATATTTGGTCGTAGCAATGTGCTTATTCCCACTAGCTATTGGCGGCTATTGGGCTTACGGCCACGTGATTCCAGCTAATGGTGGCATGTTAACCGCCTTGTATGCCTTCCACAGCCGAGACGTATCCCGGTCGGTGCTAGGAATGATAAGCATCTTCGTCATAATAAATGCGGTAAGCTCGTTCCAATTATACGGTATGCCAATGTACGACATGATGGAGTCTCACTACACTCGTAAGTTCAAGAAACCATGCCCGTGGTGGCTTCGGGCCGTCATCCGGGCCATGTTCGGGTTCGGATGCTTCTTTGTGGCAGTGGCGATTCCATTCTTGGGGAGTGTAGCGGGCTTAATTGGAGGTATTTCTTTGCCGGTGACGTTGGCATACCCGTGTTTCATGTGGCTTAAAATGAAGAAGCCCAAGATTTATAGCCCAATGTGGTGGCTCAATTGGGGATTGGGTCTGATGGGTATGGGCCTCAGTGGAATTTTGATTGCTGCCGGTCTCTATGTTGTCATAGACACTGGCATTCAAGTTAGCTTCTTTAAGCCTCAC
>gnl_Musac_v1_GSMUA_Achr3T30790_001
ATGGAGGAAAGAGGAACGGGGGCGGCGCCCGGGCTGGAAGCGGAGCTGGTCTCGATCCCGGCGACCCCGCGGGGGGTCTCGACGCCGGAGACGTCGTGGACTCCGACGCCGGCGATGGTGTCGCCGCGGTTTCTGAGCCCGTCGATATCTTCGACGGTGGGGACGCCCATGAAGCGCGTGCTGGTGAACCTGCGCGGCTACCTTGAGGAGGTGGGCCACCTGACGAAGCTCAACCCCCAGGACGCCTGGCTCCCCATCACCGAGTCCCGCAACGGCAACGCCCACTACGCCGCTTTCCACAACCTCAATGCCGGCATCGGCTTCCAGGCCCTCCTCCTCCCCGTCGCCTTCGCTTTCCTCGGATGGAGTTGGGGCATGATAGCTCTGACCATTGCTTACTTTTGGCAACTTTACACTCTCTGGATTCTGGTTAAGCTACATGAAGCTGTGCCTGGCAGAAGATACAATAGATATGTGGAGCTTGCACAGGCTGCATTTGGAGAAAGGTTAGGCGTTTGGCTCGCCTTATTCCCAACAGTTTACTTATCAGCAGGAACTGCGACTGCACTGATTCTAATCGGAGGGGAAACAATGAAGCTCTTTTTCCAGATCGTCTGTGGATCCCTTTGTTCATCAAACCCGCTTTCAACTGTCGAGTGGTATCTTGTATTCACAATATTGTGCATTGTCCTGTCTCAGCTTCCAAACCTCAACTCCATTGCTGGGCTCTCTCTTATCGGAGCCGTAACAGCAATCACTTATGCTACCATGGCCTGGGTCCTCTCGGTCAGTCAAGAAAGGCCACCTTCCATCTCTTATCAGCCCCTGGCATCCACTTCTTTCGGTGCCACAGCTTTTTCAATCTTGAATGCCCTCGGCATAATAGCATTTGCTTTCAGAGGACACAATCTTGCTCTAGAGATTCAGGCAACAATGCCATCGACCTTCAAACATCCTGCACATGTTCCAATGTGGAGAGGAGCTAAGGTTGCTTATCTTCTTATAGCCTTGTGTTTATTCCCTATCGCCATTGGAGGCTTCTGGGCCTACGGAAACCTGATGCCAGCAGGAGGAATACTGAATGCTCTTTACGCCTTTCACAGCCATGATATCCCTAGGGGACTTCTGGCAACAACATTCCTCTTGGTGGTGTTCAATTGCCTCAGTAGCTTCCAGATATACTCCATGCCTGTGTTCGACAGTTTCGAGGCAGGTTACACCAGCCGAACGAATCGACCCTGCTCGATTTGGGTCCGATCTGGGTTCCGAGTCTTCTACGGTTTCATCTCGTTCTTCATCGGGGTAGCACTGCCTTTCCTCTCTAGCTTGGCTGGCCTGTTGGGTGGTCTCACTCTCCCTGTCACCTTTGCTTACCCTTGTTTCATGTGGATTGGTATAAAGAAGCCTCAGAGGTTTAGCTTCAGCTGGTATCTTAATTGGAGCCTTGGCATCATCGGCATGGCTTTCAGCTTAGCCTTATCTGCAGGAGGTGTTTGGAGCATGGTGAACAGTGGGCTAAAGCTCAAGTTCTTTAAGCCTAAC
>gnl_Musac_v1_GSMUA_Achr4T14690_001
ATGCACGTAACATATCACCCATCTCATAGAAGGACGATTTGGTCATTTCGTATTAGAAATAAGAATACCTTTATTAACCTTTACCCGCGTTCTGCTCTCTTCTCACACCGCTCTTTCTTTCGTTCTGAGACAAATGGAGGAAAGGGGAATGGGGACGTCGCAGGGGCTGGAGCCGGAGCTGGGGAGCCCGTCTCGGCCAAGTCGGGCACGGCATCGCCGCGGTTCCTGAGCCCGTCGATGTCTTCGGCGTTGGGGACGCCGATGAAGCGCGTGCTGGTGAATCTACGGGGCTACTTGGAGGAGGTGGGCCACCTGACGAAGCTCAACCCCCAGGACGCATGGCTCCCCATCACCGAGTCCCGCCACGGCAACGCCCACTACGCCGCATTCCACAACCTCAACGCCGGCATCGGCTTCCAGGCGCTCCTCCTCCCCGTCGCCTTCGCCTTCCTCGGATGGAGTTGGGGGATAATAGCTCTGACCGTTGCCTACTTTTGGCAACTTTACACTCTCTGGATTCTGGTTAAGCTACATGAAGCTCTACCTGGTAGAAGATACAATCGATATGTGGAACTTGCACAGGCTGCATTTGGAGAAAGGTTTGGTGTTTGGCTGGCTTTGTTCCCGACAATATACTTATCAGCAGGGACTGCAGCAGCACTGATTCTGATCGGAGGGGAAACCTTGAAGCTCTTCTTCCAGATAGTCTGTGGATCTCTGTGTTCATCGAACCCGCTTTCGACCGTGGAATGGTATCTAGTGTTTACGTTTCTGTGCATCGTCCTGTCTCAGCTCCCAAATCTCAACTCCATCGCTGGCCTCTCTCTCATCGGAGCTCTCACAGCAATCACTTACACTTGCATGGCTTGGCTACTCTCCGTTGGCCAAGAAAGGCCACCTTCCGTCTCTTATCAGCCCCTGTCATCCCCTTCCTTGGGGGCTGCAGCTTACTCGGTCTCGAATGCTCTCGGCATAATAGCATATGCATTCAGAGGACACAACCTTGCGTTGGAGATTCAGGCAACGATGCCGTCGACCTTCAAGCATCCTGCTCATGTTCCAATGTGGAGAGGAGCCAAAGTCGCTTACCTGCTGATAGCCATGTGCTTCTTCCCCATTGCCATCGGAGGCTTCTGGGCGTATGGAAACCTGATGCCCGCAGGAGGAATACTGAATGCTCTATACGCATTTCACAGCCGTGATATCTCCAGGGGACTTCTGGCCACAACATTTCTGTTGGTTGTGTTCCACTGCCTCACCAGTTTCCAGATATACTCCATGCCGGTGTTCGACAGCTTCGAAGCGGGTTACACGAGTCGAACCAACCGGCCCTGCTCCATTTGGGTCCGATCCGGCTTCCGAGTCTTCTACGGCCTCATCTCCTTCTTCGTCGGAGTGGCACTTCCCTTCCTCTCGAGCCTCGCTGGGCTGTTGGGTGGACTCTCTCTTCCGGTCACGTTTGCTTACCCTTGTTTCATGTGGATTCGCATGAAGCAGCCTCCAAGGTTCAGCTTCGACTGGTATCTCAACTGGAGCCTGGGCATCGTCGGCATGGCTTTCAGCTTAGCTTTCTCTGTAGGCGGTGTTTGGAGCATGATCAACAGCGGGATCCAGCTTAAGTTCTTCAAGCCTAAC
>gnl_Musac_v1_GSMUA_Achr7T27350_001
ATGGGGGTGGCGCCAGGGCTGGAGTCGGAGCTGGTCTCGATCCCGGCGACCCCGCGGGGAGTCTCGACGCCGGAGACTTCGTGGACGCCGACGCCGGCGATGATATCGCCGCGGTTTCTGAGCCCGTCCATCTCGTCGGCGGTGGGGACGCCCATGAAGCGCGTGCTGGTGAACCTGAGGGGATACCTGGAGGAGGTAGGCCACCTGACGAAGCTTAACCCCCAGGATGCCTGGCTCCCCATCACCGAGTCCCGCAACGGCAACGCCCACTACGCTGCCTTCCACAATCTCAACGCCGGCATCGGTTTCCAGGCCCTCCTCCTTCCCGTCGCCTTCGCCTTCCTCGGATGGAGCTGGGGCATTGTAGCTCTGACCATTGCTTACATCTGGCAACTTTACACACTCTGGATTCTCGTCAAGCTACATGAAGCCATGCCCGGAAGAAGATACAACAGATATGTGGAGCTTGCGCAGGCTGCATTTGGAGAAAGATTAGGTGTCTGGCTCGCTTTATTCCCAACAGTTTACTTATCGGCAGGGACTGCAACGGCATTGATTCTGATCGGAGGGGAAACCATGAAGATGTTTTTCCAGATAGTCTGCGGACCCCTTTGTTCATCAAACCCACTTTCAACTGTCGAGTGGTATCTCGTGTTTACAATCTTGTGCATTGTCCTGTCTCAGCTCCCAAACCTCAATTCCATTGCTGGGCTTTCACTTATCGGAGCAGTAACAGCAATCACTTATGCTACTATGGCTTGGCTTCTCTCTGTCAGCCAAGAAAGACCACCTTCCATCTCTTATCAGCCAATGGCATCACCTTCTTTCGGTGCAGCAGCTTTTTCAATCTTAAATGCCCTTGGCATTATAGCATTTGCGTTCAGAGGACACAATCTCGCATTAGAAATTCAGGCAACGATGCCATCGACCTTTAAACATCCAGCACATGTTCCAATGTGGAGGGGAGCTAAGGTTGCTTATCTTCTGATAGCCATGTGCTTATTTCCTATTGCCATTGGAGGCTTCTGGGCCTATGGTGACCTTATGCCAGCAGGAGGAATGCTGAATGCTCTTTACGCATTTCACAGCCATGACATCCCCAGGGGGCTTCTGGCAACAACTTTTCTCCTGGTTGTGTTCAATTGCCTCAGTAGCTTCCAGATATACTCCATGCCTGTGTTTGACAGCTTCGAAGCAGGTTATACCAGCAGAACAAATCGACCCTGCTCGGTTTGGGTCCGATCCGGCTTCCGAGTCTTCTATGGCTTTATCTCATTCTTCATTGGAGTAGCACTTCCTTTCCTCTCCAGCCTTGCAGGCCTCTTGGGTGGTCTCACTCTCCCTGTCACCTTTGCTTACCCTTGTTTCATGTGGATTCGCATCAAGAAGCCTGAAAGATTTAGCTTCAACTGGTATCTTAACTGGAGCCTTGGCATCATGGGCATAGCTTTCAGCTTAGCCTTCTCCATGGGAGGTGTTTGGAGCATGGTGAACAGCGGGCTCAAGCTCAAGTTCTTTAAGCCTAAC
>gnl_Musac_v1_GSMUA_Achr8T13220_001
ATGCTCCACTCGCCGACGCCCCAGACGCCGAGGCCGAGCGAGCTGCACTCCATCCCCACCACGCCACGGCCGCCGCTGCACTCCATCCCTGCCACGCCGCGGCCGCCGGTGTCTGCGCCGCCGTCCCAGCTCCACTCCCCCTCTCTCACGAGGTCTCCGCTGCTCCATTCCGCGACGCCACGGACGCCACGGACGCCGCGGTTCGCGCGGACGCCGCTCGCCAGCCCCATGCGCCGGGCCATCGTCAACATGCGGGCGTACCTGGAGGACATCGGCCATCTCACCAAGCTCGACCCCCACGACGCCTGGCTCCCCATCACCGAGTCCCGCAACGGCAACGCCTACTACTCTGCCTTCCACACCCTCAGCTCCGGTATAGGCTTCCAAGCCCTGGTTTTACCCCTCGCCTTCACCTTCCTCGGCTGGACATGGGGAATTCTGTGCTTGTCCGTGGCATTTGCCTGGCAACTCTACACGCTCTGGTTGCTCGTCCAACTCCACGAATCAGTCCCCGGAACTCGCTACTGCAGATACATGCATTTGGCGGAAGCCACCTTCGGTGCGAAGCTGGGGAAATGGCTGGCCCTGTTTCCCATCTTCTATCTCTCGGCTGGGATATGCACTGCCATCATAATCGTGGGTGGGGGAGCCATGAAGCTCTTCTTCGAGATCGTCTGCGGCGCAACGTGCGATTCCAAGCCACTGACGGCCGCAGAATGGTACCTGGTCTTCACCTGCCTCGCGGGGGTCCTGTCGCAGCTCCCCAACCTCAACTCCATAGCGGGAGTTTCTCTGATCGGCTCCGTCACCGCCGTCACCTACTGCACCTTGATTTGGGTCATCTCCGTGAGCAAGGGCAGGCTACCCGGAGTCTCCTACCACCCGGTTGAAGCCAAATCCGATGTCGACCGAGTGCTGGGAATCCTAAACGCTCTGGGAATAATTGCCTTTGCTTTCAGAGGCCACAATCTTGTTCTCGAGATCCAGGCGACGATGCCGTCAAGTCTGAAGCATCCTTCCCGGGTACCGATGTGGAGAGGAGTGAAGGCAGCATACCTGATAATAGCATTCTGTTTGTACCCCATAGCAATCGGTGGTTTCTGGGCTTACGGCAACATGATACCTTCGAACGGGATGCTGACTGCTCTGTACGCGTTCCACGGCAAGGACACCTCCAGAATTCTTCTGGGCTTGACGGCGTTGCTCGTCGTCGTCAATTGCCTCAGCTGCTTCCAGATCTACGCCATGCCCATCTTCGACAGCATGGAGGCGGGATACACCAAGAAGAAGAACAGGCCCTGCCCGCGCTGGCTTCGCTCCGCCTTCCGAGCGTTCTTCGCCGGCATCTCCTACTTCATGGCCGTGGCCTTCCCCTTCTTATCCGATCTCGCCGGCCTCATCGGGGGAATGGCATTGCCCGTCACCCTCGCTTACCCATGCTTCATGTGGATTCTCGTCAAGAAACCCGAACGATACAGCGCCATGTGGTACATCAACTGGGTGCTGGGCAGCGCCGGCATGGTCCTGAGTCTCATCTTGACGATCTCAGGCGTATGGAACCTGGTGAAGACAGGCATCGACGTACGTTTCTTCAAGCCTCAG
>gnl_Nelnu_v1.0_NNU_006565-RA
AGTTGGGGGATAATATCCCTGACCATAGCCTACTTCTGGCAACTTTACACTCTGTGGATTCTAGTCCAGCTGCACGAGGCAGTTCCTGGGAAGAGATACAACAGATATGTAGAGCTTGCACAAGCAGCATTTGGGGAAAGGTTAGGTGTGTGGCTTGCTCTTTTTCCAACAGTTTACCTATCGGCAGGGACTGCAACAGCTTTGATTCTCACAGGAGGGGAGACCATGAAGCTATTCTTCCAGATAGTCTGTGGACCCCTCTGTTCATCAAATCCTTTAACAACCGTAGAGTGGTACCTGGTATTCACTTCTTTATGCATTGTTTTGTCTCAGCTTCCAAATCTCAACTCAATTGCTGGGCTTTCTCTCATAGGGGCTGTAACAGCCATCACTTACTCCACCATGGTGTGGGTCCTCTCTGTTAGTCAACCAAGGCCATCCTCAATCTCATATCAGCCCCTTGCATCTCCTTCATTTTCTGCCTCAGTCTTTTCAATCATGAATGCACTTGGAATCATAGCTTTTGCTTTCAGGGGTCACAATCTTGCATTGGAGATTCAGGCGACAATGCCATCAACATTTAAACACCCAGCTCATGTGCCAATGTGGAGGGGAGCTAAGGTTGCCTATTTTTTCATTGCGATGTGCTTGTTTCCCGTTGCAATTGGAGGTTTTTGGGCATATGGGAACCTTATGCCATCAGGAGGGATTCTGGGTGCCTTGTATGCATTTCATAATCATGACATTCCACGAGGACTTCTTGCAACAACTTTCCTCTTAGTTGTGTTCAATTGCCTGAGTAGCTTCCAGATATACTCCATGCCTGTTTTTGACAGTTTCGAAGCAGGGTACACAGGCCGTACCAACCGTCCTTGCTCAATTTGGGTGCGATCAGGTTTCCGAGTTTTCTATGGATTCATCTCTTTTTTCATTGGAGTGGCACTCCCTTTCCTTTCCAGCCTTGCTGGTCTGTTGGGAGGACTTACTCTCCCTGTCACCTTTGCTTACCCTTGCTTCATGTGGGTTCTCATAAAGAAACCCCAAAAGTTCAGCTTTAATTGGTACTTCAATTGGACACTTGGGTGGCTAGGAATTGCTTTCAGCTTAGCTTTAAGTATTGGGGGTGTTTGGAGTATCGTGAACAATGGGCTTAAGTTCAAGTTCTTTAAACCGAAT
>gnl_Nelnu_v1.0_NNU_013856-RA
ATGGGTGAGGTGGTGGAAGTAAGTTCAGTCCCAACTACACCGAGAGCCAACGTGGCGTCGACGACTCCACCCATCTCGGCACCTCCCTCACAGTACCATTCTCCGTCCCTGTCTAGATCGCCTCTCCTCTCCGTCGAAACAACAGAGCATAAAAGCAAGACCCCCAGACTCTCTCTAACTCCGCGCTTCATCACCCCTCTGGGCAGCCCCATAAGGAAGGCCCTTCACCTCACCAAGCTCGACCCACAAGACGCTTGGCTTCCCATCACTGAATCCAGAAATGGAAACGCCTACTATGCTGCCTTTCACGCTCTTACCTCCGGTATTGGAATTCAAGCCCTCATTCTTCCCGTAGCATTCACTGTCCTTGGATGGAGCTGGGGAGTCATAACTTTGACGTCGGCATTCATCTGGCAGCTGTACACCCTATGGATACTGGTCCAACTCCACGAGTCTGAATCTGGAACGCGCTACAGCAGATACCTCCAACTCTTCAATGCAACTTTTGGTGAGAGGCTAGGGAAATTGCTAGCGGTATTCCCGATCATGTACCTATCAGGGGGTACGTGTGTGGCCTTGATCATCATCGGAGGCTCCACCATGAAGCTCTTCTTCCAGATAGTATGTGGGGCCACATGCCATGCGAAGCCATTAACAAACGTAGAGTGGTACCTGGTCTTCACCTGTGCTGCCGTCCTTCTATCTCAGCTCCCAAACTTGAACTCCATCGCCGGCGTTTCGCTTATCGGCGCCATCACGGCCGTCGGCTATTGTACGCTGATATGGGTGGTGTCTGTCACCGAGGGCAGAATGCCCGACGTGTCGTATGATCCGGTGAAGGCCAAATCCGAGATCGCCCGGATTTTCGGGATATTCAATGCACTCGGGATTATAGCTTTTGCTTTCAGGGGCCACAATCTCATACTTGAGATACAGGCCACAATGCCTTCAAGTGAAAAGCATCCATCGCGGGTGCCCATGTGGAGAGGTGTGAAGGCTGCATATGCACTCATTGCCATTTGCTTGTTTCCCCTTGCAATAGGCGGCTACTGGGCTTACGGGCACAAGATACCTCCAAACGGCGGGATGCTAACTGCACTGTACGCATTCCACGGGCGTGATACCTCAAGGGCTGTCCTTGGGTTAACAAGCTTATTGGTGGTGATTAACGCAGTGAGCTCCTTCCAGATCTACGGAATGCCCATGTTTGACCACATGGAGTCCCAATACACCAGTAGGATGAAGAAGCCATTGCCGTGGTGGCTACGTGCAGTTTCTCGGGCCATGTTCGGTTACGGTTGCTTCTTCATAGCGGTCGCTATCCCCTTCTTGGGAAGTTTGGCAGGTCTGATCGGAGGGCTGGCTTTACCTGTAACCTTAGCTTACCCATGTTTCATGTGGGTGGTTATTAAGAAACCCATGAGATTTAGCAAAATGTGGTGCCTTAATTGGGGGCTGGGACTCTTGGGAATGGGTCTCAGTGGCCTTTTGGTCGCCGCTGGAGTTTGGAGTGTGATTGATACCGGCATTAAAGTCAGCTTCTTCAAGCCTCAA
>gnl_Nelnu_v1.0_NNU_013855-RA
ATGGGTGAAGTCTGTGAGATGGTGGAAATGGAATCGGTTGAAGTAAGAACAGCTGCATCTGTAGCAAGGACACCGCCCATCTCGGTCCCTCCCTTCCAACTCCATTCTCCATCCCTGACTCGATCGCCACTACTGGATTCCGCCCCAAGAGCACCCACAACCCCGCTGGCCTCGCGCTTAATTACCCCATTAACCAGCCCGATGAAGAAAGCGATCAAGAACATGCAAGGATACCTGGAAGACGTGGGCCACATCACCAAGCTTGATCCCCAAGATGCATGGCTTCCAATCACAGAGTCCAGAAATGGCAACGCCTACTACGCGGCTTTCCACACCCTCAGTTCCGGAATCGGATTTCAAGCCCTTGTGCTTCCCTTTGCCTTCATCTTCCTTGGGTGGACATGGGGGATCCTATGTTTGTTGACGGCATTCGCTTGGCAGCTTTACACTCTGTGGTTGCTCGTCAATCTCCATGAATCCGTGCCTGGGACTCGCTACAGCAGATACCTCCAGTTAGCCATGGCAACTTTCGGTGAAAAGCGAGGAAAGCTGCTGGCCCTGTTCCCCCTTAAGTACCTCTCAGGTGGCTCCTGCGTTGCGCTGATCATGTTCAACGGTGCAACCATGAAGCTTTTCTTTCGCACAGTGTGCGGGAACATGTGCAACGAGAAGCCATTGACGACTGTGGAGTGGTATTTGGTGTTCACGTGCCTGGCCATTGTTATAGCTCAGCTACCCAACTTGAATTCCATCGCCGGAGTGTCGCTGATCGGTGCCATCACCGCTGTGAGCTATTGTACCATCATATGGATCCTGTCCGTCAGCAAGACTAGGCCCACGAATGTCTCTTACAAGCCACTCGACGCAAAATCCGACATCGATAGGATTTGCGGTATACTCAACGCACTTGGGATCATTTCTTTTGCTTTCAGAGGTCATAATCTTGTGCTGGAAATACAGGGGACAATGCCGTCAAGTCTAAAACATCCGGCTCGCGTGCCCATGTGGAGAGGAGTGAAGCTTGCGTACCTGTTCATCGCAACCTGCTTATTTCCCCTCGCAATTGGTGGCTATTGGGCCTACGGAAATTCGATGCCTAATAATAATGCTGGGATACTGAGCGCCTTGTACAAATTCCATGGCCACGAAACGTCAAGATTCGTGCTAGGGTTAACATGCCTGCTCATTGTGATCAACGGACTAAGCTCATTCCAAATCTACGCCATGCCAATCTTCGACGACCTGGAGGCCGCCTATACCAGGAAGAAGAACAAGCCATGCCCACGGTGGCTCCGCGCAGCATTCAGGGCCCTCTTCGGCTGCATCGCATTCTTTATAGCGGTGGCTCTCCCCTTCTTGCCAAGCTTGGCCGGTCTGCTGGGAGGGATTGCCTTGCCCATAACCTTAGCCTACCCATGCTTCATGTGGATCGTCGTCAGGAAGCCTCAGCGATACGGTGTCATGTGTTGCGTCAACTGGGCGCTCGGATGCCTCGGCCTGATTCTCAGCGTTCTAGTAACCATCGCCGCGGTGTGGAAAATTGTTGACACCGATGTTAAATTCCACTTCTTCAGGCCCCAA
>gnl_Nelnu_v1.0_NNU_011799-RA
ATGGAGGAGAGAGCGGACACGGAGTTGGTGTCGATACCGGCGACGCCTCGTGTATCGACGCCGGAGATACTGACTCCATCGGGGCAGAGATCTCCGAGGCCAGTGTCCAAGGAGGGGAAGTCATCGACTGCTTGGACGCCAACATCGCTGATATCGCCGAGGTTCCTGAGCCCAATCGGTACGCCGATGAAGAGGGTGCTCATTAACATGAAAGGGTACCTGGAGGAGGTGGGCCACCTCACCAAGCTGAACCCGCAGGACGCATGGCTTCCCATCACCGAATCTCGCAATGGAAATGCTCATTACGCTGCTTTCCACAACCTTAACGCCGGTGTCGGATTTCAGGCACTAGTCTTGCCCGTTGCCTTCGCCTTCCTCGGCTGGAGCTGGGGGATAATATCCTTGACCATAGCCTACTTTTGGCAACTTTACACTCTTTGGATTCTAGTCCAGCTACATGAAGCAGTCCCAGGGAAGAGGTACAACAGATATGTGGAGCTTGCACAAGCAGCATTTGGGGAAAGATTAGGTGTGTGGCTTGCTCTTTTCCCAACAGTTTACCTATCAGCAGGGACTGCAACAGCCTTGATTCTCATAGGAGGGGAGACCATGAAGCTTTTCTTCCAGATAGTTTGTGGGCCCTTCTGTTCATCAAATCCTCTATCAACTGTAGAGTGGTACCTGGTGTTCACTTCTCTATGCATTGTTTTATCTCAGCTGCCAAACCTGAACTCAATTGCTGGACTTTCTCTCATAGGGGCAGTCACAGCCATTACTTACTCTACTATGGTGTGGGTCCTGTCTGTTAGTCAACCAAGGCCACCCACAATTTCATATCAGCCCCTTTCATCTCCTTCATTCTCTGCCTCGGTCTTTTCAATCATGAATGCTCTTGGAATTGTAGCTTTTGCTTTCAGGGGTCACAATCTTGCAATGGAGATTCAGGCGACAATGCCATCAACATTTAAACACCCGGCCCATGTGCCTATGTGGAGGGGAGCTAAGGTTGCCTATTTCTTCATTGCCATGTGCTTGTTTCCTGTTGCAATTGGAGGATTTTGGGCTTATGGGAATCTTGTAAGTACACTTACAGTAACAATATTTATTCGTATATGGTTATATTACCTTCCTTTACCTCTATCACAAGCTATGGCTTTGCCAACTCTTTATAGTCTTCCTAGTTTTCACATACCAGAGTGCATGCGTACAGCCATGTCTGCTTGTATACTAGTTAAACCAATGCAACTGTTCATAGAGACATGGTATCCAGGCACAGCTGCACTACTCGAGACAGCTTCAGTGCCATGCATGGATCTGTTCATGGGTGCTGTCTACATGTATTCATTAGTGCAAATGCCTTCGGGAGGGATTCTTGGTGCCTTGTATGCATTTCACAATCATGACATACCACGAGGGCTTCTTGCTACAACTTTCCTCTTGGTTGTGTTCAATTGCCTGAGTAGCTTCCAGATATACTCAATGCCTGTTTTTGACAGTTTTGAAGCAGGGTACACAAGTCGTACCAACCGCCCTTGCTCAATATGGGTCCGCTCTGGCTTTCGTGTCTTCTATGGATTCATCTCTTTCTTCATTGGGGTGGCACTCCCTTTTCTCTCCAGTCTTGCCGGTCTATTGGGAGGCCTTACTCTTCCAGTTACCTTTGCTTACCCTTGCTTCATGTGGGTTCTCATAAAGAAACCTAAAAAGTTCAGCTTTAATTGGTATTTCAATTGGATACTTGGGTGGTTAGGGATTGCTTTCAGCTTGGCTTTCTCTATTGGGGGTGTTTGGAGTATGGTAAACAGTGGACTTAAGCTCAAGTTCTTTAAGCCCAAC
>gnl_Nelnu_v1.0_NNU_013281-RA
ATGGGTGATGAGGTGATGGAAGTAAGATCTGTTCCCATAACACCGAGGAGGGGGGCTGGTGCAGGGCCAACTCCGCCCATCTCGGCTCCTCCCTCACAGTACCACTCTCCATCCTTGTCAAGATCCCCTCTCCTCTCATCTGTTGGTGTTGAGACAACAACAGAGTCGCACAAAACCAAGACCCCCAGACTCTCTCTAACTCCTCGCTTCATCACGCCTCTGGGTAGCCCCATAAGAAAGGCCCTTCACCTCACCAAGCTCGACCCTCAAGACGCCTGGCTTCCCATCACTGAATCAAGAAATGGAAACGCCTTCTATGCTGCCTTCCACGCTCTCACTTCCGGAATTGGAATTCAGGCCCTTGTTCTCCCCGTTGCCTTCACTGTCCTTGGCTGGAGCTGGGGAGTAATAACTTTGACGTTGGCATTCATCTGGCAACTTTACACCCTCTGGATCCTGGTCCAACTCCATGAATCAGAATCTGGAACCCGCTATAACAGATACCTCCAACTGGTCAATGCAGCTTTTGGTGAAAGACTAGGGAAAATGCTAGCAGTATTTCCGATCATGTATCTGTCAGGGGGTACGTGTACCGCCTTGATCATCATCGGAGGTTCCACCATGAAGCTCTTCTTCCAGATCGTATGTGGAACCACATGCCATGCCAAGCCACTAACAACCGTAGAATGGTATCTGATCTTTACCTGTGCTGCCGTCCTTCTGTCTCAACTGCCCAACTTAAACTCCATTGCCGGCGTTTCGCTAATCGGTGCCATCACCGCCGTCGGCTATTGTACGTTGATATGGGTAGTATCCGTTGCCGAGGGCAGAATGCCGGGCGTTTCCTATGATCCCGTGAAGGCCAAATCTGATATTGCCAGGATTTTCGGGATATTTAATGCACTTGGGATTATTGCTTTTGCTTTCAGAGGCCACAATCTCATACTTGAGATACAGGCCACAATGCCATCCAGCGAGAAGCATCCATCGCGAGTACCCATGTGGAGAGGAGTGAAGGCTGCATACGTACTCATTGCAATGTGCTTGTTCCCACTTGCAATAGGAGGCTACTGGGCTTACGGCCACATGATACCGGCAAATGGCGGGATGCTAACAGCTTTGTACGCATTCCACGGACGTGATGTTTCAAGGGCGGTGCTTGGCTTGACAAGTTTATTCGTTGTAATCAACGCAGTGAGCTCGTTCCAAATCTATGGAATGCCAATGTTCGACCATATAGAGTCTCAATACACAAGTAGGAAGAAGAAAGCAATGCCATGGTGGCTACGTGCAATTTCTCGAGCCATGTTCGGATTCGGATGCTTCTTCATAGCGGTGGCAATCCCCTTCTTGGGCAGCTTGGCAGGTCTCATCGGAGGGCTGGCTTTACCCGTCACCTTGGCTTACCCGTGTTTCATGTGGGTGATGATTAAGAAACCCAAGAGATTTAGTCAAATGTGGTGTCTCAATTGGGGTCTCGGCTTCTTGGGCATGGCTCTCAGTGCCATTTTGGTTGCTGCTGGACTGTGGAGTGTGATTCACACCGGTGTTAAAGTCAGCTTCTTCAATCCTCAA
>gnl_Orysa_v7.0_LOC_Os04g47420.1
ATGTCGAGCGAGGTGACGTCGGTTCCGCCGACGCCGACGCCGCCGCCGGTGTCGACCCCGCCGTCGCAGATACAGTCACCGGCGGCGCCGGCGAGCAGCCGGGCGTCGCCGCTGCGGGGGATGGGGACGCCGAACATCGCCAGCCCCGTGAGGAAGGCGGTGGCGAGCGTGAGTGGCTACCTGGGTGAGGTCGGCCAAATGACGCGGCTCGCCGACCCGCGCGACGCCTGGCTGCCCATCACCGAGTCCCGCAGCGGCAACGCCTACTACGCCGCGTTCCACAGCCTCAGCTCCGGCATCGGCTTCCAGGCGCTCGTGCTCCCCGTCGCCTTCTCCCTTCTCGGATGGACATGGGCGATCATCTGCCTGACCGTGGCGTTCGCGTGGCAGCTCTACACGCTGTGGCTGCTCGTCAAGCTCCACGAGCCCGTCGCTGGTGGCACCCGGTACAGCCGATACATGTACCTCGCCACCACCGTCTTCGGCGAGAAATGGGGGAAGATACTGGCGTTGCTCCCGGTCATGTACCTGTCGGCGGGCACCTGCACGGCGCTCATCATCGTCGGCGGCGGCAGCATGAAGCTGCTGTTCAACATCGCGTGCGGGGAGGTGTGCCTGGCCCGGCCGCTGACGACCGTGGAGTGGTACCTCGTGTTCGTCTGCGTCGCCGCGCTGCTGTCCCAGCTCCCGAACCTCAACTCCATCGCCGGCGTGTCGCTCGTCGGCGCCACCGCGGCCGTCGCGTACTGCACCATGATCTGGGTCGTGTCCGTGGCCAAGGGGAGGGTGGCCGGCGTGTCCTACGACCCGGTCAGGACCACCGACGAGGAGGACGGCGCGATTGGTATCCTGAATGGCCTCGGCATCATTGCGTTCGCGTTTAGGGGGCACAATCTTGTGCTCGAGATTCAGGCCACAATGCCATCAACTCTGAAACATCCTTCTCACGTGCCGATGTGGAAGGGCGTCAAAGCTGCCTACGTCATCATCGCACTCTGCTTGTACCCTGTGGCCGTTGGTGGCTTCTGGGCTTACGGCGACCAGATACCACCAAATGGGATCCTGAGCGCGCTGTACAAGTTCCACAGCCAGGACGTGTCCAGGGTGGTGCTGGGGACTGCGACGCTGCTGGTGATCGTCAACTGCCTGACCACGTATCAGATCTACGCGATGCCGGTGTTCGACAACATGGAGACCGGGTACGTCCACAAGAAGAACCGGCCGTGCCCGTGGTGGATGCGCGCCGGCTTCCGCGCCCTCTTCGGCGCCATCAACCTCCTCATCGCCGTCGCGCTGCCGTTCCTGTCGGAACTCGCCGGCCTCCTCGGGGGGATCTCGCTGCCGGTCACGCTGGCGTACCCGTGCTTCATGTGGGTGGCGATCATGAGGCCGGCCAAGGGCACCGCCATGTGGTACACCAACTGGGGGCTGGGAAGCCTTGGCATGGGTCTGAGCTTCGTGCTCATAGTTGGGAATCTCTGGGGCCTTGTGGAGAAAGGCCTGCATGTGAAGTTCTTCAAGCCTGCGGATTTCCAG
>gnl_Orysa_v7.0_LOC_Os12g30040.1
ATGGCGATGGCGGTGGAGGGTGCGGGTGCGGGGGTGGTGGTGAGCGAGCCGGAGGTGGTGTCGATACCGCCGACGCCGAGGGGGATGTCGACGCCGGATGGGACGGCGACGCCGCCGCCGGCGGCGGGGAGGGGCGCGGCGACGCCGGCGAGGCGGGTGGTGGAGGGGCTGCGGGGTTACCTGGAGGAGGTGGGACACCTGACGCGGCTGAACCCGCAGGACGCGTGGCTGCCCATCACCGAGTCCCGCAGCGGCAACGCCCGCTACGCCGCCTTCCACACCCTCAACGCCGGCCTCGGCTTCCAGGCCCTCCTCCTCCCCCTCGCCTTCCCCGCCCTCGGATGGAGCTGGGGAATAATATCACTTACTGTTGCTTATTTCTGGCAACTGTACACACTCTGGATTCTTGTCAAGCTCCATGAAGCTGTACCAGGAAGGAGGTACAACAGATATGTGGAGCTTGCACAAGCTGCATTTGGAGAAAAACTGGGAATGTGGCTATCTCTTTTCCCAACTATTTATCTGTCGGCAGGCAGTGCAACTGCGTTGATCCTTGTTGGAGGGGAGACCATGAAGCTCTTTTACCAAATAGTTTGCGGCCCAATCTGTTCACCGAGTCCGATTTCGACGATCGAATGGTACTTGGTGTTCACATCCTTGGCCATAGTCCTTTCCCAGCTTCCGAATCTCAACTCGATAGCCGGCGTTTCACTCATCGGTGGCACCACCGCAATAACATACTGTACCATGTCCTGGGTTCTCTCGGTCAGCCAACCGCAGCCTCCAACAGTCTCTTATGAACCACAAGCATACACTTCTCTTGGTTCATCTTTGTTCTCCACCTTGAATGCTCTTGGAATAATAGCATTTGCATTCAGGGGGCACAATCTTGCACTTGAAATACAGGCGACAATGCCGTCGACTTTCAAACATCCAGCACATGTCCCGATGTGGCGCGGGGCCAAAGTCGCATATGCCCTGATTGCAATGTGCCTCTTCCCTGTCGCGATCGGAGGTTACTGGGCCTATGGAAACATGGTGCCACAGGGAGGGATGCTGACGGCGCTCTACGCCTTCCACAGCCACGACATCCCCCGGGGCCTCCTTGCTGCGACGTTCCTCCTTGTCGTGTTCAACTGCCTGAGCAGCTTCCAGATATACTCCATGCCGGTTTTCGACAGCTTTGAGGCTGCCTACACGGGCCGGACCAACCGGCCTTGCTCGGTCTGGGTGAGATCAGGCTTCAGGGTGTTCTACGGCTTCCTCTCGCTGTTCATCAGCGTCGCGCTGCCGTTCCTCTCCAGCCTCGCCGGCCTGCTTGGGGGGCTGACATTGCCGGTCACCTTCGCCTACCCGTGCTTCATGTGGATCTGCATCAAGAAGCCTGAGAGGTTCAGCTCAGGATGGTACCTGAACTGGGGGCTTGGGCTGCTTGGCACTGCATTCAGCCTGGCTCTCTGTGTGGGTGGTGTCTGGAGCATCATCAGCAGTGGGATGAAGTTCAAGTTCTTCAAGCCCCCAAGC
>gnl_Phavu_v2.1_Phvul.009G021300.1
ATGATGGAGGAAGTAGTGGAAATAAAGGTGAGTAGTAAACTGAGGGAGACTCAGAGGTCCGAAAGCATCTCAACTCCACCACTTGATGGGGTCCCCAAAACTCCCAAAAGCCCTTTTTCATCTCGTTTCATGAGCACTCCTTTAGCCAGCCCCATGAAGAAGGCCATTGAAAACATGCATGGTTACTTGGGAGAAGTTGGTCGCTTCACCAAGCTTGACCCACAAGATGATTGGCTCCCCATAACTCAGTCCAGAAATGGAAACGCATATTACGCTGCGTTTCATGTTCTTTCTTCAGGGATTGGATTTCAAGCACTTCTTCTTCCCTTAGCCTTCACCACTCTTGGCTGGACTTGGGGAATCACATGTCTTTGTGTGGCTTTTACATGGCAACTCTACACGCTGTGGTTACTGATTCAGCTTCACGAATCAGACTCAGGGGTGCGCCATAGTAGGTACCTCAGACTTGCTATGACAGCATTCGGAGTAAAGATGGGAAAAGTATTGGCATTGTTCCCAATAATGTACTTATCGGGTGGGACGTGTGTGACGCTGATAATGATCGGTGCGAGCACAATGAAGATATTCTTTCAGATGGTACATGGAGCGCCATGCCCCCTCTCAACCATTGAGTGGTATTTGGTGTTTACATGCACAGCCATTTTGCTTGCACAGTTACCAAACCTGAATTCAATTGCAGGGGTTTCCCTCATTGGAGCCATCACTGCCGTAGGTTACTGTGCTCTCATATGTATACTATCTGTGGTCCAAGGTAGAGTTGGTGATGTATCGTATGAGCCACCAAGGGGACAATCAGACACTAGCATGGTTTTTAGGGCGTGGAATGCACTAGGCATCATTGCCTTTGCTTTCCGCGGTCACAATCTTGTGCTAGAAATTCAGGGGACCATGCCTTCGGACGCTAAGCAACCTTCACGCTTGGCCATGTGGAGAGGTGTTATGTTTGCTTACATAGTGATCGCCTTGTGTTTGTTCCCCCTTGCCATTGGAGGTTATTGGGCCTATGGAAATTTAATACCTACTAACGGAGGGATGTTAGGTGCTTTGCACAAATACCACGAACATGATACGTCAAAATTCGTCATCGGTTTGACAAGCTTGTTAGTTGTTATAAACAGCCTCAGTTCCTTCCAAATCTATGCAATGCCAGTGTTTGACAATCTGGAATTTAAATACACTAGCAAGAAGAACAGACCTTGCCCGCGATGGCTACGGATGGTCTTCAGGGGACTCTTTGGGTGCCTAGCATTTTTTATTGCTGTAGCGTTACCATTCTTACCGAGTTTGGCAGGTCTGATTGGAGGTGTTGCTCTACCAATAACCTTAGCTTATCCCTGTTTGATGTGGATACAGATTAAGAAACCACAGAAATGTAGCACAAACTGGTACCTGAACTGGACACTAGGAGTTATTGGGATGATTCTGACTGTACTGGTAGTCATAGGGGCCATTTGGGGCATAGTAGCACAGGGCATGGAGATCCATTTCTTCAATCCGCAG
>gnl_Phavu_v2.1_Phvul.011G025100.1
ATGATGGGAGAAGTGGCTAAAGCAGATGAATATTTGAGATCAGAAATAGCTCTTCTGAGTTACTCAGATGCCACTTTCAAACCCCCACTCTCTCCTCTCATCATCCACATTGATCCACTCACACCAACTGGTTCCTCTCCCTCAGAAGCTCATCCATCACCCACTCACCAACACCCCAAAGATGCGTGGCTTCCCATCACTGAATCAAGAAACGGGAATGCCTTTTATGCAGCCTTCCATGTTCTTAATTCCAACATCGGATTCCAGGCTCTCATGCTTCCACTTGCTTTCGCCACTCTTGGTTGGGCGTGGGGCACAGTATGTTTGACAGTAGCATTCATTTGGCAGCTCTATTCAATATTTCTTCTTGTTCAACTTCACGAATCCGTTCCTGGAATTCGTCACAGCAGATACCTCTTCCTCGCCATGGCTGCATTCGGTAAAAGGTTAGGGAAAGTGGCAGCACTATTCCCGGTGATGTATCTTTCAGGAGGCACATGCGTCATGCTTATCATCACCGGTGGTGGGACCCTGAAACTATTATTCAACACACTTTGCGACAGTGATAATGGAAACACTTGCAGTGCCCACGCGCTTACCGGGGCTGAGTGGTTCTTGGTCTTTACCTGCGCCGCCATTCTCGTTGCACAGTTGCCAAACCTCAACTCCATGGCCATGGTTTCACTCGTCGGAGCCGTTACCTCCATCACTTACTGCACCCTCTTTTGGGTTCTCTCCGTCAAGAAGGGTAGGCCCAGCAACGTCTCCTATAAATCAACCCTCTCCCAGGATTCCACTGCGGTGGCTAAGATCAGTGACGTTCTCAATGCAATCGGAATCATCGTTCTAGCCTACAGAGGTCATAATGTTTTGCTCGAAATACAGGGAACACTGCCTTCAGATTTCGAACGAACATCCAAAGAACCAATGCGCAGAGGAGTGAGTATGTCATATGTACTGATCTCCATGTGCGTCTTTCCCCTTGCAATCGCCGGATTCTGGGCCTATGGAAACCAGATAAACGATGGTGGATTGTTGTATTCGTTCCCGCAACTGCACAAAAACCAAATAACGAAATTCTCTATGGGAGCACTATACGTTCTAGTGATCATACACTGTTTGAGCAGCTACCAAATCTACGCGATGCCGGTTTTCGACAACCTTGAGATAAGATACACGAGCATCAAGAACGAGAAATGTTCAGTATTGGCGAGAACATGCATACGATTATTTTTCGGGGGATTGACATTTTTTATATCAGTCACATTCCCGTTCCTGCCAAGCCTATCAGCACTCATTGGAAGCATTACGCTGGTGCCGATCACCTATGCATACCCCTGTTTCATGTTCTTATCCCTGAAGAAGCCTCCACGAAGAGGTTTAGTTTGGTGCTTCAACGCTGCACTCGGGTGCTTAGGGTTGCTTCTCAGTGTTCTTCTGTTAGCTGCATCTGCAAGGACTCTTGCAAACAAAGGGTTAAATGCGAACTTCTTCAAACCA
>gnl_Phavu_v2.1_Phvul.006G190600.1
ATGGAGGAGAGACCAGAAACAGAACTGATATCTATACCGGCGACACCGAGGGTGTCAACGCCGGAGATACTGACACCGTCGGGGCAGAGGTCACCAAGAGCAGCATCAAAGGAAGGAAAATCATGGACCCCAACCTCTTTCATATCACCAAGGTTTCTGAGTCCAATAGGTACACCAATGAAGAGAGTGCTGGTAAACATGAAGGGTTATTTGGAGGAGATGGGACACCTTACCAAGCTCAACCCTCAAGATGCTTGGCTTCCAATCACTGAGTCTCGCAATGGAAATGCTCACTATGCAGCATTCCACAACCTCAATGCTGGTGTTGGCTTCCAGGCCCTCGTTTTGCCCGTTGCTTTTGCTTATCTTGGCTGGAGTTGGGGAATTCTCTCTTTAACCATAGCATATTGTTGGCAACTTTACACGTTATGGATTTTGGTTCAGCTTCACGAAGCAGTTCCAGGTAAAAGATACAACAGATATGTGGAGCTAGCACAAGCAGCATTTGGGGAAAGACTAGGAGTGTGGCTTGCTCTCTTCCCAACTGTTTATTTGTCAGCAGGAACTGCAACAGCTTTGATTCTTATTGGAGGCGAGACCATGAAACTGTTCTTCCAAATAGTTTGCGGACCCACTTGTACTTCAAATCCTTTAACCACAGTGGAGTGGTACTTGGTTTTCACTTCTCTATCCATTGTCCTGTCCCAGCTTCCAAACCTCAATTCAATTGCAGGACTTTCACTCATAGGGGCTGTGACAGCCATAACATACTCCACCATGGTCTGGATCCTCTCTGTAAGCCAACAAAGACCCCCTTCCATCTCCTATGAACCCCTATCATTGTCACAACCTTCTGCTTCTGTGTTTCTTGCCATGAATGCACTTGGAATTATAGCCTTTTCTTTCAGAGGCCACAATTTGGCACTAGAAATTCAGTCCACAATGCCTTCAACTTTTAAGCACCCGGCTCGTGTGCCAATGTGGAAAGGTGCCAAGGTTGCTTATTTCTTCATCGCAATGTGCCTCTTCCCAATTGCTATTGGTGGGTTTTGGGCCTATGGAAACCAAATGCCTCCGGGAGGGATTCTGACTGCATTGTATGCATTTCACAGTCATGACATCTCAAGAGGAATCCTTGCCTTGGCCTTCCTTCTTGTGGTGTTTAACTGCTTGAGCAGTTTCCAGATATACTCAATGCCTGCTTTTGACAGTTTTGAAGCTGGTTACACGAGTAGGACAAACCGTCCATGTTCCATTTGGGTGAGATCAGGTTTTAGAGTGTTCTTTGGATTTGTGTCCTTCTTCATCGGAGTGGCGCTTCCCTTCCTCTCAAGTCTTGCTGGTCTGTTAGGAGGACTCACTCTTCCAGTGACTTTTGCATATCCTTGCTTCATGTGGGTGCTCATAAAACAGCCACCAAAATATAGCTTCAGTTGGTACTTCAACTGGATTCTGGGGTGGCTGGGGGTTGGTTTTAGCTTGGCATTTTCCATTGGAGGCATTTGGAGCATTGTGAATGATGGGCTCAAACTAAAATTCTTTAAACCCAGT
>gnl_Phavu_v2.1_Phvul.002G113000.1
ATGGCTGAAGCTAAGGAAATATGGTCAGCACCAATAACCCCTAGAACAACTTCAGTTGTGGGAACACCTGTTGTGGCATCTCCACCTGTGTCATGTCCACCCTCTCAGCTTCACTCACCATCTCTAACTAGGTCACCCCTTCTTCAATCAGAGAATGGAGATGCACCACATCCTAAAAGTAAGACTCCTAAGACACCAAGAACCCCACTTAGGATCTCAAATTTAACTCCAAGGTTTATCACCCCTTTGGGAAGCCCTGTGAGAAAAGCTCTTAGATTCACCAAGCTTGATCCTCAGGATGCTTGGCTTCCAATCACTGAGTCTAGAAATGGTAACCAGTACTATGCTGCTTTTCATACCCTTTGTTCTGGGATTGGAATTCAGGCTCTTGTTCTCCCTGTTGCCTTAACTGTTCTTGGTTGGACGTGGGGAATCATAAGTTTGACTCTGGCTTTCATATGGCAACTTTACACCTTATGGCTTCTAGTCAATCTTCACGAGTCAGTGGAACATGGTGTACGCTACTGTCGATACCTTCAACTTTGTGGTGCTACCTTTGGAGAGAAAGTTGGGAAATTGCTTGCTCTGTTCCCAATACTGTACCTATCAGCTGGAACATGCACCACACTAATCATCATAGGAGGATCCACTGCAAGGACATTTTATGAAGTGGTGTGTGGTGATTCATGCACTGCCAAACCCATGACCACTGTGGAATGGTACTTGGTGTTTACCTGTGCAGCTGTGGTGCTATCTCAGTTGCCAAACTTGAATTCCATTGCTGGGATATCACTCATTGGAGCTGTCACTGCTGTAGGGTACTGTACCTCCATTTGGATTACCTCTGTAGCAGAGGGTGCCCTAGATGGTGTGAACTATGATCCTATAAGGGGTGAAAACAGTGTTGAAAATGCCTTTGGTGTGCTTAATGCCTTAGGTATAATTGCCTTTGCTTTCCGGGGCCACAATCTCATCCTTGAAATTCAGTCCACAATGCCTTCAAGTGAGAAGCACCCATCACATGTGCCAATGTGGAAAGGGGTGAAGGTTTCTTACACACTCATTGCAGCATGCTTGTTTCCCTTAACCATTGGTGGCTATTGGGCTTATGGGCAATTGATTCCATCAAATGGAGGAATGCTGACAGCCCTATACCAATTCCACTCCCATGATGTGTCAAGATTTGTGCTGGGATTGACAAGTTTCTTTGTGGTGGTGAATGCTCTGTGCTCGTTTCAAATCTATGGCATGCCAGCATTTGATGACATGGAGTCACAATACACTACAAGGATGAAGAAGCCATGCCCATGGTGGCTGCGTGCATTGATTCGTCTGTTCTTTGGGTTTATGTGCTTCTTCATAGGAGTGGCTGTTCCATTCTTGTCTCAATTGGCAGGGTTAATTGGAGGAGTGGCATTGCCAGTGACATTCGCATACCCTTGTTTTATGTGGCTAAAGACAAAGAAGCCAAAGAAGTATAGTGCGATGTGGGGTTTGAATTGGTTCTTGGGGACATTAGGTGTGTGTTTGAGTGTGGTGTTGATTGCAGCTAGTTTATATGTTATCATTGATACTGGTGTTAATGTTAGCTTTTTCAATCCTCAG
>gnl_Phypa_v3.3_Pp3c6_1540V3.1
ATGAGCACTTCAGGTAGGAAGGGCTCGATCGCCATGACGGAAAGAAGTCGTGCTCTTGTAGAAACGACAGCGTTATCGACATCTTCGAGCCCTGATGGAATGGCGCCACCAGTGCAGCCCATTGAGAGACCTTTTATCGCTGCTCCTCCTTTCTCGTTTCCTACAGCTTCCGACACACCAACAGAGGCTTCTTCTGTGACAATGACGCCGGAGTCCAGCTGCGACCAAACAAATTTTGGGTCCAACCTTATAGCGTCGCCATGGCGAAGTCCCACAAATAGAGCTGCGGGCAGACCGCCGTCGAATTTCGTCTCACCGATTGGGACACCCCTTCACAGGAGCCTGCACAATCTGCAACATTACCTCGAAGAAGGTGGACATTCCACAACACTCCATGTGAGAGACACATGGCTTCCACTGACCGAGAGCCGCAATGGAAATATGGTATACGCAGCATTCCACAATTTGAATGCCATGATAGGGTATCAGGCTCTATTCCTCCCATTCGCCTTCATTTACCTTGGCTGGACATGGGGCTTGACTGTATTATGCTTGGCTTTCACGTGGCAAATGTACACAAAATGGCAACTTATCATGCTGCACGAAACCGAACCTGGAAAGCGAATCCGGAACTATGTTGAACTTTCGCAAGAAGCTTTTGGGCAGACCATAGGGTTTCACACGACAATTCCTGCTGTACTGAACTTGACTGTAGGGACCTCCATAGGTCTTGTGGTTGTGGGAGGGAGCGCACTAGAGCTTTTCTACCTGACTGTCTGCCACAAGTGTGTCGATAATCCTCTGTCAATGATCGAGTGGTGCATCGTATTCTCTGCTCTTTGTCTTATCTTAGCGCAATTGCCGAATATGAACTCCATAGCCAGTGTTTCACTAGCTGGAGCTCTCATGGCTGTCTCATACACTACCCTAATCTGGATGATCTCCGTCTTCAAAAAACGACCCCAAGACATCTCTTATTCATTGGCAACGAAGGGGGATAGTCCGTTAGTGACAACAGTTGCCGTCTTAAATGCAATTGGGATCATAACCTTCGCCTTCCGAGGCCATAACCTCGTTCTTGAAATACAGGGAACGCTGCCGTCTACGTTGAAAGAGCCATCGTCTATATCTATGTGGAAGGGAGCAAAACTTGCAAACTTGGTTCTGGTCTTTTGCTTTTTTCCATTAGCAATTGGTGGTTATCGTGGATTTGGAAATAAGATGCTCAATTCAGGAATCTTGTACTCACTTCAAGCTGCGGATTTGTCCAAAACTGCGAGAGGATTCCTTGCTTTAACCTTCCTCTTTGTAATGTTCAGTTGTCTGAGCTCCTTCCAGATCTTCTCCATGCCAGTTTTTGACATGATCGAGCAATTCTACACAGGAAAATGGAACAAAAAGTGTAGTCCCTGTGTGAGGTTATTCTCTAGATCGGTGTATGTTCTAGTGGTCTTCTTCATGGCGATTGCATTTCCCTTTTTGACAAGCCTGGCTGGCCTTATAGGAGGCCTCAACTCCATTCCTGTTACTTTTGTCATACCCTGCTTCATGTGGCTAAGTATTCGACGACCTAACAAGCGGAGTTTCACCTGGTGCCTTAACTGGTTCTTGGCAATCTTTGGGATAATCACAAGTTGTCTTGTCAGTGCTGCAAGCGTAGGTGTTATCATCCAAAGAGGGATTAAGCTCGAGTTTTTCAAGCCTCATGCC
>gnl_Pinta_v2.0_PITA_000015167-RA
ATGAACAATAAGGTGCCAGTCATGGTGACCTTTGTCAAGCTTGGTGGTTGGTGTTTGGAGGAAGGTCTTTGGCTCCTGATTACTCTTCTTGAATCAAATATAAATCTTCAAACAATATTGGATGAGTCTAACAATGATTCTGTAACACAGTTTTCAGGAATGGATGAGACTGAGCTTGAAGCTTTTACTGTTCCCCATTCTTCTCTTCCTCGTTTCCATCACCATTTGTTCGAGCCATCTCCCATTCCCCCTTTTGCAGCTGATCTCAAAAAATCTTCATCAAATATATCCTATGCTTCTTCTGCTTCAATGAGTACTCCCATGGATTCCAATTCTGTTCTACGTCCTAGTCCAGTGGGGAGTCCCATGAGGGGAGCTCTGAGTCAAATGAGAAGTTACCTAGAAGACACGGGACACCTCACCAAGCTCAACCCCCAGGACGCATGGCTTCCCATCACTGAATCTAGAAAGGGAAATGCCTACTACTCTGCCTTTCACAATCTCAATGCTGGTATTGGCTTTCAGGCCTTGCTCCTCCCAGTGGCTTTTACATACCTTGGATGGGCCTGGGGGACTGTAACTTTAAGTGTGGCATATGTTTGGCAATTGTATACGTTATGGCTGTTAATAGGACTGCATGAATCAGTCCCTGGAAGACGTTACAATAGATACATGGAGCTTGCTCAAGCAGCTTTCGGGGAAAAACTGGGCACTTGGCTGGCGCTGTTTCCTGTGATAAATCTATCAGCTGGAACGGCCACAAGCCTCATCAACGTAGGCGGAGGAGCCCTGAAGCTATTCTATAAGAGCTCCTTGGGATCTCCTGATGCTCTTACAACAGTGGAATGGTTCGTTGTCTTTGCGGTCCTGGCAGCTATTCTGTCGATTATTCCCAACCTCAACTCCATGGCATGGGTATCATTCATGGGCGCTGTGATGGCAGTAGCTTATTTCACTCTGCTGTGGACTCTCTCCATTAGCGTACCCAGACCACAGGGACTCTCCTACCACATAGTACAGTCGTCCACATCTGCGGACACAACTTTTTCTATTTTAAACGCTGTGGGCATCGTGGCCTTTGCATTCAGAGGCCATAACCTGGTTCCCGAAATTCAGGCGACGATGCCATCAACTGTGGAACGACCTGCGCATGTTCCCATGTGGAGAGGGGCATTAACTGCAAATGTCATGGTGGGGTTATGCTATTTTCCCCTTGCAATTGGAGGATATTGGGCTTATGGAAACAAGATGCTCCCTGGGGGAATCTTGAACACAATATACTCTCTTCATGGAAAAGAAATCCCTGGTGCAGTTCTGGGATTGATATATCTCTTCGTTGCATTGAACTCATTGAGTAGCTTTCAGATATACTCGATGCCTGTCTACGATTCCCTGGAGACCAGTTACACGAGCAGGAAAATGAGGCCATGTCCGAGGGGTGTCAGACTGGGATTTCGTCTATTCTTCGTGATGTTCAATCTATTTGCAGCGGTGGCTTTTCCCTTTGTTTCCACCTTTGCAGGGGTGATGGGGGCATTATCTAGTATCCCTCTTACTTTTGGGTACCCCTGCTTCATGTGGCTCTGCATCAAAGGTTCTGATGCCAAGAAGTTGGGGCTTCTGTGGTATGTCAACTGGTTTTTGGGTTGTGTGGGGATTGCTTTGGCTTTCTGTGTGACCGCTGCATGCCTTTCTACTATTATCCAGACCCATTCCTTTATCTTCAATTTCTTCAAACCT
>gnl_Pinta_v2.0_PITA_000024954-RA
ATGGCTAGGTCCCCTCTTCTCAAGACTCCAAAGGCTCCAAGGATACCATGGACTCCTTCCCTTATCTCTCCCAAGGTTCTAAGCCTCATTGAGACTCCTGTGCAAAGGGTTTTGACCAATATGCAGACCTATCTAGAGGAGGTTGGGCACCTCACCAAGGTCAATCCTCAAGATGTGTGGCTACCCATCACAAAGTCTAGGAATGGGAATGCTTACTATGCAGCATTTCATAATGATTGGATTTCAAGCCTTGATTCTGCTAATGGCTTTTACCTTCTTGGCATGGAGCTGGGGAATAATCTATTTGGCCATAGCATAGATCTAGCAACTCTACCCTATGTGGGTTCTTATCATGCTTCATGGAGAAGTTCTAAGGGAACGCTACAACAAATATGTGAAGCTTGCACACGGGAGATGCTTGGTGTATGGTTGACTCTATTTCCAATTGTTTATCTATTAGCGAGGATGACAACTTCCCTAACACTGATTGGTGGAGAAAAAATTATTTTTTTTTTACAAATTGTTTATGGCCCAACTTGTGGATCCAATCCGCTTACTATAGTGGAATGTTATTTTGTTTTCGTGTCCCTATCTAATCTTAACTCCATAGCAAGACTCTCCCTTATAGTTTCTATAACTACAATTGCATATTGCACTATGGTCTGGGGTTTGTCCACAAGAAAATATATACCCTTCGGCATATCTTGTGAAAACCTAAAGGCTAAGATAGACACTACAACAACATTCTCGATCTTGAATTCATTGGGAATTATTACTTTTACCTTCAGGGGTAACAATCTTGCTTTGGGAATACAGGCTACTATGCCATCTAGTCTCGGGCATCCTACCTTTAGACCAATTTGGAGAGGAGAAAAGGTTGCTTATTTAATTGTGGTCATGTGTGTGTTCCCCATTGCAATTGAAGGTTATTGGGCTTATGGAGATTTT
>gnl_Pinta_v2.0_PITA_000019779-RA
AACAAGGATATTCCAAAAGATTCAAATGATCCAAATGATCCTCATCACATAGATCTATATCACGTTGGGTTCGATTATGAGATGGAAGATAATTCTCATTATGACATAGATATATATGGAAACGAGGCCAATGCTGATACAGAAGATGATGATGATGATGATGATTATGATCATGATGAGATCCCCATACCTTCTCAGAAAACTGCGAGCACTTTCCCTCTTTCATCCTTTGTGTCTCCTTCCATGCCTAGGCCCCCTTTTCTCAAGACTCCCAAGACTCCAAGGACACCATGGACTCCTTCCCTTATCTCTCCCAAGGTTCCTAGCCCCATTGAGACTCCCATGAAAAAGGTTTTGACCAATTTGAAGACCTATATTGGGGAGGTTGGGCACCTCACCAAGCTCAATCCTCATGATTCGTGGTTAACTATCAAAGAGTCTAGGAATGGGAATGCTTACTATGAAATGTTTCATAATCTCAATGCAGGGATTGGCTTTCAGGACTTGATTCTTCCAATGGATCTTGCCTTCTTGGGATGGTATGGAATAATTTGTCTGACCATAACATATGTGTGGCAACTCTACACTCTGTGGATTCTTATCATGCTTCATGAAGCTGTTTCGGGGGAATGCTACACATATATGTGGAGATTTTGCATGCTCCATTTGATCTATTTGATTCAAGTATTTATTAATGTTGTATATAATAATCCTAGATGGAAGGAATGTATGAATGTCGATTTTTCTTTAAACATTGCAGGGGAGAGGCTTGGTATATGGTTGACTCTATTTCCAGCTGTTTATCTATTAGCCATGACGACCACTGCCCTGATACTGATTGATGGAGAGACAATGAAGATGTTTTTCCAAATTATTTGTGTCCCAACTTGTGGATCCAATCCACTTACTACATTGGAATGGTATTTGTTTTTCGTGTCCCTTTGCATTGTTCTATCCCAATTTTCTAATCTTAACTCCATAGCAAGACTCTCCCTTATAGGTGCTATAATTGCAATTACATACTGCACTATGGCCAAGACGCACACTACACCAACATTCTCATTCTTGAATTCATTGGGAATTATTGCTTTTTCATTCAGGGGTAACAATCTTGCTTTGGAAATACAGCATAGACTTATGTTTCCTTAT
>gnl_Pinta_v2.0_PITA_000081733-RA
ATGGAAGGATACACATCAGACCCAGCCATAGTGGACTGGATGGAGTCCCTACACACCAACCGACTTGAAAGTTATAGGCCATTTGCTGATCATATTGCCATGGAACCATCAAGAGATGTTCAAGAGGCCAGTTTCAGACACCAGGTTTTAGCAGAGCAGCCAGCAATGGAGGAAAGTAGTGGAGCAGGGGATCAAGTAATAAGAGAAGTGGTTTCAATCCCACAGACCCCAAAGGGCAGTGCCACTCCCAATGGCACACGTTCCCCTCACCATAGCAATCATGTGTCCACGGCACAGTCCTACGCAATAACACCTGCCGGAACTCGGCCTGCTTCAGCATTGGCATCTCCTTCTATGTCAAGGTCTCCTCTACTCAAAACACCAAAGACTCCCAGGACTCCTAGAACTCCTAGGACTCCATGGACCCCCTCACTCAGTCCAATTGGGACTCCGATGAGGAGGGTGCTGACAAATATGAAGGCTTATCTGGAAGATATGGGTCATATCACAAGGTTAAATCCTCAGGATGCTTGGTTACCCATCACAGAATCTAGAAATGGAAATGCTTACTATTCGGCTTTCCATAATCTCAATGCTGGCATTGGGTTCCAGGCCTTGGTTCTGCCCGTGTCTTTCACATTTTTGGGATGGACATGGGGAATCATCTCTCTCTTGGCAGCATATATATGGCAACTGTATACTTTATGGCTTCTGATTAGATTACATGAATCTGTGCCGGGGAAACGATACAACCGATATGTGGAGCTTGCTAAAGCTGCTTTTGGTGAGAAGCTGGGTGCCTGGCTTTCCATTTTTCCGACCCTTTATCTATCAGCAGGCACTGCAACAGCTTTAATCATCGTTGGTGGGGGGTCAATGAAGCTATTTTTCCAAATAGTTTGTGGCACAATTTGTCAATCCAATCCACTAACAACAATTGAGTGGTATTTGGTATTTGCATGCCTTGCACTTGTTCTCTCTCAACTGCCAAATCTCAACTCCATTGCATGGCTTTCCTTGATTGGAGCAATAACTGCTGTGACCTACACTACACTCATTTGGGGTTTGTCAGTAAGCAAGCCCAGGCCAATGGGCATCTCTTATGACCCACTCAAGTTGAAATCTGATGTTGCAACACACTTTGCAATCTTGAATGCATTGGGTGCTATAACTTTTGCCTTCAGAGGCCATAATCTCGTCCTTGAGATTCAGGCCACAATGCCATCAAGCCTCAAACATCCAGCGCATGTACCAATGTGGAGAGGAGCTAAGGCTGCTTATGTATTGATTGCTCTCTGTTTGTTCCCTCTTGCAATAGGAGGATACTGGGCCTATGGCAACATGATACCTCAAGGAGGAATTTTAAATGCTTTATATGGATTCCACAATCAAGATATAGCACGGGGACTTCTGGGCCTAACGTTTCTTCTCGTTGTCATCAATTGCCTAAGCAGCTTTCAAATTTACTCCATGCCCATGTTTGACCTTGCTGAAGCAGGATACATCAGCTCGACCAACAAACCCTGTCCTCAGTGGCTTCGTTCTGGGTTTCGTATTGTATATGTGTTCTTTGCCTTCTTTGTTGGAATTGCACTTCCCTTCCTTACAAGCTTAGCTGGTTTGTTAGGAGGGATTACACTGCCAGTGACCTTTGTGTACCCTTGTTTCATGTGGTTATTCCTCAAGAAGCCTGAAAAATACAGTGCTAACTGGTATTTGAATTGGGGACTCGGGATATTTGGCTCTATATTGAGCATAGCATTTTCAGTTGGGGGAATTTGGAGTATTGTTGACAATGGCTTAAAGCTTAAGTTCTTCAAGCCAAGC
>gnl_Pinta_v2.0_PITA_000059297-RA
ATGCCCCCTTTCACCCTTGGTGCTCATTCTCCCCACCACAATATTTCTACCAATTCTCCTTCTCATGTTGTTACCCCTAGGCAGATATCCCTGAAATATTCTCAAACACCTGCCAGCACTTGCCCTCCTTTGTCCTTGGTGTCTCCTTTTGTGCTTAGGACACCATGGACTCCTTCCCTTATCTCTCCCAGGTTTCTGAGCCACATTGGGAATCCCAAGAGAAGGGTTTTGACCAATATGAAGACCTATCTAGAGGAGGTTGGGCACCTCACCAAGATCAATCCTCAAGATGTGTGGCTCCCCATCATAGAATCTAGGACTGGGAACACTTACTCTGTAGCGTTTCATAATATCAATGCAGGGATTGGGTTTCGGGCCTTGATTCTTCCAATGGATTTTACCTTCTTGGGATGGAGTTGGGGAATAATTTGCCTGACCATAGCATACTTGTGGAAACTCTACACTTTGTGGGTTCTTATCATGCTTCATGAAGATGTTCCTGGGAAATGCTATAACAAATATGTGGAGCTTGCACAAGTTTCATTTGGGGAGAGGCTTGGTATATGGTTGACTCTGTTTCCAACTGTTTATCTATTAGTCGAGATGGAAACTTCACTGATACTAATTGGTGGAGAGATAATGAAGTTGTTTTTTCAAATAGCTTGTGGCTTAACTTGTGGATCCAATCCACTTACTACAATTGAA
>gnl_Poptr_v3.0_Potri.009G140800.1
ATGGGTGAAGTTGTTGATGCAAACTCTACTCCCGTGACACCAAGGCCTAATGTAAACTCTACTCCTGTAACACCAAGGCCAGCCTCAGTGTCACCAACGCCACCGATATCGGCTCCTCCGTCGCAATTTCATTCGCCGTCGTTGTCTAGATCACCTTTGCTCACACCTGATCATATTGTTCCAAGCAAAACTCCAAGGAACTCAACCCCAAGAAATGCAACCCCAAGACTTAGAACTCCTCGCTTTATGACCCCTTTAGGTAGTCCTCTTAGAAGGGCTCTCCAACTCACAAAACTTGACCCTCAAGATGCTTGGCTTCCAATTACTGAGTCCCGAAATGGAAACGCATGGTATGCAGCGTTTCATTGCCTTTGCTCTGGCATTGGTTTTCAAGCACTCGTGCTCCCTGTTTCCTTCACTGTCCTTGGTTGGGCATGGGGCATCATAGCCTTGACAGTTGCATTCGCATGGCAGCTTTACACTTTTTATTTACTTGTGCAACTACATGAAAACACCGAGACTGGCATTCGTTACAGCAGATATCTTCAAATTATGAGTGCAAATTTCGGTGAGAAGAAAGCAAAGTGGCTAGGCCTATTTCCAATCTTGTACCTATCAATAGGTACATGTGTGGCTCTAAACATAATCGGAGGATCAACATCAAAATTATTTTTCCAGACTGTATGCGGTCAATCATGCACAGTCAAAACATTAACACCAGTAGAATGGTACTTGGTGTTTGCGAGCGCTGCAGTTCTTCTGTCTCAGCTACCAAACTTGAACTCAATTGCTGGTGTATCACTTATTGGATCCATCACTGCTGTCGTGTATTGCACAATTATGTGGATGGTTTCTGTTAACAAGGATAGGTTGCCTGGCATAACTTACAAGCCAGTTCGTGGACCAAAGGAGGTTGACAGGCTCTTTGAAGTTCTTAATTCACTCGGGATCATTGCTTTTGCATTTAGAGGTCACAATCTCGTACTTGAGATCCAGGCTACTATGCCCTCGAGTGAGAAGCATCCCTCCCGTGTGCCGATGTGGAAGGGTGCCAAGGCTGCTTATGCAGTTATTGCAGCATGTTTATTCCCCCTTGCAATTGGAGGCTTTTGGGCTTACGGCCAAAGGATACCAAAAAATGGTGGCTTGCAATCAGCCTTCTACGCGTACCGAAGGAATGACACCTCGGAATTTATCATGGGACTTGTTAGTTTACTTATCATAATAAATGCTCTCAGCTCATTCCAGATCTATGCCATGCCAATGTTTGATGAGTTGGAGTCGATTTTCACCAAGAGGATGAAGAAGCCATGCCAATGGTGGCTCCGAATAATCCTGAGGGCATTTTTCGGATACGGGGTCTTCTTTTTGGCCGTCGCAATCCCGTCTATCGGGAGTGTGGGTGGTCTGGTCGGAGGAATATCATTGCCGGTCACATTGGCTTACCCTTGCTTCATGTGGCTTAGGATGAAGAAGCCAAAGAAGTATGGCAAGATGTGGTACCTTAATTGGAGCCTGGGAATCACTGGTTTGATTCTGAGCGTGTCTTTTATGGCTGCCGGAGTATATGTTATAAAAGAGAATGACAGTAAATTTGAGTGGTTCAAGCCCAAG
>gnl_Poptr_v3.0_Potri.004G181200.1
ATGGGTGAAGTTGTTGATGCAAACTCTACTCCTGTGACACCAAGACCAGCCTCAGTGGCACCAACGCCACCGATATCAGCTCCTCCGTCGCAATTTCATTCACCGTCGTTGTCTAGATCACCTTTGCTCACACCTGATCATATTGTTCCAAGCAAAACCCCCAAAAACTCAACCCCAAGAAATGCAACCCCAAGAAATAGAACACCTCGCTTTATTACCCCTATAGGTAGTCCTATTAGAAGGGCTCTCAAGCTCACTAGACTAGACCCTGAAGATGCTTGGCTTCCTATCACCGAGTCCCGAAATGGAAACGCGTGGTATGCAGCGTTTCATTGCCTTTGCTCAGGAATTGGTTTTCAAGCACTTGTGCTCCCTGTCGCCTTCACTGTCCTTGGCTGGGCATGGGGGATCATAGCCTTGACTGTTGCTTTCGCATGGCAGCTTTACACCCTTTATTTACTTGTGCAACTCCATGAAAACACTGAAACTGGCGTTCGCTACAGCAGATATCTTCAAATTATGAGTGCAAATTTCGGTGAGAAGAAAGCAAAGTGGCTGGGCCTGTTCCCAATATTGTACCTATCAATAGGCACATGTGTGGCTCTAAACATAATTGGAGGATCAACATCAAAATTATTTTTCCAGACTGTATGCGGTCAATCATGCACAGTCAAAACATTAACACCAGTGGAATGGTACCTGGTGTTTGCTAGTGCTGCAGTTCTTCTGTCTCAGCTGCCAAACTTGAACTCAATAGCTGGTGTCTCCCTAATCGGATCCATCACGGCTGTTATGTACTGCACAATTATGTGGATGGTTTCTGTTAACAAGGACAGGCTGCCTGGAATTTCATACAAACCAGTTCGCGGACCAAAGGAGGTTGATAGGCTTTTTGAAGTTCTTAACGCACTTGGCATTGTTGCTTTTGCATTTAGAGGCCACAATCTTATACTTGAGATCCAGGCTACTATGCCTTCAAGTGAGAAGCATCCATCTCGTGTGCCAATGTGGAGGGGTGCCAAGGCTGCTTATACAGTTATTGCAGCATGTATATTCCCCCTTGCAATTGGAGGCTTCTGGGCATACGGTCAAAGGATACCAAAAAATGGTGGTTTGCAATCTGCCTTCTATGCATACCGAAGGAGAGACACCTCACAATTTATCATGGGACTCGTTAGTTTACTTATCATAGTAAATGCTCTTAGCTCATTCCAAATCTACGCCATGCCAATGTTTGATGAGTTAGAGTCAATTTTCACTAAGAGGATGAAGAGGCCATGCCAATGGTGGCTCCGAGTGATTTTGAGGGCGTTCTTCGGGTATGGGGTCTTCTTTTTGGCCGTCGCAATCCCATCTATTGGAAGTGTAGGTGGTCTAGTCGGAGGAATATCACTGCCAGTCACATTGGCTTATCCATGCTTCATGTGGCTTAAGATGAGGAAACCGAACAAGTATAGCAAGATGTGGTACCTTAACTGGGGACTAGGAATCATTGGTTTGATTCTTAGCGTGTGTTTGATGGCTGCTGGAGTATATGTTATCAAAGAGAATGATAATAAATTCCAGTGGTTCAAGCCTAAG
>gnl_Poptr_v3.0_Potri.004G181100.1
ATGGGAGAAATTGGCAATGTTGAACAATTACCTTTCCACAACCTACCCAGTTCAGCCACCGGCCCTGAATTATCTCTTCATGTCATCAGTGTTGCAGCAAGTTCCATGCGAGAAATGCAGAGTGCTGCTACGAGTACAAGCATGGGGGTTTATGATTCCTCAGATAGTTCAGGCTACCTGTCTGAGGTCAACCCACAAGAAGCTTGGCTTCCTATTACAGAATCAAGAAATGGCAATACTGTTACTTCCGTGTTTCATTTACTTTCTTCAGGAATTGGGATTCAAGCCCTTCTACTTCCTGTGGCATTTTCCATTCTTGGATGGGCATGGGGAATCATATGCTTGTCGCTAGCATTTACCTGGCAACTCTATACCATATGGGTTCTTGTCCAACTTCATGAATCAGTACCTGGAATTGGAACTCGCTACAGCAGATATCTCCAACTTGCAATAGCCGCCTTTGGTCCAAAACTTGGGAAGTTGCTGGCTATATTTCCAGTAATGTATTTATCCGGGGGCTCATGTGTGTTGCTGATTATCAGAGGAGCTGGAACTATGGAGCTTTTCTTCAAAATGATGTTTCGAGGTGAGGCTACAATTGAAGACAGTCCATTGGCAGGGGCAGGGTGGTTTTTGGTCTTCACTTGCATGGCTATAGCATTGGCTCAACGGCCTAACTTGAATTCCATTGCTGGGTTCTCCCTTATCGGTGCAGTCACTGCCATTGCCTATTGTACTCTGATCTGGGCACTGCCCATCTCTAAGGGCAGGCCTAGTGGTGTATCTTATAATTCACAGAAGGAGGAATCCGGCATGTCTGAAATGTTTGATGTCTTGAATGCAATTGGGATGATTGTGCTTGCTTTCAGGGGTCACAATCTTGTGCTTGAAATCCAGGGCACCCTGCATTCAAGTTCAAAATGTCCATCCAAAAAGCTAATGTGGAGAGGAGTGACTCTCTCATACATAATAATAGCCATTTGCTTGTTTCCTATTGCAATTGCTGGATTTTGGACTTATGGAAACAAGATACCCTCGAATGGAGGGATGTTGACTGCATTTATGCAGTTGCATGGACACGACACATCAAAATTTGCGAAGGGCCTTGTATACTTGCTAGTAGTGATTAACTGCCTTAGTTCATTCCAAATCTACGCCATGCCAGTTTTCGACAACCTGGAATTCAGGTACACTTGCATGAAGAACAAGCGATGCTCGTGGTGGGTTCGCACCGGGTTTCGGCTTTTTTTCGGAGGATTGGCCTTCTTTATAGCTGTGGCTTTTCCATTTTTACCTAGCCTGGCTGCTTTAATCGGAGGAATCGCGTTACCCCTTACACTGGCTTATCCATGTTTCATGTGGATTTCGATCAAGAAACCCCATCAAAAGGGCCATGGTGTCATGTGGTGTCTTAATCTAGGACTTGGATGCTTAGGCATGGTTCTGAGTGTTCTATTGGTCGTTGCAGCAGTTTGGAATTTGGCTACCAAAGGCCTACATGCCAACTTCTTCCACCCCGAA
>gnl_Poptr_v3.0_Potri.004G181000.1
TGGTCTCGAAATGGCAATGTCGCTACTGCAGTGTTCCATTTGTTATCTTCAGGAATCGGAATCCAGGCCCTTCTACTTCCAGTAGCTTTCGCCACTCTCGGATGGGTATGGGGGGCAATAAGCTTGTCCCTAGCATTTACATGGCAGCTCTACACCATATGGACTCTTGTTCAACTGCACGAACCAATTCCTGGAATTAGAACTCGCTACAGCAGATATTTACAGCTTGCTATAGCCGCCTTTGGTCCAAAGCTTGGAAAGTTGCTAGCAATATTTCCGGTAATGTACCTCTCAGGGAGCACATGTATCATGCTGATTATAAAAGGAGCTGGAGTTATGGAGCTGCTATTCAAGCTAATGTGTGAAGGTGGGGCTACATGCGATGCCAAGTCTTTGACCGGGGCAGAGTGGTTCCTGGTCTTCACTTGCATGGCTATAGCATTGGCTCAGCGACCTAACTTGAATTCCATTGCTGGGTTCTCACTAGTTGGTGCCATGAGTGCCATTGGGTATTGTACTCTGATTTGGGCACTGCCCATTTCCAAGGACAGGCCCAGTGGCGTGTCTTATGACTCACGCAAGGGGGGATCTACCATGGCTGGAATGTTTGATGTCTTGAATGCAATTGGTATAATTGTGCTTGCTTTCAGGGGGCATAATCTTGTGCTTGAGATTCAGGGAACATTGCCTTCAAGCTTAACAAATCCATCCAAAAGGACGATGTGGAGAGGGGTGAGTGTCTCGTACATCATAATAGCCATGTGTCAGTTTCCTCTAGCAATAGCTGGATTTTGGGCTTATGGAAACAAGATACCTTCGAATGGAGGGATGTTGACTGCATTTATGCAGTTCCATGGACACGACACATCAAGATTTGCGAAGGGCCTTGTATACTTGCTAGTAGTGATTAACTGCCTTAGTTCATTCCAAATCTACGCCATGCCAGTTTTCGACAACCTGGAATTTAGGTACATTAGCATGAAGAACAGGCGATGCCCATGGTGGGTTCGCATTGGTTTTCGGCTCTTCTTCGGAGGATTGGCCTTCTTCATAGCTGTGGCTCTTCCTTTTCTGCCAAGCCTAGCTCCTTTAGTTGGAGGGATCACCTTACCCTTAACACTGGCTTATCCATGTTTCATGTGGATCTTGATTAAGAAACCCCATCAAAAAGGTCACGATGCCTTGTGGTGTCTTAATCTAGGACTTGGATGCTTAGGCATTGTTCTAAGTGTTCTATTGGTAGCTGCCGCAGCATGGAATTTGGCTATCAAAGGCCTACATGCCAGCTTCTTCAAACCCCTA
>gnl_Poptr_v3.0_Potri.002G012900.1
ATGGAAGAGAAAAAGGAAATGAAATTCGTGAGACCTGAAAGTTTGAATGTTGGGGCAGAAATTCCTGCAATTTCTGCACCTCCATTTCAGCTCCACTGTCCTTCAATGACGAGGTCACCATTGCTAGACATAGCTCCCAAAACTCCCAAAACACCCAAAAGTCCCTTAGCTTCGCTTCTGATGACTACTCCTATAGCCAGCCCCATGAAGAAGGCAATTGCAAGCATGCAATGTTACTTAGAAGAAGTTGGCCACTTCACTAAGCTTGATCCCCAGGATGCATGGCTTCCCATAACCGAGTCTAGAAATGGTAACGCATACTACTCGGCATTTCACACATTGAGCTCAGGAATTGGAGTTCAAGCCCTTCTTCTTCCACTTGCTTTCACCACTCTTAGCTGGACTTGGGGAATTCTATGTCTATCTCTAGTGTTCATGTGGCAACTATACACTCTATGGCTACTGATTCAGCTACATGAATCCGAGTCCGGGATGCGTTATAGCCGATATCTCCGGCTATCAATGGCTGCCTTTGGTGAAAAGCTGGGGAAGCTTCTTGCTCTCTTCCCAGTCATGTATCTATCAGGTGGAACCTGTGTGACCTTGATAATGATAGGTGGTGGAACCATGAAAATATTTTTCCAAATTGTCTGTGGAGATACATGCAGCATGAGGCCATTAGCAACAATAGAGTGGTACTTCCTGTTCGTTTGTTTGGCAATTATTCTAGCTCAGCTCCCCAACTTAAATTCTATAGCTGGAGTTTCCCTGATTGGAGCAATCACAGCCATTAGCTACTGTACACTGATATGGGTAGTGTCCATTATTCAAGGTAGGCCTGAGGGTGTATCCTATGACCCTCCGGAGACAAAATCCGACATGGCTAGAATTTGTGACATTCTAAATGCACTTGGGATAATCGCCTTCGCTTTCAGAGGTCACAATCTTGTGCTCGAAATACAGGGGACCATGCCTTCCAGTGCAAAGCAACCATCCCGTAAGCCAATGTGGAGAGGAGTAAAGTTGGCATATGTGATCATAGCGATGTGTTTGTTTCCTCTTGCAATAGGAGGCTATTGGGCCTATGGTAACTTGATGCCAAACGGAGGGATGCTCAATGCTCTACACAAATATCACGGACACAGCACCTCTAAGTTGCTACTAGGATTAACAAGCCTATTCGTTGTGCTTAACTGCCTCAGCTCATTTCAGATATATGCAATGCCAGTGTTCGACAATCTGGAGCTCAGATTCACCAGCAAAATGAAGAAACCATGTCCCTGGTGGTTGCGCATAGTGTTCAGGATCTTCTTTGGATGCTTGGCATTTTTTATATCAGTGGCACTTCCTTTCTTGATGAGTTTGGCAGGATTGATTGGAGGGGTTGCACTCCCAGTTACCTTAGCATATCCATGTTTCATGTGGATACTCATTAAAAAACCCACAAAATACAGTGCAATCTGGTGCCTGAATTGGATACTGGGAGTCTTGGGGATGGTGCTTAGCATGCTAGTTATAGCTGGAGCAATATGGACTATTGTGACCATGGGTATCGAAATTCACTTCTTCAAGCCCCAG
>gnl_Poptr_v3.0_Potri.014G036500.1
ATGGAGGAGAGACCAGAGACGGAGTTAATATCCATTCCAGCAACGCCACGTGCATCGACGCCAGAGATACTGACTCCTTCAGGTCAGAGGTCACCAAGGCCAGCTTCAAAGGAAGCGAAATCATCGACAGCATGGACACCGACATCGTTTATCTCGCCGAGGTTTTTGAGCCCAATAGGGACGCCAATGAAGAGGGTGTTGATTAACATGAAGGGTTATTTAGAGGAAGTGGGTCATTTGACTAAGCTAAATCCGCAAGATGCTTGGCTTCCTATCACCGAGTCTCGTAATGGGAATGCTCATTATGCGGCGTTTCATAACTTGAATGCCGGTGTTGGGTTTCAAGCCCTTGTTTTGCCTGTTGCCTTTGCTTTTCTTGGCTGGAGTTGGGGAATACTGTCCTTAACCATAGCCTACTGCTGGCAACTTTACACTCTATGGATTCTGGTTCAGCTGCATGAAGCTGTTCCCGGGAAGAGATACAACAGATATGTGGAGCTTGCACAAGCTGCATTCGGGGAAAGATTAGGCCTCTGGCTTGCGCTCTTCCCAACAGTTTATTTGTCAGCTGGAACCGCAACAGCTTTGATTCTTATAGGAGGGGAGACAATGAAATTATTCTTCCAAATAGTTTGTGGGCCACTCTGTTCATCAAATCCCCTAACAACAGTTGAGTGGTACCTGGTATTCACTTCTCTATGCATCGTTCTGTCCCAGCTCCCAAATCTGAATTCAATTGCGGGACTTTCACTCATCGGTGCCATAACAGCTATCACTTACTCTACCATGGTGTGGGTTCTTTCTGTTAGCCAACAAAGGCCACCTACAATCTCTTATGAACCCCTTTCTTTGCCATCCTTTAGTGCTTCTGTCTTTTCAGTCATGAATGCTCTTGGGATTGTTGCCTTTGCTTTCAGAGGGCACAATCTAGCCATGGAGATTCAGGCAACAATGCCATCAACATTTAAGCACCCAGCTCATGTGCCCATGTGGAAAGGAGCCAAAGTTGCCTATTTCTTTATTGCTTTGTGCCTGTTTCCAGTCGCCATTGGAGGCTTTTGGGCTTATGGGAACCTTATGCCTTCAGGAGGAATTCTCAATGCCCTGTATGGGTTTCACAGCCACGACATTCCTCGAGGACTTCTTGCAATGACTTTTCTTCTCGTGGTGTTCAATTGCCTAAGCAGCTTCCAGATATATTCAATGCCTGTTTTTGACAGTTTTGAAGCTAGCTATACCACCCGAACAAACCGACCATGCTCCATTTGGGTTCGATCCGGCTTCCGGGTGTTCTATGGATTCATCTCTTTCTTCATTGGGGTAGCACTCCCTTTCCTCTCCAGTCTTGCTGGTCTCTTAGGAGGATTAACACTCCCAGTCACATTCGCTTACCCTTGCTTCATGTGGGTTCTCATAAAAAAACCTTCCAAATACAGTTTCAATTGGTACTTCAACTGGATCCTTGGTTGGTTAGGTATTGCTTTTAGCTTGGCCTTCTCCATTGGAGGTGTCTGGAGCATGGTGAACAGTGGACTTAAATTAAAATTCTTCAAGCCACCAAAT
>gnl_Prupe_v2.1_Prupe.8G173800.1
ATGTCTGAAGTAATTGAAGAGATAGCCCCCGCCCCAATAACACCGCGCCCGGCGGCCACCGTAGAAGATCCTCCGACGTCTATGTCACGGGCCGCGTCTGTGGCTCGGGTGCCACCTCTCCAGATCCCGGCTCCAACCACAGCTGTCAATGGTGATGGTGGTGGTGGTGGCGGCGGCGGCGGTGGTGGTGACCAGATAACACTAAAAACCCCAAAAGCTTTGACCCCAAAATCTCGTACCCCACGGTTCATGACTCCAATAGGGAGCCCTGTTAGGAGGGCTCTCAAACTCACAAGGCTTGACCCTCAAGATGCTTGGCTTCCAATCACTGAGTCTAGAAATGGCAACGCTTACTATGCTGCCTTCCATACTCTTTGTTCTGGTATTGGAATTCAAGCCCTTATTCTTCCTGTTGCCTTCATCACACTTGGGTGGACATGGGGGATTATATGCATGACTTTGGCATTCATATGGCAACTTTACACTTTATACTTGCTGGTCCAGCTTCATGAATCTGCTGAAACAGGCCTACGATATTGCAGATACATTCAACTTTGCAATGCAAGTTTTGGTGAGAAGCTAGCACAGTTCTTAGCCTTGTTCCCAATCCTGTACCTGTCGGGCGGCACGTGTGTAGCTCTGATCGTCCTTGGAGGGTCAACAGCAAAGATGTTCTTCCAAATTGTGTGTGGACCAACATGCACTGTAAAGTCCCTAACACCAGCAGAGTGGTACTTGGTGTTTACAGTCGTTGCTTCGATTCTTTCTCAGCTGCCCAACTTGAACTCCATTGCTGGAGTGTCTCTTGTTGGTGCCATTTCTGCTATTGGCTATTCCACATTGATCTGGGTTGTGTCTCTGGACAAGGGCAAGCTTCCCAATGTGTCTTATGACCCCGTGAAAGCCGACAAACAATACATCCATTTTTTTGATGTTCTTAATGCCCTTGGAATGATTGCCTTTGCATTCAGAGGCCACAACCTTATACTTGAGATCCAGGCCACAATGCCGTCCAGTGAAAAACATCCATCACGCGTGCCTATGTGGAGGGGTGTCCAAATTTCCTACACACTCATAGCAATGTGCATTTTCCCCCTTGCAATTGTAGGCTATTGGGCATATGGTCAAAAGATACCGGCACAAGGAGGCATGTTTGCGGCCTTGTTCGGCTTCCATGCGAGCGACACGTCCAAATTCATCTTGGGGCTAGCAAGTTTGTTTGTCATAGTCAATGCATTGAGCTCCTTCCAAATCTATGGCATGCCGATGTTCGACGAGATGGAATCACATTACACCAGGAGGTTCAAGAAGCCAGCTCCATGGTGGCTGAGGGCCATTGTGAGATGCATGTTTACTTATGGATGCTACTTCATGGCTGTGGCCATCCCCTTCCTGGGAAGCGTGGCTGGTTTGCTAGGAGGGATTTCATTGCCTGTGACATTGGCCTATCCATGTTTCATGTGGATCAAGATGAAGAAGCCTAAGAAGTACGGCTTAAGTTGGGGGGTTAACTGGGTGCTTGGGGTTGTGGGGATGATTTTAAGTGTTATGTTGATTGCGGCTGGTCTTTATGTTGTGATTGATACTGGTATTAAGGTGAGCTTCTTCAAGCCTCAG
>gnl_Prupe_v2.1_Prupe.8G173400.1
ATGGCAGCTGCCATGGAAGAAGGGTTTGGTGAAGCAAATTGGAGCACAGATAGGGTTCATTCATTGAGCAGAAGGTCAGAATCTGCTCAGGTCATCCCCATCACAACAAGTAATCCCACAAGTGAAGAAGATGGTGCTGATTATATTGCATCATCAGCTGCAGATTGGGGAGGTGGAGAGCTTAATCCACAGGATGCTTGGCTTCCCCTCACAGAGTCCAGGAATGGGAATACTATTTCTGCTACCTTTCATTTGCTCTGCTCAGGAATTGGAATCCAAGCCCTTTTACTGCCTGTTGCTCTTGCCACTCTTGGATGGGCATGGGGAATCATATGCTTGTCACTGGCATTTTCATGGCAGCTATACACCATATGGCTACTTGTACATCTACACGAATCCGACTCCGGAACTCGTTATAGCAGATACCTTGACCTCGCAATGACAACCTTTGGTCAAAAGCTAGGGAAGTTTTCATCTCTAGTCCCAGTAATGTATCTGTCAGCTGGTACATGTGTGCAGCTAATTATCATAGGAGGTGGAACCCTAAAGCTTTTCATCACAACTGTGTGCAAGGATGGAGCAACTTGTGATGCCAAGTCATTGACCACTGTAGAATGTTTCTTGGTGTTCATGATCATGGCTGTTGTTGTGGCTCAATTTCCCAACTTGAACTCCCTAGCTTGGGTTTCTTTGATTGGCTCCATCACAGCAATTGCATATTGTACTATGATTTGGGCCCTTTCAATTGGCAAGGGCAGGTCCAGTGACATTTCATATGACCCTCCAGAGATGGAGTCTAATATGGACAGATTTGGGGGGATTTTGAATTCTCTTGGTATCATTGTTCTTGCATTCAGAGGCCACAATGTTGTCCTTGAGATACAGGGGACATTACCATTAAGTCCAAAGCACCCAACCCACAAGCCAATGTGGAGAGGAGTGGCCATATCATATCTACTCATAGCCATGTGTTTGTTTCCTCTGGCCATAGCTGGATTTTGGGCTTATGGAAACAAGGTACCCTCATCAAATGGAGGGCTTTTGATTGCGATTTCGAAGTTCCACAGGCATGACACACCAAGAATTGTGCTGGGACTAATGTTCATACTTGTGATCATAAACTGCCTAAGTACATTCCAAATCTACGGCATGGTGATTTTCGACAAACTAGAGTCGAACTACACTAGCAAGAAGAAGAAGCCATGTGCAAGGTGGCTTCGAATGGCTTTTCGCGTGTTCTTTGGAGGGATGACATTCTTTGTAGCAGTGGCTGTTCCATTCTTGGGAAGCTTGGCACCCCTAATTGGAGGGTTGACATTGCCTCTGGCATATGCTTACCCATGCTTCATGTGGATTGCAATCAAGAAACCAAAGCCCAAAGGTGTCATGTGGTGTGCCAACATGGGACTTGGATGCTTAGGCCTGGTTTTGAGTGCTCTTTTAGTTGTTGCAGCAGCATGGAACTTGGCTAGCGAAGGCCTGCATGCCAACTTCTTCAAGCCT
>gnl_Prupe_v2.1_Prupe.8G173300.1
ATGGCAGACTTGGAGGAAGTGGATCTTGGAACAAAATCCAGGCCAGATTTGTCCCAGGAGCCTTCTTTTAGCAATTTCACTAGAAATTCGTCGACGGAGTCTGCCCAAGTCATCCCCATCATAATTAGTCCCCCAGAGAAAGAAACCATCACACCAACAGATTGGGCAGGTGGTGAGATCAATCCCCAGGATGCTTGGCTCCCCATCACAGAGTCTAGAAAAGGCAGCACATATTCTGCTATATATCATGTACTTGCTTCAGGCATTGGACTTCAAGCCCTTCTCCTACCTATTGCATTTTCCACTTTCGGATGGGTATATGGAACCATATTCTTGTCACTAGCATTCTCATGGCAGCTCTACACCCTATGGCTCCTCGTGCAGCTGCATGAATCTGAATCTGGAACTCGGTATAGTCGATACGTGCACCTTGCAGTGACTGCCTTTGGTCCAAAGCTAGGAAAGTTGCTAACTATATTCCCTGTGATGTATCTATCAGGGGGTATGTGTGTGCAGCTAATTATCATAGGAGGTGGAACCATACAGCTTTTGATCAGAACAATGTGCAAGGATGGGGCAACCTGCAATGCCAAGCCATTGACTGGTACAGAATGTTATTTGGTGTTCATGTGTATGGCTATTGTTGTGGCTCAATGCTTTCCCAACTTGAACTCCATAGCTAGAGTCTCATTTATTGGAACCATCACAGCCATTGTATATTGTACCATGATTTGGGCTCTTTCGATCGGCAAGGGCAGGCCCCGTGACATATCGTACGACCCTCTTCCTCTGGAGTCCACCATCGCTACATACGGCAGTATACTGAATGCACTTGGTATAATTTTTCTTGCATTCAGAGGTCACAATGTCATCCTGGAGATTCAGGGGACATTGCCATCAAGTCCAAAACACCCTTCTCATAAGAGAATGTGGAGTGGAGTTACAATGTCTTATGGGCTCATAGCCATGTGTTTGTTTCCTCTGGCCATAGGTGGATATTGGGCTTATGGAAACAAGGAACCCTTTAGTAATGGAGCTATACTAAAAGCAATTTCACAATTCCATGGACATAACACATCACAATATGTGCTAGGACTAATTTACATAATAATCGTGATTAACTGCTTAACGACATACCAAATATACGGCATGGTAGTTTTCGACAACATGGAGATACGGTACACCAGTAGAAAGAAAGAGAGATGCCCAAGATGGCTTCGCATAGTTATTCGCCTTTTGTTCGGAGGATTGACATTCTTTATAGCAGTGGCATTTCCATTTCTAGGAAGCCTATCACCTCTAATTGGAGGGTTCACATCAGTACCCTTGACATATGCTTATCCATGTTTCATGTGGATTGCAATTAAGAAACCATGTCTACATGGTGGAATGTGGTGTACCAACGTTGCACTCGGATGCTTTGGCCTGTTTTTGAGCCTTCTTTTTGTTGCTGCAGCAGCTTGGAATTTAGCTGTTAATGGCCTAAATGCCAACTTCTTCAAGCCT
>gnl_Prupe_v2.1_Prupe.8G173500.1
ATGGCAGATATGGAGGAAGTGGTTGTTGAAGCAAATTGCAGGCCAGAAGAAACTAGGGCAACCCATGCCTTTAGAAGCTCTTCACCTCACTATGCTCAAGTCATTCCCATCACAACCAGTCCTCCTCCCACAAGAGAAGAAGATGGTGCAGATTGGGGATGTGGAGAGCTCAATCCACAGGACGCTTGGCTTCCTATCACAGAGTCCAGGAATGGGAATACCATTTCTGCTACCTTCCATTTGATCTCTTCAGGAATTGGAATTCAAGCCCTTTTACTGCCTCTTGCATTTGCCACTCTTGGATGGGCATGGGGAATCATATGTTTGTCACTAGCATTTACATGGCAGCTCTACACCACATGGCTTCTCGTCCATCTACACGAATCCGAATCTGGAATTCGATATAGCAGATACCTCCACCTCGCAGTAACGGCCTTCGGTTTAAAATTAGGGAAGTTGCTCACTATTTTCCCAGTAATGTACCAATCAGGGGGCACATGTGTCCAGTTGATCATCATAGGAGGTGGAATCATGGAGCTTTTCTTCAAAAATGTTTGTGATGTCAAGTCATTGACTGGTACAGAGTGCTTCTTGGTGTTCATGTGCATGGCTATTGTTGTGGCTCAGTTTCCCAACTTGAACTCCATAGCTTGGGTCTCGTTCATTGGCGCCATCACAGCCGTTGGATATTGTACTCTGATTTGGGCCCTTTCAATTGGCAAGGGCAGGCCCAGTGACATATCATACAACCCACCAGAGATGGATTCTAACATGGATACATTTGGTGGCATAATGAATTCAATTGGCATCATTTTCATTGCATTCAGAGGTCATAATGTTATGCTTGAGATTCAGGGCACATTGCCATCAAGTTCCAAACACCCATCCCATAAACAAATGTGGAGAGGAGTGACTATATCTTATGCACTTATAGCCATGTGTTTGCTTCCTCTTGCCACAGCTGAATTTTGGGCTTATGGAAACAAGATACCGTATTCGTATGGAAAAATATTGAGCTCAGTTTCAAAGTTCCATGGACATAAAACCTCAACATTTGTGCTGGGACTAATTTGCATAATTGTAGTGATAAACTGCTTGAGCACATTCCAAATCTACAGCATGGTAGTCTTTGACAACTTGGAGTTCAAGTATACCAGCAGGAAGAGCAAGCCATGCGCCCGGTGGCTTCGAATGGTTTTTCGTTTTCTCTTTGGAGGAGTGGCATTTTTTGCAGCAGTGGCTCTTCCATTCTTACCAAGCTTAGCACCTCTGATTGGAGGGATGACATTGCCTTTGGCTTATGCTTATCCATGTTTCATGTGGATCGCAATCAAGAAACCACAGCCACGAAGTGGAAAGTGGTGCATAAACATGGGACTTGGATGCTTGGGGCTGGTTTTGAGTGTTGTTTTAGTTGTTGCAGCAATTTGGAATTTAACTGATAAAGGTCTAAATGCCAACTTCTTCAAACCT
>gnl_Prupe_v2.1_Prupe.7G177800.1
ATGAGTAGGGAAGCAAATGAGATTAGCTCAGCTCCTATAACACCAAGGCCAGCAACTGTGGCACCAAATCCTTCAGTGGCACCACAGGCACAAGTGTCTTGTCCTCCTTCTCAGTACAACTCACCATCTTTGTCCAGATCACCCCTTCTTGATGGAGCCTCAGACCAGCAACCTGGAGCTGAAGGTGCAGTTGTGGCTAAGGCCCCCAAGACCCCTTTGGCAATTAGAACCCCAAGGATGTCTTTGACCCCAAGGTTCATCACTCCTTTGGGTAGCCCTGTGAGGAAGGCTCTCAAGATGACCAGGCTTGACCCTCAGGATGCTTGGCTTCCCATCACTGAGTCTAGAAATGGCAACAAGTACTATGCTGCTTTTCACACACTGTGTTCTGGGATTGGTATCCAGGCTTTGGTGCTTCCTGTGGCTTTCACAGTTCTTGGATGGGCATGGGGTATAATTCTGTTGACTCTAGGATTCATATGGCAGCTTTACACTCTATGGCTACTGGTTCATCTCCATGAGAATGTAGAAACTGGGATGCGTTACAGCAGATACATGCAACTGTTTAGTCTCACCTATGGTGACAAAATTGCAAATTGGCTAGGCCTGTTCCCAATCATGTATCTGTCTGGTGGAACCTGTGTGGCTCTGATAGTCATTGGTGGATCAACTTCCAAGCTCTTCTACGAAATTGTGTGCCCTACATGCACTTCCAAGCCATTAACAACAGTTGAGTGGTACTTGGTTTTTACATGTGCAGCTGTGGTGCTGTCTCTGCTGCCTAACTTGAACTCCATAGCTGGTGTCTCATTGATTGGTGCTATCACTGCAATTGGGTATTGTACCTTGATTTGGGTGACCTCTGTAGCAGAAGGGAGGCTTCCTGGTGTTTCTTATGATCCTATTAGAGCTGACACTCAGATTGCAAGGGTGTTTGGTGTGCTAAATGCAATTGGGATCATTGCTTTTGCCTTCAGAGGCCACAATCTTATCCTTGAGATTCAGGCCACCATGCCTTCCAGTGAGAAACATCCCTCACATGTGCCAATGTGGAGAGGAGTTAAAGTGTCCTACACACTCATTGCAGTATGCTTGTTTCCCCTTGCAATTGGAGGCTACTGGGCCTATGGTCACTTGATACCAGCAGATGGAGGGATGCTTCCAGCTCTTTACGAATACCATTCAAAAGATGTGTCACAATCCATTTTGGGGCTCACAAGCTTGTTTGTGGTGATAAATGCAGCGTGCTCATTCCAAATCTATGGCATGCCAATGTTTGATGACACAGAGTCAAAATACACTAGCAGAATGAAGAAGCCAGTGCCATGGTGGCTGAGGTGCATTTCTAGGGCCATGTTTGGCTTTGGGGTCTTCTTTTTTGCCGTGGCAATTCCATTTTTGGGAAGTGTGGCTGGTTTGATTGGAGGCATATCACTGCCTGTGACATTCGCATACCCTTGCTTCATGTGGATCAAGATTCACAAGCCTAAGAAGTATAGCCCAATGTGGTGTCTCAATTATTCTCTTGGGGTTTTGGGGATGATTCTGAGTGGCTTCATGATTGCAGCTGGTTTGTATGTTGTCATCGATACTGGTATTAAAGTCCAATTCTTCAAGCCTCAC
>gnl_Prupe_v2.1_Prupe.1G356100.1
ATGGGAGAGGTGGAGGAAGTAACGTTGAGCCCAAAAACCCCTGCAAAGAGCCCATTTGGTTCGCGTTTTATGGCGACTCCTCTAGCCAGCCCCAGGATGAAGAAGGCCGTTGCAAGCATGAGAGGCTACTTAGAAGAAGTTGGTCACTTGACAAAACTTGATCCTCAGGACGCCTGGCTTCCCATCACCGAGTCCAGAAATGGTAATGCCTTTTACTCCGCTTTTCACACGCTCAGTTCAGGCATCGGAATTCCATCCCTCCTTCTTCCCCTCTCTTTCACCGCTCTTGGTTTGGCATGGGGAATTATATGTCTCTCACTGGCTTTCATATGGCAGCTCTATACTCTCTGGTTACTCATACAGCTGCATGAATCTGAGTCTGGAACGCGCTACAGCAGATACCTTCGCCTTTCCATGGCTGCTTTTGGTGAGAAACTGGGGAAATTTCTTGCGCTGTTTCCAATCATGTACCTCTCAGGAGGCACGTGCGTAACCCTGATCATGATCGGCGGTGGGACCATGAAAATATTTTATGAAATCGTGTGCGGGGGTACAGGCGTAGTGAATCCACTGTCGACGATAGAGTGGTACTTGGTGTTCACGGGCTCAGCCATCCTTGTTGCTCAGCTTCCTAACCTCAACTCCATCGCTGGAATTTCCCTCATTGGGGCTCTCACCGCCGTGAGCTACTGCACGCTCATCTGGGTGGTTTCCATAAGCAAACATAGAGCACTGCCTGCTGTTTCCTATCAGCCGCCGGAACCAAAACCTAATGCAGCAGCAGCCACCGTTTTCAGTGTTTTAAATGCGCTTGGGATAATTACCTTCGCTTTCAGAGGCCACAATCTTGTGCTCGAAATACAGGGAACCATGCCTTCGAGCACCAAGAGCCCCTCGCGTTTGCCAATGTGGAATGGGGTGAAGTTCGCATATCTCATCATCGCACTGTGTTTGTTTCCCCTAGCAATTGCCAGCTACTGGGCTTATGGAAATTCGATACCTTCAAATGGAGGGATGCTAAATGCTTTGTACAAATTCCACAGTCATGACACATCAAAGTTTGTCCTCGGATTGACAAGCATGCTCGTTGTGGTGAACAGCCTGAGCTCGTTTCAAATATATGCAATGCCAGTCTTTGACAATCTGGAACTCAGATTTACTAGCTGCATGAACAAACCTTGTCCACGGTGGCTCCGCTCTGGCTTTAGGATCTTTTTCGGATGCTTTGCTTTTTTTATAGCGGTCGCACTACCATTCTTGCCCAGCTTGGCAGGATTGCTTGGAGGAATTGCCGTACCAATAACCTTGGCATATCCATGCTTCATGTGGATATTGATCAAGAAACCTTGTAAAAACAGCGCAATCTTTCACTGGCTACTCGGATCCTTGGGGATTGTCCTTAGCATTTCAATTGTCACTGGAGCAATTTGGAATATAGTGACCATAGGAATACAAGTCCACTTCTTCAAGCCTGAA
>gnl_Prupe_v2.1_Prupe.1G356000.1
ATGAGAGCATATATATACATGGGAGATCAGAATCAGAATCAGATTCAAAACAGGAGAGAGATGGGTGATGAGTTAACAACAGTGGAAGACAATATTTCCATTTCTAGTATCGAGCCTAATGATGACCCTAGGATCATCATCACGATGAGTGCCACACAAGTAGATGATGATGATCAAATATTGGATGCAGGTGCGGGAGATCATGATGATCATGGTCATGTCGTTGATCATGATGCGGTGTCTGCAAGCGCACCTCCCATGGAGTCATCATCACCAGAGGGCACTAGCACTAGTACAACTTCACCATCTGTGTCAAGGAAGCCCCTTCTACTCTCTATTGTACCTTCAAATAATATCAATAGAGCAGCAGCTACCCCAAAGTCTCACACTCCCAATTTCTTCACACCATTGGGTAGCCCAATTAGAAGGGCCATCCAACTCACCAAGTTTGACCCTCGTAGTCAGGATCACGACGCTTGGCTCCCCATCACCGAGTCAAGGAATGGCAATGCCTACTATGCTGCCTTCCATACCCTTTGCTCTGGTATTGGAATTCCAGCCCTAGTGCTCCCTGTCTCCTTCACCATTCTTGGATGGGCATGGGGGGTGATAAGCTTGACACTGGCGTTCATATGGCAGCTTTACACCCTGTGGCTTCTGGTGAAGCTCCATGAATCCACCAAAACTGGGATGCGTTACAGCAGATATCTCCAGCTCTTCAGTGCTACCTTCGGTGACAAAATGGCTAAGATCTTCGCCGTCTTCCCCATCTATTACCTTTCTGGGGGAACCTGTTGTGCCTTGATTATAGTGGGCGGCTCCAGCATGAAGCTGTTCTACGAGATTGTGTGCGGCCACGACTGCACTTCCAAGCCTCTCACCGCCGTCGAGTGGTATTTGGTGTTTACCTGCGCCGCCGTGCTTCTGTCTCAGCTCCCCAACTTGAACTCCATTGCCGGTGTCTCTCTAGTTGGCGCCATCACCGCCATTGGCTATTGCACCATCATGTGGCTCGTCGCGGTCACTGAGGGAAGGCTTGACGGCGTCTCTTATGATCCCATAAGAGAAAACACCAACACCGCTATGGTTTTTAGCGTTCTCAATGCGCTTGGCATTATTTCCTTTGCTTTCAAAGGCCATAATCTTACCCTAGAAATTCAGGCAACCATGCCTTCAAGTGAGAAAAAGCCATCGCACGTGCCAATGTGGAGAGGCGTAAAGGTTGCATATCTAATGATCGCAATGTGCTTGTTTCCTCTAGCAATTGGAGGATACTGGGCATACGGACACAAGATTCCACCGAATGGGGGAATGATGACTGCAATATATGAATACCACGGACGTGACACTTCCCAATGGGTTCTTGGATTGACCAGCTTATTCATCGTAATGAATGCGGTGAGCTCCTTCCAGATATTTGGGATGCCCATGTTTGATGACATGGAGTCCAAATACATCAAACGCATGCGAAAACCGTGCCCCTGGTGGATCAGGTCGATTTCAAGAGCCATGTTTGGATACGGGTGCTTTTTTATAGCAGTGGCAATTCCATTCCTAGGTAGCTTTGCGGGTCTGATCGGAGGGATCTCCATTCCGATTACCTTCGCTTATCCTTGCTTTCTGTGGTTGAAGGTGAAGAAGCCCAAGAAATACAGCTTTATGTGGTGCCTCAATTGGGGGCTTGGCCTTTTGGGCACCGTTCTCTCTATTATACTCATAGCTGCTGGCATTTATGTTGTCATTGACACTGGAATTCAAGTCAGCTTTTTTAAGCCCCAA
>gnl_Prupe_v2.1_Prupe.1G388700.1
ATGGACGAGAGGCCGGAGACGGAGCTCATATCCATTCCGGCGACGCCGCGTGGTGTGTCGACGCCGGAGATACAGACTCCATCTGGGCAGAGGTCGCCTCGGCCGCCGTCCAAGGAGGCGAAGTCGTCGTCGGCGTGGACGCCGACTTCGTTCATATCGCCGAGGTTCCTGAGTCCCATCGGGACGCCGATGAAGAGGGTCCTCGTCAACATGAAGAGCTACTTGGAGGAGGTGGGCCACCTCACCAAGCTCAACCCACAGGACGCTTGGCTTCCCATCACCGAGTCCCGCAACGGCAATGCTCACTACGCGGCGTTTCATAACCTCAACGCCGGCGTTGGCTTCCAGGCCTTGGTCCTTCCCGTTGCCTTCTCTTTTCTTGGCTGGAGTTGGGGAACACTTTCGTTAACCATAGCCTACTTCTGGCAACTTTACACATTGTGGATTCTTGTTCAGCTACATGAAGCGGTTCCAGGAAAGAGGTACAACAGATATGTGGAGCTTGCACAAGCTGCATTTGGGGAAAGATTGGGTGTTTGGCTTGCACTCTTCCCAACTGTCTATCTATCGGCAGGAACTGCAACAGCTTTAATTCTAATAGGAGGGGAGACCATGAAACTATTTTTTCAGATAGTTTGTGGTCCCTTATGTTCATCAAATCCCCTAACAACAGTAGAATGGTATCTAGTGTTCACTTCACTATGTATCGTTCTATCTCAGCTCCCAAACCTCAATTCAATTGCAGGACTTTCACTCGTTGGAGCCGTGACAGCCATAACTTACTCCACAATGGTTTGGGTCCTCTCTGTAAGCCAGCCAAGGCCACCCACAATTTCTTATGAGCCAATTACATTGCCATCCTCTTCGGCTTCTGTCTTTGCAGTCCTGAACGCTCTTGGTATTGTAGCCTTTGCTTTCAGGGGGCACAATTTAGTTCTGGAGATTCAGGCAACAATGCCATCAACCTTTAAACACCCAGCTCATGTGCCCATGTGGAAAGGAGCTAAGGTTGCCTATTTCTTCATTGCAATGTGTTTGTTCCCTGTTGCAATTGGAGGCTTTTGGGCTTATGGAAACCTTATGCCTTCTGGAGGGATTCTCAATGCCTTGTACGGATTCCACAGTCATGACATCCCTAGAGGACTTCTTGCAATGTGTTTCCTCCTAGTTGTGTTTAATTGTTTGAGCAGTTTCCAGATATACTCAATGCCTGTGTTTGACAGTTTTGAAGCTGGTTACACTAGTCGTACCAACCGTCCCTGCTCGATTTGGGTCCGGTCTGGTTTCCGAGTTTTCTATGGATTCATCAACTTCTTCATAGGAGTGGCACTCCCTTTCCTCTCCAGTCTTGCCGGGCTACTAGGAGGACTCACACTTCCAGTCACATTTGCATATCCTTGCTTCATGTGGGTTCTCATTAAGAAGCCTACAAAGTACAGCTTTAACTGGTATTTTCATTGGATCTTGGGTTGGCTGGGGATTGTGTTTAGTTTGGCCTTTTCCATTGGAGGCGTGTGGAGCATGGTCAACAGTGGACTTAAATTGAAGTTCTTCAAGCCGCCTAAT
>gnl_Selmo_v1.0_99162
ATGCTCACGCCGCAGGGGAATGGGACTTACACTCCCACTCCATCCAGCACTCGCCCGCCATCGAATCTTGGATCCCCGGCTCGCCAGCAACCCAATCCATCCTCGCGCCTCCTGCGATCGCCCAAGGTGCTCTTCTCGCCGATTGGAACGCCCATGAGGAAGGCTCTCACGAATATGAGAGCTTATCTCGAGGATATCGGGCATATCACCAAGCTCAATCCCCAGGAAGCGTGGCTCCCCATCACGGCCTCGCGCAATGGGAATGCTTACTACTCGGCGTTCCACAATCTCAACGCGAGCATTGGATTCCAAGCGCTCTTGCTCCCGGTGGCTCTTACGTTCCTTGGCTGGACTTGGGGAGTTTTGGCTCTGGTGGCAGCTTTTATTTGGCAGCTCTACACACTCTGGATCCTCATCCAGCTACACGAAGCTGTCCCTGGCAAACGCCACAGTCGATACGTCGAGCTCGCTCAAGAAGCTTTTGGACCAAAGCTTGGAGCGTGGCTAGCAATCTTCCCGGTCGTAAATCTCTCGGGAGGAACCGCAACCGGGCTCATCATCATCGGCGGTGGAACTCTGGAGCTCTTTTACAGAACCGTGTGCCGGGATTGCCACGGAGGATCACTCACAACCGTGGAGTGGTACCTCGTCTTCACGATCTTGTGTGCTATCCTCGCGCAGCTTCCAAACCTCAACTCCATCGCTGGAGTTTCTCTGGTTGGAGCCGTCATGGCCGTGGCTTACACCACCTTGGTCTGGACGCTATCCATCAGCAGGCCGAGACCACCGGGAATAACGTATGATATCGTCAAGCCGGATCACACCGCCGGGAACATCTTCTCGGTTCTCAATGCTCTCGGGATCATCGCGTTTGCATTTCGCGGACACAATCTAGTGCTCGAGATCCAGGGAACGATGCCATCCTCTTTGAAACACCCGGCTAAGTCTCCAATGTGGAGAGGAGCCAAAGTTGCGTTTGCGATAGTCGCTGCTTGCTACTTCCCGATCGCCATCGCCGGATACTGGGCTTACGGACGAATGATGCTTCCCAGTGGAATTCTCTTCTCCATGTACGCGCTCCATCCAGACATCCCAAGCCCGTGGATGGCCATCACCTTCTTGTTCGTCGTCCTCAACTCGATCAGCAGCTTCCAGATCTACTCCATGCCGATGTTCGACGCGTTCGAGCAGAGTTTCACGGCCAGGAAGAACAAGCCAACGCCTCTCCTCGCTCGCGTTGCCTTCCGCCTCTTCTTCACCTTCTTCGCGTTCTTCGTCGGAGTGGCGCTGCCTTTCATCTCCAGCTTCGCGGGGCTGCTAGGCGGACTGACGAGCGTCCCCGTGACGTTCTGCTACCCGTGCTTCATGTGGCTCAAGATCAAGAAGCCACCGAGGTTCAGCTTCACCTGGTATCTCAACTGGACGCTGGGGATCCTGGGCATTGTTTTTAGCATCACCTTCACGGCTGGAGGGATCTGGAGTATAGTCGACAGTGGTCTCACGCTTAACTTCTTCAATCCA
>gnl_Selmo_v1.0_98878
ATGGAACGGGAACCCGAGGTCTCTTCGCTGCCTTCCACTCCTCAGAACAACCACAGCATTCCGCCATCTGTTGCCCGTTCTCCGAGGAGAATGATGCTGTCACCGATGGGAACTCCAATGCGCAAAGCTTTCGGCAACATGAAGTGCTACCTGGAAGAAATCGGGCATATTGCAAAACTTAATCCGCAAGACGCATGGCTGCCTATCACCGAGTCTCGAAATGGCAATGCCTACTACTCGGCCTTCCACAATCTCAACGCTGGGATTGGTTTTCAGTGCCTCCTCCTGCCTGTGGCTTTCAGTTTCCTCGGCTGGTTTTGGGGAGTTTTAGCGCTGGTGGTAGCGTTCTTGTGGCAGCTCTACACTCTCTGGATTCTCATCAAGCTGCACGAAGTCATACCTGGGAGACGATACAATCGCTACATCGAGCTGGCCCAAGCAGCTTTTGGGGAAAGATTGGGATCATGGCTTACTTCATTCCCGATTATAAGCTTATCAGCTGGAACAGCCGGCGGTCTAATTGCCATCGGTGGCAGCACACTGCATCTCTTCTACAACTTGGTTTGCATCAAATGCCATGGACAAAGCTTGACAGCCATCGAGTGGTACCTGGTTTTTGCAGTCTTGTGCGCCATTATAGCACAGCTGCCCAACCTCAACTCGGTCGCAGGAGTTTCTCTCATTGGAGCAGTCATGGCAGTAGCTTACTCGACGATGATATGGATCTTGTCAGTTACACGGGATAGACCACCCGGTGTTAGCTACGACGTTGCGAAGCCATACTCATCGGTTGGAGCAGCATTCTCCTTCTTGAATGCTCTAGGAGTGATTGCATTCGCCTTTCGGGGCCATAATCTGGCTCTCGAGATCCAGGCAACCATGCCTTCGACTCTCAAGCACCCGGCCTACGTTCCCATGTGGAGAGGTAGCAAGGCAGCGTATACTCTCGTGGCGATTTGCTACTTCCCTCTCGCGATAGGAGGCTACTGGGCTTACGGAAAACTGATGCTCCCGACTGGAATCCTCACCTCCATGTTTGTCTTCCATCGCTCGGACATATCTCCGGCGTGGCTCGCGACGTGTTTCCTCTTCGTCGTGGTGAGCTCTCTCAGCAACTTCCAGATTTACTCCATGCCAACGTTCGATCTCGTGGAGCAAACTTACACCGCGAACACCAACAAGCCGTGTCCCAAGCTTCATCGGTTTGTGTTTCGGCTGCTCTTTGTCTTCTTTGGCTTCTTCGTGGGGATTGCGTTCCCTTTTATGGCGAGCTTTGGAGGACTTTTGGGAGGAGTTTGCAGCGTTCCAGTCACATTTTGCTACCCGTGCTTCATGTGGCTCAAGATAAAAAAGCCACCGAAGTTGAGCTTCAGCTGGTACCTCAACTGGACGCTTGGAATCTTGAGCGTTGTCTTTACTATTGTCGTCACGATTGGAGGAATCTGGAGCATCGTGGACACTGGATTGAAGTTCCAGTTTTTCAAACCACAG
>gnl_Solly_v2.4_Solyc01g111980.2.1
ATGGCTGGTGTTGAAGATCAAGTTAGTTCTTTACCCAACTCGTTACCGATAACGCCACGGACAGTAAATACAGCTCCAATGTTTCATCACGATGATCAATTCGGCTCTGTACCCATAACTCCACGGACGGCGTCTGTAGCACAAACGCCGTCCATGTTATCGTTACCAATAACTCCACGGACGGCTCGAACACCGTCCATAGTATCGTTACCTCCTTCACAGTTTCACTCGCCGTCTCTATCTCGATCACCGTTACTTTTGACGGGAGATCATGCTACAAATAAACCCGTTAAAACTCCAAGGTCACGTGGATTAACCCCGCGTTTCATCACTCCTTTGGGTAGTCCTCTTAGAAAGGCCCTTAAAATGACAATATTGGATCCACAAGACGCGTGGTTACCAATCACCGAGTCCAGAAATGGAAACGCATTCTACGCTGCCTTTCATACTCTTTGTTCTGGGATTGGTATTCAAGCTCTTGTTCTGCCTGTTGCTTTTACCATACTTGGCTGGGCTTGGGGTATCATTGTCTTAACGGTAGCATTTGTATGGCAGCTCTACACTCTTTATTTAATGGTTCAACTTCATGAAAACCATGAATTAGGACTACGTTACAGTAGATACTTGCAACTGGCATGCGCAACTTTTGGTGAGAACTTAGGGAAACTAAGCTCAGCATTTCCACTGGGTTATCTGTCAGCAGGGACATGTTGCGCGTTGATTATTATAGGGGGTTCCACAGCAAAATTATTATATGAGACTTTATGTGGGGCAACATGTAGTAATCCGAAGCCATTAACAGTTGTTGAATGGTACTTGGTGTTTACATGTGTGGCAGTGGTTTTAGCTCAGTTGCCAAATTTGAATTCAATAGCTGGAATATCTTTAGTTGGTGCTCTTACAGCCGTTGGATATTGTACAGCACTATGGACGGTTTCAGTCGCTGAGGGTAGGCTACCTAATGTCTCTTATGAACCTGTCAGAAAGGGAAGCCAAGTTAATAAGATATTTGATCTTCTGAATGCTTTTGGCATTATTGCTTTTGCTTTCAGAGGCCACAATCTCATACTTGAGATTCAGGCGACAATGCCTTCAAGTGAGAAGCACCCATCGCGAGTGCCTATGTGGAGGGGTGTGCAATTCGCATATCTACTGATAGCAATGTGCCTATTCCCTCTTGCAATTGGTGGCTACTGGGCTTATGGTCATTTGATTCCAGCAAACGGGAGTGTGTTAACGGCATTATTTGCATTCCATAGCCAAGATGTTTCACGATCTGTGTTAGCTTTGATAAGTATTTTTGTGATAATAAATGCGGTGAGCTCATTCCAACTGTACGGAATGCCAATGTTTGACGATATGGAATCAGCTTACACAACAAGGTGCAAAAAAGCATGTCCTTGGTGGCTCCGTTCGATATTCAGGGCGATATTTGGGTTCGTGTGCTTCTTCATTGCGGTGGCTCTTCCATTTTTGGGTAGCTTTACTGGGCTTATTGGAGGAATCGCTCTGCCTATTACATTTGCTCATCCATGTTTTATGTGGCTTAAAGTGAAGAAGCCCAAAAAGTACTCTCTAAGTTGGTGGGTAAATTGGGGACTTGGGCTTCTGGGAATGGGCTTAAGTGGGATTTTAATTGCTGCGGGTTTGTATGTGGTTATTGACACTGGTGTTAAAATTAGTTTCTTCAATCCTCAG
>gnl_Solly_v2.4_Solyc04g082220.1.1
ATGGAAAGGGAATTAGTAGTAGAAGAAATGAAAAATATTAGTAGTATAACAAATTCTTTAACATCATCTCCTCATGATGATTCAAATAATATTATTCGTAAAACACCAAAAAGTCCATTTTCTTCAAAAATATCAATGAGTCCTTTAGCAAGTGCAAGTCCAATAATGAAGAAAGCTTTAACATATATGGAAGAAATTGGTCATCTTACAAAGCTTCATGATCCTGCTCTAGATGCTTGGCTTCCAATTACTGAATCAAGAAGTGGAAATGCATATTATGCTGCATTTCATACACTTTGTTCTGGGATTGGTGTCCAAGCTCTACTTCTTCCTCTTGCTTTTATCACACTTGGATGGATATGGGGGATCGTAAGTCTATCTTTAGTATTTATGTGGCAATTATACACACTTTGGTTACTCATTCAACTTCATGAATTTGCCCCTGGCATGCGCAATAGCCGTTATCTTGGCCTTTCAATGGCTGCTTTCGGTGAAAAACTTGGGAAGATTTTGGCCCTGTTTCCAACAATGTACCTATCAGGTGGTACTTGTGTTACACTTATTATGATTGGAGGAAGCTCTATGAAGATTTTCTTCCAAACTGTTTGTGCTTCAAATAGCCATATTACCACTCTAAGTACCATAGAGTGGTACATTGTGTTCACTGTTTCAGCCATAGTTCTTGCTCAACTACCTAATTTAAATTCTATTGCTGGAATTTCTCTCGTCGGTTCGATCTCCGCGGTGACCTATTGTACCTTGACATGGGTAATTTCTGTTGTAAAAGAAAGGCCACAAGGTGTTTCATTTGAACCTGTTGAAAATACATCTGATGTTGCAACAATTTGTACCATCTTGAATGCTCTAGGAATGATAGTTTTTGCATTCAGGGGCCATAATCTTGTTCTTGAGATTCAGGGTACAATGCCTTCTAGCTTAAAGAATCCATCTCATGTGCCAATGTGGAAAGGAGTCAAGTTCTCATATTCTATCATCGCTTTGTGTTTGTTTCCATTGGCAATTGGAGGCTACTGGGCTTATGGAAACCTGATGCCAAATGGGGGGATATTGAGTGCACTGGACAAATACCATGGAGAAGACACTTCAAAAGTAATTCTAGGGATAACAAGTTTACTGGTGGCAATCCATTGCCTTACCTCATTCCAAATCTATGCAATGCCAGTGTTTGACAATTGGGAGTTGAAGTACACCAGCAAGAAGAAGAAACCATGTCCATGGTGGCTAAGAACAGGATTGAGGGTATTCTTTGGATGCCTAACATTTTTCATATCAGTGGCACTCCCTTTTTTGCCAAGTTTGGCAGGGCTTATTGGTGGCATTGCTCTGCCTGTTACCTTGTATTCTTTTGGTATT
>gnl_Solly_v2.4_Solyc04g079560.2.1
ATGGAGGAAAGACCAGAAACAGAGCTTATTTCAATACCAGCAACACCGCGTGCATCAACACCTGAGATTCTAACACCGTCAGGTCAAAGATCACCAAGGGGTGGTGGAGGACATACATCTACTGGTGCATCAAAAGATGCTAAGTCATGGACACCAACGTCATTTATTTCACCTAGGTTTTTGAGCCCTATTGGGACTCCAATGAAAAGGGTGTTGGTTAATATGAAGGGTTATTTGGAAGAAGTTGGGCATTTGACTAAGCTTAACCCTCAAGATGCTTGGCTTCCAATTACTGAATCTAGAAATGGCAATGCTCATTATGCTGCTTTTCATAATCTTAATGCTGGTATTGGGTTTCAAGCTTTGGTCTTGCCTGTTGCTTTCTCTTTTCTTGGATGGAGCTGGGGAATAATTTCCTTAACTATAGCTTATTTCTGGCAACTCTATACATTATGGATCCTTGTTCAGCTGCATGAAGCAGTACCTGGAAAAAGATACAATAGATATGTGGAACTTGCGCAAGCAGCATTTGGTGAAAGACTGGGTGTTTGGCTTGCTCTCTTCCCTACTGTTTACCTATCTGCAGGAACTGCAACAGCATTGATTCTCGTAGGAGGAGAAACCATGAAGCTGTTCTTTCAAATTGTTTGTGGTCCTCTCTGTTCATCGAATCCTTTAACAACTGTGGAGTGGTATCTGGTTTTCACTTCCCTCTGCATTGTTCTGTCCCAGCTCCCGAACCTGAATTCCATCGCTGGACTCTCCCTCGTTGGAGCAGTGACAGCCATCACATACGCCACTATGGCATGGGTCCTTTCTGTTAGCCAACCACGACCACCTTCCATTTCATATGAACCCATTTCTTTGCCTTCCTATTCAGCTTCTCTCTTTTCGGTCTTGAATGCCATGGGTATTATAGCATTTACCTTTAGAGGACACAATTTAGTTCTTGAAATTCAGTCAACAATGCCGTCAACGTTCAAGCACCCAGCTCATGTGCCAATGTGGAAGGGAGCAAAAGTTGCTTATTTCTTCATAGCCTTGTGCCTGTTCCCTATTGCCATTGGAGGCTTCTGGGCTTATGGAAGCCTTATGCCATCTGGAGGAATGCTAAGTGCACTATACGCCTTCCACATTCACGATATTCCAAGAGGACTTCTCGCCATGACATTTCTCTTAGTCGTATTCAACTGCTTGAGTAGCTTCCAGATATACTCAATGCCAGCATTCGACAGTTTTGAAGCTGGATACACTAGCCGCACCAACAAACCATGCTCAATTTGGGTCCGTTCTGGTTTCAGAATATTTTTCGGATTTGTTTCATTCTTTATTGGAGTGGCACTTCCGTTCCTGTCAAGTCTTGCTGGATTGTTAGGAGGACTCACACTTCCGGTAACATTTGCTTATCCTTGCTTCATGTGGGTTCTCATAAAGAAGCCTACAAAGTACAGCTTTAATTGGTATTTCAACTGGATCCTTGGATGGTTAGGAGTTGCTTTTAGCTTGGCCTTTTCGATCGGAGGAATTTGGAGTATGGTCACTAATGGACTTAAACTCAGGTTCTTTAAGCCCAAC
>gnl_Solly_v2.4_Solyc10g055740.1.1
ATGGGAGATGTCGATCGTATTGAGCGATGTTTTTCTTCATTCAAAATTATCCCCATTAATGACGATACTCTTCACTCCGAAGGGACTGGTTTGAAAGAAATAGAGAGTTGGTTACCCATAACGGAATCCAGAAAAGGGAATGCTTATACGGCAGCGTTTCATCTCTTTTCTTCCGCTGTTGGAACTCCGGCGCTTGTGCTACCCTTTGCTTTCACCTCACTCGGATGGTCATGGGGAATAGTAGTTCTCATTGTGATTTTTGCATGGCGGCTCTACACCATGTGGCTCTTAGTTCATCTTCATGAAATGGTCAATGGAACTCGTTACAGCAGATACCTTCAACTCGCCATAGTAGCTTTCGGAGAAAAATTGGGAAAGTGCCTTTCCATTTTCCCAACAATGTATCTATCAGGGGGCACTTGTGTCATGTCTATTATAGCAGGGGGACGTACCCTACAACTTTTCTACAATACAATATGTGAAAATGATCAACATTGTCTACACAAATCACTGAGTGGAGCTCAATGGTTCTTAGTGTTTGTGTGTCTTGCCATTTTAATTGCCCAATTTTTTCCAAATTTGAACTCATTGGCTTGGGTCTCCTTTGTTGGTTCAATCTTGGGTGTGACCTATTTCACTATGCTTTGGGCACTTTCCATTGTCAAAGGAAGGCCTAATGGGGTCACTTATAATCCCTCAAATAATGTAACAACAACTATGGCTCAATTTCGCGCTGTCCTAAATGGTATTGCTGTCGTTGCCATTGCTTTTCGAGGTCACAATCTTGTATTGGAAATACAGGGGACATTGCCTTCAAATCCAAAACATCCAACAAAGACAAGAATGTGGAGAGGAGTGATGGCATCTTACTCTTTTGTTGCAATGTGTGTATTTCCCTTGGCAATTGGAGGATATTGGGCTTATGGGAATATGATGCCTGGAAATGGAATTATGGGTGCAATTGCAAAGTACCACCAAGAGAGTACACCAAAATGGTTAATAGGCACAATATATATGATGATAGTGATCCAATGTTTATGCTCATTTCAAATTTACGCCATGCCTGTCTTTGATAACTTGGAAAGAATATACGTAAGCAGGCACCTCAAGGCGTGTCCAAGGTGGGTTCGATCATGCATCAAGCTATTCTTCGGTGGATTGACATATTTCATCTCCGTAGCATTTCCTTTCTTGGGAAGCCTAGCCGCGTTTGTAGGAGGGATTGCGTTGCCATTGTCTCTGGTTTACCCTTGCTTCATGTGGATTTCAATCAACAAACCTCAAAGAAATAGCTTAATGTATTGCCTCAACATGTTTCTTGGGTGTTTGGGCATATTAATAAGTGTTGTGCAAGTTGCTGGTGCGTTATGGAATTTGGTGGTTGATAAATTGGATACTAACTTTTTTAATCCT
>gnl_Solly_v2.4_Solyc10g055750.1.1
ATGGGAGATACGGAGGTGTCGTCTGAACGACGCCGCGTAGGGAGATCTATCTCATCATTCTCGTCATTCAGAATCATACCCATTAATGATGACGATACTCCTCAATCACAAAGAACAAATTTTTCGCCAGTTGACAGTCTCCGTAGCATCGATGAGAAGAAAGATACAAATGTCGATGAGCATGATAATGATAATGATAATAATAACGATAATGAGAATGCGAATGTTGCAGAAGAAATAGAGAGTTGGTTGCCCATAACTGAATCGAGAAAGGGGAATGCTTATACGGCGGCGTTTCATCTCTTGTCTAGCGGTCTCGGAAATCTAGCATTTGTTCTTCCCTTTTGCTTTTACCTCTCTCGGATGGTACGTCGACAAGGGTCAGGGGGAATATTGATTTTAACTGTGTTTTTTGCATGGCGGGTGTACGCGATATGTCTCTTAGTTTCACTTCATGAAAAGGCCGATGGAACTCGTTATAGCAGATATATTCAACTCGCTATTGTAGCTTTTGGAGAAAAATTAGGAAAGATCCTTGCCATTTTCCCAATAGTATACCTATCAGAAGGCACTTGTGTGATGTCTACTATAACAGGGGGAAACACCCTACAACTTTTCTACAAAGCCATATGTAAAAATGATCAAAAATGTCTTGACAGATCACCAAGTGGAGCTGAATGGTACTTAGTATTTATTTGTCTTGCCATTTTAATTGCCCTATTCTCTCCAAATTTGGACTCTTTGTCTTGGGTCTCTTTTGTTGGTTCAATCATGGGTGCCTCCTATTTCACTATACTTTGGACACTCTCTATTAGTAAAGGCAGGCTTAATGGAGTCTCTTATAATCCCTCACATAATGTAACATCAAATATGGAGCGATTTCGCGATGTTTTAAATAGTATTGCTATCATTACCATGGGGACATTACCATCAAATCCAAAACATCCTACAAGGACAAGAATGTATAAAGGAGTGATAGCATCCTACTCTTTTGTCGCAATGTGTGAATTTCCCTTGGCAATTGGAGGATTTTGGGCTTATGGAAATATGATGCCTACAAGTGGAATTGTGGTTGCAGTTACCAAGTACCACCAAGAGAGCAGACCAAAAGGGTTAATAAGCACATTATACTTGATGATAGTCATCCAATGTTTATGTTCATTTCAACTTTTCGTCATGCCTGTTTTCGACAATTTGGAAAGAATATACGTTACCAAGAAGCATAAGGCATGTCCAAGGTTGGTTCGATCATGCATCAAGGTCTTGTATGGAGGGTTGGCATATTTTACGGCTGTGGCATTCCCATTCTTGATAAGTTTGGCTAAGTTTATAGGCGGAATCGCGCTGCCATTGTCTCTGGTTTACCCTTGCTTCATGTGGATTTTAATCAAGAAACAGTTTAATGTATTGGCTCAACATGTTTCTGGGGTGTTTGGGCACATTGATCAGTGTTGTGCAAGTTGCTGGTGCATTTTGGTATTTGATTGT
>gnl_Sorbi_v3.1_Sobic.008G097700.1
ATGGCGATGGCGGCGGAGGGCGGCGCGGCGAGCGAACCGGAGCTGGTGTCGATCCCGGCGACGCCGCACGGCCTGTCGACGCCGGAGGGCGCGACGACGCCGACCGGAGCCGGCGGCGGCGGCGGCGGCGGAGGGAGGAGCAAGGGCGGCTCCGGCACTCCCGGGCGTCGTGTGGTGGAGGGCCTGCGCGGGTACCTGGAGGACGTGGGCCACCTCACGCGCCTCGACCCGCGCGACGCCTGGCTGCCCGTCACCGAGAGCCGCGGCGGCAACGGCCGCTACGCCGCCTTCCACTCCCTCAACGCCGGCCTCGGCTTCCAGGCGCTCCTCCTCCCGCTCGCCTTCCCGGGTCTCGGATGGAGCTGGGGGATAATTTCATTGACTATTGCTTATTTCTGGCAACTGTACACACTCTGGATCCTAGTGAAGCTTCATGAGGCTGTGCCAGGCAGGAGGTACAACAGATATGTGGAGCTTGCACAGGCTGCATTTGGAGAAAAACTGGGAATGTGGCTGTCTCTTTTCCCAACTATTTATCTCTCGGCAGGCACTGCCACTGCGTTGATCCTTGTTGGAGGGGAGACCATGAAGCTGTTCTTCCAAATAGTATGTGGCCCACTCTGCTCGCCAAATCCCATTACGACGGTCGAGTGGTACTTGGTGTTCACATCCTTGGCAGTAATTCTTTCCCAACTTCCAAATCTCAATTCAATCGCTGGTCTTTCACTCATCGGTGGCGCGACTGCGATAATGTACTGTACCATGTCATGGGTTCTCTCCGTCAGCCAACCGCGACCACCAACAGTATCTTATGACCCAGTGACATCCAATTCTTTCGGTATATCCCTATTCTCAACCTTGAACGCCCTTGGGATAATAGCGTTTGCCTTCAGAGGACACAATCTTGCTCTGGAAATACAGGCGACAATGCCATCGACTTTCAAACATCCAGCACATGTGCCAATGTGGCGCGGGGCCAAAGTAGCGTATCTCCTGATTGCAATGTGCCTCTTCCCCGTCGCCGTTGGAGGCTACTGGGCCTACGGAAACATGATGCCACCAGGAGGGATGCTTACGGCACTCTACGCCTTCCACAGCCATGACATCCCACGGGGCCTCCTCGCAACGACATGCCTCCTCGTCGTGCTCAACTGCCTCAGCAGCTTCCAGATCTACTCCATGCCAGTGTTCGACAGCTTCGAGGCCTACTACACCGGCCGCACCAACCGCCCGTGCTCGGCATGGGTGCGGTCAGGGTTCAGGGTCTTCTACGGGTTCCTCTCGCTGTTCATCAGCGTGGCCCTGCCATTCCTCTCCAGCCTCGCGGGGCTGCTGGGCGGGCTCACCTTGCCTGTGACCTTTGCCTACCCGTGCTTCATGTGGATCCGCGTCAAGAAGCCCGAGAGGTTCAGCTTCAGCTGGTACCTCAACTGGGGCCTTGGGCTGCTCGGCACAGCGTTCAGCCTGGCCTTCTCGCTGGGTGGCATCTGGAGCATCGTCAACAATGGGATGAAGCTCAAGTTCTTCAAGCCTACTAAC
>gnl_Sorbi_v3.1_Sobic.006G178500.1
ATGTCGTCCAGCAAGCAGGACGCGATCAGCGAGGTGGAGTCGGCGCCGCCGACTCCGCGCCCGCCGACGACGCCGCCGGTGGTGTCGACCCCGCCGTCGCAGATACACTCCCCGCGGGGGCCCGCCAGCGGCGGGCGGTCGCCGCTGCACGCCATGGCGTCCCCGCTGCGCGCCATGGCGTCGCCGCTTCGCGCCATGGCGACGCCGCTCGCCAGCCCCGTGAGGAAGGCGGTGGCGGGCGTGAAGGCGGTGGGCAACATCACGCGGCTCGCGGACCCGCGCGACGCCTGGCTGCCCATCACCGAGTCCCGGAGCGGCAACGCCTACTACGCCGCGTTCCACAACCTCAGCTCCGGGATCGGGTTCCAGGCGCTCGTGCTCCCCGTGGCCTTCGCCTCCCTGGGATGGACGTGGGCGATCATCTGCCTCACCCTGGCGTTCGGCTGGCAGCTCTACACGCTGTGGCTCCTCGTCAGGCTCCACGAGCCTGTCGCCGGCGCCGCCCGCTACAGCCGGTACATGCACCTCGCCAACACCGTGTTCGGCGAGAGATGGGCCAAGATCCTGGCGCTGTTCCCGGTGATGTACCTGTCGGCGGGGATCTGCACGGCGCTCATCATCGTGGGCGGCGGCAGCATGAAGAGTCTGTTCAGCCTGGCGTGCGGCGAGTCGTGCCTGGCGCACAACCTCACCACCGTGGAGTGGTACCTCGTCTTCATCTGCGCGGCCGTGCTGCTGTCCCAGCTCCCCAACCTCAACTCCATCGCCGGCGTGTCACTGGTGGGCGCCACGGCCGCCGTCGCCTACTGCACCATGATCTGGGTCGTGTCCGTGTCCAAGGGCAGGGTGGCCGGCGTGTCCTACGACCCCGTCAAGTCCAACAACGACGTGGACGCCGCACTTAGCATCCTCAATGGCCTCGGAATCATTGCCTTCGCTTTCAGGGGCCACAATGTCGTGCTGGAGATTCAGGGCACGATGCCGTCGACTCTGAAACATCCTTCTCATGTGCCCATGTGGAAAGGCGTTAAGGTAGCATACGGCATCATCGCGCTCTGCCTGTACCCCATTGCCATTGGTGGCTTCTGGGCTTATGGCAACCAGATACCTTCAGGTGGCATCCTGACCGCGCTGTACCAGTTCCACAGCCGCGACGTGTCGAGGCTAGTGCTGGGGACGACCACGCTGCTGGTGATCATCAACTGCCTGACGACGTACCAGATCTACGCCATGCCGGTGTACGACAACATGGAGGCCGGGTACGTGCACAAGAAGAACCGGCCGTGCCCCTGGTGGCTGCGCTCGGGCTTCCGCGCCTTCTTCGGCGGCATCAACTTCCTCATCGCCGTCGCGCTGCCGTTCCTGTCGCAGCTCGCGGGCCTCATGGGGGGCATCTCGCTGCCCATCACACTGGCGTACCCGTGCTTCATGTGGGTGGCCATCAAGAAGCCCCGGAAGGGCACCGCGACGTGGAACGTCAACTGGGCGCTGGGAATCCTCGGCATGGCCATCAGCGTCGTCCTCATAGTCGGAAACCTCTGGGGTCTCGTGCAGACAGGCTTGCGGCTCAACTTCTTCAAGCCTGACAATATGCAG
>gnl_Spipo_v2_Spipo9G0028600
ATGGAGGATAGGGTGACGGCGGCGGGGACGGCGGAGGCGGAACTGGTCTCGATGGCGGCGACGCCGGAGACTGCGATCCCCTTCTCCGGCGAGCCCGCATTGCTTGGCGGCGGGGGCGGAGTAGGAGGAGGATCGCATAATAACTCCAAGTCGTGGACGCCGACGGGAGTGGGATCGCTGACGATAACGCCGCGGTATCTGAGCCCCTCGTCGGCGACGCCGGTGAAGAGGGTGATGGTGAATCTGAGGGGGTACCTGGAGGAGGTCGGCCATCTCACCAAGCTCAACCCGCAGGACACGTGGCTCCCCATCACCGAGTCCCGCAGCGGCAACGCCCACTATGCCGCCTTCCACAACCTCACCGCCGGCATCGGCTTCCAGGCCCTCCTCCTCCCCGTCGCTTTCTCCTTCCTCGGATGGGGGTGGGGCGTCGTTTGCTTGACCATAGCCTACTTCTGGCAGCTCTACACCCTCTGGATCCTGGTGAGACTCCACGAGGCCGTCCCCGGGAAAAGGTACAACAGATATGTGGAGCTCGCCCAGGCGGCCTTCGGGGAGAGGTTAGGTTTGTGGCTGGCCCTCTTCCCGACGGTGTACCTCTCGGCGGGGACAGCGACGGCGCTGATTCTCGTCGGAGGGGAGACCATGAAGCTCTTCTTCCGGACGGTCTGCGGCCCCACCTGCACCTCCGATCCCCTCACCACCGTGGAGTGGTACCTAGTCTTCACTTCACTGTGCATCGTCCTCTCCCAACTCCCCAACCTCAACTCCATCGCCGGGCTCTCCCTTGTCGGCGCCGTCACCGCCGTCACCTTCACTACCATGTCCTGGGTCCTCTCCGTCTCCCACCCGCGTCCCCCCTCCGTCTCCTACCGCCCCCTCCGCCCCTCCGCTCTCTCAGTGCTCAACGCTCTCGGCATCATCGCCTTCGCCTTCCGCGGCCACAACCTTGCCCTCGAGATCCAGGCGACCATGCCGTCAACGTTTAAGCACCCGGCCCACGAGCCCATGTGGAGGGGAGTCAAGGTGGCGTACCTCCTCATCGCCATGTGCGTGTTCCCCGTCGCCCTCGGTGGCTTCTGGGCCTACGGCAACCTCATGCCGGCGGGGGGGATGCTGAGCGCGCTGTACGCGTTCCACGGGCGGGAGGTGGCGAGGGGGGTGCTGGCGGCGACGCTCCTGCTGGTGGTGCTGAGCTGCCTGAGCAGCTTCCAGATCTACTCCATGCCCGTCTTCGACAGCTTCGAGGCCGCCGTCACCGGCCGGACCCGCCGCCCCTGCTCCGTCTGGGTTCGCTCCGGCTTCCGCGTCTTCTACGGCTTCGTCTCCCTCCTCGCCGGCGCCGCCATGCCCTTCCTCTCCGGCCTCGCCGGCCTCCTCGGCGGCCTCACCCTCCCCGTCACCTTCGCCTACCCCTGCTTCATGTGGGCTCTCCTCAAGAAGCCCCCTCGCTTCGGCCTCAGCTGGTCCCTCCACTGGGCCCTCGGCCTCCTCGGCATCGCCTTCAGCCTTGCCTTCTCCGCCGCCGGCCTCTGGAGCTTGGTCAACTCCGGGCTCCGATTCCGATTCTTCAAGCCCACC
>gnl_Spipo_v2_Spipo1G0074800
ATGGCGAGGGCTGTGGAGGAGGAGGTGGTGGAGGATTACTCCTGGCCGGCGACTCCAACTATGTCGTCGTACACCAGGACGGTCATCTCCGCGCCGCCGTCGCAGCTCCACTCGCCGTCCATGTCGCGGTCGCCGTTGCTGGCACCCTCCACGCCGAAGGCCTCGGTGACGCCGAAGACGTCGAAGACTCCGAAGACGCCGAAGACGCCGAAGACGCCGAGGACGCCGATGACGCCAATGACGCCGATGACGCCGAAGACGCCGAGGACGCCGAGGACGCCTATGCAGTTCATCACGCCGCTGGCCAGTCCGATGAGGAAAGCGGCGGCGACGGTGCGGGACTACCTCGAGGACGTCGGTCATCTCACCAGGCTCGACCCGCAGGACGCCTGGCTTCCTATCACGGAGTCGAGGAGCGGCAACGCTTACTACGCTGCATTCCACACTCTCTGCGCTGGGATCGGTTTCCAGGCGCTTCTTCTCCCCGTTGCCTTCTCCTTCCTCGGATGGGTGTGGGGTATCTTGGGCCTCTCGCTAGGCTTCATGTGGCAGCTGTACGCGCTCTGGATACTCACCCAACTCCATGAATCTGAGTCTGGGGTCCGCTACAGCCGATATCTCCAACTCTCCTTGAAGGCTTTCGGGGATAAGCTTGGAAACGCCCTGGTTCAGTTTCCCACCATGTACCTCTCGGCCGGGATCTGCACGGCCCTAATCATCATCGGCGGCGGAAGCATGAAGCTCTTCTACGAAATCTTATGCGGACCCGAGTGCCGGTCCAAGCCACTGACAGCCATCGAGTGGTACCTGGTGTTTACCTGCGCGGCCGTGCTGATCTCCCAGCTCCCCAACCTCAACTCCATAGCCGGAGTCTCCCTCGTCGGCTCGATCACCGCCGTTGCCTACTGCACAATCCTCTGGGTTCTCTCCTTAGCCAAGGGTAGGCCAGAGGGCGTATCCTACACCACCGTGGAGGGCAGAACAGAGGTGGAGAGCGTCCTGGGGGTCCTAAACGGGATCGGAATCATCGCCTTTGCTTTCAGAGGCCATAACCTCGTTCTGGAGATCCAGGCGACGATGCCATCAACCGAAAAGCATCCCTCTCGCGTCCCCATGTGGAAAGGCGTGAGGATCGCCAGCGCCGTCATCGCCGGGTGTCTCTTCCCCGTCGCCATCGCCGGCTACTGGGCATACGGCAATCTGATACCACCCAGCGGGATACTCAGTGCGATGTACATGTTCCACGCCGCGGAGACCTCAAAGCGCATACTGGGGTTGACGGCGATGCTCGTCGTGGTCAACTGCCTGTGCGCATTTCAGATCTACGGGATGCCGATGTTCGACACTATGGAGGCGGGTTACACCAAAAAGAAGAACAAGCCCTGCCCAAAGTGGCTCCGATCCGCCATGCGCGTCCTTTTCGGGGCCATCGCCTTCCTCATCGGCGTGGCCTTCCCGTTCCTCTCCGACATGGCCAGCCTCGTCGGTGGCGTGGCCCTGCCGGTGACGCTGTCGTACCCGTGCTTCATGTGGCTGAGCATCAAGAAGCCCAAGAGGTACAGCCTGATGTGGACTATCAACATGGTGCTGGGAGTGCTCGGCATGGCCCTGAGCATCCTGCTGGTCATCGCCGGCGTGTGGAGCATCGTCCTCAAGGGCCTCAAATTTCGGTTCTTTAAACCCTCT
>gnl_Stras_v2.0_SGA_v2.0_scaffold58T20329
CCGGCAACCCCTTCCCGGCCAGAGTCGAGTCCTCCGGCAGCCAAAACCCCTCAAATAGTGTCCCTCCCCCCATCACAATACCACTCGCCGTCCCTCAGCCGGTCTCCACTCCTAACCCCCGGCGGCAAAAACCCGAGAACCCCAAGAATCCGAACCCCAAATTTCATAACTCCGTTAGGCAGCCCATTGAGGAAAGCCATTCGGCTCACGAGGCTCGACCCTCAAGACGCGTGGCTCCCGATAACAGAGTCAAGAAATGGAAACGCGTACTATGCCGCGTACCATACTCTTTGCTCGGGTATCGGGATTCAAGCACTTCTCCATGAATCCCCTGAAGATGGAGTTCGATACAGCCGATACATGCAGCTAGCTAGCGCGACGTTCGGGGAGAAGCTATCGAAACTCATAGTGGCATTCCCGATCATCAACCTCTCGGCTGGCACGTGTGTGGCCTTGATCGTGATCGGGGGTTCGACTTCTAGAATGTTCTACACGACCCTCTGTGGGCCGACAAGACCGTTGAGCAACGTCGAGTGGTACCTTATCTTCACATGCGCGGCTGTTGTGCTTTCTCAGCTGCCGAATTTGAACTCCATTGCCGGAGTTTCTTTGATCGGAGCTCTCACGGCCGTTGGATATTGCACCGGCATTTGGGCGGTGTCGGTGGCCCAGGGCAGCCTTCCCAATGTCTCCTATAATCCCGTCACCTCGTCGCGCGCTCAGCTGTCTCAGATTTTCGACGTCATGAATGCGCTCGGGATTATTGCTTTCGCTTTTCGAGGCCATAATCTCATTCTTGAAATTCAGGCGACAATGCCATCTAGTGAAAAACATCCATCAACTATACCAATGTGGAGAGGCGTCAAAGCTTCATATTCCATAATAGCGACGTGCTTATTTCCATTAGCTATTGGTGGCTATTGGGCTTATGGTCACATGATTCCAGCTAATGGCGGCATGTTAACAGCCTTGTACGCATTCCACAGTCGAGACATTGGACGGCCAATTTTAGGATTAATAAGTTGTTTCGTTATAGTTAATGCCTTAAGCTCGTTCCAATTGTATGGAATGCCAATGTTCGATGATATGGAGTCCAATTATACGAGGCGGTTCAAGAAGCCTTGCCCGTGGTGGCTTCGGGCCATTATACGGGCCTTTTTCGGGTTCGTGTGCTTTTTTATAGCCGTGGCCGTTCCATTTCTGGGCAGCGTGGCGGGCTTGGTAGGGGGAATTTCGTTGCCAGTGACTTTGGCGTACCCGTGCTTCATGTGGATTAAAATGAAGAGGCCCAAAAAGTTTAGCCCAATGTGGTGGGTTAATACGTTGTTGGGCCTTCTAGGGATGGGCTTGAGTTGTATTTTGACTGCTGCGGGTATATATGTTGTGGTTGACACGGGAGTTCAATCTACGAACATCCAGCTCGAGCGGATGGTGTCCTCGTTGAGGAAATCCGACGGAGACCAGAAGCCACGTCATAAATGTGCTGGAAATGTTTTCCGGCGAACACAACCCGCTCGACCGGTGGCTTCCGATCACGGAATCAAGAAACGGCGGCTGCCTGGCGGCGGCGCTTCACCTGCTGAGCTCCGGGATCGGATATCAGGCGCTTCTACTTCCGGTGGCTTTCGTTTCTTTGGGATGTTTTTCCCTAACCTCAACTCTCTAGCTATTGGGTCCGTCACGGCTGTTTTCTATTGTTTCCTTCTGTGGATTATCTCTCTCGATAAAGGAAGAGTACACGAGCAAATGGATGTCAATGATATTATCATCGATGGCTCGGGATTTCGCAACGTTTTGACTGGGTTGGGGATAATAGCTCTTGCTTTCAGGGGACATAACCTCGTGTTAGAAATACAGGGGACAATACCCACAAACAGGAAAAAGCCGTCAAGCAAGTCTATGTGGAGAGGAGTAACATTTTCATCCCTAATTATTGCTATGTGTATGTATCCAATTGCAATACTTGGACATTGGGCTTATGGAAATAAGATATCATCGAACTTAGGCATCCTTACCTCATTTGTGAATTTCCATCATGAGAGCACATCCAAGTATCTTACGGGTGCAATATGCCTAGCAGCTATAATCCACTACATTTGCGCCTTCCAGATGTACTCAATGCCTGCGCTTGACAACTTTGAGCGCATATATGTAACCGAGAAGAACAAACCTTGCTCTAGGTGGGTCCGTGCAGCCATTAAGGCCTTGTTTGGAGGATTTACGTACTTTATGTCTGTGGTTGTGCCTTTCTTGCCGAGTTTGGGCTTGTTTGTTGGGTCGATGGCCTTGCCCTTGACCTTGTCCTATCCGTGCCTAATGTGGGTCGCCATCAGAAAATCGGCCCGGTTTAGTAGGATGTGGTGCCTTAATGCTGGGCTTGGTATTGTAGGCATAATGTTTTGTGTATTGAGTAGTGTTGGAGCTATGTGGTCCTTGATAGCTGATGGATTAGATGCAAATTTCTTCAAGCCCAAATGA
>gnl_Stras_v2.0_SGA_v2.0_scaffold275T46579
ATGAACGAGCTTATGGAAGTACAGAGTCCAGCACTCATAAACCCACAATTAGACTTGCACAAGTCAACCTCATCATCGTGTCCCAACTCCCTCCAGAAGACCCCCGAAAGCCCATTTGCAAGCACGGCCCACACAATGACCCCTTTAGCCAACCCGATGAAAAGATCCTTGACAAGCTTGCAAGCTTACTTGGAAGAAGTTGGGCATCTCATGAAGCCCGACCCGCAGGATTCATGGCTGCCCATCACTGAATCCCGGAATGGAAATGCTTATTACTCTGCATTTCATATACTCAACTCTGGAATTGGATTCCAGGCCCTCCTTCTTCCTCTTGCATTTACAACTCTTGGTTGGGTATGGGGGACTATAAGCCTATCTTTGGCTTTTGTATGGCAGTTGTACACTTTGTGGTTGCTAATCCAGCTCCATGAGTCTGTGCCTGGAACACGCTACAGCCGATACCTGAGGCTTGCAATGGCTGCTTTTGGGGAAAAGCTTGGCAAGTTTTTGGCCCTGTTTCCAACTCTGTACCTAGCAGGTGGAACGTGCGTTAGCCTCATAATGATGGGGGGAAGAACGTTGAAAATATTCTTTCACACGGTGTGCAGTACAACCTCCAATGCCTATTCAGTGTCGACTGTCGAGTGGTACATAGTCTTCGTGTGTTCAGCAATCATATTATCTCAGCTTCCTAACCTGAATTCCATTGCCGTAGTTTCTCTAATTGGCGCAGTCACTGCCGTTACATACTGTACCCTGACATGGACACTATCCGTGTCCAAAACCAGGCCTGTTAATATATCATACGGGCCCATGAGGGCAAAATCGGATGTTGAGAACATTTGCAGCACATTAAATGCACTTGGAATCATTGTGTTTGCCTTCAGGGGCCACAATCTTGTCTTGGAGATTCAGGGAACAATGCCTTCATCAACTAGGAATCCATCAAGGGTACCAATGTGGAAAGGAGTGAAGTTTTCATATCTAATCATAGCTGGCTGTTTGTTTCCCATGGCTATTGGGGGTTATTGGGCATATGGGAATTTGATACCAACAGACGGAGATCTGCTAAGCGCAATAGACAAATACCACAGGAACGAAACACCAAAGTCAATCCTGGGGTTGACGAGCCTACTTATAGTGGTCAACAGTCTCACCTCATTCCAGATATACGCTATGCCAGTCTTTGATAACCTCGAGTTCAGATACACCAGCACCAAAAATGGGCCTTGCCCCAGGTGGCTCAGAATGGGGATAAGAATATTTTTTGGCTGTCTCACGTTCTTCATCTCGATTGCATTCCCCTTCCTGAAAAGGCTGGCTGCATTGATTGGAGGTGTAGCCCTGCCTGTCACCCTAGCATATCCCTGCTTGATGTGGGCCAGGATAAAGAAGCCCAATAAGTTTAGCTCCATGTGGTGGCTGAATTGGGCCCTTGGGTCTCTTGGGATGGTTCTGAGTGTTCTGGTGGTCATTGGTGCAATTTGGACTATAGCAGCACAGGGAATTTCTATTCACTTCTTTAGGCCAGAATGA
>gnl_Stras_v2.0_SGA_v2.0_scaffold188T40320
ATGTCAATGGAGGAGAGGCCGGAGACAGAGCTGATATCGATTCCGGCGACGCCGCGCGCCTCCACGCCGGAGATACAGACCCCATCTGGGCAGCGGTCGCCGCGCGGCGGTGGGAGGGACGCTCCGCCGGGAACGGCACGGTCGTGGACGCCGACGTCGTTCATTTCACCGCGGTTCCTTAGCCCCATCGGTACCCCCATGAAGAGGGTGCTGGTGAACATGAAAGGTTATCTTGAGGAAGTAGGTCACCTCACCAAGCTGAACCCGCAGGACGCCTGGCTGCCCATCACCGAGTCTCGCAATGGGAACGCGCACTACGCGGCCTTTCATAATCTCAACGCCGGCGTCGGGTTTCAGGCGCTGGTTCTGCCCGTTGCATTTTCTTTCCTCGGATGGAGCTGGGGAATAATATCATTGATCATAGCTTATGTCTGGCAATTATACACTTTGTGGATACTTGTTCAGCTTCATGAGGCAGTCCCTGGAAAGAGATATAACAGATACGTGGAACTCGCTCAGGCAGCGTTTGGCGAGCGCCTAGGTGTCTGGCTTGCTCTTTTCCCAACAGTATACCTATCTGCAGGGACTGCAACAGCTCTAATTCTCGTTGGCGGTGAGACCATGAAATTGTTCTTCCAAATCGTGTGTGGCCCACTTTGCTCCTCAAATCCTCTAACAACAGTTGAGTGGTATTTGGTCTTCACGTCCCTATGTATAGTCCTATCTCAGCTGCCAAACCTTAACTCCATTGCTGGCCTCTCTCTTGTTGGGGCTGTCACTGCCATTACTTACTCCACCATGGTTTGGTTGCTCTCTGTCACTCAATCACGGCCTCCCACAGTTTTGTACCAACCCATCTCAATGCCTACCTTAACTGCTTCTATTTTTTCGGTCTTGAATGCACTGGGAATCATAGCTTTCGCATTCAGGGGCCACAATTTGGTTCTTGAAATTCAGGCAACCATGCCGTCAACTTTCAAGAAACCGGCTCATGTGCCAATGTGGAGGGGAGCTAAGGTTGCATATGTCTTTATTGCTATGTGCTTGTTCCCAGTTGCTATTGGGGGTTATTGGGCTTATGGGAACCTCATGCCATCAGGCGGAATTCTAAACGCATTATTTGGATTTCACAGCCATGACATTTCACGTGGCCTTCTAGCCATGCCTTTCCTTCTCGTCGTGTTCAACTGCCTGAGCAGCTTTCAGATCTACTCGATGCCCGTTTTTGACAGCTTTGAGGCCAGCTACACGGGCCGCACTAACAGGCCCTGCTCCATTTGGGTCCGTTCTGGCTTCAGAGTCTTTTATGGGTTCGTCTCGTTGTTTATCGGTGTTGCGCTCCCTTTCTTGTCGAGCCTTGCGGGCTTGTTGGGTGGGCTCACTCTACCAGTCACCTTTGCCTACCCTTGTTTCATGTGGGTTCTTATCAAGAAGCCAGTTAAGTACAGCTTTAACTGGTATTTTAACTGGGCTTTGGGTTGGTTAGGTGTTGCTTTTAGTGTGGCTTTCTCCATGGGAGGTATTTGGAGCATGGTCAGTAACGGGCTTAAGTTGAAATTTTTTAAGCCAAGCTGA
>gnl_Theca_v1.1_Thecc1EG034343t1
ATGGGTGAAGTAGTTGAAGATGGTTCTGCTCCAAGGCATCAGGCACAGGCGATACAGGCCCCTCCCATGCAGATGCAGTACAATTCACCTTCTTTGTCAAGAAATCCGCTGTTGCTATCAGTACAATCTGATGGAGATGCAGCAAACAGAACCCAAAAATCATCTCATCAAGCTCCCAACTTCCTCAGCCCCTTGGGTACTCCACTTAGGAAGGCTATCCAACTCACCAAGCTTGACCCGCAGGATGCCTGGCTTCCCATCACCGAGTCAAGAAATGGTAACGCCTACTACGCTGCCTTTCACACTCTTTGCTCTGGAATTGGAATTCAGGCCCTTGTCCTTCCAGTGGCCTTCACCATTCTTGGGTGGACATGGGGAATAATAAGCCTGATAGTGGCTTTCATATGGCAGCTTTACACGCTATGGATATTGGTCAAGCTTCATGAATCCGCGGAAACTGGGATGCGCTATAGCAGATATCTCCAACTCTTCAGTGCTACTTTTGGTGAGAAAATGGGCAAGCTGTTCGCCCTGTTTCCAATTATGTATTTATCAGGCGGCACATGCGTTGCACTGATTATCGTTGGCGGTTCAACCATGAAGCTTTTCTTCCAAATTGTTTGCGGGCATTGCTCTGCCAAGCCGTTGACGACCGTGGAGTGGTATTTAGTGTTTACGTGTGCAGCAGTCGTCCTATCTCAGCTACCCAACTTGAACTCCATCGCTGGAGTCTCCCTGGTCGGTGCTGTCACCGCCATTGGCTACTGCACAACGATGTGGATGATTTCTGTGACTGAGGGAAGGCTGGATGGGGTGTCTTACGATCCAATCAAAGAAGAAGACAACATGGCTATGATATTCAGCGTTCTAAACGCCCTGGGGATCATTGCTTTTGCTTTTAGAGGCCACAATCTTACGCTTGAAATTCAGGCGACCATGCCCTCCAGTGAAAAGAAACCATCTAAGATACCAATGTGGAGAGGGGTGAAAGTTGCATATTTGATCATTGCATTGTGCCTGTTTCCCCTCGCGGTTGGAGGATATTGGGCTTATGGTCACAAGATACCTGCAAATGGTGGAATGCTGACAGCAATTTATCAGTATCATGGACGTGACACTTCCCAAGCTGCCCTAGCCTTAACAAGCTTGTTTGTCATAATTAACGCTGTGAGCTCGTTCCAAATCTACGGGATGCCGATGTTTGACGACATGGAATCCAAATACACCAAGAGGAAACACAAGCCATGTCCATGGTGGCTCCGGGCAGTGTTTAGGGCCATGTTCGGATACGGTTGCTTTTTCGTGGCAGTGGCAATCCCTTTCCTGGGCAGTCTAGCAGGTTTGATTGGAGGGATCGCGGTTCCGGTGACATTCGCTTATCCATGTTTTATGTGGCTCAGGATTAAGAAGCCTGAGAAGTATAGCGTAATGTGGTGGGTGAACTGGGGACTAGGCCTCTCAGGCACTGTTCTCAGCGTTGTACTCATAGCAGCAGGGGTTTATGTTGTGATCGACACAGGGATTGAAGTCAGCTTCTTCAAGCCTCAC
>gnl_Theca_v1.1_Thecc1EG034342t1
ATGGGTGAGCTGGTGGATGTACACTCGGGCCCAGCAACGAGACCAGGGTTGGAAACGTTGGTCATCTCCGCACCTCCACTTCAACTCAATTGCCCTTCAATGACTCGGTCGCCTCTGCTTGATTCAGCCCCAAAAACCCCCAAGAGTCCCTTTGTTACACGTCTGATGACGCCTGTAGCTAGCCCCATGAAAAAGGCAATTGCAAGCATGCAAGGGTACTTGGAAGAAGTTGGACAATTCACCAAGCTTGATCCACAGGAAGCTTGGCTTCCCATTACTGAGTCGAGGAATGGTAACGCATACTACTCAGCATTTCACACTCTGAGTTCAGGAATAGGATTTCAAGCACTTGTTCTTCCGCTAGCTTTCACCACTCTTGGTTGGGTCTGGGGTGTTATATGTCTATCACTGGCTTTTATTTGGCAGTTATACACCCTATGGTTACTGATTCAGCTGCATGAATCAGAATCTGGGATGCGGTACAGCCGATATCTCCGACTTTCCATGGCAGCTTTCGGAGAAACACTAGGGAAACTGCTGGCTCTTTTCCCCATCATGTATTTATCAGGGGGTACCTGTGTGACCCTGATCATGATCGGAGGTGGGACCATGAAGATATTCTTCCAGATCGTGTGTGGGAACACATGCAGCGTGAAACATCTCTCTGTCGTAGAGTGGTACGTGGTGTTCACTTGCTTAGCCATTCTCCTGGCCCAACTTCCCAACCTGAACTCTATAGCTGGAGTTTCCCTGGTCGGGGCAATCACCGCCATCAGCTATTGCAGTTTGATATGGATCGTGTCTATTACCCAAGGTAGGCCAGAGGGCGTGTCCTATGACCCGCCTGCGGCAAACTCGGAAGTGGCCAGGCCTTTCGGTATTTTTAATGCACTTGGAATAATTGCCTTTGCTTTTCGAGGCCACAATCTCGTGCTGGAGATACAGGCGACAATGCCTTCCAGTGGAAAGCACCCTTCCCGTATACCGATGTGGAGAGGAGTTAAGTTGGCTTACTTGATTGTTGCAACCTGCTTGTTTCCCCTTGCAATCGCTGGCTTTTGGGCTTACGGAAACTTGATGTCTGAAAATGGATGGATCCTCAGTGCTTTGTACAATTACCACAAACTCGACACATCAAAGCTGCTTCTGGGGCTAGCAAGCCTACTCGTTGTAATTAACAGCCTCAGCTCATTCCAAATATACGCTATGCCAGTGTTCGACAATTTGGAGTTCAGGTATACAAGCAAATGGAGAAGGCCATGTCCAAGGTGGTTGCGCACGGGGATCAGAGTTTTCTTTGGATGCCTGGCATTCTTTATTGCGGTGGCGCTACCATTCTTGCCAAGCTTGGCGGGACTGATTGGAGGGATCGCATTACCGATCACCCTGGCATATCCTTGTCTCATGTGGTTGATAATCAAGAAACCTCAGATATTTAGTCCATCTTGGTGCCTCAACTGGGCTTTGGGAGTGTTAGGGATGGTCCTCAGTGTCCTGGTGACCACTGGAGCAATATGGGGCATAGTGACCAAGGGAATACAACTTCGCTTCTTTAAACCCCAG
>gnl_Theca_v1.1_Thecc1EG033927t1
ATGGAGGAGAGGCCAGAGACTGAGTTGATATCGATTCCAGCGACGCCACGGGTGTCAACGCCGGAGATACAGACTCCGTCAGGGCAGAGGTCACCGAGGCCGGCTTCTAAGGAGGCGAAGTCGTCGACAGCATGGACGCCGACATCGTTTATCTCTCCCAGGTTCTTGAGTCCCATAGGGACTCCGATGAAGAGGGTTTTGATCAATATGAAAGGTTACTTGGAAGAAGTGGGTCATCTCACTAAGCTTAACCCTCAAGACGCTTGGCTTCCCATCACTGAATCACGCAACGGGAACGCTCATTACGCCGCGTTTCATAATCTGAATGCTGGGGTTGGCTTCCAAGCTCTGGTCTTGCCTGTTGCTTTTGCTTTTCTTGGCTGGAGTTGGGGTATATTGTCCTTAACTATAGCCTACTGTTGGCAACTTTACACTCTATGGATTCTGGTTCAGTTACATGAAGCTGTTCCAGGAAAGAGGTACAATAGATATGTGGAGCTCGCACAAGCAGCTTTTGGAGAAAGATTAGGAGTTTGGCTTGCTCTCTTCCCAACAGTATATTTATCAGCAGGAACTGCAACTGCTTTGATTCTCATAGGAGGGGAGACCATGAAATTATTCTTCCAGATTGTTTGTGGCCCTATCTGTTCGTCAAATCCTCTAACAACAGTCGAGTGGTATCTGGTGTTCACTTCATTGTGCATTGTTCTATCTCAGCTCCCCAATCTTAATTCAATTGCAGGGCTCTCTCTAGTAGGAGCCGTGACAGCCATCACTTACTCCACTATGGTGTGGGTGCTCTCTGTTAGCCAACAAAGGCCACCAACAATCTCTTATGAGCCTCTTTCACTGCCATCCTCTGCTGCTGCTTTCTTCTCAGTCATGAATGCACTTGGGATTGTAGCCTTTGCATTCAGAGGCCACAATTTAGTTTTAGAGATTCAGGCAACTATGCCATCAACATTTAAGCACCCAGCTCATGTGCCTATGTGGAGAGGAGCCAAGGTTGCGTATTTCTTCATTGCCATGTGCCTGTTCCCTGTTGCCATTGGAGGTTATTGGGCTTACGGAAACCTCATGCCTTCAGGAGGGATCCTAAGTGCACTGTATGCATTTCACAGTCACGACATTCCCAGAGGACTTCTTGCTCTGACTTTTCTTCTTGTGGTGTTCAACTGTCTGAGCAGTTTCCAGATATATTCAATGCCAGTTTTTGATAGCTTTGAAGCAGGGTATACAAGCCGTACAAACCGCCCTTGCTCAATCTGGGTTCGATCTGGTTTTCGGGTTTTCTACGGATTTGTCTCCTTCTTCATAGGGGTGGCACTCCCATTCCTTTCAAGTCTTGCTGGACTGTTAGGAGGACTCACTCTTCCGGTCACATTTGCTTACCCTTGTTTCATGTGGGTTCTTATAAAAAGGCCCACAAAATACAGCTTCAATTGGTATTTCAACTGGATCCTGGGCTGGCTGGGTATTGCCTTCAGCTTGGCCTTCTCCATTGGTGGTGTGTGGAGTATGGTCAACAATGGGCTTAAGTTGAAATTCTTCAAACCCAAT
>gnl_Theca_v1.1_Thecc1EG006524t1
ATGGGTGAAGCTAATGAAATTGGCTCCACGCCTATGACACCAAGACCGGCCTCCGTGACACCAACACCACCAATATCAGCTCCTCCCTCACAGTTTCACTCTCCCTCGCTTTCTCGATCACCACTTCTTTCCTCAGCTGATCACATACAACCTGCGAACAAAACCCCAAAAAACTCGACCCCCAGGATTCGAACCCCACGCTTTATTACTCCTTTGGGAAGCCCAATCAGGAGGGCTCTTCAGCTTACTAGGCTTGACCCTCACGATGCTTGGCTTCCAATCACTGAGTCAAGAAATGGGAACGCCTACTACGCTGCGTTTCATACTCTGTGTTCAGGAATTGGAGTTCAGGCCCTTGTGCTCCCTGTCGCTTTCACAATTCTTGGGTGGACTTGGGGAATCATAAACTTGACTGTTGCCTTCATATGGCAGCTTTACACCTTATACTTACTGGTTCAACTTCATGAATCTACTGAAACTGGAATGCGTTACAGCAGATACCTGCAGCTTTGCAGCGCAACTTTTGGTGAGAAGTTAGGAAAGTGGCTGGCTCTGTTCCCCATCATGTACCTATCAGGAGGAACATGCGTGGCCTTGATCATCATTGGAGGCTCAACTTCAAAGATGTTCTTCGATATTGTATGCGGTGGAACATGCAACGCTCAACCACCAACCACCGTGGAGTGGTACTTGATATTCACTTCTGCTGCAGTTCTTCTATCTCAGCTGCCTAACTTGAACTCAATCGCCGGTGTGTCCCTCATCGGTGCCATCACAGCTATTGGGTACTGCACCTTTATATGGGTTATTTCAGTTGTTGAGGGAAGACTGCCAGGAGTATCATACAATCCAGTCAAAGGAAGTACTGATGTTATTAGGATTTTCGATGTTCTCAATGCACTGGGGATCATTGCTTTTGCTTTCAGAGGCCACAATCTCATACTTGAGATTCAGGCAACCATGCCCTCAGACGAGAAGCATCCATCGCGGGCGCCCATGTGGAAAGGAGTCAAGGTTTCATACACACTTGTTGCATTGTGCTTATTCCCCCTTGCAATTGGAGGCTATTGGGCATATGGTCAACTGATACCAAAAGAGGGGGGCATGCTGACAGCCTTGTATGCATTCCACGGCCAAGACACCTCCCAATTCATCCTAGGATTAACAAGTTTATTCGTCATAATTAATGCCGTCAGCTCATTCCAAATCTATGGCATGCCAACGTTCGACGACATGGAATCCCAATACGTTAGAAGGATGAAGAAGCCATTGCCATGGTGGCTCCGAGCAATTTTCCGGGCTATGTTCGGGTATGGATGCTTCTTTGTGGCAGTGGCAATCCCCTTCTTAGGAAGCTTGGCTGGTCTTATTGGAGGCATAGCATTGCCTGTGACCTTAGCTTATCCATGCTTCATGTGGCTTAAGATTAAAAAACCCAAGGTTTTTGGCCCATCATGGTGGCTGAATTGGATGTTAGGTGTCATCGGGATGGCTCTTAGTGGGGTTTTGATAGCGGCTGGAATTTATGTCATCATTGATACCGGTGTTGAGGTCAGCTTCTTCAAGCCTCAC
>gnl_Theca_v1.1_Thecc1EG006525t1
ATGGGAGAAGTAGTGCCCATTGAAGACGGTTTAACCCAAGAGCTACCACTCTATATGGCGCCCACACCGAGCCCTTTGCAGATCATCACGATCAAATCGGGCTCCATTAAGGAGACGCCTGGGTTCACGTGCAATCCCGATGGTTGCACGCAGGGTCGTCCGGGTGGTCAGGCCATCAACATTACGGAACTTGAATCTTGGCTGCCCATCACGGAGTCGAGAAATGGCAACATATTCTCTGCAATGTTCCATATTTTGTGCTCCGGGATTGGGTTTCAGGCCCTTTTGCTTCCTGTCGCTTTTGCTGTTCTTGGATGGACATGGGGGATAATATGCTTGTGCATAGTATTTATGTGGCAACTCTACACTATATGGCTTCTCGTCAATCTTCATGAACCTGTTCCGGGAACCCGCTACAGCAGATTCGTCCGCCTGTCAATTGTTGCCTTCGGTCAAAAGCTTGGGAAGTTGCTTGCAATCTTCCCTGTAATGTACCTATCAGGAGGCACTTGCGTCTTGCTTATTATCACAGGTGGAGGGACCATGGAATTGCTTTTCAAGATCATCTGTGAGGAAGGGGCCGCGTGTCAATCCAAGTCACTCACTGGCACTGAGTTGTTTCTCCTGTTTACTTGCATAGCTCTTATCATTGGTCAGTTGCCCAATTTACATTCGGTAGCCAGAGTCTCCCTAACTGGTGCCATAGCTTCGATTGGGTACTTTACTATGATATGGGCTCTATCAATCAGCAAGGGTAGGCCTGACGGTGTTTCTTACAGCATACCACATGCCGCAGAAACTGGTATGACTGGATTTGGTAACATCCTGAATGCCATTGGCATCATTATGCTTTCATTCAGGGGTCACAATCTTATTCTTGAGATTCAGGGGACACTGCCTTCTAGTTCAAAGCATCCATGTCGTAAATCTATGTGGAGAGGAGTAATGGTGTCATACATAATAATAGCAATGTGTTTATTTCCACTTGCCATTGTTGGATTTTGGGCTTATGGAAACAAGATACCTGCAAATGGAGGGATTCTAACTGCTTTTGCGGATTTTCACAGAGAAGACACTTCAAAGTTCGTGATAGGCCTAATCTACCTATGGCTAATTTTAAGTTGCTTAAGTTCATACCAAATCTATGCCATGCCTGCTTTCGACAACTTAGAGTTTATTTACGCCAGCAGTAAAAACAGACGATGTCCAGGGTGGGTTCGAGTGGGATTACGCCTTTTCTTTGGAGGGCTGACATTCTTTATAGCAGTGGCTTTTCCCTTCTTGGGAAGCTTGGCACCTCTACTCGGAGGAATGGCAACGGTACCTTTGACCTTTGCTTATCCATGTTTCATGTGGATTTCGATCAAAAGACCCCGGAGAAATGGTGCCATGTGGAGTCTGAACCTGGGGCTCGGTTGTTTAGGCATTGTGCTAAGCGTTTTGCTTATAGTTGCTGCTGTATGGAACTTAGCTGACAAAGGCTTACATGCCAACTTCTTCAGACCT
>gnl_Utrgi_v4.1_Scf02147.g25683.t1
ATGGTCTCTGCTCTGCTCAGTAGGCCATTTCACGCTGTTTCCCTGAATTATTGTTCTCCACCTCCAAGGCCCATCTACAGTTCACTCCTTTATCTTCATTCCATTTCATTTCTGCGCTCTGTGCCAGAGTCTGCGCCACGAGTTATGGAGGAGCGGCCGGAAACGGAGCTTTTGTCCTTGCCCGCGACTCCACGCGCCTTCACGCCGGAGATACTCACTCCCTCTGGCCAAAGGTCGCCGAGATTCGCACACAAGGAAGTGGGTTCCGTTACCGCCAAGTCTTGGACGCCGACCTCCTTCATATCTCCCCGGTTTTTGAGCCCCATTGGGACACCGATGAAGAGGGTCCTCGTCAATATGAAGGCGTACCTGGAGGAAGTGGGTCATTTGACAAAGCTAAATCCCCAGGATTCATGGCTTCCGATTACTGAATCGAGAAATGGGAATGCCCATTACGCCGCCTTTCATAATCTCAACGCCGGCGTCGGATTCCAAGCCCTCGTTCTCCCCGTCGCCTTCTCGTTTCTCGGATGGGGATGGGGTGTAATCTCCCTGATAATAGCCTACATTTGGCAACTCTACACTCTCTGGATTCTCGTCCAGCTCCATGAAGCAGTTCCAGGGAAACGTTACAACAGATACGTAGAGCTGGCCCAAGCCGCATTTGGTGAAAGATTAGGCCTTTGGCTTGCCCTTTTTCCGACGATCTACCTGTCTGCCGGGACAGCGACGGCGTTGATTATCGTCGGCGGAGAGACGATGAAGCTATTTTTTCAAACAGTATGCGGCCCAAGTTGTTCACCAAATCCTCTGACAACAGTGGAGTGGTATCTGGTTTTCACATCACTCTGCATTGTCCTATCCCAACTTCCTAATCTGAATTCCATTGCCGGACTTTCACTCGTCGGAGCAGTAACCGCCGTCACTTATTCAACCTTAGTGTGGGTTCTCTCTGTGAGCCAGAAACGGCCACAGAATATCTCGTATGAGGAGATTTCTTTGCCTTCTGCGACATCTTCTCTGTTCTCTGTTCTGAACGCTCTTGGGATCATTGCATTTGCCTTCAGAGGCCATAACTTAGTCCTTGAAATTCAGGCTACAATGCCATCAACGTTCAAGAAACCAGCCCACATCCCCATGTGGAAAGGAGCAAAAGTCGCTTACATTCTCATAGCAGCTTGCTTGTTCCCCGTCGCCATTGGAGGCTACTGGGCTTATGGAAACCTTATGCCTGCAGGGGGGATCATAAATGCTATCTTCGCGTTTCACAGCCGCGGCATCCCCAGCAGCCTCCTCGCCCTCACCTTCATCCTCGTCGTCTTCAACTGCCTAAGCAGCTTCCAAATATACTCAATGCCAGTGTTCGATAGCTTCGAAGCAGCCTACACCAGCCGGACTAACAAACCATGCCCCGTTTGGGTTCGATCCGGGTTCAGAGTGTTCTACGCGTTTATCAACCTCCTCATCGGCGTGGCGCTTCCCTTCCTGTCAAGCCTCGCAGGCCTGTTGGGAGGACTCACGCTTCCGGTGACGTTTGCGTACCCTTGTTTCATGTGGGTGCTGATCAAGAAGCCAGAGAAATGTAGCTTCAAATGGTACTTCAACTGGACTTTGGGATGGTTAGGGGTGGCGTTCAGCTTGGCGTTCTCCGTCGGCGGAGTTTGGAGCTTGGTCTGCAATGGAATTAAACTCAAGTTCTTCAAACCCAGC
>gnl_Vitvi_Genoscope.12X_GSVIVT01005850001
ATGCAACTTTTGGTGCATGTCCCGAAGCTAGAACAGAATATTTTGGCTGCAAATGAGTTCCTCGAGCTCTTCTGTGAATTAATCATAGCAAGACTTACAATCATTTCAAAGCAAAGGGATTGCCCAGCAGATCTGAAAGAAGGGATATCTAGCTTAATATTTGCAGCCCCAAGGTGCTCAGATATTCCAGAGCTATTGGCAATTCGGGATAATTTTGAGAAGAAATATGGGAAAGATTTTGTGTCTGCAGCTACTGATTTACGACCTAGCTGTGGTGTAAATCGCATGCTGATAGACAAGCTCTCTGTTAGAACCCCCATGGGTGAAGTAAAGTTGAAAGTCATGAAGGAAATAGCAAAGGAATACCAGATCGAATGGGATACAACTGAATCAGAGAATGAGCTTCTCAAGCCTCCAGAAGAGCTTATAAATGGACCATGCACATTTGTCAGTGCGAGTAGCATGCCCGTGAAGCCCAAACCATCACAACCTAGTGACCTAAATAAGCCAACTGCTAGATCAACAGGTACTGAAGAGAGGCCCCCCATGCATTTCAAAGACATGGAATCAGCCGCTGAAGCTGCTGCAGAGTCTGCAAACAAAGCAATTGCAGCTGCACAAGCTGCTGCCTATCTGGCCAACAAAGGCCCCAATCTGGTTACTCAATCACCCGGTTTTAATAATAATTTGAATATAAAAATGAGGGAGGCGCAAGAAATAAGTTCAACGCCTATTACACCGAGGCCAGCCACAACTGCGCCAACACCGCCAGTGTCTTGCCCACCCTCTCAGTTTCATTCCCCATCTTTGACGAGATCACCACTTCTTCACACAGACAATGAAGAAGCTCCTCAAAGCAAGACCCCAAAGGCTTCAAGAACCCCAAGACTCTCACTCACTCCACGCTTCATTACTCCACTGGGAAGTCCTATGAGGAGGGTTCTTCGCCTCACAAAGCTTGATCCTCAGGACGCTTGGCTTCCTATCACTGAGTCGAGAAATGGAAACGCCTATTACGCCGCTTTCCATACACTCTGCTCTGGCATTGGAGTTCAAGCTCTTGTACTTCCTGTGGCCTTCACTATCCTTGGATGGACATGGGGAATAATCAATTTGACTTTAGCATTCATATGGCAGCTATACACCCTATGGTTACTCGTCCAGCTCCACGAATCAACAGAAACTGGGATGCGCTACAGCAGATACCTCCAACTCTTCAACGCAACCTTTGGTGAAAGGTTAGGGAATTTGCTGGCTCTCTTCCCCATCATGTACCTCTCGGGTGGTACCTGCGTTGCCTTGATCATCATCGGTGGTTCCACATCAAAAACCTTCTACCAAATTGTGTGTGGAGCCACATGCACAAAAGTGCCGTTAACCACAGTGGAATGGTACCTGGTGTTTACATGTGCCGCAGTGTTACTTTCACAGCTACCAAACTTGAATTCCATAGCAGGGGTGTCACTGATCGGAGCCGTTACAGCAATAGGGTACTGCACCTCAATATGGGTGGTGTCAGTGGCAGAGGGTAGGCTCCCAGGAGTGTCTTACAATCCAGTTAAAGAAGGCACCGATATTGAACATATTTTTAGTGTACTCAACGCACTTGGGATCATTGCTTTTGCTTTCAGAGGCCACAATCTTATCCTCGAGATTCAGGCCACGATGCCTTCCAGCGAGAAGCACCCATCTCGCGTGCCCATGTGGAAAGGAGTAAAGTTTTCATACACCATCATTGCTTTGGGCTTATTTCCCCTTGCAATTGGAGGCTACTGGGCTTATGGCCACTTGATACCTTCAAATGGAGGAATTCTGACAGCCTTGTACGTGTTCCATTCGCAAGACGTGTCACAGTTTGTGTTGGGACTCACAAGTTTATTCATCATAGTTAATGCAGTGAGCTCTTTCCAAATATATGGTATGCCAATGTTCGACTTCATGGAGTCCAAATACACTACTAGAATGAAGAAGCCATGCCCCTGGTGGCTACGTTCCTTGTTCAGGGCCATGTTCGGATACGGGTGCTTCTTTGTAGCGGTGGCCATTCCATTCTTGGGAAGCTTGGCAGGGTTGATAGGAGGAATAGCACTGCCTGTGACATTGGCTTATCCATGCTTCATGTGGCTTAAGATCAAGAAGCCCAAAACGTACAGCCCAACATGGTGGCTCAACTGGGGACTAGGGGTGTTGGGCATGGGTCTGAGTAGCGTACTAATTGCAGCCGGGATTTATGTTGTGATTGACACTGGCATTGAAGCCAAATTCTTCCACCCTGAA
>gnl_Vitvi_Genoscope.12X_GSVIVT01008696001
ATGGAGTCGCCGGCGGCGGAGGAGCAGGAGCTGGTAGTGTCGGCGCCACCCATGCAGTTGCAGGATAATTCACCATATTTGTCGGGGAAACCACTGCTGTTAGTAGAACACCCAGATGTTACTACGAGAAGAGGAGGGACTCATTCTTTGACTCCCTTCTTCACACCATTGGGCAGCCCAATAAGAAGGGCTATACAGATGACCAAGTTTGATCCTCAGGATGCATGGCTTCCCATTACTGAATCCAGAAATGGAAACGCCTTCTACGCTGCCTTTCATACTCTTTGCTCCGGGATTGGGATTCAAGCCCTTGTCCTTCCTGTTTCCTTCACCATTCTTGGCTGGACATGGGGAGTAATATGCTTGACAATAGCATTTGTATGGCAGATGTATACACTGTGGTTGTTGGTGAAGCTGCATGACTCCCCTGAAACTGGGGTACGTTACAGCAGATACCTCCACATCTGCCAGGCTACTTTTGGCAACAAACTTGGGAAGCTGATGGCCCTCTTTCCAATAATGTACCTCTCCGGAGGCACATGCGTGGCGTTGATCATCGTGGGTGGCTCAACCCTGAAGCTTTTCTTCCAGATCATATGCGGCCACGGCTGCAATGCGAAGCCACTCACCACCCTGGAATGGTACTTGGTCTTTACATGCGCTGCTGTGCTTCTATCTCAGCTCCCCAACTTGAACTCCATCGCTGGGGTCTCATTGATTGGCGCTGCCACAGCCATTGCGTACTGTACAATAATGTGGCTCGTGGCTGTCACTGAGGGCAGGCTTGAAGGCGTGTCATACGACCCAGTGAGACCAGTTGAAAATGTGGCTTTGATTTTTGGGGTTCTGAACGCCCTTGGGATCATCGCTTTTGCTTTCAGGGGCCACAACCTTATACTTGAAATCCAGGCGACCATGCCTTCAAGTGAAAAGCGTACGACCTACGTGCCAATGTGGAGAGGGGTGAAAGTAGCGTATTTAATCATAGCATTGTGTTTATTTCCCCTTGCGATAGGAGGATACTGGGCTTATGGCCAAAAGATACCTGAAAATGGTGGCATGCTGACGGCAATTTACTTGTACCATGGGCGAGACACTTCCCAATTTGTTCTAGCACTGACAAGCTTACTAGTCATAATCAACTCTGTGAGCTCGTTCCAAATCTACGGTATGCCGATGTTCGACGACATGGAGTCCAAGTATACCAAGAGGAAAAACAAGCCATGCCCATGGTGGCTCCGGGCATTGTTCCGAACCATGTTCGGATACGGGTGCTTCTTTGTGGCTGTAGCCATGCCATTCTTGGGAAGCTTTGCAGGCCTCACAGGAGGCGTTGCAGTGCCAGTGACCTTTGCATATCCATGTTTCCTATGGCTGAAGATAAAGAAGCCCAAGAAGTACAGCATGATGTGGGTTCTGAACTGGGTTCTGGGAGCTTCAGGCATGGTGTTGAGTGTTGTACTGATAGCTGCTGGGGTTTATGTTGTGATTGATACTGGTATTAAGGTGAGCTTTTTCAAGCCCTACCCGGTGCAGCCCTCCGGACCTCCAGTGGTGTCGGTTCCTCCGTTTCAGCTCCATTCTCCGTCCATGACTCGGTCGCCGCTGATCGGTGGGGTCCCGAAAAGCCCATTAACTTCACGGATTCTGACTCCATTGGCGAGCCCCATGAAGAAGGCGATTGCAAGCATGCAAGGGTTCTTGGAAGAAGTTGGCCACCTCACCAAGCTTGACCCGCAAGATGCATGGCTTCCCATCACTGAGTCGAGAGATGGTAATGCGTACTACTCGGCGTTTCACTCGCTGAGTTCCGGGATTGGAGTCCAAGCCCTTGTGCTTCCCTTGGCTTTCACTACACTTGGCTGGATCTGGGGAATTCTTTGTCTGTCGCTGGCTTTTGGATGGCAGCTCTATACTCTATGGTTGTTGATCCAGTTGCACGAGTCGGCTTCCGGAACACGGTACAGCAGATACCTCCGACTTTCCATGGCTGCTTTTGGTGAAAAGCTGGGGAAGCTGCTGGCACTATTTCCAACCATGTATCTATCAGGAGGCACCTGCGTCACTCTCGTGATTATCGGTGGAGGGACCATGAAAATATTTTTCCAAATAGTCTGTGACTCCAACTGTAATGTGAACCCGCTGACAACCATAGAGTGGTACATCGTCTTCACCTGCTCCGCCGTCATCCTCGCTCAGCTTCCAAACTTGAACTCCATCGCCGGCATCTCACTCATCGGTTCAATCTCGGCCGTCACCTATTGCACTGTGATATGGGTGGTGTCCGTTACCAAAGACAGGCCACATGGCGTGTCTTATGACCCAGTGAAGCCCACATCGGATGTGGCTAGGCTCTGCGGCATCCTGAATGCGCTTGGGATAATCGCATTTGCCTTCAGAGGCCACAACCTTGTGCTCGAAATACAGGGGACGATGCCATCAAGCGCAAAGCATCCGTCACGGAAGCCAATGTGGAGTGGCGTCAAGTTCGCTTATTTAATCATAGCGATGAGCTTGTTTCCACTTGCAGTAGGAGGCTATTGGGCTTATGGAAACTTGATAAAAGAAGATGGGATGTTCGCGGCATTGTACAACTACCATGGACACGACACATCAAGAATTATTCTGGGTTTAACAAGCCTGCTCATCGTGATCAACAGCCTGACCTCGTTCCAGATATATGCAATGCCAGCATTCGACAACCTGGAGTTTAGGTATATTAGCAGCAGAAACCAACCGTGCCCATGGTGGCTCCGCTCAGGGTTCCGGGCCTTCTTTGGATGCCTTGTTTTCTTCATAGCTGTGGCGCTTCCGTTCTTGCCAAGTTTGGCAGGACTGATCGGAGGGGTTGCATTACCAGTCACTTTCGCATATCCTTGTTTCATGTGGATACAGATTAAACAACCCCAGAAATATAGTGTAATCTGGTACCTTAATTGGGGACTGGGATGCATGGGGATGGTTTTAAGTGTCCTCTTGGTCACCGGAGCAGTATGGAGCATCGTGACCATGGGCATTGAAATCCACTTCTTCAAGCCCAAGTACAGCAACATATTTTCATTAAAAAAATGTGCATCACCCAGCAGTGTT
>gnl_Vitvi_Genoscope.12X_GSVIVT01009581001
ATGGAGGAGAGGCCAGAGACGGAGCTCATTTCCATTCCGGCTACTCCACGTGTCTCGACGCCGGAGATACTGACGCCCTCGGGGCAGAGGTCGCCGAGGCCGGCTTCCAAGGCGTGGACGCCCACGTCCTTTATATCGCCCCGGTTTCTGAGCCCAATAGGGACGCCGATGAAGAGGGTGCTGATAAACATGAAGGGCTACTTGGAGGAGGTGGGTCATCTCACCAAACTCAACCCACAAGATGCATGGCTTCCTATTACTGAGTCTCGCAATGGGAACGCTCATTACGCTGCGTTTCATAACCTCAATGCTGGGGTTGGCTTTCAGGCCCTCGTTTTGCCTGTTGCTTTCGCTTTTCTAGGCTGGAGTTGGGGAATACTTTCCTTAACCATAGCCTACTTTTGGCAACTTTATACATTGTGGATTCTAGTTCAACTACATGAAGCAGTTCCAGGGAAGAGGTACAATAGATATGTGGAACTTGCACAAGCAGCATTTGGAGAAAGACTGGGCGTTTGGCTTGCTCTCTTCCCAACTGTTTATTTGTCAGCAGGAACTGCAACAGCTCTGATTCTCATAGGAGGGGAAACCATGAAACTATTCTTCCAGATAGTTTGTGGCCCACTCTGTACATCAAACCCTCTAACAACAGTAGAGTGGTATCTGGTGTTCACATCTCTATGCATTGTTTTATCCCAGCTGCCAAACCTCAACTCAATTGCAGGACTCTCTCTCATAGGGGCAGTGACAGCCATCACTTATTCTACTATGGTGTGGGTACTCTCTGTAAGCCAACAAAGACCACCCCCAATCTCCTACCAACCCCTTTCATCCCCGTCTTTTTCTGCTTCCGTCTTCTCAGTCATGAACGCCCTTGGAATTGTGGCCTTTGCATTCAGAGGTCACAATTTAGCCATGGAGATCCAGGCAACAATGCCGTCAACCTTTAAGCACCCTGCTCATGTTCCTATGTGGAGGGGGGCTAAAGTTGCCTATGTGTTGATTGCCATGTGCATATTTCCTGTCGCCATTGGAGGTTTTTGGGCTTATGGAAACCTTATGCCATCGGGAGGAATTCTCAATGCCTTGTATGGATTTCACAGTCACGATATTCCAAGAGGACTTCTTGCAATGACCTTCCTTCTGGTTGTGTTCAACTGCTTGAGTAGTTTCCAAATATACTCAATGCCTGTTTTTGACAGTTTTGAAGCGGGCTACACCAGCCGAACCAATCGCCCTTGCTCAATCTGGGTCCGATCTGGTTTCCGGGTTTTCTATGGGTTCATCTCCTTCTTCATTGGTGTGGCACTGCCTTTCCTCTCTAGTCTTGCTGGTCTGTTAGGAGGACTTACTCTTCCAGTCACATTTGCATACCCTTGCTTCATGTGGGTTCTTATAAAAAAACCTACGAAGTTCAGCTTCAATTGGTACTTCAACTGGATCCTGGGGTGGTTGGGGATTGCTTTTAGCTTGGCCTTTTCCATTGGAGGTGTGTGGAGTATGGTGAACAGTGGACTTAAGCTGAAATTCTTTAAGCCCAGC
>gnl_Vitvi_Genoscope.12X_GSVIVT01023905001
ATGGCAGATGGACATTATTACATAAAGAAAGATTTGAGATTTATAATTTCAAATAAATCAAATTCATTTTCAATGTATGATAATGTTGGAGCAATCATAGTGGAAGAAGACATGGGAGAGGTGATGGTGGAAGAGTATCCATTTGTCCATGTGGTTACCACCGTGCCCAGCCCCATTCAGGAGGTGGTGCCAAAACCACAGGAGGATTGGCTCCCGGTCTCCGACTCCAGGAAGGAGGTGCCAAGCCCACAAGAAGGATGGCTCCCTATCACCGAGTCCAGAAAGGGCGGCGCCTTTACCTCTGCATTTCATTTGCTGGCCTCAGGGATAGGGATTCAGGCTTTTTTGCTTCCCGTAGCTTTTTCTAAGTTGGGATGGTTCTGGGGAATAGCATGTTTGTTGTTGGCATTTGCGTGGCAGCTCTACACCAAGTGGCTTCTTGTGCAGCTTCATGAACCAGGTCCTGGAACCCGGTACAGCAGATACCTTCATCTCTCAGTTGTGGCCTTTGGTCCAAAGCTGGGGAAGTTGCTTGCTCTGTTCCCAGTGATGTATCTCTCTGGGGGTACCTGTGTGATGCTGATCAACTATGGGGGCGGTAGCATGGAGCTTCTCTTCAGAACTGTGTGTGGGGATTCTTCATGCATTGCCAATAAACTAACTGGGGCCGAGTGGTTCATGGTGTTCACTTGCTTGGCAATCATCGTGGCTCAGCTCCCCAACTTGAACTCGATGGCTGGTGTCTCACTCCTCGGCGCAGCCACTGCCATCAGTTACTGTACTTTCCTTTGGATTCTATCCATCACCAAGGGCAGGCCAGCTGGTGTGTCATACAGCCCACCAGAGGCAGAATCAAGGATGGCAAGAATTGGGGAAGTCTTGACTGCAATTGGGATGATTGCTCTTGCATTTAGAGGTCACAATGTTGTCCTTGAGATACAGGGGACAATGCCTTCAAATCCAAAACATCCATCACAAGAGCCAATGTGGAGAGGAGTGATTGTTTCATGTTCCATAACCGCTGCATGTTTGTTTCCACTGGCAATAGCCGGATACTGGGCTTATGGAAACAGGATACCTGCAAATGGAGGGTTGTTAAGTGCATTTTCAGAGTTCCATGGACAAAACACCAAAAAGCTAGTGATGAGGATGATATACCTGCTGATAGTGGTGAACAGCTTGTGTTCATACCAAATCTATGCCATGCCAGTTTTCGACAACTTGGAGTTCAGGTACATCAGCAAGAAGAATAAGCCATGCTCACGTTGGGTCCGTGCAGCAATCAGGGTGTTCTTTGGTGGACTGACAACTTTCATAGCAGTAGCAGTTTCATTCTTGGGAAGCTTAGGTCCTCTAATTGGAGGGATCGCATTGCCTCTGACACTTGCTTATCCATGTTTCATGTGGATCGCCATCAAGAAACCCCGTCAGTATGGTGCCATGTGGTATCTCAATTTGGGACTTGGCTGTTCAGGCATTATACTCAGTGTCCTGTTAGTTGCTGCAGCAGTATGGAAGATAGTGGACAAAGGCATAGATGCCAGTTTCTTCAACACTCACTTATCACCTCTATTGAAGCCCCCACAGTCA
>gnl_Vitvi_Genoscope.12X_GSVIVT01023906001
ATGACACCGCCCATATCGGCTCCTCCGTCGCAGTTCCACTCTCCTTCCCTCTCCCGGTCACCGCTGCTAATTTCCATCGGAGGAGACCAAGTGGAACCTGCAGGCAAAACACCCAAAACATCCAAAACATCAACACCCAGAACATCCAGGACTCCGAATTTTAGGACTCCTATAATCAGAACCCCTCGCTTCATTACTCCCTTGGGGAGCCCCATTAGGAAGGCGTTGCGCTTCACTAAGCTCGACCCTCAAGATGCTTGGCTGCCCATCACTGAGTCAAGAAATGGAAATATATACTATGCTGCCTTCCACACCCTCTCTTCTGGGATAATTGGAATTCAAGCCCTAGTCCTCCCTGTGGCCTTCACTGTTCTTGGGTGGACATGGGGGACCATATGCTTGACAGCAGCATTCATATGGCAACTCTACACTCTATACTTACTTGTCCATCTCCATGAATCCCCCGAAACCGGCATGCGATTCAGCCGATACCTTCAGCTCTTCAATGCAACTTTTGGTGAAAAGATGGGGAATATTTTTGCGATATTTCCGATAATGTATCTATCAGGAGGAACATGCGTTGCCCTAATCATCATGGGAGGCTCAACAATGAAGCAGTTCTACCTGACAGTCTGCGGTGGCGCCGCCTGCTCGCCGAACCCACCAACAACTGCAGAGTGGTACTTGATATTCACATGTGCTGCAGTTGTGCTGTCCCAGCTGCCCAACTTGAACTCCATCGCCGGTGTTTCGCTGATCGGCGCTATCACTGCAGTGACCTATTGTACCATGATATGGGTAGTGTCTGTGGCTGAGGGGAGGGTGTCTGGGGTTTCATACAATCCAGTTTCGTCCAGCTCAGAAATTGGTAGAATTTTTGATGTTTTGAATGCACTTGGGATCATTGCTTTTGCCTTCAGAGGCCACAACCTCATCCTTGAGATTCAGGCCACAATGCCATCTGATGAGAAGCATCCATCACATGTGCCAATGTGGAAGGGTGTCAAGGTTTCATATACGATAATTGCATTGTGTCTCTATCCCCTAACCATTGGGGGCTATTGGACATATGGTCAATTGATACCGAGCGATGGGGGCGTGCTAGCAGCATTGTTTCAATACCATGGCCATGACACATCTCAAGTCATCTTAGGACTAACAAGCTTATTCGTCATAATTAACGCGGTAAGCGCTTTCCAAATCTACGGCATGCCAACATTCGACGACATCGAGTCCAAGTACACCATGAGAAAGAAGAAGCCATGTCCAAAGTGGCTCAGGGCACTTATCCGGGCCTTGTTTGGATTTGGGTGCTACTTAATGGCCGTGGCCTTACCATTCGTGAGCAAGCTGACTGGACTTCTTGGTGGCTTCGCCCTACCAATCACATTAGCCTATCCATGCTTCCTGTGGCTCAAGACCAAGAAACCAAAAATGTATAGCCCAAGTTGGTTGATTAATTGGGGATTAGGGACATCAGGGATGGGGCTAAGCGTAATAGTAATCGTGGCCAGTATATATGTTCTGATTGATACTGGGATTCACGTTAGCTTCTTTAATCCT
>FraveV4A2_1g10770.t1
ATGAGTAAAGAAGCAAATGAAATCAGTTCGGCTCCTATAACACCTCGTCCGGTGGCTCCGGTGGCGCCTGAACAGCAGCAGCCTCCAGTGTCTTGTCCTCCTTCTCAGTACAACTCTCCTTCTCTCTCCCGGTCACCTCTGCTCGAAGCAGCCGTGCCGGCTGCCAACCACCACGGAGGAACTGAAGATGTCGAAGGCGCCGGTGCAATAGTTCCGAGCAAGACTCCTAAGGGAGCGAGAACCCCATTGGGGATAAGAACCCCAAGGATGTCTTTGACTCCGAGGTTCCTCACTCCCTTGGGTAGCCCCGTAAGGAAAGCTCTCAAGGCCACAAGGCTTGACCCTGAAGATGCTTGGCTACCCATCACCGAGTCCAGAAATGGCAACAAGTACTACGCTGCTTTTCACACTCTTTGCTCCGGTATTGGTATCCAAGCTTTGGTGCTTCCGGTCGCCTTCACTATCCTCGGATGGACATGGGGAATCATCTGTTTGACTGTAACATTCATATGGCAACTCTATACGCTCTATCTTCTTATTCATCTCCATGAAAACATCGAAACCGGAGTCCGGTACAGCAGGTACATGCAACTCTTCGGTTTCACGTTCGGTGAACGAACCGCAAATCTGCTAGGGCTATTCCCCATCATGTACCTCTCGGGAGGTAACTGTGTGGCCTTAATCGTCATTGGTGGATCGACCTCGAAGCTCTTCTTCCAGATCGTCTGCGGGGCTACCTGTACTGCCAAGCCATTGACGACCGTCGAATGGTTCTTGGTCTTTACGTGTTGCGCTGTGATGCTTTCATTGTTGCCTAACTTGAACTCCATTGCTGGGGTTTCGTTGATCGGTGCAATGACTGCTGTTGCTTACTGTACCATGATGTGGGTGGTCTCTGTAACTGAGGGTAGGCTTCCTGGTGTGTCGTATGATCCTGTTAGAAGAGGATCCGAAGTTGCAAGAGTGTTTGATGTGTTGAATTCCCTTGGGATCATCGCTTTCGCATTCAGAGGCCACAATCTTATCCTCGAGATTCAGGCCACCATGCCTTCTAGTGAGAAACATCCATCACATGTACCAATGTGGAGAGGTGTCAAGGTGTCTTACACACTCATTGCTTGCTGCTTATTCCCCATTGCCATTGGTGGCTACTGGGCCTATGGTCACTTGATTCCGGCAAACGGAGGAATGCTTGCTGCCATTTACGAATTCCACTCAAAAGATGTGTCACAGTTCATTTTGGGACTAATGAGCTTGTTCGTGGTGGTAAACGCCATGAGCTCATTCCAAATCTATGGTATGCCCATGTTTGACCACATGGAGTCTAAATACACTAGCCGAAAGAAGCAGCCATTGCCGTGGTGGCTTAGGTGCATTTCGAGAGCCATGTTCGGATTCGGGTGTTTCTTCATTGCCGTGGCCATCCCATTTTTGGGAAGTGTTGCTGGTCTGATCGGAGGAATTGCATTGCCGGTGACATTGGTGTACCCATGCTGGATGTGGCTCAAGATCAAGAAGCCTAAGAAGTACGGCGTAAGCTGGTGGGTTAACTGGGTTCTTGGTGTGTTGGGAATGGGTCTCACAGGGCTTCTGATTGCAGCTGGACTCTACGTTGTTATCGACACTGGTATTAAAGTCAGCTTCTTCAAGCCA
>FraveV4A2_2g16040.t1
ATGAGAGATCAAGAGGATGTTGAAACAAATTCAAGGCAAGGTTTTGCTCAAGACTTTTCCAACATGGACAATGGAGTCCCACAACCAGTCACAATGAGTCCCAAAAACTGGGCAGGTGGTGAGCTCAATCCACAAGATGCTTGGCTACCCCTCACAGAGTCCAGAAAAGGGACTATCTATTCTACTACCTTTCATCTTCTGTGTTCAGGACTTGGAATTCAAGCCCTTTTACTACCTGTTGCTTTTGCTACTCTTGGATGGGCATGGGGAATCATATGCTTGTCAATAGTGTGTTCATGGAAGTTCTACACGATGTCACTCCTTGTACGATTACATGAATCTGATTCTGGAATTCGATATAGTAGATACGTCCACCTTGCAGTAACTGCCTTTGGTCCAAAGCTAGGGATGTTGTTAGCTTTGTTCCCAGCAATGTATCTTTCTGGTGGTGCGTGTGTGCAGCTAATCATCATAGGAGGTGGAATTATAAAGCTTCTAGTAAGAACAGTGTGCAAGGATGGTGCAACTTGTGATCCTAATTCAATGCATGGTATATTGTGCTTCTTTGTGTTTATGTTCATGGCTATCTGTGTAGCCGAGTACTTCCCCAACTTGAACTCCGTAGCTGGAGTCTCTGTGATTGGTACCATTACAGCAATTGTATATTGTACCATGATATGGGCTCTTTCAATCGGCAAGGGCAGGCTTAATGATGTATCGTATGAGCCTCCAGCTATGGACTCTACCATGGAGTCCTTCAGTAGTGTACTGAATTCAGTTGGCATCATTTTCCTTGCATTCAGAGGTCAAAATGTTATCCTTGAGATACAGGGGACATTGCCATCAAACCCAAGACATCCTTCATGTAAGAGAGCGTGGAGTGGAGTGACTATATCACATGTAGTAATAGCCTTGTGTTTGTTTTCTCTTGCACTTGGTGGATATCGGGCTTATGGAAACAAGGTACCTTTCGCGAATACAGAAGTGGTGAAAGCCGTTTCTCAGTTCCATGCACAAAAAATCTCACAATTTGTCCTGGAACTACTTTGCATACTGGTATTGATAAACTGCTTGACTACATTCCAAATCTATGGCATGGTAGTTTTTGACAACTTTGAGATGAAGTACACCATTAGGAAGAAGCAGCCGTGCCCGAGATGGCTTCGGATAGTTTTACGCCTTTTCGTTGGTGGATTTGCATTCTTTTTAGCAGTTGCCTTGCCATTCTTGGGAAGACTATCACCCCTACTTGGGGCAGTTACATCAGTGCCTTTGACATATGTTTATCCATGTTTTATGTGGAATTCTATCAAGAAACCAAAGCCAAAAGGCGTCATTTGGTGTACTAATATGGGACTCGGATGCTTGGGAGTGGTTTTGAGTGTTCTTTTTGTTGTTGCAGCAGCTTGGGATTTGGCTGACAAGGGCTTGGTTGCCAACTTCTTCAAGCCG
>FraveV4A2_2g16050.t1
ATGGCAGGGATGGAAGAAGTGGCTGATGAAGCAAATCGGAGGCCAGCCGATAGGGTTCATTCGTTTAACAGCACAAGTAGAAGGTCTGATTCTGCACAAGTCATTCCCATTACAAGTGCTACTGCTAGTCCTACAAGTGATCATTTGGATGCTAATTACGACATCGATAATGTTACGTACGCAAACTGGAGAGGAGGTGGTGAACTCAATCCGCAGGACGCTTGGCTACCTCTCACCGAGTCGAGGAAAGGCAATGTTTTCTCTGTTAGCTTTCATTTACTATGTTCGGGGATCGGAGTTCAAGCCCTTTTGCTTCCTGTTGCATTTGCCTCTCTTGGATGGCCATGGGGAACTGTATGCTTGTCACTGGCATTCACATGGCAGCTCTACACCATATGGCTTCTCGTACACCTGCACGAATCCGACTCCGGAACTCGTTACAGTAGATACCTCGACCTTGCAATAACAGTCTTCGGTCAAAAGCTAGGGAAAGTACTAGCACTGGTTCCGGTAATGTATCTTTCAGCTGGTACATGCGTACAACTAATCATCATCGGAGGTGGAACAATAAGGCTTTTCATCAATACTGTGTGTAGGGATGGAACAACTTGTGATCCCAAATCATTGACTGGTGCAGAGTGCTTCTTGGTGTTCATGTGCATGGCCATTGTTGTAGCTCAGTTTCCCAACTTGAACTCCCTGGCTTGGGTCTCTTTTATTGGCACCGCAGCTGCAGTTGTGTATTGTACTCTGGTTTGGGGTCTTTCAATTGGAAAGGGCAGGATCAATAACGTATCATACGACCCGCCAGTAATGGAGTCTGATATGGATAGGTTTGGTGGAATAATGAATGCCATAGGTATCATTTGTCTTGCATTCCGAGGTCACAATGTTATTCTTGAAATCCAGGGGACATTGCCAACAAATCCAAAGCTCCCAACATGTAAGACAATGTGGAGAGGAGTAACTACATCATATGCAATCATAGCTATCTGCTTGTTTCCTCTAGCCATAGCTGGATTTTGGACTTATGGAAACAAGGTACCCTCCTCCAATGGAGGACTATTGATCGCAATTTCGCAATTCCATGCACACGACATATCAAAAGTAGTGCTAGGACTAATTTGCATACTGGTAATCGTTCACTGCTTAAGCTCATTTCAAATCTATGGAATGGTAATTTTCGACAAGTTGGAGTTGAACTACACTAGCAGGAAGAACAAGCCATGCGCTAGGTGGCTTCGAACAGCTTTGCGTGTGTTCTTTGGAGGAGTGACATTTTTTGCAGCAGTGACATTTCCATTCTTGGGAAGTCTGGCACCTCTAATTGGAGGGGTGACGTTACCTTTGACGTATGCTTATCCATGCTTGATGTGGATTGCAATCAAGAAACCACAACCAAAAGGGGTAATGTGGTGTGTTAACATGGGACTTGGATTCTTAGGCTTGGTTTTAAGTCTTCTTTTAGTTATTGCAGCAGCATGGAATTTAGGCAACAAAGGCTTAGATGCCAACTTTTTCAAGCCT
>FraveV4A2_2g16052.t1
ATGGAAGAGGTGGTGGTTGTGGAAACAGATTGCAGGGCAGAGTTAACAAGGGGACATTCCTATCACAGCTTCAGTATCAAGAGCTCATCAGAGTCTGCTCAAGTTAATCCCATCACAACCAGTCCTCCTTGTGGAAGAGAAGAAGATGGTACAAACTGGAGAGGCCAAGGTGGTGGTGGCGGCGGCGGCGGTGGTGAGCTCAACCCTCTAGATGCTTGGCTACCCATCACAGAATCCAGGAATGGGAATATCTTTTCTGTTACCTTCCATTTACTGTGCTCTGGTATTGGATTCCAAGCCCTTTTACTTCCAGTTGCATTTGCCACTCTTGGATGGGCATGGGGAATCATATGCTTGTCACTAGCATTTACATGGCAACTCTACACAATATGGCTCCTCGTTCAGCTACATGAATCTGAATCTGGAATTCGTTACAGTAGATTCATCCACCTTGCTGTAACAGCCTTCGGTCCAAAGTTAGGGAAGTTGCTATGCATCTTCCCAGTAATGTATCTATCAGGGGGTACATGTGTGCAACTGATTATCATAGGAGGTTCCACCATGAAGCTTTTCTTAAATACTGTTTGTGATGCCAAAACAGTGACTGCTACAGAGTGCTTCTTGATGTTCACATGCTTAGCCATTGTTGGCGCTCAGTCTCCCAATCTGAACTCAGTAGCTAATGTCTCCTTTGTTGGCACTATCTCAGCGGTTGTCTACTGCATTCTGATTTCGTCTCTTTCAGTTGCCAAGGGAAGGCTCAGTGATATATCATATGATCCACCACTGGTGGAGTCCAACATGGATAGAGGATTTGGTGGAATACTGAATGCAATGGGCATAATTTTTCTTGCATTCAGAGGCCATAATGTTATCCTTGAAATACAGGGGACATTGCCATCGAGTCCGAAACATCCAACTTATAAGCCTATGTGGAGAGGAGTGACTATATCATATGCAGTTATTGTTATGTGTTTGCTTCCTCTTGCCGTGTGCGGATCTTGGGCTTATGGAAACAAGGTACCATCCTCAATTGGAGAAATTTTGACAGCAGCTGCACAATTTCGCGGACATAAAACCTTGAAATGTGTATTGGGGCTAATTTGCATACTAGTAGTAGTTAACTGCTTAAGTTCATTTCAAATCTATGGCATGGTAGTCTTTGACAATTTGGAGATGAGGTACTCAATCAAGAAGAAAAAGCCTTGTGCAAGGTGGCTACGCGTAATTTTTCGGATTTTCTTTGGTGGATTTGTATTCTTCATAGCAGTGGCTTTCCCGTTCTTGATAAGCTTGGCTGTTCTAATTGGAGGGTTGGCATTTCCTTTAACATATGCTCATCCATGTTTGATGTGGATTGCAATCAAGAAACCAAAGCCAAAAGGTGTCATGCGGTGTATAAACACGGGACTTGGATGCTTAGGCCTGTGTCTGAGTGTTGTTCTAGTTGTTGCTGCATCATGGAATATAGCTCAAAGAGGCCTTAAAGCCAACTTCTTCAGGCCT
>FraveV4A2_2g16053.t2
ATGCGCACACCTCAAAGTTATATATACCCGAGCTTTAAGCTTGCCATTTACAATCTGCAGAGCAAAAAGAACTACACAGTACTCATGGGAGAAGTGGTTGTTGAAACGAGCTACATGGGAGATTTACATTTAGCACAAGGTATCGACCATTCCTTTAACAATGCAATGGGTAGAAGCTCACGATCTGCTGCTCAAGTCATTCCCATTACAACTAGTCCTAGTGCAAACGAAGATGGTACAAATCCGGGAGGCGTAGGCGTTGAACTCGACAAGCAGGATGCTTGGCTGCCTCTCACAGAATCCAGAAATGGTAGCACCTTGTCTGTCACGTTTCATCTACTTTGTTCTGGACTTGGGATTCAAGCTCTTTCACTCCCTGCTGCATTTGCCACTCTTGGATGGGCATGGGGATGTATATGCTTGTTACTAGCGTTTGCATGGCAGCTCTACACTATACGGCTCCTAGTTCTATCTCACGAATCTGATACCGGAACTCGTTCTAGTAGATACATCCAACTCGCTATTAAAGCCTTTGGTCAAAAGTTAGGGAAGTTGCTGGTAATGTTCCCGATGATCTATCTATCAAATGGTGCGTGTGTACAACTTATTATCACAGGAGGTCTAACAATGGAGCTTTTCTTCAAAACCGTGTGTAACGATGGGGCTACTGCATATTGTCATCCAATGACTGGTACAGAGTGCTTCTTGGTGTTCACGATCATGGCGATTGTTGTGGCTCAGCTTCCCAACTTGAACTCAATAACTTGGGTCTCTTTGGTTGGTTCTATCACAGCAATTGTATATTGCACTATGATCTGGTCTATTTCAATTGCCAAGGGGAGACCTAGTGGTATATCATACAATCCACCAGAAATGGAGTCTGACATGGATCGATTCGGTCGGATTCTGAATGCGATTGGCATTGTGTTTTTGGCATTCAGAGGTCACAACGTCATTCTTGAAATTCAGGGTACATTGCCATCAAATCCCAAACACCCAATTCATAAGCGAATGTGGAGAGGGGTGATTATATCTTATGCAATCATTGCCATATGCATGGTTCCTCTAGCCATAGCTGGATTTTGGGTACATGGAAACAAGGTAATACCAACTCCTCCTTACTTTCCTTCATTAATTCCTCTATATTCATGTCGTTTGCATTTGATCATAACATGTCCTTTGATTATGCAGGTATCCTCCTCATCACTTTCAGCAATATTAAGCTCAGCTTCACAACTACCTGGACACAATAAGACCTCAAGGTCTATTCTGGGAGTAATCTGCATTCTTGTAATACTGCACTGCTTAAGTACGTTTCAAATCTATGGCATGGTTGTCTATGACAACTTGGAGTCGAAGTACACTATGAGGAAGAACAGGCCGTGCGCAAGACGGCTTCGAGTAACTTTTCGGGTTTTGTTTGGAGGATTAGCATTCTTTGCAGCGGTGACCTTTCCTTTCTTGGTGAGCCTGGCACCTCTAATTGGAGGTTTGACATTGCCCATGGCTTATGCTTATCCCTGTTTCATGTGGATTGCACTCAAGAAACCGAAGCCAAATGGTTTAATGTGGTGTATTAACGTGGCACTTGGATGCTTGGGACTGGTTTTGAGTGTCGTTTTAGTGGTTGCAGCAACATGGAATTTAGCTCAGAAAGGTCTAAATGCCAATTTCTTCAAGCCC
>FraveV4A2_2g16054.t1
ATGGAGGAAATAACCCCCGCTCCGGTAACACCCAAGCCTGCCACCACCGATGCAACTCCGGCAACCACCGCGGCTCCTGAGAGCTCGGAGCCGAAGATGTCCAAGGCGGCGTCCGTGTCCCGGGAACCGCTCGTGATTCCGCCACGCGGAGGTGTTGACCAGATAGAGATAAAGGCCAAAACCCCAAAATCCTTAACTCCGAGATCACGTACTCCACGGTTCATGACTCCTATTGGGAGCCCTGTAAGGAGGGCTCTTAAGCTCACGAGGCTTGACCCCGAAGACGCATGGCTTCCGATCACCGAGTCTAGAAATGGTAACGCTTACTATGCCGCCTTCCACACTCTTTGCTCCGGCATTGGGATTCAGGCCCTCATCATCCCTGTTGCCTTCACCATTCTTGGGTGGACATGGGGGATTATATGCATGACAGCAGTGTTCTTATGGCAACTTTACACTCTGTTCTTGCTCGTGCAGCTTCATGAATCTTCTGAAACAGGCCTTCGATATTGCAGATACATTCAACTTTGCAACGCATGTTTCGGCGAGAAGCTATCGAAGTTCTTAGCGCTGTTCCCAATTCTCTACCTCTCCGGCGGAACTTGCGTGGCGTTAATCGTTCTCGGAGGAGCAACATGCAAGATGTTCTTCCAAATCGTGTGCGGTCCAACGTGCACCGTCAAGAGCTTAACTCCGGCAGAATGGTACTTGGTCTTTACATGCGCGGCAGTGATACTGTCTCAGCTTCCCAACTTGAACTCCATCGCTGGAGTGTCTCTCGTTGGTGCCATCACTGCTGTCGGCTATTGCACGCTTATTTGGGTTGTGTCTGTTGACAAGGGTAGACTACCTCATGTCTCCTACAATCCATTGAAAGCCCACAAAGAATTCATACAATTTTTCGATGTTCTGAACGCTCTTGGAATGATTGCTTTTGGCTTCAGAGGCCACAACCTTATCCTTGAGATCCAGGCTACAATGCCCTCTAGTGAAAAACACCCATCACGCGTGCCTATGTGGAGAGGTGTACAGGTTTCTTACACACTTATAGCATTGTGCATCTTCCCTCTCGCAATCGGAGGTTACTGGGCATATGGCCAAATGATACCAGAACAAGGGGGTATGTTTGCGGCTTTGTTCACCTTCCATTCGACAGACACCTCCCAAACTGTCTTAGGGCTAGCAAGTTTGTTCGTCATCGTCAATGCACTTAGTTCCTTCCAAATCTACGGCATGCCCATGTTCGATGAAATGGAGTCGCATTACACTAGGAGGTTCAAGCAGGCGGCTCCATGGTGGCTCAGGGCTATTATGCGAGCTATGTTTACATACGGCTGCTACTTCGTCGCCGTGGCCATCCCCTTCTTGGGAAGCTTGGCCGGACTGATAGGAGGGATCGCATTGCCGGTGACTTTGGCATATCCATGTTTCATGTGGCTCATAATGAAGAAGCCTAAGAAGTACAGTCCAAGCTGGTGGATCAATTGGGTGCTTGGGGTTGTGGGTATGTGTTTAAGTGTGCTTTTGATTGTGTCTGGTACTTATGTCGTGATTGATACTGGTATTAAGGTGAGCTTCTTCAAGCCAACG
>FraveV4A2_2g37650.t1
ATGGCAGAGAGTAACCAAAGAGAGCTGGACATTCATGATGATGAGTTCATAGAGGTAGATGACTTTTCTGCAATTCCAGTGAGCACTGCATCGCCTCCAGAAATAGATTCTGCGGCGCCGCAGGATCATGGCGCATCAGCGCCTTCGATGCAAACAGATCAATCTAATCCTAGCGGAATGAGTTCACCGTCTTTGTCGGAGAAGCCGCTTCTGAATCTCTCTATAGTGCCTGTAAATATAAGAGTAACCCCGAGGTCTTACACTCCCAATTTCTTCACGCCATTGGGTAGCCCTATCAGAAGGGCTATCCAACTTACCAAGTTCGACCCTCAGGATGCTTGGCTCCCCATCACCGAGTCAAGGAACGGCAATGCCTATTATGCTGCCTTCCATTCTCTTTGCTCCGGTATCGGAATTCCGGCCCTTGTGCTTCCCGTCTCCTTCACCGTTCTTGGATGGACATGGGGGATCATAAGCTTGACGGTGGCGTTCATATGGCAGCTCTACACTCTCTGGCTTTTAGTCAAGCTTCACGAATCCAAGGAAACTGGGATGCGTTACAGTAGATACCTCCAGCTCTTCAGCTCCACTTTCGGAGACAAAATGAAGAACATCTTCGCCGTCTTCCCCATCTACTACCTCTCCGGCGGCACATGCTGTGCCCTCATCATAGTTGGTGGCTCCAGCATGAAGCTCTTCTATGAGATCTTGTGTGGCCACGAGTGCACTTCCAAGCCCCTCACTACGGTGGAGTGGTACTTGGTGTTTACGTGCGCCGCGGTGGTTCTGTCTCAGCTCCCCAACCTGAACTCCATTGCCGGAGTCTCGCTGATCGGCGCGATCACCGCCATTGGTTACTGCACCATCATGTGGCTCGTTGCCGTCACGGAGGGCAGGCTCGACGGCGTTTCTTATGACCCTAAAAAGGAAAACTCCAATACTGCTATGATCTTCAGCATTCTCAACTCTCTTGGGATTATTGCTTTTGCTTTCAAGGGTCACAATCTTACACTAGAAATTCAGGCAACTATGCCTTCAAGTGACAAAAAGCCATCTCATGTGCCAATGTGGAGAGGGGTAAAGATTGCATATTTCATCATCGCATTGTGCTTATTTCCTCTAGCAATTGGTGGATATTGGGCTTACGGACACTTGATACCACCAAATGGGGGGATGCTTACTGCAATCTATCAATACCACGGGCGCGACACTTCGAAATTCATTCTTGCACTGACCAGCTTATTCGTCGTTGTGAATGCTGTAAGCTCATTCCAAATCTTTGGGATGCCCATGTTTGATGATATGGAGTCCAAGTACATCACTCGCTTTAACAAACCGTGCCCGTGGTGGCTCCGATCGATTTCTCGGGCCATGTTCGGATTCGGCTGCTTCTTCATAGCCGTCGCAATCCCCTTCTTGGGTAGCTTTGCCGGTCTCATTGGAGGGATTGCCATCCCGATCACCTTTGCTTATCCTTGTTTCTTGTGGTTGAAGATTAAGAAGCCCGAAAAGTTCAGCTTCATGTGGTTGCTAAATTGGACTCTGGGACTTCTCGGCACCGCTCTCAGTGTCATACTAATTGCTGCCGGCATTTATGTTGTCATCGACACCGGAATTCAAGTCAGCTTCTTCAAGCCTCAA
>FraveV4A2_2g37660.t1
ATGAGTAGTGAGGTGACGGAAGTGAAAGTAAACTCAATGTCGTCGGCAAGGAGGGCAGCAGATTATTCAGAAATCGAAACTCCGGCAGCCAATATGGCAAGCCCGGTTGGTCCGCCAAAAACACCTAAGAGCCCTTTTGCTTCGCGTTTTATGAGTACTCCTCTTGCCAGCCCCATGAAAAAGGCGATTGTAAGCATGCAGGGCTACTTGGAAGAAGTTGGACACTTCACCAAGCTTGATCCTCAAGACGCCTGGCTACCCATCACCGAGTCGAGAAATGGTAATGCCTACTACTCTGCGTTTCACACTCTGAGTTCCGGTATCGGAGTTCAAGCCCTCCTTCTTCCGCTGTCTTTCACTGTTCTTGGTTGGGTATGGGGAATCATATGCCTCTCAGTGGCTTTCATGTGGCAGTTATATACTCTCTGGTTACTGATACAGCTTCATGAATCACAATCTGGGATGCGCTACAGTCGATACCTCCGCCTTTCCATGGCTGCTTTTGGTGAGAAACTAGGGAAGCTGCTTTCGCTGTTTCCGATCATGTACCTCTCCGGTGGCACGTGTGTGACCCTGATCATGATCGGTGGTGGAACCATGAAGATCTTTTACCAAATCGTTAGCGGTAACAATACAAGTCCTTTGACCATCGTGGAGTGGTACTTGGTGTTCACCAGCACGGCCACTGTTCTAGCTCAACTCCCTAACCTCAACTCCATTGCCGGAGTTTCACTTATCGGAGCGATCACTGCTGTAACTTACTGCACACTCATTTGGGTTGTTTCCATTACCAGGGATAGGCCAGCGGGTGTCAACTATGACTATCCAGCACTTCCTCCCCAAGCAAAATCTGATCCAGCTGCTTCGGTTTTTAGTATTCTCAATGCTATTGGGATAACTGTTTTTGCTTTTAGAGGCCACAATCTTGTGCTCGAAATACAGGGGACTATGCCTTCAAGCATAAAGAGCCCGTCGCGTTTGCCAATGTGGAAAGGGGTGAAGTTTGCATATCTCATCATAGCAATGTGCTTGTTTCCCTTAGCAATCGGAGGCTATTGGGCTTACGGGAATTTGATACCATCAAACGGAGGAATGCTAAATGCTCTGAACAACTACCATGGACACGATACGTCAAAATTTGTGCTGGGTTTTACAAGCCTGCTGGTTGTGATCAACTGCCTAACCTCGTTTCAGATATATGCAATGCCGGTGTTCGACAATCTGGAATTCAGATACACTAGCAGCATGAACAAACCCTGTCCACGGTGGCTCCGCGCAGGGTTTAGGATTTTGTTTGGCTGTTTTGCCTGTTTTATTGCAGTGGCACTACCATTCTTGCCAAGCTTGGCAGGGTTGATCGGAGGAGTTGCTGTACCTATCACATTAGCATATCCATGTTTCATGTGGATACTCATCACAAAACCTCCTAAACATATTGCAATATTCAATTGGGTACTGGGATCCTTGGGGATAGTCCTTAGTATCTTAATTGTCACTGGAGCAATTTGGAATATAGTGACCATCGGAATAGAAGTTCACTTCTTCAAGCCTAAA
>FraveV4A2_2g40670.t1
ATGGACGAGAGGCCGGAGACAGAGCTCATCTCGATTCCGGCGACGCCACGTGGAGTGTCCACGCCGGAGATACAGACACCCTCCGGGCAGAGGTCTCCTAGGCCGCCGTCCAAGGAGGCCAGGTCGTCGGCGTGGACTCCGACGTCGTTCATATCGCCTCGGTTCTTGAGCCCCATTGGGACTCCAATGAAGAGGGTTCTGATCAACATGAAGGGTTATTTGGAGGAGATGGGCCACCTCACCAAGCTCAACCCTCAGGATGCTTGGCTTCCCATCACTGAGTCTCGCAATGGAAACGCTCACTACGCTGCGTTTCACAACCTCAATGCTGGTGTTGGATTCCAGGCTTTGGTTCTTCCCGTTGCCTTTTCTTTTCTAGGCTGGAGTTGGGGAACACTTTCCTTAACCATTGCCTACTTCTGGCAACTGTACACATTGTGGATCCTTGTTCAGCTACATGAAGCTGTTCCCGGAAAGAGGTACAACAGATATGTGGAGCTTGCTCAGGCCGCCTTTGGGGAAAGATTGGGTGTTTGGCTTGCTCTGTTCCCAACTGTGTACCTATCAGCTGGAACTGCAACAGCTTTGATTCTCATAGGAGGAGAGACCATGAAACTATTTTTCCAGATTGTTTGCGGGCCTCTCTGTTCATCGAATCCCCTAACAACAGTGGAATGGTATCTAGTTTTCACTTCGTTGTGTATCGTCCTGTCTCAGCTTCCGAACCTCAATTCAATAGCCGGACTTTCATTAGTAGGAGCTGTCACAGCCATCACTTACTCTACAATGGTTTGGGTCCTCTCTGTAAGCCAACCAAGGCCACCCACAATGTCTTATGAACCACTTCCAATGCCATCTTTCTCGGCTTCCCTCTTTGCAGCCTTGAACGCACTTGGTATAATAGCCTTTGCATTCAGAGGTCACAATTTAGTTCTAGAGATTCAGGCAACAATGCCTTCAACCTTTAAACACCCAGCTCATGTACCCATGTGGAAAGGAGCAAAGGTTGCCTATGTCTTGATTGCCTTGTGTGTGTTTCCTGTTGCAATCGGAGGCTTCTGGGCCTATGGAAACCTCATGCCGTCTGGAGGGATATTGAATGCACTGTACGGATTCCATAGTCATGACATCCCCAGAGGATTACTTGCAATGTGTTTCCTACTAGTTGTGTTCAATTGTTTGAGCAGCTTTCAGATATACTCCATGCCCGTATTTGATAGTTTTGAAGCTGGTTACACTAGTCGTACCAACCGACCCTGTTCAATCTGGGTCCGTTCTGGTTTTCGAGTTTTCTACGGCTTCATCTCATTCTTCATAGGAGTGGCACTCCCCTTCCTGTCCAGTCTTGCTGGGCTGTTGGGAGGACTAACCCTCCCAGTCACATTTGCCTACCCTTGTTTCATGTGGGTTCTCATAAAAAAGCCTACAAAGTACAGCTTCAATTGGTATTTCAATTGGATCTTAGGCTGGTTGGGGATTGCCTTCAGTTTGGCCTTTTCAATTGGAGGCATTTGGAGTATGGTCAACAGTGGACTTAAATTGAAGTTCTTCAAGCCGCCTAGC
>Maldo_HF_10522
ATGTGTGCAGCTCATTATCTTAGATGTGGGACCCTAAAGCTTTTCATCATAACTGTTTGCACGGATGGGGCTGCCTGTAATGCCAAGCCATTGACTAGTATAGAATGCTATTTGGTGTTTGTATGCATGGCTATTGGTGTGGCTCTGTGCTTTCCCAAAATGAACTCTATAGCTAGAGTCTCACTGCATGGTGCCGTCACGGCAATTGTGTATTGTACTATGGATTGGACTCCTGCGATCGCCAAGGGTAGGCCCCGTGACGTATCCTACAACCCCCCACCGGAGGAGACACTCGTTGCTACATATGGTGGTATACTGAATGCACTCGGTGTCATTTTTCTTGCATTCAGAGGTCACATTGTTATCCTTGAGATTCAGGGGACATTGCCCACGAGCCCAAAATACTCATCTCATAGGAGAATGTGGAGTGGAGTGACAATGGCTTATTATGTACTCATAGCAATCTGTATGTTTCCTCTGGCTATGGGTGGATTTTGGGCTTATGGAAACAAGGTGAGACCCCATTCTGTTTTGTTTTCAACTTCTAAAGACATCTCAAATTATCATTTAGTATCACGGTCTATTGATATTCTTTTTCATTTG
>Maldo_HF_10523
ATGGCAGCAATGGAAGAAGTGGTTGTGGAGGCAAATTGGAGCATAGATAGGGTTTATTCCTTTAGAAGCGCAAGTAGAAGATCAGACTCTGCTCAAGTCATTCCCATCACAAGAAGTCCCACGAGTGAAGATACTAACTATCATGTTACTTCAGCTGCAAACTGGGGAGGTGGTGAGCTCAATCCACAAGATGCTTGGCTACCCATCACAGAGTCCAGGAATGGGAATACCTTTTCAGCTACCTTCCATTTGCTTTGTTCAGGAATTGGAATCCAAGCCCTTTTACTGCCTGTTGCACTTGCCACTCTTGGATGGGCATGGGGAATCATATGCTTGTCACTTGCATTTACATGGCAGCTCTACACGATATGGCTACTTGTACACCTACATGAATCCGATTCTGGAACTCGTTATAGTAGATACATTGACCTTGCAATGACGGCCTTCGGTCAAAAGCTAGGGAAGTTTTTAGCTCTAGTCCCAGTAATGTACTTATCAGCTGGTACATGTGTCCAGCTAATTATCTTAGGAGGTGGAACCATAAAGCTTTTCATCAAGACGGTGTGCAACGACGGGGCAAACTGTGATGCCAAGTCATTGACTAATGTAGAGTGCTTCCTGGTGTTCATGTGCATGTCTATTGTTGTGGCTCAGTTTCCCAACCTGAACTCCATAGCATGGGTCTCATTGATTGGTGCCACCACAGCTATAGCATATTGTACTTTGATTTGGGCTCTTTCAATTGGCAAGGGCAGGCCTAATGGCACTTCATACAACCCACCGGAGATGGATGACAAAATGGATAGATTTGGCGGGATTCTGAATGCTCTTGGCATCATTGTTCTTGTATTCAGAGGCCACAATGTTGTTCTTGAGATTCAGGGGACATTGCCTTTAAGTCTAAAACACCAAACTCACAAGCCAATGTGGAGAGGAGTGACTGTATCATACCTAATTATAGCAATGTGTTTGTATCCTCTTGCTATAGCTGGATTTTGGGCTTATGGAAACAAGGTACCTTCATCGAATGGAGGACTATTAATTGCAATGTCGAAATTCCGTCATCATGACACATCAAAAATTGTGCTGGGACTGATATACGTACTTGTGGTCATAAATTGTATAAGTACATTCCAAATCTACAGCATGATAATTTTCGACAAACTAGAGACGAGCTACACTAGCAGGAAGAACAAGGCATGCGCAAGGTGGCTTCGAACAACTTTCCGTCTTTTCTTTGGAGGAATGGCATTCTTTGCAGCGGTAACTCTTCCATTTTTGGGTAGCTTGGCGCCTCTAATTGGAGGATTGACATTACCACTGGCATATGCTTATCCATGTTTGATGTGGATTGCGATAAAGAAACCAAAGCCTAAAAGTGTCATGTGGTGCATCAACGTGGGACTGGGAGGCTTAGGCCTTGTTCTGAGTGCTCTTTTAGTCATTGCAGCAGCATGGAACTTAGCTAGCAGAGGTCTTCATGCTAACTTCTTCAAGCCCCACGGGTTGGACACGGTCAACCACTTGGACATGGTCAAGACACGGTTT
>Maldo_HF_10524
ATGATAAACTTGGAAGAGGTGGCTGTTGAAGCAAATTGCCGGGAAGAAATAACCAGGCAGAGCCATTCCTTAAGTAGCTTGTTCAGAAGCCCATCAGGTTACTCTGCTCAAGTTATTCCCATCACAACTACTCCCCCAAACGAATCAACTGAAATTTGGGTAGGTGGTGAGCTCATTCCACAGGATGCTTGGCTGCCCATCACAGAATCCAGAAATGGGAACGAATTGGAGTTCAATCGCTTTTACTGCCTCTTGCATTTGCCACTGTTGGATGGGAAATTCAGACATTTGCCTGTTGTGGAGAATGGAGAGGTCATTGCTTTACTTGATATAGCAAAGTGTTTATATGATGCCATTGCTCGAATGGAAAGAGCAGCTGAAAAGGGAAAGGCTATTGCTGCTGATGTGGAAGGTGTTGAAAAACATTGGGGCACATCTGGTTCTGGCTTGTCACTAGCGTTCGCATGGCAACTCTACACCTCATGGCTTCTCGTACATCTACACGAATCCAACTCCGGAATTCGGTACAGTAGATACCTGCACCTCGCAATAACAGCCTTTGGTCCAAAGTTAGGGAAATTGCTCACTATATTCCCAGTAATGTACTTATCAGGGGGCACGTGTGCCCAGCTAATCATCATAGGAGGTGGAACCATGAAACTATTCCTAAAAAATGTTTGGGATGTTAACTCATTGACTGCCACAGAGTGCTTCTTCTTGTTCATCTGCATGGCTATTGTTGTGGCTCAGCTTCCCAACTTGAACTCCATAGCTTGGGTCTCACTTATTGGTGCCACCACAGCAATTGCATATTGTACTCTTATTTGGGGCCTTTCAATTGGCAAGGGGAGGCCTAGTGGCATTTCGTACAACCCACCAGAGATGGATGAAAAAATGGATAGATTTGGGATGAGTCTGAATGCTCTTGGCATCATTGTTCTTGCATTCAGAGGCCACAATGTCATTCTTGAGATTCAAGGGACATTGCCATCTAGTCCAAAACAGACATCCCAAGACCAGATGTGGAGAGGAGTGACTGTATCTTATGCAGTTACAGCAATGTGCTTCCTTTCTCTTGCCGTAGCTGGGTTTTGGGCTTATGGAAACAACATACCATCTTCATATGGACGAATATTGAGCTCTTTTTCACAATTCAATGGACATAAAAGCACATCAAAATTTGTGTTGGGACTAATTTGCATACTTGTAGTGATAAACTGCTTAAGCACATTTCAAATCTACAGCATGGTAGTTTTTGATAATTTGGAGTTCAAATACACTAGCAGGAAGAACAAGCCATGTGCAAAGTGGCTTCGGATAGCTTTTCGGATTTTGTTCGGAGGACTGGTATTTTTCATAGCAGTCGCTTTTCCATTCTTGCCGAGCCTAGCACCTCTAATCGGAGGCATGACTCTACCTTTGGCATATGCTTATCCATGTTTCATGTGGATCACAATGAAGAAACCAGAGCCGAAGAGTGCTATGTGGTGTGTGAATATTGGGCTTGGATTCTTGGGGCTAAGTTTGAGTGTTGTTTTAGTCATTGTATCAGTGTGGAATTTAGCTGACAAAGGTCTACGTGCCAATTTCTTCCGGCCT
>Maldo_HF_10525
ATGGCAGCTGATCCCATCGGAGAAGTTATTGTTGAAATTACTACTTACACCACAAGAAGCTCAGCCTCAGCTCAAGTTTTTCCCGACACAACAAGCCCCTCAAACCTAGATATTACAAGTACAAATTGGGAAGGTAGTGAGCTCAATCCACAGGACGCGTGGCTACCCGTTACTGAGTCCAGGAATGGCAATACCTACTATGCTACCTTCCATTTACTCTGTTCAGGAATTGGAACTCAAGCCCTTTTACTACCTCTTGCATTCGCTACTCTTGGATGGGCATGGGGAATTATATGCTTCTTACTAGCATTTGTGTGGCAGATCTACACCAAGTGGCTTCTCGTACATCTACACGAATCTGAAAATGGATTTCGTAACAGTAGATACCTCCACCTTGCAGTAACAGCCTTCGGTAAAAAGTTAGGGATGATTCTAGCAATGTTCCCAGTTATCTATCAATCAAATGGTGCTTGTGCACAGCTGATAATCGTAGGAGGTGGAACCTTGAAGCTTTTCTTCAAAACTGTGTGTGAGGATGGAGCCACTTGCCATCCATTGACTGGTACCGAGTGCTTCTTGTTGTTTACATGCGTGGCTGTGGTTCTCGCCCAATGTCCCAACTTGAACTCCGTAGCTAGACTCTCCTTGATCGGTGCCATCGCATCAGTTGTATATTGCACTACTGTTTGGACTCTTTCAGTTGGAAAAGGCAGGGACCATGACCACACATCATATGATCCACCAGCGATGGAGTCCACCATGGATATATTTGGTGGCAAACTGAATGCGGTTGGCATTATTTTTCTTACATTCAGAGGTCACAATGTAATTCTTGAGATACAGTGTAGTATGGACGATCCTCAACACCGGCTAGCTACTGATGCCCTACCATCAAGTTGGGTAATTTGTGCAATGTATCTATCAATATATGTAAAGGGCACATTACCATCAAACCCCAAATACCCAATACATAAGCGAATGTGGAGAGGAGTGACTGTAGCTTGTGCACTCATAGCCATGTGTTTTCTTCCTCTGGCCATAGGTGGATTTTGGGCTTTCGGCAACAAGGTACCCACTTCCTATAGAGGAGTATTAATCTTGGTTTCACAATTCCATGGACATAAAAACACTTCAAAATTTGTACTTGGATCATTTTGCATGCTTGTGGTGATACACAGCTTAAGCACATTCCAAATCTTTGGCATGGTGGCTTTTGATAATTTGGAGTCAAAGTACACTATCAGGAAGAACAAGCCGTGTCCAAGGTGGCTTCGAGTAGCTTTACGCATTTTCTTCGGAGGAGTGGAATTCTTCATAGCAGTTGCTCTTCCATTCTTGGGAAGCCTGGCACCTCTAATCGGAGGGTTAACATTGCCTTTGGCATATGCTTACCCATGTTTCATGTGGATTTCAATCAAGAAACCAAAGCAAAAAGGAGCAGTGTGGTGGATTAACATGGGACTTGGATGCTTAGGCTTGGCTTTGAGTGTCATTTTAGTTGTTGCAGCAGCTTGGAATTTAGCTGACAAAGGTCTAAATGCCAACTTCTTTAAGCCT
>Maldo_HF_10526
ATGTCTGAAACGGGAGGCAGTGAGATAACAACAGCCCCAATAACACCGCAGCCGCCTACACCACCCACAGAAGATCCTCCGGCGTCTATGTCTCGAGCAGCATCTGCGGCTAGGGTACCACCACTGCTGATCCCGGCTCCAACCGCCACGACCACCACCGGTGGCGGTGACCAGATAACATTAAAAACCCCAAAAGCTTTAACTCCGAAATCTCGTACTCCACGGTTCATGACACCAATAGGAAGCCCCATTAGGAGGGCTCTCCACCTCACAAGGCTTGACCCTCAGGATGCTTGGCTTCCAATCACTGAGTCTAGAAACGGTAACGCTTACTATGCTGCTTTCCATACTCTCTGCTCTGGCATTGGAATTCAATCTCTTGTTCTTCCTGTGGCCTTCACTTATCTTGGGTGGACATGGGGTGTTATATGCATGACTTTGGCATTCATATGGCAACTGTATACTTTATACTTGCTGGTCCAGCTTCATGAATCTCCTAAAACAGGCATACGTTTTTGTAGATACATTCAACTGTGCAATGCAACTTTCGGCGAGAAGATATCAAAGTTCTTAGCCTTGTTCCCGATTTTGTACCTATCTGGCGGCACGTGTGTGGCACTGATCGTCCTTGGAGGAGCAACATCAAAGTCGTTCTTCCAAATTGTGTGTGGAGCTACATGCACTGCAAAGCCATTGACACCAGCAGAGTGGTACTTGGTGTTTACATGTGCCGCAGCGATCCTGTCTCAGCTGCCAAACTTGAACTCCATCGCTGGAGTGTCTCTTGTTGGTGCCATAACAGCTATTGGCTACTGCACAATCATATGGGTTGTGTCTGTGGATAAGGGTAGACTTCCTAATGTGTCTTATGATCCCTTGAAATCCAACAAAAAATTCATTCACTTTTTTGATGTTCTAAATGCACTTGGAATGATTGCCTTTGCCTTCAGAGGCCACAACCTTATACTTGAGATTCAGTCCACAATGCCATCCAATGAAAAACATCCATCACGCGTGCCAATGTGGAGGGGTGTCCTAATTTCATACACTCTCGTAGCAATGTGCCTTTTCCCCCTTGCAATTGGAGGCTATTGGGCATATGGTCAAAAGATACCACATCAAGGAGGCATGTTTGCAGCCTTGTTCGGCTTCCATATGCTTGACACATCCCGATTGGTTCTAGGACTAGCAAGTTTGTTTGTCGTAGTCAATGCTTTGAGCTCGTTCCAGATCTATGGCATGCCGATGTTCGACGAGATGGAGTCACATTACACTAGGAGGTTTAAGAAGGCAGCTCCATGGTGGCTTAGGGCTATCATGAGAGCTATGTTTACTTATGGATGCTACTTCATAGCTGTGGCGATACCCTTCTTGGGAAGCATAGCTGGTTTGCTAGGAGGGATTTCATTGCCAGTGACATTAGCTTATCCATGTTTCATGTGGCTAAAGATGAAGAAGCCCAAGAAGTACGGTCTAAGTTGGTGGGTAAATTGGGTATTAGGGGTTGTGGGAATACTTCTAAGTATACTGTTGATTGCTGCTGGTGTTTATGTTGTAATTGACACTGGTATTACGCATTTGCGCTTCCAAGACTTTAAGTCTGTGAATAAATATAATTATGAAGTTTGTCGAATCCAATCACTTCTCAAGCTTTGTAATGAAACTTTAACCGAAGAGGATCTCCTGGAGAATACATATTCGACCTTCTCTGCTACTAACATTGTCCTGCAGCAACAATATAGAGCTCAGAAGTTCACTAAGTTTTCGGACTTGATCTCTGTTTTACTTCTCGCTGAAAAGCAGAATCATCTATTGATGAAGAATCATCAAGCTCGGCCTACTGGGGCAACTGATGTGCCTAAAGCACACTATAGCACAAACCAACGCCCAAAACACCACAAGTGGTGTGGTAGGGGCGGCCAAAAGCCACCTTGTCAAGGTCAACAAAGCCATAACCTATCTAAGGGAGGAAACAAAGCCAAGAAACGCCCTAACCTAGCTCTCAAGGCCCCAAGCTTCAATAATAAGGGCAAAGCACCTGAAATCATGGATGCGGATATG
>Maldo_HF_13388
ATGGACGAGAGGCCGGAAACGGAGCTGATATCCATTCCGGCGACCCCACGCGGGGTGTCCACGCCGGAGATACAGACCCCATCTGGGCAGAGGTCGCCTCGTCCGCCGTCCAAGGAGGCGAAGTCGTCGACGGCCTGGACTCCGACGTCGTTCATCTCGCCGAGGTTCCTCAGCCCCATCGGTACGCCGATGAAGAGGGTGCTCGTCAACATGAAGGGATACTTGGAGGAGGTGGGCCATCTCACCAAGCTCAACCCTCAGGACGCGTGGCTTCCCATTACCGAGTCCCGCAACGGCAACGCTCATTACGCTGCGTTTCACAACCTCAATGCCGGCGTTGGCTTCCAGGCCTTGGTGCTTCCCGTTGCCTTCTCTTTTCTCGGCTGGAGCTGGGGAACACTTTCGTTAACCATCGCCTACTTCTGGCAACTTTACACATTGTGGATTCTAGTTCAGCTTCACGAAGCAGTTCCAGGAAAACGATACAACAGATATGTTGAGCTTGCACAAGCTGCATTTGGGGAAAGATTGGGAGTTTGGCTTGCCCTCTTCCCAACCGTCTATTTATCAGCAGGAACTGCAACTGCTTTAATTCTCATAGGAGGGGAGACTATGAAACTATTTTTCCAGATAGTTTGTGGGCCTCTATGTTCATCGAATCCCCTAACAACAGTAGAGTGGTATTTAGTGTTCACTTCGCTATGTATCGTTCTATCACAGCTCCCAAACCTCAATTCGATCGCAGGACTTTCACTCATTGGGGCTGTGACCGCCATAACCTACTCCACAATGGTTTGGGTCCTCTCTGTTAGCCAGCCAAGACCACCCACAATTTCCTATGAACCCATTTCGTTACCATCCTCTTCGGCTTCTGTCTTTGCCGTCCTGAATGCTCTTGGTATTGTAGCGTTTGCTTTCAGGGGACACAATTTAGTTCTTGAGATTCAGGCAACAATGCCATCGACCTTTAAGCACCCGGCACACGTGCCAATGTGGAGAGGAGCCAAAGTTGCTTATTTCTTCATTGCCATGTGCTTGTTCCCCGTTGCAATTGGAGGCTTCTGGGCTTACGGAAACCTTATGCCTTCTGGTGGGATTCTCAATGCCCTGTACGGATTTCACAGCCATGACATTCCGAGAGGACTCCTTGCAATGTGTTTCCTACTAGTTGTGTTTAATTGCTTAAGCAGTTTCCAGATATACTCCATGCCAGTATTCGACAGTTTTGAAGCCGGTTACACCAGCCGCACCAACCGCCCTTGTTCGATTTGGGTCCGGTCTGGTTTCCGAGTCTTTTATGGATTCATCAACTTCTTCATAGGAGTGGCACTCCCCTTCCTCTCCAGTCTTGCCGGTCTACTAGGAGGGCTCACACTTCCGGTCACTTTCGCCTATCCTTGCTTCATGTGGGTTCTTATAAAAAAACCCACAAAGTACAGCTTCAACTGGTATTTCCATTGGATCTTGGGCTGGTTGGGGATCGCCTTTAGCTTGGCATTTTCGATCGGAGGCTTGTGGAGCATGGTGAACAGCGGACTTAAATTGAAGTTCTTCAAGCCGCCGAAT
>Maldo_HF_13656
ATGATCGGAGGTGGGACCATGAAAATATTTTCCAAATCGTGTGCGACATGCCGCCACGTAAATCCACTGTCAACGATAGAGCGGTACTTGCTGTTCACCGGCACTGCCATTCTTCTCACTCAGCTTCCTAACCTCAACCAAGATAGACCCAACGGTGTTTCTTATAAGCCGCTGGAAACAAAATCTGATGCAGCCACCGTTTTCAGTGTCCTAAATGCGCTTGGGATCACTACCTTCGCTTTCAGAGGCCACAACCCTGTGCTTGAGGTACAGGGAACCATGCCTTCGAGCTCTAAACGGCCGTCGCGTTTGCCAATGTGGGAGGGAGTCATCCCATTCCTTAATATTCAAAACGTCTTTTGCTTT
>Maldo_HF_13657
ATGCAGAATCAGATGGATGAGGTGGAGGAAGTGAAGTCGAGCCCAATGAGTGCTGCAAATATGACCCCAAAAACTCCAAAAAGTCCGCTCGTTTCTCGTTTTATGGCGACTCCTTTGGGCAGTCCGATGAAGGCGGCGATGACAAGCATGCGAGGCTACCTAGAAGAAGTTGGACACTTGACAAAGCTTGATCATCAGGACGCATGGCTTCCTATCACCGAGTCCAGAAACGGCAATGCCCTCTACTCCGCCTTTCACACTCTCAGAGTCTCAGTCCTTCCGGAATCGGCATTCCAGCCCTCCTCCTTCCTTTATCTTTCGCTACTCTTGGCTGGTAACAGCTTTAAT
>Maldo_HF_20948
ATGGAGGAATATCAGAATCCAAGAAAGATGAGTGCTAGTGATGAATTTACAGTCGAAGATATTTCCACTACAATCGACCCCCCCTCCGACGATCAAATATTCCACGCCGATGACGTTCAAGGGGAACACCATGATCATCATGTTGATGGTCATGATAGTGTGGTCGCGGCGCAGGCACCTCCAATGCAGTCATCATCCCCAGAGGGACAGGGACAGGGAGAGGGCAGTGCATTTAGTTCGCCATCCATGTCAAAAAAGCCCCTTCTGCTCTCTATAGTGCCTTCAAACGTCGTTGCTGCCCGTAGAGCTACCCCATGGATGTCTCGCACTCCCAACTTCCTCACACCTCTTGGTAGCCCCATTCGAAGGGCCATCCGACTTACCAAGCTCGACCCTCAGGACGCTTGGCTCCCCATCACCGAGTCAAGGAATGGCAATGCCTACTATGCTGCCTTCCATACCCTTTGCTCTGGAATTGGAATGCAAGCCCTTGTGGTCCCCGTCTCCTTCACCGTTCTTGGCTGGACATGGGGGACCATATGCTTGACTGTGGCGTTCATATGGCAGCTATACACCCTATGGCTTTTGGTAATGCTTCATGAATCCACTGAAACTGGGATGCGTTACAGCAGATATCTTCAACTCTTCCGCGCTACCTTCGGTGACAAAATGGCCAAGATCTTCGCTATCTTCCCCATCTATTACCTTTCGGGTGGCACCTGTGTCGCCTTGATTATCGTTGGCGGCTCCAGCATGAAGCTCTTCTTCGAAATCGTGTGTGGCCACGAATGCACAGCCAAGCCACTCACCACCGTCGAGTGGTATTTGGTCTTTACCAGCGCTGCCGTGCTTCTGTCTCAGCTCCCCAATTTGAACTCCATTGCAGGTGTCTCTCTGATTGGTGCCATCACTGCCATTGGCTTTTGTACCATTATGTGGCTCGTCGCCGTCACGGAAGGCAGGCTCGACGGCGTTTCTTACGATCCAAAAAGAGAAAACAGCAACACCGCTATGATTTTCAGTGTCCTCAATTCTCTTGGCATTATTGCTTTCGCTTTCAAAGGCCACAATCTTACCCTTGAAATTCAGGCAACTATGCCTTCAAGTGAGAAGAAACCATCTCATGTGCCAATGTGGAGAGGGGTAAAAGTTGCCTATCTAATGGTCGCAATGTGCTTGTTTCCCTTGGCAATTGGAGGATATTGGGCCTACGGACACATGATACCACCAAACGGAGGCATGCTAACTGCAATATATCAGTACCATGGACGTGACACTTCACAGTGGGTTCTGTCATTAACGAGCTTATTTGTGGTAATCAATGCGGTTAGCTCATTCCAAATCTTTGGCATGCCCATGTTTGACGATATGGAATCCAAATACATCAAACGCATGAACAAGCCGTGCCCGTGGTGGCTCCGCTCGATATCCCGAGCCATGTTCGGGTACGGCTGCTTCTTCGTAGCAGTGGCGATTCCATTCTTGGGGAGCTTTGCCGGTCTCATAGGAGGGATTTCCATTCCGATTACCTTCGTGTATCCTTCCTTGCTTTGGTTGAAAATTAAGAAGCCCAAGAAATATAGCATTATGTGGTGCCTCAATTGGGGACTCGGACTTTTGGGCACAGCTCTCTGTATAATACTCATAGCTGCTGGAGTTTATGTTGTCATTGACACCGGGATTCAACAAAATATATATTTGGTAAATACAGTAAAGAGGAACCCTCCGAAT
>Maldo_HF_20949
ATGCAGGATCAGATGGATGAGGTGGAGGAAGTGAAGTCGAGCCCAATGAGTAATCCAAACATGACCCCTAAAAGTCCGTTCGTTTCTCGTTTTATGGCGACTCCTTTGGCGAGTCCGATGAAGAAGGCGATGACAAGCATGCGAGGCTACCTAGAAGAAGTTGGACACTTGACAAAGCTTGATCCTCAGGACGCATGGCTGCCCATCACCGAGTCCAGAAACGGAAATGCCCTCTACTCCGCCTTTCACACGCTCAGTTCCGGAATCGGCATTCCAGCCCTCCTTCTTCCTTTATCTTTCGCTACTCTTGGCTGGGCATGGGGAATTATATGTCTCTCGGTGGCTTTCATGTGGCAGCTCTATACTCTCTGGTTACTGATACAACTGCACGAATCCGAATCGGGAGTGCGCTACAGCAGATACCTTCGACTTTCCATGGCAGCTTTTGGTGAGAAGCTAGGGAAAATTCTGGCATTGTTTCCAATCATGTACCTCTCAGGTGGTACGTGTGTAACCCTGATCATGATCGGAGGTGGGACCATGAAAATATTTTTCCAAATCGTGTGCGGTGAGACATGCCGCCATGTAAGTTCACCGTCAACGATAGAGTGGTACTTGGTGTTCACCGGCACTGCCATTCTTCTCGCTCAGCTTCCTAACCTCAACTCAATAGCTGGGATTTCCCTCATTGGAGCTATCACCGCCGTAAGCTACTGCACACTCATTTGGGTGGTTTCTGTCACCAAAGATAGACCCAATGGTGTTTCTTATAAGCCGCTGGAAACAAAATCTGATGCAGCCACCGTTTTTGGCGTCCTAAATGCGCTTGGGATCACTATCTTTGCTTTTAGAGGCCACAACCTTGTGCTTGAAATACAGGGAACCATGCCCTCGAACAGTCAGAGGCCGTCGCGTTTGCCGATGTGGAAGGGAGTGAAGTTCGCATATCTCATCATCGCACTGTGTCTGTTTCCCCTGGCAATTGGCGGCTACTGGGCTTACGGAAATTTCATACCTTCAAGTGGAGGGATGTTAGATGCTTTGAACAAATACCACGGATACGACACATCAAAATTTGTCCTAGGATTGACGAGCATGCTCGTTGTGGTTAACTGTCTAAGCTCCTTTCAGATATATGCAATGCCGGTTTTCGACAATCTGGAATTCAGATTCACTAGCAGCATGAACAAACCTTGTCCGCGGTGGCTACGCTCCGGAATTAGGATTTTCTTCGGCTGCGTTGCATTTTTTATATCTGTTGCACTGCCATTCTTGCCCAGCTTAGCAGGACTCATCGGAGGAGTTGCGGTTCCAATCACCTTGGCGTATCCGTGTTTCATGTGGATATTGATCAAGAAACCTTGTAAATGTAGCACAATTTTTAACTGGGCACTCGGAGCCTTGGGGATAGTCCTAAGCATATTAATCATCACCGGAGCAATTTGGAACATAGTCACGATCGGAATAGAAGTCCACTTCTTCAAGCCTCTGAATAAG
>Maldo_HF_21192
ATGGATGAGAGGCCCGAGACAGAGCTGATATCGATTCCGGCGACCCCACGCGGGGTGTCGACGCCGGAGATACAGACCCCATCTGGTCAGAGGTCCCCTCGTCTGCCGTCCAAGGAGGCGAAGTCGTCCACGGCCTGGACTCCGACGTCGTTCATCTCGCCGAGGTTCCTCAGCCCCATCGGCACGCCCATGAAGCGGGTGCTGGTCAACATGAAGGGATACTTGGAGGAGGTGGGCCACCTCACCAAGCTCAACCCGCAGGACGCGTGGCTTCCCATCACCGAATCCCGCAACGGCAACGCTCACTACGCTGCGTTTCATAACCTCAATGCCGGCGTTGGCTTCCAGGCCCTGGTGCTTCCCGTCGCCTTCTCTTTTCTCGGCTGGAGCTGGGGAACACTTTCCTTAACCATAGCCTACTTCTGGCAGCTATACACATTGTGGATTCTAGTTCAGCTTCACGAAGCAGTCCCGGGAAAGCGGTACAACAGATATGTGGAGCTTGCACAAGCTGCATTTGGGGAAAGATTGGGAGTTTGGCTTGCTCTCTTCCCCACTGTCTATTTATCAGCAGGAACTGCAACAGCTTTAATTCTCATAGGAGGGGAGACCATGAAACTATTTTTCCAGATAGTTTGTGGACCGCTATGTTCGTCGAATCCCCTAACGACAGTTGAGTGGTACCTAGTGTTCACTTCGCTATGTATCGTTCTATCTCAGCTCCCAAACCTCAATTCGATTGCAGGACTTTCCCTCGTTGGGGCTGTGACCGCCATAACTTACTCTACAATGGTTTGGGTCCTCTCTGTTAGCCAGACAAGACCACCCACAATTTCGTATGAACCCATTTCGTTGCCAACCGCTTCGGCTTCTGTCTTTGCCGTCCTGAATGCTCTTGGTATTGTAGCCTTTGCTTTCAGGGGGCACAATTTAGTTCTCGAGATTCAGGCAACAATGCCATCGACCTTTAAGCACCCGGCTCATGTGCCAATGTGGAGGGGAGCCAAGGTTGCTTATTTCTTCATTGCCATGTGTTTGTTCCCTGTTGCAATTGGAGGCTTCTGGGCTTATGGAAACCTTATGCCTTCTGGAGGGATTCTCAATGCCCTGTACGGATTCCACAGCCATGACATACCAAGAGGACTCCTTGCAATGTGTTTCCTACTAGTTGTGTTCAATTGCTTGAGCAGTTTCCAGATATACTCCATGCCAGTATTCGACAGTTTTGAAGCCGGTTACACCAGCCGCACCAATCGCCCTTGCTCAATTTGGGTCAGGTCTGGTTTCCGAGTTCTCTATGGATTCATCAACTTCTTCATAGGCGTGGCGCTCCCCTTCCTCTCCAGTCTTGCCGGTCTACTAGGAGGGCTCACGCTTCCGGTCACATTCGCCTATCCTTGCTTCATGTGGGTTCTTATTAAAAAACCCACAAAGTACAGCTTCAACTGGTATTTCCATTGGATCTTGGGCTGGTTGGGGATCGCCTTTAGCTTGGCATTTTCGATCGGAGGGGTATGGAGCATGGTGAACAGCGGACTTAAATTGAAGTTCTTCAAGCCGCCGAAC
>Maldo_HF_30951
ATGAGTGTAGAAGCAAAAGAGATTAGCTCAGCTCCCATAACACCGAGGCGGGCTGGTGGGGCTCCAAAACCTCCGGTAGCTCCACAGCCTGCGGTGTCTTGCCCGCCTTTGCAGTACAACTCACCGTCTTTGTCTAGGTCACCGCTTCTCGATGGAGCCTCAGATCAACCAGCAGCGGGAGGAGCTGTTGTGCCTGCCAGTAAGACCCCCAAGGGCTCTAGAACCCCAGCCGGAATAAGGACTCCAAGGATGTCTTTGACTCCAAGGTTCATCACTCCCATTGGTAGCCCTGTCAGGAAGGCTTTGAAGATGACTAGGCTTGATCCTGAGGATGCTTGGCTTCCCATCACTGAGTCTAGAAATGGGAACAAGTACTATGCTGCCTTCCACACACTTTGTTCTGGGATTGGTATTCAAGCTTTGGTGCTTCCTGTTGCTTTCACAATTCTTGGCTGGGCTTGGGGTATAATCTGTTTGACTCTAGCATTCATATGGCAAAGTTACACCCTATGGATACTGGTTCATCTCCACGAGAATGTAGAAACTGGAGTACGTTACAGCAGATACATACAGCTCTTTAGTCTCACCTATGGTGACAGAATAGCAAATTGGCTAGGGATGTTTCCGATCATGTACCTATCTGGAGGCACCTGCGTGGCCTTAATAGTGATTGGTGGAGGCACTTCCAAGCTCTTCTTCCAAACTTTATGTGGGGCCGCATGCAGCTCTAAGCCATTGACAACAGTTGAATGGTACTTGGTGTTCACATGTGCTGCTGTGCTGCTATCTCTGCTGCCAAACTTGAACTCCATAGCTGGAGTTTCACTTATCGGAGCTCTCACTGCAGTTGGGTACTGTACAGCGATTTGGGTGATTTCTGTATCAGAAGGCAGGCTTCCTGGAGTTTCATATGATCCCATTGAATCTGCGACTAATGTGGAGAGGGTGTTTAGTGTGCTCAATGCCCTTGGGATCATTGCTTTCGCCTTCAGAGGTCACAATCTCATCCTTGAGATTCAGGCCACCATGCCTTCTAGTGAGAAACATCCCTCACATGTGCCAATGTGGAGAGGAGTGAAGGTGTCCTATGCAATCATTGCTGCATGCTTGTTTCCCCTTGCAATTGGAGGCTACTGGGCTTATGGTCACTTGATACCAGCAAATGGAGGAATGCTTCCAGCTGTGTTCCAGTTCCATTCAAGAGATGTGTCACAATCCGTCCTAGCGCTCATAAGCTTGTTTGTGGTGATAAATGCACTGTGCTCATTCCAAATCTATGGCATGCCAATGTTTGACCACATGGAGTCCCAATACACAAGCAGAAAGAAAGCTCCACTTCCATGGTGGCTGAGGTGCATTGCTAGGGCAATGTTTGGGTTCGGAGTCTTCTTCGTCGCGGTGGCAATTCCATTTTTGGGAAGTGTGGCCGGTTTGGTTGGAGGGATAGCACTGCCTGTGACTTTAGCGTACCCATGTTTCATGTGGATCAAGATTAACAAGCCTAAGAAGTATAGTCCTATGTGGTGGCTAAATTGGTCTCTTGGAATTTTGGGGATGGCTTTGAGTTTGGTTTTGATGGCAGCTGGAATCTATGTTGTGATTCAAACTGGGATTCAAGTCAAATTCTTCAAGCCTCAC
>Maldo_HF_36108
ATGGGAACCAAAGGCATGGGGAATCATTGCTTGTCACTGGCATTTAAATGGCAGCTCTACACGATATGGTTGCTTGTACAGCACAAATCCGACTTTGGAACTCGTTGTGGTATATACATTGACCTAGCAATGACAGCCTTCGGTCAAAAGCTATCAGCTGGTACATGTGTCCAGCTAATTATCATAGGAGGTGGAACCGTAAAGCTTTTCATCAAAACGGGGTGCAACGATGGGGTAAACTGTGATGCCAAGTCATTGACTAATGTAGAGTGCTTCTTGTTGCTCATGTGCATGGCTATTGTTCCCAACTTGAACTACATAGCTTGGGTCTCATTGATTGGTGCTACCACAGCTATTGCATGTTGTACTTTGATTTGGGCTGGCAGGCCTGGTAGCCTTTCATGCAACCCACCGGAGATGAACAATGGCATATGTACACATAGCCATGTGAATATATGTTTCCTCTGGCCATATATAGTTGGATTTTGCACATTCCGTTTTCTTTTCTTCGTTAACTGCAAAATATCTCAAACTCCAATTATCTCAAACTCAAATTATCAATATATACCCTACACAAATGGAGCTATGCTAAAAGCAGTATCAGAATTTCATGGACATAACACCTCACAACATGTGCTTGGGCTAATTTACATAGTAATCATCATCAGCTGCTTAACGACGTACCAAATCTATGGCATGGTAGCTTTTGACATTATGAATATCAAGTACACCAGTTGGAAGAAGGAGAGATGCCTGAGATGGCTTCAGATAGTTATTCGCCTTCTCTTCGGAGGACTGATTTTTTTATTTTTTTTAATATCAGTAGCATTTACATTCCTGGGATACCTATTACTTCTCATTGGAGGGTTTGTATCAGTACCTTTGACATATAAACCACGTCTTACAAACATGGCACTTGGATGCTCTGGTCTTCTTTTGAGCCTTCTTTTTGTTGCTGCAGCAGCGTGGAGTTTAAATGCCAACTTCTTCAAGCCTTCC
>Maldo_HF_36109
ATGGCAGACTTGGAAGAGGTGGTTGTTGAAGCAAATTGCAGGGAAGAAATAACTAGGCATAGCCATTCCTTAAAAAGCTTGTTCAGAAGCTCATCAGGTTACTCTGCTCAAGTCATTCCCATCACAACTACTCCCCCAAATGAATCAACTGAAAAATGGACAGGTGGTGAGCTCATTCCACAGGATGCTTGGCTGCCCATCACAGAATCCAGGAATGGGAATGTGTTTTCAGCTACCTTTCATTTACTTTGCTCAGGAATTGGGATCCAATCCCTTTTACTGCCTCTTGCGTTTGCCACTCTTGGATGGGCATTGGGAATTATATGCTTGTCACTAGCATTCGCATGGCAACTCTACACCGCATGGCTTCTTGTACATCTACACGAATCGGACACCGGAATTCGGTACAGTAGATACCTCCACCTTGCTATAACAGCCTTCGGTCCAAAGTTAGGAAAACTGCTCACTATATTCCCAGTAATGTACCTATCAGGGGGTACATGTGCCCAGCTGATCATCATAGGAGGTGGAACCATGAAGCTTTTCTTAAAAGCTGTTTGTGATGTTAACTCAGTGACTGGCACAGAGTGCTTCTTGTTGTTCGTATGCATGGCCATTGTTGTGGCTCAGTTTCCCAACTTGAACTCCATAGCTTGGGTCTCACTGATTGGTGCCACCACTGCGATTGCCTACTATACCCTGATTTGGGGCCTTTTAATCGGCAAGGGCAGGCCTAGTGGCATTTCATACAACCCACCGGAGATGGAGTCAAACATGGATAGATTTGGTGGTGTACTGAACTCGGTTGGCATCATTTTTCTTGCATTCAAAGGTCATAATGTTATCCTTGAGATTCAAGGGACATTGCCATCTAGTCCAAAACAGAGATCTCAAAACCGGATGTGGAGAGGAGTGACTATATCTTATGCACTTAAAGCAATGTGCTTCCTTCCTCTTGCCATAGCTGGATTTTGGGCTTATGGAAACAAAATACCATCTTCATATGGAGGACTATTGACCTCTTTTTCACAGTTCAATGGGCGTAAAAACACTTCAAAAGCTGTGTTGGGACTACTTTGCATACTAGTAGTGATAAACTGCTTGAGCACTTTCCAAATCTACAGCATGGTAGTTTTTGATAATTTGGAGTTTAAGTACACTAGCAAGAAGAACAAGCCATGTGCAAGGTGGCTTCGGATAGCTTTTCGGATTTTCTTCGGAGGACTGGCATTTTTCATAGCAGTTGCTTTTCCATTCTTGCCGAGCCTAGCACCTCTAATCGGAGGCATGACACTGCCACTGGCATGTGCTTATCCGTGTTTCATGTGGATCACAATGAAGAAACCGGAGCCTAAGAGTACTATGTGGTTTGTGAACATTGGACTTGGATTCTTGGGGCTGAGTTTGAGTGTTGTTTTAGTCATTGCATCAGTTTGGAATTTAGCCGACAAAGACACATCCTTGGGCTCACCTAATCGACCCAGAGGTGAAGCATCCTCAATCCTCTTAATCGTCTCCTCACTTTTGCCGGCAAAGAACAGCTCCGTCGCCACAGGCCCCGGCGCAACGCAATTCACAGTTATTGCGGTGCCCTTGAGCTCCTTAGCCAAAATCTTAGCCATCGTCTCCACCGCCGCCTTGGATGCCGCA
>Maldo_HF_36110
ATGGATTGGTACTCAACACCGGCTGCTGATGCCCTACCATCAAGTTGTGTAACTTGTGCAATGTATCTATCAATATCTGTAAAGGTACCTACTTTCTACAGAGGATTATTGATCTTAGTTTCACAATTCCATGAACATAAAAACACTTCAAGAAATTTTCTTGGACTGATTTGCATGCTTATGGTGATACACTGCTTAAGCACATTCCAAAATCTATGGCATGCTGGGGTCAAAGTACACTATCAGGAAGAACAAGCCGTGTTCAAGGTGGCTTCGCGTCGGCCTAGCTTTACGCATTTTCTTAGGAGTGGAATTTTTCATGGCAGTGGCTTTTCCATTTTTGGTAGGCCTGGCACCTCTAATCGGGGGGTTGACATTGCCTTTGGCATATGCTTATACCCGTGTTTCATGTGGATTGCAGTAAAGAATCCAAGGCAAAAAGGAGCAATGTTGTGGAATAACATGGTACTTGGATGCTTGGGCTCGGCAACTTGGAATTTACCTGACAAAGCGCGATTAGGAGCCATATGGCAAGATCGGCAGGGCTGGGAGCCATGGTGCAAGATCGGCACAATTAGGAGCCATGGTGATAGATCAATGGCTACTGGAAATTGTGGAACAAGTAGGCACGGCTGTGAGCGTAGAGCTGGGGTTGGCTTGGGCCAGGTTATGTGCAACATGAGGACTTGGACCACTAGGTTTGTGATGCTCGGTTACTCG
>Maldo_HF_36111
ATGTCTGAAACAGGAGGTGATGAGATAACCCCAGCCCCAATAACACCGGGGCCGCCTATGCCACCTACAGAAGATCCTCCAGCGTCTAAGTCTCGGGTACAACCACTGCTGATCCCTGCTTCAACCACCACCACCGGTGGTGGTGACCAGATAACACTAAAAACCCCGAAAACTTTAACCCCAAAGTCTCGTACTCCACGGTTCATGACACCAATAGGGAGCCCCGTTAGGAGGGCTTTCCACCTCACAAGGCTTGACCCTCAAGATGCTTGGCTTCCAATCACTGAATCTAGGAACGGTAACGCTTACTATGCTGCCTTCCACACTCTTTGTTCTGGTATTGGAATTCAATCTCTTGTGCTTCCTGTGGCCTTTCCTTATCTTGGGTGGACATGGGGTGTTATATGTATGACTTTGGCATTCATATGGCAACTTTACACTTTATACTTGCTGGTCCAACTTCATGAATCTCCTGAAACTGGCATCCGTTATTGCAGATACATTCAACTTTGCAATGCAACTTTTGGTGAGAAGTTATCGAAGTTCTTGGCCTTATTCCCGATTTTGTACCTATCGGGCGGCACGTGCGTGGCTCTGATTGTCCTCGGAGGAGCAACATCAAAGTCGTTCTTCCAAATTGTGTGTGGAGCTACATGCACTGCAAGGCCATTGACACCAGCAGAGTGGTACTTGGTGTTTACATGCGCCGCAGTGATTCTGTCGCAGCTACCAAACTTGAACTCCATTGCCGGAGTGTCTCTTGTTGGTGCCATCACAGCTATTGGCTACTGCACAATCATATGGGTTGTGTCTGTGGATAAGGGTAGACTTCCTCATGTGTCTTATGATCCCTTGAAATCCAACAAAAACCTCATTCACTTTTTTGATATTCTCAATGCACTTGGAATGATTGCCTTTGCCTTCAGAGGCCACAACCTTATACTTGAGATTCAGGCCACAATGCCATCCAATGAAAAACATCCATCACGCGTGCCAATGTGGAGGGGTGTCCAAATTTCATACACTCTCATAGCAATGTGCCTTTTCCCCCTTGCAATTGGAGGCTATTGGGCATATGGTCAGATGATACCACATCAAGGAGGCATGTTTGCGGCCTTGTACGGCTTCCATATGCGTGACACATCCCGATTGGTTCTCGGACTAGCAAGTTTGTTTGTTGTAATCAATGCTTTGTGCTCCTTCCAGATCTATGGCATGCCGATGTTTGACGAGATGGAGTCACAATACACTAGGAGGTTTAAGAAGGCAGCTCCATGGTGGCTTAGGGCTATCATGAGAGCTATGTATGCTTATGGATGCTACTTCTTAGCCGTGGCCGTACCTTTCTTGGGAAGCATAGCTGGTTTGCTAGGAGGGATATCATTGCCGGTGACATTAGCATATCCATGTTTCATGTGGCTAAAGATCAAGAAACCCAAGAAGTACAGTCTAAGTTGGTGGGTAAATTGGGTATTAGGGACTGTGGGAATTCTTTTAAGTATCCTGTTGATTGCTGCTGGTGTTTATGTTATAATTGACACTGGTATTACAGTGAGCTTTTTCAAGCCTCAG
>Malba_004190
ATGGACGAGAGGCCGGAAACGGAGCTGATATCCATTCTGGCGACCCCACGCGGGGTGTCCACGACGGAGATACAGACCCCATCTGGGCAGAGGTCACCTCGTCCGCCGTCCAAGGAGGCGAAGTCGTCGACGGCCTGGACTCCGAAGTCGTTCATCTCGCCGAGGTTCCTCAGCCCCATCGGTACGCCGATGAAGAGGGTGCTCGTCAACATGAAGGGATACTTGGAGGAGGTGGGCCATCTCACCAAGCTCAACCCTCAGGACGTGTGGCTTCCCATCACCGAGTCCCGCAACAGCAACGCTCATTACGCTGCGTTTCACAACCTCAATGCCGGCGTTGGCTTCGAGGCCTTGGTGCTTCCCGTTGCCTTCTCTTTTCTTGGCTGG
>Malba_004867
ATGGCAGACTTGGAAGAGGTGGTTGTTGAAGCAAATTGCAGGGAAGAAATAACTAGGCATAGCCATTCCTTAAAAAGCTTGTTCAGAAGCTCATCAGGTTACTCTGCTCAAGTCATTCCCATCACAACTACTCCCCCAAATGAATCAACTGAAAAATGGACAGGTGGTGAGCTCATTCCACAGGATGCTTGGCTGCCCATCACAGAATCCAGGAATGGGAATGTGTTTTCAGCTACCTTTCATTTACTTTGCTCAGGAATTGCGATCCAATCCCTTTTACTGCCTCTTGCGTTTGCCACTCTTGGATGGGCATTGGGAATTATATGCTTGTCACTAGCATTCGCATGGCAACTCTACACCGCATGGCTTCTTGTACATCTACACGAATCGGACACCGGAATTCGGTACAGTAGATACCTCCACCTTGCTATAACAGCCTTCGGTCCAAAGTTAGGAAAACTGCTCACTATATTCCCAGTAATGTACCTATCAGGGGGTACATGTGCCCAGCTGATCATCATAGGAGGTGGAACCATGAAGCTTTTCTTAAAAGCTGTTTGTGATGTTAACTCAGTGACTGGCACAGAGTGCTTCTTGTTGTTCGTATGCATGGCCATTGTTGTGGCTCAGTTTCCCAACTTGAACTCCATAGCTTGGGTCTCACTGATTGGTGCCACCACTGCGATTGCCTACTCTACCCTGATTTGGGGCCTTTTAATCGGCAAGGGCAGGCCTAGTGGCATTTCATACAACCCACCGGAGATGGAGTCAAACATGGATAGATTTGGTGGTGTACTGAACTCGGTTGGCATCATTTTTCTTGCATTCAAAGGTCATAATGTTATCCTTGAGATTCAAGGGACATTGCCATCTAGTCCAAAACAGAGATCTCAAAACCGGATGTGGAGAGGAGTGACTATATCTTATGCACTTAAAGCAATGTGCTTCCTTCCTCTTGCCATAGCTGGATTTTGGGCTTCTGGAAACAAAATACCATCTTCATATGGAGGACTATTGACCTCTTTTTCACAGTTCAATGGGCGTAAAAACACTTCAAAAGCTGTGTTGGGACTACTTTGCATACTAGTAGTGATAAACTGCTTGAGCACTTTCCAAATCTACAGCATGGTAGTTTTTGATAATTTGGAGTTTAAGTACACTAGCAAGAAGAACAAGCCATGTGCAAGGTGGCTTCGGATAGCTTTTCGGATTTTCTTCGGAGGACTGGCATTTTTCATATCAGTTGCTTTTCCATTCTTGCCGAGCCTAGCACCTCTAATCGGAGGCATGACACTGCCACTGGCATATGCTTATCCGTGTTTCATGTGGATCACAATGAAGAAACCGGAGCCTAAGAGTACCATGTGGTTTGTGAACATTGGACTTGGATTCTTGGGGCTGAGTTTGAGTGTTGTTTTAGTCATTGCATCAGTTTGGAATTTAGCCGACAAAGGTTTACATGCCAATTTCTTCAGACCT
>Malba_004870
ATGTGGAGAGGAGTGACTATATCTTACGCACTTAAAGCAATGTGCTTCCTTCCTCTTGCCATAGCTGGATTTTGGGCTTATGGAAACAAAATACCATCTTCATATGGAGGACTATTGACCTCTTTTTCACAGTTCAATGGGCGTAAAAACACTTCAAAAGCTGTGTTGGGACTACTTTGCATACTAGTAGTGATAAACTGCTTGAGCACTTTCCAAATCTACAGCATGGTAGTTTTTGATAATTTGGAGTTTAAGTACACTAGCAAGAAGAACAAGCCATGTGCAAGGTGGCTTCGGATAGCTTTTCGGATTTTCTTCGGAGGACTGGCATTTTTCATATCAGTTGCTTTTCCATTCTTGCCGAGCCTAGCACCTCTAATCGGAGGCATGACACTGCCACTGGCATATGCTTATCCGTGTTTCATGTGGATCACAATGAAGAAACCGGAGCCTAAGAGTACCATGTGGTTTGTGAACATTGGACTTGGATTCTTGGGGCTGAGTTTGAGTGTTGTTTTAGTCATTGCATCAGTTTGGAATTTAGCCGACAAAGGTTTACATGCCAATTTCTTCAGACCT
>Malba_004871
ATGGAAACTTCTTGTGCTATAACAAGTGCCAACCAATTTTGGGCATTGGGAATTATATGCTTGTCACTAGCATTCGCATGGCAACTCTACACCGCATGGCTTCTTGTACATCTACACGAATCGGACACCGGAATTCGGTACAGTAGATACCTCCACCTTGCTATAACAGCCTTCGGTCCAAAGTTAGGAAAACTGCTCACTATATTCCCAGTAATGTACCTATCAGGGGGTACATGTGCCCAGCTGATCATCATAGGAGGTGGAACCATGAAGCTTTTCTTAAAAGCTGTTTGTGATGTTAACTCAGTGACTGGCACAGAGTGCTTCTTGTTGTTCGTATGCATGGCCATTGTTGTGGCTCAGTTTCCCAACTTGAACTCCATAGCTTGGGTCTCACTGATTGGTGCCACCACTGCGATTGCCTACTCTACCCTGATTTGGGGCCTTTTAATCGGCAAGGGCAGGCCTAGTGGCATTTCATACAACCCACCGGAGATGGAGTCAAACATGGATAGATTTGGTGGTGTACTGAACTCGGTTGGCATCATTTTTCTTGCATTCAAAGGTCATAATGTTATCCTTGAGATTCAAGTGAGTGTTCTTGCTATCTTTTATTTTCTGAAAGTA
>Malba_004872
ATGTCTGAAACAGGAGGTGATGAGATAACCCCAGCCCCAATAACACCGGGGCCGCCTATGCCACCTACAGAAGATCCTCCAGCGTCTAAGTCTCGGGTACAACCACTGCTGATCCCGGCTTCAACCACCACCACCGGTGGTGGTGACCAGATAACACTAAAAACCCCGAAAACTTTAACCCCAAAGTCTCGTACTCCACGGTTCATGACACCAATAGGGAGCCCCGTTAGGAGGGCTTTCCACCTCACAAGGCTTGACGCTCAAGATGCTTGGCTTCCAATCACTGAATCTAGGAACGGTAACGCTTACTATGCTGCCTTCCACACTCTTTGTTCTGGTATTGGAATTCAATCTCTTGTGCTTCCTGTGGCCTTTCCTTATCTTGGGTGGACATGGGGTGTTATATGTATGACTTTGGCATTCATATGGCAACTTTACACTTTATACTTGCTGGTCCAACTTCATGAATCTCCTGAAACTGGCATCCGTTATTGCAGATACATTCAACTTTGCAATGCAACTTTTGGTGAGAAGTTATCGAAGTTCTTGGCCTTATTCCCGATTTTGTACCTATCGGGCGGCACGTGCGTGGCTCTGATTGTCCTCGGAGGAGCAACATCAAAGTCGTTCTTCCAAATTGTGTGTGGAGCTACATGCACTGCAAGGCCATTGACACCAGCAGAGTGGTACTTGGTGTTTACATGCGCCGCAGTGATTCTGTCGCAGCTACCAAACTTGAACTCCATTGCCGGAGTGTCTCTTGTTGGTGCCATCACAGCTATTGGCTACTGCACAATCATATGGGTTGTGTCTGTGGATAAGGGTAGACTTCCTCAAGTGTCTTATGATCCCTTGAAATCCAACAAAAACCTCATTCACTTTTTTGATATTCTCAATGCACTTGGAATGATTGCCTTTGCCTTCAGAGGCCACAACCTTATACTTGAGATTCAGGCCACAATGCCATCCAATGAAAAACATCCATCACGCGTGCCAATGTGGAGGGGTGTCCAAATTTCATACACTCTCATAGCAATGTGCCTTTTTCCCCTTGCAATTGGAGGCTATTGGGCATATGGTCAGATGATACCACATCAAGGAGGCATGTTTGCGGCCTTGTACCGCTTCCATATGCGTGACACATCCCGATTGGTTCTCGGACTAGCAAGTTTGTTTGTTGTAATCAATGCTTTGTGCTCCTTCCAGATCTATGGCATGCCGATGTTTGACGAGATGGAGTCACAATACACTAGGAGGTTTAAGAAGGCAGCTCCATGGTGGCTTAGGGCTATCATGAGAGCTATGTATGCTTATGGATGCTACTTCTTAGCCGTGGCCGTACCTTTCTTGGGAAGCATAGCTGGTTTGCTAGGAGGGATATCATTGCCGGTGACATTAGCATATCCATGTTTCATGTGGCTAAAGATCAAGAAACCCAAGAAGTACAGTCTAAGTTGGTGGGTAAATTGGGTATTAGGGATTGTGGGAATTCTTTTAAGTATCCTGTTGATTGCTGCTGGTGTTTATGTTATAATTGACACTGGTATTACAGTGAGCTTTTTCAAGCCTCAG
>Malba_006824
ATGTCAAAAAAGCCCCTTCTGCTCTCTATAGTGCCTTCAAACGTCGTTGCTGCCCGTAGAGCTACCCCATGGATGTCTCGCACTCCCAACTTCCTCACACCTCTTGGTAGCCCCATTCGAAGGGCCATCCGACTTACCAAGCTCGACCCTCAGGACGCTTGGCTCCCCATCACCGAGTCAAGGAATGGCAATGCCTACTATGCTGCCTTCCATACCCTTTGCTCTGGAATTGGAATGCAAGCCCTTGTGGTCCCCGTCTCCTTCACCGTTCTTGGCTGGACATGGGGGACCATATGCTTGACTGTGGCGTTCATATGGCAGCTATACACCCTATGGCTTTTGGTAATGCTTCATGAATCCACTGAAACTGGGATGCGTTACAGCAGATATCTTCAACTCTTCCGCGCTACCTTCGGTGACAAAATGGCCAAGATCTTCGCTATCTTCCCCATCTATTACCTTTCGGGCGGCACCTGTGTCGCCTTGATTATCGTTGGCGGCTCCAGCATGAAGCTCTTCTTCGAAATCGTGTGTGGTCACGAATGCACCGCCAAGCCACTCACCACCGTCGAGTGGTATTTGGTCTTTACCAGCGCTGCCGTGCTTCTGTCTCAGCTCCCCAATTTGAACTCCATTGCAGGTGTCTCTCTGATTGGTGCCATCACTGCCATTGGCTTTTGTACCATTATGTGGCTCGTCGCCGTCACGGAAGGCAGGCTCGACGGCGTTTCTTACGATCCAAAAAGAGAAAACAGCAACACCGCTATGATTTTCAGTGTCCTCAATTCTCTTGGCATTATTGCTTTCGCTTTCAAAGGCCACAATCTTACCCTTGAAATTCAGGCAACTATGCCTTCAAGTGAGAAGAAACCATCTCATGTGCCAATGTGGAGAGGGGTAAAAGTTGCCTATCTAATGGTCGCAATGTGCTTGTTTCCCTTGGCAATTGGAGGATATTGGGCCTACGGACACATGATACCACCAAACGGAGGCATGCTAACCGCAATATATCAGTACCATGGACGTGACACTTCACAGTGGGTTCTGTCATTAACGAGCTTATTTGTGGTAATCAATGCGGTTAGCTCATTCCAAATCTTTGGCATGCCCATGTTTGACGATATGGAATCCAAATACATCAAACGCATGAACAAGCCGTGCCCGTGGTGGCTCCGCTCGATATCCCGAGCCATGTTCGGGTACGGCTGCTTCTTCGTAGCAGTGGCGATTCCATTCTTGGGGAGCTTTGCCGGTCTCATAGGAGGGATTTCCATTCCGATTACCTTCGTTTATCCTTCCTTGCTTTGGTTGAAAATTAAGAAGCCCAAGAAATATAGCATTATGTGGTGCCTCAATTGGGGACTCGGACTTTTGGGCACAGCTCTCTGTATAATACTCATAGCTGCTGGAGTTTATGTTGTCATTGACACCGGGATTCAAGTGAGCTTTTTTAAGCCTCAA
>Malba_006825
ATGCAGGATCAGATGGATGAGGTGGAGGAGGTGAAGTCGAGCCCAATGAGTAATCCAAACATGACCCCTAAAAGTCCGTTCGTTTCTCGTTTTATGGCGACTCCTTTGGCGAGTCCGATGAAGAAGGCGATGACAAGCATGCGAGGCTACCTAGAAGAAGTTGGACACTTGACAAAGCTTGATCCTCAGGACGCATGGCTGCCCATCACCGAGTCCAGAAACGGAAATGCCCTCTACTCCGCCTTTCACACGCTCAGTTCCGGAATCGGCATTCCAGCCCTCCTTCTTCCTTTATCTTTCGCTACTCTTGGCTGGGCATGGGGAATTATATGTCTCTCGGTGGCTTTCATGTGGCAGCTCTATACTCTCTGGTTACTGATACAACTGCACGAATCCGAATCGGGAGTGCGCTACAGCAGATACCTTCGACTTTCCATGGCAGCTTTTGGTAAGAAGCTAGGGAAAATTCTGGCATTGTTTCCAATCATGTACCTCTCAGGTGGTACGTGTGTAACCCTGATCATGATCGGAGGTGGGACCATGAAAATATTTTTCCAAATCGTGTGCGGTGAGACATGCCGCCATGTAAGTCCACCGTCAACGATAGAGTGGTACTTGGTGTTCACCGGCACTGCCATTCTTCTCGCTCAGCTTCCTAACCTCAACTCAATAGCTGGGATTTCCCTCATTGGAGCTATCACCGCCGTAAGCTACTGCACACTCATTTGGGTGGTTTCTGTCACCAAAGATAGACCCAACGGTGTTTCTTATAAGCCGCTGGAAACAAAATCTGATGCAGCCACCGTTTTTGGCGTCCTAAATGCGCTTGGGATCACTATCTTTGCTTTTAGAGGCCACAACCTTGTGCTTGAAATACAGGTATATAAT
>Malba_006826
ATGTCAAAAAAGCCCCTTCTGCTCTCTATAGTGCCTTCAAACGTCGTTGCTGCCCGTAGAGCTACCCCATGGATGTCTCGCACTCCCAACTTCCTCACACCTCTTGGTAGCCCCATTCGAAGGGCCATCCGACTTACCAAGCTCGACCCTCAGGACGCTTGGCTCCCCATCACCGAGTCAAGGAATGGCAATGCCTACTATGCTGCCTTCCATACCCTTTGCTCTGGAATTGGAATGCAAGCCCTTGTGGTCCCCGTCTCCTTCACCGTTCTTGGCTGGACATGGGGGACCATATGCTTGACTGTGGCGTTCATATGGCAGCTATACACCCTTTGGCTTTTGGTAATGCTTCATGAATCCACTGAAACTGGGATGCGTTACAGCAGATATCTTCAACTCTTCCGCGCTACCTTCGGTGACAAAATGGCCAAGATCTTCGCTATCTTCCCCATCTATTACCTTTCGGGCGGCACCTGTGTCGCCTTGATTATCGTTGGCGGCTCCAGCATGAAGCTCTTCTTCGAAATCGTGTGTGGTCACGAATGCACCGCCAAGCCACTCACCACCGTCGAGTGGTATTTGGTCTTTACCAGCGCTGCCGTGCTTCTGTCTCAGCTCCCCAATTTGAACTCCATTGCAGGTGTCTCTCTGATTGGTGCCATCACTGCCATTGGCTTTTGTACCATTATGTGGCTCGTCGCCGTCACGGAAGGCAGGCTCGACGGCGTTTCTTACGATCCAAAAAGAGAAAACAGCAACACCGCTATGATTTTCAGTGTCCTCAATTCTCTTGGCATTATTGCTTTCGCTTTCAAAGGCCACAATCTTACCCTTGAAATTCAGGCAACTATGCCTTCAAGTGAGAAGAAACCATCTCATGTGCCAATGTGGAGAGGGGTAAAAGTTGCCTATCTAATGGTCGCAATGTGCTTGTTTCCCTTGGCAATTGGAGGATATTGGGCCTACGGACACATGATACCACCAAACGGAGGCATGCTAACCGCAATATATCAGTACCATGGACGTGACACTTCACAGTGGGTTCTGTCATTAACGAGCTTATTTGTGGTAATCAATGCGGTTAGCTCATTCCAAATCTTTGGCATGCCCATGTTTGACGATATGGAATCCAAATACATCAAACGCATGAACAAGCCGTGCCCGTGGTGGCTCCGCTCGATATCCCGAGCCATGTTCGGGTACGGCTGCTTCTTCGTAGCAGTGGCGATTCCATTCTTGGGGAGCTTTGCCGGTCTCATAGGAGGGATTTCCATTCCGATTACCTTCGTTTATCCTTCCTTGCTTTGGTTGAAAATTAAGAAGCCCAAGAAATATAGCATTATGTGGTGCCTCAATTGGGGACTCGGACTTTTGGGCACAGCTCTCTGTATAATACTCATAGCTGCTGGAGTTTATGTTGTCATTGACACCGGGATTCAAATACCTTCAAGTGGAGGGATGTTAGATGCTTTGAACAAATACCACGGACACGACACATCAAAATTTGTCCTAGGATTGACGAGCATGCTCGTTGTGGTTAACTGTCTAAGCTCCTTTCAGATATATGCAATGCCGGTTTTCGACAATCTGGAATTCAGATTCACTAGCAGCATGAACAAACCTTGTCCGCGGTGGCTACGCTCCGGATTTAGGATTTTCTTCGGCTGCTTTGCATTTTTTATATCTGTTGCACTGCCATTCTTGCCCAGCTTAGCAGGACTCATCGGAGGAGTTGCGGTTCCAATCACCTTGGCGTATCCTTGTTTCATGTGGATATTGATCAAGAAACCTTGTAAATGTAGCACAATTTTTAACTGGGCACTCGGAGCCTTGGGGATAGTCCTAAGCATATTAATCATCACCGGAGCAATTTGGAACATAGTCACGATCGGAATAGAAGTCCACTTCTTCAAGCCTCTGAATAAG
>Malba_016676
ATGGACGAGAAGCCGGAAACGGAGCTGATATCCATTCCGGCGACCCCACGCGGGGTGTCCACGCCGGAGATACAGACCCCATCTGGGCAGAGGTCGCCTCGTCCGCCGTCCAAGGAGGCGAAGTCGTCGACGGCCTGGACTCCGACGTCGTTCATCTCGCCGAGGTTCCTCAGCCCCATCGGTACGCCGATGAAGAGGGTGCTCGTCAACATGAAGGGATACTTGGAGGAGGTGGGCCATCTCACCAAGCTCAACCCTCAGGACGCGTGGCTTCCCATTACCGAGTCCCGCAACGGCAACGCTCATTACGCTGCGTTTCACAACCTCAATGCTGGCGTTGGCTTCCAGGCCTTGGTGCTTCCCGTTGCCTTCTCTTTTCTCGGCTGGAGCTGGGGAACACTTTCGTTAACCATCGCCTACTTCTGGCAACTTTACACATTGTGGATTCTAGTTCAGCTTCACGAAGCAGTTCCAGGAAAACGATACAACAGATATGTTGAGCTTGCACAAGCTGCATTTGGGGAAAGATTGGGAGTTTGGCTTGCCCTCTTCCCAACCGTCTATTTATCAGCAGGAACTGCAACTGCTTTAATTCTCATAGGAGGGGAGACTATGAAACTATTTTTCCAGATAGTTTGTGGGCCTCTATGTTCATCGAATCCCCTAACAACAGTAGAGTGGTATTTAGTGTTCACTTCGCTATGTATCGTTCTATCACAGCTCCCAAACCTCAATTCGATCGCAGGACTTTCACTCGTTGGGGCTGTGACCGCCATAACCTACTCCACAATGGTTTGGGTCCTCTCTGTTAGCCAGCCAAGACCACCCACAATTTCCTATGAACCCATTTCGTTACCATCCTCTTCGGCTTCTGTCTTTGCCGTCCTGAATGCTCTTGGTATTGTAGCGTTTGCTTTCAGGGGACACAATTTAGTTCTTGAGATTCAGGCAACAATGCCATCGACCTTTAAGCACCCGGCACACGTGCCAATGTGGAGAGGAGCCAAAGTTGCTTATTTCTTCATTGCCATGTGCTTGTTCCCCGTTGCAATTGGAGGCTTCTGGGCTTATGGAAACCTTATGCCTTCTGGTGGGATTCTCAATGCCCTGTACGGATTTCACAGCCATGACATTCCGAGAGGACTCCTTGCAATGTGTTTCCTACTAGTTGTGTTTAATTGCTTAAGCAGTTTCCAGATATACTCCATGCCAGTATTCGACAGTTTTGAAGCCGGTTACACCAGCCGCACCAACCGCCCTTGTTCGATTTGGGTCCGGTCCGGTTTCCGAGTCTTTTATGGATTCATCAACTTCTTCATAGGAGTGGCACTCCCCTTCCTCTCCAGTCTTGCCGGTCTACTAGGAGGGCTCACACTTCCGGTCACTTTCGCCTATCCTTGCTTCATGTGGGTTCTTATAAAAAAACCCACAAAGTACAGCTTCAACTGGTATTTCCATTGGATCTTGGGCTGGTTGGGGATCGCCTTTAGCTTGGCATTTTCGATCGGAGGCTTGTGGAGCATGGTGAACAGCGGACTTAAATTGAAGTTCTTCAAGCCGCCAAAT
>Malba_018108
ATGTCTGAAACGGGAGGCAGTGAGATAACAACAGCCCCAATAACACCGCAGCCGCCTACACCACCCACAGAAGATCCTCCGGCATCTATGTCTCGAGCAGCATCTGCGGCTCGGGTACCACCACTGCTGATCCCGGCTCCAACCGCCACGACCACCACCGGTGGCGGTGACCAGATAACATTAAAAACCCCAAAAGCTTTAACTCCGAAATCTCGTACTCCACGGTTCATGACACCAATAGGAAGCCCCATTAGGAGGGCTCTCCACCTCACAAGGCTTGACCCTCAGGATGCTTGGCTTCCAATCACTGAGTCTAGAAACGGTAACGCTTACTATGCTGCTTTCCATACTCTCTGCTCTGGCATTGGAATTCAATCTCTTGTTCTTCCTGTGGCCTTCACTTATCTTGGGTGGACATGGGGTGTTATATGCATGACTTTGGCATTCATATGGCAACTGTATACTTTATACTTGCTGGTCCAACTTCATGAATCTTCTGAAACAGGCATACGTTTTTGTAGATACATTCAACTGTGCAATGCAACTTTTGGCGAGAAGATATCAAAGTTCTTAGCCTTGTTCCCGATTTTGTACCTATCTGGCGGCACGTGTGTGGCACTGATCGTCCTTGGAGGAGCAACATCAAAGTCGTTCTTCCAAATTGTGTGTGGAGCTACATGCACTGCAAAGCCATTGACACCAGCAGAGTGGTACTTGGTGTTTACATGTGCCGCAGCGATCCTGTCTCAGCTGCCAAACTTGAACTCCATCGCTGGAGTGTCTCTTGTTGGTGCCATAACAGCTATTGGCTACTGCACAATCATATGGGTTGTGTCTGTGGATAAGGGTAGACTTCCTCAAGTGTCTTATAATCCCTTGAAATCCAACAAAAAATTCATTCACTTTTTTGATGTTCTAAATGCACTTGGAATGATTGCCTTTGCCTTCAGAGGCCACAACCTTATACTTGAGATTCAGTCCACAATGCCATCCAATGAAAAACATCCATCACGCGTGCCAATGTGGAGGGGTGTCCTAATTTCATACACTCTCATAGCAATGTGCCTTTTCCCCCTTGCAATTGGAGGCTACTGGGCATATGGTCAAATGATACCACATCAAGGAGGCATGTTCGCAGCCTTGTTTGGCTTCCATATGCGTGACACATCCCGATTGGTTCTAGGACTAGCAAGTTTGTTTGTCGTAGTCAATGCTTTGAGCTCGTTCCAGATCTATGGCATGCCGATGTTCGACGAGATGGAGTCACATTACACTCGGAGGTTTAAGAAGGCAGCTCCATGGTGGCTTAGGGCTATCATGAGAGCTATGTTTACTTATGGATGCTACTTCATAGCTGTGGCCATACCCTTCTTGGGAAGCATAGCTGGTTTGCTAGGAGGGATTTCATTGCCAGTGACATTAGCTTATCCATGTTTCATGTGGCTAAAGATGAAGAAGCCCAAGAAGTACGGTCTAAGTTGGTGGGTAAATTGGGTATTAGGGGTTGTGGGAATACTTCTAAGTATACTGTTGATTGCTGCTGGTGTTTATGTTGTAATTGACACTGGTATTAAGGTGAGCTTTTTCAAGCCTCAG
>Malba_018109
ATGGCAGCTAATCCCATCGGAGAAGTTATTGTTGAAATTACTACTTACACCACAAGAAGCTCAGCCTCAGCTCAAGTTTTTCCCGACACAACAAGCCCCTCAAACCTAGATATTACAAGTACAAATTGGGAAGGTAGTGAGCTCAATCCACAGGACGCGTGGCTACCCGTTACTGAGTCCAGGAATGGCAATACCTACTATGCTACCTTCCATTTACTCTGTTCAGGAATTGGAACTCAAGCCCTTTTACTACCTCTTGCATTCGCTACTCTTGGATGGGCATGGGGAATTATATGCTTCTTACTAGCATTTGTGTGGCAGATCTACACCAAGTGGCTTCTCGTACATCTACACGAATCTGAAAATGGATTTCGTAACAGTAGATACCTCCACCTTGCAGTAACAGCCTTCGGTAAAAAGTTAGGGATGATTCTAGCAATGTTCCCAGTTATCTATCAATCAAATGGTGCTTGTGCACAGCTGATAATCGTAGGAGGTGGAACCTTGAAGCTTTTCTTCAAAACTGTGTGTGAGGATGGAGCCACTTGCCATCCATTGACTGGTACCGAGTGCTTCTTGTTGTTTACATGCGTGGCTGTGGTTCTCGCCCAATGTCCCAACTTGAACTCCGTAGCTAGACTCTCCTTGATCGGTGCCATCGCATCAGTTGTATATTGCACTACTGTTTGGACTCTTTCAGTTGGAAAAGGCAGGGACGATGACTACACATCATATGATCCACCAGCGATGGAGTCCACCATGGATATATTTGGTGGCAAACTGAATGCGGTTGGCATTATTTTTCTTACATTCAGAGGTCACAATGTAATTCTTGAGATACAGGGTACATTACCATCAAACCCCAAATACCCAATACATAAGCGAATGTGGAGAGGAGTGACTATAGCTTGTGCACTCATAGCCATGTGTTTTCTTCCTCTGGCCATAGGTGGATTTTGGGCTTTCGGCAACAAGGTACCCACTTTCTATAGAGGAGTATTAATCTTGGTTTCACAATTCCATGGACATAAAAACACTTCAAAATTTGTACTTGGATCATTTTGCATGCTTGTGGTGATACACAGCTTAAGCACATTCCAAATCTTTGGCATGGTGGCTTTTGATAATTTGGAGTCAAAGTACACTATCAGGAAGAACAAGCCGTGTCCAAGGTGGCTTCGAGTAGCTTTACGCATTTTCTTCGGAGGAGTGGAATTCTTCATAGCAGTTGCTCTTCCATTCTTGGGAAGCCTGGCACCTCTAATCGGAGGGTTAACATTGCCTTTGGCATATGCTTACCCATGTTTCATGTGGATTTCAATCAAGAAACCAAAGCAAAAAGGAGCAGTGTGGTGGATTAACATGGGACTTGGATGCTTAGGCTTGGCTTTGAGTGTCATTTTAGTTGTTGCAGCAGCTTGGAATTTAGCTGACAAAGGTCTAAATGCCAACTTCTTTAAGCCT
>Malba_018110
ATGATAAACTTGAAAGAGGTGGCTGTTGAAGCAAATTGCCGGGAAGAAATAACCAGGCAGAGCCATTCCTTAAGTAGCTTGTTCAGAAGCCCATCAGGTTACTCTGCTCAAGTTATTCCCATCACAACTACTCACCCAAAGGAATCAAGTGAAATTTGGGTAGGTGGTGAGCTCATTCCACAGGATGCTTGGCTGCCCATCACAGAATCCAGAAATGGGAACGTGTTTTCTGCTACCTTTCATTTACTTTGTTCAGGAATTGGAGTTCAATCGCTTTTACTGCCTCTTGCATTTGCCACTGTTGGATGGACATGGGGAATTATAGGCTTGTCACTAGCGTTCGCATGGCAACTCTACACCTCATGGCTTCTCGTACATCTACACGAATCCAACTCCGGAATTCGGTACAGTAGATACCTGCACCTCGCAATAACAGCCTTTGGTCCAAAGTTAGGGAAATTGCTCACTATATTCCCAGTAATGTACTTATCAGGGGGCACGTGTGCCCAGCTAATCATCATAGGAGGTGGAACCATGAAACTATTCCTAAAAAATGTTTGGGATGTTAACTCATTGACTGCCACAGAGTGCTTCTTGTTGTTCATCTGCATGGCTATTGTTGTGGCTCAGCTTCCCAACTTGAACTCCATAGCTTGGGTCTCACTTATTGGTGCCACCACAGCAATTGCATATTGTACTCTTATTTGGGGCCTTTCAATTGGCAAGGGGAGGCCTAGTGGCATTCCGTACAACCGACCAGAGATGGATGAAAAAATGGATAGATTTGGGATGATTCTGAATGCTCTTGGCATCATTGTTTTTGCATTCAGAGGCCACAATGTCATTCTTGAGATTCAAGGGACATTGCCATCTAGTCCAAAACAGACATCCCAAGACCAGATGTGGAGAGGAGTGACTGTATCTTATGCAGTTACAGCAATGTGCTTCCTTCCTCTTGCCGTAGCTGGGTTTTGGGCTTATGGAAACAACATACCATCTTCATATGGACGAATATTGAGCTCTTTTTCACAATTCAATGGACATAAAAGAACATCAAAATTTGTGTTGGGACTAATTTGCATACTTGTAGTGATAAACTGCTTAAGCACATTTCAAATCTACAGCATGGTAGTTTTTGATAATTTGGAGTTCAAATACACTAGCAGGAAGAACAAGCCATGTGCAAAGTGGCTTCGGATGGCTTTTCGGATTTTGTTCGGAGGACTGGTATTTTTCATAGCAGTCGCTTTTCCATTCTTGCCGAGCCTAGCACCTCTAATCGGAGGCATGACTCTACCTTTGGCATATGCTTATCCATGTTTCATGTGGATCACAATGAAGAAACCAGAGCCGAAGAGTGCTATGTGGTGTGTGAATATTGGGCTTGGATTCTTGGGGCTAAGTTTGAGTGTTGTTTTAGTCATTGCATCAGTGTGGAATTTAGCTGACAAAGGTCTACGTGCCAATTTCTTCCGGCCT
>Malba_018111
ATGGCAGCAATGGAAGAAGTGGTTGTGGAGGCAAATTGGAGCATAGATAGGGTTTGTTCCTTTAGAAGCGCAAGTAGAAGATCAGACTCTGCTCAAGTCATTCCCATCACAAGAAGTCCCACGAGTGAAGATACTAACTATCATGTTACTTCAGCTGCAAACTGGGGAGGTGGTGAGCTCAATCCACAAGATGCTTGGCTACCCATCACAGAGTCCAGGAATGGGAATACCTTTTCAGCTACCTTCCATTTGCTTTGTTCAGGAATTGGAATCCAAGCCCTTTTACTGCCTGTTGCACTTGCCACTCTTGGATGGGCATGGGGAATCATATGCTTGTCACTTGCATTTACATGGCAGCTCTACACGATATGGCTACTTGTACACCTACACGAATCCGATTCTGGAACTCGTTATAGTAGATACATTGACCTTGCAATGACGGCCTTTGGTCAAAATCTAGGGAAGTTTTTAGCTCTAGTCCCAGTAATGTACTTATCAGCTGGTACATGTGTCCAGCTAATTATCTTAGGAGGTGGAACCATAAATCTTTTCATCAAGACGGTGTGCAACGACGGGGCAAACTGTGATGCCAAGTCATTGACTAATGTAGAGTGCTTCCTGGTGTTCATGTGCATGGCTATTGTTGTGGCTCAGTTTCCCAACCTGAACTCCATAGCATGGGTCTCATTGATTGGTGCCACCACAGCTATAGCATATTGTACTTTGATTTGGGCTCTTTCAATTGGCAAGGGCAGGCCTAATGGCACTTCATACAACCCACCGGAGATGGATGACAAAATGGATAGATTTGGCGGATTTCTGAATGCTCTTGGCACCATTGTTCTTGTATTCAGAGGCCACAATGTTGTTCTTGAGATTCAGGGGACATTTCCTTTAAGTCTAAAACACCAAACTCACAAGCCAATGTGGAGAGGAGTGACTGTATCATACCTAATTATAGCAATGTGTTTGTATCCTCTTGCTATAGCTGGATTTTGGGCTTATGGAAACAAGGTACCTTCATCGAATGGAGGACTATTAATTGCAATGTCGAAATTCCATCAACATGACACATCAAAAGTTGTGCTGGGACTGATATACGTACTTGTGGTCATAAATTGTATAAGTACATTCCAAATCTACAGCATGATAATTTTCGACAAACTAGAGACGAGCTACACTAGCAGGAAGAACAAGGCATGCGCAAGGTGGCTTCGAACAACTTTCCGTCTTTTCTTTGGAGGAATGACATTCTTTGCAGCAGTAACTCTTCCATTTTTGGGTAGCTTGGCGCCTCTAATTGGAGGATTGACATTACCACTGGCATATGCTTATCCATGTTTGATGTGGATTGCGATAAAGAAACCAAAGCCTAAAAGTGTCATGTGGTGCATCAACGTGGGACTGGGAGGCTTAGGCCTTGTTCTGAGTGCTCTTTTAGTCATTGCAGCAGCATGGAACTTAGCTAGCAGAGGTCTTCATGCTAACTTCTTCAAGCCCCACGGGTTGGACACGGTCAACCACTTGGACATGGTCAAGACACGGTTT
>Malba_028780
ATGAGTAGAGAAGCAAACGAGATTAGCTCAGCTCCTATAACACCGAGGCCGGCAGCTGGGGCTCCAAAGCCTCCGGTGGCTCCACAGCCTGCGGTGTCTTGCCCGCCTTCGCAGTACAACTCACCGTCTTTGTCTAGGTCACCGCTTCTTGATGGAGTCTCAGATCAACCAGCTGCGGGAGAAGCCGTTGTGCCGGCCAGCAAGACCCCCAAGGGCTCAAGAACCCCAGCTGGTATAAGGACTCCAAGGAGGTCTTTGACTCCATTCATGACTCCCATTGGTAGCCCTGTCAGGAAGGCTTTAAAGATGACTAGGCTTGATCCTCAGGATGCTTGGCTTCCCATCACTGAGTCTAGAAATGGCAACGAGTACTATGCTGCCTTCCACACTCTTTGTTCAGGGATTGGTATCCAAGCTTTGGTGCTTCCTGTTGCTTTCACAATTCTTGGCTGGTCTTGGGGTATAATATGTTTGACTCTAGCATTCATATGGCAAAGTTACACCCTATGGATACTGGTTCATCTCCACGAGAATGTAGAAACTGGAGTACGTTACAGCAGATACATGCAGCTCTTTAGTCTCACCTATGGTGACAAAACTGCAAATTGGCTAGGGATGTTTCCGATCATGTATCTATCTGGAGGCACCTGCGTGGCCTTGATAGTGATTGGTGGAGGCACTTCCAAGCTCTTCTTCCAAACTTTATGTGGGGCCGCATGCACTTCTAAGCCATTGACAACAGTTGAATGGTACTTGGTGTTCACATGTGCTGCTGTGCTGCTATCTCTCCTGCCAAACTTGAACTCCATAGCTGGAGTTTCACTGATTGGAGCTATCACTGCAGTTGGGTACTGCACAGCGATTTGGGTGGTTTCTGTATCAGAAGGCAGGCTTCCTGGAGTTTCATATGATCCCGTTAGAGCTCCGAATGACGTGGATGGGGTGTTTAGTGTGCTCAATGCCCTTGGGATCATTGCTTTTGCCTTCAGAGGTCACAATCTTATCCTTGAGATTCAGGCCACCATGCCTTCCAGTGAGAAACATCCCTCACATGTGCCCATGTGGAGAGGAGTGAAGGTGTCCTATTCAATCATTGCTGCATGCTTGTTTCCCCTTGCAATTGGAGGCTACTGGGCTTATGGTCACTTGATACCAGCAAATGGAGGAATGCTTCCAGCTGTGTTCCAGTACCATTCACAAGATGTGTCACAATCCGTACTAGCGTTCATAAGCTTGTTTGTGGTGATAAATGCATTGTGCTCGTTCCAAATCTACGGCATGCCAATGTTTGACCACATGGAGTCCCAATACACAAGCAGAAAGAAAGCTCCACTTCCATGGTGGCTGAGGTGCATTGCTAGGGCAATGTTTGGGTTCGGTGTCTTCTTCGTCGCCGTGGCAATTCCATTTTTGGGAAGTGTGGCTGGTTTGGTTGGAGGCATATCACTGCCTGTGACTTTGGCATACCCTTGTTTCATGTGGATCAAGATTAACAAGCCTAAGAAGTATAGTCCTATGTGGTGGCTAAATTGGTCTCTTGGGATTTTGGGGATCGCTTTGAGTTTGGTTTTGATTGCAGCTGGAATATATGTTGTGATTCAAACTGGGATTAAAGTCCAATTCTTCAAGCCTCAC
>Malsi_02g010590
ATGAGTAGAGAAGCAAACGAGATTAGCTCAGCTCCTATAACACCGAGGCCGGAAGCTGGGGCTCCAAAGCCACCGGTGGCACCACAGCCTGCGGTGTCTTGCCCGCCTTCGCAGTACAACTCACCGTCTTTGTCTAGGTCACCGCTTCTTGATGGAGTCTCAGATCAACCAGCTGCGGGAGGAGCCGTTGTGCCGGCCAGCAAGACCCCCAAGGGCTCAAGAACCCCAGCTGGTATAAGGACTCCAAGGAGGTCTTTGACTCCATTCATGACTCCCATTGGTAGCCCTGTCAGGAAGGCTTTAAAGATGACTAGGCTTGATCCTCAGGATGCTTGGCTTCCCATCACTGAGTCTAGAAATGGCAACCAGTACTATGCTGCCTTCCACACTCTTTGTTCTGGGATTGGTATCCAAGCTTTGGTGCTTCCTGTTGCTTTCACAATTCTTGGCTGGTCTTGGGGTATAATATGTTTGACTCTAGCATTCATATGGCAAAGTTACACCCTATGGATACTGGTTCATCTCCACGAGAATGTAGAAACTGGAGTACGTTACAGCAGATACATGCAGCTCTTTAGTCTCACCTATGGTGACAAAATTGCAAATTGGCTAGGGATGTTTCCGATCATGTATCTATCTGGAGGCACCTGCGTGGCCTTGATAGTGATTGGTGGAGGCACTTCCAAGCTCTTCTTCCAAACTTTATGTGGGGCCGCATGCACTTCTAAGCCATTGACAACAGTTGAATGGTTCTTGGTGTTCACATGTGCTGCTGTGCTGCTATCTCTCCTGCCAAACTTGAACTCCATAGCTGGAGTTTCACTGATTGGAGCTATCACTGCGGTTGGGTACTGCACAGCGATTTGGGTGGTTTCTGTATCAGAAGGCAGGCTTCCTGGAGTTTCATATGATCCCATTAGAGCTCCGAATGATGTGGATGGGGTGTTTAGTGTGCTCAATGCCCTTGGGATCATTGCTTTTGCCTTCAGAGGTCACAATCTTATCCTTGAGATTCAGGCCACCATGCCTTCCAGTGAGAAACATCCCTCACATGTGCCCATGTGGAGAGGAGTGAAGGTGTCCTATTCAATCATTGCTGCATGCTTGTTTCCCCTTGCAATTGGAGGCTACTGGGCTTATGGTCACTTGATACCAGCAAATGGAGGAATGCTTCCAGCTGTGTTCCAGTTCCATTCAAGAGATGTGTCACAATCCGTACTAGCGTTCATAAGCTTGTTTGTGGTGATAAATGCACTGTGCTCGTTCCAAATCTACGGCATGCCAATGTTTGACCACATGGAGTCCCAATACACAAGCAGAAAGAAAGCTCCACTTCCATGGTGGCTGAGGTGCATTTCTAGGGCAATGTTTGGGTTCGGTGTCTTCTTCGTCGCCGTGGCAATTCCATTTTTGGGAAGTGTGGCTGGTTTGGTTGGAGGCATATCACTGCCTGTGACTTTGGCATATCCTTGTTTCATGTGGATCAAGATTAACAAGCCTAAGAAGTATAGTCCTATGTGGTGGCTAAATTGGTCTCTTGGGATTTTGGGGATCGCTTTGAGTTTGGTTTTGATTGCAGCTGGAATATATGTTGTGATTCAAACTGGGATTAAAGTCCAATTCTTCAAGCCTCAC
>Malsi_05g014170
ATGGTTTGGCCAACGTTGGGTTTAATTCCTATAACAATTTCCAATGGTTTCAGGGTATGGGGAATCATATTTTTGTCACTCGCATTTGTATGGCAGCTCTACAGCACATGGCTACTACTTTTCATCATAACTGTTTGCACGGATGGGGCTGCCTGTAATGCCAAGCCATTGACTAGTATAGAATGCTATTTGGTGTTTGTATGCATGGCTATTGGTGTGGCTCTGTGCTTTCCCAAAATGAACTCTATAGCTAGAGTCTCACTGCATGGTGCCGTCACGGCAATTGTGTATTGTACTATGGATTGGACTCCTGCGATCGCCAAGGGTAGGCCCCGTGACGTATCCTACAACCCCCCACCGGAGGAGACACTCGTTGCTACATATGGTGGTATACTGAATGCACTCGGTGTCATTTTTCTTGCATTCAGAGGTCACATTGTTATCCTTGAGATTCAGGGGACATTGCCCACGAGCCCAAAATACTCATCTCATAGGAGAATGTGGAGTGGAGTGACAATGGCTTATTATGTACTCATAGCAATCTGTATGTTTCCTCTGGCTATGGTTGGATTTTGGGCTTATGGAAACAAGGTGAGACCCCATTCTGTTTTCTTTTCAACTTCTAAAGACATCTCAAATTGTCACTTAGTATCACGGTCTATTGATATTCTTTTTCATTTG
>Malsi_05g014190
ATGGCAGCAATGGAAGAAGTGGTTGTGGAGGCAAATTGGAGCATAGATAGGGTTTATTCCTTTAGAAGCGCAAGTAGAAGATCAGACTCTGCTCAAGTCATTCCCATCACAAGAAGTCCCACGAGTGAAGATACTAACTATCATGTTACTTCAGCTGCAAACTGGGGAGGTGGTGAGCTCAATCCACAAGATGCTTGGCTACCCATCACAGAGTCCAGGAATGGGAATACCTTTTCAGCTACCTTCCATTTGCTTTGTTCAGGAATTGGAATCCAAGCCCTTTTACTGCCTGTTGCACTTGCCACTCTTGGATGGGCATGGGGAATCATATGCTTGTCACTTGCATTTACATGGCAGCTCTACACGATATGGCTACTTGTACACCTACATGAATCCGATTCTGGAACTCGTTATAGTAGATACATTGACCTTGCAATGACGGCCTTCGGTCAAAAGCTAGGGAAGTTTTTAGCTCTAGTCCCAGTAATGTACTTATCAGCTGGTACATGTGTCCAGCTAATTATCTTAGGAGGTGGAACCATAAAGCTTTTCATCAAGACGGTGTGCAACGACGGGGCAAACTGTGATGCCAAGTCATTGACTAATGTAGAGTGCTTCCTGGTGTTCATGTGCATGTCTATTGTTGTGGCTCAGTTTCCCAACCTGAACTCCATAGCATGGGTCTCATTGATTGGTGCCACCACAGCTATAGCATATTGTACTTTGATTTGGGCTCTTTCAATTGGCAAGGGCAGGCCTAATGGCACTTCATACAACCCACCGGAGATGGATGACAAAATGGATAGATTTGGCGGGATTCTGAATGCTCTTGGCATCATTGTTCTTGTATTCAGAGGCCACAATGTTGTTCTTGAGATTCAGGGGACATTGCCTTTAAGTCTAAAACACCAAACTCACAAGCCAATGTGGAGAGGAGTGACTGTATCATACCTAATTATAGCAATGTGTTTGTATCCTCTTGCTATAGCTGGATTTTGGGCTTATGGAAACAAGGTACCTTCATCGAATGGAGGACTATTAATTGCAATGTCGAAATTCCATCATCATGACACATCAAAAATTGTGCTGGGACTGATATACGTACTTGTGGTCATAAATTGTATAAGTACATTCCAAATCTACAGCATGATAATTTTCGACAAACTAGAGACGAGCTACACTAGCAGGAAGAACAAGGCATGCGCAAGGTGGCTTCGAACAACTTTCCGTCTTTTCTTTGGAGGAATGACATTCTTTGCAGCGGTAACTCTTCCATTTTTGGGTAGCTTGGCGCCTCTAATTGGAGGATTGACATTACCACTGGCATATGCTTATCCATGTTTGATGTGGATTGCGATAAAGAAACCAAAGCCTAAAAGTGTCATGTGGTGCATCAACGTGGGACTGGGAGGCTTAGGCCTTGTTCTGAGTGCTCTTTTAGTCATTGCAGCAGCATGGAACTTAGCTAGCAGAGGTCTTCATGCTAACTTCTTCAAGCCCCACGGGTTGGACACGGTCAACCACTTGGACATGGTCAAGACACGGTTT
>Malsi_05g014210
ATGATAAACTTGGAAGAGGTGGCTGTTGAAGCAAATTGCCGGGAAGAAATAACCAGGCAGAGCCATTCCTTAAGTAGCTTGTTCAGAAGCCCATCAGGTTACTCTGCTCAAGTTATTCCCATCACAACTACTCCCCCAAACGAATCAACTGAAATTTGGGTAGGTGGTGAGCTCATTCCACAGGATGCTTGGCTGCCCATCACAGAATCCAGAAATGGGAACGTGTTTTCTGCTACCTTTCATTTACTTTGTTCAGGAATTGGAGTTCAATCGCTTTTACTGCCTCTTGCATTTGCCACTGTTGGATGGACATGGGGAATTATAGGCTTGTCACTAGCGTTCGCATGGCAACTCTACACCTCATGGCTTCTCGTACATCTACACGAATCCAACTCCGGAATTCGGTACAGTAGATACCTGCACCTCGCAATAACAGCCTTTGGTCCAAAGTTAGGGAAATTGCTCACTATATTCCCAGTAATGTACTTATCAGGGGGCACGTGTGCCCAGCTAATCATCATAGGAGGTGGAACCATGAAACTATTCCTAAAAAATGTTTGGGATGTTAACTCATTGACTGCCACAGAGTGCTTCTTGTTGTTCATCTGCATGGCTATTGTTGTGGCTCAGCTTCCCAACTTGAACTCCATAGCTTGGGTCTCACTTATTGGTGCCACCACAGCAATTGCATATTGTACTCTTATTTGGGGCCTTTCAATTGGCAAGGGGAGGCCTAGTGGCATTTCGTACAACCCACCAGAGATGGATGAAAAAATGGATAGATTTGGGATGAGTCTGAATGCTCTTGGCATCATTGTTCTTGCATTCAGAGGCCACAATGTCATTCTTGAGATTCAAGGGACATTGCCATCTAGTCCAAAACAGACATCCCAAGACCAGATGTGGAGAGGAGTGACTGTATCTTATGCAGTTACAGCAATGTGCTTCCTTTCTCTTGCCGTAGCTGGGTTTTGGGCTTATGGAAACAACATACCATCTTCATATGGACGAATATTGAGCTCTTTTTCACAATTCAATGGACATAAAAGCACATCAAAATTTGTGTTGGGACTAATTTGCATACTTGTAGTGATAAACTGCTTAAGCACATTTCAAATCTACAGCATGGTAGTTTTTGATAATTTGGAGTTCAAATACACTAGCAGGAAGAACAAGCCATGTGCAAAGTGGCTTCGGATAGCTTTTCGGATTTTGTTCGGAGGACTGGTATTTTTCATAGCAGTCGCTTTTCCATTCTTGCCGAGCCTAGCACCTCTAATCGGAGGCATGACTCTACCTTTGGCATATGCTTATCCATGTTTCATGTGGATCACAATGAAGAAACCAGAGCCGAAGAGTGCTATGTGGTGTGTGAATATTGGGCTTGGATTCTTGGGGCTAAGTTTGAGTGTTGTTTTAGTCATTGTATCAGTGTGGAATTTAGCTGACAAAGGTCTACGTGCCAATTTCTTCCGGCCT
>Malsi_05g014220
ATGGCAGCTGATCCCATCGGAGAAGTTATTGTTGAAATTACTACTTACACCACAAGAAGCTCAGCCTCAGCTCAAGTTTTTCCCGACACAACAAGCCCCTCAAACCTAGATATTACAAGTACAAATTGGGAAGGTAGTGAGCTCAATCCACAGGACGCGTGGCTACCCGTTACTGAGTCCAGGAATGGCAATACCTACTATGCTACCTTCCATTTACTCTGTTCAGGAATTGGAACTCAAGCCCTTTTACTACCTCTTGCATTCGCTACTCTTGGATGGGCATGGGGAATTATATGCTTCTTACTAGCATTTGTGTGGCAGATCTACACCAAGTGGCTTCTCGTACATCTACACGAATCTGAAAATGGATTTCGTAACAGTAGATACCTCCACCTTGCAGTAACAGCCTTCGGTAAAAAGTTAGGGATGATTCTAGCAATGTTCCCAGTTATCTATCAATCAAATGGTGCTTGTGCACAGCTGATAATCGTAGGAGGTGGAACCTTGAAGCTTTTCTTCAAAACTGTGTGTGAGGATGGAGCCACTTGCCATCCATTGACTGGTACCGAGTGCTTCTTGTTGTTTACATGCGTGGCTGTGGTTCTCGCCCAATGTCCCAACTTGAACTCCGTAGCTAGACTCTCCTTGATCGGTGCCATCGCATCAGTTGTATATTGCACTACTGTTTGGACTCTTTCAGTTGGAAAAGGCAGGGACCATGACTACACATCATATGATCCACCAGCGATGGAGTCCACCATGGATATATTTGGTGGCAAACTGAATGCGGTTGGCATTATTTTTCTTACATTCAGAGGTCACAATGTAATTCTTGAGATACAGGGCACATTACCATCAAACCCCAAATACCCAATACATAAGCGAATGTGGAGAGGAGTGACTGTAGCTTGTGCACTCATAGCCATGTGTTTTCTTCCTCTGGCCATAGGTGGATTTTGGGCTTTCGGCAACAAGGTACCCACTTCCTATAGAGGAGTATTAATCTTGGTTTCACAATTCCATGGACATAAAAACACTTCAAAATTTGTACTAGTATCATTTTGCATGCTTGTGGTGATACACAGCTTAAGCACATTCCAAATCTTTGGCATGGTGGCTTTTGATAATTTGGAGTCAAAGTACACTATCAGGAAGAACAAGCCGTGTCCAAGGTGGCTTCGAGTAGCTTTACGCATTTTCTTCGGAGGAGTGGAATTCTTCATAGCAGTTGCTCTTCCATTCTTGGGAAGCCTGGCACCTCTAATCGGAGGGTTAACATTGCCTTTGGCATATGCTTACCCATGTTTCATGTGGATTTCAATCAAGAAACCAAAGCAAAAAGGAGCAGTGTGGTGGATTAACATGGGACTTGGATGCTTAGGCTTGGCTTTGAGTGTCATTTTAGTTGTTGCAGCAGCTTGGAATTTAGCTGACAAAGGTCTAAATGCCAACTTCTTTAAGCCT
>Malsi_05g014230
ATGTCTGAAACGGGAGGCAGTGAGATAACAACAGCCCCAATAACACCGCAGCCGCCTACACCACCCACAGAAGATCCTCCGGCGTCTATGTCTCGAGCAGCATCTGCGGCTAGGGTACCACCACTGCTGATCCCGGCTCCAACCGCCACGACCACCACCGGTGGCGGTGACCAGATAACATTAAAAACCCCAAAAGCTTTAACTCCGAAATCTCGTACTCCACGGTTCATGACACCAATAGGAAGCCCCATTAGGAGGGCTCTCCACCTCACAAGGCTTGACCCTCAGGATGCTTGGCTTCCAATCACTGAGTCTAGAAACGGTAACGCTTACTATGCTGCTTTCCATACTCTCTGCTCTGGCATTGGAATTCAATCTCTTGTTCTTCCTGTGGCCTTCACTTATCTTGGGTGGACATGGGGTGTTATATGCATGACTTTGGCATTCATATGGCAACTGTATACTTTATACTTGCTGGTCCAGCTTCATGAATCTCCTAAAACAGGCATACGTTTTTGTAGATACATTCAACTGTGCAATGCAACTTTCGGCGAGAAGATATCAAAGTTCTTAGCCTTGTTCCCGATTTTGTACCTATCTGGCGGCACGTGTGTGGCACTGATCGTCCTTGGAGGAGCAACATCAAAGTCGTTCTTCCAAATTGTGTGTGGAGCTACATGCACTGCAAAGCCATTGACACCAGCAGAGTGGTACTTGGTGTTTACATGTGCCGCAGCGATCCTGTCTCAGCTGCCAAACTTGAACTCCATCGCTGGAGTGTCTCTTGTTGGTGCCATAACAGCTATTGGCTACTGCACAATCATATGGGTTGTGTCTGTGGATAAGGGTAGACTTCCTAATGTGTCTTATGATCCCTTGAAATCCAACAAAAAATTCATTCACTTTTTTGATGTTCTAAATGCACTTGGAATGATTGCCTTTGCCTTCAGAGGCCACAACCTTATACTTGAGATTCAGTCCACAATGCCATCCAATGAAAAACATCCATCACGCGTGCCAATGTGGAGGGGTGTCCTAATTTCATACACTCTCGTAGCAATGTGCCTTTTCCCCCTTGCAATTGGAGGCTATTGGGCATATGGTCAAAAGATACCACATCAAGGAGGCATGTTTGCAGCCTTGTTCGGCTTCCATATGCTTGACACATCCCGATTGGTTCTAGGACTAGCAAGTTTGTTTGTCGTAGTCAATGCTTTGAGCTCGTTCCAGATCTATGGCATGCCGATGTTCGACGAGATGGAGTCACATTACACTAGGAGGTTTAAGAAGGCAGCTCCATGGTGGCTTAGGGCTATCATGAGAGCTATGTTTACTTATGGATGCTACTTCATAGCTGTGGCGATACCCTTCTTGGGAAGCATAGCTGGTTTGCTAGGAGGGATTTCATTGCCAGTGACATTAGCTTATCCATGTTTCATGTGGCTAAAGATGAAGAAGCCCAAGAAGTACGGTCTAAGTTGGTGGGTAAATTGGGTATTAGGGGTTGTGGGAATACTTCTAAGTATACTGTTGATTGCTGCTGGTGTTTATGTTGTAATTGACACTGGTATTACGGTGAGCTTTTTCAAGCCTCAG
>Malsi_08g000400
ATGGAGGAATATCAGAATCCAAGAAAGATGAGTGCTAGTGATGAATTTACAGTCGAAGATATTTCCACTACAATCGACCCCCCCTCCGACGATCAAATATTCCACGCCGATGACGTTCAAGGGGAACACCATGATCATCATGTTGATGGTCATGATAGTGTGGTCGCGGCGCAGGCACCTCCAATGCAGTCATCATCCCCAGAGGGACAGGGACAGGGAGAGGGCAGTGCATTTAGTTCGCCATCCATGTCAAAAAAGCCCCTTCTGCTCTCTATAGTGCCTTCAAACGTCGTTGCTGCCCGTAGAGCTACCCCATGGATGTCTCGCACTCCCAACTTCCTCACACCTCTTGGTAGCCCCATTCGAAGGGCCATCCGACTTACCAAGCTCGACCCTCAGGACGCTTGGCTCCCCATCACCGAGTCAAGGAATGGCAATGCCTACTATGCTGCCTTCCATACCCTTTGCTCTGGAATTGGAATGCAAGCCCTTGTGGTCCCCGTCTCCTTCACCGTTCTTGGCTGGACATGGGGGACCATATGCTTGACTGTGGCGTTCATATGGCAGCTATACACCCTATGGCTTTTGGTAATGCTTCATGAATCCACTGAAACTGGGATGCGTTACAGCAGATATCTTCAACTCTTCCGCGCTACCTTCGGTGACAAAATGGCCAAGATCTTCGCTATCTTCCCCATCTATTACCTTTCGGGTGGCACCTGTGTCGCCTTGATTATCGTTGGCGGCTCCAGCATGAAGCTCTTCTTCGAAATCGTGTGTGGCCACGAATGCACAGCCAAGCCACTCACCACCGTCGAGTGGTATTTGGTCTTTACCAGCGCTGCCGTGCTTCTGTCTCAGCTCCCCAATTTGAACTCCATTGCAGGTGTCTCTCTGATTGGTGCCATCACTGCCATTGGCTTTTGTACCATTATGTGGCTCGTCGCCGTCACGGAAGGCAGGCTCGACGGCGTTTCTTACGATCCAAAAAGAGAAAACAGCAACACCGCTATGATTTTCAGTGTCCTCAATTCTCTTGGCATTATTGCTTTCGCTTTCAAAGGCCACAATCTTACCCTTGAAATTCAGGCAACTATGCCTTCAAGTGAGAAGAAACCATCTCATGTGCCAATGTGGAGAGGGGTAAAAGTGGCCTATCTAATGGTCGCAATGTGCTTGTTTCCCTTGGCAATTGGAGGATATTGGGCCTACGGACACATGATACCACCAAACGGAGGCATGCTAACTGCAATATATCAGTACCATGGACGTGACACTTCACAGTGGGTTCTGTCATTAACGAGCTTATTTGTGGTAATCAATGCGGTTAGCTCATTCCAAATCTTTGGCATGCCCATGTTTGACGATATGGAATCCAAATACATCAAACGCATGAACAAGCCGTGCCCGTGGTGGCTCCGCTCGATATCCCGAGCCATGTTCGGGTACGGCTGCTTCTTCGTAGCAGTGGCGATTCCATTCTTGGGGAGCTTTGCCGGTCTCATAGGAGGGATTTCCATTCCGATTACCTTCGTTTATCCTTCCTTGCTTTGGTTGAAAATTAAGAAGCCCAAGAAATATAGCATTATGTGGTGCCTCAATTGGGGACTCGGACTTTTGGGCACAGCTCTCTGTATAATACTCATAGCTGCTGGAGTTTATGTTGTCATTGACACCGGGATTCAAGTGAGCTTTTTTAAGCCTCAA
>Malsi_08g000410
ATGGATGAGGTGGAGGAAGTGAAGTCGAGCCCAATGAGTAATCCAAACATGACCCCTAAAAGTCCGTTCGTTTCTCGTTTTATGGCGACTCCTTTGGCGAGTCCGATGAAGAAGGCGATGACAAGCATGCGAGGCTACCTAGAAGAAGTTGGACACTTGACAAAGCTTGATCCTCAGGACGCATGGCTGCCCATCACCGAGTCCAGAAACGGAAATGCCCTCTACTCCGCCTTTCACACGCTCAGTTCCGGAATCGGCATTCCAGCCCTCCTTCTTCCTTTATCTTTCGCTACTCTTGGCTGGGCATGGGGAATTATATGTCTCTCGGTGGCTTTCATGTGGCAGCTCTATACTCTCTGGTTACTGATACAACTGCACGAATCCGAATCGGGAGTGCGCTACAGCAGATACCTTCGACTTTCCATGGCAGCTTTTGGTGAGAAGCTAGGGAAAATTCTGGCATTGTTTCCAATCATGTACCTCTCAGGTGGTACGTGTGTAACCCTGATCATGATCGGAGGTGGGACCATGAAAATATTTTTCCAAATCGTGTGCGGTGAGACATGCCGCCATGTAAGTCCACCGTCAACGATAGAGTGGTACTTGGTGTTCACCGGCACTGCCATTCTTCTCGCTCAGCTTCCTAACCTCAACTCAATAGCTGGGATTTCCCTCATTGGAGCTATCACCGCCGTAAGCTACTGCACACTCATTTGGGTGGTTTCTGTCACCAAAGATAGACCCAATGGTGTTTCTTATAAGCCGCTGGAAACAAAATCTGATGCAGCCACCGTTTTTGGCGTCCTAAATGCGCTTGGGATCACTATCTTTGCTTTTAGAGGCCACAACCTTGTGCTTGAAATACAGGGAACCATGCCCTCGAACAGTCAGAGGCCGTCGCGTTTGCCGATGTGGAAGGGAGTGAAGTTCGCATATCTCATCATCGCACTGTGTCTGTTTCCCCTGGCAATTGGCGGCTACTGGGCTTACGGAAATTTCATACCTTCAAGTGGAGGGATGTTAGATGCTTTGAACAAATACCACGGACACGACACATCAAAATTTGTCCTAGGATTGACGAGCATGCTCGTTGTGGTTAACTGTCTAAGCTCCTTTCAGATATATGCAATGCCGGTTTTCGACAATCTGGAATTCAGATTCACTAGCAGCGTGAACAAACCTTGTCCGCGGTGGCTACGCTCCGGAATTAGGATTTTCTTCGGCTGCGTTGCATTTTTTATATCTGTTGCACTGCCATTCTTGCCCAGCTTAGCAGGACTCATCGGAGGAGTTGCGGTTCCAATCACCTTGGCGTATCCGTGTTTCATGTGGATATTGATCAAGAAACCTTGTAAATGTAGCACAATTTTTAACTGGGCACTCGGAGCCTTGGGGATAGTCCTAAGCATATTAATCATCACCGGAGCAATTTGGAACATAGTCACGATCGGAATAGAAGTCCACTTCTTCAAGCCTCTGAATAAG
>Malsi_08g003450
ATGGATGAGAGGCCCGAGACAGAGCTGATATCGATTCCGGCGACCCCACGCGGGGTGTCGACGCCGGAGATACAGACCCCATCTGGTCAGAGGTCCCCTCGTCTGCCGTCCAAGGAGGCGAAGTCGTCCACGGCCTGGACTCCGACGTCGTTCATCTCGCCGAGGTTCCTCAGCCCCATCGGCACGCCCATGAAGCGGGTGCTGGTCAACATGAAGGGATACTTGGAGGAGGTGGGCCACCTCACCAAGCTCAACCCGCAGGACGCGTGGCTTCCCATCACCGAATCCCGCAACGGCAACGCTCACTACGCTGCGTTTCATAACCTCAATGCCGGCGTTGGCTTCCAGGCCCTGGTGCTTCCCGTCGCCTTCTCTTTTCTCGGCTGGAGCTGGGGAACACTTTCCTTAACCATAGCCTACTTCTGGCAGCTGTACACATTGTGGATTCTAGTTCAGCTTCACGAAGCAGTCCCGGGAAAGCGGTACAACAGATATGTGGAGCTTGCACAAGCTGCATTTGGTAAGAGAGCTTACATTTACCAACAGGTCAACAACTGCAAGATTATTTGGGAAAGATTGGGAGTTTGGCTTGCTCTCTTCCCCACTGTCTATTTATCAGCAGGAACTGCAACAGCTTTAATTCTCATAGGAGGGGAGACCATGAAACTATTTTTCCAGATAGTTTGTGGACCGCTATGTTCGTCGAATCCCCTAACGACAGTTGAGTGGTACCTAGTGTTCACTTCGCTATGTATCGTTCTATCTCAGCTCCCAAACCTCAATTCGATTGCAGGACTTTCCCTCGTTGGGGCTGTGACCGCCATAACTTACTCTACAATGGTTTGGGTCCTCTCTGTTAGCCAGACAAGACCACCCACAATTTCGTATGAACCCATTTCGTTGCCAACCGCTTCGGCTTCTGTCTTTGCCGTCCTGAATGCTCTTGGTATTGTAGCCTTTGCCTTCAGGGGGCACAATTTAGTTCTCGAGATTCAGGCAACAATGCCATCGACCTTTAAGCACCCGGCTCATGTGCCAATGTGGAGGGGAGCCAAGGTTGCTTATTTCTTCATTGCCATGTGTTTGTTCCCTGTTGCAATTGGAGGCTTCTGGGCTTATGGAAACCTTATGCCTTCAGGAGGGATTCTCAATGCCCTGTACGGATTCCACAGCCATGACATTCCAAGAGGACTCCTTGCAATGTGTTTCCTACTAGTTGTGTTCAATTGCTTGAGCAGTTTCCAGATATACTCCATGCCAGTATTCGACAGTTTTGAAGCCGGTTACACCAGCCGCACCAATCGCCCTTGCTCAATTTGGGTCAGGTCTGGTTTCCGAGTTCTCTATGGATTCATCAACTTCTTCATAGGCGTGGCGCTCCCCTTCCTCTCCAGTCTTGCCGGTCTACTAGGAGGGCTCACGCTTCCGGTCACATTCGCCTATCCTTGCTTCATGTGGGTTCTTATTAAAAAACCCACAAAGTACAGCTTCAACTGGTATTTCCATTGGATCTTGGGCTGGTTGGGGATCGCCTTTAGCTTGGCATTTTCGATCGGAGGGGTATGGAGCATGGTGAACAGCGGACTTAAATTGAAGTTCTTCAAGCCGCCGAAC
>Malsi_10g013480
ATGGGGAATCATTGCTTGTCACTGGCATTTAAATGGCAGCTCTACACGATATGGTTGCTTGTACAGCACAAATCCGACTTTGGAACTCGTTGTAGTATATACATTGACCTCGCAATGACAGCCTTCGGTCAAAAGCTATCAGCTGGTACATGTGTCCAGCTAATTATCATAGGAGGTGGAACCGTAAAGCTTTTCATCAAAACGGTGTGCAACGATGGGGTAAACTGTGATGCCAAGTCATTGACTAATGTAGAGTGCTTCTTGTTGCTCATGTGCATGGCTATTGTTCCCAACTTGAACTACATAGCTTGGATACCCTACACAAATGGAGCTATGCTAAAAGCAATATCAGGATTTCATGGACATAACACCTCACAACATGTGCTTGGGCTAATTTACATAGTAATCATCATCAGCTGCTTAACGACGTACCAAATCTATGGCATGGTAGCTTTTGACATTATGAATATCAATAGCATTTACATTCCTGGGATACCTATTACGTCTCATTGGAGGAAACCACGTCTTACAAACATGGCACTTGGATGCTCTGGTCTTCTTTTGAGCCTTCTTTTTGTTGCTGCAGCAGCGTGGAGTTTAAATGCCAACTTCTTCAAGCCTTCC
>Malsi_10g013490
ATGGCAGACTTGGAAGAGGTGGTTGTTGAAGCAAATTGCAGGGAAGAAATAACTAGGCATAGCCATTCCTTAAAAAGCTTGTTCAGAAGCTCATCAGGTTACTCTGCTCAAGTCATTCCCATCACAACTACTCCCCCAAATGAATCAACTGAAAAATGGACAGGTGGTGAGCTCATTCCACAGGATGCTTGGCTGCCCATCACAGAATCCAGGAATGGGAATGTGTTTTCAGCTACCTTTCATTTACTTTGCTCAGGAATTGGGATCCAATCCCTTTTACTGCCTCTTGCGTTTGCCACTCTTGGATGGGCATTGGGAATCATATGCTTGTCACTAGCATTCGCATGGCAACTCTACACCGCATGGCTTCTTGTACATCTACACGAATCGGACACCGGAATTCGGTACAGTAGATACCTCCACCTTGCTATAACAGCCTTCGGTCCAAAGTTAGGAAAACTGCTCACTATATTCCCAGTAATGTACCTATCAGGGGGTACATGTGCCCAGCTGATCATCATAGGAGGTGGAACCATGAAGCTTTTCTTAAAAGCTGTTTGTGATGTTAACTCAGTGACTGGCACAGAGTGCTTCTTGTTGTTCGTATGCATGGCCATTGTTGTGGCTCAGTTTCCCAACTTGAACTCCATAGCTTGGGTCTCACTGATTGGTGCCACCACTGCGATTGCCTACTGTACCCTGATTTTGGGCCTTTTAATCGGCAAGGGCAGGCCTAGTGGCATTTCATACAACCCACCGGAGATGGAGTCAAACATGGATAGATTTGGTGGTGTACTGAACTCGGTTGGCATCATTTTTCTTGCATTCAAAGGTCATAATGTTATCCTTGAGATTCAAGGGACATTGCCATCTAGTCCAAAACAGAGATCTCAAAACCGGATGTGGAGAGGAGTGACTATATCTTATGCACTTAAAGCAATGTGCTTCCTTCCTCTTGCCATAGCTGGATTTTGGGCTTATGGAAACAAAATACCATCTTCATATGGAGGACTATTGACCTCTTTTTCACAGTTCAATGGGCGTAAAAACACTTCAAAAGCTGTGTTGGGACTACTTTGCATACTAGTAGTGATAAACTGCTTGAGCACTTTCCAAATCTACAGCATGGTAGTTTTTGATAATTTGGAGTTTAAGTACACTAGCAAGAAGAACAAGCCATGTGCAAGGTGGCTTCGGATAGCTTTTCGGATTTTCTTCGGAGGACTGGCATTTTTCATAGCAGTTGCTTTTCCATTCTTGCCGAGCCTAGCACCTCTAATCGGAGGCATGACACTGCCACTGGCATATGCTTATCCGTGTTTCATGTGGATCACAATGAAGAAACCGGAGCCTAAGAGTACTATGTGGTTTGTGAACATTGGACTTGGATTCTTGGGGCTGAGTTTGAGTGTTTTTTTAGTCATTGCATCAGTTTGGAATTTAGCCGACAAAGGTTTACATGCCAATTTCTTCAGACCT
>Malsi_10g013500
ATGTCTGAAACAGGAGGTGATGAGATAACCCCAGCCCCAATAACACCGGGGCCGCCTATGCCACCTACAGAAGATCCTCCAGCGTCTAAGTCTCGGGTACAACCACTGCTGATCCCTGCTTCAACCACCACCACCGGTGGTGGTGACCAGATAACACTAAAAACCCCGAAAACTTTAACCCCAAAGTCTCGTACTCCACGGTTCATGACACCAATAGGGAGCCCCGTTAGGAGGGCTTTCCACCTCACAAGGCTTGACCCTCAAGATGCTTGGCTTCCAATCACTGAATCTAGGAACGGTAACGCTTACTATGCTGCCTTCCACACTCTTTGTTCTGGTATTGGAATTCAATCTCTTGTGCTTCCTGTGGCCTTTCCTTATCTTGGGTGGACATGGGGTGTTATATGTATGACTTTGGCATTCATATGGCAACTTTACACTTTATACTTGCTGGTCCAACTTCATGAATCTCCTGAAACTGGCATCCGTTATTGCAGATACATTCAACTTTGCAATGCAACTTTTGGTGAGAAGTTATCGAAGTTCTTGGCCTTATTCCCGATTTTGTACCTATCGGGCGGCACGTGCGTGGCTCTGATTGTCCTCGGAGGAGCAACATCAAAGTCGTTCTTCCAAATTGTGTGTGGAGCTACATGCACTGCAAGGCCATTGACACCAGCAGAGTGGTACTTGGTGTTTACATGCGCCGCAGTGATTCTGTCGCAGCTACCAAACTTGAACTCCATTGCCGGAGTGTCTCTTGTTGGTGCCATCACAGCTATTGGCTACTGCACAATCATATGGGTTGTGTCTGTGGATAAGGGTAGACTTCCTCATGTGTCTTATGATCCCTTGAAATCCAACAAAAACCTCATTCACTTTTTTGATATTCTCAATGCACTTGGAATGATTGCCTTTGCCTTCAGAGGCCACAACCTTATACTTGAGATTCAGGCCACAATGCCATCCAATGAAAAACATCCATCACGCGTGCCAATGTGGAGGGGTGTCCAAATTTCATACACTCTCATAGCAATGTGCCTTTTCCCCCTTGCAATTGGAGGCTATTGGGCATATGGTCAGATGATACCACATCAAGGAGGCATGTTTGCGGCCTTGTACGGCTTCCATATGCGTGACACATCCCGATTGGTTCTCGGACTAGCAAGTTTGTTTGTTGTAATCAATGCTTTGTGCTCCTTCCAGATCTATGGCATGCCGATGTTTGACGAGATGGAGTCACAATACACTAGGAGGTTTAAGAAGGCAGCTCCATGGTGGCTTAGGGCTATCATGAGAGCTATGTATGCTTATGGATGCTACTTCTTAGCCGTGGCCGTACCTTTCTTGGGAAGCATAGCTGGTTTGCTAGGAGGGATATCATTGCCGGTGACATTAGCATATCCATGTTTCATGTGGCTAAAGATCAAGAAACCAAAGAAGTACAGTCTAAGTTGGTGGGTAAATTGGGTATTAGGGACTGTGGGAATTCTTTTAAGTATCCTGTTGATTGCTGCTGGTGTTTATGTTATAATTGACATTGGTATTACAGTGAGCTTTTTCAAGCCTCAG
>Malsi_13g016360
ATGTTGATTTTCATAATCTATGGAAAACAAGTCCCTTCATCTTCATCATCATTTGAAAACTTGAACGCATTTTCAGCTTTAACTATTCCATCATTAAATTTGGATTTGTTGATCATCAGTGCAAACAAGCGCCCTCATGACCTGACAAACTTCCATGAAACTGCTTCTTGCTTCAGATCTTGTCCAATATCCGTGCAAATTTCGAGATTGCAAGGTTCGTTTGATTTACACAATGTCGGCTCCGACGCCGTCGACCAACACAACCTCGCCGCCACCGCCCACAGCTCCGGCACCTTCTGCTTCTACGCCACAATCCTCCATCGCACCGCCTCCTTCGACTTCGAGCGCACCGCCACCAACGACCCTGTGCAGCACTTGTCATCAGCCTCGTTGCCACCACAGTCAAAATGCAGGCGTAAGAACCAGAGCAAAGATGAATCAGATGACCCGTCAGCGGCACCTTCATCCATACCAGATATATTATCCCCTGTGGTGGTCTTTGCTCATGGTGCTGGTGCTCATTCTTCTTCCGACTGGATGATCAGATACAAGAGGCTGGAAACGAAATGGATACCCATTCCGACGACCTCACACGGGGTGTCCACGCCGGAGATACAGACCCCATCTAGGCAGAGGTCGCCTCGTCCCTCGTCCAAGGAGGCCAAGTCGTCAACGGCCTGGACTCCGACGTCGTTCATCTCACTGAGGTTCCTCAGCCCTATCAGGACGCCAATGAAGAGGGTGCTCGTCAACATGAAGGGACACTTGAAGGAGGTGGGCCATCTCACCAAGCTCAATCCTCAGGACTCGTGGCTTTCCATTACCGAGTCCCACAACGGCAACGCTCATTACGCTGCGTTTCACAACCTCAATGCTGGCGTTGGCTTCCAGGCCTTGGTGTTTCCCGTTGCTTTCTCTTTTCTCGGCTGTGGACTTACAGCTGAAAAAGGTGTAAAAAAAACAGAAGTTGGTGAGCACATGGTCCAGCTGTACTCTTTGGTC
>Malsi_15g000450
ATGGATGAGGTGGAGGAAGTGAAGTCGAGCCCAATGAGTGCTGCAAATATGACCCCAAAAACTCCAAAAAGTCCGCTCGTTTCTCGTTTTATGGCGACTCCTTTGGGCAGTCCGATGAAGGCGGCGATGACAAGCATGCGAGGCTACCTAGAAGAAGTTGGACACTTGACAAAGCTTGATCATCAGGACGCATGGCTTCCTATCACCGAGTCCAGAAACGGCAATGCCCTCTACTCCGCCTTTCACACTCTCAGAGTCTCAGTCCTTCCGGAATCGGCATTCCAGCCCTCCTCCTTCCTTTATCTTTCGCTACTCTTGGCTGGTAACAGCTTTAAT
>Malsi_15g000480
ATGGAGAACCTGATCTCGTTGGTGAACAAAATCCAAAGAGCTTGTACTGCTCTAGGGGACTATGGCGAAGGTAGGGCATTCGTCGTCGCCGTCGTCGCCATCGCCGTCGGTGATAGACCCAACGGTGTTTCTTATAAGCCGCTGGAAACAAAATCTGATGCAGCCACCGTTTTCAGTGTCCTAAATGCGCTTGGGATCACTACCTTCGCTTTCAGAGGCCACAACCCTGTGCTTGAGGTACAGGGAACCATGCCTTCGAGCTCTAAACGGCCGTCGCGTTTGCCAATGTGGGAGGGAGTCATCCCATTCCTTAATATTCAAAACCGGGGGATGTTAAATGCTTTGAACAAATACCACGGACATGACACATCAAAACTTGTCCTAGGATTGACAAGCATGCTCGTCGTGGTTAACAGCCTCAGCTCCCTTCAAATATATGCAATGCTGGTTTTCGACAATCTCGAATTCAGATTTACTAGCAGCGTGAACAAACCGTGTCCTTGGTGGCTACGCTCCGGATTTAGGATTTTCTTCGGCTGCTTTGCATTTTTTATATCTATTGCACTACCATTCTTGCCCAGCCTAGCAGGAATCATCGGAGGAGTTGCGGTACCAATCACCTTGGCGTATCCATGTTTCATGTGGATACTGATTAAGAAACTTTGTAAATGTTGCACAATTTTTAACTGGGCACTCGGAGCCTTGGGGATAGTCCTTAGCATTTTAATCGTCACCGGAGCAATTTGGAACATAGTCACTATATGGGAA
>Malsi_15g003540
ATGGACGAGAGGCCGGAAACGGAGCTGATATCCATTCCGGCGACCCCACGCGGGGTGTCCACGCCGGAGATACAGACCCCATCTGGGCAGAGGTCGCCTCGTCCGCCGTCCAAGGAGGCGAAGTCGTCGACGGCCTGGACTCCGACGTCGTTCATCTCGCCGAGGTTCCTCAGCCCCATCGGTACGCCGATGAAGAGGGTGCTCGTCAACATGAAGGGATACTTGGAGGAGGTGGGCCATCTCACCAAGCTCAACCCTCAGGACGCGTGGCTTCCCATTACCGAGTCCCGCAACGGCAACGCTCATTACGCTGCGTTTCACAACCTCAATGCCGGCGTTGGCTTCCAGGCCTTGGTGCTTCCCGTTGCCTTCTCTTTTCTCGGCTGGAGCTGGGGAACACTTTCGTTAACCATCGCCTACTTCTGGCAACTTTACACATTGTGGATTCTAGTTCAGCTTCACGAAGCAGTTCCAGGAAAACGATACAACAGATATGTTGAGCTTGCACAAGCTGCATTTGGGGAAAGATTGGGAATTTGGCTTGCCCTCTTCCCAACCGTCTATTTATCAGCAGGAACTGCAACTGCTTTAATTCTCATAGGAGGGGAGACTATGAAACTATTTTTCCAGATAGTTTGTGGGCCTCTATGTTCATCGAATCCCCTAACAACAGTAGAGTGGTATTTAGTGTTCACTTCGCTATGTATCGTTCTATCGCAGCTCCCAAACCTCAATTCGATCGCAGGACTTTCACTCATTGGGGCTGTGACCGCCATAACCTACTCCACAATGGTTTGGGTCCTCTCTGTTAGCCAGCCAAGACCACCCACAATTTCCTATGAACCCATTTCGTTACCATCCTCTTCGGCTTCTGTCTTTGCCGTCCTGAATGCTCTTGGTATTGTAGCGTTTGCTTTCAGGGGACACAATTTAGTTCTTGAGATTCAGGCAACAATGCCATCGACCTTTAAGCACCCGGCACACGTGCCAATGTGGAGAGGAGCCAAAGTTGCTTATTTCTTCATTGCCATGTGCTTGTTCCCCGTTGCAATTGGAGGCTTCTGGGCTTACGGAAACCTTATGCCTTCTGGTGGGATTCTCAATGCCCTGTACGGATTTCACAGCCATGACATTCCGAGAGGACTCCTTGCAATGTGTTTCCTACTAGTTGTGTTTAATTGCTTAAGCAGTTTCCAGATATACTCCATGCCAGTATTCGACAGTTTTGAAGCCGGTTACACCAGCCGCACCAACCGCCCTTGTTCGATTTGGGTCCGGTCTGGTTTCCGAGTCTTTTATGGATTCATCAACTTCTTCATAGGAGTGGCACTCCCCTTCCTCTCCAGTCTTGCCGGTCTACTAGGAGGGCTCACACTTCCGGTCACTTTCGCCTATCCTTGCTTCATGTGGGTTCTTATAAAAAAACCCACAAAGTACAGCTTCAACTGGTATTTCCATTGGATCTTGGGCTGGTTGGGGATCGCCTTTAGCTTGGCATTTTCGATCGGAGGCTTGTGGAGCATGGTGAACAGCGGACTTAAATTGAAGTTCTTCAAGCCGCCGAAT
>Malsi_15g021660
ATGAGTGTAGAAGCAAAAGAGATTAGCTCAGCTCCCATAACACCGAGGCGGGCTGGTGGGGCTCCAAAACCTCCGGTAGCTCCACAGCCTGCGGTGTCTTGCCCGCCTTTGCAGTACAACTCACCGTCTTTGTCTAGGTCACCGCTTCTCGATGGAGCCTCAGATCAACCAGCAGCGGGAGGAGCTGTTGTGCCTGCCAGTAAGACCCCCAAGGGCTCTAGAACCCCAGCCGGAATAAGGACTCCAAGGATGTCTTTGACTCCAAGGTTCATCACTCCCATTGGTAGCCCTGTCAGGAAGGCTTTGAAGATGACTAGGCTTGATCCTGAGGATGCTTGGCTTCCCATCACTGAGTCTAGAAATGGGAACAAGTACTATGCTGCCTTCCACACACTTTGTTCTGGGATTGGTATTCAAGCTTTGGTGCTTCCTGTTGCTTTCACAATTCTTGGCTGGGCTTGGGGTATAATCTGTTTGACTCTAGCATTCATATGGCAAAGTTACACCCTATGGATACTGGTTCATCTCCACGAGAATGTAGAAACTGGAGTACGTTACAGCAGATACATACAGCTCTTTAGTCTCACCTATGGTGACAGAATAGCAAATTGGCTAGGGATGTTTCCGATCATGTACCTATCTGGAGGCACCTGCGTGGCCTTAATAGTGATTGGTGGAGGCACTTCCAAGCTCTTCTTCCAAACTTTATGTGGGGCCGCATGCAGCTCTAAGCCATTGACAACAGTTGAATGGTACTTGGTGTTCACATGTGCTGCTGTGCTGCTATCTCTGCTGCCAAACTTGAACTCCATAGCTGGAGTTTCACTTATCGGAGCTCTCACTGCAGTTGGGTACTGTACAGCGATTTGGGTGATTTCTGTATCAGAAGGCAGGCTTCCTGGAGTTTCATATGATCCCATTGAATCTGCGACTAATGTGGAGAGGGTGTTTAGTGTGCTCAATGCCCTTGGGATCATTGCTTTCGCCTTCAGAGGTCACAATCTCATCCTTGAGATTCAGGCCACCATGCCTTCTAGTGAGAAACATCCCTCACATGTGCCAATGTGGAGAGGAGTGAAGGTGTCCTATGCAATCATTGCTGCATGCTTGTTTCCCCTTGCAATTGGAGGCTACTGGGCTTATGGTCACTTGATACCAGCAAATGGAGGAATGCTTCCAGCTGTGTTCCAGTTCCATTCAAGAGATGTGTCACAATCCGTCCTAGCGCTCATAAGCTTGTTTGTGGTGATAAATGCACTGTGCTCATTCCAAATCTATGGCATGCCAATGTTTGACCACATGGAGTCCCAATACACAAGCAGAAAGAAAGCTCCACTTCCATGGTGGCTGAGGTGCATTGCTAGGGCAATGTTTGGGTTCGGAGTCTTCTTCGTCGCGGTGGCAATTCCATTTTTGGGAAGTGTGGCCGGTTTGGTTGGAGGGATAGCACTGCCTGTGACTTTAGCGTACCCATGTTTCATGTGGATCAAGATTAACAAGCCTAAGAAGTATAGTCCTATGTGGTGGCTAAATTGGTCTCTTGGGATTTTGGGGATGGCTTTGAGTTTGGTTTTGATGGCAGCTGGACTCTATGTTGTGATTCAAACTGGGATTCAAGTCAAATTCTTCAAGCCTCAC
>Malsy_02g011430
ATGAGTAGAGAAGCAAACGAGATTAGCTCAGCTCCTATAACACCGAGGCCGGAAGCTGGGGCTCCAAAGCCACCGGTGGCACCACAGCCTGCGGTGTCTTGCCCGCCTTCGCAGTACAACTCACCGTCTTTGTCTAGGTCACCGCTTCTTGATGGAGTCTCAGATCAACCAGCTGCGGGAGGAGCCGTTGTGCCGGCCAGCAAGACCCCCAAGGGCTCAAGAACCCCAGCTGGTATAAGGACTCCAAGGAGGTCTTTGACTCCATTCATGACTCCCATTGGTAGCCCTGTCAGGAAGGCTTTAAAGATGACTAGGCTTGATCCTCAGGATGCTTGGCTTCCCATCACTGAGTCTAGAAATGGCAACCAGTACTATGCTGCCTTCCACACTCTTTGTTCTGGGATTGGTATCCAAGCTCTGGTGCTTCCTGTTGCTTTCACAATTCTTGGCTGGTCTTGGGGTATAATATGTTTGACTCTAGCATTCATATGGCAAAGTTACACCCTATGGATACTGGTTCATCTCCACGAGAATGTAGAAACTGGAGTACGTTACAGCAGATACATGCAGCTCTTTAGTCTCACCTATGGTGACAAAATTGCAAATTGGCTAGGGATGTTTCCGATCATGTATCTATCTGGAGGCACCTGCGTGGCCTTGATAGTGATTGGTGGAGGCACTTCCAAGCTCTTCTTCCAAACTTTATGTGGGGCCGCATGCACTTCTAAGCCATTGACAACAGTTGAATGGTTCTTGGTGTTCACATGTGCTGCTGTGCTGCTATCTCTCCTGCCAAACTTGAACTCCATAGCTGGAGTTTCACTGATTGGAGCTATCACTGCGGTTGGGTACTGCACAGCGATTTGGGTGGTTTCTGTATCAGAAGGCAGGCTTCCTGGAGTTTCATATGATCCCATTAGAGCTCCGAATGATGTGGATGGGGTGTTTAGTGTGCTCAATGCCCTTGGGATCATTGCTTTTGCCTTCAGAGGTCACAATCTTATCCTTGAGATTCAGGCCACCATGCCTTCCAGTGAGAAACATCCCTCACATGTGCCCATGTGGAGAGGAGTGAAGGTGTCCTATTCAATCATTGCTGCATGCTTGTTTCCCCTTGCAATTGGAGGCTACTGGGCTTATGGTCACTTGATACCAGCAAATGGAGGAATGCTTCCAGCTGTGTTCCAGTTCCATTCAAGAGATGTGTCACAATCCGTACTAGCGTTCATAAGCTTGTTTGTGGTGATAAATGCACTGTGCTCGTTCCAAATCTACGGCATGCCAATGTTTGACCACATGGAGTCCCAATACACAAGCAGAAAGAAAGCTCCACTTCCATGGTGGCTGAGGTGCATTTCTAGGGCAATGTTTGGGTTCGGTGTCTTCTTCGTCGCCGTGGCAATTCCATTTTTGGGAAGTGTGGCTGGTTTGGTTGGAGGCATATCACTGCCTGTGACTTTGGCATATCCTTGTTTCATGTGGATCAAGATTAACAAGCCTAAGAAGTATAGTCCTATGTGGTGGCTAAATTGGTCTCTTGGGATTTTGGGGATCGCTTTGAGTTTGGTTTTGATTGCAGCTGGAATATATGTTGTGATTCAAACTGGGATTAAAGTCCAATTCTTCAAGCCTCAC
>Malsy_05g012800
ATGCATAAGGGGGCAGATATGGTTTGGCCAACGTTGGGTTTAATTCCTATAACAATTTCCAATGGCTTCAGGGTATGGGGAATCATATTTTTGTCACTCGCATTTGCATGGCAGCTCTACAGCACATGGCTACTACTTTTCATCATAACTGTTTGCACGGATGGGGCTGCCTGTAATGCCAAGCCATTGACTAGTATAGAATGCTATTTGGTGTTTGTATGCATGGCTATTGGTGTGGCTCTGTGCTTTCCCAAAATGAACTCTATAGCTAGAGTCTCACTGCATGGTGCCGTCACGGCAATTGTGTATTGTACTATGGATTGGACTCCTGCGATCGCCAAGGGTAGGCCCCGTGACGTATCCTACAACCCCCCACCGGAGGAGACACTCGTTGCTACATATGGTGGTATACTGAATGCACTCGGTGTCATTTTTCTTGCATTCAGAGGTCACATTGTTATCCTTGAGATTCAGGGGACATTGCCCACGAGCCCAAAATACTCATCTCATAGGAGAATGTGGAGTGGAGTGACAATGGCTTATTATGTACTCATAGCAATCTGTATGTTTCCTCTGGCTATGGGTGGATTTTGGGCTTATGGAAACAAGGTGAGACCCCATTCTGTTTTGTTTTCAACTTCTAAAGACATCTCAAATTGTCACTTAGTATCACGGTCTATTGATATTCTTTTTCATTTG
>Malsy_05g012810
ATGGCAGCAATGGAAGAAGTGGTTGTGGAGGCAAATTGGAGCATAGATAGGGTTTATTCCTTTAGAAGCGCAAGTAGAAGATCAGACTCTGCTCAAGTCATTCCCATCACAAGAAGTCCCACGAGTGAAGATACTAACTATCATGTTACTTCAGCTGCAAACTGGGGAGGTGGTGAGCTCAATCCACAAGATGCTTGGCTACCCATCACAGAGTCCAGGAATGGGAATACCTTTTCAGCTACCTTCCATTTGCTTTGTTCAGGAATTGGAATCCAAGCCCTTTTACTGCCTGTTGCACTTGCCACTCTTGGATGGGCATGGGGAATCATATGCTTGTCACTTGCATTTACATGGCAGCTCTACACGATATGGCTACTTGTACACCTACACGAATCCGATTCTGGAACTCGTTATAGTAGATACATTGACCTTGCAATGACGGCCTTTGGTCAAAAGCTAGGGAAGTTTTTAGCTCTAGTCCCAGTAATGTACTTATCAGCTGGTACATGTGTCCAGCTAATTATCTTAGGAGGTGGAACCATAAATCTTTTCATCAAGACGGTGTGCAACGACGGGGCAAACTGTGATGCCAAGTCATTGACTAATGTAGAGTGCTTCCTGGTGTTCATGTGCATGGCTATTGTTGTGGCTCAGTTTCCCAACCTGAACTCCATAGCATGGGTCTCATTGATTGGTGCCACCACAGCTATAGCATATTGTACTTTGATTTGGGCTCTTTCAATTGGCAAGGGCAGGCCTAATGGCACTTCATACAACCCACCGGAGATGGATGACAAAATGGATAGATTTGGCGGGATTCTGAATGCTCTTGGCATCATTGTTCTTGTATTCAGAGGCCACAATGTTGTTCTTGAGATTCAGGTACCTTCATCGAATGGAGGACTATTAATTGCAATGTCGAAATTCCATCAACATGACACATCAAAAATTGTGCTGGGACTGATATACGTACTTGTGGTCATAAATTGTATAAGTACATTCCAAATCTACAGCATGATAATTTTCGACAAACTAGAGACGAGCTACACTAGCAGGAAGAACAAGGCATGCGCAAGGTGGCTTCGAACAACTTTCCGTCTTTTCTTTGGAGGAATGACATTCTTTGCAGCAGTAACTCTTCCATTTTTGGGTAGCTTGGCGCCTCTAATCGGAGGATTGACATTACCACTGGCATATGCTTATCCATGTTTGATATGGATTGCGATAAAGAAACCAAAGCCTAAAAGTGTCATGTGGTGCATCAACGTGGGACTGGGAGGCTTAGGCCTTGTTCTGAGTGCTCTTTTAGTCATTGCAGCAGCATGGAACTTAGCTAGCAGAGGTCTTCATGCTAACTTCTTCAAGCCCCACGGGTTGGACACGGTCAACCACTTGGACATGGTCAAGACACGGTTT
>Malsy_05g012820
ATGATAAACTTGGAAGAGGTGGCTGTTGAAGCAAATTGCCGGGAAGAAATAACTAGGCAGAGCCATTCCTTAAGTAGCTTGTTCAGAAGCCCATCAGGTTACTCTGCTCAAGTTATTCCCATCACAACTACTCCCCCAAACGAATCAACTGAAATTTGGGTAGGTGGTGAGCTCATTCCACAGGATGCTTGGCTGCCCATCACAGAATCCAGAAATGGGAACGTGTTTTCTGCTACCTTTCATTTACTTTGTTCAGGAATTGGAGTTCAATCGCTTTTACTGCCTCTTGCATTTGCCACTGTTGGATGGACATGGGGAATTATAGGCTTGTCACTAGCGTTCGCATGGCAACTCTACACCTCATGGCTTCTCGTACATCTACACGAATCCAACTCCGGAATTCGGTACAGTAGATACCTGCACCTCGCAATAACAGCCTTTGGTCCAAAGTTAGGGAAATTGCTCACTATATTCCCAGTAATGTACTTATCAGGGGGCACGTGTGCCCAGCTAATCATCATAGGAGGTGGAACCATGAAACTATTTCTAAAAAATGTTTGGGATGTTAACTCATTGACTGCCACAGAGTGCTTCTTGCTGTTCATCTGCATGGCTATTGTTGTGGCTCAGCTTCCCAACTTGAACTCCATAGCTTGGGTCTCACTTATTGGTGCCACCACAGCAATTGCATATTGTACTCTTATTTGGGGCCTTTCAATTGGCAAGGGGAGGCCTAGTGGCATTTCGTACAACCCACCAGAGATGGATGAAAAAATGGATAGATTTGGGATGATTCTGAATGCTCTTGGCATCATTGTTCTTGCATTCAGAGGCCACAATGTCATTCTTGAGATTCAAGGGACATTGCCATCTAGTCCAAAACAGACATCCCAAAACCAGATGTGGAGAGGAGTGACTGTATCTTATGCAGTTACAGCAATGTGCTTCCTTCCTCTTGCCGTAGCTGGGTCTTGGGCTTATGGAAACAACATACCATCTTCATATGGACGAATATTGAGCTCTTTTTCACAATTCAATGGACATAAAAGAACATCAAAATTTGTGTTGGGACTAATTTGCATACTTGTAGTGATAAACTGCTTAAGCACATTTCAAATCTACAGCATGGTAGTTTTTGATAATTTGGAGTTCAAATACACTAGCAGGAAGAACAAGCCATGTGCAAAGTGGCTTCGGATGGCTTTTCGGATTTTGTTCGGAGGACTGGTATTTTTCATAGCAGTCGCTTTTCCATTCTTGCCGAGCCTAGCACCTCTAATCGGAGGCATGACTCTACCTTTGGCATATGCTTATCCATGTTTCATGTGGATCACAATGAAGAAACCAGAGCCGAAGAGTGCTATGTGGTGTGTGAATATTGGGCTTGGATTCTTGGGGCTAAGTTTGAGTGTTGTTTTAGTCATTGCATCAGTGTGGAATTTAGCTGACAAAGGTCTACGTGCCAATTTCTTCCGGCCT
>Malsy_05g012830
ATGGCAGCTGATCCCATCGGAGAAGTTATTGTTGAAATTACTACTTACACCACAAAAAGCTCAGCCTCAGCTCAAGTTTTTCCCGACACAACAAGCCCCTCAAACCTAGATATTACAAGTACAAATTGGGAAGGTAGTGAGCTCAATCCACAGGACGCGTGGCTACCCGTTACTGAGTCCAGGAATGGCAATACTTACTATGCTACCTTCCATTTACTCTGTTCAGGAATTGGAACTCAAGCCCTTTTACTACCTCTTGCATTCGCTACTCTTGGATGGGCATGGGGAATTATATGCTTCTTACTAGCATTTGTGTGGCAGATCTACACCAAGTGGCTTCTCGTACATCTACACGAATCTGAAAATGGATTTCGTAACAGTAGATACCTCCACCTTGCAGTAACAGCCTTCGGTAAAAAGTTAGGGATGATTCTAGCAATGTTCCCAGTTATCTATCAATCAAATGGTGCTTGTGCACAGCTGATAATCGTAGGAGGTGGAACCTTGAAGCTTTTCTTCAAAACTGTGTGTGAGGATGGAGCCACTTGCCATCCATTGACTGGTACCGAGTGCTTCTTGTTGTTTACATGCGTGGCTGTGGTTCTCGCCCAATGTCCCAACTTGAACTCCGTAGCTAGACTCTCCATGATCGGTGCCATCGCATCAGTTGTATATTGCACTACTGTTTGGACTCTTTCAGTTGGAAAAGGCAGGGACCATGACTACACATCATATGATCCACCAGCGATGGAGTCCACCATGGATATATTTGGTGGCAAACTGAATGCGGTTGGCATTATTTTTCTTACATTCAGAGGTCACAATGTAATTCTTGAGATACAGGGCACATTACCATCAAACCCCAAATACCCAATACATAAGCGAATGTGGAGAGGAGTGACTGTAGCTTGTGCACTCATAGCCATGTGTTTTCTTCCTCTGGCCATAGGTGGATTTTGGGCTTTCGGCAACAAGGTACCCACTTCCTATAGAGGAGTATTAATCTTGGTTTCACAATTCCATGGACATAAAAACACTTCAAAATTTGTACTTGGATCATTTTGCATGCTTGTGGTGATACACAGCTTAAGCACATTCCAAATCTTTGGCATGGTGGCTTTTGATAATTTGGAGTCAAAGTACACTATCAGGAAGAACAAGCCGTGTCCAAGGTGGCTTCGAGTAGCTTTACGCATTTTCTTCGGAGGAGTGGAATTCTTCATAGCAGTTGCTCTTCCATTCTTGGGAAGCCTGGCACCTCTAATCGGAGGGTTAACATTGCCTTTGGCATATGCTTACCCATGTTTCATGTGGATTTCAATCAAGAAACCAAAGCAAAAAGGATCAGTGTGGTGGATTAACATGGGACTTGGATGCTTAGGCTTGGCTTTGAGTGTCATTTTAGTTGTTGCAGCAGCTTGGAATTTAGCTGACAAAGGTCTAAATGCCAACTTCTTTAAGCCT
>Malsy_05g012840
ATGTCTGAAACGGGAGGCAGTGAGATAACAACAGCCCCAATAACACCGCAGCCGCCTACACCACCCACAGAAGATCCTCCGGCGTCTATGTCTCGAGCAGCATCTGCGGCTAGGGTACCACCACTGCTGATCCCGGCTCCAACCGCCACGACCACCACCGGTGGCGGTGACCAGATAACATTAAAAACCCCAAAAGCTTTAACTCCGAAATCTCGTACTCCACGGTTCATGACACCAATAGGAAGCCCCATTAGGAGGGCTCTCCACCTCACAAGGCTTGACCCTCAGGATGCTTGGCTTCCAATCACTGAGTCTAGAAACGGTAACGCTTACTATGCTGCTTTCCATACTCTCTGCTCTGGCATTGGAATTCAATCTCTTGTTCTTCCTGTGGCCTTCACTTATCTTGGGTGGACATGGGGTGTTATATGCATGACTTTGGCATTCATATGGCAACTGTATACTTTATACTTGCTGGTCCAGCTTCATGAATCTCCTGAAACAGGCATACGTTTTTGTAGATACATTCAACTGTGCAATGCAACTTTTGGCGAGAAGATATCAAAGTTCTTAGCCTTGTTCCCGATTTTGTACCTATCTGGCGGCACGTGTGTCGCACTGATCGTCCTTGGAGGAGCAACATCAAAGTCGTTCTTCCAAATTGTGTGTGGAGCTACATGCACTGCAAAGCCATTGACACCAGCAGAGTGGTACTTGGTGTTTACATGTGCCGCAGCGATCCTGTCTCAGCTGCCAAACTTGAACTCCATCGCTGGAGTGTCTCTTGTTGGTGCCATAACAGCTATTGGCTACTGCACAATCATATGGGTTGTGTCTGTGGATAAGGGTAGACTTCCTAATGTGTCTTATGATCCCTTGAAATCCAACAAAAAATTCATTCACTTTTTTGATGTTCTAAATGCACTTGGAATGATTGCCTTTGCCTTCAGAGGCCACAACCTTATACTTGAGATTCAGATACCACATCAAGGAGGCATGTTCGCAGCCTTGTTTGGCTTCCATATGCGTGACACATCCCGATTGGTTCTAGGACTAGCAAGTTTGTTTGTCGTAGTCAATGCTTTGAGCTCGTTCCAGATCTATGGCATGCCGATGTTCGACGAGATGGAGTCACATTACACTAGGAGGTTTAAGAAGGCAGCTCCATGGTGGCTTAGGGCTATCATGAGAGCTATGTTTACTTATGGATGCTACTTCATAGCTGTGGCCATACCCTTCTTGGGAAGCATAGCTGGTTTGCTAGGAGGGATTTCATTGCCAGTGACATTAGCTTATCCATGTTTCATGTGGCTAAAGATGAAGAAGCCCAAGAAGTACGGTCTAAGTTGGTGGGTAAATTGGGTATTAGGGGTTGTGGGAATACTTCTAAGTATACTGTTGATTGCTGCTGGTGTTTATGTTGTAATTGACACTGGTATTACGGTGAGCTTTTTCAAGCCTCAG
>Malsy_08g001030
ATGGAGGAATATCAGAATCCAAGAAAGATGAGTGCTAGTGATGAATTTACAGTCGAAGATATTTCCACTACAATCGACCCCCCCTCCGACGATCAAATATTCCACGCCGATGACGTTCAAGGGGAACACCATGATCATCATGTTGATGGTCATGATAGTGTGGTCGCGGCGCAGGCACCTCCAATGCAGTCATCATCCCCAGAGGGACAGGGACAGGGAGAGGGCAGTGCATTTAGTTCGCCATCCATGTCAAAAAAGCCCCTTCTGCTCTCTATAGTGCCTTCAAACGTCGTTGCTGCCCGTAGAGCTACCCCATGGATGTCTCGCACTCCCAACTTCCTCACACCTCTTGGTAGCCCCATTCGAAGGGCCATCCGACTTACCAAGCTCGACCCTCAGGACGCTTGGCTCCCCATCACCGAGTCAAGGAATGGCAATGCCTACTATGCTGCCTTCCATACCCTTTGCTCTGGAATTGGAATGCAAGCCCTTGTGGTCCCCGTCTCCTTCACCGTTCTTGGCTGGACATGGGGGACCATATGCTTGACTGTGGCGTTCATATGGCAGCTATACACCCTATGGCTTTTGGTAATGCTTCATGAATCCACTGAAACTGGGATGCGTTACAGCAGATATCTTCAACTCTTCCGCGCTACCTTCGGTGACAAAATGGCCAAGATCTTCGCTATCTTCCCCATCTATTACCTTTCGGGTGGCACCTGTGTCGCCTTGATTATCGTTGGCGGCTCCAGCATGAAGCTCTTCTTCGAAATCGTGTGTGGCCACGAATGCACAGCCAAGCCACTCACCACCGTCGAGTGGTATTTGGTCTTTACCAGCGCTGCCGTGCTTCTGTCTCAGCTCCCCAATTTGAACTCCATTGCAGGTGTCTCTCTGATTGGTGCCATCACTGCCATTGGCTTTTGTACCATTATGTGGCTCGTCGCCGTCACGGAAGGCAGGCTCGACGGCGTTTCTTACGATCCAAAAAGAGAAAACAGCAACACCGCTATGATTTTCAGTGTCCTCAATTCTCTTGGCATTATTGCTTTCGCTTTCAAAGGCCACAATCTTACCCTTGAAATTCAGGCAACTATGCCTTCAAGTGAGAAGAAACCATCTCATGTGCCAATGTGGAGAGGGGTAAAAGTTGCCTATCTAATGGTCGCAATGTGCTTGTTTCCCTTGGCAATTGGAGGATATTGGGCCTACGGACACATGATACCACCAAACGGAGGCATGCTAACTGCAATATATCAGTACCATGGACGTGACACTTCACAGTGGGTTCTGTCATTAACGAGCTTATTTGTGGTAATCAATGCGGTTAGCTCATTCCAAATCTTTGGCATGCCCATGTTTGACGATATGGAATCCAAATACATCAAACGCATGAACAAGCCGTGCCCGTGGTGGCTCCGCTCGATATCCCGAGCCATGTTCGGGTACGGCTGCTTCTTCGTAGCAGTGGCGATTCCATTCTTGGGGAGCTTTGCCGGTCTCATAGGAGGGATTTCCATTCCGATTACCTTCGTTTATCCTTCCTTGCTTTGGTTGAAAATTAAGAAGCCCAAGAAATATAGCATTATGTGGTGCCTCAATTGGGGACTCGGACTTTTGGGCACAGCTCTCTGTATAATACTCATAGCTGCTGGAGTTTATGTTGTCATTGACACCGGGATTCAAAGGAACCCTCCGAATCAGAACATGCAGGATCAGATGGATGAGGTGGAGGAAGTGAAGTCGAGCCCAATGAGTAATCCAAACATGACCCCTAAAAGTCCGTTCGTTTCTCGTTTTATGGCGACTCCTTTGGCGAGTCCGATGAAGAAGGCGATGACAAGCATGCGAGGCTACCTAGAAGAAGTTGGACACTTGACAAAGCTTGATCCTCAGGACGCATGGCTGCCCATCACCGAGTCCAGAAACGGAAATGCCCTCTACTCCGCCTTTCACACGCTCAGTTCCGGAATCGGCATTCCAGCCCTCCTTCTTCCTTTATCTTTCGCTACTCTTGGCTGGGCATGGGGAATTATATGTCTCTCGGTGGCTTTCATGTGGCAGCTCTATACTCTCTGGTTACTGATACAACTGCACGAATCCGAATCGGGAGTGCGCTACAGCAGATACCTTCGACTTTCCATGGCAGCTTTTGGTGAGAAGCTAGGGAAAATTCTGGCATTGTTTCCAATCATGTACCTCTCAGGTGGTACGTGTGTAACCCTGATCATGATCGGAGGTGGGACCATGAAAATATTTTTCCAAATCGTGTGCGGTGAGACATGCCGCCATGTAAGTCCACCGTCAACGATAGAGTGGTACTTGGTGTTCACCGGCACTGCCATTCTTCTCGCTCAGCTTCCTAACCTCAACTCAATAGCTGGGATTTCCCTCATTGGAGCTATCACCGCCGTAAGCTACTGCACACTCATTTGGGTGGTTTCTGTCACCAAAGATAGACCCAACAGTGTTTCTTATAAGCCGCTGGAAACAAAATCTGATGCAGCCACCGTTTTTGGCGTCCTAAATGCGCTTGGGATCACTATCTTTGCTTTTAGAGGCCACAACCTTGTGCTTGAAATACAGGGAACCATGCCCTCGAACAGTCAGAGGCCGTCGCGTTTGCCGATGTGGAAGGGAGTGAAGTTCGCATATCTCATCATCGCACTGTGTCTGTTTCCCCTGGCAATTGGCGGCTACTGGGCTTACGGAAATTTCATACCTTCAAGTGGAGGGATGTTAGATGCTTTGAACAAATACCACGGACACGACACATCAAAATTTGTCCTAGGATTGACGAGCATGCTCGTTGTGGTTAACTGTCTAAGCTCCTTTCAGATATATGCAATGCCGGTTTTCGACAATATGGAATTCAGATTCACTAGCAGCATGAACAAACCTTGTCCGCGGTGGCTACGCTCCGGAATTAGGATTTTCTTCGGCTGCGTTGCATTTTTTATATCTGTTGCACTGCCATTCTTGCCCAGCTTAGCAGGACTCATCGGAGGAGTTGCGGTTCCAATCACCTTGGCGTATCCGTGTTTCATGTGGATATTGATCAAGAAACCTTGTAAATGTAGCACAATTTTTAACTGGGCACTCGGAGCCTTGGGGATAGTCCTAAGCATATTAATCATCACCGGAGCAATTTGGAACATAGTCACGATCGGAATAGAAGTCCACTTCTTCAAGCCTCTGAATAAG
>Malsy_08g003810
ATGGATGAGAGGCCCGAGACGGAGCTGATATCGATTCCGGCGACCCCACGCGGGGTGTCGACGCCGGAGATACAAACCCCATCTGGTCAGAGGTCCCCTCGCCTGCCGTCCAAGGAGGCTAAGTCGTCCACGGCCTGGACTCCGACATCGTTCATCTCGCCCAGGTTCCTCAGCCCCATCGGCACGCCCATGAAGCGGGTGCTGGTCAACATGAAGGGATACTTGGAGGAGGTGGGCCACCTCACCAAGCTCAACCCGCAGGACGCGTGGCTTCCCATCACCGAATCCCGCAACGGCAACGCTCACTACGCTGCGTTTCATAACCTCAATGCCGGCGTTGGCTTCCAGGCCCTGGTGCTTCCCGTCGCCTTCTCTTTTCTCGGCTGGAGCTGGGGAACACTTTCCTTAACCATAGCCTACTTCTGGCAGCTATACACATTGTGGATTCTAGTTCAGCTTCACGAAGCAGTCCCGGGAAAGCGGTACAACAGATATGTGGAGCTTGCACAAGCTGCATTTGGGGAAAGATTGGGAGTTTGGCTTGCTCTCTTCCCCACTGTCTATTTATCAGCAGGAACTGCAACAGCTTTAATTCTCATAGGAGGGGAGACCATGAAACTATTTTTCCAGATAGTTTGTGGACCGCTATGTTCGTCGAATCCCCTAACGACAGTTGAGTGGTACCTAGTGTTCACTTCGCTATGTATCGTTCTATCTCAGCTCCCAAACCTCAATTCGATTGCAGGACTTTCGCTCGTTGGGGCTGTGACCGCCATAACTTACTCTACAATGGTTTGGGTCCTCTCTGTTAGCCAGACAAGACCACCCACAATTTCGTATGAACCCATTTCGTTGCCAACCGCTTCGGCTTCTGTCTTTGCCGTCCTGAATGCTCTTGGTATTGTAGCCTTTGCTTTCAGGGGGCACAATTTAGTTCTCGAGATTCAGGCAACAATGCCATCGACCTTTAAGCACCCGGCTCATGTGCCAATGTGGAGGGGAGCCAAGGTTGCTTATTTCTTCATTGCCATGTGTTTGTTCCCTGTTGCAATTGGAGGCTTCTGGGCTTATGGAAACCTTATGCCTTCAGGAGGGATTCTCAATGCCCTGTACGGATTCCACAGCCATGACATTCCAAGAGGACTCCTTGCAATGTGTTTCCTACTAGTTGTGTTCAATTGCTTGAGCAGTTTCCAGATATACTCCATGCCAGTATTCGACAGTTTTGAAGCCGGTTACACCAGCCGCACCAATCGCCCTTGCTCAATTTGGGTCAGGTCTGGTTTCCGAGTTCTCTATGGATTCATCAACTTCTTCATAGGCGTGGCGCTCCCCTTCCTCTCCAGTCTTGCCGGTCTACTAGGAGGGCTCACGCTTCCGGTCACATTCGCCTATCCTTGCTTCATGTGGGTTCTTATTAAAAAACCCACAAAGTACAGCTTCAACTGGTATTTCCATTGGATCTTGGGCTGGTTGGGGATCGCCTTTAGCTTGGCATTTTCGATCGGAGGGGTATGGAGCATGGTGAACAGCGGACTTAAATTGAAGTTCTTCAAGCCGCCGAAC
>Malsy_10g012870
ATGGGGAATCATTGCTTGTCACTGGCATTTAAATGGCAGCTCTACACGATATGGTTGCTTGTACAGCACAAATCCGACTTTGGAACTCGTTGTGGTATATACATTGACCTAGCAATGACAGCCTTCGGTCAAAAGCTATCAGCTGGTACATGTGTCCAGCTAATTATCATAGGAGGTGGAACCGTAAAGCTTTTCATCAAAACGGGGTGCAACGATGGGGTAAACTGTGATGCCAAGTCATTGACTAATGTAGAGTGCTTCTTGTTGCTCATGTGCATGGCTATTGTTCCCAACTTGAACTACATAGCTTGGGTCTCATTGATTGGTGCTACCACAGCTATTGCATGTTGTACTTTGATTTGGGCTGGTAGGCCTGAGAATGTGGAGTGGAGGAACAATGGCATATGTACACATAGCCATGTGAATATATGTTTCCTCTGGCCATATATAGTTGGATTTTGCACATTCCGTTTTCTTTTCTTCGTTAACTGCAAAATATCTCAAACTCCAATTATCTCAAACTCAAATTATCAATATATACCCTACACAAATGGAGCTATGCTAAAAGCAGTATCAGAATTTCATGGACATAACACCTCACAACATGTGCTTGGGCTAATTTACATAGTAATCATCATCAGCTGCTTAACGACGTACCAAATCTATGGCATGGTAGCTTTTGACATTATGAATATCAAGTACACCAGTTGGAAGAAGGAGAAATGCCTGAGATGGCTTCAGATAGTTATTCGCCTTCTCTTCGGAGGACTGATTTTTTTTTTTTTTTTTAATATCAGTAGCATTTACATTCCTGGGATACCTATTACTTCTCATTGGAGGAAACCACGTCTTACAAACATGGCACTTGGATGCTCTGGTCTTCTTTTGAGCCTTCTTTTTGTTGCTGCAGCAGCGTGGAGTTTAAATGCCAACTTCTTCAAGCCTTCC
>Malsy_10g012890
ATGAGTGAGTGGCTTGAATTTTACAGCAATTGGAGGAAAATGGCAGACTTGGAAGAGGTGGTTGTTGAAGCAAATTGCAGGGAAGAAATAACTAGGCATAGCCATTCCTTAAAAAGCTTGTTCAGAAGCTCATCAGGTTACTCTGCTCAAGTCATTCCCATCACAACTACTCCCCCAAATGAATCAACTGAAAAATGGACAGGTGGTGAGCTCATTCCACAGGATGCTTGGCTGCCCATCACAGAATCCAGGAATGGGAATGTGTTTTCAGCTACCTTTCATTTACTTTGCTCAGGAATTGGGATCCAATCCCTTTTACTGCCTCTTGCGTTTGCCACTCTTGGATGGGCATTGGGAATTATATGCTTGTCACTAGCATTCGCATGGCAACTCTACACCGCATGGCTTCTTGTACATCTACACGAATCGGACACCGGAATTCGGTACAGTAGATACCTCCACCTTGCTATAACAGCCTTCGGTCCAAAGTTAGGAAAACTGCTCACTATATTCCCAGTAATGTACCTATCAGGGGGTACATGTGCCCAGCTGATCATCATAGGAGGTGGAACCATGAAGCTTTTCTTAAAAGCTGTTTGTGATGTTAACTCAGTGACTGGCACAGAGTGCTTCTTGTTGTTCGTATGCATGGCCATTGTTGTGGCTCAGTTTCCCAACTTGAACTCCATAGCTTGGGTCTCACTGATTGGTGCCACCACTGCGATTGCCTACTATACCCTGATTTGGGGCCTTTTAATCGGCAAGGGCAGGCCTAGTGGCATTTCATACAACCCACCGGAGATGGAGTCAAACATGGATAGATTTGGTGGTGTACTGAACTCGGTTGGCATCATTTTTCTTGCATTCAAAGGTCATAATGTTATCCTTGAGATTCAAGGGACATTGCCATCTAGTCCAAAACAGAGATCTCAAAACCGGATGTGGAGAGGAGTGACTATATCTTATGCACTTAAAGCAATGTGCTTCCTTCCTCTTGCCATAGCTGGATTTTGGGCTTATGGAAACAAAATACCATCTTCATATGGAGGACTATTGACCTCTTTTTCACAGTTCAATGGGCGTAAAAACACTTCAAAAGCTGTGTTGGGACTACTTTGCATACTAGTAGTGATAAACTGCTTGAGCACTTTCCAAATCTACAGCATGGTAGTTTTTGATAATTTGGAGTTTAAGTACACTAGCAAGAAGAACAAGCCATGTGCAAGGTGGCTTCGGATAGCTTTTCGGATTTTCTTCGGAGGACTGGCATTTTTCATAGCAGTTGCTTTTCCATTCTTGCCGAGCCTAGCACCTCTAATCGGAGGCATGACACTGCCACTGGCATGTGCTTATCCGTGTTTCATGTGGATCACAATGAAGAAACCGGAGCCTAAGAGTACTATGTGGTTTGTGAACATTGGACTTGGATTCTTGGGGCTGAGTTTGAGTGTTGTTTTAGTCATTGCATCAGTTTGGAATTTAGCCGACAAAGGTTTACATGCCAATTTCTTCAGACCT
>Malsy_10g012900
ATGTCTGAAACAGGAGGTGATGAGATAACCCCAGCCCCAATAACACCGGGGCCGCCTATGCCACCTACAGAAGATCCTCCAGCGTCTAAGTCTCGGGTACAACCACTGCTGATCCCTGCTTCAACCACCACCACCGGTGGTGGTGACCAGATAACACTAAAAACCCCGAAAACTTTAACCCCAAAGTCTCGTACTCCACGGTTCATGACACCAATAGGGAGCCCCGTTAGGAGGGCTTTCCACCTCACAAGGCTTGACCCTCAAGATGCTTGGCTTCCAATCACTGAATCTAGGAACGGTAACGCTTACTATGCTGCCTTCCACACTCTTTGTTCTGGTATTGGAATTCAATCTCTTGTGCTTCCTGTGGCCTTTCCTTATCTTGGGTGGACATGGGGTGTTATATGTATGACTTTGGCATTCATATGGCAACTTTACACTTTATACTTGCTGGTCCAACTTCATGAATCTCCTGAAACTGGCATCCGTTATTGCAGATACATTCAACTTTGCAATGCAACTTTTGGTGAGAAGTTATCGAAGTTCTTGGCCTTATTCCCGATTTTGTACCTATCGGGCGGCACGTGCGTGGCTCTGATTGTCCTCGGAGGAGCAACATCAAAGTCGTTCTTCCAAATTGTGTGTGGAGCTACATGCACTGCAAGGCCATTGACACCAGCAGAGTGGTACTTGGTGTTTACATGCGCCGCAGTGATTCTGTCGCAGCTACCAAACTTGAACTCCATTGCCGGAGTGTCTCTTGTTGGTGCCATCACAGCTATTGGCTACTGCACAATCATATGGGTTGTGTCTGTGGATAAGGGTAGACTTCCTCATGTGTCTTATGATCCCTTGAAATCCAACAAAAACCTCATTCACTTTTTTGATATTCTCAATGCACTTGGAATGATTGCCTTTGCCTTCAGAGGCCACAACCTTATACTTGAGATTCAGGCCACAATGCCATCCAATGAAAAACATCCATCACGCGTGCCAATGTGGAGGGGTGTCCAAATTTCATACACTCTCATAGCAATGTGCCTTTTCCCCCTTGCAATTGGAGGCTATTGGGCATATGGTCAGATGATACCACATCAAGGAGGCATGTTTGCGGCCTTGTACGGCTTCCATATGCGTGACACATCCCGATTGGTTCTCGGACTAGCAAGTTTGTTTGTTGTAATCAATGCTTTGTGCTCCTTCCAGATCTATGGCATGCCGATGTTTGACGAGATGGAGTCACAATACACTAGGAGGTTTAAGAAGGCAGCTCCATGGTGGCTTAGGGCTATCATGAGAGCTATGTATGCTTATGGATGCTACTTCTTAGCCGTGGCCGTACCTTTCTTGGGAAGCATAGCTGGTTTGCTAGGAGGGATATCATTGCCGGTGACATTAGCATATCCATGTTTCATGTGGCTAAAGATCAAGAAACCCAAGAAGTACAGTCTAAGTTGGTGGGTAAATTGGGTATTAGGGACTGTGGGAATTCTTTTAAGTATCCTGTTGATTGCTGCTGGTGTTTATGTTATAATTGACACTGGTATTACAGTGAGCTTTTTCAAGCCTCAG
>Malsy_14g003700
ATGGACGAGAGGCCGGCAACGGAGCTGATATCCATTCCGGCGACCCCACGCGGGGTGTCCACGCCGGAGATACAGACCCCATCTGGGCAGAGGTCGCCTCGTCCGCCGTCCAAGGAGGCGAAGTCGTCGACGGCCTGGACTCCGACATCGTTCATCTCGCCAAGGTTCCTCAGCCCCATCGGTACGCCGATGACGAGTGTGCTCGTCAATATGAAGGGATACTTGGAGGAGGTGGGCCATCTCACCAAGCTCAACCCTCAGGACGCGTGGCTTCCCATTACCGAGTCCCGCAACGGCAACGCTCATTACGCTGCGTTTCACAACCTCAATGCCGGCGTTGGCTTCCAGGCCTTGGTGCTTCCCGTTGCCTTCTCTTTTCTCGGCTGTTTTCTGCTTCCTCGGAGGAATGTGCAGTGTTGCATCCAC
>Malsy_15g000280
ATGCAGAATCAGATGGATGAGGTGGAGGAAGTGAAGTCGAGCCCAATGAGTGCTGCAAATATGACCCCAAAAAGTCCGCTTGTTTCTCGTTTTATGGCGACTCCTTTGGGCAGTCCGATGAAGGCGGCGATGACAAGCATGCGAGGCTACCTAGAAGAAGTTGGACACTTGACAAAGCTTGATCATCAGGACGCATGGCTTCCTATCACCGAGTCCAGAAACGGCAATGCCCTCTACTCCGCCTTTCACACTCTCAGTCCTTCCGGAATCGGCATTCCAGCCCTCCTCCTTCCTTTATCTTTCGCTACTCTTGGCTGG
>Malsy_15g000290
ATGGCGAAGGTAGGGCATTCGTCGTCGCCGTCGTTGCCATCGCCGTCGGTGGTTAGGTCAACTCCCGCCGGGATTTCCCTCACTGGGGCTATGACTGCCGTAAGCTACTGCACACTCATTTGGGTGGTTTCTGTCACCAAAGATAGACCCAACGGTGTTTCTTATAAGCCGCTGGAAACAAAATCTGATGCAGCCACCGTTTTCAGTGTCCTAAATGCGCTTGGGATCACTACCTTCGCTTTCAGAGGCCACAACCCTGTGCTTGAGATACAGGGAACCATGCCTTCGAGCTCTAAACGGCCGTCGCGTTTGCCAATGTGGGAGGGAGTCATCCCATTCCTTAATATTCAAAACGTCTTTTGCTTT
>Malsy_15g002910
ATGGACGAGAGGCCGGAAACGGAGCTGATATCCATTCCGGCGACCCCACGCGGGGTGTCCACGCCGGAGATACAGACCCCATCTGGGCAGAGGTCGCCTCGTCCGCCGTCCAAGGAGGCGAAGTCGTCGACGGCCTGGACTCCGACGTCGTTCATCTCGCCGAGGTTCCTCAGCCCCATCGGTACGCCGATGAAGAGGGTGCTCGTCAACATGAAGGGATACTTGGAGGAGGTGGGCCATCTCACCAAGCTCAACCCTCAGGACGCGTGGCTTCCCATTACCGAGTCCCGCAACGGCAACGCTCATTACGCTGCGTTTCACAACCTCAATGCCGGCGTTGGCTTCCAGGCCTTGGTGCTTCCCGTTGCCTTCTCTTTTCTCGGCTGGAGCTGGGGAACACTTTCGTTAACCATCGCCTACTTCTGGCAACTTTACACATTGTGGATTCTAGTTCAGCTTCACGAAGCAGTTCCAGGAAAACGATACAACAGATATGTTGAGCTTGCACAAGCTGCATTTGGGGAAAGATTGGGAGTTTGGCTTGCCCTCTTCCCAACCGTCTATTTATCAGCAGGAACTGCAACTGCTTTAATTCTCATAGGAGGGGAGACTATGAAACTATTTTTCCAGATAGTTTGTGGGCCTCTATGTTCATCGAATCCCCTAACAACAGTAGAGTGGTATTTAGTGTTCACTTCGCTATGTATCGTTCTATCACAGCTCCCAAACCTCAATTCGATCGCAGGACTTTCACTCATTGGGGCTGTGACCGCCATAACCTACTCCACAATGGTTTGGGTCCTCTCTGTTAGCCAGCCAAGACCACCCACAATTTCCTATGAACCCATTTCGTTACCATCCTCTTCGGCTTCTGTCTTTGCCGTCCTGAATGCTCTTGGTATTGTAGCGTTTGCTTTCAGGGGACACAATTTAGTTCTTGAGATTCAGGCAACAATGCCATCGACCTTTAAGCACCCGGCACACGTGCCAATGTGGAGAGGAGCCAAAGTTGCTTATTTCTTCATTGCCATGTGCTTGTTCCCCGTTGCAATTGGAGGCTTCTGGGCTTACGGAAACCTTATGCCTTCTGGTGGGATTCTCAATGCCCTGTACGGATTTCACAGCCATGACATTCCGAGAGGACTCCTTGCAATGTGTTTCCTACTAGTTGTGTTTAATTGCTTAAGCAGTTTCCAGATATACTCCATGCCAGTATTCGACAGTTTTGAAGCCGGTTACACCAGCCGCACCAACCGCCCTTGTTCGATTTGGGTCCGGTCTGGTTTCCGAGTCTTTTATGGATTCATCAACTTCTTCATAGGAGTGGCACTCCCCTTCCTCTCCAGTCTTGCCGGTCTACTAGGAGGGCTCACACTTCCGGTCACTTTCGCCTATCCTTGCTTCATGTGGGTTCTTATAAAAAAACCCACAAAGTACAGCTTCAACTGGTATTTCCATTGGATCTTGGGCTGGTTGGGGATCGCCTTTAGCTTGGCATTTTCGATCGGAGGCTTGTGGAGCATGGTGAACAGCGGACTTAAATTGAAGTTCTTCAAGCCGCCGAAT
>Malsy_15g020220
ATGAGTGTAGAAGCAAAAGAGATTAGCTCAGCTCCCATAACACCGAGGCCGGCTGGTGGGGCTCCAAAACCTCCGGTAGGTCCACAGCCTGCGGTGTCTTGCCCGCCTTTGCAGTACAACTCACCGTCTTTGTCTAGGTCACCGCTTCTCGATGGAGCCTCAGATCAACCAGCAGCGGGAGGAGCTGTTGTGCCTGCCAGTAAGACCCCCAAGGGCTCTAGAACCCCAGCCGGAATAAGGACTCCAAGGATGTCTTTGACTCCAAGGTTCATCACTCCCATTGGTAGCCCTGTCAGGAAGGCTTTGAAGATGACTAGGCTTGATCCTGAGGATGCTTGGCTTCCCATCACTGAGTCTAGAAATGGGAACAAGTACTATGCTGCCTTCCACACACTTTGTTCTGGGATTGGTATTCAAGCTTTGGTGCTTCCTGTTGCTTTCACAATTCTTGGCTGGGCTTGGGGTATAATCTGTTTGACTCTAGCATTCATATGGCAAAGTTACACCCTATGGATACTGGTTCATCTCCACGAGAATGTAGAAACTGGAGTACGTTACAGCAGATACATACAGCTCTTTAGTCTCACCTATGGTGACAGAATAGCAAATTGGCTAGGGATGTTTCCGATCATGTACCTATCTGGAGGCACCTGCGTGGCCTTGATAGTGATTGGTGGAGGCACTTCCAAGCTCTTCTTCCAAACTTTATGTGGAGCCGCATGCAGCTCTAAGCCATTGACAACAGTTGAATGGTACTTGGTGTTCACATGTGCTGCTGTGCTGCTATCTCTGCTGCCAAACTTGAACTCCATAGCTGGAGTTTCACTTATCGGAGCTCTCACTGCAGTTGGGTACTGTACAGCGATTTGGGTGATTTCTGTATCAGAAGGCAGGCTTCCTGGAGTTTCATATGATCCCATTGAATCTGCGACTAATGTGGAGAGGGTGTTTAGTGTGCTCAATGCCCTTGGGATCATTGCTTTCGCCTTCAGAGGTCACAATCTCATCCTTGAGATTCAGGCCACCATGCCTTCTAGTGAGAAACATCCCTCACATGTGCCAATGTGGAGAGGAGTGAAGGTGTCCTATGCAATCATTGCTGCATGCTTGTTTCCCCTTGCAATTGGAGGCTACTGGGCTTATGGTCACTTGATACCAGCAAATGGAGGAATGCTTCCAGCTGTGTTCCAGTTCCATTCAAGAGATGTGTCACAATCCGTCCTAGCGCTCATAAGCTTGTTTGTGGTGATAAATGCACTGTGCTCATTCCAAATCTATGGCATGCCAATGTTTGACCACATGGAGTCCCAATACACAAGCAGAAAGAAAGCTCCACTTCCATGGTGGCTGAGGTGCATTGCTAGGGCAATGTTTGGGTTCGGAGTCTTCTTCGTCGCGGTGGCAATTCCATTTTTGGGAAGTGTGGCCGGTTTGGTTGGAGGGATAGCACTGCCTGTGACTTTAGCGTACCCATGTTTCATGTGGATCAAGATTAACAAGCCTAAGAAGTATAGTCCTATGTGGTGGCTAAATTGGTCTCTTGGAATTTTGGGGATGGCTTTGAGTTTGGTTTTGATGGCAGCTGGAATCTATGTTGTGATTCAAACTGGGATTCAAGTCAAATTCTTCAAGCCTCAC
>Maldo_GDDH_02G1121700
ATGAGTAGAGAAGCAAACGAGATTAGCTCAGCTCCTATAACACCGAGGCCGGAAGCTGGGGCTCCAAAGCCACCGGTGGCACCACAGCCTGCGGTGTCTTGCCCGCCTTCGCAGTACAACTCACCGTCTTTGTCTAGGTCACCGCTTCTTGATGGAGTCTCAGATCAACCAGCTGCGGGAGGAGCCGTTGTGCCGGCCAGCAAGACCCCCAAGGGCTCAAGAACCCCAGCTGGTATAAGGACTCCAAGGAGGTCTTTGACTCCATTCATGACTCCCATTGGTAGCCCTGTCAGGAAGGCTTTAAAGATGACTAGGCTTGATCCTCAGGATGCTTGGCTTCCCATCACTGAGTCTAGAAATGGCAACCAGTACTATGCTGCCTTCCACACTCTTTGTTCTGGGATTGGTATCCAAGCTTTGGTGCTTCCTGTTGCTTTCACAATTCTTGGCTGGTCTTGGGGTATAATATGTTTGACTCTAGCATTCATATGGCAAAGTTACACCCTATGGATACTGGTTCATCTCCACGAGAATGTAGAAACTGGAGTACGTTACAGCAGATACATGCAGCTCTTTAGTCTCACCTATGGTGACAAAATTGCAAATTGGCTAGGGATGTTTCCGATCATGTATCTATCTGGAGGCACCTGCGTGGCCTTGATAGTGATTGGTGGAGGCACTTCCAAGCTCTTCTTCCAAACTTTATGTGGGGCCGCATGCACTTCTAAGCCATTGACAACAGTTGAATGGTTCTTGGTGTTCACATGTGCTGCTGTGCTGCTATCTCTCCTGCCAAACTTGAACTCCATAGCTGGAGTTTCACTGATTGGAGCTATCACTGCGGTTGGGTACTGCACAGCGATTTGGGTGGTTTCTGTATCAGAAGGCAGGCTTCCTGGAGTTTCATATGATCCCATTAGAGCTCCGAATGATGTGGATGGGGTGTTTAGTGTGCTCAATGCCCTTGGGATCATTGCTTTTGCCTTCAGAGGTCACAATCTTATCCTTGAGATTCAGGCCACCATGCCTTCCAGTGAGAAACATCCCTCACATGTGCCCATGTGGAGAGGAGTGAAGGTGTCCTATTCAATCATTGCTGCATGCTTGTTTCCCCTTGCAATTGGAGGCTACTGGGCTTATGGTCACTTGATACCAGCAAATGGAGGAATGCTTCCAGCTGTGTTCCAGTTCCATTCAAGAGATGTGTCACAATCCGTACTAGCGTTCATAAGCTTGTTTGTGGTGATAAATGCACTGTGCTCGTTCCAAATCTACGGCATGCCAATGTTTGACCACATGGAGTCCCAATACACAAGCAGAAAGAAAGCTCCACTTCCATGGTGGCTGAGGTGCATTTCTAGGGCAATGTTTGGGTTCGGTGTCTTCTTCGTCGCCGTGGCAATTCCATTTTTGGGAAGTGTGGCTGGTTTGGTTGGAGGCATATCACTGCCTGTGACTTTGGCATATCCTTGTTTCATGTGGATCAAGATTAACAAGCCTAAGAAGTATAGTCCTATGTGGTGGCTAAATTGGTCTCTTGGGATTTTGGGGATCGCTTTGAGTTTGGTTTTGATTGCAGCTGGAATATATGTTGTGATTCAAACTGGGATTAAAGTCCAATTCTTCAAGCCTCAC
>Maldo_GDDH_05G1129200
ATGTGTGCAGCTCATTATCTTAGATGTGGGACCCTAAAGCTTTTCATCATAACTGTTTGCACGGATGGGGCTGCCTGTAATGCCAAGCCATTGACTAGTATAGAATGCTATTTGGTGTTTGTATGCATGGCTATTGGTGTGGCTCTGTGCTTTCCCAAAATGAACTCTATAGCTAGAGTCTCACTGCATGGTGCCGTCACGGCAATTGTGTATTGTACTATGGATTGGACTCCTGCGATCGCCAAGGGTAGGCCCCGTGACGTATCCTACAACCCCCCACCGGAGGAGACACTCGTTGCTACATATGGTGGTATACTGAATGCACTCGGTGTCATTTTTCTTGCATTCAGAGGTCACATTGTTATCCTTGAGATTCAGGGGACATTGCCCACGAGCCCAAAATACTCATCTCATAGGAGAATGTGGAGTGGAGTGACAATGGCTTATTATGTACTCATAGCAATCTGTATGTTTCCTCTGGCTATGGGTGGATTTTGGGCTTATGGAAACAAGGTGAGACCCCATTCTGTTTTGTTTTCAACTTCTAAAGACATCTCAAATTGTCACTTAGTATCACGGTCTATTGATATTCTTTTTCATCTG
>Maldo_GDDH_05G1129500
GCCAGTTTGTGTTTTGCAAGCTGCAAGGAAATGGCAGCAATGGAAGAAGTGGTTGTGGAGGCAAATTGGAGCATAGATAGGGTTTATTCCTTTAGAAGCGCAAGTAGAAGATCAGACTCTGCTCAAGTCATTCCCATCACAAGAAGTCCCACGAGTGAAGATACTAACTATCATGTTACTTCAGCTGCAAACTGGGGAGGTGGTGAGCTCAATCCACAAGATGCTTGGCTACCCATCACAGAGTCCAGGAATGGGAATTCCTTTTCAGCTACCTTCCATTTGCTTTGTTCAGGAATTGGAATCCAAGCCCTTTTACTGCCTGTTGCACTTGCCACTCTTGGATGGGCATGGGGAATCATATGCTTGTCACTTGCATTTACATGGCAGCTCTACACGATATGGCTACTTGTACACCTACATGAATCCGATTCTGGAACTCGTTATAGTAGATACATTGACCTTGCAATGACGGCCTTCGGTCAAAAGTTAGGGAAGTTTTTAGCTCTAGTCCCAGTAATGTACTTATCAGCTGGTACATGTGTCCAGCTAATTATCTTAGGAGGTGGAACCATAAAGCTTTTCATCAAGACGGTGTGCAACGACGGGGCAAACTGTGATGCCAAGTCATTGACTAATGTAGAGTGCTTCCTGGTGTTCATGTGCATGTCTATTGTTGTGGCTCAGTTTCCCAACCTGAACTCCATAGCATGGGTCTCATTGATTGGTGCCACCACAGCTATAGCATATTGTACTTTGATTTGGGCTCTTTCAATTGGCAAGGGCAGGCCTAATGGCACTTCATACAACCCACCGGAGATGGATGACAAAATGGATAGATTTGGCGGGATTCTGAATGCTCTTGGCATCATTGTTCTTGTATTCAGAGGCCACAATGTTGTTCTTGAGATTCAGGGGACATTGCCTTTAAGTCTAAAACACCAAACTCACAAGCCAATGTGGAGAGGAGTGACTGTATCATACCTAATTATAGCAATGTGTTTGTATCCTCTTGCTATAGCTGGATTTTGGGCTTATGGAAACAAGGTACCTTCATCGAATGGAGGACTATTAATTGCAATGTCGAAATTCCATCAACATGACACATCAAAAATTGTGCTGGGACTGATATACGTACTTGTGGTCATAAATTGTATAAGTACATTCCAAATCTACAGCATGATAATTTTCGACAAACTAGAGACGAGCTACACTAGCAGGAAGAACAAGGCATGCGCAAGGTGGCTTCGAACAACTTTCCGTCTTTTCTTTGGAGGAATGACATTCTTTGCAGCAGTAACTCTTCCATTTTTGGGTAGCTTGGCGCCTCTAATTGGAGGATTGACATTACCACTGGCATATGCTTATCCATGTTTGATGTGGATTGCGATAAAGAAACCAAAGCCTAAAAGTGTCATGTGGTGCATCAACGTGGGACTGGGAGGCTTAGGCCTTGTTCTGAGTGCTCTTTTAGTCATTGCAGCAGCATGGAACTTAGCTAGCAGAGGTCTTCATGCTAACTTCTTCAAGCCCCACGGGTTGGACACGGTCAACCACTTGGACATGGTCAAGACACAGTTT
>Maldo_GDDH_05G1129600
ATGATAAACTTGGAAGAGGTGGCTGTTGAAGCAAATTGCCGGGAAGAAATAACTAGGCAGAGCCATTCCTTAAGTAGCTTGTTCAGAAGCCCATCAGGTTACTCTGCTCAAGTTATTCCCATCACAACTACTCCCCCAAAGGAATCAACTGAAATTTGGGTAGGTGGTGAGCTCATTCCACAGGATGCTTGGCTGCCCATCACAGAATCCAGAAATGGGAACGTGTTTTCTGCTACCTTTCATTTACTTTGTTCAGGAATTGGAGTTCAATCGCTTTTACTGCCTCTTGCATTTGCCACTGTTGGATGGACATGGGGAATTATAGGCTTGTCACTAGCGTTCGCATGGCAACTCTACACCTCATGGCTTCTCGTACATCTACACGAATCCAACTCCGGAATTCGGTACAGTAGATACCTGCACCTCGCAATAACAGCCTTTGGTCCAAAGTTAGGGAAATTGCTCACTATATTCCCAGTAATGTACTTATCAGGGGGCACGTGTGCCCAGCTAATCATCATAGGAGGTGGAACCATGAAACTATTTCTAAAAAATGTTTGGGATGTTAACTCATTGACTGCCACAGAGTGCTTCTTGTTGTTCATCTGCATGGCTATTGTTGTGGCTCAGCTTCCCAACTTGAACTCCATAGCTTGGGTCTCACTTATTGGTGCCACCACAGCAATTGCATATTGTACTCTTATTTGGGGCCTTTCAATTGGCAAGGGGAGGCCTAGTGGCATTTCGTACAACCCACCAGAGATGGATGAAAAAATGGATAGATTTGGGATGATTCTGAATGCTCTTGGCATCATTGTTCTTGCATTCAGAGGCCACAATGTCATTCTTGAGATTCAAGGGACATTGCCATCTAGTCCAAAACAGACATCCCAAAACCAGATGTGGAGAGGAGTGACTGTATCTTATGCAGTTACAGCAATGTGCTTCCTTCCTCTTGCCGTAGCTGGGTCTTGGGCTTATGGAAACAACATACCATCTTCATATGGACGAATATTGAGCTCTTTTTCACAATTCAATGGACATAAAAGAACATCAAAATTTGTGTTGGGACTAATTTGCATACTTGTAGTGATAAACTGCTTAAGCACATTTCAAATCTACAGCATGGTAGTTTTTGATAATTTGGAGTTCAAATACACTAGCAGGAAGAACAAGCCATGTGCAAAGTGGCTTCGGATAGCTTTTCGGATTTTGTTCGGAGGACTGGTATTTTTCATAGCAGTCGCTTTTCCATTCTTGCCGAGCCTAGCACCTCTAATCGGAGGCATGACTCTACCTTTGGCATATGCTTATCCATGTTTCATGTGGATCACAATGAAGAAACCAGAGCCGAAGAGTGCTATGTGGTGTGTGAATATTGGGCTTGGATTCTTGGGGCTAAGTTTGAGTGTTGTTTTAGTCATTGCATCAGTGTGGAATTTAGCTGACAAAGGTCTACGTGCCAATTTCTTCCGGCCT
>Maldo_GDDH_05G1129800
ATGGCAGCTGATCCCATCGGAGAAGTTATTGTTGAAATTACTACTTACACCACAAAAAGCTCAGCCTCAGCTCAAGTTTTTCCCGACACAACAAGCCCCTCAAACCTAGATATTACAAGTACAAATTGGGAAGGTAGTGAGCTCAATCCACAGGACGCGTGGCTACCCGTTACTGAGTCCAGGAATGGCAATACCTACTATGCTACCTTCCATTTACTCTGTTCAGGAATTGGAACTCAAGCCCTTTTACTACCTCTTGCATTCGCTACTCTTGGATGGGCATGGGGAATTATATGCTTCTTACTAGCATTTGTGTGGCAGATCTACACCAAGTGGCTTCTCGTACATCTACACGAATCTGAAAATGGATTTCGTAACAGTAGATACCTCCACCTTGCAGTAACAGCCTTCGGTAAAAAGTTAGGGATGATTCTAGCAATGTTCCCAGTTATCTATCAATCAAATGGTGCTTGTGCACAGCTGATAATCGTAGGAGGTGGAACCTTGAAGCTTTTCTTCAAAACTGTGTGTGAGGATGGAGCCACTTGCCATCCATTGACTGGTACCGAGTGCTTCTTGTTGTTTACATGCGTGGCTGTGGTTCTCGCCCAATGTCCCAACTTGAACTCCGTAGCTAGACTCTCCATGATCGGTGCCATCGCATCAGTTGTATATTGCACTACTGTTTGGACTCTTTCAGTTGGAAAAGGCAGGGACCATGACTACACATCATATGATCCACCAGCGATGGAGTCCACCATGGATATATTTGGTGGCAAACTGAATGCGGTTGGCATTATTTTTCTTACATTCAGAGGTCACAATGTAATTCTTGAGATACAGGGCACATTACCATCAAACCCCAAATACCCAATACATAAGCGAATGTGGAGAGGAGTGACTGTAGCTTGTGCACTCATAGCCATGTGTTTTCTTCCTCTGGCCATAGGTGGATTTTGGGCTTTCGGCAACAAGGTACCCACTTCCTATAGAGGAGTATTAATCTTGGTTTCACAATTCCATGGACATAAAAACACTTCAAAATTTGTACTTGGATCATTTTGCATGCTTGTGGTGATACACAGCTTAAGCACATTCCAAATCTTTGGCATGGTGGCTTTTGATAATTTGGAGTCAAAGTACACTATCAGGAAGAACAAGCCGTGTCCAAGGTGGCTTCGAGTAGCTTTACGCATTTTCTTCGGAGGAGTGGAATTCTTCATAGCAGTTGCTCTTCCATTCTTGGGAAGCCTGGCACCTCTAATCGGAGGGTTAACATTGCCTTTGGCATATGCTTACCCATGTTTCATGTGGATTTCAATCAAGAAACCAAAGCAAAAAGGAGCAGTGTGGTGGATTAACATGGGACTTGGATGCTTAGGCTTGGCTTTGAGTGTCATTTTAGTTGTTGCAGCAGCTTGGAATTTAGCTGACAAAGGTCTAAATGCCAACTTCTTTAAGCCT
>Maldo_GDDH_05G1129900
ATGTCTGAAACGGGAGGCAGTGAGATAACAACAGCCCCAATAACACCGCAGCCGCCTACACCACCCACAGAAGATCCTCCGGCGTCTATGTCTCGAGCAGCATCTGCGGCTAGGGTACCACCACTGCTGATCCCGGCTCCAACCGCCACGACCACCACCGGTGGCGGTGACCAGATAACATTAAAAACCCCAAAAGCTTTAACTCCGAAATCTCGTACTCCACGGTTCATGACACCAATAGGAAGCCCCATTAGGAGGGCTCTCCACCTCACAAGGCTTGACCCTCAGGATGCTTGGCTTCCAATCACTGAGTCTAGAAACGGTAACGCTTACTATGCTGCTTTCCATACTCTCTGCTCTGGCATTGGAATTCAATCTCTTGTTCTTCCTGTGGCCTTCACTTATCTTGGGTGGACATGGGGTGTTATATGCATGACTTTGGCATTCATATGGCAACTGTATACTTTATACTTGCTGGTCCAGCTTCATGAATCTCCTGAAACAGGCATACGTTTTTGTAGATACATTCAACTGTGCAATGCAACTTTTGGCGAGAAGATATCAAAGTTCTTAGCCTTGTTCCCGATTTTGTACCTATCTGGCGGCACGTGTGTCGCACTGATCGTCCTTGGAGGAGCAACATCAAAGTCGTTCTTCCAAATTGTGTGTGGAGCTACATGCACTGCAAAGCCATTGACACCAGCAGAGTGGTACTTGGTGTTTACATGTGCCGCAGCGATCCTGTCTCAGCTGCCAAACTTGAACTCCATCGCTGGAGTGTCTCTTGTTGGTGCCATAACAGCTATTGGCTACTGCACAATCATATGGGTTGTGTCTGTGGATAAGGGTAGACTTCCTAATGTGTCTTATGATCCCTTGAAATCCAACAAAAAATTCATTCACTTTTTTGATGTTCTAAATGCACTTGGAATGATTGCCTTTGCCTTCAGAGGCCACAACCTTATACTTGAGATTCAGTCCACAATGCCATCCAGTGAAAAACATCCATCACGCGTGCCAATGTGGAGGGGTGTCCTAATTTCATACACTCTCATAGCAATGTGCCTTTTCCCCCTTGCAATTGGAGGCTACTGGGCATATGGTCAAATGATACCACATCAAGGAGGCATGTTCGCAGCCTTGTTTGGCTTCCATATGCGTGACACATCCCGATTGGTTCTAGGACTAGCAAGTTTGTTTGTCGTAGTCAATGCTTTGAGCTCGTTCCAGATCTATGGCATGCCGATGTTCGACGAGATGGAGTCACATTACACTAGGAGGTTTAAGAAGGCAGCTCCATGGTGGCTTAGGGCTATCATGAGAGCTATGTTTACTTATGGATGCTACTTCATAGCTGTGGCCATACCCTTCTTGGGAAGCATAGCTGGTTTGCTAGGAGGGATTTCATTGCCAGTGACATTAGCTTATCCATGTTTCATGTGGCTAAAGATGAAGAAGCCCAAGAAGTACGGTCTAAGTTGGTGGGTAAATTGGGTATTAGGGGTTGTGGGAATACTTCTAAGTATACTGTTGATTGCTGCTGGTGTTTATGTTGTAATTGACACTGGTATTACGGTGAGCTTTTTCAAGCCTCAG
>Maldo_GDDH_08G1004100
ATGGAGGAATATCAGAATCCAAGAAAGATGAGTGCTAGTGATGAATTTACAGTCGAAGATATTTCCACTACAATCGACCCCCCCTCCGACGATCAAATATTCCACGCCGATGACGTTCAAGGGGAACACCATGATCATCATGTTGATGGTCATGATAGTGTGGTCGCGGCGCAGGCACCTCCAATGCAGTCATCATCCCCAGAGGGACAGGGACAGGGAGAGGGCAGTGCATTTAGTTCGCCATCCACGTCAAAAAAGCCCCTTCTGCTCTCTATAGTGCCTTCAAACGTCGTTGCTGCCCGTAGAGCTACCCCATGGATGTCTCGCACTCCCAACTTCCTCACACCTCTTGGTAGCCCCATTCGAAGGGCCATCCGACTTACCAAGCTCGACCCTCAGGACGCTTGGCTCCCCATCACCGAGTCAAGGAATGGCAATGCCTACTATGCTGCCTTCCATACCCTTTGCTCTGGAATTGGAATGCAAGCCCTTGTGGTCCCCGTCTCCTTCACCGTTCTTGGCTGGACATGGGGGACCATATGCTTGACTGTGGCGTTCATATGGCAGCTATACACCCTATGGCTTTTGGTAATGCTTCATGAATCCACTGAAACTGGGATGCGTTACAGCAGATATCTTCAACTCTTCCGCGCTACCTTCGGTGACAAAATGGCCAAGATCTTCGCTATCTTCCCCATCTATTACCTTTCGGGTGGCACCTGTGTCGCCTTGATTATCGTTGGCGGCTCCAGCATGAAGCTCTTCTTCGAAATCGTGTGTGGCCACGAATGCACAGCCAAGCCACTCACCACCGTCGAGTGGTATTTGGTCTTTACCAGCGCTGCCGTGCTTCTGTCTCAGCTCCCCAATTTGAACTCCATTGCAGGTGTCTCTCTGATTGGTGCCATCACTGCCATTGGCTTTTGTACCATTATGTGGCTCGTCGCCGTCACGGAAGGCAGGCTCGACGGCGTTTCTTACGATCCAAAAAGAGAAAACAGCAACACCGCTATGATTTTCAGTGTCCTCAATTCTCTTGGCATTATTGCTTTCGCTTTCAAAGGCCACAATCTTACCCTTGAAATTCAGGCAACTATGCCTTCAAGTGAGAAGAAACCATCTCATGTGCCAATGTGGAGAGGGGTAAAAGTGGCCTATCTAATGGTCGCAATGTGCTTGTTTCCCTTGGCAATTGGAGGATATTGGGCCTACGGACACATGATACCACCAAACGGAGGCATGCTAACTGCAATATATCAGTACCATGGACGTGACACTTCACAGTGGGTTCTGTCATTAACGAGCTTATTTGTGGTAATCAATGCGGTTAGCTCATTCCAAATCTTTGGCATGCCCATGTTTGACGATATGGAATCCAAATACATCAAACGCATGAACAAGCCGTGCCCGTGGTGGCTCCGCTCGATATCCCGAGCCATGTTCGGGTACGGCTGCTTCTTCGTAGCAGTGGCGATTCCATTCTTGGGGAGCTTTGCCGGTCTCATAGGAGGGATTTCCATTCCGATTACCTTCGTTTATCCTTCCTTGCTTTGGTTGAAAATTAAGAAGCCCAAGAAATATAGCATTATGTGGTGCCTCAATTGGGGACTCGGACTTTTGGGCACAGCTCTCTGTATAATACTCATAGCTGCTGGAGTTTATGTTGTCATTGACACCGGGATTCAAGTGAGCTTTTTTAAGCCTCAA
>Maldo_GDDH_08G1004200
ATGCAGGATCAGATGGATGAGGTGGAGGAAGTGAAGTCGAGCCCAATGAGTAATCCAAACATGACCCCTAAAAGTCCGTTCGTTTCTCGTTTTATGGCGACTCCTTTGGCGAGTCCGATGAAGAAGGCGATGACAAGCATGCGAGGCTACCTAGAAGAAGTTGGACACTTGACAAAGCTTGATCCTCAGGACGCATGGCTGCCCATCACCGAGTCCAGAAACGGAAATGCCCTCTACTCCGCCTTTCACACGCTCAGTTCCGGAATCGGCATTCCAGCCCTCCTTCTTCCTTTATCTTTCGCTACTCTTGGCTGGGCATGGGGAATTATATGTCTCTCGGTGGCTTTCATGTGGCAGCTCTATACTCTCTGGTTACTGATACAACTGCACGAATCCGAATCGGGAGTGCGCTACAGCAGATACCTTCGACTTTCCATGGCAGCTTTTGGTGAGAAGCTAGGGAAAATTCTGGCATTGTTTCCAATCATGTACCTCTCAGGTGGTACGTGTGTAACCCTGATCATGATCGGAGGTGGGACCATGAAAATATTTTTCCAAATCGTGTGCGGTGAGACATGCCGCCATGTAAGTCCACCGTCAACGATAGAGTGGTACTTGGTGTTCACCGGCACTGCCATTCTTCTCGCTCAGCTTCCTAACCTCAACTCAATAGCTGGGATTTCCCTCATTGGAGCTATCACCGCCGTAAGCTACTGCACACTCATTTGGGTGGTTTCTGTCACCAAAGATAGACCCAATGGTGTTTCTTATAAGCCGCTGGAAACAAAATCTGATGCAGCCACCGTTTTTGGCGTCCTAAATGCGCTTGGGATCACTATCTTTGCTTTTAGAGGCCACAACCTTGTGCTTGAAATACAGGTAATGTATATACATATGAAGTTTCTCTACGTGCACACATGGTCGAAACTG
>Maldo_GDDH_08G1004300
ATGTTAGATGCTTTGAACAAATACCACGGACACGACACATCAAAATTTGTCCTAGGATTGACGAGCATGCTCGTTGTGGTTAACTGTCTAAGCTCCTTTCAGATATATGCAATGCCGGTTTTCGACAATCTGGAATTCAGATTCACTAGCAGCGTGAACAAACCTTGTCCGCGGTGGCTACGCTCCGGAATTAGGATTTTCTTCGGCTGCGTTGCATTTTTTATATCTGTTGCACTGCCATTCTTGCCCAGCTTAGCAGGACTCATCGGAGGAGTTGCGGTTCCAATCACCTTGGCGTATCCGTGTTTCATGTGGATATTGATCAAGAAACCTTGTAAATGTAGCACAATTTTTAACTGGGCACTCGGAGCCTTGGGGATAGTCCTAAGCATATTAATCATCACCGGAGCAATTTGGAACATAGTCACGATCGGAATAGAAGTCCACTTCTTCAAGCCTCTGAATAAG
>Maldo_GDDH_08G1040200
AAGATCGTTACTTTGTTTAAATTGAAGCTCCTCCTCGCTCACATCCTTCTCTTCCTACATCATGTCATATCAATCTTTCACTCACTCAAAGGCCCCACGCTCCTTCTGATCATCACTGGCGTTCCGACACACAACACTGAAAGCAAAAAGAAAAAAGTGCCATTATTCACACGCATAAACACACAGAGAAACACAGAGAGAGCTTCTCGTACCTCCATTATATTTAAGAGCAGCAGAGCAACTCTCTCAGGCATTAACAAAAACACTTTCAACGCATTAAACGCACTGGAAGCAATGGATGAGAGGCCCGAGACGGAGCTGATATCGATTCCGGCGACCCCACGCGGGGTGTCGACGCCGGAGATACAGACCCCATCTGGTCAGAGGTCCCCTCGTCTGCCGTCCAAGGAGGCGAAGTCGTCCACGGCCTGGACTCCGACGTCGTTCATCTCGCCGAGGTTCCTCAGCCCCATCGGCACGCCCATGAAGCGGGTGCTGGTCAACATGAAGGGATACTTGGAGGAGGTGGGCCACCTCACCAAGCTCAACCCGCAGGACGCGTGGCTTCCCATCACCGAATCCCGCAACGGCAACGCTCACTACGCTGCGTTTCATAACCTCAATGCCGGCGTTGGCTTCCAGGCCCTGGTGCTTCCCGTCGCCTTCTCTTTTCTCGGCTGGAGCTGGGGAACACTTTCCTTAACCATAGCCTACTTCTGGCAGCTGTACACATTGTGGATTCTAGTTCAGCTTCACGAAGCAGTCCCGGGAAAGCGGTACAACAGATATGTGGAGCTTGCACAAGCTGCATTTGGGGAAAGATTGGGAGTTTGGCTTGCTCTCTTCCCCACTGTCTATTTATCAGCAGGAACTGCAACAGCTTTAATTCTCATAGGAGGGGAGACCATGAAACTATTTTTCCAGATAGTTTGTGGACCGCTATGTTCGTCGAATCCCCTAACGACAGTTGAGTGGTACCTAGTGTTCACTTCGCTATGTATCGTTCTATCTCAGCTCCCAAACCTCAATTCGATTGCAGGACTTTCGCTCGTTGGGGCTGTGACCGCCATAACTTACTCTACAATGGTTTGGGTCCTCTCTGTTAGCCAGACAAGACCACCCACAATTTCGTATGAACCCATTTCGTTGCCAACCGCTTCGGCTTCTGTCTTTGCCGTCCTGAATGCTCTTGGTATTGTAGCCTTTGCTTTCAGGGGGCACAATTTAGTTCTCGAGATTCAGGCAACAATGCCATCGACCTTTAAGCACCCGGCTCATGTGCCAATGTGGAGGGGAGCCAAGGTTGCTTATTTCTTCATTGCCATGTGTTTGTTCCCTGTTGCAATTGGAGGCTTCTGGGCTTATGGAAACCTTATGCCTTCAGGAGGGATTCTCAATGCCCTGTACGGATTCCACAGCCATGACATTCCAAGAGGACTCCTTGCAATGTGTTTCCTACTAGTTGTGTTCAATTGCTTGAGCAGTTTCCAGATATACTCCATGCCAGTATTCGACAGTTTTGAAGCCGGTTACACCAGCCGCACCAATCGCCCTTGCTCAATTTGGGTCAGGTCTGGTTTCCGAGTTCTCTATGGATTCATCAACTTCTTCATAGGCGTGGCGCTCCCCTTCCTCTCCAGTCTTGCCGGTCTACTAGGAGGGCTCACGCTTCCGGTCACATTCGCCTATCCTTGCTTCATGTGGGTTCTTATTAAAAAACCCACAAAGTACAGCTTCAACTGGTATTTCCATTGGATCTTGGGCTGGTTGGGGATCGCCTTTAGCTTGGCATTTTCGATCGGAGGGGTATGGAGCATGGTGAACAGCGGACTTAAATTGAAGTTCTTCAAGCCGCCGAAC
>Maldo_GDDH_10G1132500
ATGGGGAATCATTGCTTGTCACTGGCATTTAAATGGCAGCTCTACACGATATGGTTGCTTGTACAGCACAAATCCGACTTTGGAACTCGTTGTGGTATATACATTGACCTAGCAATGACAGCCTTCGGTCAAAAGCTATCAGCTGGTACATGTGTCCAGCTAATTATCATAGGAGGTGGAACCGTAAAGCTTTTCATCAAAACGGGGTGCAACGATGGGGTAAACTGTGATGCCAAGTCATTGACTAATGTAGAGTGCTTCTTGTTGCTCATGTGCATGGCTATTGTTCCCAACTTGAACTACATAGCTTGGGTCTCATTGATTGGTGCTACCACAGCTATTGCATGTTGTACTTTGATTTGGGCTGGCAGGCCTGGCCACAACGTTATCCTTGAGATGCAGATACCCTACACAAATGGAGCTATGCTAAAAGCAGTATCAGAATTTCATGGACATAACACCTCACAACATGTGCTTGGGCTAATTTACATAGTAATCATCATCAGCTGCTTAACGACGTACCAAATCTATGGCATGGTAGCTTTTGACATTATGAATATCAAGTACACCAGTTGGAAGAAGGAGAGATGCCTGAGATGGCTTCAGATAGTTATTCGCCTTCTCTTCGGAGGACTGATTTTTTTATTTTTTTTAATATCAGTAGCATTTACATTCCTGGGATACCTATTACTTCTCATTGGAGGGTTTGTATCAGTACCTTTGACATATGTTTATGTGGATTGCAAT
>Maldo_GDDH_10G1132700
ATGAGTGAGTGGCTTGAATTTTACAGCAATTGGAGGAAAATGGCAGACTTGGAAGAGGTGGTTGTTGAAGCAAATTGCAGGGAAGAAATAACTAGGCATAGCCATTCCTTAAAAAGCTTGTTCAGAAGCTCATCAGGTTACTCTGCTCAAGTCATTCCCATCACAACTACTCCCCCAAATGAATCAACTGAAAAATGGACAGGTGGTGAGCTCATTCCACAGGATGCTTGGCTGCCCATCACAGAATCCAGGAATGGGAATGTGTTTTCAGCTACCTTTCATTTACTTTGCTCAGGAATTGGGATCCAATCCCTTTTACTGCCTCTTGCGTTTGCCACTCTTGGATGGGCATTGGGAATTATATGCTTGTCACTAGCATTCGCATGGCAACTCTACACCGCATGGCTTCTTGTACATCTACACGAATCGGACACCGGAATTCGGTACAGTAGATACCTCCACCTTGCTATAACAGCCTTCGGTCCAAAGTTAGGAAAACTGCTCACTATATTCCCAGTAATGTACCTATCAGGGGGTACATGTGCCCAGCTGATCATCATAGGAGGTGGAACCATGAAGCTTTTCTTAAAAGCTGTTTGTGATGTTAACTCAGTGACTGGCACAGAGTGCTTCTTGTTGTTCGTATGCATGGCCATTGTTGTGGCTCAGTTTCCCAACTTGAACTCCATAGCTTGGGTCTCACTGATTGGTGCCACCACTGCGATTGCCTACTATACCCTGATTTGGGGCCTTTTAATCGGCAAGGGCAGGCCTAGTGGCATTTCATACAACCCACCGGAGATGGAGTCAAACATGGATAGATTTGGTGGTGTACTGAACTCGGTTGGCATCATTTTTCTTGCATTCAAAGGTCATAATGTTATCCTTGAGATTCAAGGGACATTGCCATCTAGTCCAAAACAGAGATCTCAAAACCGGATGTGGAGAGGAGTGACTATATCTTATGCACTTAAAGCAATGTGCTTCCTTCCTCTTGCCATAGCTGGATTTTGGGCTTATGGAAACAAAATACCATCTTCATATGGAGGACTATTGACCTCTTTTTCACAGTTCAATGGGCGTAAAAACACTTCAAAAGCTGTGTTGGGACTACTTTGCATACTAGTAGTGATAAACTGCTTGAGCACTTTCCAAATCTACAGCATGGTAGTTTTTGATAATTTGGAGTTTAAGTACACTAGCAAGAAGAACAAGCCATGTGCAAGGTGGCTTCGGATAGCTTTTCGGATTTTCTTCGGAGGACTGGCATTTTTCATAGCAGTTGCTTTTCCATTCTTGCCGAGCCTAGCACCTCTAATCGGAGGCATGACACTGCCACTGGCATGTGCTTATCCGTGTTTCATGTGGATCACAATGAAGAAACCGGAGCCTAAGAGTACTATGTGGTTTGTGAACATTGGACTTGGATTCTTGGGGCTGAGTTTGAGTGTTGTTTTAGTCATTGCATCAGTTTGGAATTTAGCCGACAAAGGTTTACATGCCAATTTCTTCAGACCT
>Maldo_GDDH_10G1132900
ATGTCTGAAACAGGAGGTGATGAGATAACCCCAGCCCCAATAACACCGGGGCCGCCTATGCCACCTACAGAAGATCCTCCAGCGTCTAAGTCTCGGGTACAACCACTGCTGATCCCTGCTTCAACCACCACCACCGGTGGTGGTGACCAGATAACACTAAAAACCCCGAAAACTTTAACCCCAAAGTCTCGTACTCCACGGTTCATGACACCAATAGGGAGCCCCGTTAGGAGGGCTTTCCACCTCACAAGGCTTGACCCTCAAGATGCTTGGCTTCCAATCACTGAATCTAGGAACGGTAACGCTTACTATGCTGCCTTCCACACTCTTTGTTCTGGTATTGGAATTCAATCTCTTGTGCTTCCTGTGGCCTTTCCTTATCTTGGGTGGACATGGGGTGTTATATGTATGACTTTGGCATTCATATGGCAACTTTACACTTTATACTTGCTGGTCCAACTTCATGAATCTCCTGAAACTGGCATCCGTTATTGCAGATACATTCAACTTTGCAATGCAACTTTTGGTGAGAAGTTATCGAAGTTCTTGGCCTTATTCCCGATTTTGTACCTATCGGGCGGCACGTGCGTGGCTCTGATTGTCCTCGGAGGAGCAACATCAAAGTCGTTCTTCCAAATTGTGTGTGGAGCTACATGCACTGCAAGGCCATTGACACCAGCAGAGTGGTACTTGGTGTTTACATGCGCCGCAGTGATTCTGTCGCAGCTACCAAACTTGAACTCCATTGCCGGAGTGTCTCTTGTTGGTGCCATCACAGCTATTGGCTACTGCACAATCATATGGGTTGTGTCTGTGGATAAGGGTAGACTTCCTCATGTGTCTTATGATCCCTTGAAATCCAACAAAAACCTCATTCACTTTTTTGATATTCTCAATGCACTTGGAATGATTGCCTTTGCCTTCAGAGGCCACAACCTTATACTTGAGATTCAGGCCACAATGCCATCCAATGAAAAACATCCATCACGCGTGCCAATGTGGAGGGGTGTCCAAATTTCATACACTCTCATAGCAATGTGCCTTTTCCCCCTTGCAATTGGAGGCTATTGGGCATATGGTCAGATGATACCACATCAAGGAGGCATGTTTGCGGCCTTGTACGGCTTCCATATGCGTGACACATCCCGATTGGTTCTCGGACTAGCAAGTTTGTTTGTTGTAATCAATGCTTTGTGCTCCTTCCAGATCTATGGCATGCCGATGTTTGACGAGATGGAGTCACAATACACTAGGAGGTTTAAGAAGGCAGCTCCATGGTGGCTTAGGGCTATCATGAGAGCTATGTATGCTTATGGATGCTACTTCTTAGCCGTGGCCGTACCTTTCTTGGGAAGCATAGCTGGTTTGCTAGGAGGGATATCATTGCCGGTGACATTAGCATATCCATGTTTCATGTGGCTAAAGATCAAGAAACCCAAGAAGTACAGTCTAAGTTGGTGGGTAAATTGGGTATTAGGGACTGTGGGAATTCTTTTAAGTATCCTGTTGATTGCTGCTGGTGTTTATGTTATAATTGACACTGGTATTACAGTGAGCTTTTTCAAGCCTCAG
>Maldo_GDDH_15G1003600
ATGTGGGACCATGAAAATATTTTCCAAATCGTGTGCGGTGAGACATGCCGCCACGTAAATCCACTGTCAACGATAGAGCGGTACTTGCTGTTCACCGGCACTGCCATTCTTCTCACTCAGCTTCCTAACCTCAACCAAGATACCTTCAAGCGGGGGATGTTAAATGCTTTGAACAAATACCACGGACATGACACATCAAAACTTGTCCTAGGATTGACAAGCATGCTCGTCGTGGTTAACAGCCTCAGCTCCCTTCAAATATATGCAATGCTGGTTTTCGACAATCTCGAATTCAGATTTACTAGCAGCGTGAACAAACCGTGTCCTTGGTGGCTACGCTCCGGATTTAGGATTTTCTTCGGCTGCTTTGCATTTTTTATATCTATTGCACTACCATTCTTGCCCAGCCTAGCAGGAATCATCGGAGGAGTTGCGCCTTGGGGAAAGCGGGGGATGTTAAATGCTTTGAACAAATACCACGGACATGACACATCAAAACTTGTCCTAGGATTGACAAGCATGCTCGTCGTGGTTAACAGCCTCAGCTCCCTTCAAATATATGCAATGCTGGTTTTCGACAATCTCGAATTCAGATTTACTAGCAGCGTGAACAAACCGTGTCCTTGGTGGCTACGCTCCGGATTTAGGATTTTCTTCGGCTGCTTTGCATTTTTTATATCTATTGCACTACCATTCTTGCCCAGCCTAGCAGGAATCATCGGAGGAGTTGCGGTACCAATCACCTTGGCGTATCCATGTTTCATGTGGATACTGATTAAGAAACTTTGTAAATGTTGCACAATTTTTAACTGGGCACTCGGAGCCTTGGGGATAGTCCTTAGCATTTTAATCGTCACCGGAGCAATTTGGAACATAGTCACTATATGGGAA
>Maldo_GDDH_15G1034600
ATATATCAGAGCAGCAGGGCAACTCTCTCTGACATTAACACAAAAGGCATTAAAGAACCTGAAGTAAAAATGGACGAGAGGCCGGAAACGGAGCTGATATCCATTCCGGCGACCCCACGCGGGGTGTCCACGCCGGAGATACAGACCCCATCTGGGCAGAGGTCGCCTCGTCCGCCGTCCAAGGAGGCGAAGTCGTCGACGGCCTGGACTCCGACGTCGTTCATCTCGCCGAGGTTCCTCAGCCCCATCGGTACGCCGATGAAGAGGGTGCTCGTCAACATGAAGGGATACTTGGAGGAGGTGGGCCATCTCACCAAGCTCAACCCTCAGGACGCGTGGCTTCCCATTACCGAGTCCCGCAACGGCAACGCTCATTACGCTGCGTTTCACAACCTCAATGCCGGCGTTGGCTTCCAGGCCTTGGTGCTTCCCGTTGCCTTCTCTTTTCTCGGCTGGAGCTGGGGAACACTTTCGTTAACCATCGCCTACTTCTGGCAACTTTACACATTGTGGATTCTAGTTCAGCTTCACGAAGCAGTTCCAGGAAAACGATACAACAGATATGTTGAGCTTGCACAAGCTGCATTTGGGGAAAGATTGGGAGTTTGGCTTGCCCTCTTCCCAACCGTCTATTTATCAGCAGGAACTGCAACTGCTTTAATTCTCATAGGAGGGGAGACTATGAAACTATTTTTCCAGATAGTTTGTGGGCCTCTATGTTCATCGAATCCCCTAACAACAGTAGAGTGGTATTTAGTGTTCACTTCGCTATGTATCGTTCTATCACAGCTCCCAAACCTCAATTCGATCGCAGGACTTTCACTCATTGGGGCTGTGACCGCCATAACCTACTCCACAATGGTTTGGGTCCTCTCTGTTAGCCAGCCAAGACCACCCACAATTTCCTATGAACCCATTTCGTTACCATCCTCTTCGGCTTCTGTCTTTGCCGTCCTGAATGCTCTTGGTATTGTAGCGTTTGCTTTCAGGGGACACAATTTAGTTCTTGAGATTCAGGCAACAATGCCATCGACCTTTAAGCACCCGGCACACGTGCCAATGTGGAGAGGAGCCAAAGTTGCTTATTTCTTCATTGCCATGTGCTTGTTCCCCGTTGCAATTGGAGGCTTCTGGGCTTACGGAAACCTTATGCCTTCTGGTGGGATTCTCAATGCCCTGTACGGATTTCACAGCCATGACATTCCGAGAGGACTCCTTGCAATGTGTTTCCTACTAGTTGTGTTTAATTGCTTAAGCAGTTTCCAGATATACTCCATGCCAGTATTCGACAGTTTTGAAGCCGGTTACACCAGCCGCACCAACCGCCCTTGTTCGATTTGGGTCCGGTCTGGTTTCCGAGTCTTTTATGGATTCATCAACTTCTTCATAGGAGTGGCACTCCCCTTCCTCTCCAGTCTTGCCGGTCTACTAGGAGGGCTCACACTTCCGGTCACTTTCGCCTATCCTTGCTTCATGTGGGTTCTTATAAAAAAACCCACAAAGTACAGCTTCAACTGGTATTTCCATTGGATCTTGGGCTGGTTGGGGATCGCCTTTAGCTTGGCATTTTCGATCGGAGGCTTGTGGAGCATGGTGAACAGCGGACTTAAATTGAAGTTCTTCAAGCCGCCGAAT
>Maldo_GDDH_15G1235300
ATGAGTGTAGAAGCAAAAGAGATTAGCTCAGCTCCCATAACACCGAGGCCGGCTGGTGGGGCTCCAAAACCTCCGGTAGGTCCACAGCCTGCGGTGTCTTGCCCGCCTTTGCAGTACAACTCACCGTCTTTGTCTAGGTCACCGCTTCTCGATGGAGCCTCAGATCAACCAGCAGCGGGAGGAGCTGTTGTGCCTGCCAGTAAGACCCCCAAGGGCTCTAGAACCCCAGCCGGAATAAGGACTCCAAGGATGTCTTTGACTCCAAGGTTCATCACTCCCATTGGTAGCCCTGTCAGGAAGGCTTTGAAGATGACTAGGCTTGATCCTGAGGATGCTTGGCTTCCCATCACTGAGTCTAGAAATGGGAACAAGTACTATGCTGCCTTCCACACACTTTGTTCTGGGATTGGTATTCAAGCTTTGGTGCTTCCTGTTGCTTTCACAATTCTTGGCTGGGCTTGGGGTATAATCTGTTTGACTCTAGCATTCATATGGCAAAGTTACACCCTATGGATACTGGTTCATCTCCACGAGAATGTAGAAACTGGAGTACGTTACAGCAGATACATACAGCTCTTTAGTCTCACCTATGGTGACAGAATAGCAAATTGGCTAGGGATGTTTCCGATCATGTACCTATCTGGAGGCACCTGCGTGGCCTTGATAGTGATTGGTGGAGGCACTTCCAAGCTCTTCTTCCAAACTTTATGTGGAGCCGCATGCAGCTCTAAGCCATTGACAACAGTTGAATGGTACTTGGTGTTCACATGTGCTGCTGTGCTGCTATCTCTGCTGCCAAACTTGAACTCCATAGCTGGAGTTTCACTTATCGGAGCTCTCACTGCAGTTGGGTACTGTACAGCGATTTGGGTGATTTCTGTATCAGAAGGCAGGCTTCCTGGAGTTTCATATGATCCCATTGAATCTGCGACTAATGTGGAGAGGGTGTTTAGTGTGCTCAATGCCCTTGGGATCATTGCTTTCGCCTTCAGAGGTCACAATCTCATCCTTGAGATTCAGGCCACCATGCCTTCTAGTGAGAAACATCCCTCACATGTGCCAATGTGGAGAGGAGTGAAGGTGTCCTATGCAATCATTGCTGCATGCTTGTTTCCCCTTGCAATTGGAGGCTACTGGGCTTATGGTCACTTGATACCAGCAAATGGAGGAATGCTTCCAGCTGTGTTCCAGTTCCATTCAAGAGATGTGTCACAATCCGTCCTAGCGCTCATAAGCTTGTTTGTGGTGATAAATGCACTGTGCTCATTCCAAATCTATGGCATGCCAATGTTTGACCACATGGAGTCCCAATACACAAGCAGAAAGAAAGCTCCACTTCCATGGTGGCTGAGGTGCATTGCTAGGGCAATGTTTGGGTTCGGAGTCTTCTTCGTCGCGGTGGCAATTCCATTTTTGGGAAGTGTGGCCGGTTTGGTTGGAGGGATAGCACTGCCTGTGACTTTAGCGTACCCATGTTTCATGTGGATCAAGATTAACAAGCCTAAGAAGTATAGTCCTATGTGGTGGCTAAATTGGTCTCTTGGAATTTTGGGGATGGCTTTGAGTTTGGTTTTGATGGCAGCTGGAATCTATGTTGTGATTCAAACTGGGATTCAAGTCAAATTCTTCAAGCCTCAC
>Maldo_Gala_02g010260
ATGAGTAGAGAAGCAAACGAGATTAGCTCAGCTCCTATAACACCGAGGCCGGAAGCTGGGGCTCCAAAGCCACCGGTGGCACCACAGCCTGCGGTGTCTTGCCCGCCTTCGCAGTACAACTCACCGTCTTTGTCTAGGTCACCGCTTCTTGATGGAGTCTCAGATCAACCAGCTGCGGGAGGAGCCGTTGTGCCGGCCAGCAAGACCCCCAAGGGCTCAAGAACCCCAGCTGGTATAAGGACTCCAAGGAGGTCTTTGACTCCATTCATGACTCCCATTGGTAGCCCTGTCAGGAAGGCTTTAAAGATGACTAGGCTTGATCCTCAGGATGCTTGGCTTCCCATCACTGAGTCTAGAAATGGCAACCAGTACTATGCTGCCTTCCACACTCTTTGTTCTGGGATTGGTATCCAAGCTTTGGTGCTTCCTGTTGCTTTCACAATTCTTGGCTGGTCTTGGGGTATAATATGTTTGACTCTAGCATTCATATGGCAAAGTTACACCCTATGGATACTGGTTCATCTCCACGAGAATGTAGAAACTGGAGTACGTTACAGCAGATACATGCAGCTCTTTAGTCTCACCTATGGTGACAAAATTGCAAATTGGCTAGGGATGTTTCCGATCATGTATCTATCTGGAGGCACCTGCGTGGCCTTGATAGTGATTGGTGGAGGCACTTCCAAGCTCTTCTTCCAAACTTTATGTGGGGCCGCATGCACTTCTAAGCCATTGACAACAGTTGAATGGTTCTTGGTGTTCACATGTGCTGCTGTGCTGCTATCTCTCCTGCCAAACTTGAACTCCATAGCTGGAGTTTCACTGATTGGAGCTATCACTGCGGTTGGGTACTGCACAGCGATTTGGGTGGTTTCTGTATCAGAAGGCAGGCTTCCTGGAGTTTCATATGATCCCATTAGAGCTCCGAATGATGTGGATGGGGTGTTTAGTGTGCTCAATGCCCTTGGGATCATTGCTTTTGCCTTCAGAGGTCACAATCTTATCCTTGAGATTCAGGCCACCATGCCTTCCAGTGAGAAACATCCCTCACATGTGCCCATGTGGAGAGGAGTGAAGGTGTCCTATTCAATCATTGCTGCATGCTTGTTTCCCCTTGCAATTGGAGGCTACTGGGCTTATGGTCACTTGATACCAGCAAATGGAGGAATGCTTCCAGCTGTGTTCCAGTTCCATTCAAGAGATGTGTCACAATCCGTACTAGCGTTCATAAGCTTGTTTGTGGTGATAAATGCACTGTGCTCGTTCCAAATCTACGGCATGCCAATGTTTGACCACATGGAGTCCCAATACACAAGCAGAAAGAAAGCTCCACTTCCATGGTGGCTGAGGTGCATTTCTAGGGCAATGTTTGGGTTCGGTGTCTTCTTCGTCGCCGTGGCAATTCCATTTTTGGGAAGTGTGGCTGGTTTGGTTGGAGGCATATCACTGCCTGTGACTTTGGCATATCCTTGTTTCATGTGGATCAAGATTAACAAGCCTAAGAAGTATAGTCCTATGTGGTGGCTAAATTGGTCTCTTGGGATTTTGGGGATCGCTTTGAGTTTGGTTTTGATTGCAGCTGGAATATATGTTGTGATTCAAACTGGGATTAAAGTCCAATTCTTCAAGCCTCAC
>Maldo_Gala_05g012740
ATGGTTTGGCCAACGTTGGGTTTAATTCCTATAACAATTTCCAATGGTTTCAGGGTATGGGGAATCATATTTTTGTCACTCGCATTTGCATGGCAGCTCTACAGCACATGGCTACTACTTTTCATCATAACTGTTTGCACGGATGGGGCTGCCTGTAATGCCAAGCCATTGACTAGTATAGAATGCTATTTGGTGTTTGTATGCATGGCTATTGGTGTGGCTCTGTGCTTTCCCAAAATGAACTCTATAGCTAGAGTCTCACTGCATGGTGCCGTCACGGCAATTGTGTATTGTACTATGGATTGGACTCCTGCGATCGCCAAGGGTAGGCCCCGTGACGTATCCTACAACCCCCCACCGGAGGAGACACTCGTTGCTACATATGGTGGTATACTGAATGCACTCGGTGTCATTTTTCTTGCATTCAGAGGTCACATTGTTATCCTTGAGATTCAGGGGACATTGCCCACGAGCCCAAAATACTCATCTCATAGGAGAATGTGGAGTGGAGTGACAATGGCTTATTATGTACTCATAGCAATCTGTATGTTTCCTCTGGCTATGGGTGGATTTTGGGCTTATGGAAACAAGGTGAGACCCCATTCTGTTTTGTTTTCAACTTCTAAAGACATCTCAAATTGTCACTTAGTATCACGGTCTATTGATATTCTTTTTCATCTG
>Maldo_Gala_05g012750
ATGGCAGCAATGGAAGAAGTGGTTGTGGAGGCAAATTGGAGCATAGATAGGGTTTATTCCTTTAGAAGCGCAAGTAGAAGATCAGACTCTGCTCAAGTCATTCCCATCACAAGAAGTCCCACGAGTGAAGATACTAACTATCATGTTACTTCAGCTGCAAACTGGGGAGGTGGTGAGCTCAATCCACAAGATGCTTGGCTACCCATCACAGAGTCCAGGAATGGGAATTCCTTTTCAGCTACCTTCCATTTGCTTTGTTCAGGAATTGGAATCCAAGCCCTTTTACTGCCTGTTGCACTTGCCACTCTTGGATGGGCATGGGGAATCATATGCTTGTCACTTGCATTTACATGGCAGCTCTACACGATATGGCTACTTGTACACCTACATGAATCCGATTCTGGAACTCGTTATAGTAGATACATTGACCTTGCAATGACGGCCTTCGGTCAAAAGTTAGGGAAGTTTTTAGCTCTAGTCCCAGTAATGTACTTATCAGCTGGTACATGTGTCCAGCTAATTATCTTAGGAGGTGGAACCATAAAGCTTTTCATCAAGACGGTGTGCAACGACGGGGCAAACTGTGATGCCAAGTCATTGACTAATGTAGAGTGCTTCCTGGTGTTCATGTGCATGTCTATTGTTGTGGCTCAGTTTCCCAACCTGAACTCCATAGCATGGGTCTCATTGATTGGTGCCACCACAGCTATAGCATATTGTACTTTGATTTGGGCTCTTTCAATTGGCAAGGGCAGGCCTAATGGCACTTCATACAACCCACCGGAGATGGATGACAAAATGGATAGATTTGGCGGGATTCTGAATGCTCTTGGCATCATTGTTCTTGTATTCAGAGGCCACAATGTTGTTCTTGAGATTCAGGGGACATTGCCTTTAAGTCTAAAACACCAAACTCACAAGCCAATGTGGAGAGGAGTGACTGTATCATACCTAATTATAGCAATGTGTTTGTATCCTCTTGCTATAGCTGGATTTTGGGCTTATGGAAACAAGGTACCTTCATCGAATGGAGGACTATTAATTGCAATGTCGAAATTCCATCAACATGACACATCAAAAATTGTGCTGGGACTGATATACGTACTTGTGGTCATAAATTGTATAAGTACATTCCAAATCTACAGCATGATAATTTTCGACAAACTAGAGACGAGCTACACTAGCAGGAAGAACAAGGCATGCGCAAGGTGGCTTCGAACAACTTTCCGTCTTTTCTTTGGAGGAATGACATTCTTTGCAGCAGTAACTCTTCCATTTTTGGGTAGCTTGGCGCCTCTAATTGGAGGATTGACATTACCACTGGCATATGCTTATCCATGTTTGATGTGGATTGCGATAAAGAAACCAAAGCCTAAAAGTGTCATGTGGTGCATCAACGTGGGACTGGGAGGCTTAGGCCTTGTTCTGAGTGCTCTTTTAGTCATTGCAGCAGCATGGAACTTAGCTAGCAGAGGTCTTCATGCTAACTTCTTCAAGCCCCACGGGTTGGACACGGTCAACCACTTGGACATGGTCAAGACACAGTTT
>Maldo_Gala_05g012760
ATGATAAACTTGGAAGAGGTGGCTGTTGAAGCAAATTGCCGGGAAGAAATAACTAGGCAGAGCCATTCCTTAAGTAGCTTGTTCAGAAGCCCATCAGGTTACTCTGCTCAAGTTATTCCCATCACAACTACTCCCCCAAAGGAATCAACTGAAATTTGGGTAGGTGGTGAGCTCATTCCACAGGATGCTTGGCTGCCCATCACAGAATCCAGAAATGGGAACGTGTTTTCTGCTACCTTTCATTTACTTTGTTCAGGAATTGGAGTTCAATCGCTTTTACTGCCTCTTGCATTTGCCACTGTTGGATGGACATGGGGAATTATAGGCTTGTCACTAGCGTTCGCATGGCAACTCTACACCTCATGGCTTCTCGTACATCTACACGAATCCAACTCCGGAATTCGGTACAGTAGATACCTGCACCTCGCAATAACAGCCTTTGGTCCAAAGTTAGGGAAATTGCTCACTATATTCCCAGTAATGTACTTATCAGGGGGCACGTGTGCCCAGCTAATCATCATAGGAGGTGGAACCATGAAACTATTTCTAAAAAATGTTTGGGATGTTAACTCATTGACTGCCACAGAGTGCTTCTTGTTGTTCATCTGCATGGCTATTGTTGTGGCTCAGCTTCCCAACTTGAACTCCATAGCTTGGGTCTCACTTATTGGTGCCACCACAGCAATTGCATATTGTACTCTTATTTGGGGCCTTTCAATTGGCAAGGGGAGGCCTAGTGGCATTTCGTACAACCCACCAGAGATGGATGAAAAAATGGATAGATTTGGGATGATTCTGAATGCTCTTGGCATCATTGTTCTTGCATTCAGAGGCCACAATGTCATTCTTGAGATTCAAGGGACATTGCCATCTAGTCCAAAACAGACATCCCAAAACCAGATGTGGAGAGGAGTGACTGTATCTTATGCAGTTACAGCAATGTGCTTCCTTCCTCTTGCCGTAGCTGGGTCTTGGGCTTATGGAAACAACATACCATCTTCATATGGACGAATATTGAGCTCTTTTTCACAATTCAATGGACATAAAAGAACATCAAAATTTGTGTTGGGACTAATTTGCATACTTGTAGTGATAAACTGCTTAAGCACATTTCAAATCTACAGCATGGTAGTTTTTGATAATTTGGAGTTCAAATACACTAGCAGGAAGAACAAGCCATGTGCAAAGTGGCTTCGGATAGCTTTTCGGATTTTGTTCGGAGGACTGGTATTTTTCATAGCAGTCGCTTTTCCATTCTTGCCGAGCCTAGCACCTCTAATCGGAGGCATGACTCTACCTTTGGCATATGCTTATCCATGTTTCATGTGGATCACAATGAAGAAACCAGAGCCGAAGAGTGCTATGTGGTGTGTGAATATTGGGCTTGGATTCTTGGGGCTAAGTTTGAGTGTTGTTTTAGTCATTGCATCAGTGTGGAATTTAGCTGACAAAGGTCTACGTGCCAATTTCTTCCGGCCT
>Maldo_Gala_05g012770
ATGGCAGCTGATCCCATCGGAGAAGTTATTGTTGAAATTACTACTTACACCACAAAAAGCTCAGCCTCAGCTCAAGTTTTTCCCGACACAACAAGCCCCTCAAACCTAGATATTACAAGTACAAATTGGGAAGGTAGTGAGCTCAATCCACAGGACGCGTGGCTACCCGTTACTGAGTCCAGGAATGGCAATACCTACTATGCTACCTTCCATTTACTCTGTTCAGGAATTGGAACTCAAGCCCTTTTACTACCTCTTGCATTCGCTACTCTTGGATGGGCATGGGGAATTATATGCTTCTTACTAGCATTTGTGTGGCAGATCTACACCAAGTGGCTTCTCGTACATCTACACGAATCTGAAAATGGATTTCGTAACAGTAGATACCTCCACCTTGCAGTAACAGCCTTCGGTAAAAAGTTAGGGATGATTCTAGCAATGTTCCCAGTTATCTATCAATCAAATGGTGCTTGTGCACAGCTGATAATCGTAGGAGGTGGAACCTTGAAGCTTTTCTTCAAAACTGTGTGTGAGGATGGAGCCACTTGCCATCCATTGACTGGTACCGAGTGCTTCTTGTTGTTTACATGCGTGGCTGTGGTTCTCGCCCAATGTCCCAACTTGAACTCCGTAGCTAGACTCTCCATGATCGGTGCCATCGCATCAGTTGTATATTGCACTACTGTTTGGACTCTTTCAGTTGGAAAAGGCAGGGACCATGACTACACATCATATGATCCACCAGCGATGGAGTCCACCATGGATATATTTGGTGGCAAACTGAATGCGGTTGGCATTATTTTTCTTACATTCAGAGGTCACAATGTAATTCTTGAGATACAGGGCACATTACCATCAAACCCCAAATACCCAATACATAAGCGAATGTGGAGAGGAGTGACTGTAGCTTGTGCACTCATAGCCATGTGTTTTCTTCCTCTGGCCATAGGTGGATTTTGGGCTTTCGGCAACAAGGTACCCACTTCCTATAGAGGAGTATTAATCTTGGTTTCACAATTCCATGGACATAAAAACACTTCAAAATTTGTACTTGGATCATTTTGCATGCTTGTGGTGATACACAGCTTAAGCACATTCCAAATCTTTGGCATGGTGGCTTTTGATAATTTGGAGTCAAAGTACACTATCAGGAAGAACAAGCCGTGTCCAAGGTGGCTTCGAGTAGCTTTACGCATTTTCTTCGGAGGAGTGGAATTCTTCATAGCAGTTGCTCTTCCATTCTTGGGAAGCCTGGCACCTCTAATCGGAGGGTTAACATTGCCTTTGGCATATGCTTACCCATGTTTCATGTGGATTTCAATCAAGAAACCAAAGCAAAAAGGAGCAGTGTGGTGGATTAACATGGGACTTGGATGCTTAGGCTTGGCTTTGAGTGTCATTTTAGTTGTTGCAGCAGCTTGGAATTTAGCTGACAAAGGTCTAAATGCCAACTTCTTTAAGCCT
>Maldo_Gala_05g012780
ATGTCTGAAACGGGAGGCAGTGAGATAACAACAGCCCCAATAACACCGCAGCCGCCTACACCACCCACAGAAGATCCTCCGGCGTCTATGTCTCGAGCAGCATCTGCGGCTAGGGTACCACCACTGCTGATCCCGGCTCCAACCGCCACGACCACCACCGGTGGCGGTGACCAGATAACATTAAAAACCCCAAAAGCTTTAACTCCGAAATCTCGTACTCCACGGTTCATGACACCAATAGGAAGCCCCATTAGGAGGGCTCTCCACCTCACAAGGCTTGACCCTCAGGATGCTTGGCTTCCAATCACTGAGTCTAGAAACGGTAACGCTTACTATGCTGCTTTCCATACTCTCTGCTCTGGCATTGGAATTCAATCTCTTGTTCTTCCTGTGGCCTTCACTTATCTTGGGTGGACATGGGGTGTTATATGCATGACTTTGGCATTCATATGGCAACTGTATACTTTATACTTGCTGGTCCAGCTTCATGAATCTCCTGAAACAGGCATACGCGAGAAGATATCAAAGTTCTTAGCCTTGTTCCCGATTTTGTACCTATCTGGCGGCACGTGTGTCGCACTGATCGTCCTTGGAGGAGCAACATCAAAGTCGTTCTTCCAAATTGTGTGTGGAGCTACATGCACTGCAAAGCCATTGACACCAGCAGAGTGGTACTTGGTGTTTACATGTGCCGCAGCGATCCTGTCTCAGCTGCCAAACTTGAACTCCATCGCTGGAGTGTCTCTTGTTGGTGCCATAACAGCTATTGGCTACTGCACAATCATATGGGTTGTGTCTGTGGATAAGGGTAGACTTCCTAATGTGTCTTATGATCCCTTGAAATCCAACAAAAAATTCATTCACTTTTTTGATGTTCTAAATGCACTTGGAATGATTGCCTTTGCCTTCAGAGGCCACAACCTTATACTTGAGATTCAGTCCACAATGCCATCCAGTGAAAAACATCCATCACGCGTGCCAATGTGGAGGGGTGTCCTAATTTCATACACTCTCATAGCAATGTGCCTTTTCCCCCTTGCAATTGGAGGCTACTGGGCATATGGTCAAATGATACCACATCAAGGAGGCATGTTCGCAGCCTTGTTTGGCTTCCATATGCGTGACACATCCCGATTGGTTCTAGGACTAGCAAGTTTGTTTGTCGTAGTCAATGCTTTGAGCTCGTTCCAGATCTATGGCATGCCGATGTTCGACGAGATGGAGTCACATTACACTAGGAGGTTTAAGAAGGCAGCTCCATGGTGGCTTAGGGCTATCATGAGAGCTATGTTTACTTATGGATGCTACTTCATAGCTGTGGCCATACCCTTCTTGGGAAGCATAGCTGGTTTGCTAGGAGGGATTTCATTGCCAGTGACATTAGCTTATCCATGTTTCATGTGGCTAAAGATGAAGAAGCCCAAGAAGTACGGTCTAAGTTGGTGGGTAAATTGGGTATTAGGGGTTGTGGGAATACTTCTAAGTATACTGTTGATTGCTGCTGGTGTTTATGTTGTAATTGACACTGGTATTACGGTGAGCTTTTTCAAGCCTCAG
>Maldo_Gala_08g000440
ATGGAGGAATATCAGAATCCAAGAAAGATGAGTGCTAGTGATGAATTTACAGTCGAAGATATTTCCACTACAATCGACCCCCCCTCCGACGATCAAATATTCCACGCCGATGACGTTCAAGGGGAACACCATGATCATCATGTTGATGGTCATGATAGTGTGGTCGCGGCGCAGGCACCTCCAATGCAGTCATCATCCCCAGAGGGACAGGGACAGGGAGAGGGCAGTGCATTTAGTTCGCCATCCACGTCAAAAAAGCCCCTTCTGCTCTCTATAGTGCCTTCAAACGTCGTTGCTGCCCGTAGAGCTACCCCATGGATGTCTCGCACTCCCAACTTCCTCACACCTCTTGGTAGCCCCATTCGAAGGGCCATCCGACTTACCAAGCTCGACCCTCAGGACGCTTGGCTCCCCATCACCGAGTCAAGGAATGGCAATGCCTACTATGCTGCCTTCCATACCCTTTGCTCTGGAATTGGAATGCAAGCCCTTGTGGTCCCCGTCTCCTTCACCGTTCTTGGCTGGACATGGGGGACCATATGCTTGACTGTGGCGTTCATATGGCAGCTATACACCCTATGGCTTTTGGTAATGCTTCATGAATCCACTGAAACTGGGATGCGTTACAGCAGATATCTTCAACTCTTCCGCGCTACCTTCGGTGACAAAATGGCCAAGATCTTCGCTATCTTCCCCATCTATTACCTTTCGGGTGGCACCTGTGTCGCCTTGATTATCGTTGGCGGCTCCAGCATGAAGCTCTTCTTCGAAATCGTGTGTGGCCACGAATGCACAGCCAAGCCACTCACCACCGTCGAGTGGTATTTGGTCTTTACCAGCGCTGCCGTGCTTCTGTCTCAGCTCCCCAATTTGAACTCCATTGCAGGTGTCTCTCTGATTGGTGCCATCACTGCCATTGGCTTTTGTACCATTATGTGGCTCGTCGCCGTCACGGAAGGCAGGCTCGACGGCGTTTCTTACGATCCAAAAAGAGAAAACAGCAACACCGCTATGATTTTCAGTGTCCTCAATTCTCTTGGCATTATTGCTTTCGCTTTCAAAGGCCACAATCTTACCCTTGAAATTCAGGCAACTATGCCTTCAAGTGAGAAGAAACCATCTCATGTGCCAATGTGGAGAGGGGTAAAAGTGGCCTATCTAATGGTCGCAATGTGCTTGTTTCCCTTGGCAATTGGAGGATATTGGGCCTACGGACACATGATACCACCAAACGGAGGCATGCTAACTGCAATATATCAGTACCATGGACGTGACACTTCACAGTGGGTTCTGTCATTAACGAGCTTATTTGTGGTAATCAATGCGGTTAGCTCATTCCAAATCTTTGGCATGCCCATGTTTGACGATATGGAATCCAAATACATCAAACGCATGAACAAGCCGTGCCCGTGGTGGCTCCGCTCGATATCCCGAGCCATGTTCGGGTACGGCTGCTTCTTCGTAGCAGTGGCGATTCCATTCTTGGGGAGCTTTGCCGGTCTCATAGGAGGGATTTCCATTCCGATTACCTTCGTTTATCCTTCCTTGCTTTGGTTGAAAATTAAGAAGCCCAAGAAATATAGCATTATGTGGTGCCTCAATTGGGGACTCGGACTTTTGGGCACAGCTCTCTGTATAATACTCATAGCTGCTGGAGTTTATGTTGTCATTGACACCGGGATTCAAGTGAGCTTTTTTAAGCCTCAA
>Maldo_Gala_08g000450
ATGGATGAGGTGGAGGAAGTGAAGTCGAGCCCAATGAGTAATCCAAACATGACCCCTAAAAGTCCGTTCGTTTCTCGTTTTATGGCGACTCCTTTGGCGAGTCCGATGAAGAAGGCGATGACAAGCATGCGAGGCTACCTAGAAGAAGTTGGACACTTGACAAAGCTTGATCCTCAGGACGCATGGCTGCCCATCACCGAGTCCAGAAACGGAAATGCCCTCTACTCCGCCTTTCACACGCTCAGTTCCGGAATCGGCATTCCAGCCCTCCTTCTTCCTTTATCTTTCGCTACTCTTGGCTGGGCATGGGGAATTATATGTCTCTCGGTGGCTTTCATGTGGCAGCTCTATACTCTCTGGTTACTGATACAACTGCACGAATCCGAATCGGGAGTGCGCTACAGCAGATACCTTCGACTTTCCATGGCAGCTTTTGGTGAGAAGCTAGGGAAAATTCTGGCATTGTTTCCAATCATGTACCTCTCAGGTGGTACGTGTGTAACCCTGATCATGATCGGAGGTGGGACCATGAAAATATTTTTCCAAATCGTGTGCGGTGAGACATGCCGCCATGTAAGTCCACCGTCAACGATAGAGTGGTACTTGGTGTTCACCGGCACTGCCATTCTTCTCGCTCAGCTTCCTAACCTCAACTCAATAGCTGGGATTTCCCTCATTGGAGCTATCACCGCCGTAAGCTACTGCACACTCATTTGGGTGGTTTCTGTCACCAAAGATAGACCCAATGGTGTTTCTTATAAGCCGCTGGAAACAAAATCTGATGCAGCCACCGTTTTTGGCGTCCTAAATGCGCTTGGGATCACTATCTTTGCTTTTAGAGGCCACAACCTTGTGCTTGAAATACAGGGAACCATGCCCTCGAACAGTCAGAGGCCGTCGCGTTTGCCGATGTGGAAGGGAGTGAAGTTCGCATATCTCATCATCGCACTGTGTCTGTTTCCCCTGGCAATTGGCGGCTACTGGGCTTACGGAAATTTCATACCTTCAAGTGGAGGGATGTTAGATGCTTTGAACAAATACCACGGACACGACACATCAAAATTTGTCCTAGGATTGACGAGCATGCTCGTTGTGGTTAACTGTCTAAGCTCCTTTCAGATATATGCAATGCCGGTTTTCGACAATCTGGAATTCAGATTCACTAGCAGCGTGAACAAACCTTGTCCGCGGTGGCTACGCTCCGGAATTAGGATTTTCTTCGGCTGCGTTGCATTTTTTATATCTGTTGCACTGCCATTCTTGCCCAGCTTAGCAGGACTCATCGGAGGAGTTGCGGTTCCAATCACCTTGGCGTATCCGTGTTTCATGTGGATATTGATCAAGAAACCTTGTAAATGTAGCACAATTTTTAACTGGGCACTCGGAGCCTTGGGGATAGTCCTAAGCATATTAATCATCACCGGAGCAATTTGGAACATAGTCACGATCGGAATAGAAGTCCACTTCTTCAAGCCTCTGAATAAG
>Maldo_Gala_08g003410
ATGGATGAGAGGCCCGAGACAGAGCTGATATCGATTCCGGCGACCCCACGCGGGGTGTCGACGCCGGAGATACAGACCCCATCTGGTCAGAGGTCCCCTCGTCTGCCGTCCAAGGAGGCGAAGTCGTCCACGGCCTGGACTCCGACGTCGTTCATCTCGCCGAGGTTCCTCAGCCCCATCGGCACGCCCATGAAGCGGGTGCTGGTCAACATGAAGGGATACTTGGAGGAGGTGGGCCACCTCACCAAGCTCAACCCGCAGGACGCGTGGCTTCCCATCACCGAATCCCGCAACGGCAACGCTCACTACGCTGCGTTTCATAACCTCAATGCCGGCGTTGGCTTCCAGGCCCTGGTGCTTCCCGTCGCCTTCTCTTTTCTCGGCTGGAGCTGGGGAACACTTTCCTTAACCATAGCCTACTTCTGGCAGCTATACACATTGTGGATTCTAGTTCAGCTTCACGAAGCAGTCCCGGGAAAGCGGTACAACAGATATGTGGAGCTTGCACAAGCTGCATTTGGTAAGAGAGCTTACATTTACCAACAGGTCAACAACTGCAAGATTATTTGGGAAAGATTGGGAGTTTGGCTTGCTCTCTTCCCCACTGTCTATTTATCAGCAGGAACTGCAACAGCTTTAATTCTCATAGGAGGGGAGACCATGAAACTATTTTTCCAGATAGTTTGTGGACCGCTATGTTCGTCGAATCCCCTAACGACAGTTGAGTGGTACCTAGTGTTCACTTCGCTATGTATCGTTCTATCTCAGCTCCCAAACCTCAATTCGATTGCAGGACTTTCCCTCGTTGGGGCTGTGACCGCCATAACTTACTCTACAATGGTTTGGGTCCTCTCTGTTAGCCAGACAAGACCACCCACAATTTCGTATGAACCCATTTCGTTGCCAACCGCTTCGGCTTCTGTCTTTGCCGTCCTGAATGCTCTTGGTATTGTAGCCTTTGCTTTCAGGGGGCACAATTTAGTTCTCGAGATTCAGGCAACAATGCCATCGACCTTTAAGCACCCGGCTCATGTGCCAATGTGGAGGGGAGCCAAGGTTGCTTATTTCTTCATTGCCATGTGTTTGTTCCCTGTTGCAATTGGAGGCTTCTGGGCTTATGGAAACCTTATGCCTTCTGGAGGGATTCTCAATGCCCTGTACGGATTCCACAGCCATGACATACCAAGAGGACTCCTTGCAATGTGTTTCCTACTAGTTGTGTTCAATTGCTTGAGCAGTTTCCAGATATACTCCATGCCAGTATTCGACAGTTTTGAAGCCGGTTACACCAGCCGCACCAATCGCCCTTGCTCAATTTGGGTCAGGTCTGGTTTCCGAGTTCTCTATGGATTCATCAACTTCTTCATAGGCGTGGCGCTCCCCTTCCTCTCCAGTCTTGCCGGTCTACTAGGAGGGCTCACGCTTCCGGTCACATTCGCCTATCCTTGCTTCATGTGGGTTCTTATTAAAAAACCCACAAAGTACAGCTTCAACTGGTATTTCCATTGGATCTTGGGCTGGTTGGGGATCGCCTTTAGCTTGGCATTTTCGATCGGAGGGGTATGGAGCATGGTGAACAGCGGACTTAAATTGAAGTTCTTCAAGCCGCCGAAC
>Maldo_Gala_10g012910
ATGGGGAATCATTGCTTGTCACTGGCATTTAAATGGCAGCTCTACACGATATGGTTGCTTGTACAGCACAAATCCGACTTTGGAACTCGTTGTAGTATATACATTGACCTCGCAATGACAGCCTTCGGTCAAAAGCTATCAGCTGGTACATGTGTCCAGCTAATTATCATAGGAGGTGGAACCGTAAAGCTTTTCATCAAAACGGTGTGCAACGATGGGGTAAACTGTGATGCCAAGTCATTGACTAATGTAGAGTGCTTCTTGTTGCTCATGTGCATGGCTATTGTTCCCAACTTGAACTACATAGCTTGGGTCTCATTGATTGGTGCTACCACAGCTATTGCATGTTTACCGTCACTGGAAACTTTCTCGACTGTGACGGACATTACCCACAAGCCCAAATACCCATCTCATAAGAGAATGTGGAGTGGAGGAACAATGGCATATATACCCTACACAAATGGAGCTATGCTAAAAGCAATATCAGGATTTCATGGACATAACACCTCACAACATGTGCTTGGGCTAATTTACATAGTAATCATCATCAGCTGCTTAACGACGTACCAAATCTATGGCATGGTAGCTTTTGACATTATGAATATCAATAGCATTTACATTCCTGGGATACCTATTACGTCTCATTGGAGGAAACCACGTCTTACAAACATGGCACTTGGATGCTCTGGTCTTCTTTTGAGCCTTCTTTTTGTTGCTGCAGCAGCGTGGAGTTTAAATGCCAACTTCTTCAAGCCTTCC
>Maldo_Gala_10g012920
ATGGCAGACTTGGAAGAGGTGGTTGTTGAAGCAAATTGCAGGGAAGAAATAACTAGGCATAGCCATTCCTTAAAAAGCTTGTTCAGAAGCTCATCAGGCTACTCTGCTCAAGTCATTCCCATCACAACTACTCCCCCAAATGAATCAACTGAAAAATGGACAGGTGGTGAGCTCATTCCACAGGATGCTTGGCTGCCCATCACAGAATCCAGGAATGGGAATGTGTTTTCAGCTACCTTTCATTTACTTTGCTCAGGAATTGGGATCCAATCCCTTTTACTGCCTCTTGCGTTTGCCACTCTTGGATGGGCATTGGGAATCATATGCTTGTCACTAGCATTCGCATGGCAACTCTACACCGCATGGCTTCTTGTACATCTACACGAATCGGACACCGGAATTCGGTACAGTAGATACCTCCACCTTGCTATAACAGCCTTCGGTCCAAAGTTAGGAAAACTGCTCACTATATTCCCAGTAATGTACCTATCAGGGGGTACATGTGCCCAGCTGATCATCATAGGAGGTGGAACCATGAAGCTTTTCTTAAAAGCTGTTTGTGATGTTAACTCAGTGACTGGCACAGAGTGCTTCTTGTTGTTCGTATGCATGGCCATTGTTGTGGCTCAGTTTCCCAACTTGAACTCCATAGCTTGGGTCTCACTGATTGGTGCCACCACTGCGATTGCCTACTGTACCCTGATTTTGGGCCTTTTAATCGGCAAGGGCAGGCCTAGTGGCATTTCATACAACCCACCGGAGATGGAGTCAAACATGGATAGATTTGGTGGTGTACTGAACTCGGTTGGCATCATTTTTCTTGCATTCAAAGGTCATAATGTTATCCTTGAGATTCAAGGGACATTGCCATCTAGTCCAAAACAGAGATCTCAAAACCGGATGTGGAGAGGAGTGACTATATCTTATGCACTTAAAGCAATGTGCTTCCTTCCTCTTGCCATAGCTGGATTTTGGGCTTATGGAAACAAAATACCATCTTCATATGGAGGACTATTGACCTCTTTTTCACAGTTCAATGGGCGTAAAAACACTTCAAAAGCTGTGTTGGGACTACTTTGCATACTAGTAGTGATAAACTGCTTGAGCACTTTCCAAATCTACAGCATGGTAGTTTTTGATAATTTGGAGTTTAAGTACACTAGCAAGAAGAACAAGCCATGTGCAAGGTGGCTTCGGATAGCTTTTCGGATTTTCTTCGGAGGACTGGCATTTTTCATAGCAGTTGCTTTTCCATTCTTGCCGAGCCTAGCACCTCTAATCGGAGGCATGACACTGCCACTGGCATATGCTTATCCGTGTTTCATGTGGATCACAATGAAGAAACCGGAGCCTAAGAGTACTATGTGGTTTGTGAACATTGGACTTGGATTCTTGGGGCTGAGTTTGAGTGTTTTTTTAGTCATTGCATCAGTTTGGAATTTAGCCGACAAAGGTTTACATGCCAATTTCTTCAGACCT
>Maldo_Gala_10g012940
ATGTCTGAAACAGGAGGTGATGAGATAACCCCAGCCCCAATAACACCGGGGCCGCCTATGCCACCTACAGAAGATCCTCCAGCGTCTATGTCTCGGGTACAACCACTGCTGATCCCGGCTTCAACCACCACCACCGGTGGTGGTGACCAGATAACACTAAAAACCCCGAAAACTTTAACCCCAAAGTCTCGTACTCCACGGTTCATGACACCAATAGGGAGCCCCGTTAGGAGGGCTTTCCACCTCACAAGGCTTGACCCTCAAGATGCTTGGCTTCCAATCACTGAATCTAGGAACGGTAACGCTTACTATGCTGCCTTCCACACTCTTTGTTCTGGTATTGGAATTCAATCTCTTGTGCTTCCTGTGGCCTTTCCTTATCTTGGGTGGACATGGGGTGTTATATGTATGACTTTGGCATTCATATGGCAACTTTACACTTTATACTTGCTGGTCCAACTTCATGAATCTCCTGAAACTGGCATCCGTTATTGCAGATACATTCAACTTTGCAATGCAACTTTTGGTGAGAAGTTATCGAAGTTCTTGGCCTTATTCCCGATTTTGTACCTATCGGGCGGCACGTGCGTGGCTCTGATTGTCCTCGGAGGAGCAACATCAAAGTCGTTCTTCCAAATTGTGTGTGGAGCTACATGCACTGCAAGGCCATTGACACCAGCAGAGTGGTACTTGGTGTTTACATGCGCCGCAGTGATTCTGTCGCAGCTGCCAAACTTGAACTCCATTGCCGGAGTGTCTCTTGTTGGTGCCATCACAGCTATTGGCTACTGCACAATCATATGGGTTGTGTCTGTGGATAAGGGTAGACTTCCTCATGTGTCTTATGATCCCTTGAAATCCAACAAAAACTTCATTCACTTTTTTGATATTCTCAATGCACTTGGAATGATTGCCTTTGCCTTCAGAGGCCACAACCTTATACTTGAGATTCAGGCCACAATGCCATCCAATGAAAAACATCCATCACGCGTGCCAATGTGGAGGGGTGTCCAAATTTCATACACTCTCATAGCAATGTGCCTTTTTCCCCTTGCAATTGGAGGCTATTGGGCATATGGTCAGATGATACCACATCAAGGAGGCATGTTTGCGGCCTTGTACGGCTTCCATATGCGTGACACATCCCGATTGGTTCTCGGACTAGCAAGTTTGTTTGTTGTAATCAATGCTTTGTGCTCGTTCCAGATCTATGGCATGCCGATGTTTGACGAGATGGAGTCACAATACACTAGGAGGTTTAAGAAGGCAGCTCCATGGTGGCTTAGGGCTATCATGAGAGCTATGTATGCTTATGGATGCTACTTCTTAGCCGTGGCCATACCTTTCTTGGGAAGCATAGTTGGTTTGCTAGGAGGGATATCATTGCCGGTGACATTAGCATATCCATGTTTCATGTGGCTAAAGATCAAGAAACCCAAGAAGTACAGTCTAAGTTGGTGGGTAAATTGGGTATTAGGGATTGTGGGAATTCTTTTAAGTATCCTGTTGATTGCTGCTGGTGTTTATGTTATAATTGACACTGGTATTACAGTACCTACTTTCTACAGAGGATTATTGATCTTAGTTTCACAATTCCATGAACATAAAAACACTTCAAGAAATTTTCATGGACTGATTTGCATGCTTATGGTGATACACTGCTTAAGCACATTCCAAAATCTATGGCATGCTGGGGTCAAAGTACACTATCAGGAAGAACAAGCCGTGTTCAAGGTGGCTTCGCGTCGGCCTAGCTTTACGCATTTTCTTAGGAGTGGAATTTTTCATGGCAGTGGCTTTTCCATTTTTGGTAGGCCTGCCACCTCTAATCGGAGGGTTGACATTGCCTTTGGCATATGCTTATACCCGTGTTTCATGTGGATCGCAGTAAAGAATCCAAGGCAAAAAGGAGCAATGTTGTGGAATAACACGGTACTTGGATGCTTGGGCTCGGCAACTTGGAATTTACCTGACAAAGGTCTAAATCCCAACTCATAT
>Maldo_Gala_13g016470
ATGAAATGGATACCCATTCCGACGACTTCACACGGGGTGTCCACGCCAGAGATACAAACCCCATCTAGGCAGAGGTCGCCTCGTCCCTCGTCCAAGGAGGCCAAGTCGTCAACGGCCTGGACTCCGACGTCGTTCATCTCACTGAGGTTCCTCAGCCCTATCAGGACGCCAATGAAGAGGGTGCTCGTCAACATGAAGGGACACTTGGAGGAGGTGGGCTATCTCACCAAGCTCAATGCTCAGGACGCATGGCTTTCCATTACCGAGTCCCACAACGGCAACGCTCATTACGCTGCGTTTCACAACCTCAATGCCGGCGTTGGCTTCCAGGCCTTGATGTCGAACTTAATATCAAACTGGCGAGCAGCTAATAAGGGCAGTGAGACACCTTCTCAA
>Maldo_Gala_15g000290
ATGGATGAGGTGGAGGAAGTGAAGTCGAGCCCAATGAGTGCTGCAAATATGACCCCAAAAACTCCAAAAAGTCCGCTCGTTTCTCGTTTTATGGCGACTCCTTTGGGCAGTCCGATGAAGGCGGCGATGACAAGCATGCGAGGCTACCTAGAAGAAGTTGGACACTTGACAAAGCTTGATCATCAGGACGCATGGCTTCCTATCACCGAGTCCAGAAACGGCAATGCCCTCTACTCCGCCTTTCACACTCTCAGAGTCTCAGTCCTTCCGGAATCGGCATTCCAGCCCTCCTCCTTCCTTTATCTTTCGCTACTCTTGGCTGGTAACAGCTTTAAT
>Maldo_Gala_15g000300
ATGGAGAACCTGATCTCGTTGGTGAACAAAATCCAAAGAGCTTGTACTGCTCTAGGGGACTATGGCGAAGGTAGGGCATTCGTCGTCGCCGTCGTCGCCATCGCCGTCGGTGATAGACCCAACGGTGTTTCTTATAAGCCGCTGGAAACAAAATCTGATGCAGCCACCGTTTTCAGTGTCCTAAATGCGCTTGGGATCACTACCTTCGCTTTCAGAGGCCACAACCCTGTGCTTGAGGTACAGGGAACCATGCCTTCGAGCTCTAAACGGCCGTCGCGTTTGCCAATGTGGGAGGGAGTCATCCCATTCCTTAATATTCAAAACGTCTTTTGCTTT
>Maldo_Gala_15g000310
ATGGCAGATACCTTCAAGCGGGGGATGTTAAATGCTTTGAACAAATACCACGGACATGACACATCAAAACTTGTCCTAGGATTGACAAGCATGCTCGTCGTGGTTAACAGCCTCAGCTCCCTTCAAATATATGCAATGCTGGTTTTCGACAATCTCGAATTCAGATTTACTAGCAGCGTGAACAAACCGTGTCCTTGGTGGCTACGCTCCGGATTTAGGATTTTCTTCGGCTGCTTTGCATTTTTTATATCTATTGCACTACCATTCTTGCCCAGCCTAGCAGGAATCATCGGAGGAGTTGCGGTACCAATCACCTTGGCGTATCCATGTTTCATAAACTTTGTAAATGTTGCACAATTTTTAACTGGGCACTCGGAGCCTTGGGGAAAGCGGGGGATGTTAAATGCTTTGAACAAATACCACGGACATGACACATCAAAACTTGTCCTAGGATTGACAAGCATGCTCGTCGTGGTTAACAGCCTCAGCTCCCTTCAAATATATGCAATGCTGGTTTTCGACAATCTCGAATTCAGATTTACTAGCAGCGTGAACAAACCGTGTCCTTGGTGGCTACGCTCCGGATTTAGGATTTTCTTCGGCTGCTTTGCATTTTTTATATCTATTGCACTACCATTCTTGCCCAGCCTAGCAGGAATCATCGGAGGAGTTGCGGTACCAATCACCTTGGCGTATCCATGTTTCATGTGGATACTGATTAAGAAACTTTGTAAATGTTGCACAATTTTTAACTGGGCACTCGGAGCCTTGGGGATAGTCCTTAGCATTTTAATCGTCACCGGAGCAATTTGGAACATAGTCACTATATGGGAA
>Maldo_Gala_15g003410
ATGGACGAGAGGCCGGAAACGGAGCTGATATCCATTCCGGCGACCCCACGCGGGGTGTCCACGCCGGAGATACAGACCCCATCTGGGCAGAGGTCGCCTCGTCCGCCGTCCAAGGAGGCGAAGTCGTCGACGGCCTGGACTCCGACGTCGTTCATCTCGCCGAGGTTCCTCAGCCCCATCGGTACGCCGATGAAGAGGGTGCTCGTCAACATGAAGGGATACTTGGAGGAGGTGGGCCATCTCACCAAGCTCAACCCTCAGGACGCGTGGCTTCCCATTACCGAGTCCCGCAACGGCAACGCTCATTACGCTGCGTTTCACAACCTCAATGCCGGCGTTGGCTTCCAGGCCTTGGTGCTTCCCGTTGCCTTCTCTTTTCTCGGCTGGAGCTGGGGAACACTTTCGTTAACCATCGCCTACTTCTGGCAACTTTACACATTGTGGATTCTAGTTCAGCTTCACGAAGCAGTTCCAGGAAAACGATACAACAGATATGTTGAGCTTGCACAAGCTGCATTTGGGGAAAGATTGGGAGTTTGGCTTGCCCTCTTCCCAACCGTCTATTTATCAGCAGGAACTGCAACTGCTTTAATTCTCATAGGAGGGGAGACTATGAAACTATTTTTCCAGATAGTTTGTGGGCCTCTATGTTCATCGAATCCCCTAACAACAGTAGAGTGGTATTTAGTGTTCACTTCGCTATGTATCGTTCTATCACAGCTCCCAAACCTCAATTCGATCGCAGGACTTTCACTCATTGGGGCTGTGACCGCCATAACCTACTCCACAATGGTTTGGGTCCTCTCTGTTAGCCAGCCAAGACCACCCACAATTTCCTATGAACCCATTTCGTTACCATCCTCTTCGGCTTCTGTCTTTGCCGTCCTGAATGCTCTTGGTATTGTAGCGTTTGCTTTCAGGGGACACAATTTAGTTCTTGAGATTCAGGCAACAATGCCATCGACCTTTAAGCACCCGGCACACGTGCCAATGTGGAGAGGAGCCAAAGTTGCTTATTTCTTCATTGCCATGTGCTTGTTCCCCGTTGCAATTGGAGGCTTCTGGGCTTACGGAAACCTTATGCCTTCTGGTGGGATTCTCAATGCCCTGTACGGATTTCACAGCCATGACATTCCGAGAGGACTCCTTGCAATGTGTTTCCTACTAGTTGTGTTTAATTGCTTAAGCAGTTTCCAGATATACTCCATGCCAGTATTCGACAGTTTTGAAGCCGGTTACACCAGCCGCACCAACCGCCCTTGTTCGATTTGGGTCCGGTCTGGTTTCCGAGTCTTTTATGGATTCATCAACTTCTTCATAGGAGTGGCACTCCCCTTCCTCTCCAGTCTTGCCGGTCTACTAGGAGGGCTCACACTTCCGGTCACTTTCGCCTATCCTTGCTTCATGTGGGTTCTTATAAAAAAACCCACAAAGTACAGCTTCAACTGGTATTTCCATTGGATCTTGGGCTGGTTGGGGATCGCCTTTAGCTTGGCATTTTCGATCGGAGGCTTGTGGAGCATGGTGAACAGCGGACTTAAATTGAAGTTCTTCAAGCCGCCGAAT
>Maldo_Gala_15g021600
ATGAGTGTAGAAGCAAAAGAGATTAGCTCAGCTCCCATAACACCGAGGCCGGCTGGTGGGGCTCCAAAACCTCCGGTAGGTCCACAGCCTGCGGTGTCTTGCCCGCCTTTGCAGTACAACTCACCGTCTTTGTCTAGGTCACCGCTTCTCGATGGAGCCTCAGATCAACCAGCAGCGGGAGGAGCTGTTGTGCCTGCCAGTAAGACCCCCAAGGGCTCTAGAACCCCAGCCGGAATAAGGACTCCAAGGATGTCTTTGACTCCAAGGTTCATCACTCCCATTGGTAGCCCTGTCAGGAAGGCTTTGAAGATGACTAGGCTTGATCCTGAGGATGCTTGGCTTCCCATCACTGAGTCTAGAAATGGGAACAAGTACTATGCTGCCTTCCACACACTTTGTTCTGGGATTGGTATTCAAGCTTTGGTGCTTCCTGTTGCTTTCACAATTCTTGGCTGGGCTTGGGGTATAATCTGTTTGACTCTAGCATTCATATGGCAAAGTTACACCCTATGGATACTGGTTCATCTCCACGAGAATGTAGAAACTGGAGTACGTTACAGCAGATACATACAGCTCTTTAGTCTCACCTATGGTGACAGAATAGCAAATTGGCTAGGGATGTTTCCGATCATGTACCTATCTGGAGGCACCTGCGTGGCCTTGATAGTGATTGGTGGAGGCACTTCCAAGCTCTTCTTCCAAACTTTATGTGGAGCCGCATGCAGCTCTAAGCCATTGACAACAGTTGAATGGTACTTGGTGTTCACATGTGCTGCTGTGCTGCTATCTCTGCTGCCAAACTTGAACTCCATAGCTGGAGTTTCACTTATCGGAGCTCTCACTGCAGTTGGGTACTGTACAGCGATTTGGGTGATTTCTGTATCAGAAGGCAGGCTTCCTGGAGTTTCATATGATCCCATTGAATCTGCGACTAATGTGGAGAGGGTGTTTAGTGTGCTCAATGCCCTTGGGATCATTGCTTTCGCCTTCAGAGGTCACAATCTCATCCTTGAGATTCAGGCCACCATGCCTTCTAGTGAGAAACATCCCTCACATGTGCCAATGTGGAGAGGAGTGAAGGTGTCCTATGCAATCATTGCTGCATGCTTGTTTCCCCTTGCAATTGGAGGCTACTGGGCTTATGGTCACTTGATACCAGCAAATGGAGGAATGCTTCCAGCTGTGTTCCAGTTCCATTCAAGAGATGTGTCACAATCCGTCCTAGCGCTCATAAGCTTGTTTGTGGTGATAAATGCACTGTGCTCATTCCAAATCTATGGCATGCCAATGTTTGACCACATGGAGTCCCAATACACAAGCAGAAAGAAAGCTCCACTTCCATGGTGGCTGAGGTGCATTGCTAGGGCAATGTTTGGGTTCGGAGTCTTCTTCGTCGCGGTGGCAATTCCATTTTTGGGAAGTGTGGCCGGTTTGGTTGGAGGGATAGCACTGCCTGTGACTTTAGCGTACCCATGTTTCATGTGGATCAAGATTAACAAGCCTAAGAAGTATAGTCCTATGTGGTGGCTAAATTGGTCTCTTGGAATTTTGGGGATGGCTTTGAGTTTGGTTTTGATGGCAGCTGGAATCTATGTTGTGATTCAAACTGGGATTCAAGTCAAATTCTTCAAGCCTCAC
>Maldo_Gala_scaffold752g000010
atgtctgaaacgggaggcagtgagataacaacagccccaataacaccgcagccgcctacaccacccacagaagatcctccggcgtctatgtctcgagcagcatctgcggctagggtaccaccactgctgatcccggctccaaccgccacgaccaccaccggtggcggtgaccagataacattaaaaaccccaaaagctttaactccgaaatctcgtactccacggttcatgacaccaataggaagccccattaggagggctctccacctcacaaggcttgaccctcaggatgcttggcttccaatcactgagtctagaaacggtaacgcttactatgctgctttccatactctctgctctggcattggaattcaatctcttgttcttcctgtggccttcacttatcttgggtggacatggggtgttatatgcatgactttggcattcatatggcaactgtatactttatacttgctggtccagcttcatgaatctcctaaaacaggcatacgtttttgtagatacattcaactgtgcaatgcaacttttggcgagaagatatcaaagttcttagccttgttcccgattttgtacctatctggcggcacgtgtgtggcactgatcgtccttggaggagcaacatcaaagtcgttcttccaaattgtgtgtggagctacatgcactgcaaagccattgacaccagcagagtggtacttggtgtttacatgtgccgcagcgatcctgtctcagctgccgaacttgaactccatcgctggagtgtctcttgttggtgccataacagctattggctactgcacaatcatatgggttgtgtctgtggataagggtagacttcctaatgtgtcttatgatcccttgaaatccaacaaaaaattcattcacttttttgatgttctaaatgcacttggaatgattgcctttgccttcagaggccacaaccttatacttgagattcagtccacaatgccatccaatgaaaaacatccatcacgcgtgccaatgtggaggggtgtcctaatttcatacactctcgtagcaatgtgccttttcccccttgcaattggaggctactgggcatatggtcaaaagataccacatcaaggaggcatgtttgcagccttgttcggcttccatatgcgtgacacatcccgattggttctaggactagcaagtttgtttgtcgtagtcaatgctttgagctcgttccagatctatggcatgccgatgttcgacgagatggagtcacattacactaggaggtttaagaaggcagctccatggtggcttagggctatcatgagagctatgtttacttatggatgctacttcatagctgtggccatacccttcttgggaagcatagctggtttgctaggagggatttcattgccagtgacattagcttatccatgtttcatgtggctaaagatgaagaagcccaagaagtacggtctaagttggtgggtaaattgggtattaggggttgtgggaatacttctaagtatactgttgattgctgctggtgtttatgttgtaattgacactggtattacggtgagctttttcaagcctcagtga
>Pyrco_DAP_Chr10v0.1_24495.1
ATGGCAGACTTGGAAGAGGTGGTTGTTGAAGCAAATTTCAGGGAAGAAATAAATAGGCATAGCCATTCCTTAAAAAGCTTGTTCAGAAGCTCCTCAGGTTACTCTGCTCAAGTCATTCCCATCACAACTACTCCCCCAAATGAATCAACTGAAATATGGACAGGTGGTGAGCTCATTCCACAGGATGCTTGGCTGCCCATCACAGAATCCAGGAATGGGAATGTGTTTTCAGCTATCTTTCATTTACTTTGCTCAGGAATTGGGATCCAATCCCTTTTACTGCCTCTTGCATTTGCCACTCTTGAATGGGCATGGGGAATTATATGCTTGTCACTAGCATTCGCATGGCAACTCTACACCGCATGGCTTCTTGTACATCTACACGAATCGGACACCGGAATTCGGTACAGTAGATACCTCCACCTCGCTATAACAGCCTTCGGTCCAAAGTTAGGGAAACTGCTCACTATATTCCCAGTAATGTACCTATCAGGGGGTACATGTGCCCAGGTGATCATCATAGGAGGTGGAACCATGAAGCTTTTCTTAAAAGCTGTTTGTGATGTTAACTCAGTGACTGGCACAGAGTGCTTCTTGTTGTTCGTATGCATGGCCATTGTTGTGGCTCAGTTTCCCAACTTGAACTCCATAGCTTGGGTCTCACTGATTGGTGCCACCACTGCGATTGCCTACTGTACCCTGATTTGGGGCCTTTCAATCGGCAAGGGCAGGCCTAGTGGCATTTCATACAACCCACCGGAGATGGAGTCAAACATGGATAGATTTGGTGGTGTACTGAACTCAGGGACATTGCCATCTAGTCCAAAACAGAGATCTCAAAACCGGATGTGGAGAGGAGTGACTATATCTTATGCACTTATAGCAATGTGCTTCCTTCCTCTTGCCATAGCTGGATTTTGGGTTTGTGGAAACAAAATACCATCATCATATGGAGGACTATTGACCTCTTTTTCACAGTTCAATGGGCATAAAAACACTTCAAAAGCTGTGTTGGGACTACTTTGCATACTAGTAGTGATAAACTGCTTGAGCACTTTCCAAATCTACAGCATGGTAGTTTTTGATAATTTGGAGTTTAAGTACACAAGCAAGAAGAACAAGCCATGTGCAAGCACCTCTAATCGGAGGCATGACACTGCCACTGGCATATGTTTATCCGTGTTTCATGTGGATCACAATGAAGAAACCAGAGCC
>Pyrco_DAP_Chr10v0.1_24496.1
ATGCAGGCCACATTACCCACAAACCCCAAATACTCGACACATAAGCGGAAGTGGCGTGGAGTGACTAGAGCTTATGCATTCACAACCATGTGTTTTGGGATTTTGGCACAAATTTTTGATAAGCTGGGGTCAAAGTACACTGTCAGGAAGAACAAGCCGTGTCCAAGGTGGCTTCGCGTCGGCCTAGCTTTACGCATTTTCTTAGGAGTGGAATTTTTCATGGCAGTGGCTTTTCCATTTTTGGTAGGCCTGGCACCTCTAATCGGATGGTTGACATTGCCTTTGGCATATGCTTATACCCGTGTTTCATGTGGATTGCAG
>Pyrco_DAP_Chr10v0.1_24497.1
ATGTCTGAAACAGGAGGTGATGAGATAACCCCAGTCCCAATGACACCGGGGCTGCCTACGCCACCTACAGAAGATCCTCCAGCATCTATGTCTCGAGCAGCATCTGTGGCTTGGGTACAACCACTGCTGATCCCAGGTTCAACCGCCACCACCGGTGGTGGTGACCAGATAACACAAAAAACCCCGAAAACTTTAACCCCAAAATCTCGTACTCCACGGTTCATGACACCAATAGGGAGCCCCGTTAGGAGGGCTTTCCACCTCACAAGGCTTGACCCTCAAGATGCTTGGCTTCCAATCACTGAATCTAGGAACGGTAACGCTTACTATGCTGCCTTCCACACTCTTTGTTCTGGTATTGGAATTCAATCCCTTGTGCTTCCTGTGGCCTTTCCTTATCTTGGGTGGACATGGGGTGTTATATGTATGACTTTGGCATTCATATGGCAACTTTACACTTTATACTTGCTGGTCCACCTTCATGAATCTCCTGAAACTGGCATCCGTTATTGCAGATACATTCAACTTTGCAATGCAACTTTTGGTGAGAAGTTATCGAAGTTCTTGGCCTTATTCCCGATTTTGTACCTATCGGGCGGCACGTGCGTGGCTCTGATTGTCCTCGGAGGAGCAACATCAAAGTCGTTCTTCCAAATTGTGTGTGGAGCTACATGCACTGCAAAGCCATTGACACCAGCAGAGTGGTACTTGGTGTTTACATGCGCCGCAGTGATTCTGTCGCAGCTGCCAAACTTGAACTCCATTGCCGGAGTGTCTCTTGTTGGTGCCATCACAGCTATTGGCTACTGCACAATCATATGGGTTGTGTCTGTGGATAAGGGTAGACTTCCTCATGTGTCTTATGATCCCTTGAAATCCAACAAAAACTTCATTCACTTTTTTGATATTCTCAATGCACTTGGAATGATTGCCTTTGCCTTCAGAGGCCACAACCTTATACTTGAGATTCAGGCCACAATGCCATCCAATGAAAAACATCCATCACGCGTGCCAATGTGGAGGGGTGTCCAAATTTCATACACTCTCATAGCAATGTGCCTTTTTCCCCTTGCAATTGGAGGCTATTGGGCATATGGTCAGATGATACCACATCAAGGAGGCATGTTTGCGGCGTTGTACGGCTTCCATATGCGTGACACATCCCGATTGGTTCTCGGACTAGCAAGTTTGTTTGTCGTAATCAATGCTTTGTGCTCGTTCCAGATCTATGGCATGCCAATGTTTGACGAGATGGAGTCACAATACACTAGGAGATTTAAGAAGGCAGCTCCATGGTGGCTTAGGGCTATTATGAGAGCTATGTATACTTATGGATGCTACTTCATAGCCGTGGCCATACCTTTCTTGGGAAGCATAGTTGGTTTGCTAGGAGGGATATCATTGCCTGTGACATTAGCATATCCATGTTTCATGTGGCTAAAGATCAAGAAACCCAAGAAGTACAGTCTAAGTTGGTGGGTAAACTGGGTATTAGGGGTTGTGGGAATTCTTCTAAGTATCATGTTGATTGCTGCTGGTATTTATGTTATAATTGACACTGGTATTACAGTGAGCTTTTTCAAGCCTCAG
>Pyrco_DAP_Chr15v0.1_36264.1
ATGGCGACTCCTTTGGGCAGTCCGATGAAGGCGGCGATGACAAGCATGCGAAGCTACCTAGAAGAAGTTGGACACTTGACAAAGCTTGATCCTCAGGACTCTCAGTTCCGGAATCGGCATTCCAGCCCTCCTTCTTCCTTTATTTTTCTATGCTCTTGGCTCGGAATGGGGAATTATATGTCTCCCAGTGGCTTTCATGTAGCAGCTCTATACTCTGTGGTTACTGATACAACTGCACGTATCCGAATCGGGAATGCGCTACAGAAGATACCTTCGACTTCCCATGGCAGCTTTTGTGAGACATGCCGCCACGTAAATCCACCGTCAACGATAGAGTGGTACTTGGTGTTCACCGGCACTGCCATTCTTCTCGCTCAGCTTCCTAACCTTAAATCAATATCCGGGATTTCCCTCACTGGGGCTATCACTGCCGTAAGCTACTGCACGCTCATTTGGGTGGTTTCTGTCACCAAAGATAGACCCAACGGTGTTTCTTATAAGCCGCTGGAAACAAAATCTGATGCAGCCACCGTTTTCAGTGTCCTATATGCGCTTGGGATCACTACCTTCGCTTTCAGAGGCCACAACCTTGTGCTTGAGATACAGGTAACTAAC
>Pyrco_DAP_Chr15v0.1_36549.1
ATGGACGAAAGGCCGGAGACGGAGCTGATATCCATTCCGGCGACCCCACGCGGGGTGTCCACGCCGGAGATACAGACCCCATCTGGGCAGAGGTCGCCTCGTCCGCCGTCCAAGGAGGCGAAGTCGTCGACGGCCTGGACTCCGACGTCGTTCATCTCGCCGAGGTTCCTCAGCCCCATCGGTACGCCGATGAAGAGGGTGCTCGTCAACATGAAGGGATACTTGGAGGAGGTGGGCCATCTCACCAAGCTCAACCCTCAGGACGCGTGGCTTCCCATTACCGAGTCCCGCAACGGCAACGCTCATTATGCTGCGTTTCACAACCTCAATGCCGGCGTTGGCTTCCAGGCCTTGGTGCTTCCCGTGGCCTTCTCTTTTCTCGGCTGGAGCTGGGGAACACTTTCGTTAACCATAGCCTACTTCTGGCAACTATACACATTGTGGATTCTAGTTCAGCTTCACGAAGCAGTTCCGGGAAAACGATACAACAGATATGTTGAGCTTGCACAAGCTGCATTTGGGGAAAGATTGGGAGTTTGGCTTGCCCTCTTCCCAACCGTCTATCTATCAGCAGGAACTGCAACTGCTTTAATTCTCATAGGAGGGGAGACTATGAAACTATTTTTCCAAATAGTTTGTGGGCCTCTATGTTCATCGAATCCCCTAACAACAGTAGAGTGGTATTTAGTGTTCACTTCGCTATGTATCGTTCTATCACAGCTCCCAAACCTCAATTCGATAGCAGGACTTTCACTCGTTGGGGCTGTGACCGCCATAACCTACTCCACAATGGTTTGGGTCCTCTCTGTTAGCCAGCCAAGACCGCCCACAATTTCCTATGAACCCATTTCGTTACCATCCTCTTCGGCTTCCGTCTTTGCCGTCCTGAATGCTCTTGGTATTGTAGCGTTTGCTTTCAGGGGACACAATTTAGTTCTTGAGATTCAGGCAACAATGCCATCGACCTTTAAGCACCCGGCTCACGTGCCAATGTGGAGAGGAGCCAAAGTTGCATATTTCTTCATTGCCATGTGCTTGTTCCCCGTTGCAATTGGAGGCTTCTGGGCTTACGGAAACCTTATGCCTTCTGGTGGGATTCTCAATGCCCTGTACGGATTCCACAGCCATGACATTCCGAGAGGACTCCTTGCAATGTGTTTCCTACTGGTTGTGTTCAATTGCTTAAGCAGTTTCCAGATATACTCCATGCCAGTATTCGACAGTTTTGAAGCCGGTTACACCAGCCGCACCAACCGCCCTTGTTCGATTTGGGTCCGGTCTGGTTTCCGAGTCTTTTACGGATTCATCAACTTCTTCATAGGAGTGGCACTCCCCTTCCTCTCCAGTCTTGCCGGTCTACTAGGAGGGCTCACGCTTCCGGTCACTTTCGCCTATCCTTGCTTCATGTGGGTTCTTATAAAAAAACCCACAAAGTACAGCTTCAACTGGTATTTCCATTGGATCTTGGGCTGGTTGGGGATCGCCTTTAGCTTGGCATTTTCAATCGGAGGCGTGTGGAGCATGGTGAACAGCGGACTTAAATTGAAGTTCTTTAAGCCGCCGAAT
>Pyrco_DAP_Chr15v0.1_38293.1
ATGAGTGTAGAAGCAAACGAGATTAGCTCAGCTCCTATAACACCGAGGCCGGCTGCTGGGGCTCCAAAGCCTCCGGTAGCTCCACAGCCTGCGGTGTCTTGCCCACCTTTGCAGTACAACTCACCGTCTTTGTCTAGGTCACCGCTTCTCGATGGAGCCTCAGATCAACCAGCAGCGGGAGGAGCTGTTGTGCCTGCCAGTAAGACCCCCAAGGGCTCTAGAACCCCAGCTGGAATAAGGACTCCAAGGATGTCTTTGACTCCAAGGATGTCTTTGACTCCAAGGTTCATCACTCCCATTGGTAGCCCTGTCAGGAAGGCCTTGAAGATGACTAGGCTTGATCCTGAGGATGCTTGGCTTCCCATCACTGAGTCTAGAAATGGGAACAAGTACTATGCTGCCTTCCACACGCTTTGTTCTGGGATTGGTATTCAAGCTTTGGTGCTTCCTGTTGCTTTCACAATTCTTGGCTGGGCTTGGGGTATAATCTGTTTGACTCTCGCATTCATATGGCAAAGTTACACCCTATGGATACTGGTTCATCTCCACGAGAATGTAGAAACTGGAGTACGTTACAGCAGATACATGCAGCTCTTTAGTCTCACCTATGGTGACAGAATAGCAAATTGGCTAGGGATGTTTCCGATCATGTATCTATCTGGAGGCACCTGCGTGGCCTTGATAGTGATTGGTGGAGCCACTTCCAAGCTCTTCTTCCAAACTTTATGTGGGGCCGCATGCAGCTCTAAGCCATTGACAACAGTTGAATGGTACTTGGTGTTCACATGTGCTGCTGTGCTGCTATCTCTGCTGCCAAACTTGAACTCCATAGCTGGAGTTTCACTTATCGGAGCTCTCACTGCAGTTGGGTACTGTACAGCGATTTGGGTGATTTCTGTATCAGAAGGCAGGCTTCCTGGAGTTTCATATGATCCCATTGAATCTGCGACTAATGTGGAGAGGGTGTTTAGTGTGCTCAATGCCCTTGGGATCATTGCTTTCGCCTTCAGAGGTCACAATCTCATCCTTGAGATTCAGGCCACCATGCCTTCTAGTGAGAAACATCCCTCACATGTGCCAATGTGGAGAGGAGTGAAGGTGTCCTATGCAATCATTGCTGCATGCTTGTTTCCCCTTGCAATTGGAGGTTACTGGGCTTATGGTCACTTGATACCAGCAAATGGAGGAATGCTTCCAGCTGTGTTCCAGTTCCATTCAAGAGATGTGTCACAATCCGTCCTAGCGCTCATAAGCTTGTTTGTGGTGATAAATGCACTGTGCTCATTCCAAATCTATGGCATGCCAATGTTTGACCACATGGAGTCCCAATACACAAGCAGAAAGAAAGCTCCACTTCCATGGTGGCTGAGGTGCATTGCTAGGGCAATGTTTGGGTTCGGAGTCTTCTTCGTCGCGGTGGCAATTCCATTTTTGGGAAGTGTGGCTGGTTTGGTTGGAGGGATAGCACTGCCTGTGACTTTAGCGTACCCTTGTTTCATGTGGATCAAGATTAACAAGCCTAAGAAGTACAGTCCTATGTGGTGGCTAAATTGGTCTCTTGGGATTTTGGGGATGGCTTTGAGTTTGGTTTTGATGGCAGCTGGACTCTATGTTGTGATTCAAACTGGGATTCAAGTCAAATTCTTCAAGCCTCAC
>Pyrco_DAP_Chr15v0.1_38306.1
ATGAGTGTAGAAGCAAACGAGATTAGCTCAGCTCCTATAACACCGAGGCCGGCTGCTGGGGCTCCAAAGCCTCCGGTAGCTCCACAGCCTGCGGTGTCTTGCCCACCTTTGCAGTACAACTCACCGTCTTTGTCTAGGTCACCGCTTCTCGATGGAGCCTCAGATCAACCAGCAGCGGGAGGAGCTGTTGTGCCTGCCAGTAAGACCCCCAAGGGCTCTAGAACCCCAGCTGGAATAAGGACTCCAAGGATGTCTTTGACTCCAAGGATGTCTTTGACTCCAAGGTTCATCACTCCCATTGGTAGCCCTGTCAGGAAGGCCTTGAAGATGACTAGGCTTGATCCTGAGGATGCTTGGCTTCCCATCACTGAGTCTAGAAATGGGAACAAGTACTATGCTGCCTTCCACACGCTTTGTTCTGGGATTGGTATTCAAGCTTTGGTGCTTCCTGTTGCTTTCACAATTCTTGGCTGGGCTTGGGGTATAATCTGTTTGACTCTCGCATTCATATGGCAAAGTTACACCCTATGGATACTGGTTCATCTCCACGAGAATGTAGAAACTGGAGTACGTTACAGCAGATACATGCAGCTCTTTAGTCTCACCTATGGTGACAGAATAGCAAATTGGCTAGGGATGTTTCCGATCATGTATCTATCTGGAGGCACCTGCGTGGCCTTGATAGTGATTGGTGGAGCCACTTCCAAGCTCTTCTTCCAAACTTTATGTGGGGCCGCATGCAGCTCTAAGCCATTGACAACAGTTGAATGGTACTTGGTGTTCACATGTGCTGCTGTGCTGCTATCTCTGCTGCCAAACTTGAACTCCATAGCTGGAGTTTCACTTATCGGAGCTCTCACTGCAGTTGGGTACTGTACAGCGATTTGGGTGATTTCTGTATCAGAAGGCAGGCTTCCTGGAGTTTCATATGATCCCATTGAATCTGCGACTAATGTGGAGAGGGTGTTTAGTGTGCTCAATGCCCTTGGGATCATTGCTTTCGCCTTCAGAGGTCACAATCTCATCCTTGAGATTCAGGCCACCATGCCTTCTAGTGAGAAACATCCCTCACATGTGCCAATGTGGAGAGGAGTGAAGGTGTCCTATGCAATCATTGCTGCATGCTTGTTTCCCCTTGCAATTGGAGGTTACTGGGCTTATGGTCACTTGATACCAGCAAATGGAGGAATGCTTCCAGCTGTGTTCCAGTTCCATTCAAGAGATGTGTCACAATCCGTCCTAGCGCTCATAAGCTTGTTTGTGGTGATAAATGCACTGTGCTCATTCCAAATCTATGGCATGCCAATGTTTGACCACATGGAGTCCCAATACACAAGCAGAAAGAAAGCTCCACTTCCATGGTGGCTGAGGTGCATTGCTAGGGCAATGTTTGGGTTCGGAGTCTTCTTCGTCGCGGTGGCAATTCCATTTTTGGGAAGTGTGGCTGGTTTGGTTGGAGGGATAGCACTGCCTGTGACTTTAGCGTACCCTTGTTTCATGTGGATCAAGATTAACAAGCCTAAGAAGTACAGTCCTATGTGGTGGCTAAATTGGTCTCTTGGGATTTTGGGGATGGCTTTGAGTTTGGTTTTGATGGCAGCTGGACTCTATGTTGTGATTCAAACTGGGATTCAAGTCAAATTCTTCAAGCCTCAC
>Pyrco_DAP_Chr16v0.1_42288.1
ATGGAAACTTCTGGTGCAATAACAAGGGCATGGGGAATTATATGCTTGTCACTAGCATTCGCATGGCAACTCTACACCGCATGGCTTCTTGTACATCTACATGAATCGGACACCGGAATTCGGTACAGTAGATACCTCCACCTCGCTATAACAGCCTTCGGTCCAAAGTTGGGGAAACTGCTCACTATATTCCCAGTAATGTACCTATCAGGGGGTACATGTGCCCAGCTGATCATCATAGGAGGTGGAACCATGAAGCTTTTCTTAAAAGCTGTTTGTGATGTTAACTCAGTGACTGGCACAGAGTGCTTCTTGTTGTTCGTATGCATGGCCATTGTTGTGGCTCAGTTTCCCAACTTGAACTCCATAGCTTGGGTCTCACTGATTGGTGCCACCACTGCGATTGCCTACTGTACCCTGATTTGGGGCCTTTCAATCGGCAACGGCAGGCCTAGTGGCATTTCATACAACACACCGGAGATGGAGTCAAACATGGATAGATTTGGTGGTGTACTGAACTCAGGGACATTGCCATCTAGTCCAAAACAGAGATCTCAAAACCGGATGTGGAGAGGAGTGACTATATCTTATGCACTTATAGCAATGTGCTTCCTTCCTCTTGCCATAGCTGGATTTTGGGTTTGTGGAAACAAAATACCATCTTCATATGGAGGACTATTGACCTCTTTTTCACAGTTCAATGGGCATAAAAACACTTCAAAAGCTGTGTTGGGACTACTTTGCATACTAGTAGTGATAAACTGCTTGAGCACTTTCCAAATCTACAGCATGGTAGTTTTTGATAATTTGGAGTTTAAGTACACAAGCAAGAAGAACAAGCCATGTGCAAGCACCTCTAATCGGAGGCATGACACTGCCACTGGCATATGTTTATCCGTGTTTCATGTGGATCACAATGAAGAAACCAGAGCC
>Pyrco_DAP_Chr16v0.1_42289.1
ATGGCAGACTTGGAAGAGGTGGTTGTTGAAGCAAATTGCAGGGAAGAAATAAATAGGCATAGCCATTCCTTAAAAAGCTTGTTCAGAAGCTCATCAGGTTACTCTGCTCAAGTCATTCCCATCACAACTACTCCCCCAAATGAATCAACTGAAATATGGACAGGTGGTGAGCTCATTCCACAGGATGCTTGGCTGCCCATCACAGAATCCAGGAATGGGAATGTGTTTTCAGCTATCTTTCATTTACTTTGCTCAGGAATTGGGATCCAATCCCTTTTACTGCCTCTTGCATTTGCCACTCTTGAATGG
>Pyrco_DAP_Chr16v0.1_42290.1
ATGTCTGAAACAGGAGGTGATGAGATAACCCCAGTCCCAATGACACCGGGGCTGCCTACGCCACCTACAGAAGATCCTCCAGCATCTATGTCTCGAGCAGCATCTGTGGCTTGGGTACAACCACTGCTGATCCCAGGTTCAACCGCCACCACCGGTGGTAGTGACCAGATAACACAAAAAACCCCGAAAACTTTAACCCCAAAATCTCGTACTCCACGGTTCATGACACCAATAGGGAGCCCCGTTAGGAGGGCTTTCCACCTCACAAGGCTTGACCCTCAAGATGCTTGGCTTCCAATCACTGAATCTAGGAACGGTAACGCTTACTATGCTGCCTTCCACACTCTTTGTTCTGGTATTGGAATTCAATCTCTTGTGCTTCCTGTGGCCTTTCCGTATCTTGGGTGGACATGGGGTGTTATATGTATGACTTTGGCATTCATATGGCAACTTTACACTTTATACTTGCTGGTCCACCTTCATGAATCTCCTGAAACTGGCATCCGTTATTGCAGATACATTCAACTTTGCAATGCAACTTTTGGTGAGAAGTTATCGAAGTTCTTGGCCTTATTCCCGATTTTGTACCTATCGGGCGGCACGTGCGTGGCTCTGATTGTCCTCGGAGGAGCAACATCAAAGTCGTTCTTCCAAATTGTGTGTGGAGCTACATGCACTGCAAAGCCATTGACACCAGCAGAGTGGTACTTGGTGTTTACGTGCGCCGCAGTGATTCTGTCGCAGCTGCCAAACTTGAACTCCATTGCCGGAGTGTCTCTTGTTGGTGCCATCACAGCTATTGGCTACTGCACAATCATATGGGTTGTGTCTGTGGATAAGGGTAGACTTCCTCATGTGTCTTATGATCCCTTGAAATCCAACAAAAACTTCATTCACTTTTTTGATATTCTCAATGCACTTGGAATGATTGCCTTTGCCTTCAGAGGCCACAACCTTATACTTGAGATTCAGGCCACAATGCCATCCAATGAAAAACATCCATCACGCGTGCCAATGTGGAGGGGTGTCCAAATTTCATACACTCTCATAGCAATGTGCCTTTTTCCCCTTGCAATTGGAGGCTATTGGGCATATGGTCAGATGATACCACATCAAGGAGGCATGTTTGCGGCGTTATACGGCTTCCATATGCGCGACACATCCCGATTGGTTCTCGGACTAGCAAGTTTGTTTGTCGTAATCAATGCTTTGTGCTCGTTCCAGATCTATGGCATGCCAATGTTTGACGAGATGGAGTCACAATACACTAGGAGATTTAAGAAGGCAGCTCCATGGTGGCTTAGGGCTATTATGAGAGCTATGTATACTTATGGATGCTACTTCATAGCCGTGGCCATACCTTTCTTGGGAAGCATAGTTGGTTTGCTAGGAGGGATATCATTGCCTGTGACATTAGCATATCCATGTTTCATGTGGCTAAAGATCAAGAAACCCAAGAAGTACAGTCTAAGTTGGTGGGTAAACTGGGTATTAGGGGTTGTGGGAATTCTTCTAAGTATCATGTTGATTGCTGCTGGTATTTATGTTATAATTGACACTGGTATTACAGTGAGCTTTTTCAAGCCTCAG
>Pyrco_DAP_Chr2v0.1_03585.1
ATGAGTAGAGAAGCAAACGAGATTAGCTCAGCTCCTATTACACCGAGGCCGGCAGCTGGGGATCCAAAGCCTCCGGTGGCACCACAGCCTGCGGTGTCTTGCCCGCCTTCGCAGTACAACTCACCGTCTTTGTCTAGGTCACCGCTTCTTGATGGAGTCTCAGATCAACCAGCTGCGGGAGGAGCCGTTGTGCCGGCCAGCAAGACCCCCAAGGGCTCAAGAACCCCAGCTGGTATAAGGACTCCAAGGATGTCTTTGACTCCATTCATGACTCCCATTGGTAGCCCTGTCAGGAAGGCTTTAAAGATGACTAGGCTTGATCCTCAGGATGCTTGGCTTCCCATCACTGAGTCTAGAAATGGCAACCAGTACTATGCTGCCTTCCACACTCTTTGTTCTGGGATTGGTATCCAAGCTTTGGTGCTTCCTGTTGCTTTCACAATTCTTGGCTGGTCTTGGGGTATAATATGTTTGACTCTAGCATTCATATGGCAAAGTTACACCCTATGGATACTGGTTCATCTCCACGAGAACGTAGAAACTGGAGTACGTTACAGCAGATACATGCAGCTCTTTAGTCTCACCTATGGTGACAAAATTGCAAATTGGCTAGGGATGTTTCCGATCATGTATCTATCTGGAGGCACCTGCGTGGCCTTGATAGTGATTGGTGGAAGCACTTCCAAGCTCTTCTTCCAAACTTTATGTGGGGCCGCATGCACTTCTAAGCCATTGACAACAGTGGAATGGTTCTTGGTGTTCACATGTGCTGCTGTGCTGCTATCTCTCCTGCCAAACTTGAACTCCATAGCTGGAGTTTCACTGATTGGAGCTATCACTGCAGTTGGGTACTGCACAGCGATTTGGGTGGTTTCTGTATCAAAAGGCAGGCTTCCTGGAGTTTCATACGATCCCATTAGAGCTCCGAATGATGTGGATAGGGTGTTTAGTGTGCTCAATGCCCTTGGGATCATTGCTTTTGCCTTCAGAGGTCACAATCTCATCCTTGAGATTCAGGCCACCATGCCTTCTAGTGAGAAACATCCCTCACATGTGCCCATGTGGAGAGGAGTGAAGGTGTCCTATTCAATCATTGCTGCATGCTTGTTTCCCCTTGCAATTGGAGGGTACTGGGCTTATGGTCACTTGATACCAGCAAATGGAGGAATGCTTCCAGCTGTGTTCCAGTTCCATTCACAAGATGTGTCACAATCCGTACTAGCGTTCATAAGCTTGTTTGTGGTGATGAATGCACTGTGCTCGTTCCAAATCTACGGCATGCCAATGTTTGACCACATGGAGTCCCAATACACAAGCAGAAAGAAAGCTCCACTTCCATGGTGGCTGAGGTGCATTGCTAGGGCAATGTTTGGGTTCGGTGTCTTCTTCGTCGCCGTGGCAATTCCATTTTTGGGAAGTGTGGCTGGTTTGGTTGGAGGCATAGCACTGCCTGTGACTTTGGCATACCCTTGTTTCATGTGGATCAAGATTAACAAGCCTAAGAAGTACAGTCCTATGTGGTGGCTAAATTGGTCTCTTGGGATTTTGGGGATCGCTTTGAGTTTGGTTTTGATTGCAGCTGGAATATATGTTGTGATTCAAACTGGGATTGAAGTCCAATTCTTCAAGCCTCAC
>Pyrco_DAP_Chr2v0.1_03616.1
ATGCAGCTCTTTAGTCTCACCTATGGTGACAAAATTGCAAATTGGCTAGGGATGTTTCCGATCATGTATCTATCTGGAGGCACCTGCGTGGCCTTGATAGTGATTGGTGGAGGCACTTCCAAGCTCTTCTTCCAAACTTTATGTGGGGCCGCATGCACTTCTAAGCCATTGACAACAGTGGAATGGTACTTGGTGTTCACATGTGCTGCTGTGCTGCTATCTCTCCTGCCAAACTTGAACTCCATAGCTGGAGTTTCACTGATTGGAGCTATCACTGCAGTTGGGTACTGCACAGCGATTTGGGTGGTTTCTGTATCAAAAGGCAGGCTTCCTGGAGTTTCATACGATCCCATTAGAGCTCCGAATGATGTGGATAGGGTGTTTAGTGTGCTCAATGCCCTTGGGATCATTGCTTTTGCCTTCAGAGGTCACAATCTCATCCTTGAGATTCAGGCCACCATGCCTTCTAGTGAGAAACATCCCTCACATGTGCCCATGTGGAGAGGTGTGAAGGTGTCCTATTCAATCATTGCTGCATGCTTGTTTCCCCTTGCAATTGGAGGGTACTGGGCTTATGGTCACTTGATACCAGCAAATGGAGGAATGCTTCCAGCTGTGTTCCAGTTCCATTCACAAGATGTGTCACAATCCGTACTAGCGTTCATAAGCTTGTTTGTGGTGGTGAATGCACTGTGCTCGTTCCAAATCTACGGCATGCCAATGTTTGACCACATGGAGTCCCAATACACAAGCAGAAAGAAAGCTCCACTTCCATGGTGGCTGAGGTGCATTGCTAGGGCAATGTTTGGGTTCGGTGTCTTCTTCGTCGCCGTGGCAATTCCATTTTTGGGAAGTGTGGCTGGTTTGGTTGGAGGCATATCACTGCCTGTGACTTTGGCATACCCTTGTTTCATGTGGATCAAGATTAACAAGCCTAAGAAGTATAGTCCTATGTGGTGGCTAAATTGGTCTCTGGGGATTTTGGGGATCGCTTTGAGTTTGGTTTTGATTGCAGCTGGAATATATGTTGTGATTCAAACTGGGATTGAAGTCCAATTCTTCAAGCCTCAC
>Pyrco_DAP_Chr5v0.1_11514.1
ATGGCAGCAATGGAAGAAGTGGTTGTGGAGGCAAATTGGAGCATAGATAGGGTTTATTCCTTTAGAAGCGCAAGTAGAAGATCAGAATCTGCTCAAGTCATTCCCATCACAACAAGTCCCACGAGTGAAGATTCTAACTATCATGTTACTTCAGCTGCAAACTGGGGAGGCGGTGAGCTCAATCCACAAGATGCTTGGCTACCCATCACAGAGTCCAGGAATGGGAATACCTTTTCAGCTACCTTCCTTTTGCTTTGTTCAGGAATTGGAATCCAAGCCCTTTTACTGCCTGTTGCACTTGCCACTCTTGGATGGGCATGGGGAATCATATGCTTGTCACTTGCATTTACATGGCAGCTCTACACGATATGGCTACTTGTACACCTACACGAATCCGATTCTGGAACTCGTTATAGTAGATACCTTGACCTCGCAACGACGGCCTTCGGTCAAAAGCTAGGGACGTTTTTAGCTCTAGTCCCAGTAATGTATTTATCAGCTGGTACATGTGTCCAGCTAATAATCTTAGGAGGTGGAACCATAAAGCTTTTCATCAAGACGGTGTGCAACGACGGGGCAAACTGTGATGCCAAGTCATTGACTAATGTAGAGTGCTTCCTGGTGTTCATGTGCATGGCTATTGTTGTGGCTCAGTTTCCCAACCTGAACTCCATAGCATGGGTCTCATTGATTGGTGCCACCACAGCTATAGCATATTGTACTTTGATTTGGGCTCTTTCAATTGGCAAGGGCAGGCCTAATGGCACTTCATACAACCCACCGGAGATGGATGACGAAATGGATAGATTTGGCGGGATTCTGAATGCTCTTGGCATCATTGTTCTTGCATTCAGAGGCCACAATGTTGTTCTTGAGATTCAGGGGACATTGCCTTTAAGTCTAAAACACCAAACTCACAAGCCAATGTGGAGAGGAGTTACTGTATCATACCTAATTATAGCAATGTGTTTGTATCCTCTTGCTATAGCTGGATTCTGGGCTTATGGAAACAAGGTACCTTCATCGAATGGAGGACTATTAATTGCAATGTCGAAATTCCATCAACATGACACATCAAAAATTGTGCTGGGACTCATATATGTACTTGTGGTCATAAATTGTATAAGTACATTCCAAATCTACAGCATGATAATTTTCGACAAACTAGAGACGAGCTACACTAGCAGGAAGAACAAGGCATGCGCAAGGTGGCTTCGAACAACTTTCCGTCTTTTCTTTGGAGGAATGACATTCTTTGCAGCAGTAACTCTTCCATTTTTGGGTAGCTTGGCGCCTCTAATTGGAGGATTGACATTACCACTGACATATGCTTATCCATGTTTGATGTGGATTGCAATAAAGAAACCAAAGCCGAAAAGTGTTATGTGGTGCATCAACGTGGGACTGGGAGGCTTAGGCCTTGTTCTGAGTGCTCTTTTAGTCATTGCAGCAGCATGGAACTTAGCTAGCAGAGGTCTTCATGCCAACTTCTTCAAGCCTTCAGACCTTAAT
>Pyrco_DAP_Chr5v0.1_11515.1
ATGAAAAACTTGGAAGAGGTGGCTGTTGAAGCAAATTGCCGGGAAGAAATAACTAGGCAAAGCCATTCCTTAAGAAGCTTGTTCAGAAACCCATCAGGTTACTCTGCTCAAGTAATTCCCATCACAACTACTCCCTCAAAGGAATCAACTGAAATTTGGGTAGGTGGTGAGCTCATTCCACAGGATGCTTGGCTGCCCATCACAGAATCCAGAAATGGGAATGTCTTTTCTGCTACCTTTCATTTACTTTGTTCAGGAATTGGAGTTCAATCGCTTTTACTGCCTCTTGCATTTGCCACTGTTGGATGGACATGGGGAATTATATGCTTGTCACTAGCGTTCTCATGGCAACTCTACACCTCATGGCTTCTCGTACATCTACACGAATCCAACTCCGGAATTCGGTACAGTAGATACCTGCACCTCGCAATAACAGCCTTTGGTCCAAAGTTAGGGAAATTGCTCACCATATTCCCAGTAATGTACTTATCAGGGGGCACGTGTGCCCAGCTGATCATCGTAGGAGGTGGAACCATGAAACTATTCCTAAAAAATGTTTGGAATGTTAACTCATTGACTGCCACAGAGTGCTTCTTGTTGTTCATCTGCATGGCTATTGTTGTGGCTCAGCTTCCCAACTTGAACTCCATAGCTTGGGTCTCACTTATTGGTGCCACCACAGCAATTGCATATTGTACTCTTATTTGGGGCCTTTCAATTGGCAAGGGGAGGCCTAGTGGCATTTCGTACAACCCACCAGAGATGGATGAAAAAATGGATAGATTTGGGGAGATTCTGAATGCTCTTGGCATCATTGTTCTTGCATTCAGAGGCCACAATGTCATTCTTGAGATTCAAGGGACATTGCCATCTAGTCCAAAACAGACATCCCAAAACCAGATGTGGAGAGGAGTGACTGTATCTTATGCAGTTACAGCAATGTGCTTCCTTCCTCTTGCCGTGGCTGGGTTTTGGGCTTATGGAAACAACATACCATCTTCCATGGTAGTTTTTGATAATTTGGAGTTCAAATACACTAGCAGGAAGAACAAGCCATGTGCAAAGTGGCTTCGGATAGCTTTTCGGATTTCGTTCGGAGGACTGGTATTTTTCATAGCTGTCGCTGTTCCATTCTTGCCGAGCCTAGCACCTCTAATCGGAGGCATGACTCTGCCTTTGGCATATGCTTATCCATGTTTCATGTGGATCACAATGAAGAAACCAGAGCCGAAGAGTGCTATGTGGTGTGTGAATATTGGGCTTGGATTCTTGGGGCTAAGTTTGAGTGTTGTTTTAGTCATTGCATCAGTATGGAATTTAGCTGACAAAGGTCTACGTGCAAATTTCTTCCGGCCT
>Pyrco_DAP_Chr5v0.1_11516.1
ATGGCAGCTGATCCCATCGGAGAAGTTATTGTTGAAATTAGTTCTTACACCACAAGAAGCTCAGCCTCAGCTCAAGTTTTTCCGGACACAACAAGCCCCTCAAACTTAGATATTACAAGTACAAATTGGGAATGTGGTGAGCTCAATCCACAGGACGCGTGGCTACCCATCACTGAGTCCAGGAGTGGCAATACCTACTATGCTACCTTCCATTTACTCTCTTCAGGAATTGGAACTCAAGCCCTTTTACTACCTCTTGCATTTGCCACTCTTGGATGGCCTTGGGGAATTATATGCTTCTCACTAGCATTTGTGTGGCAAATATACACCAAATGGCTTCTCGTACATCTACACGAATCTGAAAATGGATTTAGGAACAGTAGATACCTCCACCTCGCACTAACGGCCTTCGGTAAAAAGTTAGGGATGATTCTAGCAATGTTCCCAGTTATCTATCAATCAAATGGTACTTGTGCACAGCTGATCATCGTAGGAGGTGGAACCTTGAAGCTTTTCTTCAAAACTGTGTGTGAGGATGGAGCCACTTGCCATCCATTGACTGGTACCGAGTGCTTCTTGTTGTTTACATGCATGGCTGTGGTTCTCGCCCAATTTCCCAACTTGAACTCCGTAGCTAGACTCTCCTTGATCGGTGCCGTCGCATCAGTTGTATATTGCACTACTGTTTGGACTCTTTCAGTTGGAAAAGGCAGGGACCATGACTACACATCATATGATCCACCAGCGATGGAGTCCACCATGGATATATTTGGTGGCAAACTGAATGCTGTTGGCATTATTTTTCTTACATTCAGAGGTCACAATGTAATTCTTGAGATACAGGGCACATTACCATCAAACCCCAGATACCCAATACATAAGCGAATGTGGAGAGGAGTGACTATAGCTTATGCACTCATAGCCGTGTGTTTTCTTCCTCTGGCCATAGGTGGATTTTGGGCTTTCGGCAACAAGGTACCAACTTCCTATAGAGGAGTATTAATCTTGGTTTCACAATTCCATGGACATAAAAACACTTCAAACTTTGTACTTGGATCATTTTGCATGCTTGTGGTGATACACTGCTTAAGCACATTCCAAATCTATGGCATGGTGGCTTTTGATAGTCTGGAGTCAAAGTACACTATCAGGAAGAACAAGCCGTGTCCAAGGTGGCTTCGCGTAGCTTTACGCATTTTCTCCGGAGGAGTGGAATTCTTCATAGCAGTTGCTCTTCCATTCTTGGGAAGCCTGGCACCTCTAATCGGAGGGTTGACATTGCCTTTGGCATATGCTTACCCATGTTTCATGTGGATTTCAATCAAGAAACCAAAGCAAAAAGGAGCAGTGTGGTGGATTAACATAGGACTTGGATGCTTAGGCTTGGCTTTGAGTGTCATTTTAGTTGTTGCAGCAGCTTGGAATTTAGCTGACAAAGGTCTAAATGCCAACTTCTTTAAGCCT
>Pyrco_DAP_Chr5v0.1_11517.1
ATGCTTGTGGTGATACACTGCTTAAGCACATTCCAAATCTATGGCATGGTGGCTTTTGATAATCTGGAGTCAAAGTACACTATCAGGAAGAGCAAGCCGTGTCCAAGGTGGCTTCGCGTAGCTTTACGCATTTTCTTCGGAGGAGTGGTATTCTTCATAGCAGTTGCTCTTCCATTCTTGGGAAGCTTGGCACCTCTAATCGGAGGGTTGACATTGCCTTTGGCATATGCTTACCCATGTTTCATGTGGATTTCAATCAAGAAACCAAAGCAAAAAGGAGCAGTGTGGTGGATTAACATTGGACTTGGATGCTTAGGCTTGGCTTTGAGTGTCATTTTAGTTGTTGCAGCAGCTTGGAATTTAGCTGACAAAGGTCTAAATGCCAACTTTTTTAAGCCT
>Pyrco_DAP_Chr5v0.1_11518.1
ATGTCTGAAACGGGGGGCAGTGAGATAAGAACAGCCCCAATAACACCGCAGCCGCCTAAAGCACCCACAGAAGATCCTCCGGCATCTATGTCTCGAGCAGCATCTGTGGCTCGGGTACCACCACTGGTGATCCCGGCTCCAACCGCCATGACCAACGGTGGCGGTGACCAGATAACATTGAAAACCCCAAAAGCTTTAACTCCGAAATCTCGTACTCCACGGTTCATGACACCAATAGGAAGCCCCATTAGGAGGGCTCTCCACCTCACAAGGCTTGACCCTCAGGATGCTTGGCTTCCAATCACTGAGTCTAGAAACGGTAACGCTTACTATGCTGCTTTCCATACTCTCTGCTCTGGCATCGGAATTCAATCTCTTGTTCTTCCTGTGGCCTTCACTTATCTTGGGTGGACATGGGGTGTTATATGCATGACTTTGGCATTCATATGGCAACTGTATACTTTATACTTGCTGGTCCAGCTTCATGAATCTCCTGAAACAGGCATACGTTTTTGTAGATACATTCAACTGTGCAATGCAACTTTTGGCGAGAAGATATCAAAGTTTTTAGCCTTGTTCCCGATTTTGTACCTATCGGGCGGCACGTGTGTGGCACTGATCGTCCTTGGAGGAGCAACATCAAAGTCGTTCTTCCAAATTGTGTGTGGAGCTACATGCACTGCAAAGCCATTGACACCAGCAGAGTGGTACTTGGTGTTTACATGCGCCGCAGCGATCCTGTCTCAGCTGCCAAACTTGAACTCCATCGCCGGAGTATCTCTTGTTGGTGCCATAACAGCTATTGGCTACTGCACAATCATATGGGTTGTGTCCGTGGATAAGGGTAGACTTCCTCATGTGTCTTATGATCCCTTGAAATCCAACAAAAAATTCATTCACTTTTTTGATGTTCTAAATGCACTTGGAATGATTGCCTTTGCCTTCAGAGGCCACAACCTTATACTTGAGATTCAGTCCACAATGCCATCCAATGAAAAACATCCATCACGCGTGCCAATGTGGAGGGGTGTCCTAATTTCATACACTCTCATAGCAATGTGCCTTTTCCCCCTTGCAATTGGAGGGTACTGGGCATATGGTCAAATGATACCACATCAAGGAGGCATGTTCGCAGCCTTGTTCGGCTTCCATATGCGTGACACATCCCGACTGGTTCTAGGACTAGCAAGTTTGTTTGTCGTAGTCAATGCTTTGAGCTCGTTCCAGATCTATGGCATGCCGATGTTCGACGAGATGGAGTCACATTACACTAGAAGGTTTAAGAAGGCAGCTCCATGGTGGCTTAGGGCCATCATGAGAGCTATGTTTACTTATGGATGCTACTTCATAGCTGTGGCCATACCCTTCTTGGGAAGCATAGCAGGTTTGCTAGGAGGGATTTCATTGCCAGTGACATTAGCTTATCCATGTTTCATGTGGCTAAAGATGAAGAAACCCAAGAAGTACGGTCTAAGTTGGTGGGTAAATTGGGTATTAGGGGTTGTGGGAATACTTCTAAGTATACTGTTGATTGCTGCTGGTGTTTATGTTGTAATTGACACTGGTATTACGGTTAGCTTTTTCAAGCCTCAG
>Pyrco_DAP_Chr8v0.1_18826.1
ATGGAGGAATATCAGAATCCAAGAAAGATGAGTGGTAGTGATGAATTTACAGTCGAAGACATTTCCACTACAATCGACGCCCCTTCCGATGATCAAATATTCCGCGTGGATGAAGATCAAGGGAAACACCATGATCATCATGTTGATGGTCATGATAGTGTGGTCGCGGCGCAGGCACCTCCAATGCAGTCATCATCCTCAGAGGGACAGGGACAGGGAGAGGGCAGTGCATTTAGTTCGCCATCCATGTCAAAAAAGCCCCTTCTGCTCTCTATAGTGCCTTCAAACGTTGCTGCCCGTAGAGCTACCCCATGGATGTCTCGCACTCCCAACTTCCTCACACCTCTTGGTAGCCCCATTCGAAGGGCCATCCGACTTACCAAGCTCGACCCTCAGGACGCTTGGCTCCCCATCACCGAGTCAAGGAATGGCAATGCCTACTATGCTGCCTTCCATACCCTTTGCTCTGGAATTGGAATGCAAGCCCTTGTGCTCCCCGTCTCCTTCACCGTTCTTGGCTGGACATGGGGGACCATATGCTTGACAGTGGCGTTCATATGGCAGCTATACACCCTATGGCTTTTGGTAATGCTTCATGAATCCACTGAAACTGGGATGCGTTACAGCAGATATCTTCAACTCTTCCGCGCTACCTTCGGTGACAAAATGGCCAAGATCTTCGCTATCTTCCCCATCTATTACCTTTCGGGCGGCACCTGTGTCGCCTTGATTATCGTTGGCGGCTCCAGCATGAAGCTCTTCTTCGAAATCGTGTGTGGCCACGAATGCACCGCCAAGCCACTCACCACCGTCGAGTGGTATTTGGTCTTTACCAGCGCCGCCGTGCTTCTGTCTCAGCTCCCCAATTTGAACTCCATTGCAGGTGTCTCTCTGATTGGTGCCATCACTGCCATTGGCTATTGTACCATTATGTGGCTCGTCGCGGTCACGGAGGGAAGGCTGGACGGCGTTTCTTACGATCCAAAAAGAGAAAACAGCAACACCGCTATGATTTTCAGTGTCCTCAATTCTCTTGGCATTATTGCTTTCGCTTTCAAAGGCCACAATCTTATCCTTGAAATTCAGGCAACTATGCCTTCAAGTGAGAAGAAACCATCTCATGTGCCAATGTGGAGAGGGGTAAAAGTTGCCTATCTAATGGTCGCAATGTGCTTGTTTCCCTTGGCAATTGGAGGATATTGGGCCTACGGACACATGATACCGCCAAATGGAGGGATGCTAACTGCAATATATCAGTACCATGGACGTGACACTTCACAGTGGGTTCTGTCATTAACGAGCTTATTTGTGGTAATCAATGCGGTTAGCTCATTCCAAATCTTTGGCATGCCAATGTTTGACGATATGGAATCCAAATACATCAAACGCATGAACAAGCCGTGCCCGTGGTGGCTCCGCTCGATATCCCGCGCCATGTTCGGTTCTCTAGCTATATATATTCAGCAAAATATATATTTGGTATATACAGTAAAGAGGAACCCTCCGAATCAGAACATGCAGGATCAGATGGATGAGGTGGAGGAAGTGAAGTCGAGCCCAATGAGTAATCCAAACATGACCCCTAAAAGTCCGTTCGTTTCTCGTTTTATGGCGACTCCTTTGGCGAGTCCGATGAAGAAGGCGATGACAAGCATGCGAGGCTACCTAGAAGAAGTTGGACACTTGACAAAGCTTGATCCTCAGGACGCATGGCTGCCCATCACCGAGTCCAGAAACGGAAATGCCCTCTACTCCGCCTTTCACACGCTCAGTTCCGGAATAGGCATTCCAGCCCTCCTTCTTCCTTTATCTTTCGCTACTCTTGGCTGGGCATGGGGAATTATATGTCTCTCGGTGGCTTTCATGTGGCAGCTCTATACTCTCTGGTTACTGATACAACTGCACGAATCCGAATCGGGAGTGCGCTACAGCAGATACCTTCGACTTTCCATGGCAGCTTTTGGTGAGAAGCTAGGGAAAATTCTGGCATTGTTTCCAATCATGTACCTCTCAGGTGGTACGTGTGTAACCCTGATCATAATCGGAGGTGGGACAATGAAAATATTTTTCCAAATCGTGTGCGGTGAGACATGCCGCCATGTAAGTCCACTGTCAACGATAGAGTGCTACTTGGTGTTCACCGGCACTGCCATTCTTCTCGCTCAGCTTCCTAACCTCAACTCAATAGCTGGAATTTCCCTCATTGGAGCTATCACCGCCGTAAGCTACTGCACACTCATTTGGGTGGTTTCTGTCACTAAAGATAGACCCAACGGTATTTCTTATAAGCCGCTGGAAACAAAATCTGATGCAGCCACCGTTTTTGGCGTCCTAAATGCGCTTGGGATCACTATCTTTGCTTTTAGAGGCCACAACCTTGTGCTTGAAATACAGGGAACCATGCCCTCGAACAGTAAGAGGCCTTCGCGTTTGCCGATGTGGAAGGGAGTGAAGTTCGCATATCTCATCATAGCACTGTGTTTGTTTCCCCTGGCAAATGGCGGCTACTGGGCTTACGGAAATTTCGTCGTACTTACGTATAGAAGTGTACTGCAGATACCTTCAAGTGGAGGGATGTTAGGTGCTTTGAACAAATACCACGGACACGACACATCAAAATTTGTCCTAGGATTGACGAGCATGCTTATTGTGGTTAACAGTCTAAGCTCCTTTCAAATATATGCAATGCCGGTTTTCGACAATCTGGAATTCAGATTCACTAGCAGCATGAACAAACCTTGTCCGCGGTGGCTACGCTCCGGATTTAGGATTTTCTACGGCTGCGTTGCATTTTTTATATCTGTTGCACTACCCTTCTTGCCCAGCTTAGCAGGACTCATCGGAGGAGTTGCGGTTCCAATCACCTTGGCGTATCCGTGTTTCATGTGGATATTGATCAAGAAACCTTGTAAATGTAGCACAATTTTTAACTGGGTACTCGGAGCCTTGGGGATAGTCCTAAGCATATTAATCATCACCGGAGCAATTTGGAACATAGTCACGATCGGAATAGAAGTCCACTTCTTCAAGCCTGAAAAA
>Pyrco_DAP_Chr8v0.1_19136.1
ATGGATGAGAGGCCCGAGACGGAGCTGATATCGATTCCGGCGACCCCACGCGGGGTGTCGACACCGGAGATACAGACCCCATCTGGTCAGAGGTCCCCTCGTCTGCCGTCCAAGGAGGCGAAGTCGTCCACGGCCTGGACTCCGACTTCGTTCATCTCGCCGAGGTTCCTCAGCCCCATCGGCACCCCCATGAAGCGGGTGCTGGTCAACATGAAGGGATACTTGGAGGAGGTGGGCCACCTCACCAAGCTCAACCCGCAGGACGCGTGGCTTCCCATCACTGAGTCCCGCAACGGTAACGCTCACTACGCTGCGTTTCATAACCTCAATGCCGGCGTTGGCTTCCAGGCCCTGGTGCTTCCCGTCGCCTTCTCTTTTCTTGGCTGGAGCTGGGGAACACTTTCCTTAACCATAGCCTACTTCTGGCAACTATACACATTGTGGATTCTAGTTCAGCTTCACGAAGCAGTCCCGGGAAAGCGGTACAACAGATATGTGGAGCTTGCACAAGCTGCATTTGGGGAAAGATTGGGAGTTTGGCTTGCTCTCTTCCCCACTGTCTATTTATCAGCAGGAACTGCAACAGCTTTAATTCTCATAGGAGGGGAGACCATGAAACTATTTTTCCAGATAGTTTGTGGACCGCTATGTTCGTCGAATCCCCTAACGACGGTGGAGTGGTACCTAGTGTTCACTTCGCTATGTATCGTTCTATCTCAGCTCCCAAACCTCAATTCGATTGCAGGACTTTCGCTCGTTGGGGCTGTGACCGCCATAACTTACTCCACAATGGTTTGGGTCCTCTCTGTTAGCCAGACAAGACCACCCACAATTTCGTATGAACCCATTTCGTTGCCAACCTCTTCGGCTTCTGTCTTTGCCGTCCTGAATGCTCTTGGTATTGTAGCCTTTGCTTTCAGGGGGCACAATTTAGTTCTCGAGATTCAGGCAACAATGCCATCGACCTTTAAGCACCCGGCTCATGTGCCAATGTGGAGAGGAGCCAAGGTTGCTTATTTCTTCATTGCCCTGTGTTTGTTCCCTGTTGCAATTGGAGGCTTCTGGGCTTATGGAAACCTTATGCCTTCTGGAGGGATTCTCAATGCCCTGTACGGATTCCACAGCCATGACATTCCAAGAGGACTCCTTGCAATGTGTTTCCTACTAGTTGTGTTCAATTGCTTGAGCAGTTTCCAGATATACTCCATGCCAGTATTTGACAGTTTTGAAGCCGGTTACACCAGCCGCACCAATCGCCCTTGTTCAGTCTGGGTCAGGTCTGGTTTCCGAGTTCTCTATGGATTCATCAACTTCTTCATAGGCGTAGCGCTCCCCTTCCTCTCCAGTCTTGCCGGTCTACTAGGAGGGCTCACGCTTCCGGTCACATTCGCCTATCCTTGCTTCATGTGGGTTCTTATAAAAAAACCCACAAAGTACAGCTTCAACTGGTATTTCCATTGGATCTTGGGCTGGTTGGGGATCGCCTTTAGCTTGGCATTTTCGATCGGAGGGGTATGGAGCATGGTGAACAGCGGACTTAAATTGAAGTTCTTCAAGCCGCCGAAT
>Pyrco_BP1_006961.1
ATGGATGAGAGGCCCGAGACGGAGCTGATATCGATTCCGGCGACCCCTCGCGGGGTGTCGACGCCGGAGATACAGACCCCATCTGGTCAGAGGTCCCCTCGTCTGCCGTCCAAGGAGGCGAAGTCGTCCACGGCCTGGACTCCGACTTCGTTCATCTCGCCGAGGTTCCTCAGCCCCATCGGCACCCCCATGAAGCGGGTGCTGGTCAACATGAAGGGATACTTGGAGGAGGTGGGCCACCTCACCAAGCTCAACCCGCAGGACGCGTGGCTTCCCATCACTGAGTCCCGCAACGGTAACGCTCACTACGCTGCGTTTCATAACCTCAATGCCGGCGTTGGCTTCCAGGCCCTGGTGCTTCCCGTCGCCTTCTCTTTTCTTGGCTGGAGCTGGGGAACACTTTCCTTAACCATAGCCTACTTCTGGCAACTATACACATTGTGGATTCTAGTTCAGCTTCACGAAGCAGTCCCGGGAAAGCGGTACAACAGATATGTGGAGCTTGCACAAGCTGCATTTGGGGAAAGATTGGGAGTTTGGCTTGCTCTCTTCCCCACTGTCTATTTATCAGCAGGAACTGCAACAGCTTTAATTCTCATAGGAGGGGAGACCATGAAACTATTTTTCCAGATAGTTTGTGGACCGCTATGTTCGTCGAATCCCCTAACGACGGTGGAGTGGTACCTAGTGTTCACTTCGCTATGTATCGTTCTATCTCAGCTCCCAAACCTCAATTCGATTGCAGGACTTTCGCTCGTTGGGGCTGTGACCGCCATAACTTACTCCACAATGGTTTGGGTCCTCTCTGTTAGCCAGACAAGACCACCCACAATTTCGTATGAACCCATTTCGTTGCCAACCTCTTCGGCTTCTGTCTTTGCCGTCCTGAATGCTCTTGGTATTGTAGCCTTTGCTTTCAGGGGGCACAATTTAGTTCTCGAGATTCAGGCAACAATGCCATCGACCTTTAAGCACCCGGCTCATGTGCCAATGTGGAGAGGAGCCAAGGTTGCTTATTTCTTCATTGCCCTGTGTTTGTTCCCTGTTGCAATTGGAGGCTTCTGGGCTTATGGAAACCTTATGCCTTCTGGAGGGATTCTCAATGCCCTGTACGGATTCCACAGCCATGACATACCAAGAGGACTCCTTGCAATGTGTTTCCTACTAGTTGTGTTCAATTGCTTGAGCAGTTTCCAGATATACTCCATGCCAGTATTTGACAGTTTTGAAGCCGGTTACACCAGCCGCACCAATCGCCCTTGTTCAGTCTGGGTCAGGTCTGGTTTCCGAGTTCTCTATGGATTCATCAACTTCTTCATAGGCGTAGCGCTCCCCTTCCTCTCCAGTCTTGCCGGTCTACTAGGAGGGCTCACGCTTCCGGTCACATTCGCCTATCCTTGCTTCATGTGGGTTCTTATAAAAAAACCCACAAAGTACAGCTTCAACTGGTATTTCCATTGGATCTTGGGCTGGTTGGGGATCGCCTTTAGCTTGGCATTTTCGATCGGAGGGGTATGGAGCATGGTGAACAGCGGACTTAAATTGAAGTTCTTCAAGCCGCCGAAT
>Pyrco_BP1_015275.1
ATGGACGAAAGGCCGGAGACGGAGCTGATATCCATTCCGGCGACCCCACGCGGGGTGTCCACGCCGGAGATACAGACCCCATCTGGGCAGAGGTCGCCTCGTCCGCCGTCCAAGGAGGCGAAGTCGTCGACGGCCTGGACTCCGACGTCGTTCATCTCGCCGAGGTTCCTCAGCCCCATCGGTACGCCGATGAAGAGGGTGCTCGTCAACATGAAGGGATACCTGGAGGAGGTGGGCCATCTCACCAAGCTCAACCCTCAGGACGCGTGGCTTCCCATTACCGAGTCCCGCAACGGCAACGCTCATTACGCTGCGTTTCACAACCTCAATGCCGGCGTTGGCTTCCAGGCCTTGGTGCTTCCAGTGGCCTTCTCTTTTCTCGGCTGGAGCTGGGGAACACTTTCGTTAACCATAGCCTACTTCTGGCAACTTTACACATTGTGGATTCTAGTTCAGCTTCACGAAGCAGTTCCGGGAAAACGATACAACAGATATGTTGAGCTTGCACAAGCTGCATTTGGGGAAAGATTGGGAGTTTGGCTTGCCCTCTTCCCAACCGTCTATCTATCAGCAGGAACTGCAACTGCTTTAATTCTCATAGGAGGGGAGACTATGAAACTATTTTTCCAAATAGTTTGTGGGCCTCTATGTTCATCGAATCCCCTAACAACAGTAGAGTGGTATTTAGTGTTCACTTCGCTATGTATCGTTCTATCACAGCTCCCAAACCTCAATTCGATCGCAGGACTTTCACTCGTTGGGGCTGTGACCGCCATAACCTACTCCACAATGGTTTGGGTCCTCTCTGTTAGCCAGCCAAGACCGCCCACAATTTCCTATGAACCCATTTCGTTACCATCCTCTTCTGCTTCCGTCTTTGCTGTCCTGAATGCTCTTGGTATTGTAGCGTTTGCTTTCAGGGGACACAATTTAGTTCTTGAGATTCAGGCAACAATGCCATCGACCTTTAAGCACCCGGCTCACGTGCCAATGTGGAGAGGAGCCAAAGTTGCATATTTCTTCATTGCCATGTGCTTGTTCCCCGTTGCAATTGGAGGCTTCTGGGCTTACGGAAACCTTATGCCTTCTGGTGGGATTCTCAATGCCCTGTACGGATTCCACAGCCATGACATTCCGAGAGGACTCCTTGCAATGTGTTTCCTACTGGTTGTGTTCAATTGCTTAAGCAGTTTCCAGATATACTCCATGCCAGTATTCGACAGTTTTGAAGCCGGTTACACCAGCCGCACCAACCGCCCTTGTTCGATTTGGGTCCGGTCTGGTTTCCGAGTCTTTTACGGATTCATCAACTTCTTCATAGGAGTGGCACTCCCCTTCCTCTCCAGTCTTGCCGGTCTACTAGGAGGGCTCACGCTTCCGGTCACTTTCGCCTATCCTTGCTTCATGTGGGTTCTTATAAAAAAACCCACAAAGTACAGCTTCAACTGGTATTTCCATTGGATCTTGGGCTGGTTGGGGATCGCCTTTAGCTTGGCATTTTCAATCGGAGGCGTGTGGAGCATGGTGAACAGCGGACTTAAATTGAAGTTCTTCAAGCCGCCGAAT
>Pyrco_BP1_015673.1
ATGTCTGAAACGGGGGGCAGTGAGATAAGAACAGCCCCAATAACACCGCAGCCGCCTAAAGCACCCACAGAAGATCCTCCGGCATCTATGTCTCGAGCAGCATCTGTGGCTCGGGTACCACCACTGGTGATCCCGGCTCCAACCGCCATGACCAACGGTGGCGGTGACCAGATAACATTGAAAACCCCAAAAGCTTTAACTCCGAAATCTCGTACTCCACGGTTCATGACACCAATAGGAAGCCCCATTAGGAGGGCTCTCCACCTCACAAGGCTTGACCCTCAGGATGCTTGGCTTCCAATCACTGAGTCTAGAAACGGTAACGCTTACTATGCTGCTTTCCATACTCTCTGCTCTGGCATCGGAATTCAATCTCTTGTTCTTCCTGTGGCCTTCACTTATCTTGGGTGGACATGGGGTGTTATATGCATGACTTTGGCATTCATATGGCAACTGTATACTTTATACTTGCTGGTCCAGCTTCATGAATCTCCTGAAACAGGCATACGTTTTTGTAGATACATTCAACTGTGCAATGCAACTTTTGGCGAGAAGATATCAAAGTTTTTAGCCTTGTTCCCGATTTTGTACCTATCGGGCGGCACGTGTGTGGCACTGATCGTCCTTGGAGGAGCAACATCAAAGTCGTTCTTCCAAATTGTGTGTGGAGCTACATGCACTGCAAAGCCATTGACACCAGCAGAGTGGTACTTGGTGTTTACATGCGCCGCAGCGATCCTGTCTCAGCTGCCAAACTTGAACTCCATCGCCGGAGTATCTCTTGTTGGTGCCATAACAGCTATTGGCTACTGCACAATCATATGGGTTGTGTCCGTGGATAAGGGTAGACTTCCTCATGTGTCTTATGATCCCTTGAAATCCAACAAAAAATTCATTCACTTTTTTGATGTTCTAAATGCACTTGGAATGATTGCCTTTGCCTTCAGAGGCCACAACCTTATACTTGAGATTCAGTCCACAATGCCATCCAATGAAAAACATCCATCACGCGTGCCAATGTGGAGGGGTGTCCTAATTTCATACACTCTCATAGCAATGTGCCTTTTCCCCCTTGCAATTGGAGGCTACTGGGCATATGGTCAAATGATACCACATCAAGGAGGCATGTTCGCAGCCTTGTTCGGCTTCCATATGCGTGACACATCCCGACTGGTTCTAGGACTAGCAAGTTTGTTTGTCGTAGTCAATGCTTTGAGCTCGTTCCAGATCTATGGCATGCCGATGTTCGACGAGATGGAGTCACATTACACTAGAAGGTTTAAGAAGGCAGCTCCATGGTGGCTTAGGGCCATCATGAGAGCTATGTTTACTTATGGATGCTACTTCATAGCTGTGGCCATACCCTTCTTGGGAAGCATAGCAGGGGTTGTGGGAATACTTCTAAGTATACTGTTGATTGCTGCTGGTGTTTATGTTGTAATTGACACTGGTATTACGAATCAGTTGTTGATGAAGCACACTATAGCACAAACCAATGCCCAAAATGCCACAAGAGGTGTGGTTAAGGAGGCCAAAAGCCACCCTGTCCAGGTTAACAGAGCCACGACCCATCTAAGGGAAAGAAACGCCCTAACCTCACTCCCAAGGCCCCAAGCTTCAAGAATAAAGGCAAAGCACCTGAAATCATGGATGCAGATATGTGCTATCGCTGTGGTTCAAAATACCATTGGTCCCGTGTTTGTCGAGCTCCCTAGAAGGTTG
>Pyrco_BP1_016627.1
ATGAGTAGAGAAGCAAACGAGATTAGCTCAGCTCCTATTACACCGAGGCCGGCAGCTGGGGATCCAAAGCCTCCGGTGGCACCACAGCCTGCGGTGTCTTGCCCGCCTTCGCAGTACAACTCACCGTCTTTGTCTAGGTCACCGCTTCTTGATGGAGTCTCAGATCAACCAGCTGCGGGAGGAGCCGTTGTGCCGGCCAGCAAGACCCCCAAGGGCTCAAGAACCCCAGCTGGTATAAGGACTCCAAGGATGTCTTTGACTCCATTCATGACTCCCATTGGTAGCCCAGTCAGGAAGGCTTTAAAGATGACTAGGCTTGATCCTCAGGATGCTTGGCTTCCCATCACTGAGTCTAGAAATGGCAACCAGTACTATGCTGCCTTCCACACTCTTTGTTCTGGGATTGGTATCCAAGCTTTGGTGCTTCCTGTTGCTTTCACAATTCTTGGCTGGTCTTGGGGTATAATATGTTTGACTCTAGCATTCATATGGCAAAGTTACACCCTATGGATACTGGTTCATCTCCACGAGAATGTAGAAACTGGAGTACGTTACAGCAGATACATGCAGCTCTTTAGTCTCACCTATGGTGACAAAATTGCAAATTGGCTAGGGATGTTTCCGATCATGTATCTATCTGGAGGCACCTGCGTGGCCTTGATAGTGATTGGTGGAGGCACTTCCAAGCTCTTCTTCCAAACTTTATGTGGGGCCGCATGCACTTCTAAGCCATTGACAACAGTGGAATGGTACTTGGTGTTCACATGTGCTGCTGTGCTGCTATCTCTCCTGCCAAACTTGAACTCCATAGCTGGAGTTTCACTGATTGGAGCTATCACTGCAGTTGGGTACTGCACAGCGATTTGGGTGGTTTCTGTATCAAAAGGCAGGCTTCCTGGAGTTTCATACGATCCCATTAGAGCTCCGAATGATGTGGATAGGGTGTTTAGTGTGCTCAATGCCCTTGGGATCATTGCTTTTGCCTTCAGAGGTCACAATCTCATCCTTGAGATTCAGGCTACCATGCCTTCTAGTGAGAAACATCCCTCACATGTGCCCATGTGGAGAGGAGTGAAGGTGTCCTATTCAATCATTGCTGCATGCTTGTTTCCCCTTGCAATTGGAGGGTACTGGGCTTATGGTCACTTGATACCAGCAAATGGAGGAATGCTTCCAGCTGTGTTCGAGTTCCATTCACAAGATGTGTCACAATCCGTACTAGCGTTCATAAGCTTGTTTGTGGTGATTAATGCACTGTGCTCGTTCCAAATCTACGGCATGCCAATGTTTGACCACATGGAGTCCCAATACACAAGCAGAAAGAAAGCTCCACTTCCATGGTGGCTGAGGTGCATTGCTAGGGCAATGTTTGGGTTCGGTGTCTTCTTCGTCGCCGTGGCAATTCCATTTTTGGGAAGTGTGGCTGGTTTGGTTGGAGGCATATCACTGCCTGTGACTTTGGCATACCCTTGTTTCATGTGGATCAAGATTAACAAGCCTAAGAAGTATAGTCCTATGTGGTGGCTAAATTGGTCTCTGGGGATTTTGGGGATCGCTTTGAGTTTGGTTTTGATTGCAGCTGGAATATATGTTGTGATTCAAACTGGGATTGAAGTCCAATTCTTCAAGCCTCAC
>Pyrco_BP1_017415.1
ATGAAAAACTTGGAAGCGGTGGCTGTTGAAGCAAATTGCCGGGAAGAAATAACTAGGCAAAGCCATTCCTTAAGAAGCTTGTTCAGAAGCCCATCAGGTTACTCTGCTCAAGTAATTCCCATCACAACTACTCCCTCAAAGGAATCAACTGAAATTTGGGTAGGTGGTGAGCTCATTCCACAGGATGCTTGGCTGCCCATCACAGAATCCAGAAATGGGAATGTCTTTTCTGCTACCTTTCATTTACTTTGTTCAGGAATTGGAGTTCAATCACTTTTACTGCCTCTTGCATTTGCCACTGTTGGATGGACATGGGGAATTATATGCTTGTCACTAGCGTTCTCATGGCAACTCTACACCTCATGGCTTCTCGTACATCTACACGAATCCAACTCCGGAATTCGGTACAGTAGATACCTGCACCTCGCAATAACAGCCTTTGGTCCAAAGTTAGGGAAATTGCTCACCATATTCCCAGTAATGTACTTATCAGGGGGCACGTGTGCCCAGCTGATCATCGTAGGAGGTGGAACCATGAAACTATTCCTAAAAAATGTTTGGAATGTTAACTCATTGACTGCCACAGAGTGCTTCTTGTTGTTCATCTGCATGGCTATTGTTGTGGCTCAGCTTCCCAACTTGAACTCCATAGCTTGGGTCTCACTTATTGGTGCCACCACAGCAATTGCATATTGTACTCTTATTTGGGGCCTTTCAATTGGCAAGGGGAGGCCTAGTGGCATTTCGTACAACCCACCAGAGATGGATGAAAAAATGGATAGATTTGGGGAGATTCTGAATGCTCTTGGCATCATTGTTCTTGCATTCAGAGGCCACAATGTCATTCTTGAGATTCAAGGGACATTGCCATCTAGTCCAAAACAGACATCCCAAAACCAGATGTGGAGAGGAGTGACTGTATCTTATGCAGTTACAGCAATGTGCTTCCTTCCTCTTGCCGTGGCTGGGTTTTGGGCTTATGGAAACAACATACCATCTTCGTATGGACGAATTTTGAGCTCTTTTTCACAATTCAATGGACATAAAAGCACATCAAAAATTGTGTTGGGACTAATTTGCATACTTGTAGTGATAAACTGCTTAAGCACATTTCAAATCTACAGCATGGTAGTTTTTGATAATTTGGAGTTCAAATACACTAGCAGGAAGAACAAGCCATGTGCAAAGTGGCTTCGGATAGCTTTTCGGATTTCGTTCGGAGGACTGGTATTTTTCATAGCAGTCGCTGTTCCATTCTTGCCGAGCCTAGCACCTCTAATCGGAGGCATGACTCTGCCTTTGGCATATGCTTATCCATGTTTCATGTGGATCACAATGAAGAAACCAGAGCCGAAGAGTGCTATGTGGTGTGTGAATATTGGGCTTGGATTCTTGGGGCTAAGTTTGAGTGTTGTTTTAGTCATTGCATCAGTATGGAATTTAGCTGACAAAGGTCTACGTGCCAATTTCTTCCGGCCT
>Pyrco_BP1_017416.1
ATGGCAGCAATGGAAGAAGTGGTTGTGGAGGCAAATTGGAGCATAGATAGGGTTTATTCCTTTAGAAGCGCAAGTAGAAGATCAGAATCTGCTCAAGTCATTCCCATCACAACAAGTCCCACGAGTGAAGATTCTAACTATCATGTTACTTCAGCTGCAAACTGGGGAGGCGGTGAGCTCAATCCACAAGATGCTTGGCTACCCATCACAGAGTCCAGGAATGGGAATACCTTTTCAGCTACCTTCCTTTTGCTTTGTTCAGGAATTGGAATCCAAGCCCTTTTACTGCCTGTTGCACTTGCCACTCTTGGATGGGCATGGGGAATCATATGCTTGTCACTTGCATTTACAGGGCAGCTCTACACGATATGGCTACTTGTACACCTACACGAATCCGATTCTGGAACTCGTTATAGTAGATACATTGACCTCGCAATGACGGCCTTCGGTCAAAAGCTAGGGACGTTTTTAGCTCTAGTCCCAGTAATGTATTTATCAGCTGGTACATGTGTCCAGCTAATAATCTTAGGAGGTGGAACCATAAAGCTTTTCATCAAGACGGTGTGCAACGACGGGGCAAACTGTGATGCCAAGTCATTGACTAATGTAGAGTGCTTCCTGGTGTTCATGTGCATGGCTATTGTTGTGGCTCAGTTTCCCAACCTGAACTCCATAGCATGGGTCTCATTGATTGGTGCCACCACAGCTATAGCATATTGTACTTTGATTTGGGCTCTTTCAATTGGCAAGGGCAGGCCTAATGGCACTTCATACAACCCACCGGAGATGGATGACGAAATGGATAGATTTGGCGGGATTCTGAATGCTCTTGGCATCATTGTTCTTGCATTCAGAGGCCACAATGTTGTTCTTGAGATTCAGGGGACATTGCCTTTAAGTCTAAAACACCAAACTCACAAGCCAATGTGGAGAGGAGTTACTGTATCATACCTAATTATAGCAATGTGTTTGTATCCTCTTGCTATAGCTGGATTCTGGGCTTATGGAAACAAGGTACCTTCATCGAATGGAGGACTATTAATTGCAATGTCGAAATTCCATCAACATGACACATCAAAAATTGTGCTGGGACTCATATATGTACTTGTGGTCATAAATTGTATAAGTACATTCCAAATCTACAGCATGATAATTTTCGACAAACTAGAGACGAGCTACACTAGCAGGAAGAACAAGGCATGCGCAAGGTGGCTTCGAACAACTTTCCGTCTTTTCTTTGGAGGAATGACATTCTTTGCAGCAGTAACTCTTCCATTTTTGGGTAGCTTGGCGCCTCTAATTGGAGGATTGACATTACCACTGACATATGCTTATCCATGTTTGATGTGGATTGCAATAAAGAAACCAAAGCCGAAAAGTGTTATGTGGTGCATCAACGTGGGACTGGGAGGCTTAGGCCTTGTTCTGAGTGCTCTTTTAGTCATTGCAGCAGCATGGAACTTAGCTAGCAGAGGTCTTCATGCCAACTTCTTCAAGCCTTCAGACCTTAAT
>Pyrco_BP1_018355.1
ATGAGTGTAGAAGCAAACGAGATTAGCTCAGCTCCTATAACACCGAGGCCGGCTGCTGGGGCTCCAAAGCCTCCGGTAGCTCCACAGCCTGCGGTGTCTTGCCCACCTTTGCAGTACAACTCACCGTCTTTGTCTAGGTCACCGCTTCTTGATGGAGCCTCAGATCAACCAGCAGCGGGAGGAGCTGTTGTGCCTGCCAGTAAGACCCCCAAGGGCTCTAGAACCCCAGCTGGAATAAGGACTCCAAGGATGTCTTTGACTCCAAGGTTCATCACTCCCATTGGTAGCCCTGTCAGGAAGGCCTTGAAGATGACTAGGCTTGATCCTGAGGATGCTTGGCTTCCCATCACTGAGTCTAGAAATGGGAACAAGTACTATGCTGCCTTCCACACGCTTTGTTCTGGGATTGGTATTCAAGCTTTGGTGCTTCCTGTTGCTTTCACAATTCTTGGCTGGGCTTGGGGTATAATCTGTTTGACTCTCGCATTCATATGGCAAAGTTACACCCTATGGATACTGGTTCATCTCCACGAGAATGTAGAAACTGGAGTACGTTACAGCAGATACATGCAGCTCTTTAGTCTCACCTATGGTGACAGAATAGCAAATTGGCTAGGGATGTTTCCGATCATGTATCTATCTGGAGGCACCTGCGTGGCCTTGATAGTGATTGGTGGAGCCACTTCCAAGCTCTTCTTCCAAACTTTATGTGGGGCCGCATGCAGCTCTAAGCCATTGACAACAGTTGAATGGTACTTGGTGTTCACATGTGCTGCTGTGCTGCTATCTCTGCTGCCAAACTTGAACTCCATAGCTGGAGTTTCACTTATCGGAGCTCTCACTGCAGTTGGGTACTGTACAGCGATTTGGGTGATTTCTGTATCAGAAGGCAGGCTTCCTGGAGTTTCATATGATCCCATTGAATCTGCGACTAATGTGGAGAGGGTGTTTAGTGTGCTCAATGCCCTTGGGATCATTGCTTTCGCCTTCAGAGGTCACAATCTCATCCTTGAGATTCAGGCCACCATGCCTTCTAGTGAGAAACATCCCTCACATGTGCCAATGTGGAGAGGAGTGAAGGTGTCCTATGCAATCATTGCTGCATGCTTGTTTCCCCTTGCAATTGGAGGTTACTGGGCTTATGGTCACTTGATACCAGCAAATGGAGGAATGCTTCCAGCTGTGTTCCAGTTCCATTCAAGAGATGTGTCACAATCCGTCCTAGCGTTCATAAGCTTGTTTGTGGTGATAAATGCACTGTGCTCATTCCAAATCTATGGCATGCCAATGTTTGACCACATGGAGTCCCAATACACAAGCAGAAAGAAAGCTCCACTTCCATGGTGGCTGAGGTGCATTGCTAGGGCAATGTTTGGGTTCGGAGTCTTCTTCGTCGCGGTGGCAATTCCATTTTTGGGAAGTGTGGCTGGTTTGGTTGGAGGGATAGCACTGCCTGTGACTTTAGCGTACCCTTGTTTCATGTGGATCAAGATTAACAAGCCTAAGAAGTACAGTCCTATGTGGTGGCTAAATTGGTCTCTTGGGATTTTGGGGATGGCTTTGAGTTTGGTTTTGATGGCAGCTGGACTCTATGTTGTGATTCAAACTGGGATTCAAGTCAAATTCTTCAAGCCTCAC
>Pyrco_BP1_019518.1
ATGAGTGGTAGTGATGAATTTACAGTCGAAGACATTTCCACTACAATCGACGCCCCTTCCGATGATCAAATATTCCGCGTGGATGAAGATCAAGGGAAACACCATGATCATCATGTTGATGGTCATGATAGTGTGGTCGCGGCGCAGGCACCTCCAATGCAGTCATCATCCTCAGAGGGACAGGGACAGGGAGAGGGCAGTGCATTTAGTTCGCCATCCATGTCAAAAAAGCCCCTTCTGCTCTCTATAGTGCCTTCAAACGTTGCTGCCCGTAGAGCTACCCCATGGATGTCTCGCACTCCCAACTTCCTCACACCTCTTGGTAGCCCCATTCGAAGGGCCATCCGACTTACCAAGCTCGACCCTCAGGACGCTTGGCTCCCCATCACCGAGTCAAGGAATGGCAATGCCTACTATGCTGCCTTCCATACCCTTTGCTCTGGAATTGGAATGCAAGCCCTTGTGCTCCCCGTCTCCTTCACCGTTCTTGGCTGGACATGGGGGACCATATGCTTGACAGTGGCGTTCATATGGCAGCTATACACCCTATGGCTTTTGGTAATGCTTCATGAATCCACTGAAACTGGGATGCGTTACAGCAGATATCTTCAACTCTTCCGCGCTACCTTCGGTGACAAAATGGCCAAGATCTTCGCTATCTTCCCCATCTATTACCTTTCGGGCGGCACCTGTGTCGCCTTGATTATCGTTGGCGGCTCCAGCATGAAGCTCTTCTTCGAAATCGTGTGTGGCCACGAATGCACCGCCAAGCCACTCACCACCGTCGAGTGGTATTTGGTCTTTACCAGCGCCGCCGTGCTTCTGTCTCAGCTCCCCAATTTGAACTCCATTGCAGGTGTCTCTCTGATTGGTGCCATCACTGCCATTGGCTATTGTACCATTATGTGGCTCGTCGCGGTCACGGAGGGAAGGCTGGACGGCGTTTCTTACGATCCAAAAAGAGAAAACAGCAACACCGCTATGATTTTCAGTGTCCTCAATTCTCTTGGCATTATTGCTTTCGCTTTCAAAGGCCACAATCTTATCCTTGAAATTCAGGCAACTATGCCTTCAAGTGAGAAGAAACCATCTCATGTGCCAATGTGGAGAGGGGTAAAAGTTGCCTATCTAATGGTCGCAATGTGCTTGTTTCCCTTGGCAATTGGAGGATATTGGGCCTACGGACACATGATACCGCCAAATGGAGGGATGCTAACTGCAATATATCAGTACCATGGACGTGACACTTCACAGTGGGTTCTGTCATTAACGAGCTTATTTGTGGTAATCAATGCGGTTAGCTCATTCCAAATCTTTGGCATGCCAATGTTTGACGATATGGAATCCAAATACATCAAACGCATGAACAAGCCGTGCCCGTGGTGGCTCCGCTCGATATCCCGCGCCATGTTCGGGTACGGCTGCTTCTTCGTGGCAGTGGCGATTCCATTCTTGGGAAGCTTTGCCGGTCTCATAGGAGGGATTTCCATCCCGATTACCTTTGTTTATCCTTCCTTGCTTTGGTTGAAAATTAAGAAGCCCAAGAAATATAGCATTATGTGGTGCCTCAATTGGGGACTCGGACTTTTGGGCACAGTTCTCTGTATAATACTCATAGCTGCTGGAGTTTATGTTGTCATTGACACCGGGATTCAAGTGAGCTTTTTTAAGCCTCAA
>Pyrco_BP1_019519.1
ATGCAGGATCAGATGGATGAGGTGGAGGAAGTGAAGTCGAGCCCAATGAGTAATCCAAACATGACCCCTAAAAGTCCGTTCGTTTCTCGTTTTATGGCGACTCCTTTGGCGAGTCCGATGAAGAAGGCGATGACAAGCATGCGAGGCTACCTAGAAGAAGTTGGACACTTGACAAAGCTTGATCCTCAGGACGCATGGCTGCCCATCACCGAGTCCAGAAACGGAAATGCCCTCTACTCCGCCTTTCACACGCTCAGTTCCGGAATAGGCATTCCAGCCCTCCTTCTTCCTTTATCTTTCGCTACTCTTGGCTGGGCATGGGGAATTATATGTCTCTCGGTGGCTTTCATGTGGCAGCTCTATACTCTCTGGTTACTGATACAACTGCACGAATCCGAATCGGGAGTGCGCTACAGCAGATACCTTCGACTTTCCATGGCAGCTTTTGGTGAGAAGCTAGGGAAAATTCTGGCATTGTTTCCAATCATGTACCTCTCAGGTGGTACGTGTGTAACCCTGATCATAATCGGAGGTGGGACAATGAAAATATTTTTCCAAATCGTGTGCGGTGAGACATGCCGCCATGTAAGTCCACTGTCAACGATAGAGTGCTACTTGGTGTTCACCGGCACTGCCATTCTTCTCGCTCAGCTTCCTAACCTCAACTCAATAGCTGGAATTTCCCTCATTGGAGCTATCACCGCCGTAAGCTACTGCACACTCATTTGGGTGGTTTCTGTCACTAAAGATAGACCCAACGGTATTTCTTATAAGCCGCTGGAAACAAAATCTGATGCAGCCACCGTTTTTGGCGTCCTAAATGCGCTTGGGATCACTATCTTTGCTTTTAGAGGCCACAACCTTGTGCTTGAAATACAGGTACGTAATCAGGCTCGTTTGGAAGTGCTTTTAAAT
>Pyrco_BP1_025750.1
ATGGATGAGGTGGAGGAAGTGAAGTCGAGCCCAATAAGTGCTACAAATATGACCCCAAAAAGTCCGCTCGTTTCTCGTTTTATGGCGACTCCTTTGGGCAGTCCGATGAAGGCGGCGATGACAAGCATGCGAGGCTACCTAGAAGAAGTTGGACACTTGACAAAGCTTGATCCTCAGGACTCTCAGTTCCCGAATCGGCATTCCGGCCCTCCTTCTTCCTTTATCTTTCGATGCTCTTGGCTCGGAATGGGGAATTATATGTCTCCCAGTGGCTTTCATGTAGCAGCTCTATACTCTGTGGTTACTGATACAAACTGCACTGAGACATGCCGCCACGTAAATCCACCGTCAACGATAGAGTGGTATTTGGTGTTCACCGGCACTGCCATTCTTCTCGCTCAGCTTCCTAACCTCAAATCAATATCCGGGATTTCCCTCATTGGGGCTATCACTGCCGTAAGCTACTGCACGCTCATATGGGTGGTTTCTGTCACCAAAGATAGACCCAACGGTGTTTCTTATAAGCCGCTGGAAACAAAATCTGATGCAGCCACCGTTTTCAGTGTCCTATATGCGCTTGGGATCACTACCGTCGCTTTCAGAGGCTACCTTGTGCTTGAGATACAGATACCTTCAAGCGGGGGGATGTTAAATGCTTCGAACAAATACCACGGACATGACACATCAAAATTTGTCCTAGGATTGACAAGCATGCTCGTCGTCGTCGTGGTTAACAGCCTCAGCTCCTTTCAAATATATGCAATGCTGGTTTTCGACAATCTCGAATTCAGATTTACTAGCAGCGTGAACAAAACCGTGTCCTTGGTGGCGACTCACCGGATT
>Pyrco_BP1_032890.1
ATGGCAGACTTGGAAGAGGTGGTTGTTGAAGCAAATTGCAGGGAAGAAATAAATAGGCATAGCCATTCCTTAAAAAGCTTGTTCAGAAGCTCATCAGGTTACTCTGCTCAAGTCATTCCCATCACAACTACTCCCCCAAATGAATCAACTGAAATATGGACAGGTGGTGAGCTCATTCCACAGGATGCTTGGCTGCCCATCACAGAATCCAGGAATGGGAATGTGTTTTCAGCTATCTTTCATTTACTTTGCTCAGGAATTGGGATCCAATCCCTTTTACTGCCTCTTGCATTTGCCACTCTTGAATGGGCATGGGGAATTATATGCTTGTCACTAGCATTCGCATGGCAACTGTACACCGCATGGCTTCTTGTACATCTACACGAATCGGACACCGGAATTCGGTACAGTAGATACCTCCACCTCGCTATAACAGCCTTCGGTCCAAAGTTGGGGAAACTGCTCACTATATTCCCAGTAATGTACCTATCAGGGGGTACATGTGCCCAGCTGATCATCATAGGAGGTGGAACCATGAAGCTTTTCTTAAAAGCTGTTTGTGATGTTAACTCAGTGACTGGCACAGAGTGTTTCTTGTTGTTCGTATGCATGGCCATTGTTGTGGCTCAGTTTCCCAACTTGAACTCCATAGGTTGGGTCTCACTGATTGGTGCCACCACTGCGATTGCCTACTGTACCCTGATTTGGGGCCTTTCAATCGCCAATGGCAGGCCTAGTGGCATTTCATACAACCCACCGGAGATGGAGTCAAACATGGATAGATTTGGTGGTGTACTGAACTCAGTTGGCATCATTTTTCTTGCATTCAAAGGTCATAATGTTATCCTTGAGATTCAGGGGACATTACCATCTAGTCCAAAACAGAGATCTCAAAACCGGATGTGGAGAGGAGTGACTATATCTTATGCACTTATAGCAATGTGCTTCCTTCCTCTTGCCATAGCTGGATTTTGGATACCATCTTCATATGAAGGACTATTGACCTCTTTTTCACAGTTCAATGGGCATAAAAACACTTCAAAAGCTGTGTTGGGACTACTTTGCATACTAGTAGTGATAAACTGCTTGAGCACTTTCCAAATCTACAGCATGGTAGTTTTTGATAATTTGGAGTTTAAGTACACAAGCAAGAAGAACAAGCCATGTGCAAGGTGGCTTCGGATAGCTTTTCGGATTTTCTTCGGAGGACTGGCATTTTTCATAGCAGTTGCTTTCCCATTCTTGCCGAGCCTAGCACCTCTAATCGGAGGCATGACACTGCCACTGGCATATGTTTATCCGTGTTTCATGTGGATCACAATGAAGAAACCAGAGCCTAAGAGTACTATGTGGTGTGTGAACATTGGACTTGGATTCTTGGGGCTGAGTTTGAGTGTTGTTTTAGTCATTGCATCAGTTTGGAATTTAGCCGACAAAGGTTTACATGCCAATTTCTTCAGGCCT
>Pyrco_BP1_033007.1
ATGCTTGTGGTGATACACTGCTTAAGCACATTCCAAATCTATGGCATGGTGGCTTTTGATAGTCTGGAGTCAAAGTACACTATCAGGAAGAACAAGCCGTGTCCAAGGTGGCTTCGCGTAGCTTTACGCATTTTCTCCGGAGGAGTGGAATTCTTCATAGCAGTTGCTCTTCCATTCTTGGGAAGCCTGGCACCTCTAATCGGAGGGTTGACATTGCCTTTGGCATATGCTTACCCATGTTTCATGTGGATTTCAATCAAGAAACCAAAGCAAAAAGGAGCAGTGTGGTGGATTAACATAGGACTTGGATGCTTAGGCTTGGCTTTGAGTGTCATTTTAGTTGTTGCAGCAGCTTGGAATTTAGCTGACAAAGGTCTAAATGCCAACTTCTTTAAGCCT
>Pyrco_BP1_033629.1
ATGTCTGAAACAGGAAGTGATGAGATAACCCCAGTCCCAATGACAACGGGGCTGCCTACGCCACCTACAGAAGATCCTCCAGCATCTATGTCTCGAGAAGCATCTGTGGCTTGGGTACAACCACTGCTGATCCCGGCTTCAACCGCCACCACCGGTGGTGGTGACCAGATAACACAAAAAACCCCGAAAACTTTAACCCCAAAATCTCGTACTCCACGGTTCATGACACCAATAGGGAGCCCCGTTAGGAGGGCTTTCCACCTCACAAGGCTTGACCCTCAAGATGCTTGGCTTCCAATCACTGAATCTAGGAACGGTAACGCTTACTATGCTGCCTTCCACACTCTTTGTTCTGGTATTGGAATTCAATCTCTTGTGCTTCCTGTGGCCTTTCCTTATCTTGGGTGGACATGGGGTGTTATATGTATGACTTTGGCATTCATATGGCAACTTTACACTTTATACTTGCTGGTCCACCTTCATGAATCTCCTGAAACTGGCATCCGTTATTGCAGATACATTCAACTTTGCAATGCAACTTTTGGTGAGAAGTTATCGAAGTTCTTGGCCTTATTCCCGATTTTGTACCTATCGGGCGGCACGTGCGTGGCTCTGATTGTCCTCGGAGGAGCAACATCAAAGTCGTTCTTCCAAATTGTGTGTGGAGCTACATGCACTGCAAAGCCATTGACACCAGCAGAGTGGTACTTGGTGTTTACGTGCGCCGCAGTGATTCTGTCGCAGCTGCCAAACTTGAACTCCATTGCCGGAGTGTCTCTTGTTGGTGCCATCACAGCTATTGGCTACTGCACAATCATATGGGTTGTGTCTGTGGATAAGGGTAGACTTCCTCATGTGTCTTATGATCCCTTGAAATCCAACAAAAACTTCATTCACTTTTTTGATATTCTCAATGCACTTGGAATGATTGCCTTTGCCTTCAGAGGCCACAACCTTATACTTGAGATTCAGGCCACAATGCCATCCAATGAAAAACATCCATCACGCGTGCCAATGTGGAGGGGTGTCCAAATTTCATACACTCTCATAGCAATGTGCCTTTTTCCCCTTGCAATTGGAGGCTATTGGGCATATGGTCAGATGATACCACATCAAGGAGGCATGTTTGCGGCGTTGTACGGCTTCCATATGCGTGACACATCCCGATTGGTTCTCGGACTAGCAAGTTTGTTTGTCGTAATCAATGCTTTGTGCTCGTTCCAGATCTATGGCATGCCAATGTTTGACGAGATGGAGTCACAATACACTAGGAGATTTAAGAAGGCAGCTCCATGGTGGCTTAGGGCTATTATGAGAGCTATGTATACTTATGGATGCTACTTCATAGCCGTGGCCATACCTTTCTTGGGAAGCATAGTTGGTTTGCTAGGAGGGATATCATTGCCTGTGACATTAGCATATCCATGTTTCATGTGGCTAAAGATCAAGAAACCCAAGAAGTACAGTCTAAGTTGGTGGGTAAACTGGGTATTAGGGGTTGTGGGAATTCTTCTAAGTATCATGTTGATTGCTGCTGGTATTTATGTTATAATTGACACTGGTATTACAGTGAGCTTTTTCAAGCCTCAG
>Pyrco_BP1_042102.1
ATGGCAGCTGATCCCATCGGAGAAGTTATTGTTGAAATTACTACTTACACCACAAGAAGCTCAGCCTCAGCTCAAGTTTTTCCCGACACAAGAAGCCCCTCAAACCTAGATATTACAAGTACAAATTGGGAAGGTAGTGAGCTCAATCCACAGGACGCGTGGCTACCCGTCACTGAGTCGAGGAATGGCAATACCTACTATGCTACCTTCCATTTACTCTGTTCAGGAATAGGAACTCAAGCCCTTTTACTACCTCTCGCATTTGCCACTCTTGGATGGGCATGGGGAATTATATGCTTCTCACTAGCATTTGTGTGGCAGATCTACACCAAGTGGCTTCTCGTACATCTACACGAATCTGAAAATGGATTTCGTAATAGTAGATACCTCCACCTTGCAGTAACGGCCTTCGGT
>Pyrco_BP1_044219.1
ATGGATGAGGTGGAGGAAGTGAAGTCGAGCCCAATGAGTAATCCAAACATGACCCCTAAAAGTCCGTTCGTTTCTCGTTTTATGGCGACTCCTTTGGCGAGTCCGATGAAGAAGGCGATGACAAGCATGCGAGGCTACCTAGAAGAAGTTGGACACTTGACAAAGCTTGATCCTCAGGACGCATGGCTGCCCATCACCGAGTCCAGAAACGGAAATGCCCTCTACTCCGCCTTTCACACGCTCAGTTCCGGAATAGGCATTCCAGCCCTCCTTCTTCCTTTATCTTTCGCTACTCTTGGCTGGGCATGGGGAATTATATGTCTCTCGGTGGCTTTCATGTGGCAGCTCTATACTCTCTGGTTACTGATACAACTGCACGAATCCGAATCGGGAGTGCGCTACAGCAGATACCTTCGACTTTCCATGGCAGCTTTTGGTGAGAAGCTAGGGAAAATTCTGGCATTGTTTCCAATCATGTACCTCTCAGGTGGTACGTGTGTAACCCTGATCATAATCGGAGGTGGGACAATGAAAATATTTTTCCAAATCGTGTGCGGTGAGACATGCCGCCATGTAAGTCCACTGTCAACGATAGAGTGCTACTTGGTGTTCACCGGCACTGCCATTCTTCTCGCTCAGCTTCCTAACCTCAACTCAATAGCTGGAATTTCCCTCATTGGAGCTATCACCGCCGTAAGCTACTGCACACTCATTTGGGTGGTTTCTGTCACTAAAGATAGACCCAACGGTATTTCTTATAAGCCGCTGGAAACAAAATCTGATGCAGCCACCGTTTTTGGCGTCCTAAATGCGCTTGGGATCACTATCTTTGCTTTTAGAGGCCACAACCTTGTGCTTGAAATACAGGGAACCATGCCCTCGAACAGTAAGAGGCCTTCGCGTTTGCCGATGTGGAAGGGAGTGAAGTTCGCATATCTCATCATAGCACTGTGTTTGTTTCCCCTGGCAATTGGCGGCTACTGGGCTTACGGAAATTTCATACCTTCAAGTGGAGGGATGTTAGGTGCTTTGAACAAATACCACGGACACGACACATCAAAATTTGTCCTAGGATTGACGAGCATGCTTATTGTGGTTAACAGTCTAAGCTCCTTTCAAATATATGCAATGCCGGTTTTCGACAATCTGGAATTCAGATTCACTAGCAGCATGAACAAACCTTGTCCGCGGTGGCTACGCTCCGGATTTAGGATTTTCTACGGCTGCGTTGCATTTTTTATATCTGTTGCACTACCCTTCTTGCCCAGCTTAGCAGGACTCATCGGAGGAGTTGCGGTTCCAATCACCTTGGCGTATCCGTGTTTCATGTGGATATTGATCAAGAAACCTTGTAAATGTAGCACAATTTTTAACTGGGTACTCGGAGCCTTGGGGATAGTCCTAAGCATATTAATCATCACCGGAGCAATTTGGAACATAGTCACGATCGGAATAGAAGTCCACTTCTTCAAGCCTGAA
>Pyrco_BP_DH_02g09460
ATGAGTAGAGAAGCAAACGAGATTAGCTCAGCTCCTATTACACCGAGGCCGGCAGCTGGGGATCCAAAGCCTCCGGTGGCACCACAGCCTGCGGTGTCTTGCCCGCCTTCGCAGTACAACTCACCGTCTTTGTCTAGGTCACCGCTTCTTGATGGAGTCTCAGATCAACCAGCTGCGGGAGGAGCCGTTGTGCCGGCCAGCAAGACCCCCAAGGGCTCAAGAACCCCAGCTGGTATAAGGACTCCAAGGATGTCTTTGACTCCATTCATGACTCCCATTGGTAGCCCAGTCAGGAAGGCTTTAAAGATGACTAGGCTTGATCCTCAGGATGCTTGGCTTCCCATCACTGAGTCTAGAAATGGCAACCAGTACTATGCTGCCTTCCACACTCTTTGTTCTGGGATTGGTATCCAAGCTTTGGTGCTTCCTGTTGCTTTCACAATTCTTGGCTGGTCTTGGGGTATAATATGTTTGACTCTAGCATTCATATGGCAAAGTTACACCCTATGGATACTGGTTCATCTCCACGAGAATGTAGAAACTGGAGTACGTTACAGCAGATACATGCAGCTCTTTAGTCTCACCTATGGTGACAAAATTGCAAATTGGCTAGGGATGTTTCCGATCATGTATCTATCTGGAGGCACCTGCGTGGCCTTGATAGTGATTGGTGGAGGCACTTCCAAGCTCTTCTTCCAAACTTTATGTGGGGCCGCATGCACTTCTAAGCCATTGACAACAGTGGAATGGTACTTGGTGTTCACATGTGCTGCTGTGCTGCTATCTCTCCTGCCAAACTTGAACTCCATAGCTGGAGTTTCACTGATTGGAGCTATCACTGCAGTTGGGTACTGCACAGCGATTTGGGTGGTTTCTGTATCAAAAGGCAGGCTTCCTGGAGTTTCATACGATCCCATTAGAGCTCCGAATGATGTGGATAGGGTGTTTAGTGTGCTCAATGCCCTTGGGATCATTGCTTTTGCCTTCAGAGGTCACAATCTCATCCTTGAGATTCAGGCCACCATGCCTTCTAGTGAGAAACATCCCTCACATGTGCCCATGTGGAGAGGTGTGAAGGTGTCCTATTCAATCATTGCTGCATGCTTGTTTCCCCTTGCAATTGGAGGGTACTGGGCTTATGGTCACTTGATACCAGCAAATGGAGGAATGCTTCCAGCTGTGTTCCAGTTCCATTCACAAGATGTGTCACAATCCGTACTAGCGTTCATAAGCTTGTTTGTGGTGGTGAATGCACTGTGCTCGTTCCAAATCTACGGCATGCCAATGTTTGACCACATGGAGTCCCAATACACAAGCAGAAAGAAAGCTCCACTTCCATGGTGGCTGAGGTGCATTGCTAGGGCAATGTTTGGGTTCGGTGTCTTCTTCGTCGCCGTGGCAATTCCATTTTTGGGAAGTGTGGCTGGTTTGGTTGGAGGCATATCACTGCCTGTGACTTTGGCATACCCTTGTTTCATGTGGATCAAGATTAACAAGCCTAAGAAGTATAGTCCTATGTGGTGGCTAAATTGGTCTCTGGGGATTTTGGGGATCGCTTTGAGTTTGGTTTTGATTGCAGCTGGAATATATGTTGTGATTCAAACTGGGATTGAAGTCCAATTCTTCAAGCCTCAC
>Pyrco_BP_DH_04g03150
ATGTTGATTGACAAACTCTCTGTTAGAACTCCTATGGGTGAAGTAAAGTTGGAACTCCTGAAGGAGATAGCCAAGGAATACCAGGTTGAGTGGGATACATTGGAATCTGAACAGGAGCTGCTCAAGCGTCCAGAAGAGCTTACACAAGGACCGCGCAATTTTGTTAGTACTACCAGCAAGCCTGTGCACAGTGTGCAGCCTCAACCTGTTGAGACTAATGAACCAAACACTAGTTCTTTGTGCATGACAAGTAGTGGGGGTGAAAGAGGACATATGCAGTTTGTAGACTCAGCATCAGCTGCTGAAGTAGTTATAAAATCTGCCAGTGATGCAATGGCTGCTGCAGAAGTTGCTGCATATTTGGGCAACAAAGACTGCAATCAGGACATTGATATTGTATCTCTCAAGAATTACATGGCTGCAAAGATGTTAGAAGCCATAATTAGAAACTTGAAAGAGATAACTTTCAGGGAATGGGAATGGCAGTGCTCAACCTATGATATTCAGGTAGCAAATGTGTCGATTGGAGCTTATGCTGAACAGGGAATGCTAGGGGAGACCAAGGAGCTTGTTCCTGGTGACATTGTGAAGCCTAAGGTTGGGGATAAGGGGGCCGCTGATATGCGTGTTGTGGAATTCATTTGCTCAACTTTGAGGGTGGAGCAAGGTTCATTGACCGGGGAGAGTGAGGCAGTGAATAAGACTAACAAGCCAATCTCTGAGGACACAGATTCAGGGGAAGAAAAGTATGGTTTTCACTGGGCCGATTGTTGTGAATGGGAATTGCCTATGCTTGGTTGCAGAGACAGGAATGTCGAC
>Pyrco_BP_DH_05g12580
ATGGCAGCAATGGAAGAAGTGGTTGTGGAGGCAAATTGGAGCATAGATAGGGTTTATTCCTTTAGAAGCGCAAGTAGAAGATCAGAATCTGCTCAAGTCATTCCCATCACAACAAGTCCCACGAGTGAAGATTCTAACTATCATGTTACTTCAGCTGCAAACTGGGGAGGCGGTGAGCTCAATCCACAAGATGCTTGGCTACCCATCACAGAGTCCAGGAATGGGAATACCTTTTCAGCTACCTTCCTTTTGCTTTGTTCAGGAATTGGAATCCAAGCCCTTTTACTGCCTGTTGCACTTGCCACTCTTGGATGGGCATGGGGAATCATATGCTTGTCACTTGCATTTACATGGCAGCTCTACACGATATGGCTACTTGTACACCTACACGAATCCGATTCTGGAACTCGTTATAGTAGATACCTTGACCTCGCAACGACGGCCTTCGGTCAAAAGCTAGGGACGTTTTTAGCTCTAGTCCCAGTAATGTATTTATCAGCTGGTACATGTGTCCAGCTAATAATCTTAGGAGGTGGAACCATAAAGCTTTTCATCAAGACGGTGTGCAACGACGGGGCAAACTGTGATGCCAAGTCATTGACTAATGTAGAGTGCTTCCTGGTGTTCATGTGCATGGCTATTGTTGTGGCTCAGTTTCCCAACCTGAACTCCATAGCATGGGTCTCATTGATTGGTGCCACCACAGCTATAGCATATTGTACTTTGATTTGGGCTCTTTCAATTGGCAAGGGCAGGCCTAATGGCACTTCATACAACCCACCGGAGATGGATGACGAAATGGATAGATTTGGCGGGATTCTGAATGCTCTTGGCATCATTGTTCTTGCATTCAGAGGCCACAATGTTGTTCTTGAGATTCAGGTGAGTGGGACATTGCCTTTAAGTCTAAAACACCAAACTCACAAGCCAATGTGGAGAGGAGTTACTGTATCATACCTAATTATAGCAATGTGTTTGTATCCTCTTGCTATAGCTGGATTCTGGGCTTATGGAAACAAGGTACCTTCATCGAATGGAGGACTATTAATTGCAATGTCGAAATTCCATCAACATGACACATCAAAAATTGTGCTGGGACTCATATATGTACTTGTGGTCATAAATTGTATAAGTACATTCCAAATCTACAGCATGATAATTTTCGACAAACTAGAGACGAGCTACACTAGCAGGAAGAACAAGGCATGCGCAAGGTGGCTTCGAACAACTTTCCGTCTTTTCTTTGGAGGAATGACATTCTTTGCAGCAGTAACTCTTCCATTTTTGGGTAGCTTGGCGCCTCTAATTGGAGGATTGACATTACCACTGACATATGCTTATCCATGTTTGATGTGGATTGCAATAAAGAAACCAAAGCCGAAAAGTGTTATGTGGTGCATCAACGTGGGACTGGGAGGCTTAGGCCTTGTTCTGAGTGCTCTTTTAGTCATTGCAGCAGCATGGAACTTAGCTAGCAGAGGTCTTCATGCCAACTTCTTCAAGCCTTCAGACCTTAAT
>Pyrco_BP_DH_05g12590
ATGAAAAACTTGGAAGAGGTGGCTGTTGAAGCAAATTGCCGGGAAGAAATAACTAGGCAAAGCCATTCCTTAAGAAGCTTGTTCAGAAACCCATCAGGTTACTCTGCTCAAGTAATTCCCATCACAACTACTCCCTCAAAGGAATCAACTGAAATTTGGGTAGGTGGTGAGCTCATTCCACAGGATGCTTGGCTGCCCATCACAGAATCCAGAAATGGGAATGTCTTTTCTGCTACCTTTCATTTACTTTGTTCAGGAATTGGAGTTCAATCGCTTTTACTGCCTCTTGCATTTGCCACTGTTGGATGGACATGGGGAATTATATGCTTGTCACTAGCGTTCTCATGGCAACTCTACACCTCATGGCTTCTCGTACATCTACACGAATCCAACTCCGGAATTCGGTACAGTAGATACCTGCACCTCGCAATAACAGCCTTTGGTCCAAAGTTAGGGAAATTGCTCACCATATTCCCAGTAATGTACTTATCAGGGGGCACGTGTGCCCAGCTGATCATCGTAGGAGGTGGAACCATGAAACTATTCCTAAAAAATGTTTGGAATGTTAACTCATTGACTGCCACAGAGTGCTTCTTGTTGTTCATCTGCATGGCTATTGTTGTGGCTCAGCTTCCCAACTTGAACTCCATAGCTTGGGTCTCACTTATTGGTGCCACCACAGCAATTGCATATTGTACTCTTATTTGGGGCCTTTCAATTGGCAAGGGGAGGCCTAGTGGCATTTCGTACAACCCACCAGAGATGGATGAAAAAATGGATAGATTTGGGGAGATTCTGAATGCTCTTGGCATCATTGTTCTTGCATTCAGAGGCCACAATGTCATTCTTGAGATTCAAGGGACATTGCCATCTAGTCCAAAACAGACATCCCAAAACCAGATGTGGAGAGGAGTGACTGTATCTTATGCAGTTACAGCAATGTGCTTCCTTCCTCTTGCCGTGGCTGGGTTTTGGGCTTATGGAAACAACATACCATCTTCGTATGGACGAATTTTGAGCTCTTTTTCACAATTCAATGGACATAAAAGCACATCAAAAATTGTGTTGGGACTAATTTGCATACTTGTAGTGATAAACTGCTTAAGCACATTTCAAATCTACAGCATGGTAGTTTTTGATAATTTGGAGTTCAAATACACTAGCAGGAAGAACAAGCCATGTGCAAAGTGGCTTCGGATAGCTTTTCGGATTTCGTTCGGAGGACTGGTATTTTTCATAGCTGTCGCTGTTCCATTCTTGCCGAGCCTAGCACCTCTAATCGGAGGCATGACTCTGCCTTTGGCATATGCTTATCCATGTTTCATGTGGATCACAATGAAGAAACCAGAGCCGAAGAGTGCTATGTGGTGTGTGAATATTGGGCTTGGATTCTTGGGGCTAAGTTTGAGTGTTGTTTTAGTCATTGCATCAGTATGGAATTTAGCTGACAAAGGTCTACGTGCAAATTTCTTCCGGCCT
>Pyrco_BP_DH_05g12650
ATGGAGTCCACCATGGATATATTTGGTGGCAAACTGAATGCGGTTGGCATTATTTTTCTTACATTCAGAGGTCACAATGTAATTCTTGAGATACAGTTGGGTAATTTGTGCAATGTATCTATCAATATATGTAAAGGTAATGAAGTTCACCAACTTATGCTGCAGGGCACATTGCCATCAAACCCCAAATACCCAATACATAAGCGAATGTGGAGAGGAGTGACTATAGCTTGTGCACTCATAGCCATGTGTTTTCTTCCTCTGGCCATAGGTGGATTTTGGGCTTTCGGCAACAAGGTACCCACTTCCTATAGAGGAGTATTAATCTTAGTTTCACAATTCCATGGACATAAAAACACTTCAAAATTTGTACTTGGATCATTTTGCATGCTTGTGGTGATACACTGCTTAAGCACATTCCAAATCTATGGCATGGTGGCTTTTGATAATCTGGAGTCAAAGTACACTATCAGGAAGAGCAAGCCGTGTCCAAGGTGGCTTCGCGTAGCTTTACGCATTTTCTTCGGAGGAGTGGTATTCTTCATAGCAGTTGCTCTTCCATTCTTGGGAAGCTTGGCACCTCTAATCGGAGGGTTGACATTGCCTTTGGCATATGCTTACCCATGTTTCATGTGGATTTCAATCAAGAAACCAAAGCAAAAAGGAGCAGTGTGGTGGATTAACATTGGACTTGGATGCTTAGGCTTGGCTTTGAGTGTCATTTTAGTTGTTGCAGCAGCTTGGAATTTAGCTGACAAAGGTCTAAATGCCAACTTTTTTAAGCCT
>Pyrco_BP_DH_05g12670
ATGTCTGAAACGGGGGGCAGTGAGATAAGAACAGCCCCAATAACACCGCAGCCGCCTAAAGCACCCACAGAAGATCCTCCGGCATCTATGTCTCGAGCAGCATCTGTGGCTCGGGTACCACCACTGGTGATCCCGGCTCCAACCGCCATGACCAACGGTGGCGGTGACCAGATAACATTGAAAACCCCAAAAGCTTTAACTCCGAAATCTCGTACTCCACGGTTCATGACACCAATAGGAAGCCCCATTAGGAGGGCTCTCCACCTCACAAGGCTTGACCCTCAGGATGCTTGGCTTCCAATCACTGAGTCTAGAAACGGTAACGCTTACTATGCTGCTTTCCATACTCTCTGCTCTGGCATCGGAATTCAATCTCTTGTTCTTCCTGTGGCCTTCACTTATCTTGGGTGGACATGGGGTGTTATATGCATGACTTTGGCATTCATATGGCAACTGTATACTTTATACTTGCTGGTCCAGCTTCATGAATCTCCTGAAACAGGCATACGTTTTTGTAGATACATTCAACTGTGCAATGCAACTTTTGGCGAGAAGATATCAAAGTTTTTAGCCTTGTTCCCGATTTTGTACCTATCGGGCGGCACGTGTGTGGCACTGATCGTCCTTGGAGGAGCAACATCAAAGTCGTTCTTCCAAATTGTGTGTGGAGCTACATGCACTGCAAAGCCATTGACACCAGCAGAGTGGTACTTGGTGTTTACATGCTTTGGATCGATCCTGTCTCAGCTGCCAAACTTGAACTCCATCGCCGGAGTATCTCTTGTTGGTGCCATAACAGCTATTGGCTACTGCACAATCATATGGGTTGTGTCCGTGGATAAGGGTAGACTTCCTCATGTGTCTTATGATCCCTTCAAATCCAACAAAAAATTCATTCACTTTTTTGATGTTCTAAATGCACTTGGAATGATTGCCTTTGCCTTCAGAGGCCACAACCTTATACTTGAGATTCAGTCCACAATGCCATCCAATGAAAAACATCCATCACGCGTGCCAATGTGGAGGGGTGTCCTAATTTCATACACTCTCATAGCAATGTGCCTTTTCCCCCTTGCAATTGGAGGGTACTGGGCATATGGTCAAATGATACCACATCAAGGAGGCATGTTCGCAGCCTTGTTCGGCTTCCATATGCGTGACACATCCCGACTGGTTCTAGGACTAGCAAGTTTGTTTGTCGTAGTCAATGCTTTGAGCTCGTTCCAGATCTATGGCATGCCGATGTTCGACGAGATGGAGTCACATTACACTAGAAGGTTTAAGAAGGCAGCTCCATGGTGGCTTAGGGCCATCATGAGAGCTATGTTTACTTATGGATGCTACTTCATAGCTGTGGCCATACCCTTCTTGGGAAGCATAGCAGGTTTGCTAGGAGGGATTTCATTGCCAGTGACATTAGCTTATCCATGTTTCATGTGGCTAAAGATGAAGAAACCCAAGAAGTACGGTCTAAGTTGGTGGGTAAATTGGGTATTAGGGGTTGTGGGAATACTTCTAAGTATACTGTTGATTGCTGCTGGTGTTTATGTTGTAATTGACACTGGTATTACGGTTAGCTTTTTCAAGCCTCAG
>Pyrco_BP_DH_08g00300
ATGGAGGAATATCAGAATCCAAGAAAGATGAGTGGTAGTGATGAATTTACAGTCGAAGACATTTCCACTACAATCGACGCCCCTTCCGATGATCAAATATTCCGCGTGGATGAAGATCAAGGGAAACACCATGATCATCATGTTGATGGTCATGATAGTGTGGTCGCGGCGCAGGCACCTCCAATGCAGTCATCATCCTCAGAGGGACAGGGACAGGGAGAGGGCAGTGCATTTAGTTCGCCATCCATGTCAAAAAAGCCCCTTCTGCTCTCTATAGTGCCTTCAAACGTTGCTGCCCGTAGAGCTACCCCATGGATGTCTCGCACTCCCAACTTCCTCACACCTCTTGGTAGCCCCATTCGAAGGGCCATCCGACTTACCAAGCTCGACCCTCAGGACGCTTGGCTCCCCATCACCGAGTCAAGGAATGGCAATGCCTACTATGCTGCCTTCCATACCCTTTGCTCTGGAATTGGAATGCAAGCCCTTGTGCTCCCCGTCTCCTTCACCGTTCTTGGCTGGACATGGGGGACCATATGCTTGACAGTGGCGTTCATATGGCAGCTATACACCCTATGGCTTTTGGTAATGCTTCATGAATCCACTGAAACTGGGATGCGTTACAGCAGATATCTTCAACTCTTCCGCGCTACCTTCGGTGACAAAATGGCCAAGATCTTCGCTATCTTCCCCATCTATTACCTTTCGGGCGGCACCTGTGTCGCCTTGATTATCGTTGGCGGCTCCAGCATGAAGCTCTTCTTCGAAATCGTGTGTGGCCACGAATGCACCGCCAAGCCACTCACCACCGTCGAGTGGTATTTGGTCTTTACCAGCGCCGCCGTGCTTCTGTCTCAGCTCCCCAATTTGAACTCCATTGCAGGTGTCTCTCTGATTGGTGCCATCACTGCCATTGGCTATTGTACCATTATGTGGCTCGTCGCGGTCACGGAGGGAAGGCTGGACGGCGTTTCTTACGATCCAAAAAGAGAAAACAGCAACACCGCTATGATTTTCAGTGTCCTCAATTCTCTTGGCATTATTGCTTTCGCTTTCAAAGGCCACAATCTTATCCTTGAAATTCAGGCAACTATGCCTTCAAGTGAGAAGAAACCATCTCATGTGCCAATGTGGAGAGGGGTAAAAGTTGCCTATCTAATGGTCGCAATGTGCTTGTTTCCCTTGGCAATTGGAGGATATTGGGCCTACGGACACATGATACCGCCAAATGGAGGGATGCTAACTGCAATATATCAGTACCATGGACGTGACACTTCACAGTGGGTTCTGTCATTAACGAGCTTATTTGTGGTAATCAATGCGGTTAGCTCATTCCAAATCTTTGGCATGCCAATGTTTGACGATATGGAATCCAAATACATCAAACGCATGAACAAGCCGTGCCCGTGGTGGCTCCGCTCGATATCCCGCGCCATGTTCGGGTACGGCTGCTTCTTCGTGGCAGTGGCGATTCCATTCTTGGGAAGCTTTGCCGGTCTCATAGGAGGGATTTCCATCCCGATTACCTTTGTTTATCCTTCCTTGCTTTGGTTGAAAATTAAGAAGCCCAAGAAATATAGCATTATGTGGTGCCTCAATTGGGGACTCGGACTTTTGGGCACAGTTCTCTGTATAATACTCATAGCTGCTGGAGTTTATGTTGTCATTGACACCGGGATTCAAGTGAGCTTTTTTAAGCCTCAA
>Pyrco_BP_DH_08g03240
ATGGATGAGAGGCCCGAGACGGAGCTGATATCGATTCCGGCGACCCCACGCGGGGTGTCGACACCGGAGATACAGACCCCATCTGGTCAGAGGTCCCCTCGTCTGCCGTCCAAGGAGGCGAAGTCGTCCACGGCCTGGACTCCGACTTCGTTCATCTCGCCGAGGTTCCTCAGCCCCATCGGCACCCCCATGAAGCGGGTGCTGGTCAACATGAAGGGATACTTGGAGGAGGTGGGCCACCTCACCAAGCTCAACCCGCAGGACGCGTGGCTTCCCATCACTGAGTCCCGCAACGGTAACGCTCACTACGCTGCGTTTCATAACCTCAATGCCGGCGTTGGCTTCCAGGCCCTGGTGCTTCCCGTCGCCTTCTCTTTTCTTGGCTGGAGCTGGGGAACACTTTCCTTAACCATAGCCTACTTCTGGCAACTATACACATTGTGGATTCTAGTTCAGCTTCACGAAGCAGTCCCGGGAAAGCGGTACAACAGATATGTGGAGCTTGCACAAGCTGCATTTGGGGAAAGATTGGGAGTTTGGCTTGCTCTCTTCCCCACTGTCTATTTATCAGCAGGAACTGCAACAGCTTTAATTCTCATAGGAGGGGAGACCATGAAACTATTTTTCCAGATAGTTTGTGGACCGCTATGTTCGTCGAATCCCCTAACGACGGTGGAGTGGTACCTAGTGTTCACTTCGCTATGTATCGTTCTATCTCAGCTCCCAAACCTCAATTCGATTGCAGGACTTTCGCTCGTTGGGGCTGTGACCGCCATAACTTACTCCACAATGGTTTGGGTCCTCTCTGTTAGCCAGACAAGACCACCCACAATTTCGTATGAACCCATTTCGTTGCCAACCTCTTCGGCTTCTGTCTTTGCCGTCCTGAATGCTCTTGGTATTGTAGCCTTTGCTTTCAGGGGGCACAATTTAGTTCTCGAGATTCAGGCAACAATGCCATCGACCTTTAAGCACCCGGCTCATGTGCCAATGTGGAGAGGAGCCAAGGTTGCTTATTTCTTCATTGCCCTGTGTTTGTTCCCTGTTGCAATTGGAGGCTTCTGGGCTTATGGAAACCTTATGCCTTCTGGAGGGATTCTCAATGCCCTGTACGGATTCCACAGCCATGACATTCCAAGAGGACTCCTTGCAATGTGTTTCCTACTAGTTGTGTTCAATTGCTTGAGCAGTTTCCAGATATACTCCATGCCAGTATTTGACAGTTTTGAAGCCGGTTACACCAGCCGCACCAATCGCCCTTGTTCAGTCTGGGTCAGGTCTGGTTTCCGAGTTCTCTATGGATTCATCAACTTCTTCATAGGCGTAGCGCTCCCCTTCCTCTCCAGTCTTGCCGGTCTACTAGGAGGGCTCACGCTTCCGGTCACATTCGCCTATCCTTGCTTCATGTGGGTTCTTATAAAAAAACCCACAAAGTACAGCTTCAACTGGTATTTCCATTGGATCTTGGGCTGGTTGGGGATCGCCTTTAGCTTGGCATTTTCGATCGGAGGGGTATGGAGCATGGTGAACAGCGGACTTAAATTGAAGTTCTTCAAGCCGCCGAAT
>Pyrco_BP_DH_10g11390
ATGTTGTGTAGAAAAGGGACATTGCCATTTGTAATTAGATTAGATGGTTTGTTAGGAAGTCTGTTAGAGGCATGGGGAATTATATGCTTGTCACTAGCATTCGCATGGCAACTGTACACCGCATGGCTTCTTGTACATCTACACGAATCGGACACCGGAATTCGGTACAGTAGATACCTCCACCTCGCTATAACAGCCTTCGGTCCAAAGTTGGGGAAACTGCTCACTATATTCCCAGTAATGTACCTATCAGGGGGTACATGTGCCCAGCTGATCATCATAGGAGGTGGAACCATGAAGCTTTTCTTAAAAGCTGTTTGTGATGTTAACTCAGTGACTGGCACAGAGTGTTTCTTGTTGTTCGTATGCATGGCCATTGTTGTGGCTCAGTTTCCCAACTTGAACTCCATAGGTTGGGTCTCACTGATTGGTGCCACCACTGCGATTGCCTACTGTACCCTGATTTGGGGCCTTTCAATCGCCAATGGCAGGCCTAGTGGCATTTCATACAACCCACCGGAGATGGAGTCAAACATGGATAGATTTGGTGGTGTCATAATGTTATCCTTGAGATTCAGG
>Pyrco_BP_DH_10g11400
ATGGCAGACTTGGAAGAGGTGGTTGTTGAAGCAAATTTCAGGGAAGAAATAAATAGGCATAGCCATTCCTTAAAAAGCTTGTTCAGAAGCTCATCAGGTTACTCTGCTCAAGTCATTCCCATCACAACTACTCCCCCAAATGAATCAACTGAAATATGGACAGGTGGTGAGCTCATTCCACAGGATGCTTGGCTGCCCATCACAGAATCCAGGAATGGGAATGTGTTTTCAGCTATCTTTCATTTACTTTGCTCAGGAATTGGGATCCAATCCCTTTTACTGCCTCTTGCATTTGCCACTCTTGAATGG
>Pyrco_BP_DH_10g11410
ATGTCTGAAACAGGAAGTGATGAGATAACCCCAGTCCCAATGACAACGGGGCTGCCTACGCCACCTACAGAAGATCCTCCAGCATCTATGTCTCGAGAAGCATCTGTGGCTTGGGTACAACCACTGCTGATCCCGGCTTCAACCGCCACCACCGGTGGTGGTGACCAGATAACACAAAAAACCCCGAAAACTTTAACCCCAAAATCTCGTACTCCACGGTTCATGACACCAATAGGGAGCCCCGTTAGGAGGGCTTTCCACCTCACAAGGCTTGACCCTCAAGATGCTTGGCTTCCAATCACTGAATCTAGGAACGGTAACGCTTACTATGCTGCCTTCCACACTCTTTGTTCTGGTATTGGAATTCAATCTCTTGTGCTTCCTGTGGCATTTCCTTATCTTGGGTGGACATGGGGTGTTATATGTATGACTTTGGCATTCATATGGCAACTTTACACTTTATACTTGCTGGTCCACCTTCATGAATCTCCTGAAACTGGCATCCGTTATTGCAGATACATTCAACTTTGCAATGCAACTTTTGGTGAGAAGTTATCGAAGTTCTTGGCCTTATTCCCGATTTTGTACCTATCGGGCGGCACGTGCGTGGCTCTGATTGTCCTCGGAGGAGCAACATCAAAGTCGTTCTTCCAAATTGTGTGTGGAGCTACATGCACTGCAAAGCCATTGACACCAGCAGAGTGGTACTTGGTGTTTACATGCGCCGCAGTGATTCTGTCGCAGCTGCCAAACTTGAACTCCATTGCCGGAGTGTCTCTTGTTGGTGCCATCACAGCTATTGGCTACTGCACAATCATATGGGTTGTGTCTGTGGATAAGGGTAGACTTCCTCATGTGTCTTATGATCGATCCCTTGAAATCCAACAAAAACTTCATTCACTTTTT
>Pyrco_BP_DH_15g03190
ATGGACGAAAGGCCGGAGACGGAGCTGATATCCATTCCGGCGACCCCACGCGGGGTGTCCACGCCGGAGATACAGACCCCATCTGGGCAGAGGTCGCCTCGTCCGCCGTCCAAGGAGGCGAAGTCGTCGACGGCCTGGACTCCGACGTCGTTCATCTCGCCGAGGTTCCTCAGCCCCATCGGTACGCCGATGAAGAGGGTGCTCGTCAACATGAAGGGATACCTGGAGGAGGTGGGCCATCTCACCAAGCTCAACCCTCAGGACGCGTGGCTTCCCATTACCGAGTCCCGCAACGGCAACGCTCATTACGCTGCGTTTCACAACCTCAATGCCGGCGTTGGCTTCCAGGCCTTGGTGCTTCCAGTGGCCTTCTCTTTTCTCGGCTGGAGCTGGGGAACACTTTCGTTAACCATAGCCTACTTCTGGCAACTTTACACATTGTGGATTCTAGTTCAGCTTCACGAAGCAGTTCCGGGAAAACGATACAACAGATATGTTGAGCTTGCACAAGCTGCATTTGGGGAAAGATTGGGAGTTTGGCTTGCCCTCTTCCCAACCGTCTATCTATCAGCAGGAACTGCAACTGCTTTAATTCTCATAGGAGGGGAGACTATGAAACTATTTTTCCAAATAGTTTGTGGGCCTCTATGTTCATCGAATCCCCTAACAACAGTAGAGTGGTATTTAGTGTTCACTTCGCTATGTATCGTTCTATCACAGCTCCCAAACCTCAATTCGATCGCAGGACTTTCACTCGTTGGGGCTGTGACCGCCATAACCTACTCCACAATGGTTTGGGTCCTCTCTGTTAGCCAGCCAAGACCGCCCACAATTTCCTATGAACCCATTTCGTTACCATCCTCTTCTGCTTCCGTCTTTGCTGTCCTGAATGCTCTTGGTATTGTAGCGTTTGCTTTCAGGGGACACAATTTAGTTCTTGAGATTCAGGCAACAATGCCATCGACCTTTAAGCACCCGGCTCACGTGCCAATGTGGAGAGGAGCCAAAGTTGCATATTTCTTCATTGCCATGTGCTTGTTCCCCGTTGCAATTGGAGGCTTCTGGGCTTACGGAAACCTTATGCCTTCTGGTGGGATTCTCAATGCCCTGTACGGATTCCACAGCCATGACATTCCGAGAGGACTCCTTGCAATGTGTTTCCTACTGGTTGTGTTCAATTGCTTAAGCAGTTTCCAGATATACTCCATGCCAGTATTCGACAGTTTTGAAGCCGGTTACACCAGCCGCACCAACCGCCCTTGTTCGATTTGGGTCCGGTCTGGTTTCCGAGTCTTTTACGGATTCATCAACTTCTTCATAGGAGTGGCACTCCCCTTCCTCTCCAGTCTTGCCGGTCTACTAGGAGGGCTCACGCTTCCGGTCACTTTCGCCTATCCTTGCTTCATGTGGGTTCTTATAAAAAAACCCACAAAGTACAGCTTCAACTGGTATTTCCATTGGATCTTGGGCTGGTTGGCGATCGCCTTTAGCTTGGCATTTTCAATCGGAGGCGTGTGGAGCATGGTGAACAGCGGACTTAAATTGAAGTTCTTCAAGCCGCCGAAT
>Pyrco_BP_DH_15g20950
ATGAGTGTAGAAGCAAACGAGATTAGCTCAGCTCCTATAACACCGAGGCCGGCTGCTGGGGCTCCAAAGCCTCCGGTAGCTCCACAGCCTGCGGTGTCTTGCCCACCTTTGCAGTACAACTCACCGTCTTTGTCTAGGTCACCGCTTCTTGATGGAGCCTCAGATCAACCAGCAGCGGGAGGAGCTGTTGTGCCTGCCAGTAAGACCCCCAAGGGCTCTAGAACCCCAGCTGGAATAAGGACTCCAAGGATGTCTTTGACTCCAAGGTTCATCACTCCCATTGGTAGCCCTGTCAGGAAGGCCTTGAAGATGACTAGGCTTGATCCTGAGGATGCTTGGCTTCCCATCACTGAGTCTAGAAATGGGAACAAGTACTATGCTGCCTTCCACACGCTTTGTTCTGGGATTGGTATTCAAGCTTTGGTGCTTCCTGTTGCTTTCACAATTCTTGGCTGGGCTTGGGGTATAATCTGTTTGACTCTCGCATTCATATGGCAAAGTTACACCCTATGGATACTGGTTCATCTCCACGAGAATGTAGAAACTGGAGTACGTTACAGCAGATACATGCAGCTCTTTAGTCTCACCTATGGTGACAGAATAGCAAATTGGCTAGGGATGTTTCCGATCATGTATTCCCCTCCCCTATCTGGAGGCACCTGCGTGGCCTTGATAGTGATTGGTGGAGCCACTTCCAAGCTCTTCTTCCAAACTTTATGTGGGGCCGCATGCAGCTCTAAGCCATTGACAACAGTTGAATGGTACTTGGTGTTCACATGTGCTGCTGTGCTGCTATCTCTGCTGCCAAACTTGAACTCCATAGCTGGAGTTTCACTTATCGGAGCTCTCACTGCAGTTGGGTACTGTACAGCGATTTGGGTGATTTCTGTATCAGAAGGCAGGCTTCCTGGAGTTTCATATGATCCCATTGAATCTGCGACTAATGTGGAGAGGGTGTTTAGTGTGCTCAATGCCCTTGGGATCATTGCTTTCGCCTTCAGAGGTCACAATCTCATCCTTGAGATTCAGGCCACCATGCCTTCTAGTGAGAAACATCCCTCACATGTGCCAATGTGGAGAGGAGTGAAGGTGTCCTATGCAATCATTGCTGCATGCTTGTTTCCCCTTGCAATTGGAGGTTACTGGGCTTATGGTCACTTGATACCAGCAAATGGAGGAATGCTTCCAGCTGTGTTCCAGTTCCATTCAAGAGATGTGTCACAATCCGTCCTAGCGTTCATAAGCTTGTTTGTGGTGATAAATGCACTGTGCTCATTCCAAATCTATGGCATGCCAATGTTTGACCACATGGAGTCCCAATACACAAGCAGAAAGAAAGCTCCACTTCCATGGTGGCTGAGGTGCATTGCTAGGGCAATGTTTGGGTTCGGAGTCTTCTTCGTCGCGGTGGCAATTCCATTTTTGGGAAGTGTGGCTGGTTTGGTTGGAGGGATAGCACTGCCTGTGACTTTAGCGTACCCTTGTTTCATGTGGATCAAGATTAACAAGCCTAAGAAGTACAGTCCTATGTGGTGGCTAAATTGGTCTCTTGGGATTTTGGGGATGGCTTTGAGTTTGGTTTTGATGGCAGCTGGACTCTATGTTGTGATTCAAACTGGGATTCAAGTCAAATTCTTCAAGCCTCAC
>Pruav_co4036963.1_g010.1.mk
ATAGTTTGTGGTCCCTTATGTTCATCAAATCCCCTAACAACAGTAGAGTGGTATCTAGTGTTCACTTCACTATGTATCGTTCTATCTCAGCTCCCAAACCTCAATTCAATTGCAGGACTTTCACTCGTTGGAGCCGTGACAGCCATAACTTACTCCACAATGGTTTGGGTCCTCTCTGTAAGCCAGCCAAGGCCACCCACAATTTCTTATGAGCCAATTACATTGCCATCCTCTTCGGCTTCTGTCTTTGCAGTCTTGAACGCTCTTGGTATTGTAGCCTTTGCTTTCAGGGGGCACAATTTAGTTCTGGAGATTCAGGCAACAATGCCATCAACCTTTAAACACCCAGCTCATGTGCCCATGTGGAAAGGAGCCAAGGTTGCCTATTTCTTCATTGCAATGTGTTTGTTCCCTGTTGCAATTGGTGGCTTTTGGGCTTATGGAAACCTTATGCCTTCTGGAGGGATTCTCAATGCCTTGTACGGATTCCACAGTCATGACATCCCTAGAGGACTTCTTGCAATGTGTTTCCTCCTAGTTGTGTTTAATTGTTTGAGCAGTTTCCAGATATACTCAATGCCTGTATTTGACAGTTTTGAAGCTGGTTACACTAGTCGTACCAACCGTCCCTGCTCGATTTGGGTCCGGTCTGGTTTCCGAGTTTTCTACGGATTCATCAACTTCTTCATAGGAGTGGCACTCCCCTTCCTCTCCAGTCTTGCCGGGCTACTAGGAGGACTCACACTTCCAGTCACATTTGCCTATCCTTGCTTCATGTGGGTTCTCATTAAGAAGCCTACAAAGTACAGCTTTAACTGGTATTTTCATTGGATCTTGGGTTGGCTGGGGATTGCGTTTAGTTTGGCCTTTTCCATTGGAGGCGTGTGGAGCATGGTCAACAATGGACTTAAATTGAAGTTCTTCAAGCCGCCTAAT
>Pruav_sc0000244.1_g010.1.mk
ATGTCTGAAGTAATTGAAGAGATAACCCCCGCCCCAATAACACCGCTCCCGGCGGCCACCATAGAAGATCCTCCGGTGTCTATGTCACGGGCGGCGTCTGTGGCTCGGATCCCAGCTCCAACCACAGCTGTCAATGGTGATGGTGGTGGTGGTGGTGACCAGATAACACTAAAAACCCCCAAAGCTTTAACCCCAAAATCTCGTACCCCACGGTTCATGACTCCAATAGGGAGCCCTGTTAGGAGGGCTCTCAAACTCACCAGGCTTGACCCTCAAGATGCTTGGCTTCCAATCACTGAGTCTAGAAATGGCAACGCTTACTATGCTGCCTTCCATACTCTTTGTTCTGGTATTGGAATTCAAGCCCTTATTCTTCCTGTTGCCTTCACCACTCTTGGGTGGACATGGGGGATTATATGCATGACTTTGGCATTCATATGGCAACTTTACACTTTATACTTGCTGGTCCAGCTTCATGAATCTGCTGAAACAGGCCTACGATATTGCAGATACATTCAACTTTGCAATGCAAGTTTTGGTGAGAAGCTAGCACAGTTCTTAGCCTTGTTCCCAATCCTGTACCTATCGGGCGGCACGTGTGTGGCTCTGATCGTCCTTGGAGGGTCAACAGCAAAGATGTTCTTCCAAATTGTGTGTGGACCAACATGCACTGTAAAGTCCTTAACACCAGCGGAGTGGTACTTGGTGTTTACAGTCGTAGCTTCGATTCTTTCTCAGCTGCCCAACTTGAACTCGATTGCTGGAGTGTCTCTTGTTGGTGCCATTTCTGCCATTGGCTACTCCACATTGATCTGGGTTGTGTCTCTGGACAAGGGCAAGCTTCCCGATATACCGGCACAAGGAGGCATGTTTGTGGCCTTGTTCAACTTCCATGCGCGCGACACATCCCAATTCATCTTAGGGCTAGCAAGTTTGTTTGTCATAGTCAATGCATTGAGCTCCTTCCAAATCTATGGCATGCTGATGTTCGACGAGATGGAGTCACATTACACTAGGAGGTTCAAGAAGCCAGCTCCATGGTGGCTGAGGGCCATTGTGATATGCATGTTTACTTATGGATGCTACTTCATGGCTGTGGCCATCCCCTTCCTGAGAATCGTGGCTGGTTTGCTAGCTGAGAAGCGTGGCTGGTTTGCTAGGAGGGATTTCATTGCCTGTGACATTGGCCTATCCATGTTTCATGTGGATCAAGATGAAGAAGCC
>Pruav_sc0000367.1_g070.1.mk
ATGGGAGATCAGAATCAAAACCGGAGAGAGATGGGTGATGAGTTAACAACAGTGGAAGACAATATTTCCATTTCTAGTATCGAGCCTAATGATGACCCTAGGATCATCATCACGATGAGTGCCACCCAAGTAGATGATGACGATCAAATATTGGATGCAGGTGATCATCATGATCATGGTCATGTGATTGATGATGATGCGGTGTCCGCATGCGCACCTCCCATGGAGTCATCATCACCGGAGGGCACTAGTACTAGTACAACTTCACCATCTATGTCAAGGAAGCCCCTTCTACTCTCTATTGTACCTACAAATAATATCAATAGAGCAGCAGCTACCCCAAAGTCTCACACTCCCAATTTCTTCACACCATTGGGTAGCCCAATTAGAAGGGCCATCCAACTCACCAAGTTTGACCCTCGTAGTCAGGATCACGACGCTTGGCTCCCCATCACCGAGTCAAGGAATGGCAATGCCTACTATGCTGCCTTCCATACCCTTTGCTCTGGTATTGGAATTCCAGCCCTTGTGCTTCCTGTCTCCTTCACCATTCTTGGATGGACATGGGGGGTGATAAGCTTGACACTGGCGTTCATATGGCAGCTTTACACCCTGTGGCTTCTGGTGAAGCTCCATGAATCCACCAAAACTGGGATGCGTTACAGCAGATATCTCCAGCTCTTCAGTGCTACCTTCGGTGACAAAATGGCTAAGATCTTCGCCGTCTTCCCCATCTATTACCTTTCTGGGGGAACCTGTTGTGCCTTGATTATAGTGGGCGGCTCCAGCATGAAGCTCTTCTACGAGATTGTGTGCGGCCACGACTGCACTTCCAAGCCTCTCACCGCCGTCGAGTGGTATTTGGTCTTTACCTGCGCTGCCGTGCTTCTGTCTCAGCTCCCCAACTTGAACTCCATTGCCGGTGTCTCTCTAGTTGGTCCCATCACCGCCATTGGCTATTGCACTATCATGTGGCTCGTCGCCGTCACTGAGGGAAGGCTTGACGGCGTCTCTTATGATCCCATAAGAGAAAACACCAACACCGCTATGGTTTTCAGCGTTCTCAATGCGCTTGGCATTATTTCCTTTGCTTTCAAAGGCCATAATCTTACCCTAGAAATTCAGATTCCACCGAATGGGGGAATGATGACTGCAATATATGAATACCACGGACGTGACACTTCCCAATGGGTTCTTGGATTGACCAGCTTATTCATTGTAATGAATGCGGTGAGCTCCTTCCAGATATTTGGGATGCCCATGTTTGATGACATGGAGTCCAAATACATCAAACGCATGCGTAAACCGTGCCCCTGGTGGATCAGGTCGATTTCAAGAGCCATGTTTGGATACGGGTGCTTTTTTATAGCAGTGAAGAAGCCCAAGAAATACAGCTTTATGTGGTTCCTCAATTGGGGGCTAGGCCTTTTGGGCACCGTTCTCTCTATTATACTCATAGCTGCTGGCATTTATGTTGTCATTGACACTGGAATTCAAAGAGAGAGAGAGAGAGAGAGAGGGATTGATTTGGGCGATGCGATGGGAGAGGTGGAGGAAGTAACGGTGAGCCCAAAAACCCCTGCAAAGAGCCCACTCGGTTCTCGTTTTATGGCGACTCCTCTAGCCAGCCCCAGGATGAAGAAGGCCATTGCAAGCATGAGAGGCTACTTAGAAGAAGTTGGTCACTTGACAAAACTTGATCCTCAGGACGCCTGGCTTCCCATCACCGAGTCCAGAAATGGTAATGCCTTTTACTCCGCTTTTCACACGCTCAGTTCGGGCATCGGAATTCCATCCCTCCTTCTTCCCCTCTCTTTCACCGGTCTTGGTTGGGCATGGGGAATTATATGTCTCTCACTGGCTTTCATGTGGCAGCTCTATACTCTGTGGTTACTCATACAGCTGCATGAATCTGAGTCTGGAACGCGATACAGCAGATACCTTCGCCTTTCCATGGCTGCTTTTGGTGAGAAACTGGGGAAATTTCTTGCGCTGTTTCCAATCATGTACCTCTCAGGCGGCACGTGCGTAACCCTGATCATGATCGGCGGTGGGACCATGAAAATATTTTATGAAATCGTGTGCGGTGATATCGGCGTTGTGAATCCACTGTCGACGACAGAGTGGTACTTGGTGTTCACCGGCTCAGCCATCCTTGTTGCTCAGCTTCCTAACCTCAACTCCATCGCTGGAATTTCCCTCATTGGGGCTCTCACCGCCGTGAGCTACTGCACGCTCATCTGGGTGGTTTCCATAACCAAACATAGGCCACTGCCTGCTGGAACCATGCCTTCGAGCACCAAGAGCCCCTCGCGTTTGCCAATGTGGAATGGGGTGAAGTTCGCATATCTCATCATCGCACTGTGTTTGTTTCCCCTAGCAATTGCCGGCTACTGGGCTTATGGAAATTCGATACCTTCAAATGGAGGGATGCTAAATGCTTTGTACAAATTCCACAGTCAGGACACATCAAGGTTTGTCCTGGGATTGACAAGCATGCTCGTTGTGGTGAACAGCCTGAGCTCGTTTCAAATATATGCAATGCCAGTCTTTGACAATCTGGAACTCAGATTTACTAGCTGCATGAACAAACCTTGTCCATGGTGGCTCCGCTCTGGCTTTAGGATCTTTTTCGGCTGCTTTGCCTTTTTTATAGCGGTCGCACTACCATTCTTGCCCAGCTTGGCAGGATTGCTTGGAGGAATTGCCGTACCAATCACCTTGGCATATCCATGCTTCATGTGGATATTGATCAAGAAACCTTGTAAATACAGCGCAATCTTTCACTGGCTACTCGGATCCTTGGGGATTGTCCTTAGCATTTCAATTGTCACTGGAGCAATTTGGAATATAGTGACCATAGGAATACAAGTCCACTTCTTCAAGCCTGAA
>Pruav_sc0000531.1_g050.1.br
ATGACTGCTAGCAGACTCACACTAGCAAATCATCTGCATGTGACGCTGAGGTCTGACAAGGTTGCAGTGGAGGAGTCCCACAATTTAACTGTGCTCCACACGGTCTCGGCTACCAATTTGGGCATGCGATTACTGGCGAGGATGCGGGAGTGTGCAGCATTGAGGGAGGAAATGGTTGCCTTGAAAGCTCAGGTGGCAGACTTGCAGAAGCGGCTTTACTGTGCCAACCAGCATGTAGAAATGCTGCAAAAGAGAAATGAAGACCATGTAGAGCTATTGCAAGTTCTACAAATACCAGCAAATGGAGGGATGCTTCTAGCTCTTTACCAATACCATTCAAAAGATGTGTCACAATCCATTTTGGGGCTCACAAGCTTGTTTGCGGTGATAAATGCAGTCTGCTCATTCCAAATCTATGGCATGCCAATGTTTGATGACACAGAGTCAAAATACACCAGCAGAATGAAGAAGCCAGTGCCATGGTGGCTGAGGTGCATTTCTAGGGCCATGTTTGGCTATGGGTGCTTCTTTGTAGAAGTGACATTACAA
>Pruav_sc0000813.1_g350.1.mk
ATGAGTACGGAAGTAAATGAGATTAGCTCAGCTCCTATAACACCAAGGCCAGCAACTGTGGCACCAAAGCCTTCAGTGGCACCACAGGCGCAAGTGTCTTGTCCTCCTTCTCAGTACAACTCACCATCTTTGTCCAGATCACCCCTTCTTGATGGAGCCTCAGACCAGCAACCTGGAGCTGAAGGTGCAGTTGTGGCTAAGGCCCCCAAGACCCCTTTGGCAATTAGAACCCCAAGGATGTCTTTGACCCCAAGGTTCATCACTCCTTTGGGTAGCCCTGTGAGGAAGGCTCTCAAGATGACCAGGCTTGACCCTCAGGATGCTTGGCTTCCCATCACTGAGTCTAGAAATGGCAACAAGTACTATGCTGCTTTTCACACACTGTGTTCTGGGATTGGTATCCAGGCCTTGGTGCTTCCTGTGGCTTTCACAGTTCTTGGATGGGCATGGGGTGTAATTCTATTGACTCTAGGATTCATATGGCAGCTTTACACTCTATGGCTACTGGTTCATCTCCATGAGAATGTAGAAACTGGGATGCGTTACAGCAGATACATGCAACTCTTTAGTCTCACCTATGGTGACAAAATTGCAAATTGGCTAGGCCTGTTCCCAATCATGTATCTGTCTGGTGGAACCTGTGTGGCTCTGATAGTCATTGGTGGATCAACTTCCAAGCTATTCTACGAAATTGTGTGTCCTACATGCACTGCCAAGCCATTAACAACAGTTGAGTGGTTCTTGGTTTATACAACTGCAGCTGTGGTGCTGTCTATGCTGCCTAACTTGAACTCCATAGCTGGTGTCTCCTTGATTGGTGCCATCACTGCAGTTGGGTACTGTACCTTGATTTGGGTGATCTCTGTAGCAGAAGGGAGGCTTCCTGGTGTTTCTTATGATCCTATTAGAGCTGACACTCAGATTGCAAGGGTGTTTGGTGTGCTAAATGCAATTGGGATAATTGCTTTTTCCTTCAGAGGCCACAATCTTATCCTTGAGATTCAGGCCACCATGCCTTCCAGTGAGAAACATCCCTCACATGTGCCAATGTGGAGAGGAGTTAAAGTGTCCTACACACTCATTGCAGTATGCTTGTTTCCCCTTGCAATTGGAGGCTACTGGGCCTATGGTCACTTGATACCACCAAATGGAGGGATGCTTCCAGCTCTTTACGAATACCATTCAAAAGATGTGTCACAATCCCTTTTGGGGCTCACAAGCTTGTTTGTGGTGATAAATGCAGTGTGCTCATTCCAAATCTATGCCATGCCAATGTTTGATGACACAGAGTCAAAATACACCAGCAGAATGAAGAAGCCAGTGCCATGGTGGCTGAGGTGCATTAATAGGGCCATGTTTGGCTATGGGTGCTTCTTTGTAGCTGTGGCAATTCCATTTTTGGGAAGTGTGGCTGGTTTGATTGGAGGCATATCACTGCCTGTGACATTAGCATACCCTTGCTTCATGTGGATCAAGATTAACAAGCCTAAGAAGTATAGCCCAATGTGGTGTCTCAATTATTTTCTTGGGGTTTTTGGGATGCTTCTGAGTGGCTTCCTGATGGCAGCTGGTTTGTATGTTGTCATTGATACTGGTATTAAAGTCCAATTCTTCAAGCCG
>Pruav_sc0000890.1_g910.1.mk
ATGGACGAGAGGCCGGAGACGGAGCTGATATCCATTCCGGCGACGCCGCGTGGTGTGTCGACGCCGGAGATACAGACTCCATCTGGGCAGAGGTCGCCTCGGCCGCCGTCCAAGGAGGCGAAGTCGTCGTCGGCTTGGACGCCGACTTCGTTCATATCGCCGAGGTTCCTGAGCCCCATCGGGACGCCGATGAAGAGGGTCCTCGTCAACATGAAGAGCTACTTGGAGGAGGTGGGCCACCTCACCAAGCTCAACCCACAGGACGCTTGGCTTCCCATCACGGAGTCCCGCAACGGCAATGCTCACTACGCGGCGTTTCATAACCTCAACGCCGGCGTTGGCTTCCAGGCCTTGGTCCTTCCCGTTGCCTTCTCTTTTCTTGGCTGGAGTTGGGGAACACTTTCCTTAACCATAGCCTACTTCTGGCAACTTTACACATTGTGGATTCTTGTTCAGCTACATGAAGCGGTCCCAGGAAAGAGGTACAACAGATATGTGGAGCTTGCACAAGCTGCATTTGGGGAAAGATTGGGTGTTTGGCTTGCTCTCTTCCCAACCGTCTATCTATCGGCAGGAACTGCAACAGCTTTAATTCTAATAGGAGGGGAGACCATGAAACTATTTTTTCAGATAGTTTGTGGTCCCTTATGTTCATCAAATCCCCTAACAACAGTAGAGTGGTATCTAGTGTTCACTTCACTATGTATCGTTCTATCTCAGCTCCCAAACCTCAATTCAATTGCAGGACTTTCACTCGTTGGAGCCGTGACAGCCATAACTTACTCCACAATGGTTTGGGTCCTCTCTGTAAGCCAGCCAAGGCCACCCACAATTTCTTATGAGCCAATTACATTGCCATCCTCTTCGGCTTCTGTCTTTGCAGTCTTGAACGCTCTTGGTATTGTAGCCTTTGCTTTCAGGGGGCACAATTTAGTTCTGGAGATTCAGGCAACAATGCCATCAACCTTTAAACACCCAGCTCATGTGCCCATGTGGAAAGGAGCCAAGGTTGCCTATTTCTTCATTGCAATGTGTTTGTTCCCTGTTGCAATTGGTGGCTTTTGGGCTTATGGAAACCTTATGCCTTCTGGAGGGATTCTCAATGCCTTGTACGGATTCCACAGTCATGACATCCCTAGAGGACTTCTTGCAATGTGTTTCCTCCTAGTTGTGTTTAATTGTTTGAGCAGTTTCCAGATATACTCAATGCCTGTATTTGACAGTTTTGAAGCTGGTTACACTAGTCGTACCAACCGTCCCTGCTCGATTTGGGTCCGGTCTGGTTTCCGAGTTTTCTACGGATTCATCAACTTCTTCATAGGAGTGGCACTCCCCTTCCTCTCCAGTCTTGCCGGGCTACTAGGAGGACTCACACTTCCAGTCACATTTGCCTATCCTTGCTTCATGTGGGTTCTCATTAAGAAGCCTACAAAGTACAGCTTTAACTGGTATTTTCATTGGATCTTGGGTTGGCTGGGGATTGCGTTTAGTTTGGCCTTTTCCATTGGAGGCGTGTGGAGCATGGTCAACAATGGACTTAAATTGAAGTTCTTCAAGCCGCCTAAT
>Pruav_sc0002106.1_g240.1.br
ATGTTTGCAGCCTTGTTCGGCTTCCATGCGCTCGACACGTCCCAATTCATCTTAGGGCTAGCAAGTTTGTTTGTCATAGTCAATGCATTGAGCTCCTTCCAAATCTATGGCATGCTGATGTTCGACGAGATGGAGTCACATTACACTAGGAGGTTCAAGAAGCCAGCTCCATGGTGGCTGAGGGCCATTGTGATATGCATGTTTACTTATGGATGCTACTTCATGGCTGTGGCCATCCCCTTCCTGAGAATCGTGGCTGGTTTGCTAGCTGAGAAGCGTGGCTGGTTTGCTAGGAGGGATTTCATTGCCTGTGACATTGGCCTATCCATGTTTCATGTGGATCAAGATGAAGAAGCC
>Pruav_sc0003756.1_g060.1.mk
ATGGCAGATATGGAGGAAGTGGTTGTTGAAGCAAATTGCAGGCCAGAAGAAACTAGGGCAACCCATCCCTTTAGAAGCTCATCAAATCACTATGCTCAAGTCATTCCCATCACAACCAGTCCTCCTCCCACAAGGGAAGAAGATGGTGCAGACTGGGGAGGTGGAGAGCTCAATCCACAGGATGCTTGGCTGCCTATCACAGAGTCCAGGAATGGGAATACCATTTCTGCTACCTTCCATTTGATCTGTTCAGGAATTGGAATTCAAGCCCTTTTACTGCCTCTTGCATTTGTCACCCTTGGATGGGCATGGGGAATCGTATGTTTGTCACTAGCATTTACATGGCAGCTCTACACCACATGGCTTCTCATACCTCCACCTCGCAGTAACGGCCTTCGGGCGTGGGGAATCATATGTTTGTCGCTAGCATTTACATGGCAGCTCTACACCACATGGCTTCTCGTCCATCTTCATGAATCCGAATCTGGAATTCGATATAGCAGATACCTCCACCTCGCAGTAACGGCCTTCGGTTTAAAATTAGGGAAGTTGCTCACTATTTTCCCAGTAATGTACCAATCAGGGGGCACATGTGTCCAGTTGATCATCATAGGAGGTGGAATCATGGAGCTTTTCTTCAAAAATGTTTGTGATGTCAAGTCATTGACTGGTACAGAGTGCTTCTTGGTGTTCATGTGCATGGCTATTGTTGTGGCTCAGTTTCCCAACTTGAACTCCATAGCTTGGGTCTCATTCATTGGCGCCATCACAGCCGTTGGATATTGTACTCTGATTTGGGCCCTTTCAATTGGCAAGGGCAGGCCCAGTGACATATCGTACAACCCACCAGAGATGGATTCTAACATGGATAGATTTGGTGGCATAATGAATTCAATTGGCATCATTTTCATTGCATTCAGAGGTCATAATGTTATGCTTGAGATTCAGGGCACATTGCCATCAAGTTCCAAACACCCATCCCATAAACAAATGTGGAGAGGAGTGACGGTATCTTACGCACTTATAGCCTTGTGTTTGCTTCCTCTTGCCATAGCTGGATTTTGGGCTTATGGAAACAAGATACCGTCTTCGTATGGAAAAATATTGAGCTCAGTTTCAAATTTCCATGGACATAAAACCTCAACATTTGTGCTGGGACTAATTTGCATAATTATAGTTATAAACTGCTTGAGCACATTCCAAATCTACAGCATGGTAGTCTTTGACAACTTGGAGTTCAAGTATACCAGCAGGAAGAGCAAGCCATGCGCCCAGTGGCTTCGAATGGTTTTTCGCTTTCTCTTTGGAGGAGTGGCATTTTTTGCAGCAGTGGCTCTTCCATTCTTACCAAGATTAGCACCTCTGATTGGAGGGATGACATTGCCTTTGGCTTATGCTTATCCATGTTTCATGTGGATCGCAATCAAGAAACCACAGCCACGAAGTGGAAAGTGGTGCATAAACATGGGACTTGGATGCTTGGGGCTGGTTTTGAGTGTTGTTTTGGTTGTTGCAGCAATTTGGAATTTAACTGATAAAGAGCTCAAGGACATGGCAGCTGCCATGGAAGAAGGGTTTGGTGAAGCAAATTGGAGCACAGATAGGGTTCATTCATTGAGCAGAAGGTCAGAATCTGCTCGAGTCATCCCCATCACAACAAGTAATCCCACAAGTGAAGAAGATGGTGCTGATTATATTGCAACATCAGCTGCAGACTGGGGAGGTGGAGAGCTCAATCCACAGGATGCTTGGCTTCCCCTGACAGAGTCCAGGAATGGGAATACCATTTCTGCTACCTTACATTTGCTCTGCTCAGGAATTGGAATCCAAGCCCTTTTACTGCCTGTTGCTCTTGCCACTCTTGGATGGGCATGGGGAATCATATGCTTGTCACTGGCATTTTCATGGCAGCTATACACCATATGGCTACTCATTCATCTACACGAATCCGACTCCGGAACTCGTTATAGCAGATACCTTGACCTCGCAATGACAGCCTTTGGTCAAAAGCTGGGGAAGTTTTCATCTCTAGTCCCAGTAATGTATCTGGCAGCTGGTACATGTGTGCAGCTAATTATCATAGGAGGTGGAACCCTAAAGCTTTTCATCACAACTGTGTGCAGGGATGGAGCAACTTGTGATGCCAAGTCATTGACCACTGTAGAATGTTTCTTGGTGTTCATGATCATGGCTGTTGTTGTGGCTCAATTTCCCAACTTGAACTCCTTAGCTTGGGGGACATTACCATTAAGTCCAAAGCACCCAACCCACAAGCCAATGTGGAGAGGAGTGGCCATATCATATCTACTCATAGCCATGTGTTTGTTTCCTCTGGCCATAGCTGGATTTTGGGCTTATGGAAACAAGGTACCCTCATCAAATGGAGGGCTTTTGATCGCGATTTCGAAGTTCCACGGGCATGACACACCAAGAATTGTGCTGGGACTAATATTCATACTTGTGATCATAAACTGCCTAAGTACATTCCAAATCTACGGCATGGTGATTTTCGACAAACTAGAGTCGAACTACACTAGCAAGAAGAAGAAGCCATGTGCAAGGTGGCTTCGAATGGCTTTTCGTGTGTTCTTTGGAGGGATGACATTCTTTGCAGCAGTGGCTGTTCCATTCTTGGGAAGCTTGGCACCCCTAATAGGAGGGTTGACATTGCCTCTGGCATATGCTTATCCATGCTTCATGTGGATTGCAATCAAGAAACCAAAGCCAAAAGGTGTCATGTGGTGTGCCAACATGGGAATAGGATGCTTAGGCCTGCAAATGGCAGACTTGGAGGAAGTGGATCTTGGAACAAAATCCAGGCCAGATTTGTCCCAGGAGCCTTCTTTTAGCAATTTCATTAGAAATTCATCGTCGGAGTCTGCCCAAGTCATCCCCATCACAATTAGTCCCCCTGAGAAAGAAACCATCACACCAACAGATTGGGCAGGTGGTGAGCTCAATCCACAGGATGCTTGGCTCCCCATCACAGAGTCTAGAAAAGGCAGCACATATTCTGCTATATATCATATACTTGCTTCAGGCATTGGACTTCAAGCCCTTCTCCTACCTGTTGCATTTTCCACTTTCGGATGGGTATATGGAACCATATTCTTGTCACTAGCATTCTCATGGCAGCTCTACACCCTATGGCTCCTCGTACAGCTGCACGAATCCGAATCTGGAACTCGGTACAGTCGATACGTGCACCTTGCAGTGACTGCCTTTGGTCCAAAGCTAGGAAAGTTGCTAACTATATTCCCTGTGATGTATCTATCAGGGGGTATGTGTGTGCAGCTAATTATCATAGGAGGTGGAACCATACAGCTTTTGATCAGAACAGTGTGCAAGGATGGGGCAACCTGCAATGCCAAGCCATTGACTGGTACAGAATGCTATTTGGCGTTCATGTGTATGGCTATTGTTGTGGCTCAGTGCTTTCCCAACTTGAACTCCATTGCTAGAGTCTCATTGATTGGAACCATCACAGCCATTGTATATTGTACCATGATTTGGGCACTTTCGATAGGCAAGGGCAGGCCCCGTGACATATCGTACGATCCTCTTCCGCTGGAGTCCACCATCGCTACATACGGCGGTATACTGAATGCACTTGGTATAATTTTTCTTGCATTCAGAGGTCACAATGTCATCCTTGAGATTCAGGGGACATTGCCATCAAGTCCAAAACACTCTTCTCATAAGAGAATGTGGAGTGGAGTTACAATGTCATATGTGCTCATAGCCATGTGTTTGTTTCCTCTGGCCATAGGTGGATATTGGGCTTATGGAAACAAGGAACCCTTTAGTAATGGAGCTATACTAAAAGCAATTTCACAATTCCATGGACATAACACATCACAATATGTGCTAGGACTAATTTACATAATAATTGTGATTAACTGCTTAGCGACATACCAAATATACGGCTTGGTAGTTTTCGACAACATGGAGATACGGTACACCAGTAGAAAGAAAAAGAGATGCCCGAGATGGCTTCGCATAGTTATTCGCCTTTTGTTCGGAGGATTGACATTCTTTATAGCAGTGGCATTTCCATTTCTAGGAAGCCTATCACCTCTAATTGGAGGGTTCACATCAGTACCATTGACATATGTTTATCCATGTTTCATGTGGATTGCAATTAAGAAACCACGTCTACATGGTGGAATGTGGTGTACCAACGTTGCACTCGGATGCTTTGGCCTCTTTCTTTCTGTTTTCGATTCGCTTACACTCGTGTTTGCTAGCATTAGCAGTATGGCAGATCATTACCCAAAAGAGACCAAGGAGAGTCAGAGTCCCACCAAGGTAGGAGAGGAAGGTCAAGGTTGTGGGATGTTTGATTTCTTGAAGAAGAAGGAAAATGAGAAGCCCCACCAGGAGCAGGAGCAACATAAGCACACTCTTGCTGAAAAGCTCCACCACCATGATGGTGACTCTAGCTCGTCCAGCAGTGACGAAGAAGGTGGGGAGAAGAAGAAAAAGGGACTGAAGGGCAAGACTAAAGAGAAGATATCAGGCAAAAAGGAAGAGGGAGATGCATACCACGCATCCGTTCCAGTCGAGAAAACCCATGATATTGAAAATGGAGCGCCACAAGCAGATGAGAAGAAGGGCTTTATAGAGAAAATTAAAGAAAAGCTTCCTGGACAGCACAAGGAGGCTGAACATGGTGCTCATGCAGAGTATCATGCTGTGGATGGCCATTCCCATGAAGCTGAGCCTAAAAAGGGAATCTTGGAGAAGATCAAAGACAAGCTCCCTGGGGGTCACAAGAATGAAGAGGAGAAGCCAAAGGAGTAT
>Pruav_sc0006144.1_g010.1.mk
ATGCAATCTTTTTCTTCAATTTGCTCAGGTGAGAAGCTAGCACAGTTCTTAGCCTTGTTCCCAATCCTGTACCTGTCGGGCGGCACGTGTGTGGCTCTGATCGTCCTTGGAGGGTCAACAGCAAAGATGTTCTTCCAAATTGTGTGTGGACCAACATGCACTGTAAAGTCCTTAACACCAGCAGAGTGGTACTTGGTGTTTACAGTCGTAGCTTCGATTCTTTCTCAGCTGCCCAACTTGAACTCCATTGCTGGAGTGTCTCTTGTTGGTGCCATTTCTGCCATTGGCTACTCCACATTGATCTGGGTTGTGTCTCTGGACAAGGGCAAGCTTCCCAATATACCGCCACAAGGAGGCATGTTTGTGGCCTTGTTCAACTTCCATGCGCAGGACACGTCCCAATTCATCTTAGGGCTAGCAAGTTTGTTTGTCATAGTCAATGCATTGAGCTCCTTCCAAATCTATGGCATGCCGATGTTCGACGAGATGGAGTCACATTACACTAGGAGGTTCAAGAAGCCAGCTCCATGGTGGCTGAGGGCCATTGTGAGATGCATGTTTACTTATGGATGCTACTTCATGGCTGTGGCCATCCCCTTCCTGGGAAGCGTGGCTGGTTTGCTAGGAGGGATTTCATTGCCTGTGACATTGGCCTATCCATGTTTCATGTGGATCAAGATGAAGAAGCCTAAGAAGTACGGCATAAGTTGGGGGGTTAACTGGGTGCTTGGGGTTGTGGGGATGATTTTAAGTGTTATGTTGACTGCAGCTGGTCTTTATGTTGTGATTGATACTGGTATTAAGGTGAGCTTCTTCAAGCCTCAG
>Pruav_sc0006144.1_g040.1.br
ATGTTCTTCCAAATTGTGTGTGGACCAACATGCACTGTAAAGTCCTTAACACCAGCAGAGTGGTACTTGGTGTTTACAGTGGTAGCTTCGATTCTTTCTCAGCTGCCCAACTTGAACTCCATTGCTGGAGTGTCTCTTGTTGGTGCCATTTCTGCTATTGGCTACTCCACATTGATATGGGTTGTTTCTTTGGACAAGGGCAAGCTCCTCAATGTGTCTTATGACCCCGTGAAAGCCGACAAACAATACATCCATTTTTTTGATGTTCTTAATGCCCTTGGAATGATTGCCTTTGCCTTCAGAGGCCACAACCTTATACTTGAGATCCAGGATTTGTCGATGATAATTTGGTCTAGTGATACA
>Pyrusco10g017720.1
ATGTCTGAAACAGGAAGTGATGAGATAACCCCAGTCCCAATGACAACGGGGCTGCCTACGCCACCTACAGAAGATCCTCCAGCATCTATGTCTCGAGAAGCATCTGTGGCTTGGGTACAACCACTGCTGATCCCGGCTTCAACCGCCACCACCGGTGGTGGTGACCAGATAACACAAAAAACCCCGAAAACTTTAACCCCAAAATCTCGTACTCCACGGTTCATGACACCAATAGGGAGCCCCGTTAGGAGGGCTTTCCACCTCACAAGGCTTGACCCTCAAGATGCTTGGCTTCCAATCACTGAATCTAGGAACGGTAACGCTTACTATGCTGCCTTCCACACTCTTTGTTCTGGTATTGGAATTCAATCTCTTGTGCTTCCTGTGGCATTTCCTTATCTTGGGTGGACATGGGGTGTTATATGTATGACTTTGGCATTCATATGGCAACTTTACACTTTATACTTGCTGGTCCACCTTCATGAATCTCCTGAAACTGGCATCCGTTATTGCAGATACATTCAACTTTGCAATGCAACTTTTGGTGAGAAGTTATCGAAGTTCTTGGCCTTATTCCCGATTTTGTACCTATCGGGCGGCACGTGCGTGGCTCTGATTGTCCTCGGAGGAGCAACATCAAAGTCGTTCTTCCAAATTGTGTGTGGAGCTACATGCACTGCAAAGCCATTGACACCAGCAGAGTGGTACTTGGTGTTTACATGCGCCGCAGTGATTCTGTCGCAGCTGCCAAACTTGAACTCCATTGCCGGAGTGTCTCTTGTTGGTGCCATCACAGCTATTGGCTACTGCACAATCATATGGGTTGTGTCTGTGGATAAGGGTAGACTTCCTCATGTGTCTTATGATCCCTTGAAATCCAACAAAAACTTCATTCACTTTTTTGATATTCTCAATGCACTTGGAATGATTGCCTTTGCCTTCAGAGGCCACAACCTTATACTTGAGATTCAGGCCACAATGCCATCCAATGAAAAACATCCATCACGCGTGCCAATGTGGAGGGGTGTCCAAATTTCATACACTCTCATAGCAATGTGCCTTTTTCCCCTTGCAATTGGAGGCTATTGGGCATATGGTCAGATGATACCACATCAAGGAGGCATGTTTGCGGCGTTGTACGGCTTCCATATGCGTGACACATCCCGATTGGTTCTCGGACTAGCAAGTTTGTTTGTCGTAATCAATGCTTTGTGCTCGTTCCAGATCTATGGCATGCCAATGTTTGACGAGATGGAGTCACAATACACTAGGAGATTTAAGAAGGCAGCTCCATGGTGGCTTAGGGCTATTATGAGAGCTATGTATACTTATGGATGCTACTTCATAGCCGTGGCCATACCTTTCTTGGGAAGCATAGTTGGTTTGCTAGGAGGGATATCATTGCCTGTGACATTAGCATATCCATGTTTCATGTGGCTAAAGATCAAGAAACCCAAGAAGTACAGTCTAAGTTGGTGGGTAAACTGGGTATTAGGGGTTGTGGGAATTCTTCTAAGTATCATGTTGATTGCTGCTGGTATTTATGTTATAATTGACACTGGTATTACAGTGAGCTTTTTCAAGCCTCAG
>Pyrusco10g017730.1
ATGGCAGACTTGGAAGAGGTGGTTGTTGAAGCAAATTTCAGGGAAGAAATAAATAGGCATAGCCATTCCTTAAAAAGCTTGTTCAGAAGCTCATCAGGTTACTCTGCTCAAGTCATTCCCATCACAACTACTCCCCCAAATGAATCAACTGAAATATGGACAGGTGGTGAGCTCATTCCACAGGATGCTTGGCTGCCCATCACAGAATCCAGGAATGGGAATGTGTTTTCAGCTATCTTTCATTTACTTTGCTCAGGAATTGGGATCCAATCCCTTTTACTGCCTCTTGCATTTGCCACTCTTGAATGGGCATGGGGAATTATATGCTTGTCACTAGCATTCGCATGGCAACTGTACACCGCATGGCTTCTTGTACATCTACACGAATCGGACACCGGAATTCGGTACAGTAGATACCTCCACCTCGCTATAACAGCCTTCGGTCCAAAGTTGGGGAAACTGCTCACTATATTCCCAGTAATGTACCTATCAGGGGGTACATGTGCCCAGCTGATCATCATAGGAGGTGGAACCATGAAGCTTTTCTTAAAAGCTGTTTGTGATGTTAACTCAGTGACTGGCACAGAGTGTTTCTTGTTGTTCGTATGCATGGCCATTGTTGTGGCTCAGTTTCCCAACTTGAACTCCATAGGTTGGGTCTCACTGATTGGTGCCACCACTGCGATTGCCTACTGTACCCTGATTTGGGGCCTTTCAATCGCCAATGGCAGGCCTAGTGGCATTTCATACAACCCACCGGAGATGGAGTCAAACATGGATAGATTTGGTGGTGTACTGAACTCAGTTGGCATCATTTTTCTTGCATTCAAAGGTCATAATGTTATCCTTGAGATTCAGGGGACATTACCATCTAGTCCAAAACAGAGATCTCAAAACCGGATGTGGAGAGGAGTGACTATATCTTATGCACTTATAGCAATGTGCTTCCTTCCTCTTGCCATAGCTGGATTTTGGGTTTGTGGAAACAAAATACCATCATCATATGGAGGACTATTGACCTCTTTTTCACAGTTCAATGGGCATAAAAACACTTCAAAAGCTGTGTTGGGACTACTTTGCATACTAGTAGTGATAAACTGCTTGAGCACTTTCCAAATCTACAGCATGGTAGTTTTTGATAATTTGGAGTTTAAGTACACAAGCAAGAAGAACAAGCCATGTGCAAGGTGGCTTCGGATAGCTTTTCGGATTTTCTTCGGAGGACTGGCATTTTTCATAGCAGTTGCTTTCCCATTCTTGCCGAGCCTAGCACCTCTAATCGGAGGCATGACACTGCCACTGGCATATGTTTATCCGTGTTTCATGTGGATCACAATGAAGAAACCAGAGCCTAACAGTACTATGTGGTGTGTGAACATTGGACTTGGATTCTTGGGGCTGAGTTTGAGTGTTGTTTTAGTCATTGCATCAGTGTGGAATTTAGCCGACAAAGGTTTACATGCCAATTTCTTCAGGCCT
>Pyrusco15g013740.1
ATGACTAGGCTTGATCCTGAGGATGCTTGGCTTCCCATCACTGAGTCTAGAAATGGGAACAAGTACTATGCTGCCTTCCACACTCTTTGTTCTGGGATTGGTATTCAAGCTTTGGTGCTTCCTGTTGCTTTCACAATTCTTGGATGGGCTTGGGGTATAATCTGTTTGACTCTCGCATTCATATGGCAAAGTTACACCCTATGGATACTGGTTCATCTCCACGAGAATGTAGAAACTGGAGTACGTTACAGCAGATACATGCAGCTCTTTAGTCTCACCTATGGTGACAGAATAGCAAATTGGCTAGGGATGTTTCCGATCATGTATCTATCTGGAGGCACCTGCGTGGCCTTGATAGTGATTGGTGGAGCCACTTCCAAGCTCTTCTTCCAAACTTTATGTGGGGCCGCATGCAGCTCTAAGCCATTGACAACAGTGAATGGTACTTGGTGTTCACATGTGCTGCTGTGCTGCTATCTCTGCTGCCAAACT
>Pyrusco15g028250.1
ATGGACGAGAGGCCGGAGACGGAGCTGATATCCATTCCGGCGACCCCACGCGGGGTGTCCACGCCGGAGATACAGACCCCATCTGGGCAGAGGTCGCCTCGTCCGCCGTCCAAGGAGGCGAAGTCGTCGACGGCCTGGACTCCGACGTCGTTCATCTCGCCGAGGTTCCTCAGCCCCATCGGTACGCCCATGAAGCGGGTGCTGGTCAACATGAAGGGATACTTGGAGGAGGTGGGCCACCTCACAAAGCTCAACCCGCAGGACGCGTGGCTTCCCATCACCGAGTCCCGCAACGGTAACGCTCACTACGCTGCGTTTCATAACCTCAATGCCGGCGTTGGCTTCCAGGCCCTGGTGCTTCCCGTCGCCTTCTCTTTTCTCGGCTGGAGCTGGGGAACACTTTCCTTAACCATAGCCTACTTCTGGCAACTATACACATTGTGGATTCTAGTTCAGCTTCACGAAGCAGTCCCGGGAAAGCGGTACAACAGATATGTGGAGCTTGCACAAGCTGCATTTGGGGAAAGATTGGGAGTTTGGCTTGCCCTCTTCCCAACCGTCTATCTATCAGCAGGAACTGCAACTGCTTTAATTCTCATAGGAGGGGAGACTATGAAACTATTTTTCCAAATAGTTTGTGGGCCTCTATGTTCATCGAATCCCCTAACAACAGTAGAGTGGTATTTAGTGTTCACTTCGCTATGTATCGTTCTATCACAGCTCCCAAACCTCAATTCGATAGCAGGACTTTCACTCGTTGGGGCTGTGACCGCCATAACCTACTCCACAATGGTTTGGGTCCTCTCTGTTAGCCAGCCAAGACCGCCCACAATTTCCTATGAACCCATTTCGTTACCATCCTCTTCGGCTTCCGTCTTTGCCGTCCTGAATGCTCTTGGTATTGTAGCGTTTGCTTTCAGGGGACACAATTTAGTTCTTGAGATTCAGGCAACAATGCCATCGACCTTTAAGCACCCGGCTCACGTGCCAATGTGGAGAGGAGCCAAAGTTGCATATTTCTTCATTGCCATGTGCTTGTTCCCCGTTGCAATTGGAGGCTTCTGGGCTTACGGAAACCTTATGCCTTCTGGTGGGATTCTCAATGCCCTGTACGGATTCCACAGCCATGACATTCCGAGAGGACTCCTTGCAATGTGTTTCCTACTGGTTGTGTTCAATTGCTTAAGCAGTTTCCAGATATACTCCATGCCAGTATTCGACAGTTTTGAAGCCGGTTACACCAGCCGCACCAACCGCCCTTGTTCGATTTGGGTCCGGTCTGGTTTCCGAGTCTTTTACGGATTCATCAACTTCTTCATAGGAGTGGCACTCCCCTTCCTCTCCAGTCTTGCCGGTCTACTAGGAGGGCTCACGCTTCCGGTCACTTTCGCCTATCCTTGCTTCATGTGGGTTCTTATAAAAAAACCCACAAAGTACAGCTTCAACTGGTATTTCCATTGGATCTTGGGCTGGTTGGGGATCGCCTTTAGCTTGGCATTTTCAATCGGAGGCGTGTGGAGCATGGTGAACAGCGGACTTAAATTGAAGTTCTTTAAGCCGCCGAAT
>Pyrusco5g013530.1
ATGGCAGCAATGGAAGAAGTGGTTGTGGAGGCAAATTGGAGCATAGATAGGGTTTATTCCTTTAGAAGCGCAAGTAGAAGATCAGAATCTGCTCAAGTCATTCCCATCACAACAAGTCCCACGAGTGAAGATTCTAACTATCATGTTACTTCAGCTGCAAACTGGGGAGGCGGTGAGCTCAATCCACAAGATGCTTGGCTACCCATCACAGAGTCCAGGAATGGGAATACCTTTTCAGCTACCTTCCTTTTGCTTTGTTCAGGAATTGGAATCCAAGCCCTTTTACTGCCTGTTGCACTTGCCACTCTTGGATGGGCATGGGGAATCATATGCTTGTCATTTGCATTTACATGGCAGCTCTACACGATATGGCTACTTGTACACCTACATGAATCCGATTCTGGAACTCGTTATAGTAGATACCTTGACCTCGCAATGACAGCCTTCGGTCAAAAGCTAGGGACGTTTTTAGCTCTAGTCCCAGTAATGTATTTATCAGCTGGTACATGTGTCCAGCTAATAATCTTAGGAGGTGGAACCATAAAGCTTTTCATCAAGACGGTGTGCAACGACGGGGCAAACTGTGATGCCAAGTCATTGACTAATGTAGAGTGCTTCTTGGTGTTCATGTGCCTGGCTATTGTTGTGGCTCAGTTTCCCAACCTGAACTCCATAGCATGGGTCTCATTGATTGGTGCCACCACAGCTATAGCATATTGTACTTTGATTTGGGCTCTTTCAATTGGCAAGGGCAGGCCTAACGGCACTTCATACAACCCACCGGAGATGGATGACGAAATGGATAGATTTGGCGGGATTCTGAATGCTCTTGGCATCATTGTTCTTGCATTCAGAGGCCACAATGTTGTTCTTGAGATTCAGGGGACATTGCCTTTAAGTCTAAAACACCAAACTCACAAGCCAATGTGGAGAGGAGTGACTGTATCATACCTAATTATAGCAATGTGTTTGTATCCTCTTGCTATAGCTGGATTTTGGGCTTATGGAAACAAGGTACCTTCATCGAATGGAGGACTATTAATTGCAATGTCGAAATTCCATCAACATGACACATCAAAAATTGTGCTGGGACTGATATACGTACTTGTGGTCATAAATTGTATAAGTACATTCCAAATCTACAGCATGATAATTTTCGACAAACTAGAGACAAGCTACACTATCAGGAAGAACAAGGCATGCGCAAGGTGGCTTCGAACAACTTTCCGTCTTTTCTTTGGAGGAATGACATTCTTTGCAGCAGTAACTCTTCCATTTTTGGGTAGCTTGGCGCCTCTAATTGGAGGATTGACATTACCACTGACATATGCTTATCCATGTTTGATGTGGATTGCAATAAAGAAACCAAAGCCGAAAAGTGTTATGTGGTGCATCAACGTGGGACTGGGAGGCTTAGGCCTTGTTCTGAGTGCTCTTTTAGTCATTGCAGCAGCATGGAACTTAGCTAGCAGAGGTCTTCATGCCAACTTCTTCAACCCTTCAGACCTTAAT
>Pyrusco5g013560.1
ATGATAAACTTGGAAGAGGTGGCTGTTGAAGCAAATTGCCGGGAAGAAATAACTAGGCAAAGCCATTCCTTAAGAAGCTTGTTCAGAAGCCCATCAGGTTACTCTGCTCAAGTAATTCCCATCACAACTACTCCCTCAAAGGAATCAACTGAAATTTGGGTAGGTGGTGAGCTCATTCCACAGGATGCTTGGCTGCCCATCACAGAATCCAGAAATGGGAATGTCTTTTCTGCTACCTTTCATTTACTTTGTTCGGGAATTGGAGTTCAATCGCTTTTACTGCCTCTTGCATTTGCCACTGTTGGATGGACATGGGGAATTATATGCTTGTCACTAGCGTTCGCATGGCAACTCTACACCTCATGGCTTCTCGTACATCTACACGAATCCAACTCCGGAATTCGGTACAGTAGATACCTGCACCTCGCAATAACAGCCTTTGGTCCAAAGTTAGGGAAATTGCTCACCATATTCCCAGTAATGTACTTATCAGGGGGCACGTGTGCCCAGCTGATCATCGTAGGAGGTGGAACCATGAAACTATTCCTAAAAAATGTTTGGGATGTTAACTCATTGACTGCCACAGAGTGCTTCTTGTTGTTCATCTGCATGGCTATTGTTGTGGCTCAGCTTCCCAACTTGAACTCCATAGCTTGGGTCTCACTTATTGGTGCCACCACAGCAATTGCATATTGTACTCTTATTTGGGGCCTTTCAATTTGCAAGGGGAGGCCTAGTGGCATTTCGTACAACCCACCAGAGATGGATGAAAAAATGGATAGATTTGGGGTGATTCTGAATGCTCTTGGCATCATTGTTCTTGCATTCAGAGGCCACAATGTCATTCTTGAGATTCAAGGGACATTGCCATCTAGTCCAAAACAGACATCCCAAAACCAGATGTGGAGAGGAGTGACTGTATCTTATGCAGTTACAGCAATGTGCTTCCTTCCTCTTGCCGTGGCTGGGTTTTGGGCTTATGGAAACAACATACCATCTTCATATGGACGAATTTTGAGCTCTTTTTCACAATTCAATGGACATAAAAGCACATCAAAATTTGTGTTGGGACTAATTTGCATACTTGTAGTGATAAACTGCTTAAGCACATTTCAAATCTACAGCATGGTAGTTTTTGATAATTTGGAGTTCAAATACACTAGCAGGAAGAACAAGCCATGTGCAAAGTGGCTTCGGATAGCTTTTCGGATTTCGTTCGGAGGACTGGTATTTTTCATAGCAGTCACTTTTCCATTCTTGCCGAGCCTAGCACCTCTAATCGGAGGCATGACTCTGCCTTTGGCATATGCTTATCCATGTTTCATGTGGATCACAATGAAGAAACCAGAGCCGAAGAGTGCTATGTGGTGTGTGAATATTGGGCTTGGATTCTTGGGGCTAAGTTTGAGTGTTGTTTTAGTCATTGCATCAGTATGGAATTTAGCTGACAAAGGTCTACGTGCCAATTTCTTCCGGCCT
>Pyrusco5g013580.1
ATGGCAGCTGATCCCATCGGAGAAGTTATTGTTGAAATTAGTTCTTACACCACAAGAAGCTCAGCCTCAGCTCAAGTTTTTCCGGACACAACAAGCCCCTCAAACTTAGATATTACAAGTACAAATTGGGAATGTGGTGAGCTCAATCCACAGGACGCGTGGCTACCCATCACTGAGTCCAGGAGTGGCAATACCTACTATGCTACCTTCCATTTACTCTCTTCAGGAATTGGAACTCAAGCCCTTTTACTACCTCTTGCATTTGCCACTCTTGGATGGCCTTGGGGAATTATATGCTTCTCACTAGCATTTGTGTGGCAAATATACACCAAATGGCTTCTCGTACATCTACACGAATCTGAAAATGGATTTAGGAACAGTAGATACCTCCACCTCGCAGTAACGGCCTTCGGTAAAAAGTTAGGGATGATTCTAGCAATGTTCCCAGTTATCTATCAATCAAATGGTACTTGTGCACAGCTGATCATCGTAGGAGGTGGAACCTTGAAGCTTTTCTTCAGAACTGTGTGTGAGGATGGAGCCACTTGCCATCCATTGACTGGTACCGAGTGCTTCTTGTTGTTTACATGCATGGCTGTGGTTCTCGCCCAATTTCCCAACTTGAACTCCGTAGCTAGACTCTCCTTGATCGGTGCCGTCGCATCAGTTGTATATTGCACTACTGTTTGGACTCTTTCAGTTGGAAAAGGCAGGGACCATGACTACACATCATATGATCCACCAGCGATGGAGTCCACCATGGATATATTTGGTGGCAAACTGAATGCTGTTGGCATTATTTTTCTTACATTCAGAGGTCACAATGTAATTCTTGAGATACAGGGCACATTACCATCAAACCCCAGATACCCAATACATAAGCGAATGTGGAGAGGAGTGACTATAGCTTATGCACTCATAGCCGTGTGTTTTCTTCCTCTGGCCATAGGTGGATTTTGGGCTTTCGGCAACAAGGTACCCACTTCCTATAGAGGAGTATTAATCTTGGTTTCACAATTCCATGGACATAAAAACACTTCAAACTTTGTACTTGGATCATTTTGCATGCTTGTGGTGATACACTGCTTAAGCACATTCCAAATCTATGGCATGGTGGCTTTTGATAGTCTGGAGTCAAAGTACACTATCAGGAAGAACAAGCCGTGTCCAAGGTGGCTTCGCGTAGCTTTACGCATTTTCTCCGGAGGAGTGGAATTCTTCATAGCAGTTGCTCTTCCGTTCTTGGGAAGCCTGGCACCTCTAATCGGAGGGTTGACATTGCCTTTGGCATATGCTTACCCATGTTTCATGTGGATTTCAATCAAGAAACCAAAGCAAAAAGGAGCAGTGTGGTGGATTAACATAGGACTTGGATGCTTAGGCTTGGCTTTGAGTGTCATTTTAGTTGTTGCAGCAGCTTGGAATTTAGCTGACAAAGGTCTAAATGCCAACTTCTTTAAGCCT
>Pyrusco5g013590.1
ATGGCAGCTGATCCCATCGGAGAAGTTATTGTTGAAATTACTACTTACACCACAAGAAGCTCAGCCTCAGCTCAAGTTTTTCCCGACACAAGAAGCCCCTCAAACCTAGATATTACAAGTACAAATTGGGAAGGTAGTGAGCTCAATCCACAGGACGCGTGGCTACCCGTCACTGAGTCCAGGAATGGCAATACCTACTATGCTACCTTCCATTTACTCTGTTCAGGAATAGGAACTCAAGCCCTTTTACTACCTCTCGCATTTGCCACTCTTGGATGGGCATGGGGAATTATATGCTTCTCACTAGCATTTGTGTGGCAGATCTACACCAAGTGGCTTCTCGTACATCTACACGAATCTGAAAATGGATTTCGTAATAGTAGATACCTCCACCTTGCAGTAATGGCCTTCGGTAAAAAGTTAGGAATGATTCTAGCAATGTTCCCAGTTATCTATCAATCAAATGGTGCTTGTGCACAGCTGATCATCGTAGGAGGTGGAACCTTGAAGCTTTTCTTCAAAACTGTGTGTGAGGATGGAGCCACTTGCCATCCATTGACTGGTACCGAGTGCTTCTTGTTGTTTGCATGCGTGGCTGTGGTTCTCGCCCAATTTCCCAACTTGAACTCCGTAGCTAGACTCTCCTTGATCGGTGCCATCGCATCAGTTGTATATTGCACTACTGTTTGGATTCTTTCAGTTGGAAAAGGCAGGGACAATGACTACACATCATATGATCCACCAGCGATGGAGTCCACCATGGATATATTTGGTGGCAAACTGAATGCTGTTGGCATTATTTTTCTTACATTCAGAGGTCACAATGTAATTCTTGAGATACAGGGCACATTGCCATCAAACCCCAAATGCCCAATACATAAGCGAATGTGGAGAGGAGTGACTATAGCTTGTGCACTCATAGCCGTGTGTTTTCTTCCTCTGGCCATAGGTGGATTTTGGGCTTTCGGCAACAAGGTACCCACTTCCTATAGAGGAGTATTAATCTTAGTTTCACAATTCCATGGACATAAAAACACTTCAAAATTTGTACTTGGATCATTTTGCATGCTTGTGGTGATACACTGCTTAAGCACATTCCAAATCTATGGCATGGTGGCTTTTGATAATCTGGAGTCAAAGTACACTATCAGGAAGAGCAAGCCGTGTCCAAGGTGGCTTCGCGTAGCTTTACGCATTTTCTTCGGAGGAGTGGAATTCTTCATAGCAGTTGCTCTTCCATTCTTGGGAAGCTTGGCACCTCTAATCGGAGGGTTGACATTGCCTTTGGCATATGCTTACCCATGTTTCATGTGGATTTCAATCAAGAAACCAAAGCAAAAAGGAGCAGTGTGGTGGATTAACATGGGACTTGGATGCTTAGGCTTGGCTTTGAGTGTCATTTTAGTTGTTGCAGCAGCTTGGAATTTAGCTGACAAAGGTCTAAATGCCAACTTTTTTAAGCCT
>Pyrusco5g013610.1
ATGTCTGAAACGGGGGGCAGTGAGATAACAACAGCCCCAATAACACCGCAGCCGCCTAAACCACCCACAGAAGATCCTCCGGAGTCTATGTCTCGAGCAGCATCTGTGGCTCGGGTACCACCACTGGTGATCCCGGCTCCAACCGCCACGACCAACGGTGGCGGTGACCAGATAACATTGAAAACCCCAAAAGCTTTAACTCCGAAATCTCGTACTCCACGGTTCATGACACCAATAGGAAGCCCCATTAGGAGGGCTCTCCACCTCACAAGGCTTGACCCTCAGGATGCTTGGCTTCCAATCACTGAGTCTAGAAATGGTAACGCTTACTATGCTGCTTTCCATACTCTCTGCTCTGGCATCGGAATTCAATCTCTTGTTCTTCCTGTGGCTTTCACTTATCTTGGGTGGACATGGGGTGTTATATGCATGACTTTGGCATTCATATGGCAACTGTATACTTTATACTTGCTGGTCCAGCTTCATGAATCTCCTGAAACAGGCATACGTTTTTGTAGATACATTCAACTGTGCAATGCAACTTTTGGCGAGAAGATATCAAAGTTTTTAGCCTTGTTCCCGATTTTGTACCTATCGGGCGGCACGTGTGTGGCACTGATCGTCCTTGGAGGAGCAACATCAAAGTCGTTCTTCCAAATTGTGTGTGGAGCTACATGCACTGCAAAGCCATTGACACCAGCAGAGTGGTACTTGGTGTTTACATGTGCCGCAGCGATCCTGTCTCAGCTGCCAAACTTGAACTCCATCGCTGGAGTATCCCTTGTTGGTGCCATAACAGCTATTGGCTACTGCACAATCATATGGGTTGTGTCCGTGGATAAGGGTAGACTTCCTAATGTGTCTTATGATCCCTTGAAATCCAACAAAAAATTCATTCACTTTTTTGATGTTCTAAATGCACTTGGAATGATTGCCTTTGCCTTCAGAGGCCACAACCTTATACTTGAGATTCAGTCCACAATGCCATCCAATGAAAAACATCCATCACGTGTGCCAATGTGGAGGGGTGTCCTAATTTCATACACTCTCATAGCAATGTGCCTTTTCCCCCTTGCAATTGGAGGCTACTGGGCATATGGTCAAATGATACCATATCAAGGAGGCATGTTCGCAGCCTTGTTCCGCTTCCATATGCGTGACACATCCCGATTGGTTCTAGGACTAGCAAGTTTGTTTGTCGTAGTCAATGCTTTGAGCTCGTTCCAGATCTATGGCATGCCGATGTTCGACGAGATGGAGTCACATTACACTAGGAGGTTTAAGAAGGCAGCTCCATGGTGGCTTAGGGCTATCATGAGAGCTATGTTTACTTATGGATGCTACTTCATAGCTGTGGCCATACCCTTCTTAGGAAGCATAGCAGGTTTGCTAGGTGGGATTTCATTGCCAGTGACATTAGCTTATCCATGTTTCATGTGGCTAAAGATGAAGAAACCCAAGAAGTACGGTCTAAGTTGGTGGGTAAATTGGGTATTAGGGGTTGTGGGAATACTTCTAAGTATACTGTTGATTGCTGCTGGTGTTTATGTTGTGATTGACACTGGTATTACGGTGAGCTTTTTCAAGCCTCAG
>Pyrusco8g003730.1
ATGGATGAGAGGCCCGAGACGGAGCTGATATCGATTCCGGCGACCCCACGCGGGGTGTCGACGCCGGAGATACAGACCCCATCTGGTCAGAGGTCCCCTCGTCTGCCGTCCAAGGAGGCGAAGTCGTCCACGGCCTGGACTCCTACTTCGTTCATCTCGCCGAGGTTCCTCAGCCCCATCGGCACCCCCATGAAGCGGGTGCTGGTCAACATGAAGGGATACTTGGAGGAGGTGGGCCACCTCACCAAGCTCAACCCGCAGGACGCGTGGCTTCCCATCACCGAGTCCCGCAACGGTAACGCTCACTACGCTGCGTTTCATAACCTCAATGCCGGCGTTGGCTTCCAGGCCCTGGTGCTTCCCGTCGCCTTCTCTTTTCTCGGCTGGAGCTGGGGAACACTTTCCTTAACCATAGCCTACTTCTGGCAACTATACACATTGTGGATTCTAGTTCAGCTTCACGAAGCAGTCCCGGGAAAGCGGTACAACAGATATGTGGAGCTTGCACAAGCTGCATTTGGGGAAAGATTGGGAGTTTGGCTTGCTCTCTTCCCCACTGTCTATTTATCAGCAGGAACTGCAACAGCTTTAATTCTCATAGGAGGGGAGACCATGAAACTATTTTTCCAGATAGTTTGTGGACCGCTATGTTCGTCGAATCCCCTAACGACGGTGGAGTGGTACCTAGTGTTCACTTCGCTATGTATCGTTCTATCTCAGCTCCCAAACCTCAATTCGATTGCAGGACTTTCGCTCGTTGGGGCTGTGACCGCCATAACTTACTCCACAATGGTTTGGGTCCTCTCTGTTAGCCAGACAAGACCACCCACAATTTCGTATGAACCCATTTCGTTGCCAACCTCTTCGGCTTCTGTCTTTGCCGTCCTGAATGCTCTTGGTATTGTAGCCTTTGCTTTCAGGGGGCACAATTTAGTTCTCGAGATTCAGGCAACAATGCCATCGACCTTTAAGAACCCGGCTCATGTGCCAATGTGGAGAGGAGCCAAGGTTGCTTATTTCTTCATTGCCATGTGTTTGTTCCCTGTTGCAATTGGAGGCTTCTGGGCTTATGGAAACCTTATGCCTTCTGGAGGGATTCTCAATGCCCTGTACGGATTCCACAGCCATGACATACCAAGAGGACTCCTTGCAATGTGTTTCCTACTAGTTGTGTTCAATTGCTTGAGCAGTTTCCAGATATACTCCATGCCAGTATTTGACAGTTTTGAAGCCGGTTACACCAGCCGCACCAATCGCCCTTGTTCAGTCTGGGTCAGGTCTGGTTTCCGAGTTCTCTATGGATTCATCAACTTCTTCATAGGCGTAGCGCTCCCCTTCCTCTCCAGTCTTGCCGGTCTACTAGGAGGGCTCACGCTTCCGGTCACATTCGCCTATCCTTGCTTCATGTGGGTTCTTATAAAGAAACCCACAAAGTACAGCTTCAACTGGTATTTCCATTGGATCTTGGGCTGGTTGGGGATCGCCTTTAGCTTGGCATTTTCGATCGGAGGGGTATGGAGCATGGTGAACAGCGGACTTAAATTGAAGTTCTTCAAGCCGCCGAAT
>Pyrusco8g006550.1
[truncated: 92,874 more chars]
