# Supplementary material for: Transcriptomics of long‐term, low oxygen storage coupled with ethylene signaling interference suggests neofunctionalization of hypoxia response pathways in apple ( Malus domestica )
Source: Plant Direct. 2024 Dec 20;8(12):e70025. doi: 10.1002/pld3.70025 (PMC11660084; doi:10.1002/pld3.70025)
Supplement: Supplementary file 2 — Data S2: Homologs of all 606 hypoxia response genes identified in this study across 42 representative species of land plants). [file PLD3-8-e70025-s004.gz › 01-integratedGeneFamilies_dir/1224.fna]

>gnl_Ambtr_v1.0_evm_27.model.AmTr_v1.0_scaffold00023.78
ATGGTAGCTCTGGAGGGCAACCCGGTTCTCCGAGCTGAAGAGGACGCCAACAAGGCCACTGTCATGGCCTTGTATGCCGCACTGGACGGTGGGGATTGCTCGAGAGTTGCGGAAATCTTGGCACCGGATCTCGAGTGGTGGTTCCATGGTCCGCCTCACTGTCAGTATATGAAGCACATGCTCACTGGAGAATCCATACACCACAATTTCACTTTTAAGCCACAGAGTGTGAGGGCTATAGGGAGCATGATTTTGGCCGAAGGGTGGGAGGGGGAGCACATGTATTGGGTACACGTGTGGAGTGTAGTAAACGGGTTGATCACACAGGTGAGAGAGTATTTCAATACTTGGATTATAGTTCGGGACTTGAGTCCTGTGGTCCTCAAAGCCCAAGATGGTTGTGAGGGATTGACTTTGTGGCGTAGCGAGGTCGAAGGACGATGGGAAAAGTCGCTTCCCGGACTAGTGCTTGCCATA
>gnl_Ambtr_v1.0_evm_27.model.AmTr_v1.0_scaffold00023.79
GCAGAGGAGATAAGCCTGGAGGATCAGGTCAGTGAGCGGGCGGTCCTGGCGTTTTACGAGGCCCTGGCGGCCGGCGATGCGGGCAAGCTGCAGCAGCTGCTCGCCCCCGATCTAGAGTGGTGGTTTCACGGTCCACCCACGTTCCAGCACTTGATGCGCTTTCTCTCTGGAAAAGGCTCCCTCGGCTCGTTCACCTTCTCGCCTCAGTCGGTGGCCTCTCTCGGCCCCGTTGTCATCGCAGAGGGTCGCTCTTTCTCTACCTTCTGGGTTCACGCTTGGACTGTGAGAGATGGGGTAATCACTCAGCTCCGAGAGTATTTCAACACTTCTGTCACCGTGACTCGATTCTCGGAGGCCAACCCAAGTGCCGATTCTTCTCTCTCTGGCCGGCCTGCTTCCCTCTCGAAATCGGCTTCTCTCTCTAACCCGGTTCGCTCGTCTCTCTCCAATTCGAGCACTGCGGTGCTGAATTGCTCGCCGGTTTGGGAGAGCAGTCTGCCAGGTGCGGGCGGGAGGTCGGTTCCTGGCCTTGTCCTCGCAATC
>gnl_Aquco_v3.1_Aqcoe1G393800.1
ATGGCTACTCTAAATATGGAAATTCTTGCAATGGAAAAACAAATTCGGAATAAAGCTATTGTAGAAGTGTTATACAAAGCTTTAAGACGTGGCGACACAGAAAGTGCCGCCAGTCTTCTTGCTAGTGATCTTGAGTGGTGGTTCCATGGACCACCGCGTTGTGAACATATGATGAGGGTGTTAACAGGTATGTCTATTTACTTGGAATTCAAGTTCGAGCCACGAAGCATTACAGCAATTGATGAAAGGGTGATTGTAGAAGGTTGGGAAGGTGACCAAGCTTATTGGGTCCATGTTTGGAGTCTAAAAGATGGACTAATCACTCAGTTTCGTGAGTACTTTAACACATGGCTGACAGTAAGAGATCTGAGAAATAGCGAGAGTAAGCAATCAGTGTGGGAAGTGAGGCAGGAGATGAATGCAACACATACACTGTGGCAGAGTGAGCCAAGTGAGCATCTCACTCGATCTTTGCCGGGTCTTGTTTTGGCAATC
>gnl_Aquco_v3.1_Aqcoe1G393900.1
ATGGATGACCAGCTCTTCTTCTTGTTTCTCACTCTTTCTTGTTTGCATTGTTTTGTTTTTTTTCTGGACATATTACCTTGTAAACTAGAACTGGCTAACATACAGGAAAAAATTCTGGAGGAAGAAAAAACCAATATAAGGCTTGTATTAGGCCTATATGAAGCGCTAAGCAATCGAGACGTAGATACTGTTCATCGATTGCTTGCGCCTGATATTGAATGGTGGTTTCATGGTCCACCTTGTCATCAACAACATATGAACCAATTACTTACTGGAGGTGATACTGATAGGGATACAACAAGCCAACAACAAGCTTTTTTATTTGTGCCAAGTAATATTACTGCTATTGGTTCAACAGTTTTAGCTGAAGGTTTTGATCAGAAACGTTCTGTGTCTTGGGTACATGCTTGGACAGTTAATACTGATGGGGTGATTACACAGATTAGGGAGTATTTTAATACATCACTTACTGTTGCGCGCTTCGAGAATCAGGGTTCTTCATCATCATCATCACCGTCGATACCTCGATCATCATCTTCCTCGAATAAAGCAATCCATTGGGAGAGTAAGTTGTCTGGAGAATCTGTACCAGGTCTTGTTCTGGCAATT
>gnl_Arath_TAIR10_AT3G10985.1
ATGCGCGTACTCACCGGAGGTGTCTCTCCGTCTTCTTCCTCCTTCGAATTCGTACCTCTCTCCGTCGTTTCCTTCGGATCTACCGTAATCGCGGAAGGCTGCGACGCCGCGACATCGATTTCTTGGATCCACGCTTGGACTGTAGCGAATGGGATAATCACACAGGTGAGGGAGTACTCTAACACTTCTCTCACCGTCACACGGATCGGTAACGTTGTTGCTGGACGACGCTCCGCTGAGATTGCGCCTCCGTCGCATTGTTCCTCCGTGTGGGAAAGCCAATTCTCGGGTCGGGCTGGTAAACCCGTACCCGGTTTGGTTCTGGCGATT
>gnl_Arath_TAIR10_AT5G01740.1
ATGGAAGCACACAACGTAGAGATATCAACAAGACTTACCCCAGAAATGAAAAACCAGGGAACCATAGAGTTACTCTACAAAGCGTTGCAGCAAGGCGACACTTCTACGGTGACCAAAGTGGTGGCCAGTGACGTGGAATGGTGGTTCCATGGACCGCACGATTGTCAACACATGATGAGGCTGCTAACAGGGGAACCTCCGAGGCAGGTTTCGTTCAGGTTTGAGCCAAGCAGTGTACAAGTAGTGGTGCCTGGTCATGACTGCGTGATTGCAGAAGGGTGGGAGGGTTCACGCGTGTACTGGGTTCACGTGTGGAAATTGAAAGACGGAGTGGTCACTGAGCTAAGAGAGTATTTCAACACATGGCTCACTGTTACAGACTACAGTCTTGGAGCAGTAGGATGGGACATGGGGCGTTGTACGGTTTGGGAGAGCGTACCAAGGGACCTGGCTCGTGGTTCGTTGCCTAGCTTGTTGTTAGCTATT
>gnl_Betvu_v1.2_Bv2_029600_arzj.t1
ATGCGTCTTCTTACTGGAATTACATCAGACGGTCAAGATTCATCCTTCGTTTTTACGCCTCAATCTACTGTTGCTTTTGGTTCTCTTGTTATAGCTGAAGGTTGTGATCATAGCCGTTCAATCTCCTGGGTTCACGCTTGGACGGTTACTGATGGGATAATTACTCAAGTTAAGGAGTACTTGAATACTTCTGTTACTGTTACCCGTCTTGGAAATAATAATAGTAGTAATATTGCGACTGCATCATCTGAACAAAATCAGATTCGTCATCATTATTGTCAGCCTCTTTGGGAGAGTAGTGTTGCTAATCGGGGTGGTAAATCGGTTCCCGGTTTGGTCCTTGCGCTT
>gnl_Carpa_v0.4_evm.model.supercontig_19.105
ATGATGCGCCTACTGACCGGAGTGGCCGCCACGTCAGCATCCGACTCCTTCGAATTCGTCCCTCTCTCAGTCACCTCCTTCGGCTCCACTGTCATCGTCGAAGGCTGCGATCACGCGCGCGCAATCTCCTGGGTTCACGCCTGGACCGTGACCAATGGGATAATTACACAGGTGAGGGAATACTTCAATACTTCTCTTACTGTCACCCGCCTAGGTAACAGCCAGTCCTCACCCTCTGATTACCAATCTTCGTCCTCTTCATCAACGGTGGAGATCGCTCCTCTGCATTGCCCGTCCGTTTGGGAGAGCAGTTTCTCCAATCGGGTCGGTAAATCCGTGCCGGGTCTGGTCCTGGCCATA
>gnl_Carpa_v0.4_evm.model.supercontig_2.339
ATGCAACGCCACCCGCCTCCCTTCACTACTCTCTTACACAACAAAACATACACTCCTATATTTACACAACACACTTACACACTCTTATTAACAGAACTGGCAGACCCTCAAGGAGAAATATTAAGCCTGGAGCAGCAAGAAGAAAACAAGAGGGTAGTCACTGCCCTATACCAAGCTCTGAGCTCACGTGATGTCCACGTGGTGCAGCGTCTGCTCGCATCTGACCTCGAGTGGTGGTTCCATGGCCCGCCAACTCACCAGCACTTGATGCGTTTACTCACCGGCCGGTCGTCGTCACCACCACCATCAACAAACGACGTCGTTTCGTCCTCCTCCTTCACATTCTCTCCCATTTCCATTGCGGCTTTCGGGTCAATTGTTGTAGTGGAAGGCTATAGTGACGATCAACGCTCGGGCTCATGGGTTCACGCCTGGACCGTCACTGACGGGATTATTACTCAGGTGAGAGAGTATTTCAACACCTCCGTCACCGTCACCCTTCTCGGCAGCCCTCCCGGTTCTCCGGCGATTTCGTCACCGGCTGTCACTTCTCCCTCCCGTACTTGCCAGAGTATCTGGCAGAGCAAGCTCTGCGATCACAAGTCCGTGCCCGGTCTAGTTTTAGCTCTC
>gnl_Carpa_v0.4_evm.model.supercontig_33.104
ATGGAGGCTGATACGGAGACGAAGGAATCTGAAGTGGTAGAAAACCAGAACAGGGCAATCGTTGAGGAGCTATACAAAGCACTATCTGAAGACAATGCAGGGATGGTGGCGAAACTGCTGGCCAGTGACCTGGAATGGTGGTTCCATGGACCGCCCAGATGCCAACACATGATGAGGATGTTGACGGGTGCGTCAAGCCGTGCTGAGTTCAGGTTCGAGCCAAGAAGCATAGAGGTGATCGGTGAGTGCGTCATTGCAGAAGGGTGGGAGGGTGCTCAGGCATACTGGGTTCATGTATGGACCTTGAAAGATGGGCTAATCACCCAGTTCAGAGAATACTTCAATACATGGCTTACTGTCACGGATTTTAGGTCACCGACATGGGAAATTCCCCACGTTACTACACTCACATTGTGGCAGAGTCAACCCCGAGATCTTGCTCGCCGCTCTCTCCCTGGACTTGTGCTTGCTATC
>gnl_Elagu_v2.0_p5_sc00007.V1.gene154
ATGTCACGACACAACGAGGTGGCGCATCACCGACCCACTTGGATTACCGCCAACCTCATCAGAAGGCCAACTTCATCAGAAAATCAAGATTGTCAGAAAGCCGACCTCATCAGAAGACTGAGATCATCATCATCTGGACACGTAGCAAGCCGAGGGGCTCGTTCGGAGCTGGCTAATCAACACGAGATAGAAGTTGTAGAGACGGAGGAGGAGAGGAACAAGTGGAAGGTGCGAGCCCTGTATGAGGCCTTGAACTCGTGGGACGTGGAGAAGGTGCAGGAGCTGTTGGCTCCGGACATCGAGTGGTGGTTCCATGGCCCCCCTTCTCACCAGCACATGATGCGCCTCCTCACCGGCGCCTCTCCCGCGGAGACATTCAAGTTCGTTCCCCTGTCCATCGAGGCCTTGGGCTCCACCGTCCTCGTCGAGGGCACCGACCCCGCCCGCTCCGTCTACTGGGTCCACGCCTGGACCGTCAGCGCGGATGGGATAATCACCCAGGTGAGGGAGTACTTCAACACCTCCGTCACCGTCACCCGCGTCGGCTCCGGCGACTCTTCTTCTTCGACTTCCAAGGTGCCCAAGACTCACTGCCTGCCCGTCTGGCAGAGCAGGCTTCCCGACCAGGCCCGCAAGTCCCTCCCCGGCCTCGTCCTTGCCATC
>gnl_Elagu_v2.0_p5_sc00033.V1.gene258
ATGCATTGGAATACCATCTTCACCGCTTCCAGAACCTCACATTGGCATATGGCGTCTTCGAAGGACGGCAACAAGCGGTTGGTGGAGTCGCTCTACGAAGCGTTGTCACGGGGGGATACAGAGGCGGTGGCTGGGTTGATGGCGGAGGACTTGGAGTGGTGGTTCCACGGGCCACGGCGGTGCGAGCACATGCGGCGGGTGCTGACAGGGGAGGCGGGGCACGGAGATCACTTCCGGTTCGTCCCACGGAGGGTGACGGAGGTGGGGGAGGGGGGGTGGGTGGTGGCGGAGGGGTGGGAGGGGGACCAGGCCTACTGGGTCCATGCCTGGGCCGTGGAGGACGGGGTCATCACCCGGTTCAGGGAGTACTTCAACACCTGGGTCACTGTGAGGGAGCTCAGCCCGCGAATGCCGACCGAGGCCAGCAGCTCCAGGGGAAGCCGGGAGGCCCCGGCCTTGTGGCAGAGTGAGGCCCTGGTGCACCTGCGACGTTCCCTGCCAACGCTGGTGCTCGCCATT
>gnl_Elagu_v2.0_p5_sc00033.V1.gene262
ATGTTTGGGAATTATATTATCAGGCTACCATGTTCAAAATTCTGTGATGGTGATTTTGATTTTGCATCACTATTGAAGTCCAATGTTCAAAATGTCGACAATGCTTGGAAGAAGTCTAGATCGCTGTATCTTCAAAGCCAAGGGGCTCGTGCGGAGCTGGCTAACCAACACGAGATAGAAGCTGTGGAGACACAGGAAGAGAGCCACAAGTGGGTGGTGCGAGCGCTGTATGAGGCGTTAAACGCGAGGGACGTGGAGAAGGTGCATGAGCTGCTGGCCCCGGACATCGAGTGGTGGTTCCATGGCCCCCCTTCCCACCAGCACATGATGCGCCTCCTCACCGGCGCCTCTCCAGAGGAATCCTTCCAGTTCGTCCTTCGCTCCATCGAGGCCTTCGGCTCCACTGTCCTCGTCGAGGGCACCGACCGAACCCGCTCTCTCTATTGGGTCCACGCCTGGACCGTCTCCCCGGATGGGATAATCACCCAGGTCAGGGAGTACTTCAACACCTCCGTCACCGTTACCCGCGTCGGCGCAGCCGCCGCCGGCGACTCTAGTTCTTCCAACGTCCCCAAGCTTCACTGCCTGCCCGTCTGGCAGAGCAAGCTCCCCGACCAGGCCCGGAGGTCCCTCCCCGGCCTCGTCCTCGCCATC
>gnl_Elagu_v2.0_p5_sc09673.V1.gene1
ATGGCGTCGTCGAAGGACTGGAACAAGCGGTTGGTGGAGGCCCTCTACGAGGCACTGGCAAGGGGCGACGCCGAAGCGGCGGCAGGGCTGATGGCAGAGGACATGGAGTGGTGGTTCCACGGGCTGCGGCGGTGCCAGCACATGCGGCGCGTGCTGACTGGGGAAGCGGGCCATGGCGATCATTTCTGCTTCGAGCCGCGGCGGGTGGTGGAGGTGGGAAAGGTGGGATGGGTGGTGGCGGAGGGCTGGGAGGGGGACCAGGCCTACTGGGTCCATGCCTGGGCCGTGGACAGGGCCCTGGGGCAGGTCAAATTGGACGACCGCCGAGGCTTCAGGGCTGACCTTGCATTGATGTGTGATGGCATGCGTATGCTTTGTATGATTCAAGACACCCTGGTGCGTTACGTGCTCGTCTCTCAGGTCTCA
>gnl_Eucgr_v2.0_Eucgr.J00155.1
CTCAAGCTCATCTCTCTCTCTCTCTCTCTCTCTCTCTCTCTCTCTCTCTCGGCTTCGCATAGTCTAGAACTGGCTAACACTCGACCGCCAGCTCTGGAGGAGCGTGAGCTCGCGAACCGGACGGTGGTCCACACCCTGTACGAGGCCCTTCGACGCCGCGACTGCGACGCCGTCCACCGCATCCTCGCCCCCGACCTCGAGTGGTGGTTCCACGGCCCCCCTTCCCACCAGTTCTTGATGCGCCTCCTCACCGGCGCCGCCGAGCCGGACGACACCTTCCTCTTCGTCCCCGTCTCCGTCACCTCCTTCGGCCCCACCGTGCTCGCCGAGGGCTCCGACCCCGCCCGCTCCATCTTCTGGGTCCACGCCTGGACGGTCTCCGCCGATGGGATAGTCACCCAGGTGAGGGAGTACTTCAACACCTCGCTCACCGTCACCCGCTTCGGCGACTCCCCGCCGTCTGACCCCTCGACGGCCGAGATCGCGCCGCTGCACTGCCAGTCCCTGTGGGAGAGCAGCGTGAGCCGGGCCGGAAAGTCCGTGCCGGGTCTTGTTCTCGCCATATTACCATCATCGCTTGCCGTATATCTGGAA
>gnl_Eucgr_v2.0_Eucgr.J01851.1
ATGGAGGAGGAAGATGGTGGCAGAAACCCTACTCACAAGGCGCTGAACAAGAAGGTGGTGGCGATGCTGTACAAGGCGCTGGCGGCCGGCGATGGGGAGGGGGTTTCGAAGCTGGTGACGTCGAACGACGACTTGGAGTGGAGGTACCACGGGCCTCCGCAGTGCCAGTACATGATGCGGGCGCTCACGGGTCACCACCGCCGGCACGAGCCGGAGGACCGGAAGTTCAGGTTCAAGCCGCGAAGGATCACGGCCTTCCGCGACCGGGTCATCGTCGAGGGATGGGACGGGCTGGATGCGTACTGGGTGCACGTTTGGACCCTCAAGATGGACGGCTCCCGCCCCGTCATCGCCGAGTTCCGGGAGTACTTCAAGACGTGGCTCACCGTCATTGTCCGGTCCTATGGCAAGGAGGTTAGCGTGTGGCAGAGCGAGCCCCGGTTGCATCGTAACCGCTCCTTGCCGGACATCATCCTCGCTATA
>gnl_Eucgr_v2.0_Eucgr.J01852.1
GCGCTGAACAAGAAGGTGGTGGCGATGTTGTACAAGGCGTTGGCGGCCGGCGACGGGGAGGCAGTGTCAAAGCTGGTGACGTCGAACAACAACTTGGAGTGGAGATACAACGGGCCTCCGCAGTGCCAGTACATGATGCGGGCACTCACGGGTCACCACCAGCAGCGCGAGCCGGAGGACCGGAAGTTCAGGTTCAAGACCAGCAGGATCACGGCCTTCCGGGACCGGGTCATTGTCGAGGGTTGGGACGGGCTGGATGCCTACTGCGTGCACGTTTGGACCCTCAAAATGGACGGTTCCCACCCTGTAATCGCCGAGTTCCGCGAGTACTTCAACACTTGGCTCGCCGTGATTGTCCGGTCCTATGGCAAAGAGGTTAGGGTGTGGCAGAGCGAGCCCCGGCTGCATCGCAACCGCTCCTTGCCGGACATCGTCCTCGCAATT
>gnl_Eucgr_v2.0_Eucgr.A00638.1
ATGGCAACCAACGACCTTAAATCTACCTCACCGGAATCCGACAAGAACAAAGCGACCATCAAGGCCCTTTATGCGGCATTGGCTCTGGGTGAATCCAACAAGGTGGCCGAGCTCCTGGCCAGTGATCTCGAATGGTGGTTCCACGGACCACCTGGTTGCCAGCACATGATGCGGACGCTCACGGGCAAATCGGACTACTCAGCCTTTCCATTCCATCCACGTAGCATAACAGCTATAGGCACCGACTATGTGATTGCCGAGGGGTGGGAAGGGGCGCAGGCATATTGGGTCCATGTTTGGACGCTGAAGAACGGGCTGATCGCGCAGTTCAGGGAGTATTTCAACACGTGGCTCATCGTGAGAGACGTGTCATCACCGAGGCGGGAGGCTGCACGGGCAAGTTATACACTGTGGCAGAGCCAGCCGAGGGACCACTTCGAGCAGTCTTTGCCAGGGCTTTTGCTCGCGATA
>gnl_Eucgr_v2.0_Eucgr.A00639.1
ATGGCAACCGATGACCTTAAACCTACCACGCCGGCATCCGACAAAAACAAAGCAACCGTCGAGGCCCTTTACTCGGCATTGGCTCTCGGCGACTCCGACGTGGTTGCCAAGCTCCTGGCTAGCGATCTCGAATGGTGGTTCCATGGGCCGCCCCGTTGCCAACACATGATGCGGGTGCTCACCGGGGAATCAGACTACTCCGAGTTCACATTCCATCCGCGTAGCATAACGGCTATAGGCGACGACTGTGTGATCGCCGAGGGGTGGGAAGGGGCGCAGTCATATTGGGTCCATGCATGGACGCTGAAGAACGGGCTGATCACGCAGTTCAGGGAGTATTTCAACACGTGGCTCACCGTGAGAGAAGTGTCGTCGCCGCGTTGGGAGAGCCGGAAAAGAGAGCTCTTTGACCAGTCGTTGCCGGGGCTTTTGCTCGCCATA
>gnl_Eucgr_v2.0_Eucgr.A00640.1
GCCGCATTGGCTCTCGGCGACTCCGCCATGGTGGCCAAGCTCCTGGCCAGTGATCTCGAATGGTGGTTCCACGGGCCGCCTCATTGCCAGCACATGATGCGGGTGCTTACTGGGCAATCGGACTACTCCGAGTTTACATTCCATCCACGTAGCACAACGGCTATGGGCGACGACTGTGTGATTGCCGAGGCGTGGGAAGGGGCGCAGGCATATTGGGTCCATGTTTGGACGCTGAAGAACGGGCTGGTTGCGCAGTTCAGGGAGTATTTCAACACGTGGCTGACCGTGAGAGAGGTGTCGTTGCCAAGGCGGAAGGCGGCGCGGGCGAGCCATACGCTGTGGCAGAGCCAGCCGAGGGACTGCTTCGACCGGTCGTTGCCGGGGCTTTTGCTCGCCATA
>gnl_Eucgr_v2.0_Eucgr.G03106.1
ATGCGCCTCCTCACCGGAGCGTCCAGCTCGCCCTCCTCCGCCGCTGCGTCCGACGACAGCTTCGAATTCGTCCCTGACTCCATCACCTCCATCGGGTCCATCGTCCTCGCCGAGGGCTGCGACCAGAAGCGCTCCATCTACTGGATCCACGCCTGGACCGTCGCCGATGGGATAGTCACGCAGGTGAGGGAGTACTTCAACACGTCCCTTACCGTCACGCGCCTCGGGGGCGCCACCAGGTCCGAGATCGCTCCGGCTGCGGGCTTTCACCACTGCACGTCGATCTGGGAGAGCAACCTCTCGAATCGCGTCGGGAAGTCTGTGCCCGGTCTCGTCCTGGCGATA
>gnl_Manes_v6.1_Manes.09G113800.1
ATGGAATCTCCGGTGCCGGAATCCGGTAACAACAACCCAGAAATGCAGAACAAGATTATCATCGATGTATTATACAAGGCAATAGCACAAGGTCACATGGATGAAGTGGCTAAGTTTCTATCAAGTGACCTGGAGTGGTGGTTCCATGGACCTCCACGGTGTCAACACATGATGAGGGTGCTGACCGGCAAGTCGAGCCACAATGAGTTCAGGTTCGAGCCAAGAAGCATAGAGGTTATTGGGGAATGTGTGATTGCAGAGGGATGGGAAGGTGCACAAGTGTATTGGGTTCACGTATGGACCTTGGAAGATGGTGTTATTACACACTTTAGAGAGTATTTTAACACATGGCTCACGGTGAAGGGAATTAGCCCAAGTCGCTGGGAAACTGGGATAGGGAGGCGCCGCCCCACCTTGTGGCAAAGCCAACCCAGAGATCTTTTCAGCCGTTCGCTGCCTGGCCTACTTCTGGCTATT
>gnl_Manes_v6.1_Manes.16G094700.1
ATGCCGGAGAAAAATATTATCAAGTTTCCGGCATCGGAGGTGGAAACCCATAATCGGAGAATCATCAAAGGGCTTTACAAAGCTCTAGCAAGTAACCAGACTGAGATAGCTGCTAAGCTTTTAGTGACGTCTTCTGAGCTTGAATGGTGGTTCCATGGACCTCCCCATTGCAACCACATGATGCGCATACTTACAGGGGATCGATCAAGGCAAATCGAATTCAGATTCAAGCCTCGGAGCATCAAGTGTATTGGAGACCGTGTGATCGTGGAGGGATGGAAGGGATTGAAGGTGTATTGGGTGCACGTGTGGAGTTTTGAGGATGGAATAGTTACTCAATTTCGTGAGTACTTCAACACATGGCTGACGGTGATTCACAGAGTGTCGGAGGATGGAGATGCGATTCGATTGTGGCAAAGTGAACCTCGACAGCGTTTGAATCGTTCTTTGCCTGATCTTGTTCTTGCCATG
>gnl_Manes_v6.1_Manes.07G136900.1
CTTCAGTGTAAAAGGGCCGATTCCGGGCTTATTCTCGAACTGGCTAACTCACAGGAAATACTGGAAGAATCGTCAAGAAAGAACCAAGAGGTGGTTCTTGACCTCTATGAGGCCTTGAGATCTCGAGACGTGGACACGGTGCAAAAGATCCTCGCCTCCGACCTCGAGTGGTGGTTCCATGGCCCGCCGTCTCACCAGTTTATGATGCGCCTTCTCACTGGTACTGACACCGCATCGTCATCATCAGGAAAAGTTGGAAAAAGCTCCACTGATTTTGAGTTCAACCCTGTGTTCATCAGGGCCTTTGGATCGATCGTGATTGTAGAAGGCTGTGATTATAGCCGCTCCATTTCTTGGATTCACGCGTGGACTGTTACGGATGGGATAATTACTCAGGTGAGAGAGTACTTCAACACTTCTCTTACTGTTACTCGTCTTGGAAACCAAGATCAATCAGAGCCATCTGATTATTCATCTCCGTCTTCATCGTCATCTTCATCTGCGGAGATAACTTCTGTGCATTGCCCGTACATTTGGGAGAGCAGGCTCACCAATCGGGTCGGGAAATCAGTGCCGGGTTTGGTTCTGGCAATT
>gnl_Manes_v6.1_Manes.10G006800.1
ATGTGCACTTTTCTTCTCCATAATCCCCATTTCTCTTTTTCTTCTTTTATCTCTCTAGAACTTTCAATTCTCTCTCTAAAGCTCATTCTCGAGCTGGCTCACTCACAGGAAATTCTGGAAGAATCTTCAAGAAAGAACCAAGAGGTGGTTCTTGCCCTCTATGAGGCCTTAAGATCTCGAGACGTGGACACGGTGCACCAGATCCTCGCCTCCGACCTCGAGTGGTGGTTCCATGGCCCGCCGTCATACCAGTTTATGATGCGCCTTCTCACTGGTACCGACACATCATCAAGAAAAGTTGGGAAAACCTCCACTGGTACTTTTGAGTTCAACCCTGAATTCATCAGATCCTTTGGATCGATCGTGATTGCTGAAGGCTGCGATTCTAGCCGCTCCGTTTCTTGGATTCACGCGTGGACCGTTTCGGATGGGATAATTACCCAAGTTAGAGAGTACTTCAATACTTCTCTTACTGTTACTCGTCTTGGTAACCAAGATCAATCTGAGTCCTCTGAATATTCATCTCCGTCTTCATCATCATCGTTATCTTCATCGGCGGAGACAACGCCTGTGCATTGTCAGTCCGTTTGGGAGAGCAGAGTCTCCAATCGGGTCGGGAAATCAGTGCCGGGTTTGGTTCTGGCAATT
>gnl_Medtr_Mt4.0v1_Medtr3g072030.1
ATGCTTGGAAAAAGTGGATCCAGAGAGAATCGAAGGAGGTTACATAAATTCATAAGCTCTTTGTTAAGCTGGAGGGTAAAAATTTCTAGAAAACCACTTTTTTTTTTTCTCGATCTGGCTAACTCTCAGGTTAATACCGAAGACACTGATTCCAGCAATCAAAAGCTGGTTCTCACACTATATGACTCCCTAAACTCTCGAGACTCTGACACCGTGGTTCGAATCCTCGCCCCTGATCTCGAGTGGTGGTTTCACGGTCCACCCTCTCATCAGTTTTTGATGCGCACACTCACTGGCGATACCACCGCCGTTGATACCTTCCGTTTTGTTCCTCAGTCCGTCATCTCTTTCGGCTCCACCGTTATTGTTGAAGGCTGCGATACCTCACGCGCTATTTCCTGGGTTCACGCGCTGACTGTTGTGGATGGGATAGTCACTCAGGTTAGGGAGTATTTCAACACTTCCCTTACCGTCACACACTTCGCCGGGAAAGACTCCGGTGAGATTGTGCCGGCTAATCCCGGTGGTTTTCATTGTGTTTGGGAAAGTAGCGTTTCTGATCGGGTCGGTAAATCCGTACCCGGTTTGGTCCTCGCAATA
>gnl_Medtr_Mt4.0v1_Medtr3g031270.1
ATGAAGATCACTCCAAATGAAATTATGGAGGAGAATGTCTCCAACGCGTCTTGGACGGAATCAGAACTTGAAAATCGCAACCGGAGGGTGGTGAAAATGGTGTACAAGGCACTACTACGTGGTGGTGAGACGGAGAAGATAGCAAAAGTGGTAGGAAAAGAATTGGAATGGAGGTATCATGGACCTCCACATTGCCAACATATGATGAAAATGTTGACCGGTGAGTCGACACAAAAGAGTTTCAAGTTTAGGCCAAGGAGAATGAGGAGTGTTATGGGTGACCGTTTGATTGTTGAAGGATGGGAAGATGTGGGGGAGTATTGGGTACATGTGTGGAGGGTCAAGGATGGGATTATTACTCAGCTACGTGAGTATTTCAACACTTTGCTCACTGTGGTTTCTGAGGATGGAAATGAGGGTAGGCTTTGGAGGAGTACTCCTTGGGCTAGGGTTCAAGGATCCTTGCCTGATCTTGTGCTTTCCATA
>gnl_Medtr_Mt4.0v1_Medtr7g071760.1
ATGGACGCTATGGTTGAAATGCAAAACAAGTCCATAGTTGAAATTCTCTACAAAGCACTTTTGGGGCAAGGAACAATGGAAATGGTAGCCAAATTGCTAGCAAGTGATCTTGAGTATTGGTTCCATGGCCCACCACAATGTCAACACATGATGAAGGTGTTAACAGGAGAAACAAATCACAAAAAAGGGTTCAAATTTGAGCCAAGAAGTGTCACTTCAATTGGTGATTGTGTGATAACTGAGGGGTGGGAAGGACAAGCTTATTGGGTTCATGTTTGGACATTGAAAAATGGGTTAATTACACAATTTAGAGAGTATTTCAATACATGGCTTGTTGTGAGAGATTTGAGGCCATTAAGGTGGGAAGATCATAAGCAAGATAACATGACATTGTGGAGAAGTCAACCTCGTGATCTTTATCGTAGGTCACTTCCTGGACTTGTCTTGGCTATT
>gnl_Medtr_Mt4.0v1_Medtr7g071820.1
ATGGACTCTATGGTTGAAAAGCAAAATAAGTCCATAGTTGAAATTCTCTACAAAGCACTTTTGGGTCAAGGAACAATGGTAGCCAAATTGCTAGCAAGTGATCTTGAGTATTGGTTCCATGGTCCACCAAAATGTCAACACATGATGAAGGTGTTAACAGGAGAAACAAATCACAAAAAAGGGTTCAAATTTGAGCCAAGAAGTGTCACCTCAATTGGTGATTGTGTGATAACTGAGGGGTGGGAAGGACAAGCTTATTGGGTTCATGTTTGGACATTGAAAAATGGGTTAATTACACAATTTAGAGAGTATTTCAATACATGGCTTGTTGTGAGAGATTTGAGGCCATTAAAGTGGGAAGATCATAAGCAAGATAACATGACATTGTGGAGAAGTCAACCTCGTGATCTTTATCGTAGGTCACTTCCTGGACTTGTGTTACCTATT
>gnl_Medtr_Mt4.0v1_Medtr7g071790.1
ATGGACTCTATGGTTGAAATGCAAAACAAGTCCATAGTAGAAATTCTCTACAAAGCACTTTTGGGCCAAGGAACAATGGAAATGGTTGCCAAATTGCTAGCAAGTGATCTTGAGTATTGGTTCCATGGTCCACCAAAATGTCAACACATGATGAAGGTGTTAACAGGAGAAACAAATCACAAAAAAGGGTTCAAATTTGAGCCAAGAAGTGTCACCTCAATTGGTGATTGTGTGATAACTGAGGGGTGGGAAGGACAAGCTTATTGGGTTCATGTTTGGACATTGAAAAATGGGTTAATTACACAATTTAGAGAGTATTTCAATACATGGCTTGTTGTGAGAGATTTGAGGCCATTAAGGTGGGAAGATCATAAGCAAGATAACATGACATTGTGGAGAAGTCAACCTCGTGATCTTTATCGTAGGTCACTTCCTGGACTTGTGTTAGCTATT
>gnl_Medtr_Mt4.0v1_Medtr7g071840.1
ATGGACTCTATGGTAGAAATGCAAAACAAGTCCATAGTTGAAATTCTCTACAAAGCACTTTTGGGCCAAGGAACAATGGAAATGGTAGCCAAATTGCTAGCAAGTGATCTTGAGTATTGGTTCCATGGCCCACCACAATGTCAACACATGATGAAGGTGTTAACAGGAGAAACAGATCACAAAAAAGGGTTCAAATTTGAGCCAAGAAGTGTGACTTCAATTGGTGATTGTGTGATAACTGAAGGTTGGGAAGGACAAGCTTATTGGGTTCATGTTTGGACATTGAAAAATGGGTTAATTACACAATTTAGAGAGTATTTCAATACATGGCTTGTTGTGAGAGATTTGAGGCCATTAAGGTGGGAAGATCATAAGCAAGATAACATGACATTGTGGAGAAGTCAACCTCGTGATCTTTATCGTAGGTCACTTCCTGGACTTGTCTTGGCTATT
>gnl_Medtr_Mt4.0v1_Medtr7g071970.1
ATGGACTCTATGATAGAAATGCAAAACAAGTCCATAGTTGAAATTCTCTACAAAGCACTTTTGGGTCAAGGAACAATGGAAATGGTAGCCAAATTGCTAGCAAGTGATCTTGAGTATTGGTTCCATGGTCCACCAGAATGTCAACACATGATGAAGGTGTTAACAGGAGAAACAAATCACAAAAAAGGGTTCAAATTTGAGCCAAGAAGTGTCACTTCAATTGGTGATTGTGTGATAACTGAAGGTTGGGAAGGACAAGCTTATTGGGTTCATGTTTGGACATTGAAAAATGGGTTAATTACACAATTTAGAGAGTATTTCAATACATGGCTTGTTGTGAGAGATTTGAGGCCATTAAGGTGGGAAGATCATAAGCAAGATAACATGACATTGTGGAGAAGTCAACCTCGTGATCTTTATCGTAGGTCACTTCCTGGACTTGTCTTGGCTATT
>gnl_Medtr_Mt4.0v1_Medtr5g074500.1
ATGCCTATAGAGCAAGAGGATCACAACAAGAAATTAGTAACTGATTTATACAAAGCCCTAATCTCCAAAGACACAAACACAATGCAACATCTTCTTGCCTCAGATTTGGAATGGTGGTTCCATGGTCCACCATGTCATCGTCACTATTTGGTCCCTATCCTCACAGGCTCATCATCATCATCATCAATATCTCAAGAATCTTTAGTTCCTAATCTTATAATTGGGTTTGGATCAGTGATTGTTGCTGAAGGCTATGATGAAAAAAATATGGTATGGTGGGTTCATGCATGGTCTATTTCTGATGGAATTATCACTGAGGTTAGAGAATATGTTAACACTTCGGTTTATGTTACTAAGCTTGGTTTGCATTCAGAAGATGTTGTTGTTGGTTCCAGTTGTAGGTGCATTTGGCAGAGTAAGCTTTGTGATGGTTCGGTTCCTGGACTCATTCTCACAATC
>gnl_Mimgu_v2.0_Migut.F00613.1
TACCATTTTCCCCCAATATCTTCTTCTTCTTCTTCTCCCACACTTCTCTCTCATATTCAGGAACTGGCGGCGTTAAGTCAGGAAATTCTGGAGGATTCTCTAACGAAAGGGGTGGTGACCGCCCTGTATGACGCCTTGAACCGCCGCGACTCGGTGGCAATCCAGCAGATCCTCGCCCCGGACCTCGAGTGGTGGTTCCACGGCCCCCCTACCCACCAATTTTTGATGCGCCTCCTCACCGGCGTCCAGGAATCCAACTTCCGCTTCCTCCCCCACAGCATCTCCGCCTTCGGCCCCACCGTCCTCGCCGAGGGTTTCGACCAGTCACGCTCCATTGCCTGGGTCCACGCCTGGACCGTCTCCCCCGATGGGATAATCACCCAGCTCCGTGAGTACCTCAACACTTCCCTCACCGTCACCCGAATCGGTAACTCCGATTGCACCACCACCACCACCACCACCACCGGCATTGTGTCCCTCCATTGCCCCTCTGTTTGGGAGAGTAGCCTCCCGGATCGGGTCGGCAAATCCGTGCCGGGTCTCGTGCTTGCCATT
>gnl_Mimgu_v2.0_Migut.J00082.1
ATGGAGCCCGCAACTGCGAATTCCGCCGCCGCCGCCGCACCGGAGAACCCAAACGTCACCACCGTCCGCAGCCTGTACACGGCGTTGGGGAGCGGCGGGAGCAGGCAAATCTCCGGGCTCATCGCTAGCGACTTGGAGTGGTGGTTCCACGGCCCGCAGAACTGCCACCACATGATGAAAATGCTGACCGGAAAATCATCTCCGGCGGACTTCAAGTTCGAGCCGCGGAGCATCGACGCCGTCGACGACGGCGAGTGCGTGATAGTGGAGGGCTGGGAGGGTGCTCAGGTGTACTGGGTGCACGTGTGGACCCTCAACGAAGACGGCGTTATAACGCAGTTCAGAGAGTACTTCAACACGTGGCTGACGGTGTGGGATTTGAGGCCTCTCAGCTGCACCGGCACTCTGTGGCAGAGCCACCCTCAGGACCTCGCCAAACGGTCGTTGCCGGGGCTCATGCTCGCCATC
>gnl_Musac_v1_GSMUA_Achr3T17980_001
ATGGCAACCAAGGGGTTGGTGGAGTCCTTGTACGACTCACTGGCGAGGGGAGACATGAAGGCCGTGGCGGCATTGATGGCGGAGGACGTGGAGTGGTGGTTCCACGGCCCCCGGCGGTGCCAGTACATGAGGCGGCTGCTGACCGGGGAAGCGGGGCACGGAGACTTCCGCTTCAGGCCGCGGACGGTGACGGCGATCGGGGGCTGGGTGGTGGCGGAGGGGTGGGAGGGGAAGCACGCCTACTGGGTCCACGCCTGGGCCGTCGACGGCGGCGTCATCACCCGGTTCAGGGAGTACTTCAACACGTCCGTCACCGTGCGCGAGTGTGGCGGCGGCTGCACCTCCACGGTCTCCGGCGATGGCGGCACCTTATGGCAGAGCAGGGCTCCAGCGCAGGGCGGCCGGTCTCTCCCCGGGCTTGTCCTCGCCGTT
>gnl_Musac_v1_GSMUA_Achr9T04720_001
ATGGCGTTCAAAGAGGTGGTGGAGTCGCTGTACGAGGCGCTGTCGAGGGACGACGCGGCGGCGGCCGCCGCACTGATGGCGGAGGACGTGGAGTGGTGGTTCCACGGGCCGAGGCGGTGCCAGTACATGAGGCGGCTGCTGACGGGGGAGGCGGGGCACCGCGACTTCCGGTTTCGGCCGCGGAGGGTGGCGGAGGTGGGCGGGTGGGTGGTGGCTGAGGGGTGGGAGGGCAAGCACGCGTACTGGGTCCACGCGTGGGTGGTGGAGGGGGGCGTCATCACCCGTTTCAGGGAGTACTTCAACACCGCCGTCACGGTGCAGGAGCTCCGCCCGGCGGAGGCTGGGATGGACTCCGTGGCGAGGGGCGGCGGCTCCGCCGTGTGGCAGAGCGAGGCCCGGGCTCACCTCGGCCGCTCCCTCCCCGGCCTTGTTCTCGCCATC
>gnl_Musac_v1_GSMUA_Achr6T15760_001
ATGCGCATGCTCACCGGCGCGGACTACGAGGAGACAACCGCCGCCGCCGCCTTCCAGTTCAAGCCCGAGCGAGTCGCCGCCTTCGGCTCCACCGTCGTCGCCGAGGGCAGCGGCCCCGACGCCGACACCGCGTGGGTCCACGCCTGGACCATCGCCCCGGATGGGATAATCACCCAGGTCCGCGAGTACTTCAACACCTCCCTCACCATCACCCGAGTCGCCGCCGACTCGGCCTCCAAATCCGCCGCTTCCTGCTCCTCCTCTTCTTCCTCCGGGTCGGCTCACGGGACTCCCGTGTGGGAGAGCAGCCGCCCCGAGCGCGCCGGGAAGTCCTTTCCTGGCCTCGTCCTGGCTATC
>gnl_Musac_v1_GSMUA_Achr10T12970_001
ATGATGCGCATGCTCACCGGCGCGGAGGAGGAGGAAACCGCAGCCACCTTCAGGTTCCAGCCCGAGCGAGTCGCCGCCTTCGGCTCCACCGTCGTCGCCGAGGGCAGAGCCCCCAACGCCGCCTGGGTCCACGCCTGGACCGTCGCCCCCGATGGGATAATCACCCAGGTCCGCGAGTACTTCAATACCTCCCTCACCATCACCCGAGTCGCCGCCTCTTCGGCTTCCTCCAAGGAACCAGCAGGCTCGACACACTGCCTTCACCTGTGGCAGAGCCGCCGCCCCGTCCCTCCCGAGAAATCCTTCCCCGGCCTCGTCCTGGCCATC
>gnl_Musac_v1_GSMUA_Achr5T28010_001
ATGCCATCGGACAGGGATGAGTCTGCGGTGGAAATGGTCCCTGCAGTCCGATTGCATCAAGATCCGGATGCTCCTGAACACGTCGATGATGCTGTCAGCTTGATTCGATCGTTTCAGGTGTTAGGCCCAACGAGGCATAGGAGGCATGTTCTTGGTCTTCTGCGAGCTCCCTCCTTGGGGGGATGGATCGAGAAGCTCCAACTCTTTTCCCCTTCGAGGATCTTCCGGCACACGGTGGATGTAAGGGAGGAAGTCTCGCTTTCCGTTTCTTCTCCGGTCGATTCACAGCGGCGCTTCGGCATCAGCTTCCTCGGCAGCATCAACTGGTCCTCCGTCTCAGCCAGCTTCAAGGAATGGATAGAACACCCGAGGAATGCTGCTCTTCTCATCTGGTTGATCTGTGTGTCCGTCTCCACCGCCATGCAGGGGTTGCTCCTCCTTGGACTACTGGATGAAGCATTCCCCACGAAGGCCTCGAGAAACCACTGGATCGAGATCAACAACCAAGTCCTGAATGCTCTCTTCACCCTCATGAGCTTGTATCAGCATCCGAGCCTGTTCCATCACCTGGTCCTCCTCTGCAGATGGAGACCGGAAGACATCACGGCCCTTAGGAAGATCTACTGCAAGGACGGCGCCTACCGGCCTCACGAGTGGGTTCATATGCTGGTCGTCCTCCTCCTCCTCCAAATCACTTGCTTCGCCCAGTACATCTCCTGCGGCCTCTACTGGGGATACGCCAGCGAAGCCAGACCGGAGTTCGCGGAGATCTTCTTCTTCGGCCTTGGATTTGCAGCACCGGTGTTGGCTGGTGCTTACGCTGTGTACAGCCCACTGGGAAGGGAATGTGACGCCGAGCTGGATGAAGAATCGCAGGGTGGTCCGAACCATGAGCAATCCAGTCTTTGTTGCGGATCGAAATCGCTCACCGACTACCTCCAATGGCTGTTCTGCTGGTCGTGCTCTCTGGCTCAGGAGGTGCGCACCGGGAACTCATACGAAGTAGAGGACGACAGCCTTTACAGAAAGCATTCGGAGGACGAGGAGGAGGACATCCATCCCTTTCTGCATCCTCTGCCTCGCGAGAGTGGTCTGAATTCACTCGGCAAGTTGCAACTGGAGAGGCCGGAGGTGGTGGTGCGGGAGTTGTATGAGGCCATAAACGCCCGGGACGTGGCCAAGCTGCACCGGCTGCTGAAGCCGGACCTGGAGTGGCGGTTCCATGGCCAGCCGAAGCACCAGCACCTGAAGCGCCTCCTCACCGGCGAGGAGGAGACCATCGCCTTCAAGTTCGAGCCGCAGGAGGTCGCCGCCTTCGGCTCCACCGTGGTCGCCGAGGGCTGCGGCCTCGGCGCGCTGTGGGTTCACGCCTGGACCGTCGAACCGGAGGGGGTGATCACCCAGGTGCGGGAGTACTTCAACACTTCCCTCACCGTCGCCCGCGTCGGCGCCGATTCTCCCGCCTCTTCTTCTGAGGACCACGACCGGTCGACTCACTGCCTCCCGGTGTGGCAAAGCCGCCTGCACCGGCGTGCCCGGAAGTCACTTCCTGGCCTTGTCCTTGCTATA
>gnl_Nelnu_v1.0_NNU_012234-RA
ATGCGATTACTGACCGGTGTGTCATCGGACGAATCCTTCGTATTTGTGCCCCTCTCCTTCGCGGCTTTTGGGTCAACAGTCCTCGTCGAGGGTTGCGATCAGAACCGTTTTGTCTCCTGGGTTCACGCTTGGACGGTCGCTGATGGGATAATTACCCAAGTCAGGGAGTACTTCGATACGTCCCTCACGGTCACCCGTTTTGGAAACTCGACCAAACTATCCCCATCGTCCTCGTCGATTCGCTTTCCCTGCATGTGGCAGAGCCAGTTTACCAAGGCTACGGGCAAGTCTGTTCCCGGCCTTGTGCTGGCTATT
>gnl_Nelnu_v1.0_NNU_007715-RA
ATGTCAGAAACCGGGAGATCGGCTTTCGCCGAAATCGTCAGGGAATCTCTCTCTCCCTCAGACCCGTCGGGCATTACCTCCGAACTGGCTACCTCGCAGGCAAGTCTGGAGGAAGAATCCAGTATAAGGGTGGTACGCGCCCTGTATGACGCCTTAGGTGTTCGAGACGTTGAGACGATCCAGCGACTACTCGCACCGGACATCGAGTGGTGGTTCCATGGCCCCCCTTCTCACCAGTATATGATGCGATTGCTGACCGGGGTCTCATCCGACGAATCCTTCGTATTTGTGCCTCTCTCCTTCGCTGCTTTTGGGTCAACCGTCCTCGTCGAGGGTTGCGATCAGAATCGTTCTGTCTCTTGGGTTCACGCCTGGACGGTCGCTGATGGGATAATTACCCAAGTGAGGGAGTACTTCGATACGTCCCTTACAGTCTCCCGTTTCGGGAAGTCGGGTCCATCTCCATCGTCGTCATCCTCAATTCGCTGCCCTCATCTGTGGCAGAGCCAATTTACCAAGGCTACGGGGAAGTCTGTTCCCGGCCTTGTCCTGGCAATA
>gnl_Nelnu_v1.0_NNU_007716-RA
ATGGATACACACGACAGCAAACGCAAATTTTCAGTGCCGGAGACAGAAGAAATGAGAAACAAGGTGACGCTGAAAGAGCTTTACGATGGCTTGGCGTGGGAAGATACAGAAACCGTGGCTAGGCTTCTGGCTACCGATCTCGAGTGGTGGTTTCATGGGCCTCCTCGTTGCCAGCACATGATGCGGTTGCTAACTGGGCAGTCTACCCGCGCGGAATTCAAGTTTGAACCACGGAGCATCACGGCCATTGATGACCGGGTAATTGTGGAGGGATGGGAAGGAACTCAGGCTTACTGGGTCCACGTTTGGACTCTGAAAGACGGGCTGATCACTCAATTCCGGGAGTACTTCAATACATGGCTCACTGTGAAAGATTTGAGGCCTCCGGTGTGGGAGATTGGTCAAGATAGGCCGACATTATGGCAGAGTGAACCTGAAAAGCATCTGCACCGCTCGTTGCCGGGTCTCGTACTCGCTATC
>gnl_Nelnu_v1.0_NNU_016903-RA
ATGTTTTCCCCTGGAACCTACAGCCAACAACCTTTTCAAATCAATAAAGACGATTCTAGTTCCAGAATTTCAGAAATTACAAGAGAACAGATAAATACTCAAAAGTCACCATCAGAAACAAAAGAAAAGGAACCACCTAGCTGCAAACCACAAACTCCAACTGCATTCATTACAGATGCATTGTGTATCACCTCGACTTCTACTCTCAATTTCTTTGCCCGCATAACTAGATCGATTTCAGAGTTCAGAGCAAACGAACAGGCATGCAACAAAATTAAATATGGTTGGATTTTCTACAAGAAGAGGAGGAAGAAACAAAAGCAGTTTCATTTTGAGAAACTCAAAGCCAATGGAAGCTTAGATTTAGAGAACGACAAACACTCCATCTGTACCACAAGATATTGGTGGGAGCGGCTTAAAATAAATATCAATAATACATCAGAGCACCGAGAACTGGCTAGCTCAGAGTCACAGGAAATTGTGGAGGAAGAGGAAGAATCCAGTATAAGGGTGGTCCGCGCCCTGTATGAAGCCTTAAGTGGTGGAGACGTTGAGAAGGTCCAGAGGCTGCTGGCATCGGACATCGAGTGGTGGTTCCATGGGCCACCTTCTCATCTGTATTTGATGCGATTATTGACGGGTAGTGTGTCATGGGACGAATCTTTCGTATTTGTTCCCCTCTCCTTCGCGGCTTTTGGATCCACAGTTCTCGTCGAAGGTTGCGATCACAACCCTTGTGTCTCCTGGGTTCACGCTTGGACGGTGGCTGATGGTGGGATGATTACCCAACTCAGGGAGTACTTCGATACGTCCCTTACGGTCACCTGTTTTGGAGACCCCACCAAACCATCCCCATCCCCACCGTCCTCGTCGATTCGCTTTCCCTGGCTGTGGCAGAGCCAGTTTACCAAGAATTGTTTTGCATTTTCGATAAATGACCTGTACTATACACGGGTCATGGCGGACCAGTATAGTACACAGATTGGGACATATGGCCTGACGTTTCAAATTCGGGCTTATCGAAAACGGGTAAGCACCACA
>gnl_Orysa_v7.0_LOC_Os07g49114.1
ATGATGCGCCTCCTCACCGGCTGCGCCTCGCCCTCCTCTTCCTCCTTCCGCTTCCGCCCGCTCTCCGTCCACGCCCTCCCGGCCTCCGACGTCGTCATCGCCGAGGGCATCACCGGCCGCTACCACGACAGCTACTGGGTGCACGCTTGGACCGTGGGACCCGGCCCCAATGGGGATAGGGTCATCACCCACCTCCGCGAGTACCTCAACACCGATCTCACCGTCACCCGCCTCCCGCCCACCCGCTGCCTCTGGCAGAGCCGCCGCCCCGACCTCCCGGCCCTCCTCCTCGCCCTC
>gnl_Orysa_v7.0_LOC_Os03g18770.1
ATGATGCGCCTCCTCACCGGCGCCGACCACGGCGAGTCAAGGTTCCTCTTCTCCCCTCGCTCCGTCGACGCCTTCGGCTCCACCGTCATCGCCGAGGGCACCGACGACACCCGCCAGCTCTACTGGGTGCACGCCTGGACCGTCGGCCCCGATGGGGTAATCACCCAGCTCAGGGAGTACTTCAACACCGACCTCACCGTCACCCGCCTCTCCGCCTCCGCCGCCAAGACCACCGCCGCCATTTCTTCCTCCAACTCCAACCACGCCTCCTCTTCGGCGCCGCCGCCGCCGCCGTCCAAGCCCAAGTGCCTGTGGCAGAGCCGCCGCGCCGACCGCGCGCACAAGTCGCTGCCGGGCCTCGTCCTCGCCATC
>gnl_Orysa_v7.0_LOC_Os05g27590.1
ATGGCCATGGAGTTGGAAGCGGAGGAGGAGGCGATGATGACGGCGAGGGAGAACGAGAGGCTGGTGGAGTCGCTGTACGCGGCGGTGGCGGCGGGGGACGGGGCGGCGGCGTCGGCCGTGCTGGCGGGCGACGTGGACTGGTGGTTCCACGGGCCGAGGCGGTGCGAGCACATGCGGCGGCGCCTGACCGGGGAGGCCGAGGCTGCGTCGGCGTCGTCCTTCGTGTTCGTGCCGCGGCAGGTGGCGGCGGTGGGGCGCGGCGGCGGGTGGGTGGTGGCGGAAGGGTGGGAGGGGCCACGCGCGTACTGGGTCCACGCCTGGGCCGTCGAGGGCGGCCGCATCACCCGCCTCCGCGAGTACTTCAACACCTCCGTCACCGTCCGGGACGTCGGCGGCGGCGGCCACTGCCGGCCGCAGCTCGACGGAGGAGGAGTTCGCCGGCGCGCCGCCGTGTGCTGGCAGAGCCAACGTGGGCGCGGCGGCGGCGACGACGACGACGACAGGTCGCTGCCTGGCCTCGTGCTCGCCATC
>gnl_Orysa_v7.0_LOC_Os05g27580.1
ATGGTCCACTTTAACATGTGGCATGGCATGATGGTAAATGGATTTATGGATATCAGTAATCTGTCGGCAAAGATAATCTGCCAGGGGAAGATGTTGATCTCTGTCAGCAGAAGTGGTACTGGAGACAGATTGAGAGATTACAAATTAATATATGCATTAGATGTTGGTAAAACTTTCGGCGACTACGACAGCCCAGCAGCAGCAGCAGAGCTGGCTAGCGACAAGGTACACGCGAACGGCGACGCCGCCGATGCCGGCGGCGGCGGCGAGGAGGAGGTGGTGGTGAGCAGCAGCAAGGCGGTGGTGGAGGAGCTGTACCGCGCGCTGGAGCGCGGCGACGGGGACGCCGTGCGGCGGCTGCTGAACCCGGACGTGGACTGGTGGTTCCACGGGCCCCGCGCGCACCAGCATCTGGTGCTCATGCGCCTCCTCACCGGCGGCGGCGGCGGCGCGGCGGGGCTCCCGTTCAAGGTCCGCGGCGTGGACGCCTTCGGGGAGACGGTGCTGGCGGAGGGGACGGACGCCACGGGGAAGCTGTACTGGGTGCACGCGTGGACGGTCGGCCCCGGCGGCCGCGTCACCGGCGTCCGCGAGTACTGCAACACCGCGCTCGTCGTCACCAGGCTCGGCGGCGGCGGAGGCGGCAAGGGAGCCGAGGCGGCGGCGCCGTGCTCGAGGTCGCAGTCGGAGCAGTTGTGGCAGAGCAGGCTGCCTGACCGGGCTCGCAAGAACCTCCCTGCCCTCGTCCTCGCCATC
>gnl_Phavu_v2.1_Phvul.010G061500.1
ATGAAGCACATAGCAAGCTCCATTGAAATTTCAGAGATGGAAGCTGAGAGGAACCAGAAGGAGGAAATGCAGAACAGGGAAACAGTGGAAACACTCTACAAGGCCCTGTTGGGTGAAGGCCAAATGGACACAGTGGCAAACATGCTAGCAAGTGACCTTGAGTGGTGGTTCCATGGCCCCCCACAGTGCCAACACATGATGAGGGTGCTCACTGGGGAAACTGCCCTCAACAATGGCTTCCGGTTCGAGCCAAGGAGCCTCACCGCCATCGGCGACTGCGTGATCGCCGAAGGGTGGGAAGGAAAGGCCTACTGGGTCCACGTTTGGACAGTCAAGAATGGCACCATCACACAGTTCCGAGAGTACTTCAACACATGGCTCGTGGTCAGAGACTTGAGGTCACAAACATGGGAAAAAAGGCTTGAAAACATGACATTGTGGCAAAGCCAGCCCCGTGATCTCTATCGCCGATCCTTGCCGGGACTTGTCTTAGCCATT
>gnl_Phavu_v2.1_Phvul.008G251001.1
ATGTACCGTCTTCTGGCCCCAGACTTGGAGTGGTGGTTCCACGGCCCACCCTCCCACCGCCACCACCTCATTCCTCTCCTCACTGCCACCGCCACCTCCTCCCCCTCCAAGCCTGTGCTGGTTCCTGACCACATCGTTGGGTTCGGATCAGTGACCATCGCTGAAGGGTTCGACGAGACCAACTTGGTGTGGTGGGTGCACGCGTGGACCACCACCGCTGACGGCGTCATCACGGAGGTTCGGGAGTACGTCAACACCTCCGTCACTGTCACCAGGCTCGGCTTCCATGGCTCCGACGATGTGGTTGCTTCTGCCATGTGTCAAAGCGTCTGGCAGAGCACGCTGTGCGATGAGTCTGTTCCAGGTCTCATTCTCGCCATC
>gnl_Phavu_v2.1_Phvul.001G247700.1
ATGCGCATGCTCACCGGCGATTCCACCGCCGAAACCTTCCGATTCGTTCCGCAATCCGTTGCCGCCTTCGGCTCCACCGTCATCGTCGAGGGCTGCGACACCGCCCGCAACATTGCCTGGGTTCACGCCTGGACCGTCGCGGATGGGATAATCACTCAGGTGAGAGAGTACTTCAACACTGCCCTCACCGTCACCCGCTTCGAAGACTCCGGCGAGATTGTTCCCGCGAGCTCCGGCGCCGGCCGCTTCCCCTGCGTGTGGGAGAGCAGCGTATCGGGTCGGGTCGGGAAATCCGTGCCCGGTTTGGTTCTGGCAATA
>gnl_Phavu_v2.1_Phvul.006G074700.1
ATGGGCTACAACCGTTCTTCCACCGCCATGATCATCTCGAGAAAGGCCGAGAAGGAGAAGCACTCCGGCAGGGAAGCGGAGCACGAAAAACGCAACCGGGAGACGGTGAAAATGGTGTACAAGGCACAGTGCGATGGCCACACGGAGAAGCTTGTGAAGTTGGTGAGGACAGAGTTGGAGTGGTGGTACCACGGACCTCATCATTGCGAGTACATGATGAGACTGTTGACCGGCGAGTCAACGGCGAAAGGGTTCAGGTTTCGGCCTCGGAGGATCAGGGCCGTCGGAGACCGCGTGATGGTGGAAGGGTGGGAGGGGAAGGGGGAGGAGTACTGGGTGCACGTGTGGACACTCAGCCACGGGATCATTGCTCAGCTAAGAGAGTACTTCAACACCTTCATTACGGTGGTGCTTCGAGTTTCTGAAGATGGTGATGAGGCTCGGTTGTGGCGGAGCTCCGACCGGGTCCGGGTTCGGGTTCATGGGTCGTTACCGGATCTCGTGCTTTCAGTT
>gnl_Phypa_v3.3_Pp3c13_21870V3.1
ATGAGGCCCGAATACTCTTGCAATTCTTCTGATGGTAGCAACTTCTCGGAGGAAATATCTGACCATTCCAGTGCTGCTGCGGGATCTGAAGATTTTGTTACCCAGGACGAAAATACTGCAGCCACTCTTTCAGCTGACATGCAGGACAACGAACGCATATTGCGCTGCTTCTACAATGCCCTTGCCAGCGGAAATACAGTCCTAGTGAATTCTCTGCTGGCCAAAGACCTGGATCTCTGGTTCCGCGGGCCACCCTTCCACCAACACATGAGCAAGCTGCTGACAGGAATTTTCTCATTTCGATCTGTTACCCTGATTCCGTCGAGCATTCTTGCTACTCGCAATATTGTGATTGTTGGGGGCGAAAGTGTTTGCCAAGAGGTTGCGTGGGTGCACATATGGACAGTCAAGGAAGGCAAACTGGTTCAGCTCCAGGAATACTGGAACACAGCTGTCTCAATCAACTCCAGCGCTTGCTTAACTTCGGACTCGTGTTGTTCGAAGCGGCAATTGCCTTTGCAGTCCACATCTCCAATTGTTTGGCAGAGCAAACTCTGGTGTTACAAAGGAGTGGGTCACATCTCGCAACTATTCGTTCATCTCTACTTCCAGCCATTTTCT
>gnl_Phypa_v3.3_Pp3c5_18730V3.1
ATGATGCGATTGCTCACTGGTGTTACTTCGTGTGACACCTTCACCTTCAAGTTGACGGGCATTCGCGGAATTGGCAACAGGGTTTTCGTAGAAGGTGAAGCACCATCAGCTCGTGGAAGTATATCAGGCCTGAAGAAGCCTGTGTACTGGGTGCACATATGGACGCTGAAAGACGGTAAAATCACGCAGCTGCGAGAGTATTTCAATACCGCAATCCTGGTGACAGACTTGAAACCGACGGCGCCAACTCCACACGAGATTCAGCACCACCCATGCGCGTCCCTGTGGCATAACCGCCTTTGGAAGTCCAAGGAAGGTCGGGAACTGCCTGGACTGATTTTGGCTATC
>gnl_Phypa_v3.3_Pp3c11_3310V3.1
ATGAGGCCCGAATACTCTTGCAATTCTTCTGATGGTAGCAACTTCCCGGAGGAAATATCTGACCATTCCAGTGCTACTGCGGGGTCTGAAGATTTTGTTACTGAGGACGAAAATACTGCAGCCACTCTTTTTGCTGACATGCAGGACAACGAACGCATATTGCGCTGCTTCTACAATGCCCTTGCCAGCGGAAATACAGTCCTAGTGAATTCTCTGCTGGCCAAAGACCTGGATCTCTGGTTCCACGGGCCACCCTGCCACCAACACATGAGCAAGCTGCTGACAGGAATCATCTCATTTCGATCTGTTACCCTGATTCCGTCGAGCATTCTTGCTACTCACAATATTGTGATTGTTGAGGGCGAAAGTTTTTGCCAAGAGGTTGCGTGGGTGCACATATGGACAGTCAAGGAAGGCAAACTGGTTCAGCTCCAGGAATACTGGAACACAGCTGTCTCAATCAACTCCAGTGCTTGCTTAACTTCGGACTCGTGTTGTTCGAAGCGGCAATTACCATTGCAGTCCACATCTCCAATTATTTGGCAGAGCAAACTCTGGCATGATGTGAATAACACCAAACCTGGACTTATCTTGACTATA
>gnl_Phypa_v3.3_Pp3c12_4310V3.1
ATGATAAATCAACACATTCCAAAATCCAATGAAGAAAGTGACAACAATAACTTGATTCTCAAATTGTATCAATCTATTTCAAAAGAAGATATTACATCTATAAGTTCGTGTTTGTCTCCGGAACTTGATTGGTGGTACCATGGACCTCCCGGTCACCAACATATGAAGCTTTTATTAACCGGGATAACAACATGCAAAACATTCCATTTCACGCCAAATGAAGTTTTTTTATTTGGAAATAGGGTTTTTGTGGAAGGTTTTGGAAGAACAATTAATACTTCATGGGTTCATATATGGACTATACATCAAAACTTATGTGTGATGTTGAGGGAGTATTTTAACACCGCAATCATGGTCACAAATGTCACTTCCTCTCAAAAAGAACATGATGTGAGTTATATTTGGCAAAGCCATCTTGCAAGGATCCGAGACATCAATATACCGGGGGTTGTTTTGGCTTTTGAAATAAATACATCA
>gnl_Pinta_v2.0_PITA_000023001-RA
ATGGATGGTGGTGAGGAAGGTGCATGGATGGTCCTCACAGAGAAAGCAAGTTTATGGGTAATCCCTGAAAAGACTATTCTACTGGGTGGTACTGAACCACTCGAACAAAGTTTGTCCCGCAAAGGGACATCCAATGAAGGAGTTGTAGAAGAAAGTAAAAACCTTGTGGTTGGAGATCTGGCGAAGACGAATATATCGAGGGCGCCTGAGGAAGAGAACAAGGGGGTCGTGTGGCGGCTGTACGAGGCGCTGAGCACAGGAGATGCAGAAACGGTGCAGAGGATTTTGGCCCCGAACTTGGAGTGGTGGTTCCACGGCCCCCCCTCCTGCCAGCACTTGATGCGTCTGCTCACCGGCCGCTCCACGCGCACTCGTTTTTCCTTCGTCCCCGATTCCATCACCGTGCTCAGTCACAACCTGGTGGTGGCGGAAGGTCGCGAGGACGAATCCGTGTACTGGGTTCACGTCTGGAGTCTGGACAATGCAGGCTTCACAGTCACTCACCTCAGAGAATATTTCAACACCTCTCTCGTTGTAACGGAGTTTAACGCGCCTTCTTCCTCTTCTTCGTCACCGACGTTGGCGGGGCAAGGGCAGAGGCAGCGGTGTTCTGTTCCCCTGTGGCAGAGCCAGCTTATCAAATCCGACGCTAATTCCATGCCCGGTCTCGTCCTTGCTGTC
>gnl_Pinta_v2.0_PITA_000023002-RA
ATGATGCACAACTTTGCCCAAATCCTTCAGTGGATGCCCACCGATGACGCATCTTCATCCATCAATCACTTCAGAGGCACCACTGCCTTCAAGGATATTCCAACTCTAGTAAGATCCCCGAACATGGTCAAGTCCGAGCTGGCGAATACGAATATATTGAGGGCTGCCGCTGCAGTGGAGAAGAAGAACAAAAAGGTGGTAAGGCGGCTGTACGAGGCGCTGGGGGCGGGCGATGCAAAAACGGTGCAGAGGATTTTGGTCCCTCACTTGGAGTGGTGGTTCCATGGGCCCCCCTCCTGCCAGCACTTGATGCGTCTGCTCACCGGCCGCTGCACGCACACTCGTTTTTCCTTTGTCCCCGATGTCATCACTGCGCTCAGTCACAACCTGGTGGTGGCGGAAGGTCGCGAGGACGAATCCGTGTACTGGGTTCACGTCTGGACTCTGGACAATGCAGATTGCACAGTCACTGAGCTGAGAGAGTACTTCAACACCTCCCTTGTTGTAACGGAGTTCAACCCGCCTTCTTCCTCGGCCTCCACGCTGGAAGAGAGAGAGCAGATTCAGAGGTGTTCGGTGCCTCTGTGGCAGAGCGAACTCCTTCAATCCAACGCTGATTCCATGCCTGGCCTCGACGAATCCGTGTACTGGGTTCACGTCTGGACTCTGGACAATGCAGATTGCACTGTCACTGAGCTGAGAGAGTACTTCAACACCTCCCTTGTTGTAACGGAGTTCAACCCGCCTTCTTCCTCGGCCTCCACGCTGGAAGAAATAGAGCAGATTCAGAGGTGTTCGGTGCCCCTGTGGCAGAGCGAACTCCTTAAATCCAACGCTGATTCCATGCCTGGTCTCGTCCTCCCTCTC
>gnl_Pinta_v2.0_PITA_000046529-RA
ATGTCTTTTCTCACCGGTAATTCTACGCAGACTAAGCAATTTTTGTTTACCCCCGAATCTGTGACCGCACTAGGCAACAAGGTGGTTGTTGAAGGTCACGAGGACGAATCCGTTTACTGGATTCACGTCTGGACTGTGGATGAGAATGGGATAGTTACGCAAGTTCGAGAGTATTTTAACACCTCTCTTGTTGTGACCGATTTCAAGCCGACCTCGGCGTCTCCGTCTGTGGGGCGAAGGCAGACTAAGCAATTTTCGTTTTCCCCCCAATCCGTGACCGTGCTGGGCAACAAGGTGGTTGTTGAAGGTCACGAGGACGAATCCGTTTACTGGATTCACGTCTGGACTGTGGATGAGAATGGGATAGTTACGCAAGTTCGAGAGTATTTTAACACGTCTCTTGTTGTGACGGATTTCAAGCCAGCCTCGGCGTCTTCGCCTGTTGGACGAAGGCAGGTGGAGTGCTCTCTCATCTGGCAAAGCGAGTTTGGACACTCTGACGACAAATCCATGCCCGGCCTCCTCCTGCCCATC
>gnl_Pinta_v2.0_PITA_000041944-RA
ATGCTTCCATGGCGCAGCCTCCTCTTCATAGCCTTCAGCTACATCGTCATACCACTTTTTGCTGCACATGCCGACGAAGAGGCTCACCGACCTACTACTTTCGTCTTCGACGGATTCAATGGAAGTCACTTGATCTTGGAGGCGGGGGCTTCGGTCATCGCCTCCAATTCTGTGCTCGCAGTCACAAACCAATCGGAATTCATGCTCGGCCGTGCGCTGTATCCAATTCCTGTGCAGATGAAAAGCAACGATACCGTTTCCTCCTTCAGCACTACCTTCGTTTTCTCCATTGTGCATCCTCCATCTGACGCAGGCGGACATGGATTGGCCTTCGTTATGACGCCTTACACATCTCCCATGGGCGCTCTGCCTGCCCAGCATCTGGGCTTGCTTAACCTCACCAGCAACGGGCAGCCCTACAATTACTTGTTCGCAGTGGAGTTCGATACTACCAGGAATGTGGAATTCAATGACCCCGATGGCAACCACGTGGGCGTGGACATCAACAACCTCGTCTCAGTCGAGGCCATGACCGCCGGCTATTGGAATGGCGAGCAATTTCATAATTTGATGGAGTTCGATACTACCAGGAATGTGGAATTCAATGACCCCGATGGCAACCACGTGGGCGTGGACGTCAACAACCTCGTCTCAGTCGAGGCCATGACCGCTGGCTATTGGAATGGCGAGCAATTTCATAATTTGAGTCTCAAGAGCGGACAAAACATACAGGCGTGGATCGATTACGATCATCTTCAAACCCGCCTCAACGTTTGCATCACAGTGGCTGGCTTGCCCAGGCCGCAGAGGCCGTTGATATCTCTGAAAATAGATCTGCGCAGCGTTCTGCAAGAAAAGATGTTCGTCGGCTTTTCAGCAGCCACGGGGAACTTTATTGAAGACCATTATGTTCTGGCGTGGAGCTTTACTACCAAAGGCACCGCGCCGCTCCTCAATATGTCGCGTCTCCCTTCCTTTACGCACATGTATTCTAGACATCCGAGGCGGGGACTCATAGCCGACATCACCGCGGCCACAGTGGTTCTCTTCCTGCTGTTGGTTGCCGCCGTGTTTTTCAAAAGAGCGAAGGACAGAGAAACGATCGAAGAATGGGAGGAGTACTGGCCCCATAGAATTGCTTACAAAGAGCTGAGCATCGCCACGAGCAGGTTCTGTGACGAAAACATTTTGGGGCACGGCGGTTTCGGCAAGGTTTACAACGGCGTTCTTCCGAGCAGTGGCCAAGAAGTCGCAGTGAAATGCATAACGAAGGAGTTCACCGAAGGAATGAAGGGGTTCGTGGCAGAGATCTCGAGCATGGGGCGCTTACGGCACCGGAACCTCGTTCAGCTCCGGGGCTGCTCAATTCCCATCCTACCAGCACCGGAGGCGGTAGTGCGGCGGCTTTACGAGGCGCTAAAGACGGGCGATGCAGAGACGGCGCAGAGGATTTTGGCTCCCGACCTGGAGTGGTGGTTTCACGGCCCTCCCGCTTACCGCCACTGTTTGATGTCTTTTCTCACCGCCGATTCTACGCAGACTAAGCAATTTTCGTTTTCCCCCCAATCCGTGACCGCACTGGGCAACAAGGTGGTTGTTGAAGGTCACGAGGACGAATCCGTTTACTGGATTCACGTCTGGACTGTGGATGAGAATGGGATAGTTACGGAAGTTCGAGAGTATTTTAACACCTCTCTTGTTGTGACCGATTTCAAGCCGACCTCGGCGTCTCCGTCTGTGGGGCGAAGGCAGGTGGGGTGCTCTCTCATCTGGCAGAGCGAGTTTGGACACTCTGACGACAAATCCATGCCCGGCCTCCTCCTGGCCATC
>gnl_Pinta_v2.0_PITA_000070643-RA
ATGGGTATAAACGAGGATGACCCATCATCCATATGTTACTCGCAGAGTCTCCCAACCCTTGGGGACTTGCAAGGGTCTGCAGAGCCTTCACCACAGAACAGGGAGGTCGTGGATTACGCAATGCCCGAGCGGAATGAAGATGCCCAAACTAGAATAGATGATTGTAATATTGAGAAAACAGGTAATGATCTTCCAAATCCAGGTTCTGAGCTCACGAATGAATATATGTGGGTGGATGATTTTATATTTAGTGATAAGTCCTTGGTAGAGCTGGCTAATCCAAACTATGCAGAGATCAGCACAGTGGAAGGAGAAGAACATATAAAGGTGGTTCGTGAGCTCTACACTGCATTGGAGTCAAGGGATGCCGAAACAGTGGAGAGGATTTTGGCCCCAGACCTAGAGTGGTGGTTCCATGGGCCACCCTGCTATCAATACCTAATGCTTATGCTCACGGGCGAACCCTACTCTCCTCACTCTTTCACCTTCACGCCTCACTCCATTACTGCTCTCGGTAACAAGGTGTTCGTCGAAGGTCGCGAGGACGAAACCCCATACTGGGTTCACGTCTGGACTGTAGAGAATGGGATAATCACTGAAGTTCGAGAATATTTCAACACAACAATCACTGTGACAGACTTTAACCCTTCGCTGCTTAGGGAGAAACAGTTATGTTCCCCTATGTGGGAGAGCAGCGCTGTGAAATCGAAGGAGAAATCCATGCCTGGCCTCGTCTTCGCCATT
>gnl_Pinta_v2.0_PITA_000001466-RA
ATGTGTTTGCTCACCGGCCGCTCCACGCGCACTCGTTTTTCCTTCGTCCTCGATTCCATCACTGCGCTTAGTCACAACCTGGTGGTGGTAGAAGGTCGCGAGGACGAATCTGTGCACTGGGTTCACGTTTGGAGTCTGGACAATGCATGTTGCATAATCACTCACCTCAAAGAATATTTCAACACCTCTCTCATCGTAACAGAGTTTAACATGCCTTCTTCCTCCTCTTCTTCGTCATCCACGTTGGCGGGGCAAGGGCAGAGTGAAATTACATGCCATAAGAATCATAGTTTACAAAGTTGGTGTCATACCCCATTTTATGAACGTTGTATTCTTGTAAGTTGCCTCAAGTTTGGTGACAATGTGCTTCACATATCATTCATTGCCAATTCTTATCTCATTTGGATATCATGCCATAGAAGCCAAAGATGTGCCCAATCTGAAGAAAAACAAATTAAAACATTCCCACGTCAGGCCTACCAAACAACAGGATGGCAA
>gnl_Pinta_v2.0_PITA_000005509-RA
ATGACAGTCAAAGTCGTGCTCGTATACCACCCACTCGTGGGGAATATCGCTGAGCTGGACTGCACTCAGACTATCTTTATCTTTAATCTCATAGACGTAAAAATCGCTTCTTCTTTCAATCGACATTACGGTCATTGTGCCTCTGTTATTCTAGAGCTGGCGAACCCAAGGGCGAGAGCGGTGGAGGAGAAGAACAAACGAGTGGTAAGGCGGCTGTACGAGGCACTAGGAACGGGAGATGCAGAGACTGTGCAAGGGATTCTGGCCCCCGACTTGGACTGGCGATTCCACGGCCCGCCCTCTTGCCAGTACTTGATGCCTCTGCTCACTGGCGTTTCCACACACACTGATTTCTCCTTCTCCCCTTACTCCATTACTGCGCTCGGCCACAACCTGGTGGTGGCCGAAGGTCGCGAGGACGAATCCGTGTACTGGGTTCACGTCTGGACTCTAGCGAATGCAGGCTGCAGAGTCACTGAACTCAGAGAATACTTCAACACCTCTGTCGTCGTGACAGAGTTCAACCCGCCCTCTTCTTCATCGTCATCTTCCACGTTGGCAGGGCAAACGCAGAGGCAGCGATGTTCCGTTCCCCTGTGGCAGAGCCACCTCATCAAATCCAACGCTAATTCCATGCCTGGCCTCGTCCTCGCTGAATCCGTGTACTGGGTTCACGTCTGGACTCTAGAGAATGCAAGCTGCAGAGTCACTGAACTCAGAGAATACTTCAACACCTCAGTGGTCGTGACGGAGTTCAACCCGCCTTCCTCTTCATCGTCACCGTCCACCTTGGCTGGGGGAAGGCAGAGGCAGCGATGTTCCGTTCCGCTGTGGCAGAGCCACCTCATCAAATCCAATGCTAATTCCATGCCTGGCCTCGTCCTCGCTGTC
>gnl_Poptr_v3.0_Potri.010G182200.1
ATGATGCGCCTTCTTACTGGTGAACAAAAAGACAACGACGTGCCGTTTGACTTCTCCCCTATCTCCATCACCTCTTTTGGAAACCTTGTGGTTGTTGAAGGGTGTAATACAAGTCGTTCCATTTCCTGGGTGCACGCTTGGACTGTTACGGATGGGATAATTACCCAGGTTAGAGAGTACTTCAATACTTCTCTTACTGTTACTCGTCTTGGAAACCAATCACAACCGTCTGATTTTAAGTCAAAGTCAAATTCATCATCAACGCCCGAAATATCTCTGTTGCATTGCCCATCCATCTGGGAGAGCACCCTATCCAATCGGGTCGGTAAGTCCGTGCCGGGTTTGGTTCTGGCTATT
>gnl_Poptr_v3.0_Potri.013G153800.1
GAGATCGAAGGAGAACATAACAAGAGGGTTGTGGTAGCCCTGTATGATGCCCTAGTCAACAAAGACATCGAAACGGCACACCGCTTGCTAGCACCTGACCTAGAGTGGTGGTTTCATGGTCCACCAATTCACCAACAACATTTGATGAACTTACTCACTGGCCAACCACCATCTTCATCTTCGTCATACCCCCTCTCCAATGTTGTCGCCTTTGGATCAATGGTCCTTGTTGAAGGGTTTAACAAGGATTGGAATGTTTCGTGGGTTCATGCATGGACTGTCACAAATGGGATCATTACCCAAGTTAGAGAATACTTCAACACTTCTGTTACTGTCACCCGTTTTGGAGATGGAGGGTCATCAATATCATCATCACCGGCGATTAGCACTTCTCAGTCTAGGGCTAGTTGCCAAAGCGTTTGGCAAAGTAAGGTCTCTGATAACAAGTCTCTGCCTGGTCTTGTTTTGGCACTC
>gnl_Poptr_v3.0_Potri.016G129600.1
ATGTCTGCCAATGCCATTGAATCCCCTATGCCGGAATCCTTTTTGAAAGTAGAAATGCAAAACAAGGGCATTGTTGATGCACTGTATAAGGGATTATCAAATGGTCACACGGGGACAGTGGCCAAACTCATAGCAAGTGATCTAGAATGGTGGTTCCATGGACCTCCACGATGCCAACACATGATGAGAATACTCACCGGGGAGTCTAGCCACACCAAGTTCAAGTTCGAGCCAAGAAGCATTGAGGTCGTCGGTGATTGTGTGATTGCGGAGGGCTGGGAAGGTGCACAAGTTTACTGGGTGCATGTATGGACCTTGAAAGATGGTGTGATCACACAATTTAGAGAGTACTTCAATACATGGCTCACCGTGAAGGATATAAGCCCACATGGTTGGGAAATTAGGCATGAGAACCACACCTTGTGGCAGAGCCACCCAAGAGACCTTTTCAGCCGCTCATTGCCTGGCCTTATTCTCGGTATT
>gnl_Poptr_v3.0_Potri.016G129500.1
ATGCCGGTATCCGATTTGAATGCAGAAATGCAGAACAAGGCTATTGTTGATGCACTATACAAGGGATTATCAAATGGTGAGATCGAGACGGTGGCCAGATTCATTGCAAGTGACCTAGAATGGTGGTTCCATGGACCTCCAAAATGCCAACACATGATGAGAATGCTCACAGGGGAGTCGAGCCAGACCAAGTTCAGGTTCGAGCCGAGAAACATAGAGGCCATTGGTGATTGTGTGATCATAGAGGGCTGGGAGGGTGCACAAGTGTACTGGGTCCATGTATGGACCTTGAAAGATGGTGTGATCACACATTTGAGAGAGTACTTCAATACATGGCTCACAGTGACAGATATTAGCCCACATGGTTGGAAAATTAGGCATGAGAACCACACCTTGTGGGAGAGCCACCCTAGAGACCTTTTTAACCGCTCATTGCCTGGCCTTGTCCTGGGCATT
>gnl_Poptr_v3.0_Potri.019G125900.1
ATGGTCACGAGTTTGAATCTCATCATCCCTATTTATTTGATAAAAATTAAGCACAAGGTAATATGGGTCTGTGCAAGTTTCAAGCCTAAAGAGCTTTCACATGAGAAGCTTAAACTGGCTACCAATCAAGCAAGCCTGGGGGAGATAGAGGAAGAACATAACAAGAGGGTGGTAATAGCCCTATATGAAGCCCTTGCTAGCAAAGACATCAAAACAGCACACCGCTTGCTACCACCTGACCTAGAATGGTGGTTCCATGGTCCACCAATCCACCAACAACATTTGATAAGCTTACTCACAAACCAATCAACATCACCATCTTCATCAACAAGACCAAGCAAGTCCTTCATTTTTCACCCTATCTCCAATATTGTTGCCTTCGGATCAATGGTACTTGTTGAAGGGTTTAATAAAGATTGGAATGTTTCATGGGTTCATGCATGGACTGTCACGAATGGGATTATCACTCAAGTTAAAGAATACTTCAATACTTCCGTCACTGTCACCCGTTTTGGAGATGGAGGATCAATAGCATCATCACCGGGTATTACTTCTCCGCCTAGAGCTAATTGCCAAAGCGTTTGGCAAAGCAAGGTCTCTGATAATAAGTCTGTGCCTGGTCTTGTTTTGGCACTC
>gnl_Poptr_v3.0_Potri.008G075200.1
ATGCGCCTTCTCACTGGTGAACAAAAAGACAACGACGTGCCGTTCGAGTTCTCGCCTCTTTCCATCACCTCTTTCGGAAACATTGTGGTTGTTGAAGGGTGTGATACCAGTCGTTCCATTTCTTGGGTGCACGCTTGGACTGTTACGGATGGGGTAATTACCCAGGTTAGAGAGTACTTCAATACCTCTCTTACTGTTACTCGTCTTGGAAACCAATCACAGTCGTCTGATTTTAAGTCCAAGTCAAAGTCATCATCAACGACTGAGATTTCTCCTGTGCATTGCCCATCCGTCTGGGAGAGTAGTCTCTCCGACCGGATCGGTAAGTCCGTTCCGGGTTTGGTTCTGGCTATT
>gnl_Prupe_v2.1_Prupe.2G258900.1
ATGCGCCTCCTCACCGGCGACCAAAACGAATCGTTTCAATTCAGTCCCCAGTCCATCGATTGCTTCGGGCCCACCGTCCTCGTCGAGGGCTGCGACCGAGATTGCTCCATCTCGTGGGTCCACGCTTGGACCGTCACTCATGGGATAGTCACCCAGGTCAGGGAGTACTTCAACACTTCCCTCACCGTAACCCGCCTCGGTAAAAATACCTCTCCCTCTTCCTCCGCTCAATCCTCGCCGTCCAGCTTCTCTTCCAAGTCCTCCTCATCGACGGCCGAGATTACCTCGTTCCATTGCCCGTCCGTTTGGGAGAGCAGCGTCTCCGATCGGGTCGGGAAGTCCGTGCCGGGTCTGGTCCTCGCAATC
>gnl_Prupe_v2.1_Prupe.6G046200.1
ATGAGTGAAACGCACAGCTTCCAGATCCAGTCTCTAGACCTGGCAAACTTTCAACCATGTCTGCAGGAGGGAGAAGATGCAGAAGAAGCGCGAAACAAAAAGACCGTGACGGCTCTCTACAGAGCCTTGACCTCCAACGACGTTGATGTCGTCCACCTCCTCCTCGCACCCTATCTGGAGTGGTGGTTCCATGGCCCACCAACCCACCAGCATTTGAACCGCCTGCTCACCGGTGCGTCACCATACGACCCGTCATTCAAGTTCGTCCCTCTCTCCATCGTCGCGTTCGGGTCAATGGTGCTGGTTGAAGGATTCGACGATTGTCGTTCGGTGTCGTGGGTGCATGCATGGACCGTGACGGACGGGATAATTACCCAGGTCAGGGAATACTACAACACGTCCGTCACAGTCACCCGGTTATCGTCACCCGAAATTAGGTCACAGTCAGGCAATTGCCAGAGTGTGTGGCAAAGTAAGTTAGCGGATAATGGGTCTGTGCCTGGCCTCGTTTTGGCACTG
>gnl_Prupe_v2.1_Prupe.6G286900.1
ATGCAGAACAATGCAATAGTGGAAGCCCTGTACAAGGCACTGGCCCAAGGCCACACAGAAGCAGTAGCAAAGCTTCTAGCAAGTGACCTCGAATGGTGGTTCCATGGCCCTCCACAGAGCCAGCACATGATGCGTGTGCTTACAGGGGAGGCAAGCCACACAGACTTCAGGTTCGAGCCAAGAAGCATCACAGAGGTTGGTGACTGTGTGATTGTTGAGGGATGGGAAGGCGCAAAGGCCTATTGGGTGCATGTGTGGACCCTCAAAGAAGGCCTCATCACCCATTTCAGGGAGTATTTCAACACGTGGCTCACTGTCAGGGATCTGAAGCCGCAGGGCTGGGAGAACTTCACTGTGTGGCAGAGCATGCCAAGAGACCTGTTCCACCGCTCCTTGCCTAGCATTCTGCTTGCTATT
>gnl_Prupe_v2.1_Prupe.6G046300.1
ATGGGGATTGATCAGGATGAAATCTCCACGGAAACCACGACTCTCGGGGAATTATTAGTGGCGGAAAACATCGGATCCCGGCACAGAAAAGTTGTCAAGGCGCTCTACAAGGCCTTGGCACTTAAAGACACTAGTACCACCTCAAAGCTCGTGGCTCCGGATCTTGAGTGGTGGTTCCATGGACCGCGGCATTGCCAGCACATGATGAGGACGCTGACCGGAGAATCGAGACACGTGGAGTTCAAGTTCAGGCCTCGGAGCATCACGCCCGTTGGTGACCGAGTGGTGGCGGAGGGATGGGAAGGATCGAAGGCGTACTGGGCGCATGTGTGGAGCGTCAAGGAAGGGATGATCACTCAGTTGCGTGAGTATTTCAACACGTGGGTGACGGTGATTGTTGGGAATTCAGAAGTTGAGGATGAGATGATGAAGCTGTGGCAGAGTGATCCTAGGGAGCGGTCTCAACGCTCATTGCCAGATATTGTACTAGCGATA
>gnl_Selmo_v1.0_73443
ATGTCTCAGAGCAGCGCCTCTCCGATTGAGAGAAATTTGGGGAAAGATCTGGCTAGCGAGCAGGAGGGCTACGCGGTGCTGCGAAATCTCTACCGGGCGGTGTCGCAGGGTGATGTAGAGATCGTCAAGGCCCTGGTGGCCGCGGACATCGAGTGGTGGTTCCACGGGCCAAGGGCGGAGCAGCATCTCATGCGCATGCTCACTGGCGCGGATCGGCTGGGATCGATCGCGTTTAGCCCCAGCAGGGTTTGCCTCGTCCAGGACAAGTTCTTGGCCGAGGGATTCTTGGACGCCTCCAAGTCGTGCTGGGTTCACGTCTTCACCATCAAGTCGGGCAAGGTCGTGGAGCTGCGCGAGTACTTCAACACCTCGGTCACGGTCACGGGCGCCGGATTCTTCACCAGGGATGACCCGCTGTGGGAAAGCGAGCTCACGTTGACATCCATGCCCGGATTGATCGTCGCGGTG
>gnl_Solly_v2.4_Solyc06g048820.1.1
ATGCAAATACTCACCGGTACTGCTAAATTCGATAACGCCTCTTTTCAATTTCTTCATAAAACCATTGACGTATTCGGCTCCGTGGTTCTCGTGGAAGGCTGTGACCCGACCCGATCTATTACTTGGGTTCACGCCTGGACTGTTACGGATGGGGTAATTACCCAGGTTAGGGAGTATTTCAATACCTCACTTACTGTAACCCGTTTTCGGAAGAAAAACCAATCCGATATTTCCTCTATTACGCCTCTGCATTGTCCCTCTGTTTGGGAGAGTAGCTTACCTAATCGGGTCGGTAAATCTGTTCCGGGTCTTGTATTGGCTCTA
>gnl_Solly_v2.4_Solyc06g050760.1.1
ATGCGCATACTAACTGGTACTGCCAACTCCGATCACTATTTCTTCAAATTCATTCCTCAAAGTGTTGACGCCTTTGGATCTACTGTCCTTGTCGAAGGTTGCGATCCTGATCACTCAATTACTTGGGTTCACGCTTGGACTGTTGATGATGGGATAATTACTCAGGTTAGGGAGTATTTCAATACCTCTCTCACAGTCACTCGACTTGACAATAGTAATAATAATAATAATTGCCCTTCATCGGATTTGTCTTCCATTGCTGCTACACGGCATTGCCCTTCTCTTTGGGAGAGTAGTTTACCTAATCGGGTGGGTAAGTCGGTTCCGGGTCTTGTTCTCGCTCTC
>gnl_Solly_v2.4_Solyc09g014940.1.1
ATGGCTCCTTCCATTTACATAGATTCCAAACCAAATATTAATTTAGAAATAGAAAACAATAATAAGTCCATAGTGAAAACTCTTTACAAGGCATTATCATGTACATGTGGTGACACTAAAAAAGTTACCGGTATTATTGTTGATGACTTAGAATGGTGGTTTCATGGACCACAAAATTGTCACTATATGATGAAATTACTCACTGGAGAAGTATCTAATAATAATAATAATTCATTCAAGTTTGAGCCAAGAAGTGTAGATGCTATCGATGATCATCGTGTTATCGTTGAAGGATGGGAAGGTGCAAAAGCTTATTGGGTACATGTTTGGACATTTAAAGATGGTGTTATTACTCAATTTAGGGAGTATTTCAATACTTGGCTTACTGTGACTGAGTTGAGGCCTATGGGTTGGGTACACTCCACCACATTGTGGCAGAGCCACCCACGAGACCTCGCGAAACGCTCACTTCCCGGCCTTATGCTAGCAATT
>gnl_Sorbi_v3.1_Sobic.009G100200.1
ATGCTTTTGGAATCTACTCACATCCCACCAATTGTTCCTCTATATAAGGACCAACCGACCTCTACTCTAGCGCACACTCCACCAGAGCAGGCTACACTACTTCTCTCCTCCCTCTATCCCGGAGCCGTTAATTCACTCACGTCGCCGATCGAGCTGGCTAGCGACAAGCGCGACGTCGTCGCCGTCGGCGGCGATGCCGGCTTCTGCGCTGATGACGGCGAGCCGTCGCCGGCAGTGAGCAGCAAGGCGGTGGTGGAGGAGCTGTACCGCGCGCTGGAGCGCGGCGACGTGGACGCCGTGCGCCGCCTGCTGAACCCGGACGTGGACTGGTGGTTCCACGGCCCGCGCGCGCACCAGCACCTGGTGCTCATGCGCCTGCTCACCGGCGCTGGCGCCGGCGCCGGCCTCCCGTTCAAGATCCGGTCCCTGGACGCCTTCGGGCCGACCGTGCTGGCCGAGGGCACCGACGTGACGGGCGCGCTCTACTGGGTGCACGCCTGGACCGTGGGACCCCGCGGCCGCGTAACCGAGGTGCGCGAGTACTGCAACACCGCGCTCGTCGTGACGAGGCTCGGCGGCGGCGGCGGTGGCGGTGGCGGTGGCGCCGACGCCGACGCCGCGGCGGCGGCGGCGGAGGAGGCCAAGGCGACGTTATCGCGGTCCCCGTCAAAGCAGGTGTGGCAGAGCCGGCTGCTACCCGACCGGGCTCGCAGGAACCTCCCTGGCCTCGTGCTTGCCATC
>gnl_Sorbi_v3.1_Sobic.001G401900.2
ATGGAGACAATACGAGCGGTGACAACTGACAACGCCCACGTCTGCTGCCACGCCCACGCCGCTACATGGGAAAAAGTTGCCAGAGTTGCCGTCGTCGCCGAGCGCCAGTGCTCGCGCACTCTGACGCCACGGCCCATTCCGCACGGCTCTGTGCCGGGGGCCGAGTCCCGAAGTAGCTCGACAGTTTCTCTCAGCCTCGAGCGGAGCGGGGAGAGGATCGGATCGGATCGGATCGGAGAGCCTACGACGCGGCAGGAGCTGGCTATCCCTCGAGGTCAGGGAGCGGCGGCGTCGCCGCGCCCGCACGAGACGGCGGAGCTGGACGCGGCGGCGGCGTTCGCCGGGGGGGAGTCGGCGGAGCAGCGCAACCGCTTCCTGGTGCTGCGTCTGTACGAGGCGCTCAACGCCCGCGACGCGCGCCGGGCGCAGGAGCTGCTGGCGCCCGACCTCGAGTGGTGGTTCCATGGGCCCCCCACGCGCCAGCACATGATGCGCCTCCTCACCGGCGCGGACCAGCGCGACAAACAGAACCGCGGCGGCGGCGGCGGGTTCGTCTTCTCCCCGCGCTCCGTCGACGCCTTCGGGTCCACCGTCATCGCCGAGGGCGCCGACGACGCGCGCCAGCTCTACTGGGTGCACGCCTGGACCGTGGGGCCCGACGGCGTGATCACCCAGCTCAGGGAGTACTTCAACACCGACCTCACCGTCACCCTCCTCTCCGGCTCCGGCGCCGTCTCCTCCACCAAGAAAGCTGACATTGCAGGCGCTCTGCCTAAGCTACAGGACGCTGCGTCTTCTTCTTCTTCCTCCTCCCCCTCGGCAGCTGCAGGGCCCAAGTGCCTGTGGCAGAGCCGCCGCGCCGACAGCGCACACAAGTCGCTGCCGGGCCTCGTCCTCGCCATC
>gnl_Sorbi_v3.1_Sobic.001G401975.1
CCAGACCTCCACCGCGTCCTCGTCTCCACCCATTTCCGTTGCAGAGTACGTAGCTCGACAGTTTCTCAAAGCCACAGCCTCGAGCGGAGCGGGGCGAGGATCGGATCGGAGAGCCTACGCGCGCGGCGCTCGCGGCAGGAGCTGGCTACCCCTCGAGGTCGTCAGGGAGCGGCGTCGCCGCGCCCGCACGAGACGGCGGAGCTGGACGCGGCGGAGGCGTCGGCGTTCGTCGCCGGGGAGTCGGCGGAGCAGCGCAACCGCTTCCTGGTGCTGTGGCTGTACGAGGCGCTCAACGCCCGCGACGCGCGCCGGGCGCAGGAGCTGCTGGCGCCCGACCTCGAGTGGTGGTTCCATGGGCCCCCCACGCGCCAGCACATGATGCGCCTCCTCACCGGCGCGGACCAGCGCGACAAGAGCCGCGGCGGTGGGGGAGTAGGATTCGTCTTCTCCCCGCGCTCCGTCGACGCCTTCGGGTCCACCGTCATCGCCGAGGGCGCGGACGACGCGCGCCAGCTCTACTGGGTGCACGCCTGGACCGTGGGACCCGATGGGGTGATCACGCAGCTCAGGGAGTACTTCAACACCGACCTCACCGTCACCCTCCTCTCCGGCGCCGCCGCCTCCGCCAAGAAAGCTGACATTGCAGGCGCTCCGCGTAAGCAGCAGGACGCTGCCTCTTCTTCTTTCTCGTCCCCCTCGGCAGCTGCAGGGCCCAAATGCCTGTGGCAGAGCCGCCGCGGCGACAGCGCACACAAGTCGCTGCCAGGCCTCGTCCTCGCCATC
>gnl_Sorbi_v3.1_Sobic.002G427900.1
ATGGAGCTGCACTTTGACCTATTTGCCCTTGACGCTTTGGATGCCCACGCCCAAGAAATTAATTGCGGCATGTGCAGGGAGCTGGCGGCGTCTACTGCTTCTAAGCTGGAGAGAGCTGCACCAGTGCGCGGCGCCACCGCCGGAGAGGGCGACGAGATAGGCATCGATCCGGGGAACGAGACTCCGGAGCAGCGCAACAAGTTCCTCGTCCTCCGCCTCTACGAGGCGCTCAACGCCCGGGACCACGCCGCCGTGCAGTCGCTCCTCGCCCCCGACCTCGAGTGGTGGTTCCATGGCCCGCCCAAGCACCAGCACATGATGCGCCTCCTCACCGGCGGCGGCGGCAGCTCTGGAGGCTTCCGCTTCGTCCCGCGCTCCGTCGACGCGCTCGTCGCCCCCACCCCCACCACCTCCACCACCGTCATCGCCGAGGGCCACGAGGGGCGGTGCTACTGGGTGCACGCCTGGACCGTGGGCGCCGATGGGGTGATCACCCAGCTCCGCGAGTACTTCAACACCGACCTCACCGTCACACGCCTCGCCGCCGTCGCCGTCGCCGCCTCCGCCAAGTGCGTGTGGCAGAGCCGCCGCCCCGACAGCGCCACCAACTCGCTGCCGGGCCTCCTCCTCGCCCTC
>gnl_Spipo_v2_Spipo23G0043900
ATGGCGGCGGAGCTTCCCCGCCGCGGCGGCAGAGTGGAAGCTCCGGCGGATCGCATCATCGGCACGCGCGCCGAACGCGCCACAACAAGGGAGGCTCGACCGGAACTGGCGAACACGGGAGATTCTTCAGTTCTGGAGGAAGAGCAGAGCGAGAGGGTGGTCCACGCCCTGTATGAGGCCCTAAACGAGCGGAACGTAGAAGCGGTGCACCGCCTGCTGGAGCCGGACATCGGGTGGTGTTTCCATGGCCCTCCGTCGTGCCAGCATATGATGCGACTGCTCACCGGAACGTCCCCCGACGAGTCCTTCTTCTTTGACCCCGTTTCCATCGCCGCCTTCGGCTCGACGGTGCTCGTCGAGGGCCAGGGCTGGTCCAGGGGCAGCACAATTCCCGTCCAGTGGATCCACGCTTGGACTGTCACTGATGGGAGAATCACCCAGGTGAGGGAATACTTCAACACCTCCCTCACGGTGACCCGCCTCGGCGACCCGGAGCTGGCGGCGCGGCCCCCCTCCGCCGGCGGCAGCAAGTCCCACTGCATGCCCCTCTGGCAGAGCAGGCTCAGCGGCGGCGCCGGGAAGAAGTCCGTCCCAGGGCTGGTCCTCGCAATC
>gnl_Stras_v2.0_SGA_v2.0_scaffold60T20941
CTGGCGTTGCCTCAGGAAGCTCTGGAGGAATCCCGCAACAAGGGGGTGGTGACCGCCCTGTATGACGCCCTGAGCGCCCGAGACGCCGACTCCGTCCGGCAGATCCTCGCCGCTGACCTCGAGTGGTGGTTCCACGGCCCGCCCTCGCACCAGTATTTGATGCGCCTCCTCACCGGAGATCAGGTATCCGGCGACGGCGACTTCCGATTCGTGCCCCACCGCGTCTCCGCCTTCGGCCCCACCGTCCTCGCCGAGGGATTCGACCCGACCCGCTCAATCGCCTGGGTCCACGCCTGGACCGTCTCCGATGGGATAATAACCCAGGTCAGGGAGTACTTCAACACGTCCCTCACCGTGACCCGCCTCGGGAGGACCGAAGGTTCGGGTTTCAGCATATCGGAGCTCCATTGCCCCTCCGTCTGGGTCAGCAGCCTCCCGGATCGGGTTGGTAAGTCCGTGCCCGGCCTCGTCCTCGCCATCTGA
>gnl_Stras_v2.0_SGA_v2.0_scaffold75T25040
ATGGAGGCCCAAAATGCAAATCCATCGCCGGATAACCAAAACGCCGCCGCCGTACGCCGCCTCTACACGGCCTTGTCGGACGGCGGGAACCCGGAAATATTGAGCCTTGTCTCCGGTGACCTCGAGTGGTGGTTTCACGGCCCGCCCAACAGCCACCACATGATGAAGGTGCTCACCGGGGAAACCCCGCCGTCAGATTTCAGGTTCGAGCCGCGGGGAGTCGCCGCCGTGGGCGGCGGCGGTGGGTGCGTGGTGGCGGAGGGTTGGAAGGGCGATCAGGTGTATTGGGTGCACGTGTGGACCGTCGAGGGCGGCCGGATCACGCAGCTAAGGGAGTATTTCAACACGTGGCTGACGGTGAAGGACCTGAGGCCGCTGCGTTGCTCCTCCGGCGCCGGAGCCGCTACTCTGTGGCGGAGCCACCATGATGACGTCCGGTCGATGCCTGGGCTGATGCTGCCCATTTGA
>gnl_Theca_v1.1_Thecc1EG042245t1
ATGAGATCACGAGAATACGTTAGCCAAGTACATAGAAAATTACATGGATGTCATCTACAGATATCCAGGATTGAAAAGCCACGAATGACCTTGAACTTTTCCCAGGAGTGGAGGGTATCCCAACTTTCCAATTCCAGGTCGATCCCTTATCTCCCACCCCAAAGTATCCTCAAGATTAAACATCACCCTTCATTTCCTTTCTCTGGCGGTCTAGCTTTATTAGCCGAAGAACTGGCGAACAATCAAGCGAGACTGGAGGGCCAAGAGGAAGAATACTCTAACGAAAGGGTGGTCAGAGCCCTTTACGACGCACTGAATTCTCGAGACGTTGAGACGGTGCACCGCCTTCTGGCAGCAGACCTCGAGTGGTGGTTTCACGGCCCGCCATCACATCAGCATTTGATGCGGTTGCTCACTGGATCAACTGAACCCTTCATTTTTGTTCCTCTGAGAGTTGCTGCCTTCGGTTCCTTGGTCATTGTCGAGGGTTACAACAAGGAACGCGACGTTTCTTGGGTGCATGCTTGGACCGTCACTAATGGGATAATAACTCAAGTTAGGGAGTATTTTAACACATCTCTCACCGTCGCCCGACTTAGCAACTCGGAGGGAGGTCCACCGTCGATATCATCGGCCCCGACTGTCCTAGCTAATTGCCAGAGTATTTGGCAGAGCAAGCTCTGTGATGACAAGGCTGTGCCTGGCCTTGTTTTAGCTCTC
>gnl_Theca_v1.1_Thecc1EG042413t1
ATGAATATCTTCACTAGGAGGCATATGACTAATTTTCTGTGTCATAAGATCAAAGGAAGGAAAATCCAATTGGAGAATCAAAGCCAGGTTGATGACTTCCTCTATAAAGCCGCGTCTCATCCTCACATAAGGCCTTCACCAGTTCCTTCTGGTTTTTCCCTCTCCAATTTCTGCCTCAAGAAACCTCTCTCTCAGAAACCATCGTTTCTTGTTCTTTCCTTGCTTTCTTTGCTTTCTAGCTTTCCAGGCGTTCTCTTTCAAGAACTGGCTAACACACAGGAAAAAATTCTGGAGGAAACCAACAAGAACCAAGAGGTGGTTCTTGCCTTCTATGAGGCCTTAAAGACTCGAGACGTCGAGACTGTTCACCAAATCCTTGCTCCTGACCTTGAGTGGTGGTTCCATGGCCCTCCCACCCACCAGTTTATGATGCGCCTTCTCACTGGAGCTTCATCAGACGACTCTTTCCATTTCGAGGTTGATCCTCTTTCTGTCACCACCTTTGGGTCCACCGTCATCGTTGAAGGCTGTGATCACAGCCGCTCAATCTCCTGGGTTCACGCCTGGACTGTTACTGATGGGATAATCACCCAAGTGAGGGAGTACTTCAACACTTCTCTCACTGTCACCCGCCTTGGAAACTCACACCAATCTCCACCGTCACCATCATCACCATCCTCTCCTTCTGCTCCTTCATCAACGGCTGAGATAGCCCCTGTGCATTGCCCCTCCGTCTGGGAGAGCAGCTTTTCCAACCGGGTTGGAAAGTCTGTGCCGGGTCTCGTCCTGGCAATT
>gnl_Utrgi_v4.1_Scf00122.g9537.t1
ATGGAGAGTTACACTAGGGGCATCGGAAGCGGATCCGGCCCAGGACGAACATGGTGTTACTATGGGCCATCAGAAACGGGAAAAGCAGAGACACGGCGCCGCTGGCCCACAGCGCTGCCTGCCTTGAGCCTTCGTTGGGCGCAGGTGCTCTTCCCATTTTACCCCCGAGGGGTGTGTAATCTCCCCAAGCTACCCCTTCAGCGCTATCTATTTATACCTTGGGCGACATTCGTTGTTCCCATCCACAGCACACCTGACCAGAGGCAAGTCTATTTCGATTCGCGGGAACTGGCTACAAATCAAGAAGCGCTGGAGAAAGCAAACAGGGCGGTTGTTGCCGCAGTCTATGAAGCCCTGAGCAGCCGCGACGCGGAGAAGATCCAGAAGATTCTCGCGCCGGACCTCGAGTGGTGGTTCCATGGTCCTCCCTCTCATCAGTTTTTGATGCGCCTCCTCACTGGAGATCAGGAGACGTTCCGGTTCGTTCCTCACAGCATCTCGGCCTTCGACGGCGTCGTCCTCGCGGAGGGATTCGATCAACGCCGTTCCATCGCCTGGGTTCACGCCTGGACAGTGTCGGACGGTATTGTCACGGAGGTGAAGGAGTACTTCAACACCTCCCTTACTGTCACGCGTTTTAGAAACACCGAGGACTCATCATCATCATCATCTTCTGGCATCTCGCCGCTACATAATTGCCCCTCCCTCTGGGCGAGCAGTCTCTCCGATCGCATCGGGAAATCCGTGCCTGGTGTGGTGCTCGCCATC
>gnl_Utrgi_v4.1_Scf00354.g16133.t1
ATGTCGATAAGTGTTCAGAAGCAACTCTACTCCATCCCTGACCAGGCTCAGTCCCAGTTCCACGCGTGGAATCGGGCCCGCAATCCACCCAACCCGTTGTTCGATCTGCAGTCTATTCGGCTACACAATGCCGGGCGGGAACCCGTAGAGCTGGGTTTAGCTAAACCCAAAGGGGGGGGAGGGGAAGCCCTGGAGGAAGCGAACAAAGCGGTGGTCGCCGCCGTCTATGAAGCACTGAGCCGCCACGACGCGGACACGATCCACGAGATCCTCGCGCCGGACCTCGAGCGGTGGTTCCACGGTCCTCCGTCGCACCAATTTCTGGCACGTGTTCTCACAGGAGATCAGCGCGGCACGTTCCAATTCGTGCCTCACAGCATCGCAGCGATCGGCAGCGTCGTCCTCGCCGAGGGATTCGATCAGCTGCTATCCATCGCTTGGGTCCACGCCTGGACCGTCACCAATGGGGTGGTTACTCATGTGAGGGAGTATTTCAACACCGCGGTTACAGTGACGCGTATTGGAAACGCGAAGGGGTCTGATTGCGCGCCTGTCTCGGATCCGCATTCCGCTTCCGTTTCCGTTTGGGAGAGCACTCTTTCGGGTCGGGTCGGCAAGTCCGTGCCCGGATTAGTGCTCGCCATC
>gnl_Utrgi_v4.1_Scf01120.g23808.t1
ATGCAGGGCGACGTCGCCGCCACCGTGGGTAGACTCTACGAGGCGGTTGCAGGTGGGGGACGCAGAATCATCTCAGATATCGTGGCTGGCGACCTGGAGTGGTGGTTTCATGGCCCGCATCACTGCCAGCACATGATGAAGATGCTGACGGGAAGGTCGTGTCCGACGGAGTTCAAGTTCGATCCTAAGAGCATCAACGCCGTCGACGACGACTGCGTCGTGGTGGAAGGGTGGGAGGGGAGGAATGTGTACTGGGTGCATGTCTGGACCTTGAGAGATGGGTTGATCGTGAATTTGAGGGAGTATTTCAACACTTGGTTGACGGTGACGTGCGTGAGGGTGGTGGATCGCCCCGTGCCGACGACTTTGTGGCGGAGCCACCTCCTACGGCAGCAGCCTGGGGAACGGTCTTTGCCGGAGTTGGTGCTCGCCATC
>gnl_Vitvi_Genoscope.12X_GSVIVT01030243001
ATGGCAGGCAATGATATTGAGTATTCTTCCATGTCTATGGAGGTAGAAAGCCAAGACAAGGCCAATGTCATTGAACTCTACAATGCATTGGCCAATGGCGACACTCAAATTGTGGCCGGGCTTCTAGCCAGTGACCTTGAATGGTGGTTCCATGGCCCTCCACTATGCCAACACATGATGCGGGTGCTCACTGGGGAGTCGGTCCACACGGAGTTCAAGTTCGAGCCTCGGAGCATCACTGCCATTGACGGCTGTGTGATTGCTGAAGGCTGGGAAGGAGCACAAGCATACTGGGTTCATAGCCCCACGCTGTGGCAGAGCCAGCCTCGGGACCTTGCCAAACGCTCGCTGCCAGGCCTTCTGCTTGCCATC
>FraveV4A2_3g39910.t1
ATGGGGATCCGCCATTTTGACGAAACCCTACCGGAAAACTCCGGTAGTACTCTCCGTGAGTTAATGATGGCGGAACATCCCCCATCCCACCACAGAAAAATTGTCAAGACGCTCTACAAAGCCCTAGCACACAGAGACACCAGAACCACAGCAAAGCTAGTGGCTCCGGATCTCGAGTGGTGGTTCCACGGACCGCCGCAGTGCCAGCACATGATGAGAATGCTAACCGGGGAGTCGAGGCAGTTGAAGTTCAAGTTCCGGCCGCGCAGCCTCAAGGCGGTCGGGGACCGTGTGGTGGCGGAGGGATGGGAAGGTAAGAAGGAGTACTGGGTGCAGGTGTGGACTGTTAACAAGGATGGGATGGTGACTCAGTTGCGCGAGTATTTCAATACGTTGGTGACGGTGATGGTTAGGGTTTCGGAGGCCGACGACGAGATGGTGAAGCTGTGGCAGAGTGACTCAAAGGAGCGGTTCCGGCGTTCGTTGCCGGATATTGTGCTAGCTATC
>FraveV4A2_3g39920.t1
ATGTCCCAAAACGAGAACCATATCCAGCTTCCACATTCAAAGCCACCATTCCCAGAACACAAAGCTAGCCTTCAACAACTCAGAGTTCCAGAACTGGCAAACCCTAAAGAATGTGGCCTTGGGGGAGAAGCAAATGGAGACGTAGAGTCTCGCAACAAGAGAGCCGTCAAGTCTCTCTACGACGCCTTCAACTCCAAAGACGTTGACGTAGTTCACCTCCTCCTCGCGCCCTACCTAGAGTGGTGGTTCCACGGCCCCCCAACTCACCAGCATTTGAACCGCCTCCTCACCGGCGCACCGCCCTACGACTCGTCGTTTAAATTCGCTCCGCTGTCGATTGTTGCGTTCGGATCAATGGTGGTGGCTGAGGGATACGACGAGGGTCGTTCAGTGTCGTGGGTGCATGCGTGGACTGTCACTGATGGGATAATTACCCAGGTGAGGGAGTACTACAACACGTCGGTCACTGTTACCAGGTTATATTCACCGGAAATCACATCGCCGTCGGGTAGTTGCCAGAATGTTTGGGAGAGTAAGCTCTCTGATAATAAGTCTGTACCTGGCCTCGTATTGGCTCTA
>FraveV4A2_6g10320.t1
ATGCAGGACAACAAGGCTATTGTGGAGGCTTTGTACAAGGCGTTGGCCCAAGGCCAAACCGAGACAGTGGCGAAGGTTTTAGCTACTGACCTGGAATGGTGGTTCCATGGTCCTCCGAAGTGCCAGCACATGATGAAGGTGCTGACAGGGGATTCCGGTCACGTTGGCTTCAAGTTCGAGCCGAGAAGCGTAACGGAGATTGGTGACTACTGTGTTATTGCTGAGGGCTGGGAAGGAGCTCAGGCTTACTGGGTTCATGTGTGGACGATCAAGGATGGTTTGATCACTCAGTTCAGGGAGTATTTCAACACGTGGCTGACTGTGAGGGATCTGAAGCCGCTAGGGTGGAAGGAGAGTAAGAGCTTCACTGTGTGGCAGAGCATGCCAAGGGACCTGTTCCACCGTTCTTTGCCAAGCCTTCTGCTAGCTATT
>Maldo_HF_12729
ATGGAGGGAGAAGATTCCGAAAAAGCCAAAAACAAAACGACAGTGACGGTTTTATACCAAGCCTTAACCTCCAAGGACGTTGATGTCGTCCACTTTCTCCTCGCACCCTACCTCGAGTGGTGGTTCCATGGCCCTCCAACTCACCAACATCTGAACCGCCTACTCACCGGTGCCCCACCTTATGACTCATCGTTCAAATTCATCCCTCTCTCGATCATTGCATTTGGATCAATGGTGCTGGTTGAAGGATACGATGATGTTCGTTCCATTTCGTGGGTGTATGCGTGGATCTTCACTGATAAGATTATTACCCAAGTCATGGAATACTACAATACGTCCGTCACGATCACCCGGTTATCCTCACTACATATTAGATCACAACTGGGGAATTGCCAATATGTCTGGCAGAGTAAGCTCTCGGATAACAAGTCTGTGCCTGGCCTCGTTTTGGCGCTA
>Maldo_HF_15546
ATGCAGAACAAGGCAATTGTTGAAGCTCTCTACAAGGCATTGGCACAGGGCAAAACAGACACAGTGGGAAAGCTTCTAGCCAGTGACCTAGAATGGTGGTTCCATGGCCCCCCAAAGAGCCAGCACATGATGCGCGTGCTCACAGGGAAGTCCAGCCACACTGACTTCAGGTTCGAGCCCAGAAGCATCACAGAGATTGGAGATGGTGTGATCATTGCCGAGGGATGGGAAGGGGCCAAGGCCTACTGGGTCCATGCGTGGACCCTCAAAGATGGGTTGATTACGCAGTTCAGGGAGTATTTTAACACGTGGCTGACTGTGAGGGATCTGAAGCTGGAGGGGTGGGAGAGCTTCACTGTGTGGGAGAGCATGCCGAATGACCTGTTCCACCGCTCCTTGCCAGCCCTATTGCTTGCTATT
>Maldo_HF_37857
ATGCAAAACAAGGCAACTGTTGAAGCTCTCTACAAGGCGTTGGCACAGAGCCAAACAGACACAGTGGGAAAGCTTCTAGCCAGTGACCTAGAATGGTGGTTCCATGGCCCCCCAAAGAGCCAGCATATGATGCGCGTGCTCACGGGGGATTCCAGCCACACTGACTTCAGGTTCGAGCCCAGAAGCATCACAGAGATTGGTGGTGGTGTGATCATTGCTGAGGGATGGGAAGGGGCAAAGGCCTACTGGGTCCACGTGTGGACCCTCAAAGATGGGTTGATCACTCAGTTCAGGGAGTATTTTAACACGTGGCTGACTGTAAAGGATCTGAAGCCGGAGGGATGGGAGAGCTTCACTGTGTGGCAGAGCATGCCGAGGGACCTGTTCCACCGCTCCTTGCCAACCCTATTGCTTGCTATT
>Maldo_HF_40045
ATGGAGGGAGAAGACTCCGAAGAAGCCAAAAACAAAACGACAGTGACGGCTTTATACCAAGCCTTAACCTCCAAGGACGTTGATGTCGTCCACCTTCTCCTCGCACCCTACCTCGAGTGGTGGTTCCATGGCCCCCCAACTCACCAGCATCTGAACCGCCTACTCACTGGTGCACCACCGTATGACTCATCATTCAAATTCGTCCCTCTCTCGATCATTGCATTTGGATCAATGGTGCTGGCTGAAGGATACGACGAGGTTCGTTCCGTTTCGTGGGTGCATGCGTGGATCTTCACTGATGGGATTATTACCCAGGTCAGGGAATACTACAACACGTCCGTCACGGTCACCCGGTTATCCTCACAGCATATCAGATCACAACCGGGGAATTGCCAGTGTCTCTGGCAGAGTAAGCTCTCAGATAACAAGTCTGTGCCTGGCCTCGTTTTGGCGCTA
>Malba_035793
ATGGAGAGAGAAGATTCCGAAGAAGCCAAAAACAAAACGACAGTGACGGCTTTATACCTAGCCTTAACCTCCAAGGACGTTGATGTCGTCCACCTTCTCCTCGCACCCTACCTCGAGTGGTGGTTCCATGGCCCCCCAACTCACCAGCATCTGAACCGCCTACTCACTGGTGCACCACCGTATGACTCATCGTTCAAATTCGTCCCTCTCTCGATCATTGCATTTGGATCAATGGTGCTGGCTGAAGGATACGACGAGGTTCGTTCCGTTTCGTGGGTGCATGCGTGGATCTTCACTGATGGGATTATTACCCAGGTCAGGGAATACTACAACACGTCCGTCACGGTCACCCGGTTATCCTCACCGCATATCAGATCACAACTGGGGAATTGCCAGTGTCTCTGGCAGAGTAAGCTCTCAGATAACAAGTCTGTGCCTGGCCTCGTTTTGGCGCTA
>Malsi_03g004950
ATGGAGGGAGAAGACTCCGAAGAAGCCAAAAACAAAACGACAGTGACGGCTTTATACCAAGCCTTAACCTCCAAGGACGTTGATGTCGTCCACCTTCTCCTCGCACCCTACCTCGAGTGGTGGTTCCATGGCCCCCCAACTCACCAGCATCTGAACCGCCTACTCACTGGTGCACCACCGTATGACTCATCATTCAAATTCGTCCCTCTCTCGATCATTGCATTTGGATCAATGGTGCTGGCTGAAGGATACGACGAGGTTCGTTCCGTTTCGTGGGTGCATGCGTGGATCTTCACTGATGGGATTATTACCCAGGTCAGGGAATACTACAACACGTCCGTCACGGTCACCCGGTTATCCTCACAGCATATCAGATCACAACCGGGGAATTGCCAGTGTCTCTGGCAGAGTAAGCTCTCAGATAACAAGTCTGTGCCTGGCCTCGTTTTGGCGCTA
>Malsi_04g008660
ATGGAGGGAGAAGATTCCGAAGAAGCCAAAAACAAAATGACAGTGACGGCTTTATACCAAGCCTTAACCTCCAAGGACGTTGATGTCGTCCACCTTCTCCTGGCACTCTACCTCGAGTGGTGGTTCCATGGCCCCTTAACTCACCAGCATCTAAACCGCTTACTCACCGGTGCACCATCGTATGACTCATCGTTCAAATTCGTCCCTCTCTCGATCATTGCATTTGGATCAATGGTTAGGGAACACTACAGCACGTCTGTCACGGTCACCCGGTTATCCTCACTGCATATCAGATCACAACCGAGGAATTGCCAATGTGTCTGGCAGAGTGATGACGTGTCCGTCTACTCCAACTGGACTGCTTCCATTGCAGCAAAGATCGTGCAACCCACTATCCTTCAGCCAGGCGTCGTGGTATACGATGGGGTCTGCCATATCTGCCATGGAGGGATGAAGTGGGTGATCAAAGCTGACAAAGACCTCTTGGTGGTTGAAATCACCCCATACTGGATCCGTGGTGTGGGCCTTGCCGTA
>Malsi_14g006450
ATGGCTTCTGAAGTAGCACCTCAGCTTCATTCTCTTCTTGATCGCTCTCCCGCTCCTTACTCCTGCGATGCTTGTTTTCCAAGCACGGGATCAGCTACAATGGCCAGCTATTTTACAACGCCATCAAACGACGAACGGGATTCGTTGTCCAGGACGATGTTCTGTACCCGCATCTCAAGGCCAGAATTCCTGGAGCTCCTCAAATTCATTAGAGAAGTTGTCTCTAGACCCAAGTACTCAGTCCATCTTGATGGACCCTCCCATTCTTGTGATCGCACAGAAGTTGGTGACAGTGATAAATCTTGGCTAGAGAAATGTTGTCTCGATTTTGCCATTGATCATCGCCCCGACCTCGAGTGGTGGTTCCACGGTCAGTCGACCCATCAGTTCTTGATGCACCTCCTCACCGACTCTCCAAAAAAATCGTTTCAGCTCGTCCCCCAGTCCATCACCTCCTTTGGTCCCCCCGTTCTCGTCGAGGGCTGCGACCGCGACTGCTCCATTTCTTGGGTCCATGCCTGGACCGTCGTCCACTCCATCTTAAAGTTTCACCTGATTAGTCGGAGATTCAGAGAATCCAGTGAAATGGGAGCTCATCGATTTGACGAGGAAGAAGAAGAAGATGGAAGACTGGGC
>Malsi_15g011340
ATGGATGGTTCGCTGCTGGGATTAATTGCCCATGGCATCAAGAGTCTATCTGCAACTGTGACATACGTAAGGTTTAGTTATATGCCGCGTCTTTGTGATGGTGTTGACAAAAATCCGTACAAAACGTACGGACGAACTTGGAACCAACCATTTCACGCACGGATCGACGTCAAGAAGGGAGCTTTAGATCATCTCCACGAAGCTCAGAAAAGAAAAACCAAGCGATTTGGACGTCGGAAACTGGAGATTGGCGAGTTTGAAAATATGGCTAGATTATCGAAGCTTTTCCGGCGAGATCCCAAACCGGCAACACAGAGGTCACCGGCGCCGGACTCCAGCGAACCAAGGAAGAAGGAGGAGAATATTCTGTCAACTTTGACAGAATATTCTGACGCCGTCAGATTCACGGTCGGATTTACGTTGTTCCAAGACCCCTCCGGTTTTGTGCATCAACATTTGGCACCGTCTGTGGGAAACGATATGAAAAGTTGTGTCGACCTGGCAAACTCTCAACTACGTCCGATAGAGGGAGAAGATTCCGAAGAAGCCAAAAACAAAACGACAGTGACGGCTTTATACCAAGCCTTAACCTCCAATGACGTTGATGTCGTCCACCTTCTCCTCGCACCCTACCTCGAGTGGTGGTTCCATGGCCCCCCAACTCACCAGCATCTGAACCGCCTACTCACCGGTGCACCACCGTATGACTCATCATTCAAATTCGTCCCTCTCTCGATCATTACATTTGGATCAATGGTGCTGGCTGAAGGATACGACGATGTTCGTTCCATTTCGTGGGTGTATGCGTGGATCTTCACTGATAGGATTATTACC
>Malsy_03g005300
ATGGAGGGAGAAGATTCCGAAGAAGCCAAAAACAAAACGACAGTGACGGCTTTATACCAAGCCTTAACCTCCAAGGACGTTGATGTCGTCCACCTTCTCCTCGCACCCTACCTCGAGTGGTGGTTCCATGGCCCCCCAACTCACCAGCATCTGAACCGCCTACTCACTGGTGCACCACCGTATGACTCATCGTTCAAATTCGTCCCTCTCTCGATCATTGCATTTGGATCAATGGTGCTGGCTGAAGGATACGACGAGGTTCGTTCCGTTTCGTGGGTGCATGCGTGGATCTTCACTGATGGGATTATTACCCAGAAGTTCTGGGAAAGAGGCAGAGTTGTGCCAACTTTGAGTTTTGATTTTGTGCGATGCGATCATACTCCTCCATCATTGGTTGACATCCTCGTCGATGGTGACAAAGATCATCGAGTCGAGTTAGAGTTTTTGGGTTTGCAGTTTGCACAGACGCAAAGCAAAGAGACGAGGAACGAC
>Malsy_04g008280
ATGGAGGGAGAAGATTCCGAAGAAGCCAAAAACAAAACGATAGTGACGGCTTTATACCAAGCCTTAACCTCCAAGGACGTTGATGTCGTCCACCTTCTCCTCGCACCCTACCTCGAGTGGTGGTTCCATGGCCCCTTAACTCACCAGCATCTAAACCGCCTACTCACCGGTGCACCATCGTATGACTCATCGTTCAAATTCGTCCCTCTCTCGATCATTGCATTTGGATCAATGGTACTGGCTGAAAGATACGACGATGTTCATTCCGTTTCGTGGGTGCATGCGTGGATCTTCACTGATGGGATTATCACCCAGGTTAGGGAACACTACAGCACGTCTGTCACGGTTACCCGGTTATCCTCACTGCATATCAGATCACAACCGGGGAATTGCCAATGTGTCTGGCAGAGTGATGACGTGTCCGTCTACTCCAACTTGACTACTTCCGTTGCGGCGAAGATTGTGCAACCCACTCTCCTTCAGCCAGGTGTCGTGGTATATGATGGGGTCTGCCATATCTGCCATGGAGGGATGAAGTGGGTGATCAAAGCTAACAAGTATAGAAAAGATCAATTTCTACCAAAT
>Malsy_04g014980
ATGCAGAACAAGGCAATTGTTGAAGCTCTCTACAAGGCATTGGCACAGGGCAAAACAGACACAGTGGGAAAGCTTCTAGCCAGTGACCTAGAATGGTGGTTCCATGGCCCCCCAAAGAGCCAGCACATGATGCGCGTGCTCACAGGGAAGTCCAGCCACACTGACTTCAGGTTCGAGCCCAGAAGCATCACAGAGATTGGAGATGGTGTGATCATTGCCGAGGGATGGGAAGGGGCCAAGGCCTACTGGGTCCATGCGTGGACCCTTAAAGATGGGTTGATTACGCAGTTCAGGGAGTATTTTAACACGTGGCTGACTGTGAGGGATCTGAAGCTGGAGGGGTGGGAGAGCTTCACTGTGTGGGAGAGCATGCCGAATGACCTCTTTTCGGGGTTGGAAATGGCTTCTGGTGAGGTATTACTCGGCAACGGTGGATTGGGTTTTGCTTGGATGGACTGGAATACTGATGGTGGAATGGCAGTGGAAGCTTCT
>Malsy_11g005110
ATGTCTGCTGGAGGGAGAACATTCGGAAGAAGCCAGAAACGAAACGACAGTGACGGCTTTATACCAAGCCTTAACCTCCAAGGACCCCCGTATCTCGAGTGGTGGTTCCATGGCCCCCCAACTCACCAGCATTTGAACCGCCTGCTCACCGGCGCACCTCCGTATGACTCATCGTTCAAATTTGTCCCTCTCTCGATCGTTGCATTTGGGTCAATGGTGCTGGCTGAAGGATACGACGAGGTTCGTTCGGTTTCGTGGGTGCATGCATGGACCGTCAAGGATGGGATTATTACCCAGGTCAGGGAATACTGCAACACGTCCGTGACGGTCACGCGGTTATCCTCACCGGATATCAGATCACAGCGGGGGACTTGCCAGAGCGTCTGGCAGAGTAAGCTCTCGGATAATAAGTCTGTGCCTGGCATCGTTTTGGCGCTA
>Malsy_12g016830
ATGCAAAACAAGGCAACCGTTGAAGCTCTCTACAAGGCGTTGGCACAGAGCCAAACAGACACAGTGGGAAAGCTTCTAGCCAGTGACCTAGAATGGTGGTTCCATGGCCCCCCAAAGAGCCAGCATATGATGCACGTGCTCACGGGGGATTCCAGCCACACTGACTTCAGGTTCGAGCCCAGAAGCATCACAGAGATTGGTGGTGGTGTGATCATTGCTGAGGGATGGGAAGGGGCAAAGGCCTACTGGGTCCACGATCTGAAGCCGGAGGGATGGGAGAGCTTCACTGTGTGGCAGAGCATGCCGAGGGACCTGTTCCACCGCTCCTTGCCAACCCTATTGCTTGCTATT
>Malsy_14g005440
ATGCTCCATGTCTCCGATTGCAAAGAGAACTTGGCCAGGCTTGAATGCGAGAAGGGTAGGGTAGGCTTGAACTGGGTTTCTGCAGATTTGAGACAGGCCCGCCGTAAGAGAGAAGGACGAGGAGGGAGGTTCTGGGCCTCAAATTTCATGGCTTCTGAAGTAGCACCTCAGCTTCCTTCTCTTCTTGATCGCTCTCCCGCTCCTTGCTCCTGCGATGCTTGTTTTCCGAGCACGGGATCAGCTACAATGGCCAGCTATTTTACAGCGCCATCAAACGACGAACGGGATTCGTTGTCCAGGACGACGTTCTATACCCGCATCTCACGGCCAGAATTCCTGGAGCTCCTCAAATTCATTAGAGAAGTTGTCTCTGGACCCAAGTACTCAGTCCATCTTGATGGACCCTCTCATTCTTGTGATCGCACAGAAGTTGGTGACAGTGATGAATCTTGGCTAGAGAAATATTGTCTCGATTTTGCCATTGATCATCGCCCCGACCTCAAGTGGTGGTTCCACGGTCCGTCGACTCATCAGTTCTTGATGCACCTCCTCACCGACTCTCCAAACGAATCGTTTCAGCTCGTCCCCCAGTCCATCACCTCATTTGGTCCCCCCGTTCTCGTCGAGGGCTGCGACCACGACTGCTCCATTTCTTGGGTCCATGCCTGGACCGTCGTCCACTCCATCTTAAAGTTTCACCTGATTAGTCGGAGATTCAGAGAATCCAGTGAAATGGGAGCTCAT
>Maldo_GDDH_01G1160900
ATGTCCCAAGTGGTACATTTCTTCCTAATGTTGGAAGATGTCCCAAGTTCGAATGTTAGGCAAGAACTGGCTAACTCTCTGGAAGCTCTGGAAGACACTGAGTCCAGCAATCGAAGGGTGGTGCTCGCCCTTTATGACGCCCTGAGCTCCCGCGACGTCGACACGGTGCTCAAGATCGTCGCCCCCGACCTCGAGTGGTGGTTCCATGGTCCGCCGACCCACCAGTTCTTGATGCGACTCCTCACCGGCTCCCAAAACGAATCGTTTCAGTTCGTCCCCCAGTCCATCGCCTCCTTCGGCCCCACCGTCCTCGTCGAGGGCTGCGACCGCGACTGCTCCATTTCCTGGGTCCACGCCTGGACCGTTGCCAGTGGTGTAGTCACCGGCGTCCGCGAGTACTTCAACACTACCCTCACTGTCACGCGCCTGGGAAACAACAGCCACAGAAACTCTCCCGCCTCCTCCGCTAAATCCTCGTCCGGGTTTTCCTACGAGGCGTCGTCGTCGGCGGCCGAGATTACCTCGTTCCATTTCCCGTCGGTTTGGGAGAGCAGCATCTCCAATCGGGCCGGGAAGTCCATGCCGGGTCTGGTCCTCGCAATC
>Maldo_GDDH_03G1057800
ATGGAGGGAGAAGATTCCGAAGAAGCCAAAAACAAAACGACAGTGACGGCTTTATACCAAGCCTTAACCTCCAAGGACGTTGATGTCGTCCACCTTCTCCTCGCACCCTACCTCGAGTGGTGGTTCCATGGCCCCCCAACTCACCAGCATCTGAACCGCCTACTCACTGGTGCACCACCGTATGACTCATCGTTCAAATTCGTCCCTCTCTCGATCATTGCATTTGGATCAATGGTGCTGGCTGAAGGATACGACGAGGTTCGTTCCGTTTCGTGGGTGCATGCGTGGATCTTCACTGATGGGATTATTACCCAGGTCAGGGAATACTACAACACGTCCGTCACGGTCACCCGGTTATCCTCACCGCATATCAGATCACAACCGGGGAATTGCCAGTGTCTCTGGCAGAGTAAGCTCTCGGATAACAAGTCTGTGCCTGGCCTCGTTTTGGCGCTA
>Maldo_GDDH_04G1079700
ATGGAGGGAGAAGATTCCGAAGAAGCCAAAAACAAAATGACAGTGACGGCTTTATACCAAGCCTTAACCTCCAAGGACGTTGATGTCGTCCACCTTCTCCTGGCACTCTACCTCGAGTGGTGGTTCCATGGCCCCTTAACTCACCAGCATCTAAACCGCTTACTCACCGGTGCACCATCGTATGACTCATCGTTCAAATTCGTCCCTCTCTCGATCATTGCATTTGGATCAATGGTACTGGCTGAAAGATACGACGATGTTCATTCTGTTTCGTGGGTGCATGCGTGGATCTTCACTGATGGGATTATTACCCAGGTTAGGGAACACTACAGCACGTCTGTCACGGTCACTCGGTTATCCTCACTGCATATCAGATCACAACCGAGGAATTGCCAATGTGTCTGGCAGAGTAAGCTCTCGGATAACAAGTTTGTGCCTGGTCTCGTTTTGGCGCTA
>Maldo_GDDH_04G1168600
ATGCAGAACAAGGCAATTGTTGAAGCTCTCTACAAGGCATTGGCACAGGGCAAAACAGACACAGTGGGAAAGCTTCTAGCCAGTGACCTAGAATGGTGGTTCCATGGCCCCCCAAAGAGCCAGCACATGATGCGCGTGCTCACAGGGAAGTCCAGCCACACTGACTTCAGGTTCGAGCCCAGAAGCATCACAGAGATTGGAGATGGTGTGATCATTGCCGAGGGATGGGAAGGGGCCAAGGCCTACTGGGTCCATGCGTGGACCCTCAAAGATGGGTTGATTACGCAGTTCAGGGAGTATTTTAACACGTGGCTGACTGTGAGGGATCTGAAGCTGGAGGGGTGGGAGAGCTTCACTGTGTGGGAGAGCATGCCGAATGACCTGTTCCACCGCTCCTTGCCAGCCCTATTGCTTGCTATT
>Maldo_GDDH_07G1228900
ATGCGCATCCTCACCGGCTCCCAAAAAGAACCCTTTCAGTTCGTCCCCCAGTCCTTCGCCTCCTTCGGCCCCACCGTCCTCGTCGAGGGCTGCGACTGCGACTGCTCCATTTCCTGGGTCCACGCCTGGACTGTCGCCAATGGGGTAATCACCGGGGTCCGCGAGTACTTCAACACTTCCCTCACCGTCACGCGCCTCGGAAACAACACCCAGAACAACTCTCCCGCCTCCTCCTCTAAATCCTCGCCGTCCGGGTTTTCCTCCAATTCGTCGTCGTCGTCGACAGCCGAGATTACGTCGTTCCATTGCCCGTCCGTTTGGGAGAGCAGCGTCTCCAATCGGGTCGGAAAGTCCGTGCCGGGTCTTGTCCTCGCAATC
>Maldo_GDDH_12G1182200
ATGCAAAACAAGGCAACCGTTGAAGCTCTCTACAAGGCGTTGGCACAGAGCCAAACAGACACAGTGGGAAAGCTTCTAGCCAGTGACCTAGAATGGTGGTTCCATGGCCCCCCAAAGAGCCAGCATATGATGCACGTGCTCACGGGGGATTCCAGCCACACTGACTTCAGGTTCGAGCCCAGAAGCATCACAGAGATTGGTGGTGGTGTGATCATTGCTGAGGGATGGGAAGGGGCAAAGGCCTACTGGGTCCACGTGTGGACCCTCAAAGATGGGTTGATCACTCAGTTCAGGGAGTATTTTAACACGTGGCTGACTGTAAAGGATCTGAAGCCGGAGGGATGGGAGAGCTTCACTGTGTGGCAGAGCATGCCGAGGGACCTGTTCCACCGCTCCTTGCCAACCCTATTGCTTGCTATT
>Maldo_Gala_03g005000
ATGGAGGGAGAAGACTCCGAAGAAGCCAAAAACAAAACGACAGTGACGGCTTTATACCAAGCCTTAACCTCCAAGGACGTTGATGTCGTCCACCTTCTCCTCGCACCCTACCTCGAGTGGTGGTTCCATGGCCCCCCAACTCACCAGCATCTGAACCGCCTACTCACTGGTGCACCACCGTATGACTCATCATTCAAATTCGTCCCTCTCTCGATCATTGCATTTGGATCAATGGTGCTGGCTGAAGGATACGACGAGGTTCGTTCCGTTTCGTGGGTGCATGCGTGGATCTTCACTGATGGGATTATTACCCAGGTCAGGGAATACTACAACACGTCCGTCACGGTCACCCGGTTATCCTCACAGCATATCAGATCACAACCGGGGAATTGCCAGTGTCTCTGGCAGAGTAAGCTCTCAGATAACAAGTCTGTGCCTGGCCTCGTTTTGGCGCTA
>Maldo_Gala_04g008110
ATGACAGTGACGGCTTTATACCAAGCCTTAACCTCCAAGGACGTTGATGTCGTCCACCTTCTCCTGGCACTCTACCTCGAGTGGTGGTTCCATGGCCCCTTAACTCACCAGCATCTAAACCGCTTACTCACCGGTGCACCATCGTATGACTCATCGTTCAAATTCGTCCCTCTCTCGATCATTGCATTTGGATCAATGGTACTGGCTGAAAGATACGACGATGTTCATTCTGTTTCGTGGGTGCATGCGTGGATCTTCACTGATGGGATTATTACCCAGGTTAGGGAACACTACAGCACGTCTGTCACGGTCACTCGGTTATCCTCACTGCATATCAGATCACAACCGAGGAATTGCCAATGTGTCTGGCAGAGTGATGACGTGTCCGTCTACTCCAACTGGACTGCTTCCATTGCAGCAAAGATCGTGCAACCCACTATCCTTCAGCCAGGCGTCGTGGTATACGATGGGGTCTGCCATATCTGCCATGGAGGGATGAAGTGGGTGATCAAAGCTGACAAGTACAGAAAAGATCAATTTCTACCAAAT
>Maldo_Gala_15g011120
ATGGATGGTTCGCTGCTGGGATTAATTGCCCATGGCATCAAGAGTCTATCTGCAACTGTGACATACGTAAGGTTTAGTTATATGCCGCGTCTTTGTGATGGTGTTGACAAAAATCCGTACAAAACGTACGGACGAACTTGGAACCAACCATTTCACGCACGGATCGACGTCAAGAAGGGAGCTTTAGATCATCTCCACGAAGCTCAGAAAAGAAAAACCAAGCGATTTAGACGTCGGAAACCGGAGATTGGCGAGTTTGAAAATATGGCTAGATTATCGAAGCTTTTCCGGCGAGATCCCAAACCGGCAACACAGAGGTCACCGGCGCCGGACTCCAGCGAACCAAGGAAGAAGGAGGAGAATATTCTGTCAACTTTGACAGAATATTCTGACGCCGTCAGATTCACGGTCGGATTTACGTTGTTCCAAGACCCCTCCGGTTTTGTGCATCAACATTTGGCACCGTCTGTGGGAAACGATATGAAAAGTTGTGTCGACCTGGCAAACTCTCAACTACGTCCGATAGAGGGAGAAGATTCCGAAGAAGCCAAAAACAAAACGACAGTGACGGCTTTATACCAAGCCTTAACCTCCAATGACGTTGATGTCGTCCACCTTCTCCTCGCACCCTACCTCGAGTGGTGGTTCCATGGCCCCCCAACTCACCAGCATCTGAACCGCCTACTCACCGGTGCACCACCGTATGACTCATCATTCAAATTCGTCCCTCTCTCGATCATTACATTTGGATCAATGGTGCTGGCTGAAGGATACGACGATGTTCGTTCCATTTCGTGGGTGTATGCGTGGATCTTCACTGATAGGATTATTACC
>Pyrco_DAP_Chr3v0.1_05870.1
ATGGAGGGAGAAGATTCCGAAGAAGCCAAAAACAAAACGACAGTGACGGCTTTATACCAAGCCTTAACCTCCAAGGACGTTGATGTCGTCCACCTTCTCCTCGCGCCCTACCTCGAGTGGTGGTTCCATGGCCCCCCAACTCACCAGCATCTGAACCGCCTACTCACCGGTGCACCACCGTATGACTCATCGTTCAAATTCGTCCCTCTCTCGATCATTGCATTTGGATCAATGGTGCTGGCTGAAGGATACGACGTGGCTCGTTCCGTTTCGTGGGTGCATGCGTGGACCTTCACTGATGGGATTATTACCCAGGTCAGGGAATACAACAACACGTCCGTCACGGTCACCCGGTTATCCTCGCCGCATATCAGATCACAACCGGGGAATTGCCAGTGTGTATGGCAGAGTAAGCTCTCGGATGACAAGTCTCTGCCTGGCCTCGTTTTGGCGCTA
>Pyrco_DAP_Chr7v0.1_17985.1
ATGCAGGGAATCCTAACCCCCCGGCAACACCACCATCCACCTGCTATAAAACCCCACCTTCCTTTGCTCTCCAGAAATATCATTTCACATTTCCTCCCAAATTCCCCTCTTTCTAAACCTCCGCCGTCTCTCTCTACTTTCTCTCTCCAAACCCTTGAATTTCTCGCTCTAAACCCGCCACAGAGGCTTAGGCAAGAACTGGCTAACTCTCAGGAAGCTCTGGAAGACACTGATTCCAGCAATCGAAGGGTGGTGTTCGCCCTTTATGATGCCCTAAGCTCCCACGACGTGGACACGGTTCACCAGATCGTCGCCCCCGACCTCGAGTGGTGGTTCCATGGTCCGCCGACCCACCAGTTCTTGATGCGCATCCTCACCGGCTCCCAAAAAGAACCCTTTCAGTTCGTCCCCCAGTCCATCGCCTCCTTCGGCCCCACCGTCCTCGTCGAGGGCTGCGACCGCGACTGCTCCATTTCCTGGGTCCACGCCTGGACTGTCGCCAATGGGGTAATCACCGGGGTCCGCGAGTACTTCAACACTTCCCTCACCGTCACGCGCCTCGGAAACCACACCCAGAACAACTCTCCCGCCGCCTCCGCTAAATCCTCGCCGTCCGGGTTTTCCTCCAAGTCGTCGTCGTCGTCGACATCCGAGATTACCTCGTTCCACTGCCCGTCCGTTTGGGAGAGCAGTGTCTCGGTCGGAAAGTCCGTGCCGGGTCTGGTCCTCGCAATC
>Pyrco_BP1_000876.1
ATGAGTAATTCAAACCTGGCCATTTTGGTCAAAGTAATTTTCTTTCCAAAGGTCAGCAGTAAAGGCAGTAGTCCAATTGGTCGGTCGATCAACCTAGACATAGAAACGGATGCAGGGAATCCTAACCCCCCGGCACCACCACCATCCACCTGCTATAAAACCCCACCTTCCTTTGCTCTCCAGAACTATCATTTCACATTTCCTCCCAAATTCCCCTCTCTTTCTAAACCTCCGCCTTCTCTCTGTACTTTCTCTCTCCAAACCCTTGAATTTCTCGCTCTAAACCCGCCACAGAGGCTTAGGCAAGAACTGGCTAACTCTCAGGAAGCTCTGGAAGACACTGATTCCAGCAATCGAAGGGTGGTGTTCGCCCTTTATGATGCCCTAAGCTCCCACGACGTGGACACGGTTCACCAGATCGTCGCCCCCGACCTCGAGTGGTGGTTCCATGGTCCGCCGACCCACCAGTTCTTGATGCGCATCCTCACTGGCTCCCAAAAAGAACCCTTTCAGTTCGTTCCCCAGTCCATCGCCTCCTTCGGCCCCACCGTCCTCGTCGAGGGCTGCGACCGCGACTGCTCCATTTCCTGGGTCCACGCCTGGACTGTCGCCAATGGGGTAATCACCGGGGTCCGCGAGTACTTCAACACTTCCCTCACCGTCACGCGCCTCGGAAACCACACCCAGAACAACTCTCCCGCCGCCTCCGCTAAATCCTCGCCTTCCGGGTTTTCCTCCAAGTCGTCGTCGTCGTCGACATCCGAGATTACCTCGTTCCACTGCCCGTCCGTTTGGGAGAGCAGCGTCTCGGTCGGAAAGTCCGTGCCGGGTCTGGTCCTCGCAATC
>Pyrco_BP1_012652.1
ATGGAGGGAGAAGATTCCGAAGAAGCCAAAAACAAAACGACAGTGACGGCTTTATACCAAGCCTTAACCTCCAAGGACGTTGATGTCGTCCACCTTCTCCTCGCGCCCTACCTCGAGTGGTGGTTCCATGGCCCCCCAACTCACCAGCATCTGAACCGCCTACTCACCGGTGCACCACCGTATGACTCATCGTTCAAATTCGTCCCTCTCTCGATCATTGCATTTGGATCAATGGTGCTGGCTGAAGGATACGACGTGGCTCGTTCCGTTTCGTGGGTGCATGCGTGGACCCTCACTGATGGGATTATTACCCAGGTCAGGGAATACAACAACACGTCCGTCACGGTCACCCAGTTATCCTCACCGCATATCAGATCACAATCGGGGAATTGCCAGTGTGTATGGCAGAGTAAGCTCTCGGATGACAAGTCTCTGCCTGGCCTCGTTTTGGCGCTA
>Pyrco_BP1_024325.1
ATGCAAAACAAGGCAACTGTTGAAGCTCTCTACAAGGCGTTGGCACAGGGCCAAACAGACACAGTGGGAAAGCTTCTAGCCAGTGACCTAGAATGGTGGTTCCATGGCCCCCCAAAGAGCCAGCATATGATGCGCGTGCTCACGGGGGATTCCAGCCACACTGACTTCAGGTTCGAGCCCAGAAGCATCACAGAGATTGGTGGTGGTGTGATCATTGCTGAGGGATGGGAAGGGGCAAAGGCCTACTGGGTCCACGTGTGGACCCTCAAAGATGGGTTGATCACTCAGTTCAGGGAGTATTTTAACACGTGGCTGACTGTAAAGGATCTGAAGTCGGAGGGATGGGAGAGCTTCACTGTGTGGCAGAGCATGCCAAGGGACCTGTTCCACCGCTCCTTGCCAACCCTATTGCTTGCTATT
>Pyrco_BP1_024904.1
ATGCAGAACAAGGCAATTGTTGAAGCTCTCTACAAGGCATTGTCACACGGCAAAACAGACACAGTGGGAAAGCTTCTAGCCAGTGACCTAGAATGGTGGTTCCATGGCCCCCCAATGAGCCAGCACATGATGCGCGTGCTCACAGGGAAGTCCAGCCACACTGACTTCAGGTTCGAGCCCAGAAGCATCACAGAGATTGGAGATGGTGTGATCATTGCCGAGGGATGGGAAGGGGCCAAGGCCTACTGGGTCCATGCGTGGACCCTCAAAGATGGGTTGATTACGCAGTTCAGGGAGTATTTTAACACGTGGCTGACTGTGAGGGATCTGAAGCTGGAGGGGTGGGAGAGCTTCACTGTGTGGGAGAGCATGCCGAATGACCTATTCCACCGCTCCTTGCCAGCCCTATTGCTTGCTATT
>Pyrco_BP_DH_07g20710
ATGCAGGGAATCCTAACCCCCCGGCACCACCACCATCCACCTTTCACATTTCCTCCCAAATTCCCCTCTCTTTCTAAACCTCCGCCTTCTCTCTGTACTTTCTCTCTCCAAACCCGTGAATTTCTCGCTCTAAACCCGCCACAGAGGCTTAGGCAAGAACTGGCTAACTCTCAGGAAGCTCTGGAAGACACTGATTCCAGCAATCGAAGGGTGGTGTTCGCCCTTTATGATGCCCTAAGCTCCCACGACGTGGACACGGTTCACCAGATCGTCGCCCCCGACCTCGAGTGGTGGTTCCATGGTCCGCCGACCCACCAGTTCTTGATGCGCATCCTCACCGGCTCCCAAAAAGAACCCTTTCAGTTCGTCCCCCAGTCCATCGCCTCCTTCGGCCCCACCGTCCTCGTCGAGGGCTGCGACCGCGACTGCTCCATTTCCTGGGTCCACGCCTGGACTGTCGCCAATGGGGTAATCACCGGGGTCCGCGAGTACTTCAACACTTCCCTCACCGTCACGCGCCTCGGAAACCACACCCAGAACAACTCTCCCGCCGCCTCCGCTAAATCCTCGCCGTCCGGGTTTTCCTCCAAGTCGTCGTCGTCGTCGACATCCGAGATTACCTCGTTCCACTGCCCGTCCGTTTGGGAGAGCAGCGTCTCGGTCGGAAAGTCCGTGCCGGGTCTGGTCCTCGCAATC
>Pyrco_BP_DH_12g17130
ATGCAAAACAAGGCAACTGTTGAAGCTCTCTACAAGGCGTTGGCACAGGGCCAAACAGACACAGTGGGAAAGCTTCTAGCCAGTGACCTAGAATGGTGGTTCCATGGCCCCCCAAAGAGCCAGCATATGATGCGCGTGCTCACGGGGGATTCCAGCCACACTGACTTCAGGTTCGAGCCCAGAAGCATCACAGAGATTGGTGGTGGTGTGATCATTGCTGAGGGATGGGAAGGGGCAAAGGCCTACTGGGTCCACGTGTGGACCCTCAAAGATGGGTTGATCACTCAGTTCAGGGAGTATTTTAACACGTGGCTGACTGTAAAGGATCTGAAGTCGGAGGGATGGGAGAGCTTCACTGTGTGGCAGAGCATGCCAAGGGACCTGTTCCACCGCTCCTTGCCAACCCTATTGCTTGCTATT
>Pruav_sc0000375.1_g430.1.mk
CTGGCAAACTTTCAACCATGTCTGCAGGAGGGAGAAGATGCAGAAGAAGCACGAAACAAAACGACAGTGGCGGCTCTCTACAAAGCCTTGACCTCCAACGACGTTGATGTCGTCCACCTCCTCCTCGCACCCTATCTCGAGTGGTGGTTCCACGGCCCACCAACCCACCAGCATTTGAACCGCCTGCTCACCGGCGCGCCACCATACGACTCGTCATTCAAGTTCGTCCCACTCTCCATTGTCGCGTTCGGGTCAATGGTGCTGGTCGAAGGATTCGATGATTGTCGTTCGGTGTCGTGGGTGCATGCATGGACCGTGATGGACGGGATAATTACCCAGGTCAGGGAATACTACAACACGTCCGTCACGGTCACCCGGTTATCGTCACCCGAAATTAGGTCACAGTCAGGCAATTGCCAGAGTGTGTGGCAAAGTAAGTTAGCGGATAATGAGTCCGTCCCTGGCCTCGTTTTGGCACTA
>Pruav_sc0000375.1_g440.1.mk
ATGGGGATTGATCACGAAGAAATCTCCACGGAAACCACGACTCTCGGGGAATTATTAGTGGCGGAAAACATCGGATCCCGACACAGAAAAGTTGTCAAGGCGCTCTACAAGGCCTTGGCACATAAAGACACTAGTACCACCTCAAAGCTCGTGGCTCCGGATCTTGAGTGGTGGTTCCATGGACCGCCACATTGCCAGTACATGATGAGGACCCTAACCGGAGAATCGAGACACGTGGAGTTCAAGTTCAGGCCTCGGAGCATCACGCCCGTTGGTGACCGAGTGGTGGCGGAGGGATGGGAAGGATCGAAGGCGTACTGGGCGCATGTGTGGAGCGTCAAGGAAGGGATGATCACTCAGTTGCGTGAGTATTTCAATACGTGGGTGACGGTGATTGTTGGGAATTCAGAAGTTGAGGATGAGATGATGAAGCTGTGGCAGAGTGATCCTAGGGAGCGGTCGCAACGCTCATTGCCAGATATTGTTCTAGCTATA
>Pruav_sc0001205.1_g130.1.mk
CTGGCTAACTCTCAGGAAACTCTGGAAGACAGTGATTCCAGTAATCAAAGGGTGGTACTCGCCCTCTATGAAGCCCTGAGCTCGCGTGACGTACACACGGTGCACCAGATTGTAGCCCCGGACATCGAGTGGTGGTTCCATGGTCCGCCGACCCACCAGTTCTTGATGCGCCTCCTCACCGGCGACAAAAACGAATCGTTTCAGTTCAGTCCCCAGTCCTTCGCCTGCTTCGGGCCCACCGTCCTCGTCGAAGGCTGCGACCGAGATTGCTCCATCTCCTGGGTCCACGCCTGGACCGTCAGTCATGGGATAGTCACCCAGGTCAGGGAGTACTTCAACACTTCCCTCACCGTAACCCGCCTCGGTAACAACACCTCTCCGTCGTCCTCCGCTCAATCCTCGCCGTCCAGCTTCTCTTCCAAGTCCTCGTCATCGACGGCCGAGATTACCTCGTTCCATTGCCCGTCCGTTTGGGAGAGCAGCGTCTCCGATCGGGTCGGGAAGTCCGTGCCGGGTCTGGTCCTCGCAATC
>Pruav_sc0001341.1_g630.1.mk
ATGCAGGACAAGGCAATAGTAGAAGCCCTGTACAAGGCACTGGCCCAAGGCCACACCGAAGCAGTAGCAAAGCTTCTAGCAAGTGACCTCGAATGGTGGTTCCATGGCCCTCCACAGAGCCAGCACATGATGCGTGTGCTTACAGGGGAGGCAAGCCACACAGACTTCAGGTTCGAGCCAAGAAGCATCACAGAGGTTGGTGACTGTGTGATTGTTGAGGGATGGGAAGGCGCAAAGGCCTATTGGGTGCATGTGTGGACCCTCAAAGAAGGCCTCATCACCCATTTCAGGGAGTATTTCAACACGTGGCTCACTGTCAGGGATCTGAAGCCGCAGGGCTGGGAGAGCTTCACTGTGTGGCAGAGCATGCCAAGAGACCTGTTCCACCGCTCCTTGCCAAGCATTCTGCTTGCTATT
>Pyrusco12g007220.1
ATGCGCCTCCTCACCGGCTCCCAAAACAAATCGTTTCAGTTCGTCCCCGAGTCCATCGCCTCCTTCGGCCTCACCGTCCTCGTCGAGGGCTGTGACCGCGACTGCTCCATTTCCTGGGTCCACGCCTGGACCGTCGCCAGTGGTGTAGTCACCGGCGTCCGCGAATACTTCAACACCACTCTCACTGTGCTCACCTGGAACAACACCGCCACCAAAATCGAGCACCACCAGGCTTCTCGGGTGATCGGAACTGGGACTTTCGGGTGTGGGAGTGCTATTGTGGAAGGAAGAGGATTATCCATACACTGGTAC
>Pyrusco3g020310.1
ATGGAGGGAGAAGATTCCGAAGAAGCCAAAAACAAAACGACAGTGACGGCTTTATACCAAGCCCTAACCTCCAAGGACGTTGATGTCGTCCACCTTCTCCTCGCGCCCTACCTCGAGTGGTGGTTCCATGGCCCCCCAACTCACCAGCATCTGAACCGCCTACTCACCGGTGCACCACCGTATGACTCATCGTTCAAATTCGTCCCTCTCTCGATCATTGCATTTGGATCAATGGTGCTGGCTGAAGGATACGACGTGGCTCGTTCCGTTTCGTGGGTGCATGCGTGGACCTTCACTGATGGGATTATTACCCAGGTCAGGGAATACAACAACACGTCCGTCACGGTCACCCGGTTATCCTCGCCGCATATCAGATCACAACCGGGGAATTGCCAGTGTGTATGGCAGAGTAAGCTCTCGGATGACAAGTCTCTGCCTGGCCTCGTTTTGGCGCTA
>Pyrusco4g006210.1
ATGCAGAACAAGGCAATTGTTGAAGCTCTCTACAAGGCATTGGCACAGGGCAAAACAGACACAGTGGGAAAGCTTCTAGCCAGTGACCTAGAATGGTGGTTCCATGGCCCCCCAAAGAGCCAGCACATGATGCGCGTGCTCACAGGGAAGTCCAGCCACACTGACTTCAGGTTCGAGCCCAGAAGCATCACAGAGATTGGAGATGGTGTGATCATTGCCGAGGGATGGGAAGGGGCCAAGGCCTACTGGGTCCATGCGTGGACCCTCAAAGATGGGTTGATTACGCAGTTCAGGGAGTATTTTAACACGTGGCTGACTGTGAGGGATCTGAAGCTGGAGGGGTGGGAGAGCTTCACTGTGTGGGAGAGCATGCCGAATGACCTATTCCACCGCTCCTTGCCAGCCCTATTGCTTGCTATT
>Pyrusco4g014130.1
ATGCGCCTCCTCACCGGCTCCCAAAACAAATCGTTTCAGTTCGTCCCCGAGTCCATCGCCTCCTTCGGCCCCACCGTCCTCGTCGAGGGCTGCGACCGCGACTGCTCCATTTCCTGGGTCCACGCCTGGACCGTCGCTAGTGGTGTAGTCACCGGCGTCCGCGAATACTTCAACACCACTCTCACTGTCACGCGCCTCGGAAACAACAGCCGCAGAAACTCTCCCGCCTCCTCCGATGCTGTCCAAGAACCAGATTATGTTCGTCACCATTGCCTGGCTGATTTGCATGCCGTTCATTGCGAAGAAGGTTTACAGTGGCAAGACATTGCTTCACGATCCGAGGATTTGGCTATCGGGATCGGTTTTTGTTTACTTCTTCAGCGTCTCTGGCGCAATGCA
>Pyrbe_001554
ATGTCGCTTTTACCCGCAGTGGCCTTCCAAACTATTTACCTGCGGTGGCATCCTTTGCGACATGCCGATGAGTCATCGTCACTGAGGCCTAGGCAAGAACTGGCGAAGTCTCTGGAAGCTCTGGAAGACGCTGAGTCCAGCAATCGAAGGGTGGTGCTCGCCCTTTATGACGCCCTGAGCTCCCGCGACGTCGACACGTCGTCGTCGTCGGCGGCCGAGATTACCTCGTTCCATCTCCCGTCGGTTTGGGAGAGCAGCGTCTCCAATCGGGCCGGGAAGTCCATGCCGGGTCTGGTCCTCGCAATC
>Pyrbe_006589
ATGCAACTATCCAAACTCCCCCACTCACCAACTTTGTACCGCTATATAAAGACCAAGGCTCGTCCAACTTCAAAGTACAAAACTGAAACACTCCCAACTCAGCGCGTCCCTCTTACTGAGAGCCATTGCTTTGAGCTCCAGACCTGGCAAACTCTCAACCATGACGTTGATGTCGTTCACCTTCTCCTCGCACCGTATCTCGAGTGGTGGTTCCATGGCCCCCCAACTCACCAGCATTTGAACCGCCTACTCACCGGCGCACCTCCGTATGACTCATCGTTCAAATTTGTCCCTCTCTCGATCGTTGCATTTGGGTCAATGGTGCTGGCTGAAGGATACGACGAGGTTCGTTCGGTTTCGCGGGTGCATGCATGGACCGTCACGGATGAGATTATTACCCAGGTCAGGGAATACTGCAACACGTCCGTGACGGTCACGTGGTTATCCTCGCCGGATATTAGATCACAGCGGGGGACTTGCCAGAGCGTCTGGCAGAGTAAGCTCTCGGATGATAAATCTGTGCCTGGCATCGTTTTGGCGCTA
>Pyrbe_006603
ATGCAACTATCCAAACTCCCCCACTCACCAACTTTGTACCGCTATATAAAGACCAAGGCTCGTCCAACTTCAAAGTACAAAACTGAAACACTCCCAACTCAGCGCGTCCCTCTTACTGAGAGCCATTGCTTTGAGCTCCAGACCTGGCAAACTCTCAACCATGACGTTGATGTCGTTCACCTTCTCCTCGCACCGTATCTCGAGTGGTGGTTCCATGGCCCCCCAACTCACCAGCATTTGAACCGCCTACTCACCGGCGCACCTCCGTATGACTCATCGTTCAAATTTGTCCCTCTCTCGATCGTTGCATTTGGGTCAATGGTGCTGGCTGAAGGATACGACGAGGTTCGTTCGGTTTCGCGGGTGCATGCATGGACCGTCACGGATGAGATTATTACCCAGGTCAGGGAATACTGCAACACGTCCGTGACGGTCACGTGGTTATCCTCGCCGGATATTAGATCACAGCGGGGGACTTGCCAGAGCGTCTGGCAGAGTAAGCTCTCGGATGATAAATCTGTGCCTGGCATCGTTTTGGCGCTA
>Pyrbe_012009
ATGCAAAACAAGGCAGCTGTTGAAGCTATGTACAAGGCGTTGGCACAGGGCCAAACAGACACAGTGGGAAAGCTTCTAGCCAGTGACCTAGAATGGTGGTTCCATGGCCCCCCAAAGAGCCAGCATATGATGCGCGTGCTCACGGGGGATTCCAGCCACACTGACTTCAGGTTCGAGCCCAGAAGCATCACAGAGATTGGTGGTGGTGTGATCATTGCTGAGGGATGGGAAGGGGCAAAGGCCTACTGGGTCCACGTGTGGACCCTCAAAGATGGGTTGATCACTCAGTTCAGGGAGTATTTTAACACGTGGCTGACTGTAAAGGATCTGAAGCCGGAGGGATGGGAGAGCTTCACTGTGTGGCAAAGCATGCCGAGGGACCTGTTCCACCGCTCCTTGCCAACCCTATTGCTTGCTATT
>Pyrbe_034662
ATGGAGGGAGAAGATTCCGAAGAAGCCAAAAACAAAACGACAGTGACGGCTTTATACCAAGCCTTAACCTCCAAGGACGTTGATGTCGTCCACCTTCTCCTCGCGCCCTACCTCGAGTGGTGGTTCCATGGCCCCCCAACTCACCAGCATCTGAACCGCCTACTCACCGGTGCACCACCGTATGACTCATCGTTCAAATTCGTCCCTCTCTCGATCATTGCATTTGGATCAATGGTGCTGGCTGAAGGATACGACGTGGCTCGTTCCGTTTCGTGGGTGCATGCGTGGACCTTCACTGATGGGATTATTACCCAGGTCAGGGAATACAACAACACGTCCGTCACGGTCACCCGGTTATCCTCACCGCATATCAGATCACAACCGGGGAATTGCCAGTGTGTATGGCAGAGTAAGCTCTCGGATGACAAGTCTCTGCCTGGCCTCGTTTTGGCGCTA
>Pyrbe_039612
ATGCAGAACAAGGCAATTGTTGAAGCTCTCTACAAGGCATTGGCACAGGGCAAAACAGACACAGTGGGAAAGCTTCTAGCCAGTGACCTAGAATGGTGGTTCCATGGCCCCCCAAAGAGCCAGCACATGATGCGCGTGCTCACAGGGAAGTCCAGCCACACTGACTTCAGGTTCGAGCCCAGAAGCATCACAGAGATTGGAGATGGTGTGATCATTGCCGAGGGATGGGAAGGGGCCAAGGCCTATTGGGTCCATGCGTGGACCCTCAAAGATGGGTTGATTACGCAGTTCAGGGAGTATTTTAACACGTGGCTGACTGTGAGGGATCTGAAGCTGGAAGGGTGGGAGAGCTTCACTGTGTGGGAGAGCATGCCGAATGACCTATTCCACCGCTCCTTGCCAGCCCTATTGCTTGCTATT
>Pyrbe_049774
ATGTGGGCTCTCGAAGCGGAAAGAGCAGGTGGGCCCAAAATTGTCAAGAAAAGTTGGCTTGACTGCTTCCCTTCCCTCACGTGTCCCCTATACCCTCACCTTCCTCACGCCCTTAAATATCATTTCACATTTCCTCCCAAATCCCCCTCTCTTTCTAAACCTCCGCCTTCTCTCTCTACTTTCTCTATCCAAACCCTTGAATTTCTCGCTCTAAACCCGCCACAGAGGCTTAGGCAAGAACTGGCTAACTCTCAGGAAGCTCTGGAAGACACTGATTCCAGCAATCGAAGGGTGGTGTTCGCCCTTTATGATGCCCTAAGCTCCCACGACGTGGACACGGTTCACCAGATCGTCGCCCCCGACCTCGAGTGGTGGTTCCATGGTCCGCCGACCCACCAGTTCTTGATGCGCATCCTCACCGGCTCCCAAAAAGAACCCTTTCAGTTCGTCCCCCAGTCCATCGCCTCCTTCGGCCCCACCGTCCTCGTCGAGGGCTGCGACCGCGACTGCTCCATTTCCTGGGTCCACGCCTGGACTGTCGCCAATGGGGTAATCACCGGGGTCCGCGAGTACTTCAACACTTCCCTCACCGTCACGCGCCTCGGAAACAACACCCAGAACACCTCTCCCGCCTCCTCAGCTAAATCCTCGCCGTCCGGGTTTTCCTCCAAGTCGTCATCGTCGTCGACATCCGAGATTACCTCGTTCCATTGCCCGTCCGTTTGGGAGAGCAGCGTCTCGGTCGGAAAGTCCGTGCCGGGTCTGGTCCTCGCAATC
>Pyrpy_N_01g1461.1
ATGCGCCTCCTCACCGGCTCCCAAAACGAATCGTTTCAGTTCGTCCCCGAGTCCATCGCCTCCTTCGGCCCCACCGTCCTCGTCGAGGGCTGCGACCGCGACTGCTCCATTTCCTGGGTCCACGCCTGGACCGTCGCCAGTGGTGTAGTCACCGGCGTCCGCGAGTACTTCAACACTACCCTCACTGTCACGCGCCTCGGAAACAACAGCCACAGAAACTCTCCCGCCTCCTCCGATAAATCCTCGTCCGGGTTTTCCTACAAGTCGTCGTCGTCGGCGGCCGAGATTACCTCGTTCCATCTCCCGTCGGTTTGGGAGAGCAGCGTCTCCAATCGGGCCGGGAAGTCCATGCCGGGTCTGGTCCTCGCAATC
>Pyrpy_N_03g0607.1
ATGGAGGGAGAAGATTCCAAAGAAGCCAAAAACAAAACGACAGTGACGGCTTTATACCAAGCCCTAACCTCCAAGGACGTTGATGTCGTCCACCTTCTCCTCGCGCCCTACCTCGAGTGGTGGTTCCATGGCCCCCCAACTCACCAGCATCTGAACCGCCTACTCACCGGTGCACCACCGTATGACTCATCGTTCAAATTCGTCCCTCTCTCGATCATTGCATTTGGATCAATGGTGCTGGCTGAAGGATACGACGTGGCTCGTTCCGTTTCGTGGGTGCATGCGTGGACCTTCACTGATGGGATTATTACCCAGGTCAGGGAATACAACAACACGTCCGTCACGGTCACCCGGTTATCCTCACCGCATATCAGATCACAACCGGGGAATTGCCAGTGTGTATGGCAGAGTAAGCTCTCGGATGACAAGTCTCTGCCTGGCCTCGTTTTGGCGCTA
>Pyrpy_N_04g1361.1
CAAATTAGAGAGCAAAAGCCAATAATATTCTTAGTTAATTCCGCTCCCTTCCTATCTCCCTTCCTATCTCCCCTCTCTCTCCTCTCTAACAATCTACCAAAAATGCAGAACAAGGCAATTGTTGAAGCTCTCTACAAGGCATTGGCACAGGGCAAAACAGACACGGTGGGAAAGCTTCTAGCCAGTGACCTAGAATGGTGGTTCCATGGCCCCCCAAAGAGCCAGCACATGATGCGCGTGCTCACAGGGAAGTCCAGCCACACTGACTTCAGGTTCGAGCCCAGAAGCATCACAGAGATTGGAGATGGTGTGATCATTGCCGAGGGATGGGAAGGGGCCAAGGCCTATTGGGTCCATGCATGGACCCTCAAAGATGGGTTGATTACGCAGTTCAGGGAGTATTTTAACACGTGGCTGACTGTGAGGGATCTGAAGCTGGAGGGGTGGGAGAGCTTCACTGTGTGGGAGAGCATGCCGAATGACCTGTTCCACCGCTCCTTGCCAGCCCTATTGCTTGCTATT
>Pyrpy_N_07g2319.1
ATGCAGGGAATCCTAACCCCCCGGCACCACCACCAAATATCATTTCACATTCCTCCCAAATCCCCCTCTCTTTCTAAACCTCCGCCTTCTCTCTCTACTTTATCCATCCAAACCCTTGAATTTCTCGCTCTAAACCCGCCACAGAGGCTTAGGCAAGAACTGGCTAACTCTCAGGAAGCTCTGGAAGACACTGATTCCAGCAATCGAAGGGTGGTGTTCGCCCTTTATGATGCCCTAAGCTCCCACGACGTGGACACGGTTCACCAGATCGTCGCCCCCGACCTCGAGTGGTGGTTCCATGGTCCGCCGACCCACCAGTTCTTGATGCGCATCCTCACCGGCTCCCAAAAAGAACCCTTTCAGTTCGTCCCCCAGTCCATCGCCTCCTTCGGCCCCACCGTCCTCGTCGAGGGCTGCGACCGCGACTGCTCCATTTCCTGGGTCCACGCCTGGACTGTCGCCAATGGGGTAATCACCGGGGTCCGCGAGTACTTCAACACTTCCCTTACCGTCACGCGCCTGGGAAACAACACCCAGAACACCTCTCCCGCCTCCTCAGCTAAATCCTCTCCGTCCGGGTTTTCCTCCAAGTCGTCGTCGTCGACATCCGAGATTACCTCGTTCCATTGCCCGTCCGTTTGGGAGAGCAGCGTCTCCAATCGGGTCGGAAAGTCCGTGCCGGGTCTGGTCCTCGCAATC
>Pyrpy_N_11g0461.1
ATGGGTGACCTGGCAAACTCTCAACCATGTCAGCTGGAGGGAGAACATTCGGAGGAAGCCAGAAACAAAACGACAGTGACGGCTTTATACCAAGCCTTAACCTCCAAGGACGTTGATGTCGTTCACCTTCTCCTCGCACCGTATCTCGAGTGGTGGTTCCATGGCCCCCCAACTCACCAGCATTTGAACCGCCTACTCACCGGCGCACCTCCGTATGACTCATCGTTCAAATTTGTCCCTCTCTCGATCGTTGCATTTGGGTCAATGGTGCTGGCTGAAGGATACGACGAGGTTCGTTCGGTTTCGTGGGTGCATGCATGGACCGTCACGAATGAGATTATTACCCAGGTCAGGGAATACTGCAACACGTCCGTGACGGTCACGCGGTTATCCTCGCCGGATATTAGATCACAGCGGGGGACTTGCCAGAGCGTCTGGCAGAGTAAGCTCTCGCATGATAAATCTGTGCCCGGCATCGTTTTGGCGCTA
>Pyrpy_N_12g1127.1
ATGCAAAACAAGGCAACTGTTGAAGCTCTCTACAAGGCGTTGGCACAGGGCCAAACAGACACAGTGGGAAAGCTTCTAGCCAGTGACCTAGAATGGTGGTTCCATGGCCCCCCAAAGAGCCAGCATATGATGCGCGTGCTCACGGGGGATTCCAGCCACACTGACTTCAGGTTCGAGCCCAGAAGCATCACAGAGATTGGTGGTGGTGTGATCATTGCTGAGGGATGGGAAGGGGCAAAGGCCTACTGGGTCCACGTGTGGACCCTCAAAGATGGGTTGATCACTCAGTTCAGGGAGTATTTTAACACGTGGCTGACTGTAAAGGATCTGAAGCCGGAGGGATGGGAGAGCTTCACTGTGTGGCAAAGCATGCCGAGGGACCTGTTCCACCGCTCCTTGCCAACCCTATTGCTTGCTATT
>Rosch_v2.0_Chr3g0461091
ATGCAGAACAACAAGGCTATTGTAGAGTCTTTGTACAAGGCATTGGCCCAAGGGCAAACCGAGACGGTGGCAAAGGTTCTAGCAACTGACCTGGAATGGTGGTTCCATGGTCCTCCGAAGTGCCAGCACATGATGCGGGTGCTTACAGGGGATTCCAGCCACGTTGGCTTCAAGTTCGAGCCGAGAAGCGTAACGGAGATTGGCGACTACTGTGTGATTGCTGAGGGCTGGGAAGGAGCTCAGGCTTATTGGGTGCATGTGTGGACGATCAATGATGGTTTGATCACTCAGTTCAGGGAGTATTTCAACACGTGGCTGACAGTGAGGGATCTGAAGCCGCTAGGGTGGAAGGAGAGTAAGAGCTTCACTGTGTGGCAGAGTATGCCAAGGGACCTGTTCCACCGTTCTTTGCCAAGCCTTCTCCTAGCTATT
>Rosch_v2.0_Chr5g0071881
ATGATGCCGGAAAATCCCCAATCCCGCCACAGAAAAATTGTGAAGACCCTCTACAAAACCCTAGCACACAGAGACACCAGAACCACCGTAATGCTAGTGGCTCCAGATCTCGAGTGGTGGTTCCACGGGCCTCCGCAGTGCCAGCACATGATGAAGATGCTAACCGGGCAGTCGAGGCACTTGGAGTTCAAGTTCCAGCCCCGAAGCCTCAAAGCGGTCGGGGACCGTGTGGTGGCGGAGGGATGGGAAGGTAAGAAGGCATACTGGGTACAGGTGTGGACTGTTAACAAGGATGGGATGATCACGCAGTTGCGCGAGTATTTCAACACTTGGGTGACGCTGATGGTTAGGGTTTCGGAGGCCGAGGACGAGATGGTGAAGCTGTGGCAGAGTGATTCAAAGGAGCGGTTCCGGCGCTCGTTGCCGGATATTGTGTCTAGTAATGTTCATATCTCTGAGTCACTGTGCTCAGAGTGTTCGTTCATTCTGCTACTATTAAAT
>Rosch_v2.0_Chr5g0071891
ATGCAACCGTCCGAATTCCACACATGGTCTTCTACTCCATATAAACCTCATAACCATCCAGCTTCCACATTCAAAAGCCATCATTTCCAGAACTCAAAGCCTCAACAACTCAGAGCTCCAAAACTGGCTAACCCTCGAGAATGTGGGCTGGAGGGAGAAAAGAAAGGAGACTTGGAGTCTCGCAACAAGCGAGCCGTGACGGCTCTGTACGACGCCTTCAACTCCAAAGACGTGGACGTTGTTCACCTCCTCCTCGCGCCCTACCTAGAGTGGTGGTTCCATGGCCCCCCTACTCATCAGCATTTGAACCGCCTCCTCACCGGTGCGCCGCCGTACGACTCGTCGTTCATATTCCTTCCTCTGTCGATTGTTGCATTCGGATCAATGGTGGTGGCTGAGGGATACGAGGAAGGTCATTCGGTGTCGTGGGTGCACGCGTGGACCGTCACAGATGGCATAATTACCCAAGTGAGGGAGTACTACAACACGTCCGTCACGGTTACCAGGTTAATCTCACCGGAAACTACATCACGGTCAGGTAGTTGCCAGAGTGTTTGGGAGAGTAAGCTCTCTGATAATAAGTCTGTACCTGGCCTCGTATTGGCCCTA
>Rubch_LG03.4835
ATGGGGTTCCGCCATCAGGACAAAATTCTACCGGAACACTCCAGTACTCTTGGCCAGTTAATGATGGCGGAAAATCCCCAATCCCGCCACAGAAAAATTGTCAAGACCCTCTACAAGGCTCTGGCAAACAGAGACACCAGAACCACAGCAAAGCTAGTGGTTCCAGATCTTGAGTGGTGGTTCCACGGACCGCCGCAGTGCCAGCACATGATGAGGACGCTAACTGGGGAGTCGAGGCACTTAGAGTTCAAGTTTCGGCCCAGAAGCATCAAGGCGGTAGGGGACCGTGTAGTGGCTGAGGGTTGGGAAGGTAAGAAGGCGTATTGGGTGCAGGTGTGGACTGTCAAGGACGGGATGATCACTCAGTTGCGCGAGTATTTCAACACGTGGGTGACGGTGATGGTTAGGGTTTCGGAGGAGGAGGATGAGATGGCGAAGCTGTGGCAGAGTGATTCAACGGAGCGGTTCCGGCGCTCGTTGCCGGATATTGTGTTAGCTATC
>Rubch_LG03.4836
ATGAACTCAACGCCTCAACAACTCCGAGCTCCAGAACTGGCAAACCCTCAAGAATGTGGCCTGGAGGAAGAAGAACAAGGAGACATAGAGTCTCGCAACCAGAGAGCCGTCACGGCTCTCTACGACGCATTCAACTCCAAAGACGTTGACGTCGTTCACCTCCTCCTCGCTCCCTACCTCGAGTGGTGGTTTCATGGCCCCCCAACGCACCAGCATTTGAACCGCCTCCTCACCGGTGCATCGCCCTACGACTCGTCGTTTAAATTCGTTCCTCTGTCGATTGTTGCCTTCGGATCAATGGTGCTAGCTGAGGGATACGACGAGGGTCGTTCGGTATCATGGGTACACGCGTGGACCGTCACAGATGGGATAATTACCCAGGTGAGGGAGTACTACAACACGTCAGTCACGGTCACCAGGTTATCGTCACCAAAAATTACATCACGGTCAGGAAGTTGCCAGAGTGTTTGGGAGAGTAAGCTCTCTGGTAATAAGTCTGTACCTGGCCTCGTATTAGCACTA
>Rubch_LG06.4662
ATGCAGAACAACAAGGCAATAGTGGAAGCTCTGTACAAGGCATTGGCCCAAGACCAAACGGAGACGGTGGCGAAAGTTCTAGCCACTGACCTTGAATGGTGGTTCCATGGGCCTCCGCAGTGCCAGCATATGATGCGGGTGCTCACAGGGGATTCCGGCCACGTTGACTTTAAGTTCGAGCCGAAGAGCGTCACGGAGATTGGTGACTACTGTGTGATTGCTGAGGGGTGGGAAGGAGCTCAGGCGTATTGGGTGCATGTGTGGACGATCAAGGAGGGTTTGATCACTCAGTTCAGGGAGTATTTCAACACGTGGCTGACTGTGAGGGATCTGAAGCCGCTAGGGTGGAGGGAGAGTAAGAGCTTCACTGTGTGGCAGAGCATGCCAAGGGACCTGTTCCACCGTTCTTTGCCAAGCCTTCTGCTAGCTATT
>Rubch_LG07.763
ATGGCTTCCCTCAAAGAGAAAGTGGGAATGTTCAAAGAATGGATCCGAAAGCCATTGAAGACGCTTCATCTTCTGTGGTTCATCAGTGTTGGCATTTCATTTGTAGTCATGATTGTTCTCCTGACCGGAGTGTTGAAACATACAGAAATAACCGAGTCCCAGCAAGATTTATGTTTGGAAGTAAATAATCAAACGCTCAATTTACTTTTCACCATTCTGTGTTTGTACCAGCACCCAAAGTGGTGCCACCACTTTTTTCTTCTGTGCAGATGGAGACCAGAAGATGTTTCCAAGCTTCGAAAGCTTTACTGCAAAAATGGGACAGAGAAGCCGAATGAACGGGTACACATGATGGTCGTTATCATTCTGTTCCAAGTGAACTGTTTTGCGCAATACATTGTCTGTGCTTTAAACTGGGCTTACAGAGTTTCTGAACGACCTATGGGAGCTGTAAGATTAGGGATTTCTCTCTACACCTCTTCTAACTCCTCTGTACACCCGCCTCCTCGTGGGCTTAGGCTAGAACTGGCGTTATCTCAGGAAACTGACGATTCCAGTAGTGATTCCAGCAATCAAAGGCTGGTAATTCTCAAACTCTATGAGGCGCTGAGCTCCCGTGACGTGGACACCGTGCACACGATTGTGGCTCCTGACCTCGAGTGGTGGTTCCATGGTCCCCCCACCCACCAGTTTTTGATGCGCCTGCTCACCGGTGACAAAAGCGACACGTCGTTTGAGTTCAATCCTCAGAACATCGCCTCCGTCGGCCCCGTCGTCCTCGTGGAGGGCTGTGATCGAGAACAGGAGATCTCCTGGGTCCACGCCTGGACCGTCACGGATGGGATAGTCACCCAGGTCAGGGAGTACTTCAACACTTCCCTCACCGTCACCCGCCTCGGAAACTCCGCCGCCAAGTCCAAGTTCTCAAAGTCCTCCTCCGAGATTACCTCCTACCACTGCCCCTCCGTCTGGGAGAGCTCCAACCGGGTCGGCAAATCGGTACCGGGTCTCGTCCTCGCAATC
>Ruboc_03_G10653
ATGAATAAGATAAAAAATAATCGTTACTATCACAACTCAAAGCCTCAACAACTCCGAGCTCCAGAACTGGCAAACCCCCCTCAAGAATGTGGCCTGGAGGAAGAAGAACAAGGAGACTTAGAGTCTCGCAACCAGAGAGCCGTCACGGCTCTCTACGACGCCTTCAACTCCAAAGACGTTGACGTCGTTCATCTCCTCCTCGCGCCCTACCTCGAGTGGTGGTTCCATGGCCCCCCAACTCACCAGCATTTGAACCGCCTCCTCACCGGTGCACCGCCCTACGACTCGTCGTTCAAATTCGTTCCTCTGTCGATTGTTGCCTTCGGATCAATGGTGCTAGCTGAAGGATACGACGAGGGTCGTTCGGTGTCATGGGTGCACGCTTGGACCGTCACAGATGGGACAATTACCCAGGTGAGGGAGTACTACAACACGTCCGTCACGGTCACCAGGTTATCGTCACCGAAAATTACATCACGGTCAGGTAGTTGCCAGAGTGTTTGGGAGAGTAAGCTCTCTGGTAATAAGTCTGTACCTGGCCTCATCAACCCGGACCACCATAAAGGCATAATCCGGGACCATGCAATAATTTCTCCACAATATAAACTTCACACACGAAAGATTGATAAAATAAAGAATGAAGCAAATGGCATGTTTCCAACTGTTTGGCATGGGCACCTTCTACGTATCCAAGATGAATTTGAAGAACCTTTGATTTTGGACAATATTATGTCTTTTGGAGGGAAAATAGCTAACACAATATCCGGCAACGAGCGCCGGAACCGCTCCGTTGAATCACTCTGCCACAGCTTCGCCATCTCGTCCTCCTCCTCCGAAACCCTAACCATCACCGTCACCCACGTGTTGAAATACTCGCGCAAC
>Ruboc_03_G10654
ATGGGGATCCGCCATCAGGACGAAATCCTACCAGTACACTCCGGTACTCTTGGCCAGTTAATGATGGCGGAAAATCCCCAATCCCGCCACAGAAAAATTGTCAAGACCCTCTACAAAGCCCTGGCAAACAGAGACACCAGAATAACCACCGCAAAGCTAGTGGTTCCAGATCTCGAGTGGTGGTTCCACGGACCGCCGCAGTGCCAGCACATGATGAGGACGCTAACTGGGGAGTCGAGGCACTTAGAGTTCAAGTTCCGGCCCCGAAGCATCAAGGCGGTCGGGGACCGTGTAGTGGCAGAGGGATGGGAAGGTAAAAAGGCGTATTGGGTGCAGGTGTGGACTGTCAAGGACGGGATGATCACTCAGTTGCGCGAGTATTTCAACACGTGGGTGACGGTGATGGTTAGGGTTTCGGAGGAGGAGGACGAGATGGCGAAGCTGTGGCAGAGTGATTCAACGGAGCGGTTCCGGCGCTCGTTGCCGGATATTGTGTTAGCTATC
>Ruboc_06_G05682
ATGCAGAACAACAAGGCAATAGTGGAAGCTCTGTACAGGGCATTGGCCCAAGACCAAACCGAGACGGTGGCGAAAGTTCTGGCCACTGACCTTGAATGGTGGTTCCATGGGCCTCCGCAGTGCCAGCATATGATGCGGGTGCTCACAGGGGATTCCGGCCACGTTGACTTCAAGTTCGAGCCGAGGAGCGTCACCGAGATTGGTGACTACTGTGTGATTGCTGAGGGGTGGGAAGGAGCACAGGCTTATTGGGTGCATGTGTGGACGATCAAGGAGGGTTTGATCACTCAGTTCAGGGAGTATTTCAACACGTGGCTGACTGTGAGAGATCTGAAGCCGCTAGGGTGGAGGGAGAGTAAGAGCTTCACTGTGTGGCAGAGCATGCCAAGGGACCTGTTCCACCGTTCTTTGCCAAGCCTTCTGCTAGCTATT
>Ruboc_07_G34594
CCTCATCTGCACCAAAGGAGCTCCAAACCTTCTCTCTCTCTTTCTCTCTCGGCATTTGCACCACCAGGGATTTCTCTCTACACCTCTTTGAATTCCTCTGTACACCCGCCTCGTGGGCTTAGGCTAGAACTGGCGTTATCTCAGGAAACTGACGATTCCAGTAGTGATTCCAGCACTCAACGGCTGGTAATTCTCAAACTCTATGAGGCGCTGAGCTCCCGTGACGTGGACACCGTGCACACGATTGTGGCTCCTGACCTCGAGTGGTGGTTCCATGGTCCGCCCACCCACCAGTTTTTGATGCGCCTGCTCACCGGCGACAAAAGCGACACGTCGTTTGAGTTCAATCCTCAGTCCATCGCCTCTGTCGGCCCCGTCGTCCTCGTGGAGGGCTGTGATCGAGATCAGGAGATCTCCTGGGTCCACGCCTGGACCGTCACGGATGGGATAGTCACCCAGGTCAGGGAGTACTTCAACACTTCCCTCACCGTCACCCGCCTCGGAAACTCCGCCGCCAAGTCCAATTTCTCCGAGATTACCTCGTACCACTGCCCCTCCGTCTGGGAGAGCTCCAACCGGGTCGGCAAATCGGTCCCGGGTCTCGTCCTCGCAATC
