# Supplementary material for: Transcriptomics of long‐term, low oxygen storage coupled with ethylene signaling interference suggests neofunctionalization of hypoxia response pathways in apple ( Malus domestica )
Source: Plant Direct. 2024 Dec 20;8(12):e70025. doi: 10.1002/pld3.70025 (PMC11660084; doi:10.1002/pld3.70025)
Supplement: Supplementary file 2 — Data S2: Homologs of all 606 hypoxia response genes identified in this study across 42 representative species of land plants). [file PLD3-8-e70025-s004.gz › 01-integratedGeneFamilies_dir/10242.fna]

>gnl_Aquco_v3.1_Aqcoe2G128800.1
ATGGAATCTCATCAATACTCAGCATATGGATATGGTTTTGGGTATTGGAATGAGTATGGTATAACCACAGAGCCAGAAAAGCCAGCTAGCACTGAGAGCACCTCCTACCATGTCTTCCCCCAAGATCAAAACAAATTGCATTCCATATCTTTCAAGGAAATGAGAACGGGCATCACCGATGATCGTGACTATGCTTCAATGCCATGGGAAGATTATTATTATACTTTCCGCGATGATAATTCAACAAAAGCAATTGGAGAAGATTCTGAAATTCATATTGCACTAGAGTTTTTGGAAAACCTTTATCTTGAAAGTCATGATCTGTTTAAGAAAGTTGCTGCGGAACTAAAAGAAAAATACACTACAAGGAAGAAATATGGTAAACAAGGTCATGAAGAAGAAGAAGATGGTGATGTAAAAGTACATTTGTCAAAGTATTTGAAGAAAGTCCCTATGAGATTGCACAAGAAAAAGTTGAATGAGTTGAAAGTTGAAACAATGAGGAGGAGTTTAAGCCTTGGTTCACCTCGAACTCCTCCAAAATCAGGAGAAGAGTCTACCTTGAAGCTACAACGATTCAAGGTGAAGACACTTGATTTAGGAGGGGGAGGGGTTCAACAAGATGGGCAGGGCCACGGTGGTACACAATTCCAGTAC
>gnl_Arath_TAIR10_AT2G38790.1
ATGTCTATGGGGAAGAAACATCTTAACATCAATTCTCAGAATCACCAATCCACAAAGGACGAAGACAACAATTGCAAGAACAGTCTCTTCTTTGGATTGTTTGACGACCCTGAATCTAAAAGGTTGAGAAGTGGGAGTATGAAGAGACAGTACAGCGACATGGGAGATAGCTACCACAGAGTTTATGACGAACAAAATGATGATGTTGAATATGATGGTGATGGTGATGGTGATGAGGATGAGGGATCAAGGATGGACATGAGAGTACTGATGGTATTAGAGTATATGAGAGAGCTTTACGTGGGACAACTTCAGCTGCTTAAAAAGATGTTTCCAGGTGCAGCTAAAGACGAGTTTCTTGGTTTCTTCAACAAAATCGGAGACGCTGTGTCCCAAATTAAACAAGATTCTCGTCCTCCTACAAAGTCAATGACTATGCGGAGGAGTCTCAGTGCTGGTTCGCCACGTTTCACTTCGAAAGGGGTTAATTTGGGTCCATCAGATCTAAGACATGAAAGGTTTAAAGTTACAATGGTTAATGCTGGTGGAGCTGCTGGTTCTGCGGGAGGAGGTAAAGGTGGCTCGGCAGCTGGTCAGGGTCAGACCAAGAAG
>gnl_Betvu_v1.2_Bv4_092270_cdrc.t1
ATGGAGCAAATTACACAAAACAACCCTGAAATTCCCATGTTACATCTATCTCCATGCACTTATCCATATGCTCATCCACCCCATTACAGTGACACAATGGTCAAAAATTATGTGCAACACCTAACATCTAGCCCACACTATTATTTCACACCTCATTACTCTTATGCTAGTGATTACCATAATCTCCGTCCTCATAATCCTTACAATTGTTTCCAATTAGATTGTCCGAGAATATTAAGTTCTACTCATCTCGAATCACCTAATAACAATTCGAACTATATTGTGTCTCCTAACGTGAGTACTTATCTTGGATTACCAAATAGTAGTTCAAACTATGTGTCTCATGATATGAGTACTCATCTCGGATCACTTGATAGTAATTCGAGTCACTATGTGTCTCGTAACATTAGTACTCATCTCGGATCACCTGATAGTAGTTTGAGTCAGTATGTCTCTCGTGATACGAGTACTCATCTCAGATCACCTGATAGTAGTTCAAATTACTATATGTCTCGTGATATGCATAATAAGCATAGTTCTTTAGAGTTGCAAGAGAAGTGTATTGATGATCAAATTGAGAAGTTAGAATATAATACTGGAATAGCTTGGGCTAAAGATGAAAAGTTATTGGTAGATCCAAGGATAATAAGCATTTTAGAGCCTTTCAGGCATTTGTACAATGAAAGAGAGGAACTATTGAAGAATGTATTGCCATCACTTTATTCTAAGCTCTCTGAGTTCTTTAAGAAGGTGAATTCATTGATTCTGGAGAATTTGCAGATAGAGAGAGAAAAGTCAACAAGTCCAACGTTGAAGAGAAGTTTAAGCCTTGGTTCATCAACTTCAAAGAATGAGAGGTTCAAAGTTCGGCCAATTGACTCGGGAGATATTGGAATACTTATTCCATCGGAGGGAAGTAAAGATTGTACCAAA
>gnl_Betvu_v1.2_Bv4_094960_zsje.t1
ATGGGAAATTGCTGTGGGAGCTCATCAAACCCAGAATTAATACAACAACGTAAATACATTCCTACAGAAGATGATCCTGAATTCATCGACGAAGAAGAATTCAACCAAGCCAGTTGGGCGGAAGAGGCCAACGACGATGAACATGATGATGCAACTTCCACCGCGACGACACGAAACAACACGCCCTTTGAAGGTACGCCATTGAATGAAACGACGATCACAATGATGCTGCCATTGGTCGATCCTCGGCTCGTATCGCTACTGGACTTCTTCAGACAGCTTTCTGTGCGTAGAAAAGACATTTTTAACGAGATCATACCTGTCCACAGGCAAGACTTTGAGGCTATATTCAGCAAAATGAGGACAGTGCAACGAGTGGAGAAGAAGAATAGTAAAATGGGAGGGATCGTTAGACAGAGAAGTTTGAGTTTTGGGGATGCTCAAAGTCTTAAGTCGGAAAGATTTAAGGTTAAGCCTATTGACTCTGGTGGTAAACAACCACCTACAACTGGTGTAGGAGCTGGTGGGTCTAAGCCTGCAGGATCCAAA
>gnl_Carpa_v0.4_evm.model.supercontig_19.24
ATGGAAAATCCTCACAAGCTTCGGCTTTCTGATTGTATGGATCCCAAAGTTTATAACCCACATGGTTTTCCATCGTTAGATCATCATCGACACCATACAGGAAATCACGATATATCGCTGCTCGAAAGTAGTGGTTTCTACACTACAAATCATGTTGATAACTTCCATGAAATCGAAGCCAAGGTAGAAAAATCCTCGTCATCATCCTCATTATCATCTTCACCATCATCATCATCATCATCATCATCATCAAGAAGAAAAATGGACGTGCGGTTGATGATGTTGGTAGAGTTTTTCAGGCAACTCTACCTTCAAAGACGTGAGTTGCTGTACAACTTGCTTCCAGGGGTACTTCAAAATGAGTTTGCTGAATTGTTCGAGAAATTTGGCAAGACGGTCTCGCCAGAAAGAGGCAATGATGATCGGGCTGCAGTGACAACGAGTCAGTTGAAGAGGAGTTTAAGCGTTGGCTCACCATCTTTGAGGCCAGAGAGATTTAAGGTTCGCACTGTTGAGGCCGGAGATATTCAAGATGGTGGTAAGTCTAAGCCTCCTGCCGATCCTAAGAAA
>gnl_Manes_v6.1_Manes.07G090200.1
ATGTCCAATAGTAATCTTCAACCCTCCCGCCGGCCGCCGGAGCTGCTTCACCTGCCGGAAGGGTACCCAAGGATAGGCTATGACGATGACGCATTTTCACTTGTGGGAAGTGGAGAAGGCATGGTGGAGAAGGGGAAGTCATCGGCCGATTCAAGGTTGCTAATGCTGCTGGAATTTTTCAGACAACTCTATATCAGGAGAAGTGAAGTGTTTAAGAAAATATTTGAAGAGTCGCATGATGAATTCGTAGAAATGTTCAAGGAAGTTGGTGCAAAGTTGTCCAGGCATGGAAGATCAAGAAGGAACGAGACTACTGCAACTTTGAAAAGAAGCTTGAGTGTTGGGTCACAACGGATTCGTTCTATTGATGGAGATGATCAATTTCCTTTGAGACTCGAGAGGTTCAAGGTTCGGACGGTGGTTCCTGGCGGTGGCGGTGCCGGTTCTGGTGCCCAAGGGGACAAGGGTGACAAGTCTGGAACCAAATCCAAA
>gnl_Mimgu_v2.0_Migut.F00892.1
ATGGATTCATCAAAATGTAGTATTTGTTCGTCTTCCGGCGGCGTGGAATGTTACACGAAGATACACGACATGCTACGATGGAAATCGGGCGAGACGGTCGATATAAAAACCATAGGCGTGTTAGAATCGTTCGGGGAGATGTATGTGGATCGACCTGGATTTTTCAAGAGAATATTTAATGGGGATGTTCATCACGAAGAATTGTTTAAGAAAATCGGGGATGCAATTACGATGAAGAAGGAGATGAAGAAGAAGAAGAAGATGCTGCCACGTAGCATGAGTGTGGGTAATATAATCAATCAAAGAGGTTTGGATGATGGGATTGATGGATTGAAACTTGAGAGGTTTAAAGTTAAGACACCAAATGTGATTGTGGAATCGGATGATCAGAGACTTGGTTCTTCCAAA
>gnl_Mimgu_v2.0_Migut.F00891.1
ATGGATTCATCAAAATGTAGTATTTGTTCGTCTTCCGGCGGCGTGGAATGTTACATGAAGACGCACGATATGCTACGATGGAAATCAGGCGAGACGGTCGATATAAAAACAATAGGCGTGTTAGAACCGCTCGGGGAGTTGTATGTGGATCGACCTGTATTTTTCAAGAGAGTGTTTCGTGATCACGAAGAATTGTTTAAGAAAATCGGAGATGCAATTACGATGAAGAAGATGAAGAAGAAGAAGAAGAAGATGATGACACGTAGCATGAGTGTGAGTAAAATAATCAATCAAAGAGGTTTGGATGATGGGATTGATGGATTGAAACTTGAGAGGTTTAAAGTGAAGACACCAAATGTAATGGTGGAGTCGGATGATCAGAGT
>gnl_Mimgu_v2.0_Migut.F00890.1
GAAGCTATTAATATCATTCGTATGGATTCATCGAACTGTCGTATTTGTTCGTATTGGAACAAGGATTGTCACACGGTAACGCACGATTTGATAAGATGGAAATCGGGTAAGTTGGTCGATCCGGAGATTCTGATGCTCTTGGAATCTTTCGAGGAACTATATATGGACCGACGCGAGTTTTTCAAGAAAATATTTCGTGGGAACCACGAAGAATTGTTTAAGAAAATCGGAGATGCGGTGACGAAGAAGAAGAAGATGAAGAAGGCTAAGAGCATGCCGCGTAGCATGAGCATGAGAGCAATCGGAACAAGGGGTTTGGATTTGGATGATGGGATGATTGATGGAATTAAACTTGGGAGGTTTAAAGTTAGGACACCAAATGTACTCGTGGACGAACCCGAGGACATGACG
>gnl_Poptr_v3.0_Potri.010G235400.1
ATGTCCGAGGACAATTCTCGTGACGCTTCTCCGGTGCATCACGAAGAGGATGTTTATCAATATGGTTATCCTAGGTGTGATACAAGTAACTCCATGGCATCAAGCTCAAATGATTCTCCATTTTTTGGGATATATGATTCTATGTCATTATTGGAAAGTGGTCTGTACCAGCAAAAATACGGCGACATAAGTGATCATTATCATAGAAAACAAGACAAGGCATGGGATTCGATTGATTCAAGGTTGCTAATGTTGCTAGAATTTTTTAGAGAACTTTTTATTCGAAGAAGGGAAGTTTTCAAGAAATTATTCCCGGAGTTACATGATGAATTTTTGGGGGTGTTCAAGAAAATGGGTAACATTAATTTGTCCATAGAAAAGCCTGGTCAAGTCAAGACTAGGGCATTGCATAGAAGCTTGAGTGTTGGCTCGCCAAGAACACCTTCAAGAAATGGAGGTGAATCGCCATTAAGGCTTGAGAGGTTCAAGGTTCGCACGGTGATTCCTGGCGGCGGTGGCCAAGGGGACACTGACAAGGGCGGTGGCCAAGGTGACACTGACAAGGGTGGTGGCACATCTGGTGACGATGGAAAAGTCAAA
>gnl_Poptr_v3.0_Potri.008G025100.1
ATGACTACTTCCACAGGTCCATCATGTCCGCTTGATGAATCTGACCACAAAAAATTCCTTCACAAAATAAAGTTGACCAGAATTACATCTTGCTCGATCTTGTTATCTCAACGTCTTCCAAGTTCTAACATTAAGATCATGTCTGAGGGCAATCATCGCGACGCTCCCTTGGTGTGTCCTGAACTGGATATTTATCAGTTTGGTTACCCAAGGTGTGATACAGCAGATTCCATGGCATCAAGCTCCAGTGATTCTCCTTTTTTATGCACAAATGACGATTTGTCAATGTTGGAAAGTGGTCTGTACCAGCAAAAGTATGGTGATATGAGTGATAAATGCTATAGAAATCAGGACAAGGCATGGGAATCCATTGATTCCAGGTTCCTCATGTTGCTAGGATTCTTTAGAGAATTGTTTTTTCGAAGAAGGGAAGTTTTCAAGAAATTATTTCCAGAGTTACATGATGAATTTCTGGGGATGTTCAAGAAAATTGGTAACATCAATTTATACGTAGAAAAACCTTGTGAATTCAAGACTAGGGCATTATGCTTGCAAAGGAGCTTGAGTGTTGGCTCACCAAGAACACCTTCGAGAAATGGAGGTGAATCGCCATTAAGGCTCGAGAGGTTCAAGGTTCGCACGGTGGTTCCTGGCGGCGGTGGCCAAGGTGACAGAGGTGCTTCTAAT
>gnl_Poptr_v3.0_Potri.008G025200.1
ATGAGAAATAAGGGAGGGGAGGGTCGATGGTCAGCCATTCACAGATCCATCAAAAACCAAAGCAATCTCTTGCATTATCTCATCAACTCAAGAAGTACATCTTGCTCGATCTTGTTATCTCAACGTCTTCCAAGTTCTAACATTAAGATCATGTCTGAGGGCAATCATCGCGACGCTCCCTTGGTGTGTCCTGAACTGGATATTTATCAGTTTGGTTACCCAAGGTGTGATACAGCAGATTCCATGGCATCAAGCTCCAGTGATTCTCCTTTTTTATGCACAAATGACGATTTGTCAATGTTGGAAAGTGGTCTGTACCAGCAAAAGTATGGTGATATGAGTGATAAATGCTATAGAAATCAGGACAAGGCATGGGAATCCATTGATTCCAGGTTCCTCATGTTGCTAGGATTCTTTAGAGAATTGTTTTTTCGAAGAAGGGAAGTTTTCAAGAAATTATTTCCAGAGTTACATGATGAATTTCTGGGGATGTTCAAGAAAATTGGTAACATCAATTTATACGGGGAAAAACCTGGTCAACTCAAGACTAGGGCATTATGCTTGCAAAGGAGCTTGAGTGTTGGCTCACCAAGAACACCTTCAAGAAATGGAGGTGAATCGCCATTAAAGCTCGAGAGGTTCAAGGTTCGCACGGTGGTTCCTGGCGGCGGTGGCCAAGGTGACAGAGGTGCTTCTAAT
>gnl_Prupe_v2.1_Prupe.2G086100.1
ATGGCCATTTCTAAAACCAACAACACAAACGCTTCAAACACATTGAGATCAATTTGGAATTCTAAAAGCTCAGCAAATCTTTGTACAAGCAGCTCAATCTCATCCTTCTTTTCTTCTTCAATTCAGAATATCGGAAAATCGAGTGTTATATCCATGGAGAGGCCAGAAGGATATCCACAAGTAGATGATGTTTCTACATGCATCGAGGCACCAAGCACAAGCACAAGCACATCGTTTTTGGGCACCAAGAACGATATGTCACTTCTTGAAAGCGGTCTACTTAGAAGAAATTTTAGTGACGTAGGTGAGAATTACTACAGGTTCCAATCAAAAGTTGGTAAGTCAGTTGATCCAAGGTTGCTAGCGTTGGTAGAATTCTTTAGGGAGCTCTATTTTCGAAGGTTGGAACTATTCAAGAAAATCTTTCCGGGTGGTCATGATGATAAGTTTCTTGAGGTGCCAAAGAAATTGGGTTTGATATTAGCCAAAGTGAAACCAGATCAAACCAAAGCGGTTCAGACTATGCAACGGAGTTTAAGCATTGGTTCACCGCGAGATTTCAAAGGATACGAATCGGAAATGAGGCTTGAACGATTCAAGGTCAGAACTATTGATGTAGATGATGGTGGTGTACAAGGTGGCCAGGGTAATGAAATTAAGTCCAACGGTTCTAAA
>gnl_Solly_v2.4_Solyc05g055370.1.1
ATGGTCCTAGAGTTCTTCAAAGATCTTCACTTGAGAATTGGAGACTTATTCAAGAAGATTTTTTATCATAACAAAGATCAAGAAGATGAAACTCGTCAAATTATTGGTTTTGAAAAGAGTTCTAGTGATGAATCATTGAAATACAAGAATAGAGGAGTTGATGAATCTCAATTAAAGCTTGAGAGATTTAAGGTGAAAACTCCACAGGTTCAACCAACAGAAGTTGGTGCAAAAACTTCCAGTTCCAAA
>gnl_Solly_v2.4_Solyc11g007520.1.1
ATGTCAATGGAAGATCTCAAGGAAAAATCAATTCTTGATTTTGTTGAAAATGTTGAAAATATTCAAGAAAATCCAATGATGATAAGATGGAAATCAGGAAAAGAAGTTGATCCAAGATTGATTATACTACTAGATTTCTTTAGAGATGTCTACATGAAAAGAGGAGAATTCTTCAAGAAAATATTTCCATTTCATCATGAAGATTTTATTCCTATATTTGAGAAAATTGGAGTAGTGTTTTCAAACCATAAGGATCAAGAAAAGAAATTCAAGAAGAATTCATTCAAAAGGAGCCCAAGTGATAACTCTTTAAACAAGAGTAGAGGAATCGATATTGATCCATCTCGATTGAAACTTGAAAAATTTAAAGTCAAAACCCCAGAGGTTATATCTGGTGGCGATGGTGGTGGTGGTAGTGGTGGCCAAGGGCAAGGCAGCACAAAGGCATCTAGTTCTAAA
>gnl_Stras_v2.0_SGA_v2.0_scaffold13T06494
ATGGAACCATCAATTGATCTTTGTGGTACTTCATCATCTTCAATCATAGAGGATAACACGAGCACGCGCAATATGATACGATGGAAATCGGGTAAAAGGGTCGACCCAAGGCTTATGACCGTACTACAATTATTTGGGGAGATTTACATGGAACGACACGAGTTTTTCAACAAAATATTTCGCGGGAACCATGAAGATGCATTTAAGAAAATCGAGAATTTGTTAAAAAGAAAGAAGACGATGAAAAAAGCCAAGAGCATGCCACGGAGTCTAAGCATGAGAGCAATTGGTCGGCAAAGAGGACTTGATGGTGAGATTAACGATGATTTGCTGCTCGAGCGGTTTAAGATTAGGACCCCAGACGTGATTGTTGCCGACCCGGTTGAACAAGGGGAAAAGACCACTACATAA
>gnl_Theca_v1.1_Thecc1EG044155t1
ATGAGGAGGCATAGATATACACCTAAACTCCATAATTTTTCCCCGAGAGAAGATCATATGGCGACCATGGATATAAACCATTGTGAGATGCAGCGGCCAGAAGGGTATCCATCAGATGAGCAAGACCTAGGTGATATGAGCTCCATTGTATCAGACATGGAGAGGTCTCCATTATTTGGCGGAGATAATGATTTGTCACTCCTGGAAAGGGGTCTTTACAGAAGAACTTACAGTGACATGGGTGATAATCATCATAGAATCCAGGAAAGCGCGAAGAGACTGGGGAAGTCATTTGACCCAAGGGTGTTAGTTCTGCTAGAATTTTTCGGGGAATTCTACGTCAGAAGCCAGGAATTGCTGAAGCAAATATTTCCAGGTCTCCGGAATGAGTTTATAGAGTTTTTCAAGAAAGTTGGCACGGTGTTGGCTAAAGTCAAATCGAACCAAGTGAAGGTTAAAACCATGCAGAGGAGTCTGAGTTTAGGCTCGCCGCTCATGCCATCCAAGGAGGATGAATCATCTTTGAGGCTCGAGAGATTCAGGATAAGGACTGTTAATATTGGAGATGTTCAAGAAGGTGGCCAAAGTAGCCAGGGTGGCCAAGGTGGTCAGGGTGGAACCAAACCTGCTGGCTCCAAG
>FraveV4A2_7g05940.t1
ATGGAGAGGCCAGAAGGGTATCCAGAAGTAGAAGCTACAGAAGCCGATCAGCCATCAAACTCCGGCGCATCAATTCTGGGCACCAAGATTAATGATATGTCACAACTAGAAAGCGGTCTGCTTCGAAGAAACTACAGCGACGTGGGTGGAAACTACTACAGATTCCGATCAAACGTTGGTAAGTCAGTTGATCCAAGGTTCCTGGCCTTGGTAGAGTTCTTCAGGGAGCTCTACTTCCGAAGGCTCGAGCTGTTCAAGAAAATATTTCCGGGGAGTCCTGATAAGTTTCTGGCCGAGATGCCAAAGAAATGGAATTTGGTTTTATCTCAAGTCAAATCGGATCAGAGCACCAGGGTTCGGACCATGCAAAGAAGCCTGAGCATTGGCTCACCGCGTGAATTCAAAAGAGACGGGTCGGAAATGAGGCTGGAGCGATTCAAGGTCAGAACTATCGATGTGGATGATGATGTTGAACAAGATAAAACCAAGTCTGGCGGCTCCAAA
>Maldo_HF_14291
ATGGAGAAGCCAGAAGGATATCCACAAGTAGACGATATTGCCACATGTAACGAGCCATCAAGTGCAAGCACTTCATTTTTCGGCACCAAGAACGATATGTCACTGCTAGAGAGTGGCCTACTCCTGAGAAATGTTAGTGACGTAGTTGACACTTACAACAGATTTCAGTCAAAAAGTGGCAAATCAGTTGACCCAAGGTTGCTAGCTCTGGTGGAATTCTTTAGAGAACTTTATTTTCGAAGATTTGAACTATTCAATAGAATATTTCCCGGGGTTCAGGATAAATTAACTATTGAGGTGCCTAAGAAATTGGGTGTGGTATTAGCTCAAATGAAATCGGATCAAACCAAAGCACATCGGACAATGCAACGGAGTCTAAGTATTGGTTCGCCGCGTGATTTCAAAAGAAGAGAATCCGGAATGAGGCTTCAGCGATTCAAGGTCAGGACTATCGATGTAGATGATGTCGTTGATCAAACTGCTAAACCCGGTGTCCCAACTGCCGAGTCTTCAAATTCGCCGACTTTGGATGAATGTAGAAAATATTTCTCCGTCAAGTCTGAGTTAGAAGTGAGCAAAAGTATTTTTAAAGAGGCTGTTGTAAGTGATGGTTGTTGCTATCTTCTTGTGTCTCTGGCTAAGCAATGTCACGACCTGTTCGTCAACGAGGCAATTGCTTCTAGGCGCAATGTCCACAAATCTCAAGCG
>Maldo_HF_14292
ATGGAGAGGCCGGAAGGATATCCACAAGTAGATGATATTGCTACATATACAGAGCCATCGAGCACGAGCACTTCATTTTCGGGCACCAAGAATGATATGTCACAGCTCGAAAGCGGCCTACTTCGAAGAAATGTTAGCGACTTAGGCGACAGTTACTACAGATTCCAATCCCAAGTTGGAAAGTCTGTTGATCCAAAGTTGTTGGCGTTGGTAGAGTTTTTCAGGGAACTTTATTTTCGAAGGCTGGAACTGTTCAAGAAAATATTTCCGGGGATTCAAGATAAGTTTCTTGAGGTGCCAAAGAAATTGCATGTGATATTAGCTCAAGTGAAACCGGATGAAACCAAACTAGCTCGAACTATGCAACGGAGTCTGAGCGTTGGTTCACCGCGGGATTTCAAAGGAGGGGAATCGAAACTTAGGCTCGAGCGATTCAAGGTGAGGACTATTGATACAGGCGATGGTGTTGAACAAGGTGGCCTGCAGGGTAGTAAACCGGCCAAA
>Maldo_HF_26767
ATGGAGAAACCAGAAGGATATCCACAAGTAGACGATATTGCAACAAGTACGGAGCCATCAAGCTCAAGAACTTCATTCTTCGGCACCAAGAATGATATGTCACAACTTGAGAGCGGCCTACTCCGGAGAAGTGTTAGTGACATAGGTGAAACTTACTACAGATTCCAGTCAAAAATTGGCAAGTCAGTTGATCCAAGGTTGCTAGCGCTGGTGGAATTCTTTAGAGAACTTTATTTTCGAAGATTTGAACTGTTCAAGAAAATATTTCCCGGGGTTCAGGATAAGTTAATTATTGAGGTGCCAAAGAAATTGGGTATGGTATTAGCTCAAATGAAGTCGGATCAAACCAAAGCAGTTTGGACAATGCAACGGAGTCTAAGTATTGGTTCACCGCGTGATTTCAAAGGAAGAGAATCCAAAATGAGGCTTGAGAGATTCAAGCCATGTCACGACATGTTCGTCAACGAGGCGCTTGCTTCTAGACTCGATGTCGACAAATCCCAAGCTTTGGCTACGACTAAGAAAATTTGGGAGCAATGTGCTGCATCTATAGTTCCTCAACGA
>Malba_032079
ATGGAGAGGCCGGAAGGATATCCACAAGTAGATGATATTGCTACATATACAGAGCCATCGAGCACGAGCACTTCATTTTCGGGCACCAAGAATGATATGTCACAGCTCAAAAGCGGCCTACTTCGAAGAAATGTTAGCGACTTAGGCGACAGTTACTACAGATTCCAATCCCAAGTTGGAAAGTCTGTTGATCCAAAGTTGTTGGCGTTGGTAGAGTTTTTCAGGGAACTTTATTTTCGAAGGCTGGAACTGTTCAAGAAAATATTTCCGGGGATTCAAGATAAGTTTCTTGAGGTGCCAAAGAAATTGCATGTGATATTAGCTCAAGTGAAACCGGATGAAACCAAACTAGCTCGAACTATGCAACGGAGTCTGAGCGTTGGTTCACCGCGGGATTTCAAAGGAGGGGAATCGGAACTTAGGCTCGAGCGATTCAAGGTGAGGACTATTGATACAGGCGATGGTGTTGAACAAGGTGGCCTGCAGGGTAGTAAACCGGCCAAA
>Malba_032081
ATGGAGAAGCCAGAAGGATATCCACAAGTAGACGATATTGCCACATGTAACGAGCCATCAAGTGCAAGCACTTCATTTTTCGGCACCAAGAACGATATGTCACTGCTAGAGAGTGGCCTACTCCTGAGAAATGTTAGTGACGTAGGTGATACTTACTACAGATTTCAGTCAAAAATTGGCAAATCAGTTTATCCAAGGTTGCTAGCTCTGGTGGAATTCTTTAGAGAACTTTATTTTCGAAGATTTGAACTATTCAATAGAATATTTCCCGGGGTTCAGGATAAATTAACTATTGAGGTGCCTAAGAAATTGGGTGTGGTATTAGCTCAAATGAAGTCGGATCAAACCAAAGCACATCGGACAATGCAACGGAGTCTAAGTATTGGTTCGCCGCGTGATTTCAAAAGAAGAGAATCCGGAATGAGGCTTCAGCGATTCAAGGTCAGGACTATCGATGTAGATGATGTCGTTGATCAAACTGCTAAACCCGTTGGTTCGAAA
>Malsi_02g021280
ATGGAGAAACCAGAAGGATATCCACAAGTAGACGATATTGCAACAAGTACGGAGCCATCAAGCTCAAGAACTTCATTCTTCGGCACCAAGAATGATATGTCACAACTTGAGAGCGGCCTACTCCGGAGAAGTGTTAGTGACATAGGTGAAACTTACTACAGATTCCAGTCAAAAATTGGCAAGTCAGTTGATCCAAGGTTGCTAGCGCTGGTGGAATTCTTTAGAGAACTTTATTTTCGAAGATTTGAACTGTTCAAGAAAATATTTCCCGGGGTTCAGGATAAGTTAATTATTGAGGTGCCAAAGAAATTGGGTATGGTATTAGCTCAAATGAAGTCGGATCAAACCAAAGCAGTTTGGACAATGCAACGGAGTCTAAGTATTGGTTCACCGCGTGATTTCAAAGGAAGAGAATCCAAAATGAGGCTTGAGAGATTCAAGTGTGAGTTGGAATTGAGCAAAAGTATTTTCAAAGAGACGACTGTAAGTGATGGTTGTTGTTATGTTCTTGTGTCTCTAGGTAAGCCATGTCACGACATGTTCGTCAACGAGGCGCTTGCTTCTAGACTCGATGTCGACAAATCTCAAGCTTTGGCTACGAGTAAGAAAATTTGGGAGCAATGTGCTGCATCTATAGTTCCTCAACGA
>Malsi_07g005790
ATGGAGAAACCAGAAGGATATCCACAAGTAGACGATATTGCCACATGTAACGAGCCATCAAGTGCAAGCACTTCATTTTTCGGCACCAAGAACGATATGTCACTGCTAGAGAGTGGCCTACTCCTGAGAAATGTTAGTGACGTAGGTGACACTTACAACAGATTTCAGTCAAAAAGTGGCAAATCAGTTGATCCAAGGTTGCTAGCTCTGGTGGAATTCTTTAGAGAACTTTATTTTCGAAGATTTGAACTATTCAATAGAATATTTCCCGGGGTTCAGGATAAATTAACTATTGAGGTGCCTAAGAAATTGGGTGTGGTATTAGCTCAAATGAAATCGGATCAAACCAAAGCACATCGGACAATGCAACGGAGTCTAAGTATTGGTTCGCTGCGTGATTTCAAAAGAAGAGTATCCGGAATGAGGCTTCAGCGATTCAAGGTCAGGACTATCGATGTAGATGATGTCGTTGATCAAACTGCTAAACCCGGTGTCCCAACTGCCGAGTCTTCAAATTCGCCGACTTTGGATGAATGTAGAAAATATTTCTCCGTCAAGTGTGAGTTAGAAGTGAGCAAAAGTATTGTTAAAGAGGCTGTTGTACGTGATGGTTGTTGCTATCTTCTTGTGTCTCTGGCTAAGCAATGTCACGACCTGTTCGTCAACGAGGCAATTGCTTCTAGGCCCAATGTCCACAAATCTCAAGCATCGATTGTTACATCCATGGAGAGGCCGGAAGGATATCCACAAGTAGATGATATTGCTACATATACAGAGCCATCGAGCACGAGCACTTCATTTTCGGGCATCAAGAATGATATGTCACAGCTCGAAAGCGGCCTACTTCGAAGAAATGTTAGCGACTTAGGCGACAGTTACTACAGATTCCAATCCCAAGTTGGAAAGTCTGTTGATCCAAAGTTGTTGGCGTTGATAGAGTTTTTCAGGGAACTTTATTTTCGAAGGCTGGAACTGTTCAAGAAAATATTTCCGGGGATTCAAGATAAGTTTCTTGAGGTGCCAAAGAAATTGCATGTGATATTAGCTCAAGTGAAACCGGATGAAACCAAACTAGCTCGAACTATGCAACGGAGTCTGAGCGTTGGTTCACCGCGGGATTTCAAAGGAGGGGAATCGAAACTTAGGCTCGAGCGATTCAAGGTGAGGACTATTGATACAGGCGATGGTGTTGAACAAGGTGGCCTGCAGGGTAGTAAACCGGCCAAA
>Malsy_02g022010
ATGGAGAAACCAGAAGGATATCCACAAGTAGACGATATTGCAACAAGTACGGAGCCATCAAGCTCAAGAACTTCATTCTTCGGCACCAAGAATGATATGTCACAACTTGAGAGCGGCCTACTCCGGAGAAGTGTTAGTGACATAGGTGAAACTTACTACAGATTCCAGTCAAAAATTGGCAAGTCAGTTGATCCAAGGTTGCTAGCGCTGGTGGAATTCTTTAGAGAACTTTATTTTCGAAGATTTGAACTGTTCAAGAAAATATTTCCCGGGGTTCAGGACAAGTTAATTATTGAGGTGCCAAAGAAATTGGGTATGGTATTAGCTCAAATGAAGTCGGATCAAACCAAAGCAGTTTGGACAATGCAACGGAGTCTAAGTATTGGTTCACCGCGTGATTTCAAAGGAAGAGAATCCAAAATGAGGCTTGAGAGATTCAAGGTTAGCCATGTCACGACATGTTCGTCAACGAGGCGCTTGCTTCTAGACTCGATGTCGACAAATCCCAAGCTTTGGCTACGAGTAAGAAAATTTGGGAGCAATGTGCTGCATCTA
>Malsy_07g005550
ATGGAGAAGCCAGAAGGATATCCACAAGTAGACGATATTGCCACATGTAACGAGCCATCAAGTGCAAGCACTTCATTTTTCGGCACCAAGAACGATATGTCACTGCTAGAGAGTGGCCTACTCCTGAGAAATGTTAGTGACGTAGTTGACACTTACAACAGATTTCAGTCAAAAAGTGGCAAATCAGTTGACCCAAGGTTGCTAGCTCTGGTGGAATTCTTTAGAGAACTTTATTTTCGAAGATTTGAACTATTCAATAGAATATTTCCCGGGGTTCAGGATAAATTAACTATTGAGGTGCCTAAGAAATTGGGTGTGGTATTAGCTCAAATGAAATCGGATCAAACCAAAGCACATCGGACAATGCAACGGAGTCTAAGTATTGGTTCGCCGCGTGATTTCAAAAGAAGAGGCTTCAGCGATTCAAGTCCATTTGGGGTTATTTTTGCAGTCCCAACTGCCGAGTCTTCAAATTCGCCGACTTTGGATGAATGTAGAAAATATTTCTCCGTCAAGTCTGAGTTAGAAGTGAGCAAAAGTATTTTTAAAGAGGCTGTTGTAAGTGATGGTTGTTGCTATCTTCTTGTGTCTCTGGCTAAGCAATGTCACGACCTGTTCGTCAACGAGGCAATTGCTTCTAGGCGCAATGTCCACAAATCTCAAGCATCGATTCTTACATCCATGGAGAGGCCGGAAGGATATCCACAAGTAGATGATATTGCTACATATACAGAGCCATCGAGCACGAGCACTTCATTTTCGGGCACCAAGAATGATATGTCACAGCTCGAAAGCGGCCTACTTCGAAGAAATGTTAGCGACTTAGGCGACAGTTACTACAGATTCCAATCCCAAGTTGGAAAGTCTGTTGATCCAAAGTTGTTGGCGTTGGTAGAGTTTTTCAGGGAACTTTATTTTCGAAGGCTGGAACTGTTCAAGAAAATATTTCCGGGGATTCAAGATAAGTTTCTTGAGGTGCCAAAGAAATTGCATGTGATATTAGCTCAAGTGAAACCGGATGAAACCAAACTAGCTCGAACTATGCAACGGAGTCTGAGCGTTGGTTCACCGCGGGATTTCAAAGGAGGGGAATCGAAACTTAGGCTCGAGCGATTCAAGGTGAGGACTATTGATACAGGCGATGGTGTTGAACAAGGTGGCCTGCAGGGTAGTAAACCGGCCAAA
>Maldo_GDDH_07G1068400
ATGGAGAGGCCGGAAGGATATCCACAAGTAGATGATATTGCTACATATACAGAGCCATCGAGCACGAGCACTTCATTTTCGGGCACCAAGAATGATATGTCACAGCTCGAAAGCGGCCTACTTCGAAGAAATGTTAGCGACTTAGGCGACAGTTACTACAGATTCCAATCCCAAGTTGGAAAGTCTGTTGATCCAAAGTTGTTGGCGTTGGTAGAGTTTTTCAGGGAACTTTATTTTCGAAGGCTGGAACTGTTCAAGAAAATATTTCCGGGGATTCAAGATAAGTTTCTTGAGGTGCCAAAGAAATTGCATGTGATATTAGCTCAAGTGAAACCGGATGAAACCAAACTAGCTCGAACTATGCAACGGAGTCTGAGCGTTGGTTCACCGCGGGATTTCAAAGGAGGGGAATCGAAACTTAGGCTCGAGCGATTCAAGGTGAGGACTATTGATACAGGCGATGGTGTTGAACAAGGTGGCCTGCAGGGTAGTAAACCGGCCAAA
>Maldo_Gala_07g005970
ATGGAGAAGCCAGAAGGATATCCACAAGTAGACGATATTGCCACATGTAACGAGCCATCAAGTGCAAGCACTCCATTTTTCGGCACCAAGAACGATATGTTACTGCTAGAGAGTGGCCTACTCCTGAGAAATGTTAGTGACGTAGGTGACACTTACAACAGATTTCAGTCAAAAAGTGGCAAATCAGTTGATCCAAGGTTGCTAGCTCTGGTGGAATTCTTTAGAGAACTTTATTTTCGAAGATTTGAACTATTCAATAGAATATTTCCCGGGGTTCAGGATAAATTAACTATTGAGGTGCCTAAGAAATTGGGTGTGGTATTAGCTCAAATGAAGTCGGATCAAACCAAAGCACATCGGACAATGCAACGGAGTCTAAGTATTGGTTCGCCGCGTGATTTCAAAAGAAGAGAATCCGGAATGAGGCTTCAGCGATTCAAGGTCAGGACTATCGATGTAGATGATGTCGTTGATCAAACTGCTAAACCCGGTGTCCCAACTGCCGAGTCTTCAAATTCGCCGACTTTGGATGAATGTAGAAAATATTTCTCCGTCAAGTGTGAGTTAGAAGTGAGCAAAAGTATTTTTAAAGAGGCTGTTGTAAGTGATGGTTGTTGCTATCTTCTTGTGTCTCTGGCTAAGCAATGTCACGACCTGTTCGTCAACGAGGCAATTGCTTCTAGGCCCAATGTCCACAAATCTCAAGCATCGATTGTTACATCCATGGAGAGGCCGGAAGGATATCCACAAGTAGATGATATTGCTACATATACAGAGCCATCGAGCACGAGCACTTCATTTTCGGGCACCAAGAATGATATGTCACAGCTCGAAAGCGGCCTACTTCGAAGAAATGTTAGCGACTTAGGCGACAGTTACTACAGATTCCAATCCCAAGTTGGAAAGTCTGTTGATCCAAAGTTGTTGGCGTTGGTAGAGTTTTTCAGGGAACTTTATTTTCGAAGGCTGGAACTGTTCAAGAAAATATTTCCGGGGATTCAAGATAAGTTTCTTGAGGTGCCAAAGAAATTGCATGTGATATTAGCTCAAGTGAAACCGGATGAAACCAAACTAGCTCGAACTATGCAACGGAGTCTGAGCGTTGGTTCACCGCGGGATTTCAAAGGAGGGGAATCGAAACTTAGGCTCGAGCGATTCAAGGTGAGGACTATTGATACAGGCGATGGTGTTGAACAAGGTGGCCTGCAGGGTAGTAAACCGGCCAAA
>Pyrco_DAP_Chr2v0.1_04690.1
ATGGAGAAGCCAGAAGGATATCCACAAGTAGACGACATTGCAACAAGTACCGAGCCATCAAGCTCAGGAACTTCATTCTTCGGCACCAAGAACGATATGTCACTGCTCGAGAGCGGCCTACTCCGGAGAAGTGTTAGTGATATAGGTGAAACTTACTACAGATTCCAGTCAAAAATTGGCAAGTCAGTTGATCCAAGGTTGCTAGCGCTGGTGGAATTCTTTAGAGAACTTTATTTTCGAAGATTTGAACTGTTCAAGAAAATCTTTCCCGGGGTTCAGGATAAGTTAATTATTGAGGTGCCAAAGAAATTGGGTATGGTATTAGCTCAAAAGAAATTGGATCAAACCAAAGCAGTTCGGACAATGCAACGGAGTCTAAGTATTGGTTCACCGCGTGATTTCAAAGGAAGAGAATCCGAAATGAGGCTTGAGAGATTCAAGAACCAAGAACAAAAAGACGTCCAAATGATCAATGTTCTGCAGGAAGATAGTGGTGGTGGTGGAGAATGTAAGCCATGTCACGACATGTTCGTCAACGAGGAGCTTGCTTCTAGACCCGATGTCGACAAATCTCAAGTTTTGGCTACG
>Pyrco_DAP_Chr7v0.1_16480.1
ATGAAACACAACAGCTCAATCTCCCCTCTTTGTATCGAGCAATATCAATTTATCGGTTGTTCCATGGAGAAGCCAGAAGGATATCCACAAGTAGATGATATTGCCACATGTAACGAGCCATCAAGTGCAAGCACTTCGTTTTTCGGAACCAAGAACGACATGTCACTGCTCGAGAGCGGCCTACTCCGGAGAAATGTTGGTGACATAGGTGACACTTACTACAGATTTCAGTCAAAAATTGGCAAATCAGTTGATCCAAGGTTGCTAGCGCTGGTGGAATTCTTTAGAGAACTTTACTTTCGAAGAGTTGAACTATTCAATAGAATATTTCCGGGGGTTCAGGATAAATTAACTATTGTGCCTAAGAAATTGGGTGTGGCATTAGCTCAAATGAAATCGGATCAAACCAAAGCACATCGGACAATGCAACGGAGTCTAAGTATTGGTTCACCGCGTGATTTCAAAAGAAGAGAATCCGAAATGAGGCTTCAGCGATTCAAGGTCAGGACTATCGTTGTAGATGATGTCGTTGATCAAACTGCTAAACCCGGTGGTTCCAAG
>Pyrco_DAP_Chr7v0.1_16481.1
ATGGAGAGGCCGGAAGGATATCCCCAAGTAGATGATATTGCTACATATACAGAGTCATCGAGCACGAGCACTTCATTTTTGGGCACCAAGAATGATATGTCACAGCTCGAAAGCGGCCTACTTCGAAGAAATGTTAGCGACTTAGGCAACAGTTACTACAGATTCCAATCCCAAGTTGGAAAGTCTGTTGATCCAAAGTTGTTGGCGTTGGTAGAGTTTTTCAGAGAACTTTATTTTCGAAGGCTGGAACTGTTCAAGAAAATATTTCCGGGGGTTCAAGATAAGTTTCTTGAGGTGCCAAAGAAATTGCATGTGATATTAGCTCAAGTGAAACGGGATGAAACCAAACTAGCTCGAACTATGCAACGGAGTCTGAGCGTTGGTTCACCGCGGGATTTCAAAGGAGGGGAATCGGAACTTAGGCTCGAGCGATTCAAGGTGAGGACTATTGATACAGGCGATGGTGTTGTACAAGGTGGCCTGCAGGGTGGTAAACCGGCCAAA
>Pyrco_BP1_012398.1
ATGGAGAGGCCGGAAGGATATCCCCAAGTAGATGATATTGCTACATATACAGAGTCATCGAGCACGAGCACTTCATTTTTGGGCACCAAGAATGATATGTCACAGCTCGAAAGCGGCCTACTTCGAAGAAATGTTAGCGACTTAGGCAACAGTTACTACAGATTCCAATCCCAAGTTGGAAAGTCTGTTGATCCAAAGTTGTTGGCGTTGGTAGAGTTTTTCAGAGAACTTTATTTTCGAAGGCTGGAACTGTTCAAGAAAATATTTCCGGGGGTTCAAGATAAGTTTCTTGAGGTGCCAAAGAAATTGCATGTGATATTAGCTCAAGTGAAACGGGATGAAACCAAACTAGCTCGAACTATGCAACGGAGTCTGAGCGTTGGTTCACCGCGGGATTTCAAAGGAGGGGAATCGGAACTTAGGCTCGAGCGATTCAAGGTGAGGACTATTGATACAGGCGATGGTGTTGTACAAGGTGGCCTGCAGGGTGGTAAACCGGCCAAA
>Pyrco_BP1_037810.1
ATGGAGAAGCCAGAAGGATATCCACAAGTAGACGATATTGCAACAAGTACCGAGCCATCAAGCTCAGGAACTTCATTCTTCGGCACCAAGAACGATATGTCACTGCTCGAGAGCGGCCTACTCCGGAGAAGTGTTAGTGATATAGGTGAAACTTACTACAGATTCCAGTCAAAAATTGGCAACTCAGTTGATCCAAGGTTGCTAGCGCTGGTGGAATTCTTTAGAGAACTTTATTTTCGAAGATTTGAACTGTTCAAGAAAATATTTCCCGGGGTTCAGGATAAGTTAATTATTGACGTGCCAAAGAAATTGGGTATGGTATTAGCCCAAAAGAAATTGGATCAAACCAAAGCAGTTCGGACAATGCAACGGAGTCTAAGTATTGGTTCTCCGCGTGATTTCAAAGGAAGAGAATCCGAAATGAGGCTTGAGAGATTCAAGGTAAGGACCATCGATGTAGATGATGGCGTTGATCAAACTGCTAAACCCAGTGGCTCGAAA
>Pyrco_BP1_040257.1
ATGTCACTGCTCGAGAGCGGCCTACTCCGGAGAAATGTTGGTGACATAGGTGACACTTACTACAGATTTCAGTCAAAAATTGGCAAATCAGTTGATCCAAGGTTGCTAGCGCTGGTGGAATTCTTTAGAGAACTTTACTTTCGAAGAGTTGAACTATTCAATAGAATATTTCCGGGGGTTCAGGATAAATTAACTATTGTGCCTAAGAAATTGGGTGTGGCATTAGCTCAAATGAAATCGGATCAAACCAAAGCACATCGGACAATACAACGGAGTCTAAGTATTGGTTCGCCGCGTGATTTCAAAAGAAGAGAATCCGAAATGAGGCTTCAGCGATTCAAGGTCAGGACTATCGTTGTGGATGATGTCGTTGATCAAACTGCTAAACCCGGTGGTTCCAAG
>Pyrco_BP_DH_02g21230
ATGGAGAAGCCAGAAGGATATCCACAAGTAGACGATATTGCAACAAGTACCGAGCCATCAAGCTCAGGAACTTCATTCTTCGGCGCCAAGAACGATATGTCACTGCTCGAGAGCGGCCTACTCCGGAGAAGTGTTAGTGATATAGGTGAAACTTACTACAGATTCCAGTCAAAAATTGGCAACTCAGTTGATCCAAGGTTGCTAGCGCTGGTGGAATTCTTTAGAGAACTTTATTTTCGAAGATTTGAACTGTTCAAGAAAATATTTCCCGGGGTTCAGGATAAGTTAATTATTGACGTGCACCCACTTCCTGATCAAACCAAAGCAGTTCGGACAATGCAACGGAGTCTAAGTATTGGTTCTCCGCGTGATTTCAAAGGAAGAGAATCCGAAATGAGGCTTGAGAGATTCAAGGTAAGGACCATCGATGTAGATGATGGCGTTGATCAAACTGCTAAACCCAGTGGCTCGAAA
>Pyrco_BP_DH_07g05240
ATGAAACACAACAGCTCAATCTCCCCTCTTTGTATCGAGCAATATCAATTTATCGGTTGTTCCATGGAGAAGCCAGAAGGATATCCACAAGTAGATGATATTGCCACATGTAACGAGCCATCAAGTGCAAGCACTTCGTTTTTCGGAACCAAGAACGACATGTCACTGCTCGAGAGCGGCCTACTCCGGAGAAATGTTGGTGACATAGGTGACACTTACTACAGATTTCAGTCAAAAATTGGCAAATCAGTTGATCCAAGGTTGCTAGCGCTGGTGGAATTCTTTAGAGAACTTTACTTTCGAAGAGTTGAACTATTCAATAGAATATTTCCGGGGGTTCAGGATAAATTAACTATTGTGCCTAAGAAATTGGGTGTGGCATTAGCTCAAATGAAATCGGATCAAACCAAAGCACATCGGACAATGCAACGGAGTCTAAGTATTGGTTCACCGCGTGATTTCAAAAGAAGAGAATCCGAAATGAGGCTTCAGCGATTCAAGGTCAGGACTATCGTTGTAGATGATGTCGTTGATCAAACTGCTAAACCCGGTGGTTCCAAG
>Pyrco_BP_DH_07g05260
ATGGAGAGGCCGGAAGGATATCCCCAAGTAGATGATATTGCTACATATACAGAGTCATCGAGCACGAGCACTTCATTTTTGGGCACCAAGAATGATATGTCACAGCTCGAAAGCGGCCTACTTCGAAGAAATGTTAGCGACTTAGGCAACAGTTACTACAGATTCCAATCCCAAGTTGGAAAGTCTGTTGATCCAAAGTTGTTGGCGTTGGTAGAGTTTTTCAGAGAACTTTATTTTCGAAGGCTGGAACTGTTCAAGAAAATATTTCCGGGGGTTCAAGATAAGTTTCTTGAGGTGCCAAAGAAATTGCATGTGATATTAGCTCAAGTGAAACGGGATGAAACCAAACTAGCTCGAACTATGCAACGGAGTCTGAGCGTTGGTTCACCGCGGGATTTCAAAGGAGGGGAATCGGAACTTAGGCTCGAGCGATTCAAGGTGAGGACTATTGATACAGGCGATGGTGTTGTACAAGGTGGCCTGCAGGGTGGTAAACCGGCCAAA
>Pruav_sc0000732.1_g070.1.mk
ATGGAGAAGCCAGAAGGATATCCACAAGTAGATGATGTTTCTACATGTATAGAGGCACCAAGCACAAGCACATCGTTTTTGGGCACCAAGAACGATATGTCACTTCTCGAAAGCGGTCTACTTAGAAGAAATTTTAGTGACATAGGTGAGAATTACTACAGGTTCCAATCAAAAGCTGGTAAGTCAGTTGATCCAAGGTTGCTAGCGTTGGTAGAATTCTTTAGGGAGCTCTATTTTCGAAGGTTGGAACTATTCAAGAAAATCTTTCCAGGTGGTCATGATGATAAGTTTCTTGAGGTGCCAAAGAAATTGGGTTTGATATTTGCCAAAGTGAAACCAGATCAAACCAAAGCCGTTCGGACTATGCAACGGAGTTTAAGCATTGGTTCACCGCGAGATTTCAAAGGATCCGAATCGGAAATGAGGCTGGAACGATTCAAGGTAAGAACTATTGATGTAGATGATGGTGGTGGTGTACAAGGTGGCCAGGGTGGCCAGGGTAATGAAATTAAGTCCAACGGTTCTAAG
>Pyrusco2g006640.1
ATGGAGAAGCCAGAAGGATATCCACAAGTAGACGATATTGCAACAAGTACCGAGCCATCAAGCTCAGGAACTTCATTCTTCGGCACCAAGAACGATATGTCACTGCTCGAGAGCGGCCTACTCCGGAGAAGTGTTAGTGACATAGGTGAAACTTACTACAGATTCCAGTCAAAAATTGGCAAGTCAGTTGATCCAAGGTTGCTAGCGCTGGTGGAATTCTTTAGAGAACTTTATTTTCGAAGATTTGAACTGTTCAAGAAAATATTTCCCGGGGTTCAGGATAAGTTAATTATTGAGGTGCCAAAGAAATTGGGTATGGTATTAGCCCAAAAGAAATTGGATCAAACCAAAGCAGTTCGGACAATGCAACGGAGTCTAAGTATTGGTTCACCGCGTGATTTCAAAGGAAGAGAATCCGAAATGAGGCTTGAGAGATTCAAGGTAAGGACCATCGATGTAGATGATGGCGTTGATCAAACTGCTAAACCCAGTGGCTCGAAA
>Pyrusco7g003800.1
ATGGAGAAGCCAGAAGGATATCCACAAGTAGATGATATTGCCACATGTAACGAGCCATCAAGTGCAAGCACTTCGTTTTTCGGAACCAAGAACGACATGTCACTGCTCGAGAGCGGCCTACTCCGGAGAAATGTTGGTGACATAGGTGACACTTACTACAGATTTCAGTCAAAAATTGGCAAATCAGTTGATCCAAGGTTGCTAGCGCTGGTGGAATTCTTTAGAGAACTTTACTTTCGAAGAGTTGAACTATTCAATAGAATATTTCCGGGGGTTCAGGATAAATTAACTATTGTGCCTAAGAAATTGGGTGTGGCATTAGCTCAAATGAAATCGGATCAAACCAAAGCACATCGGACAATGCAACGGAGTCTAAGTATTGGTTCACCGCGTGATTTCAAAAGAAGAGAATCCGAAATGAGGCTTCAGCGATTCAAGGTCAGGACTATCGTTGTAGATGATGTCGTTGATCAAACTGCTAAACCCGGTGGTTCCAAG
>Pyrusco7g003820.1
ATGGAGAGGCCGGAAGGATATCCCCAAGTAGATGATATTGCTACATATACAGAGTCATCGAGCACGAGCACTTCATTTTTGGGCACCAAGAATGATATGTCACAGCTCGAAAGCGGCCTACTTCGAAGAAATGTTAGCGACTTAGGCAACAGTTACTACAGATTCCAATCCCAAGTTGGAAAGTCTGTTGATCCAAAGTTGTTGGCGTTGGTAGAGTTTTTCAGAGAACTTTATTTTCGAAGGCTGGAACTGTTCAAGAAAATATTTCCGGGGGTTCAAGATAAGTTTCTTGAGGTGCCAAAGAAATTGCATGTGATATTAGCTCAAGTGAAACGGGATGAAACCAAACTAGCTCGAACTATGCAACGGAGTCTGAGCGTTGGTTCACCGCGGGATTTCAAAGGAGGGGAATCGGAACTTAGGCTCGAGCGATTCAAGGTGAGGACTATTGATACAGGCGATGGTGTTGTACAAGGTGGCCTGCAGGGTGGTAAACCGGCCAAA
>Pyrbe_033472
ATGGAGAAGCCAGAAGGATATCCACAAGTAGACGATATTGCAACAAGTACCGAGCCATCAAGCTCAGGAACTTCATTCTTCGGCACCAAGAACGATATGTCACTGCTCGAGAGCGGCCTACTCCGGAGAAGTGTTAGTGACATAGGTGAAACTTACTACAGATTCCAGTCAAAAATTGGCAAGTCAGTTGATCCAAGGTTGCTAGCGCTGGTGGAATTCTTTAGAGAACTTTATTTTCGAAGATTTGAACTGTTCAAGAAAATATTTCCCGGGGTTCAGGATAAGTTAATTATTGAGGTGCCAAAGAAATTGGGTATGGTATTAGCCCAAAAGAAATTGGATCAAACCAAAGCAGTTCGGACAATGCAACGGAGTCTAAGTATTGGTTCACCGCGTGATTTCAAAGGAAGAGAATCCGAAATGAGGCTTGAGAGATTCAAGGAACAAAAAGACGTCCAAATGATCAATGTTCTGCAGGAAGATAGTGGTGGTGGTGGAGAATGTAAGCCATGTCACGGCATGTTCGTCAACGAGGCGCTTGCTTCTAGACCCGATGTCGACAAATCTCAAGCTTTGGCTACAAGTAAGAAAATTTGGGAGCAATGTGCTGCATCTATAGTTCCTCAACGA
>Pyrbe_047759
ATGGATCCATGGCTGCACCGCCTCAGTTCAATCTCAATTCTTCAGGAAATTGCATCCTCAATCCTGCCTATGTCTCTTGGTGTGAATTCGGCTCGTGAACTTTGGGCGAAATTGGAATCAAGACTTGCCACGGCTTCTCAATCTCACATTCATGAGCTTCGATCTTGCCTTCGTAATCTTACCAAAGGTGAATCCACTGCTGCTCATTATCTTCAACAAATTGGGGCTATTGTTGATGCCCTTGCTAGTGCTGGTTCTTCGATTGAAGACTCTGATTTGATCTTGATCACTCTTCATGGTCTTCCTCCTGAGTATGATTCGTTTGTTGATGCTATTCAATTCCGCCTTGGATCCACCACAATTGATGAATTACATGGTCTGCTTCTTAGCAAAAAGATACAGTTGGCCAATCGCAAGAAGAGTGGATCTGCATTATCATCGTTTCAGGCTCTACAAACCTCTGCTGGTTGTGGACTCGATCGTAATCACAATCGTGGTAGCTTCAATCGTGGCTCTCCCAGATTTTTTAACAAGCAGAGGTCAAGTAATTTTAATCGCTTCAACAATAACAATCAGCGTTCTAATCGTGGAGGTCGAAATACTTTCTCTTACAACAAGAAAAACTCTTGTCAAATCTGTCGTCAGTTTGACCATGAAGCTTGTGATTGTCCTCATCGCATAAATCCGACCTATGGTGGGAAATCTTCTCATTCAGCAATGGTGGCAAACTCATCTTCCTCCACTCCTACTTGGATTGTGGATTCTGGAGCCACCTCACACATGACCAATTCTTATGCTAATCTCCAAAACCCTGAAGCCTACACTAGTTCTGAACAAGTGTACATTGGTGATGGCAAAGGATGCCAATGGGTGTTTCGCATTAAAAGGAAACCTGATGGTACTGTCGACAGGTATAAAGCTCGGTTAGTTGCAAAGGGTTTCAACCAACAGAAAGGTCTTGACTATACAGAAACCTTTAGTCCTATTGCCAAACCAGTGACTATTCGACTTCTCCTTATTCTTGCAGCTCAATATGATTGGTTCTTAAACCAACTTGATTATCTTACCTGGACAAGACCAGATCTTAGTTTTGCAGTCAATCTTGTCTGCCAATTCATGCACAGCCCCAGGCTTTCTCATTTTCAGGCTGTTAAGCGCATTCTCAGGTATCTTAAGGGTTCCATCCATCATGGTTTATGGTTCTCCAAGTGTTCTACTCCTCCAACTATTACTGCGTTCTCTGATGCTGATTGGGCCGGTTGTGCCCTTGACAGAAGATCCACTGGAGAAGGATATCCACAAGTAGATGATATTGCCACATGTAACGAGCCATCAAGTGCAAGCACTTCATTTTTCGGAACCAAGAACGACATGTCACTGCTCGAGAGCGGCCTACTCCGGAGAAATGTTGGTGACATAGGTGACACTTACTACAGATTTCAGTCAAAAATTGGCAAATCAGTTGATCCAAGGTTGCTAGCGCTGGTGGATTTCTTTAGAGAACTTTACTTTCGAAGAGTTGAACTATTCAATAGAATATTTCCGGGGGTTCAGGATAAATTAACTATTGTGCCTAAGAAATTGGGTGTGGCATTAGCTCAAATGAAATCGGATCAAACCAAAGCACATCGGACAATGCAACGGAGTCTAAGTATTGGTTCGCCGCGTGATTTCAAAAGAAGAGAATCCGAAATGAGGCTTCAGCGATTCAAGGTCAGGACTATCGTTGTAGATGATGTCGTTGATCAAACTGCTAAACCCGGTGGTTCCAAG
>Pyrbe_047761
ATGGAGAGGCCGGAAGGATATCCCCAAGTAGATGATATTGCTACATATACAGAGTCATCGAGCACGAGCACTTCATTTTTGGGCACCAAGAATGATATGTCACAGCTCGAAAGCGGCCTACTTCGAAGAAATGTTAGCGACTTAGGCAACAGTTACTACAGATTCCAATCCCAAGTTGGAAAGTCTGTTGATCCAAAGTTGTTGGCGTTGGTAGAGTTTTTCAGAGAACTTTATTTTCGAAGGCTGGAACTGTTCAAGAAAATATTTCCGGGGGTTCAAGATAAGTTTCTTGAGGTGCCAAAGAAATTGCATGTGATATTAGCTCAAGTGAAACCGGATGAAACCAAACTAGCTCGAACTATGCAACGGAGTCTGAGCGTTGGTTCACCGCGGGATTTCAAAGGAGGGGAATCGGAACTTAGGCTCGGGCGATTCAAGGTGAGGACTATTGATACAGGCGATGGTGTTGTACAAGGTGGCCTGCAGGGTGGTAAACCGGCCAAA
>Pyrpy_N_02g2189.1
ATGGAGAAGCCAGAAGGATATCCACAAGTAGACGATATTGCAACAAGTACCGAGCCATCAAACTCAGGAACTTCATTCTTCGGCACCAAGAACGATATGTCACTACTCGAGAGCGGCCTACTCCGGAGAAGTGTTAGTGACATAGGTGAAACTTACTACAGATTCCAGTCAAAAATTGGCAAGTCAGTTGATCCAAGGTTGCTAGCGCTGGTGGAATTCTTTAGAGAACTTTATTTTCGAAGATTTGAACTGTTCAAGAAAATATTTCCCGGGGTTCAGGATAAGTTAATTATTGAGGTGCCAAAGAAATTGGGTATGGTATTAGCCCAAAAGAAATTGGATCAAACCAAAGCAGTTCGGACAATGCAACGGAGTCTAAGTATTGGTTCACCGCGTGATTTCAAAGGAAGAGAGTCCGAAATGAGGCTTGAGAGATTCAAGGTAAGGACCATCGATGTAGATGATGGCGTTGATCAAACTGCTAAACCCAGTGGCTCGAAA
>Pyrpy_N_07g0304.1
ATGGAGAAGCCAGAAGGATATCCACAAGTAGATGATATTGCCACATGTAACGAGCCATCAAGTGCAAGCACTTCGTTTTTCGGAACCAAGAACGACATGTCACTGCTCGAGAGCGGCCTACTCCGGAGAAATGTTGGTGACATAGGTGACACTTGCTACAGATTTCAGTCAAAAATTGGCAAATCAGTTGATCCAAGGTTGCTAGCGCTGGTGGAATTCTTTAGAGAACTTTACTTTCGAAGAGTTGAACTATTCAATAGAATATTTCCGGGGGTTCAGGATAAATTAACTATTGTGGGTGTGGCATTAGCTCAAATGAAATCGGATCAAACCAAAGCACATCGGACAATGCAACGGAGTCTAAGTATTGGTTCGCCGCGTGATTTCAAAAGAAGAGAATCCGAAATGAGGCTTCAGCGATTCAAGGTCAGGACTATCGTTGTAGATGATGTCGTTGATCAAACTGCTAAACCCGGTGGTTCCAAG
>Pyrpy_N_07g0305.1
ATGGAGAGGCCGGAAGGATATCCCCAAGTAGATGATATTGCTACATATACAGAGTCATCGAGCACGAGCACGAGCACTTCATTTTTGGGCACCAAGAATGATATGTCACAGCTCGAAAGCGGCCTACTTCGAAGAAATGTTAGCGACTTAGGCAACAGTTACTACAGATTCCAATCCCAAGTTGGAAAGTCTGTTGATCCAAAGTTGTTGGCGTTGGTAGAGTTTTTCAGAGAACTTTATTTTCGAAGGCTGGAACTGTTCAAGAAAATATTTCCGGGGGTTCAAGATAAGTTTCTTGAGGTGCCAAAGAAATTGCATGTGATATTAGCTCAAGTGAAACCGGATGAAACCAAACTAGCTCGAACTATGCAACGGAGTCTGAGTGTTGGTTCACCGCGGGATTTCAAAGGAGGGGAATCGGAACTTAGGCTCGAGCGATTCAAGGTGAGGACTATTGATACAGGCGATGGTGTTGTACAAGGTGGCCTGCAGGGTGGTAAACCGGCCAAA
>Pyrpy_N_07g0798.1
ATGGAGAAGCCAGAAGGATATCCACAAGTAGATGATATTGCCACATGTAACGAGCCATCAAGTGCAAGCACTTCATTTTTCGGAACCAAGAACGACATGTCACTGCTCGAGAGCGGCCTACTCCGGAGAAATGTTGGTGACATAGGTGACAATTACTACAGATTTCAGTCAAAAATTGGCAAATCAGTTGATCCAAGGTTGCTAGCGCTGGTGGAATTCTTTAGAGAACTTTACTTTCGAAGAGTTGAACTATTCAATAGAATATTTCCGGGGGTTCAGGATAAATTAACTATTGTGCCTAAGAAATTGGGTGTGGCATTGGCTCAAATGAAATCGGATCAAGCCAAAGCACATCGGACAATGCAACGGAGTCTAAGTATTGGTTCGCCGCGTGATTTCAAAAGAAGAGAATCCGAAATGAGGCTTCAGCGATTCAAGGTCAGGACTATCGTTGTAGATGATGTCGTTGATCAAACTGCTAAACCCGGTGGTTCCAAG
>Pyrpy_N_07g0799.1
ATGGAGAGGCCGGAAGGATATCCCCAAGTAGATGATATTGCTACATATACAGAGTCATCGAGCACGAGCACTTCATTTTTGGGCACCAAGAATGATATGTCACAGCTCGAAAGCGGCCTACTTCGAAGAAATGTTAGCGACTTAGGCAACAGTTACTACAGATTCCAATCCCAAGTTGGAAAGTCTGTTGATCCAAAGTTGTTGGCGTTGGTAGAGTTTTTCAGAGAACTTTATTTTCGAAGGCTGGAACTGTTCAAGAAAATATTTCCGGGGGTTCAAGATAAGTTTCTTGAGGTGCCAAAGAAATTGCATGTGATATTAGCTCAAGTGAAACCGGATGAAACCAAACTAGCTCGAACTATGCAACGGAGTCTGAGCGTTGGTTCACCGCGGGATTTCAAAGGAGGGGAATCGGAACTTAGGCTCGAGCGATTCAAGGTGAGGACTATTGATACAGGCGATGGTGTTGTACAAGGTGGCCTGCAGGGTGGTAAACCGGCCAAA
>Rosch_v2.0_Chr1g0333141
ATGGAAAGGCCAGAGGGGTATCCAGTAGTAGATGCTACAGAAATCGATCAGCCATCAAACTCCGGCGCATCATTTCTCGGCATCAAGAATGATATGACACAACTAGAAAGCGGCCTACTTCGAAGAAACTACAGCGACGTGGGTGAAAGAAACTACTACAGATTCCAATCAAAGGTTGGTAAGTTAGTTGATCCGAGGTTGCTAGCTTTGGTAGAGTTCTTCAGGGAGCTCTACTTCCGAAGACTCGAGCTGTTCAAGAAAATATTTCCGGGGCGTCCCGATAAGTTTCTGGACGAGATGGCAAAGAAATTGAACTTGGTTTTATCACAAGTGAAATCGGCTCAGACGACCAGGGCTCGGACCATGCAAAGGAGTCTGAGCATTAGCTCGCCGCGTGAATTCAAACGAGACGAGTCGGAAATGAGGCTGGAGCGATTCAAGGTCAGAACTATTGATGTGGATGATGGTGTTAAACTTGGTGGGCAGGATGATAAAACCAAGTCCGCTGGCTCAAAG
>Rosch_v2.0_Chr1g0333151
ATGGAAAGGCCAGAGGGGTATCCAGTAGTAGATGCTACAGAAATCGATCAGCCATCAAACTCCGGCGCATCATTTCTCAGCACCAAGAATGATATGTCACAACTAGAAAGCGGTTTACTTCGAAGAAACTACAGCGACGTGGGTGAAAAAAACTACTACAGATTCCAATCAAAAGTTGGTAAGTTAGTTGATCCGAGGTTGCTAGCGTTGGTAGAGTTCTTCAGGGAGCTCTATTTCCGAAGACTCGAGCTGTTCAAGAAAATATTTCCGGGGCGTCCCGATAAGTTTCTGGACGAGATGGCAAAGAAATTGAACCTGGTTTTATCACAAGTGAAATCGGCTCAGACGACCAGGGCTCGGACCATGCAAAGGAGTCTGAGCATTGGCTCGTCGCGTGAATTCAAACCAGACGAGTCGGAAATGAGGCTGGAGCGATTCAAGGTCAGAACTATTGATGTGGATGATGGTGTTGAACTTGGTGGGCAGGATGATAAAACCAAGTCCGCTGGCTCAAAG
>Rubch_LG07.2663
ATGTCCATGGAAAGGCCAGAAGGGTATCCAGAAGTGGAAGCTACAGAAACCGGGCCATCAAACACTGGCGGCGCCTCGTTTCTGGGCACCAAGAATGATATGTCACTACTAGAAAGCGGCCTACTGCGAAGAAACTACAGCGACGTGGGTAACAATTACTACAGATTCCAATCCAAAGTTGGTAAGTCAGTTGATCCGAAGCTGCTAGCGTTGGTAGAGTTCTTCCGGGAGCTCTACTTCCGACGACTCGATCTGTTCAAGAAAACCTTTCCGGAGCATCATCACGATAACTTTCTCGACGAGATGCCAAAGAAAGTGGGTCTGGTTTTATCCCGGGTGAAATCGAACCAGACCAGAGTTCGGACCATGCAGAGGAGTGTGAGCATTGGTTCGCCGCGTGAATTCAAAAGAGACGAATCGGAAATGAGGCTGGAGCGATTCAAGGTCCGAACTATTGACGTGGATGATGGCGTTGAACAAGATGGGAAGGATGATAAAACCAAGTCCGGAGGAGGTTCTAAA
>Rubch_Scaffold1.34
ATGTCCATGGAAAGGCCAGAAGGGTATCCAGAAGTGGAAGCTACAGAAACCGGACCGTCAAACACCGGCGGCGCATCGTTTCTGGGCACCAAGAATGACATGTCACTACTAGAAAGCGGCCTACTGCGAAGAAACTACAGCGACGTGGGTAACAATTACTACAGATTCCAATCCAAAGTTGGTAAGTCAGTTGATCCGAAGCTGCTAGCGTTGGTAGAGTTCTTCCGGGAGCTCTACTTCCGACGACTCGATCTGTTCAAGAAAACCTTTCCGGAGCATCATCACGATAACTTTCTCGACGAGATGCCAAAGAAAGTGGGTCTGGTTTTATCCCGGGTGAAATCGAACCAGACCAGAGTTCGGACCATGCAGAGGAGTCTGAGCATTGGTTCGCCGCGTGAATTCAAAAGAGACGAATCGGAGATGAGGCTGGAGCGATTCAAGGTCCGAACTATTGACGTGGATGATGGCGTTGAACAAGATGGGAAGGATGATAAAACCAAGTCCGGAGGAGGTTCTAAA
>Ruboc_07_G23988
ATGGAAAGGCCAGAAGGGTATCCAGAAGTGGAAGCTACAGAAACCGGGCCATCAAACACCAGCGGCGCATCGTTTCTGGGCTCCAAGAATGATATGTCACTGCTAGAAAGCGGCCTACTTAAAAGAAACTACAGCGACGTGGGCGACAATTACTACAGATTCGAATCCAAAGTTGGTAAGTCAGTTGATCCGAAGTTGCTAGCGTTGGTAGAGTTCTTCCGGGAGCTCTACTTCCGAAGACACGAGCTGTTCAAGAAAATCTTTCCGGAGCATCATGACGCTAACTTTCTCGACAAGATGCCAAAGAAATTGGATCTGGTTTTATCCCGAGTGAAATCGAACCAGACCAGAGTTCGGACCATGCAGAGGAGTCTGAGCATTGGTTCACCGCGTGAATTCAAAAGAGACGAATCGGAAATGAGGCTGGAGCGATTCAAGGTCCGAACTATTGACGTGGATGATGGCGTTGAACAAGGTGGGAAGGATGATAAAACCAAGTCCGGAGGAGGCAGAGTAAGAGGAATGGAC
