# Supplementary material for: Transcriptomics of long‐term, low oxygen storage coupled with ethylene signaling interference suggests neofunctionalization of hypoxia response pathways in apple ( Malus domestica )
Source: Plant Direct. 2024 Dec 20;8(12):e70025. doi: 10.1002/pld3.70025 (PMC11660084; doi:10.1002/pld3.70025)
Supplement: Supplementary file 2 — Data S2: Homologs of all 606 hypoxia response genes identified in this study across 42 representative species of land plants). [file PLD3-8-e70025-s004.gz › 01-integratedGeneFamilies_dir/650.faa]

>gnl_Ambtr_v1.0_evm_27.model.AmTr_v1.0_scaffold00135.42
MDHGDQNQMKSEAKQGTHSEDYAPYPKLDPKDVVNENQGGGGGNWGTFVMGSNPEAETNAPSPKTVTWSPQLSSEAPSSISGSAPPATQMPIDSNPYVTPAPASSSKTKIDAVKDVLGKWGKKAGEATKKAEDLAGNVWQHLKTGPSVVDAAMGRIAQGTKVLAEGGYEKIFQQTFETLPGEKLLKSYACYLSTSAGPVMGILYLSTAKLAFCSDNPLSYKSGDQTEWTYYKVVIPLHQLRAINPSTSKVNPAEKYIQVVSIDNHEFWFMGFVTYDSAVKSLVEVLKDHGPQAV
>gnl_Ambtr_v1.0_evm_27.model.AmTr_v1.0_scaffold00045.21
MGIPANPHTQPPFSSVGVPQQSPSPSPNKYYSYDSAAYLPHYNSTSANYNVVTPQPQAPNPYVHTSPVSGSSGKSPMDTIMGCLSKWGKKVEESSKKAEGYAGNVWHHLKTGPSLTDAAMARINQGTKVLAEGGVEKVFRQTFETLPGEQLRKSFVCYFSTSSGPVIGTLYLSTVRLAFCSDNPLCYCPAPGRQEWIYYKVVVLLDQLMAVTPSANRLNPAEKYIQVLTRDGHEFWFMGFVSYDKALKNLTEALYHASSYCSGGNSS
>gnl_Ambtr_v1.0_evm_27.model.AmTr_v1.0_scaffold00016.80
MDSEKKGSDQNRGGSSSQVEGEKWGTHVMGAPAAPSAHPLNQEAAKWARADYEPQVKQPEQSPYVQHTPVQHHGSPIEAARVKFNKWSKKAETTAANIWQNLKTGPSVSEVAWGKLSLTAKAISEGGFEAMYKQTFPTDPSEKLKKTFACYLSTTTGPVAGTLYLSNVNVAFCSDRPLAFTAPSGQQSWSYYKVLIPLAKIKAVDSVTMKEKEKYVQIVTVDGHEFWFMGFVNHEKAFKHLFDSVSTVAAMSHQPPPSGPQNNPPPSSGPQNNLYPTVDA
>gnl_Aquco_v3.1_Aqcoe6G157100.1
MDQLIDRPEVKKVVNESQSSSDFAPYPKLDPKDVSSSTSPPPPVSPSSSSSSTSFVMEPQFDPLKSTSSNKSHLKSVSWSSDLTTEAPPSSTFHNNNNSNSATATTMPIDYNNPYVSASSTSQSQSFKNTVSTVKDVLGKWGKKVGETTKKGQDLAGNVWQHLKTGPSFADAAMGRIAQGTKVLAEGGYEKIFQQTFDLVPEEQLQRTYACYLSTSAGPVMGILYLSTAKLAFCSDNPLPYKVGEQTEWSYYKVVIPLHQLKAVNPSISKANRAEKYIQIISVDNHEFWFMGFVNYDSAVKCLQDALQGRVLQSG
>gnl_Aquco_v3.1_Aqcoe5G163800.1
MDKGQGNQSDTKKSEMEHSSDYAPYPKLNSEDISPPPPPTTTINTENSVNNVATSMPSESNPYISASPAPSSSLKSTVDSVKDTIGKWGKKVGEASKKAEDLAGNMWQHLKTAPSVTDAAMGRIAQQTKVLAEGGYDKIFHQTFDTDPEEKLQKSYACYLSTSAGPVMGILYLSTAKLAFSSDNPLSYIEGDKTEWSYYKVVIPLHQFKAVNPSKSKTNSAEKYIQIISVDNHEFWFMGFVNYNDAVKCLEEALETRNLHSV
>gnl_Aquco_v3.1_Aqcoe3G177600.1
NVSVVSGCYFAVKTGSSVSEAVYGKVGLTTKVLTGGGFESLYKQTFNVIDPNEKLKKTFACYLSTSTGPVAGTLYLTNIHVAFCSDRPLSFPAPSGQVAWSYYKVMIPLAKISSINPINMKDNPPERYIQIATVDNHDFWFMGFVNYDKASLHLSQSISGSGFVTDTAHPI
>gnl_Arath_TAIR10_AT2G22475.1
MEPPKGDTVVKTEVPVKDPSLSVVDSKTKGVEDANTEIALSDEVEIETKGSDSTPVKAPSRTSSGSKKSVHWSPELVSGSQEPDQKAASSSSAGSNPYIARSPAETSDASLKDTMETVKGVLGRWGKRVAEAAKKTESLAGNTWQHLRTAPSFADAAMGRIAQSTKVFAEGGYEKIFRQTFETDPEEQLLNSFACYLSTSAGPVMGVLYISSAKLAYCSDNPLSYKNGDQTEWSYYKVVIPLHQLKAVNPSASIVNPAEKYIQVISVDNHEFWFMGFLNYDGAVTSLQDSLQAGALRSV
>gnl_Arath_TAIR10_AT4G40100.1
MNLLRYTSKSIQKAIEHRIEHRPDRENLHWNPELVSESPAPDEKALSSSSAARSNPYVARAPTETSDASLKETMESVKGVLGRWGRRVGEAAMKAESLAGNTWQHPLRAAMGRIAQSTKVLAEGGYEKIFRQTFETVPEEQLQNSFACYLSTSAGPVMGVLYVVIPLHQLKSVNPSISTVNPAEKYIQVISVDDHEFWFMGFLNYEGAVTSLQDTLQAGASVCVI
>gnl_Arath_TAIR10_AT4G01600.1
MRPQYKDVNDKLDSTAKHKTNSHGGRYDNPYVHITSPTSASDKRSKDKVLEVLNRCGKKVEDATRKAEALVGGLKDHLKFSPSISDAAMARLSQGTKMIVEGGPERVFQREFGVLAVEKLLDSFVCYISTTSGPVTGVIYISNRRIAFCSDYAIRLPSSAGGNGVAAYYKVVMEWEKISSISSSTNVLKPSERYVHMVTRDGFEFWFMGFVSYIDAFNCLNKALLNSRCNHAM
>gnl_Arath_TAIR10_AT1G28200.1
MSGQENHDHGRISSTPAAASEPSKAAAHSSDYAPYPKLDPTDVTPPPPQPIPTGAAATTMPAESNPYVSPSPAPRNTMDSVKDTLGKWGKMAADATKKAEDLAGNFWQHLKTGPSVADAAVSRIAQGTKILAEGGYEKVFKQTFDCLPDEKLLKTYACYLSTSAGPVLGVMYLSTHKLAFSSDNPLSYKEGEQTLWSYYKVVLPANQLKAVNPSTSRVNTSDKYIQVISIDNHEFWFMGFVTYESAVKSLQEAVQSHGP
>gnl_Arath_TAIR10_AT5G13200.1
MTGSQEDQPKIIIDQEQPKTLETEHQPEPSSSSPDQKKWGTHVMGAPAAPVAHPDNQQAAAWVAGDNQQTQYQPYVIYSPVEHPTTNNPLEPVIGMFHTWSRKAETVARNLWHNLKTGPSMSETAWGKVNLTAKAITKGGFESLFRQIFGTEPNETLKKTFACYLSTTTGPVAGTVYLSNARVAFCSDRPLYFTAPSGQESWSYYRVVVPLANVATVNPVVVKETPPEKYIQLTTVDGHDFWFMGFVNYEKATHHLLTSVSDFQTAHGSVSG
>gnl_Betvu_v1.2_Bv1_008070_aack.t1
MDQQPPNPTVDESKPVKPDNPSPDPDPTPKSSSEPHSKDYAPYPKLDPNDVIPPPDPLLSAPSTATTMPSESNPYVSAAPAPTSSTKKTVDTVKDVLGKWGKRAAEASNKAQDLAGNMWQHLKTSPNVADAAVARIAQQTKVIAEGGYEKVFKQTFETLPEEQLKKWFACYLSTSAGPVMGTLYLSTAKLAFCSDNPLSYTNGDKTEWSYYKVVIPLEQLKAVNPSTSKVNAAEKYIQIISVDNHEFWFMGFVYYDNAVKYLQEVLQAQSS
>gnl_Betvu_v1.2_Bv6_138930_xrmp.t1
MEEGKLADSTHSVPLDEVALHHQEEDLEEGAKKSPEISAGESVNGSPDEKSKTPKSVKWSEQLVSESTYTPSIEPDTSPKSYSSSGSNPYVSHSSAPSPPSAPSFKERMDTVKDVLGRWGKNVKDAAKKAEDFAGNTWQHLKTSPSFADAAMGRIVHSTKVLAEGGYEKIFRQAFDTVPEEQLQDSYACYLSTSAGPVMGTLYVSTAKLAFCSDNPLPYKNGDQTEWSYYKVIIPLHQLKAVNPSSSRANEAEKYVQIISVDNHEFWYMGFLNYDNAVNILQGALQSRNLQSV
>gnl_Betvu_v1.2_Bv6_149900_ooqf.t1
MAGTPQEDHSHIPLQPQTPQQAETTLKDHEETKKWGTHVMGPPSNPTAHPDNQQAALWRADDQQRQYFHDQPYLVYSPMDKAPSNNPLQPVIHAFNSWSQKAETIARNIWHNLKTGPSVSGAAWGKINLTAKALTEGGFEPLFKQIFQTQPDEKLKKTFACYLSTQTGPVAGTMYLSNARVAFCSDRPLSFIAPSGQEAWSYYKVMIPMAQISMINPVTMGANSTERYIHITTVDNHEFWFMGFVNFDKANHHLIETLTTFRAAEYGPHAPAAAASH
>gnl_Betvu_v1.2_Bv9_208670_jjfi.t1
MNNSTALTVPNNPYLHASPAPPPTNTYNNLSRKVESAAKKAESFAENLYNHLRTGPGLVDVAMTRLEQASRVIGAGGCDKTFSREFGNIPGDKLKNSFVCYLSTTGGPVMGTLYVSHKRIGFRGDSPVWSGPIGGPGQWVHYKVMLMVDQVSAINPSANPAKPAEKYITILTKDGHEFWFMGFIFYDKALKNLYKGLQRCN
>gnl_Carpa_v0.4_evm.model.supercontig_36.205
MNQQQADPITTGKPRTESDQHRAPHSEDYAPYPKLELNDVAPPPQNWSSVCAGSSDRGPATISGAAATTMPPESNPYVTPAPVQSSSAKNTMDTVKDVLGKWGKKAADASKKAEDLAGNMWQHLKTGPSVADAALGRIAQGTKILAEGGYENVFRQSFETVPEEKLLKSYACYLSTSAGPVMGVLYLSTAKLAFCSDNPLSYKVGDQTEHSYYKVIIPLQQLTAVNQSTSRVNPSEKYIQVISVDNHEFWFMGFVHYDSAVKNLQGALEFRSP
>gnl_Carpa_v0.4_evm.model.supercontig_55.55
MEPPKAEPETKMESQMKDDPPRKPDQPDPKPADHAPDGDGRSGDSSSVVPGSESQAQNQSESEEKVAQAEQSLNRTSSVSKKSVRWSPDLVTETPAGNQSSNSYVVPSPASSLPFSMKDTMENVKGVLGRWGRKMGEATRKAEDLAGNTWQHLKTSPSFAEAAMGRIAQSTKVLAEGGYEKIFRQTFETVPEEQLQNSYACYLSTSAGPVMGILYVSTAKLAYCSDNPLSYKNGNQTEWSYYKVVIPLHQLKAVNPSSSRVNPSEKYIQVISLDNHEFWFMGFLNYEGAVKCLGDALQAGNETSV
>gnl_Carpa_v0.4_evm.model.supercontig_57.56
MGVLCDALNRCGKRMEDATRKAETLADSFWHHLRVSPSLSDAAMARLAQGTKLLTEGGPVKVFQQEFNLLAGEKLLNSFVCYLSTSSGPVIGTLYVSTKRVCFCSDYPLSRYSPTGSHDWMHYKVVVQVDQLRTVNPSANRLNPCERYIRIVTNDNYEFWFMGFISYDKALNTLNHVVHNTD
>gnl_Carpa_v0.4_evm.model.supercontig_70.90
MGAPAVPTCHPDNKKAAMWGAGDQAQYHHHHPYIYYSPTEKSSNSSPMESILNMFNSWSNKAETMANNIWHNLKTGSSVSGAAWGKMNLTAKAISSGGFEQLYKQAFTTHPNEKLKKSFACYLSTTTGPVAGTIYLSNFHIAFCSDRPLSFTAPSGQQTWSYYKVMVPLGKIGTINPVVMRDNPSEKYIQIVTIDGHDFWYMGFVNYEKASKHITESLSSFAVPGIAVNPATA
>gnl_Carpa_v0.4_evm.TU.contig_39954.1
MVPTDHRIPKTHETHKKSLLLEAESHEHDDQSEQDHQSSSSHRQAKKWSTHTTESPELPTNLPDNRQMALWTSPDHHQIYGQQPYIVFSPLEKRSSHNPLKPVIHMFSSWGRKAETIVGNIWNNLKTGPSVLEAAWGKVHLKAKAITEGGFEVLFKQMFETDPWENLIKRFACYLSTTSGPVAGTLYVSTARLAFCSDFPLSFTSSSGQETSSYYKVVVPWRKIHKIQQVTMGDKNPHEKYVQIVTVDSHHFWFMGFVNFEKALQHLLTSRPDLIRV
>gnl_Elagu_v2.0_p5_sc00057.V1.gene255
MDKQLGLVIDLCCFSDPSHCYTLSNQANAYVKGRSIVTVKTAPNKTEAAWGKLSLTAKALTEGGFESLYKQTFHTEPSERLKKTFACYLSTTTGPVAGTLYLSNVKVAFCSDRPLSFTAPSGQQAWSYYKVVIPLALIATVNPVTMAENPPAKYIHMVTVDGHDFWFMGFVNYDKASVHVLDAVAEFAAAQRGAQHGVSQMIS
>gnl_Elagu_v2.0_p5_sc00068.V1.gene386
MDPPVDLADKKKSDAGQPPDIATPPPPPPSSNQPQSQPSDPSVTAQKSVSWSSDLASDSPPSAAAAATKMPPESNPYVTPSPAPSSSTKNTMETVRNALGRSAKKMGEAAKRAEDLSKNTWQHLKTGPSFADAAMGRIAQGTKVIAEGGYEKIFRQTFDTVPEEQLKKSYACYLSTSAGPVMGILYLSTAKLAFCSDNPLSYKVGDQTEWSYYKDMTQLDFPLGSPYWHPQKLLSDVAMPLA
>gnl_Eucgr_v2.0_Eucgr.L03124.1
MLKEGGRDKVFERTFEILPGEKLLKAYACYLSTSSGLVIGTLYLSTKRLVFHGDEPICHYAPSGQQEWVYYKVPLLLDQLSFVSRSSKGLDNSEKYIQVVTRDGYEFWFMGFVSYDKALKNINEALQHNRENNTAGRIQGRSVAKGGK
>gnl_Eucgr_v2.0_Eucgr.L00860.1
MLKEGGRDKVFERTFEILPGEKLLKAYACYLSTSSGLVIGTLYLSTKRLVFHGDEPLCHYAPSGQQEWVYYKVPLLLDQLSFVSRSSKGLDNSEKYIQVVTRDGYEFWFMGF
>gnl_Eucgr_v2.0_Eucgr.C01910.1
MSGQGESQSMHCGTRAVGMPAEPQEHPAIQHATTRVANEAQPTGFHSSYLNATASSSVSGFVNLNKSGAENKYLDVTPANASTPSGLHIVPVNASLLSSWNPINKVCNKLNQCGKRVDDATKQAEALVDNVWNHLKTSHSITDAAIARVAQGTKMLKEGGRDKVFERTFEILPGEKLLKAYACYLSTSSGLVIGTLYLSTKRLVFHGDEPICHYAPSGQQEWVYYKVPLLLDQLSFVSRSSKGLDNSEKYIQVVTRDGYEFWFMGFVSYDKALKNINEALQHNRENNTAGKIQGRSVAKGGK
>gnl_Eucgr_v2.0_Eucgr.C01931.1
MMSGRDESASVHCGTCVVGTPVEPQEHPASQHAATSVTSEAAPVSFHSSYLNATASSSVSGDVNKSGGEKLYLHNAPVNASTPSGLHVVPVNASAPSGLNVVPVNVSALSCWNPINKVCDTLNRCGKRVDEAKREAEVLVDNAWHHLKTSHSITDAALARLAQGTKMLKEGGRDKVFERTFEILPGEKLLKAYACYLSTSSGLVIGTLYLSTKRLVFHSDEPICHYAPSGQQEWVQYKVPLLLDQLSFVSRSSKGLDNSEKYIQVVTRDSYEFWFTGFVSYDKALKNINEALQHNRENNTAGKIQGRSVARLGK
>gnl_Eucgr_v2.0_Eucgr.H03375.1
MAGTPEKPSSPKAAVPEPSQPSSLFAPAEPTPSSSASQPQPPSEEEAKKWGTHVMGKPAVPTVHPDNQKAASWNAADHQQISHQPYIQYEPIDRPSSSPLESVIHMFNTWSKRAETIARNIWHNLKTGQSVSGAAWGKVNLTAKAISEGGFESLFKQIFTTDPNEKLKKTFACYLSTSTGPVAGTLYLSTVRVAFCSDRPLTFTAPSGQEAWSYYKVMIPLANIGTVNPVVMKENPPEKYIQIVTTDGHDFWFMGFVNFDKASHHLLNSLSEFRTVPPVTH
>gnl_Eucgr_v2.0_Eucgr.H03379.1
MAGTPEKPSSPKAAAPEPPQPSSPFAPAEPAPSSASQSQPPSEEEAKKWGTHVMGKPAVPTVHPDNQKAASWNAADHQQISHQPYIQYEPIDRPSSSPLESVIHMFNTWSKRAETIARNIWHNLKTGQSVSGAAWGKVNLTAKAISEGGFESLFKQIFTTDPNEKLKKTFACYLSTSTGPVAGTLYLSTVRVAFCSDRPLTFTAPSGQEAWSYYKVMIPLANIGTVNPVVMKENPPEKYIQIVTTDGHDFWFMGFVNFDKASHHLLNSLSEFRLVPQVAH
>gnl_Eucgr_v2.0_Eucgr.F02124.1
MSHPESDPAHPPKTSPDPDPKRDAATAAAAAPHSADYAPYPTLDPNDVAPAPEVPRAPISGVAATSMPSESNPYVAPAPAPAPQSSVKNTMESVKDVLGRWGKKAAEATKKAEDLAGNMWQHLKTGPSFADAAVSRIAQGTKVLAEGGYEKIFRATFETVPEEQLLKSFACYLSTSAGPVMGTLYLSTAKLAFCSDNPLSYKTGDETEWSYYKVVIPLHQLKAVNPSTSRVNTAEKYMQVISIDNHEFWFMGFVQYDSAVKNLQGAVQPNSHAV
>gnl_Eucgr_v2.0_Eucgr.F00402.1
MDRAKDVLRKKGPKAAEAAKKAEDLARHMATFIADVAIGRIAQGTKVLAEGGRDKIFRHTFETIPEEKLLKSYPCYLSTSAGPVMGVTYLSMAKLVVIQRHQLKAVVPSTSTVKPTEKYIQVISIDNHEFWFMGFLHYESAVKNLQGAVPTPAPP
>gnl_Eucgr_v2.0_Eucgr.I01610.1
MPSSLDLCSSSISYSKPKNMSNTSNQDSRPQYPPNPLPEKEVNPFSQEPPPNEMDTNPFHQEPSSLRGSPPLYPSIPAPTPTDERNPFHQEPREAPPHHPSAYPPPPAEETAVPIRREQSLKSIQENGSPPSPPPLPPPQYVASCSSSSQPPCEGESAEKWGTHVMGTPAVPTIHPDNKKAAFWGATEAQAQHYHHPYLQFSPIERSSGSRSSPMENILHMFNSWSHKAENVATNVWQNLKTSSSPSGAAWGKVNLRAKAITGGGFDSLYKQTFATYQNETLKKNFACYLSTTTGPVAGTLYLSNIHAAFCSDRPLSFTAPSGQVTWSYYKVMVPLGQIGAVNPVVMRETQSERYIQIVTFDGHDFWFMGFVNYEKATRHLTDSISAFVAPGIAVPQQPPPPPAA
>gnl_Eucgr_v2.0_Eucgr.K00540.1
MDRICGALNRCGKRFEDATRKAEMLADNMSGITVIRINPSITDAAMAQLAQGTKVLAEGGQDKVFQQTFEILPEEKLLKAYACYLSTSTGPVIGTLYLSNKRLAFCSDNPRCQYSPSGQQQWMYYKVVLLLNQLSTVSPSNRLNPTERYIQVVTRDGYELWFMGFISYDKALKNINEALQHYCDDNMAGRILVQ
>gnl_Eucgr_v2.0_Eucgr.K00544.1
MYYKVVLLLNQLSTVSPSSNRLNPTEKYIQVVTRDGYEFWFMGFISYDKALENINEALQHYHDNNMAGTILVQ
>gnl_Eucgr_v2.0_Eucgr.K00543.1
MGGGGESEATRCGTCVVGTPVEPRAHPANQHAATWVAGEARGGPASFHSSYMRATPSGSAYGYANLNQSGGGGGGGGGENPYVHVAPLNAPAPSGRSPMDRICGALNRCGKRFEDATRKAETLADNVWHHLRTNPSITDAAMARLARGTKVLAEGGQDKVFQQTFEILPGEKLLKAYACYASTSTGPVIGTLYLSNKRLAFCSDNPLCQYSPSGQQQWMYYKVVLLLNQLSTVSPSSNRLNPTEKYIQVVTRDGYEFWFMGFISYDKALKNINELYSTIMT
>gnl_Manes_v6.1_Manes.08G103000.1
MANTPQDPKIHYPSKEAESHDPSQPHQPPPKEETEKWGTHIMGSPAAPTVHPDNQKAASWNAADHQQIYQQPYLVYSPIEKPTNNPLEPVIQAFNTWSRKAEDIARNIWHNLTTGPSVSEAAWGKVNLTAKAITEGGFESLFKHIFETDPNEKLKKTFACYLSTSTGPVAGTLYLSTARVAFCSDRPLSFMAPSGQETWCYYKVMIPLNKIAQVNPVVMKENPPEKYIQMVTVDGHDFWFMGFVNFEKACHNLLDAVSSFRATATAV
>gnl_Manes_v6.1_Manes.05G006200.1
MMDTHNNYNNGNPYLQNAPVPAANGYGPYGRRPMSGICDVLNRYGKRVEDVTRRAEVYADNIWHHLKVSSSFTDAAMARIAQGTKVLTEGGHDKVFQQTFGTLPGEKLAKAYVCYLSTSSGPVIGTLYISTRRLAFCSDYPYCYYSPTGQQQWMYYKVVVQLDKLRTVSPSSSRMNPSEKYIQIVTTDGHDFWFMGFISYDKALKQLTEASRHPRDSSGEIPVSMG
>gnl_Manes_v6.1_Manes.13G098200.1
MEQQPKAETEQKSESRDHDSKPSSLPDPAGGDNHNHHVPNGDANKGSVETGSDSATQGEGDQPQAPVRTGSARKSVHWSPELVTESRASQNNSGNGNVFLDGSNPYVSSSPAQFTSSFSFKETMGTVRDAIGRWRRKVGEATRKAEDLAGNTWQHLKTSPSFTDAALGRIAQGTKVLAEGGYEKIFRQTFETVPEEQLQNSYACYLSTSAGPVMGILYVSTAKLAFCSDNPLSYKSGDQTEWSYYKVVIPLHQLKAVNPSSSRTNSAEKYIQIISVDNHEFWFMGFLNYDGAVQCLQDALQSHDLPSV
>gnl_Manes_v6.1_Manes.12G128400.1
MEQQPTEHTDSTSQDSKPKSEPDPNTGDNHLHDANGDENKGSVATESVAETEAPGDADQLQAPSCTSPRKKTVRWRSALVTEPRFLPDSNGSDKDLFDGSNPYVSSSPAHPSLSFSLKDTMGSVRDTLGVLGKKMGEATKMVEDLAENTWQHLKTAPSVADAALGRIAQGTKILAEGGYEKVFRQTFETVPEEQLQNSYACYLSTSAGPVMGILYVSTAKLAFCSDNPLQHQFDGQTEWSYCKVAIPLHQLKSVNPSSSKTNTAEKYIEIISVDTHEFWFMGFLNYDGAVKFLQDALQSHNLQSA
>gnl_Manes_v6.1_Manes.18G061700.1
MDQNQNKHLADHTIETQSQPQESQIPEKQNPHTSEYAPYPKLDPNDVAPPPPQNFGNASMGPSPQSHPAPAEGPAPIAGAAATTMPAESNPYVSPAPVASSSSKNKMEAVKDVLGKWGKKAAEATKKAEDLAGNMWQHLKTGPSFADAAVGRIAQQTKVLAEGGYEKIFRQTFDTVPEEQLQKTYACYLSTSAGPVMGVLYLSTAKLAFCSDNPLSYQVGEQTQWSYYKVFSCFLNIFKHSYSETGVF
>gnl_Manes_v6.1_Manes.11G078800.1
MKSTTQASEPLYPSISPHMPEEAGLPSTSAQDVEKQQYSAPSSSSSLQLPSDTESNEKYWGTHVMGIPAVPTCHPDNKKAALWGAATDSAAAEPHHHPYLQYTPVDKPSSSPMESILQKFNSWSKKTETMAHNIWHNLRTSPSVSEAAWGKMNLTAKALTGGGFETLYKNTFATYANEKLKKTFACYLSTSTGPVAGTLYLSDVHAAFCSDRPLSFTAPSGQETWSYYKVMVPLNKIGAINPVVMRDNKSEKYIQMVTVDGHDFWFMGFVNYEKASRHLNESLCNFVAPGIGVQPVV
>gnl_Medtr_Mt4.0v1_Medtr3g100750.1
MSSAGDQPTNPKPQDSDSHSHTPDYAPYPKLDPNDVAPPPPPVATESRATDAATTMPAESNPYVSPAPVPAPTSAKNTLDSVKDVLGKWGKKAAEATKKAEDLAGNMWQHLKTGPSFADAAVGRIAQGTKVLAEGGYEKIFRQTFETVPEEQLLKTYACYLSTSAGPVMGVLYLSTAKLAFCSDNPLSYQTGDQTQWSYYKVVIPLHQLRAVNPSTSKANPTEKFIQIISVDNHEFWFMGFVYYDSAVKHIQEALQSR
>gnl_Medtr_Mt4.0v1_Medtr2g076350.1
MNYNHREIPVTEGTITSTGMHNNINNPYVQLSPANPSSAAANRPNPMDKVSGAINNCSRKVGEATRHAENMVDSIWNHVRMSSSPADAAMARLVQGTKVIANGGSEKLFQQTFGVFSGEKLLKQYVCYISTTASGPVIGTLYITTKRLAFCSDYPMCHHPFSLQHQCLYYKVVIQLGQLGTVTPATNRFNSREKYIEIFTVDGYEFLFMGFVSYDRALKTLNEVLHQYGNHSSGNVNGHLL
>gnl_Medtr_Mt4.0v1_Medtr8g069110.1
MEQPKPETNTETPNPNGDAAAAKGAGSGSGSEPLGTEPSPGSMKKSVHWSPELVTESTFTSSPHEHRSNTYFNSSPSFSQPPPQFNVMETVVTVRNVLGRWSRKVGEATKKAETLAGNTWQHLKTSPSMAEAAMGRIAQGTKVLAEGGYEKIFLSTFDTVPEERLQNSFACYLSTSAGPVMGVLYISTAKIAYSSDSPISYKNEDKTEWSYYKVVIPLHELKAVNPSSNTANPAEKYIQVISVDNHEFWFMGFLNYDNAVGFLQDALQAGKVIQSEA
>gnl_Medtr_Mt4.0v1_Medtr7g083570.1
MNNNNNNNNQNQSSPDENPFASPTPPSSSSSSVPLPPQNHATTENWGTHMMGAPAVPSSHPDNKKAALQTASADGQGQPQVHYYQQDHPYVQHSPVDKPSSSPMESILHMFDSWSKKAEATANNIWHNLKTGPSVSSAAMGKMNLTVKAISEGGFESLYKQIFTTYPNEKLKKTFACYLSTTTGPVAGTLYLSDIHLAFCSDRPLSFTAPSGQVTWSYYKVMVPLGKIGTVNPVIMRENHSERYIQIVTVDGHDFWFMGFVNYDKAVKNLSEGISHFVVSGVAAPSTN
>gnl_Mimgu_v2.0_Migut.N02864.1
MNSYTKANPSDETLTHSKESKPVAGGSGGGHHAGYAPYPKLEPDDVAPVANTWTTTTTSVPVAGEPPRFTPGQIPATTMPNESNPYISADPVTESSMKNNVDKVKDVLGKWGKKASEATKAAEDLAGNMWQHLKTGPSLADAAVGRIAQSTKVLAEGGYEKVFQNTFENIPEEKLLKTYGCYLSTSVGPVVGVLYLSSAKVAFCSDSPLSYKVGDEVSWSYYKVVIPLYQLKAVNPSTNKTNASEKYIQIISVDGHEFWFMGFMYYDSAVKNLLGALQDYHS
>gnl_Mimgu_v2.0_Migut.F00022.1
MNGSEPIKYPNDDLSSSSSSSSSAEKWGTNVMGTPAVPTSHPNNQKAAFWGVADPNHHQPYMQYTPVERSSGPFDSVLQKFNSWTSKADSTAHNIWHNLKTGTSVSGAAWGKMNLRAKTITGGGFEALYKQTFSTSIHINNETLKKTFASYLSTSTGPVAGTLYLSNFHLAFCSDRPLSFTAPSGQQTWSYYKILIPLAKIGSINPVIMRDNQSERYIQVVSTDGHDFWFMGFVNYEKATNHLFDAISTSSIPVVAQPPLHPPQQHTHNVDYSSSPQQH
>gnl_Mimgu_v2.0_Migut.L00169.1
MEQPPSSKVESADEMKSVSLEPDLKDPTPNPGPKPKPDPNPETGALKTAGVNADISTSGNTTDTDLNEEKGGGGAADEKSVESTAEGLKTKKSVRWSQELVMESPVPRDSDRGSSNPYVNYSPAPPDNSSSFNFKETMGSVKDVLGKWGKKVGEATRKAEDLAGNTWQHLKTSPSLADAALGRIAQGTKVLAEGGYEKIFQQTFETVPEEMLKNSFACYLSTSAGPVMGVLYVSTAKLAFCSDNPLSYQAGDKTEWSYYKVVIPLHQLKAVNPSTSRTNSAEKYIQVISVDNHEFWYMGFLNYTGAVECLQYALQSRDEQSSV
>gnl_Mimgu_v2.0_Migut.K01037.1
MASANENQKAAKDPEHHEPSASASAAAAAQPPSEEETKKWGTHIMGAPAAPTVHPDNQQAALWQAQTPAQQYYQHQPYVVYSPVEKPADNPFEFLVNTFNSWNHRAEDMARNVWHNLKTGPSVSGAAWGKVNLTAKAITEGGFESLFRQIFPCDANEKLKKTFACYLSTTTGPVAGTLYLSTARLAFCSDRPLSFNAPSGQVAWSYYKVAIPSGNIENVNPVMMRQNPPENYIHIITVDGHEFWFMGFVNFEKASHHLLDSVSDFRATLNVPATPHH
>gnl_Mimgu_v2.0_Migut.H02316.1
MMEQQQQQHTNNISKEDADAGERTPLSPGKDPNPNRKPEPDPNTDCKTDSTTIDIDLNVSSSRAEDGGIRSPTAGGLKPKKSVRWSHDLVMESSAAPPPRDFHYGSADPDNPLSSSEAGDKTDWSYYKVIIPLHQLKSVNPSTNRTNSAEKYIQVISVDNHEFWYMGFLNYGGAAKCLDELVQDRHLQSV
>gnl_Musac_v1_GSMUA_Achr3T06700_001
METVKNVFSMWGKKVGKTAKKAEDLSRNTWQHLKTGPSFVDAAMGRLAQGTKVIAEGGYKKIFQQTFDLFPEEQLKETYACYLSTSAGPIMGVLYLSSAKLAFCSDNPLPHKNGDQTEWSYYKVIIPLHQLRAVNHSISRTNSAEKYIQIVSVDNHEFWFMGFLRYESAVAHVQEALQKNYKTQS
>gnl_Musac_v1_GSMUA_AchrUn_randomT00100_001
MREDVGRHHKKGRRRCRKFLAPPYLKQVLMSLMQPWLGLHKEQKCLKKAEMARFFNEHLVFFQENSLRVPAYACYLSTSAGPVIGTLYLSTARIAFCSDNPLCRNISNGQQEWAYYKVVVPLDQLRAVNPSANPRNPSDKYIQIVTMGNHEFWFMGFISYEKALKNLREALQFLLRVFHQCSH
>gnl_Musac_v1_GSMUA_AchrUn_randomT00110_001
MDHGKLGMQPSPPAPPQQAAPGAWVMGTPVAPYAHQAAGWVTVEHIPSPSSTNNNRTGNPYVATFPVPNNSSASGNPYVNVSPVPTKSPKATILTLLGRCGKKLEDTTKKAGGAAGNFWHHLKTSPNVTDAALARLAQGTKVFAEGGNDKVFQQTFGIFPGEQLKKAYACYLSTSAGPVIGILYLSTARIAFCSDNPFCRIISSGQQEWAYYKVVVPLDQLTAVNPSANPRNPSDKYIQIVTVGNHEFWFMGFISYEKALKNLSEALLIL
>gnl_Musac_v1_GSMUA_AchrUn_randomT23280_001
MDPAADHADAKKPDADRSVDYAPYPTLTAEDVAPPPPPSAAVGPRDITSLPPEHNPYVTSSPAPKNTMDTVRDVLGKFGKKVSEAAKKTEDLAGDVWQHLKTGPSVADAAIGRISQTSKVIAEGGYEKIFQQTFEILPEEKLQKSYACYLSTSAGPVMGILYLSTAKLAFCSDNPLSYKVGDKTEWSYYKVAIPLHQLRSVNPATSRANTGEKYIQVVSVDNHEFWFMGFVNYDSAVRILQEAVQDAH
>gnl_Musac_v1_GSMUA_Achr2T07770_001
MPSVPGASHFPSSTYGGGTGNPYVNISPFPHGSNASGNPYVNVSPVPTKSPSETILKVLGRCGKKLEDTTRKAGDVAGNVWHHLKTSPNVTDAALARLAQGTKVLAEGGNEKVFQQAFGIFPGEQLRKAYACYLSTSAGPVIGTLYLSTARIAFCSDNPLCTNFSNAQQEWAYYKIAVPLDQLRAVNPSANSRNPSEKYIQIITMDNHEFWFMGFVSYDKALKNLREALHFSPHGSYQPNF
>gnl_Musac_v1_GSMUA_Achr9T01150_001
MEKEANEAAHVTEEAKWGTKLMGPPAAPSAHPENQRAALWSPRGDDERPPYVLEREPVSRGPGGSPMESILDFFNSWAKKAEDLAHNIWHNLKTAPSKTEAAMGKLSLTAKAFAEGGFESLYKQTFQTDPTERLKKTFACYLSTTTGPVAGTLYLSNVNVAFCSDRPLSFTAPSGQQAWSYYKVMIPLIKIATVNPVTLGENPSHKYIQIATVDGHDFWFMGFVHFEKASEHLLNDVSDCAAASHGAEQGVSRVTT
>gnl_Musac_v1_GSMUA_Achr9T15060_001
MATLTWSAGAADRIRGYNRDLASRVSKEGSGRRAVGRSQSTRWRQTDVIGMDPAVDDAAKPRSDGGGRSPDIGPPPSPPDSVRSLPSDPPPVVEKSVTWSSDLTREAPSSAAGYGHGGASPVPTGHNPYIASSPTVTDNQNALETVKNVLSSWGKKVRETAKKAEDLSRNTWQHLKTSPSFTDAAMGRIAQGTKVIAEGGYEKIFRQTFDSFPDEQLRNSYACYLSTSAGPIMGILYLSSAKLAFCGDNPLPYKVGDRTEWSYYKVVIPLHQLRAANPSINSANSAEKYIQIVSADNHEFWFMGFLSYDTAVTHLQEVLHDINKSQS
>gnl_Musac_v1_GSMUA_Achr6T02190_001
METVKNVLKIWGSKVGETAKKAEDLTRNAWQHLNTGPSFVEATMGRIAQGTKVIAEGGYDKIFQQTFDTLSEEQLRKYHACYLSTSAGPVMGVLYLSTTKLAFCSDNPLPYKIGDQIEWSYYKVVVPLNQLRAVNPSVNRMKSAEKYIQVVSTDNHEFWFMGFLNYDSAVKILQEALRDVEVARP
>gnl_Musac_v1_GSMUA_Achr6T10280_001
MDTTADHGGKKGPDGDRSASYAPYPKLTPEDIAPPPAAATTMPPESNPYVVPSAASSSSNNTMDTVRVVLEKFGKKVNVAAKKTEDFAGDFWQHLKTGPSIADAAMGRIAQTTKVISEGGYDNIFHQTFKTLPEEKLKKTYACYLSASAGPVMGVLYLSTAKLAFCSDNPLSYKVRDQTQWTYYKVIIPLHQIRSVNPTASNVKLGEKYIQVVSIDNHEFWFMGLVNYDSAVKNLQEAVQDARI
>gnl_Musac_v1_GSMUA_Achr10T19200_001
MEKGEHSAEYAPYPKLTPEDVAPPTPPPVGHLDATTVPPESNPYISPSATAPSSSPKNTMGTVRDVLDKFGKKVNEAAKKTEDLAGNFWQHLKTGPSIADTAMGRISQTTRVISEGGYDKIFQQTFETFPDEKLKKSYACYLSTSAGPIMGVLYLSTAKLAFCSDNPLSYKVGDQTQWTYYKVVIPLHQIRSVDRSASRAKPGEKYIQVVSIDNHEFWFMGLVNYDSAVRNLLEAVHRSRLQWLYDGFCVIGLNVQRFMLVSRTVVPQMLFSPHHEQFCLSSSSQDQEGSSCHRDTVSFLQEPRWFKGILQFPYTKSKDHSTMWGCNQVNPNASETIDSKEENQVPGTCFLTCVCFQDSI
>gnl_Musac_v1_GSMUA_Achr10T30280_001
MDSAVDLVAKTGSDGGHSPDVAPRTNHHAEDGASPPPPPPPPPPGPGPDDPQSQKQSRPQTLPPDPTTIETPPVPAAATAPAESNPYVARSPAANSSSSSSKSTTETVKNVLKRWGKKVGESAKKAEDFSRNTWQHLNTGPSFVEATMGRIAQGTKVIAEGGYDKIFRQTFDTLPEEQLKKSYACYLSTSAGPVMGVLYLSTAKLAFCSDNPLSYKVGDQTEWSYYKVVIPLNQLKAANPSVSKMKSAEKYIQVVSIDNHEFWFMGFVSYDAAIKNLQEAFRDAQESQP
>gnl_Nelnu_v1.0_NNU_025324-RA
MKSKILNEVQKIESHSDWLDGFGLSSSKVVVTLIQLMAVNPSSNRLNPSDKYIQILTVDGHEFWFMGFVSYDKALKNLGEALEHRGSHSSGSH
>gnl_Nelnu_v1.0_NNU_025323-RA
MDPYHYNVNDQNNKGKGGASNSNQEGNGKGVTWVMGTPVAPQAHPVNQQAATWVAGDATPSAPPIQAGTVSCNAHPQVSNPYVQTTPAPESSSKRHKELVLNVLGRWGKKLEDCTKKAEGYAENVWQHQSRVLQTWVHFVRIAAGIICVVDDDSNLLVKTSPSVTDAAMTRLAQGTKVLSEGGRDKVFHQMFGILPDEKVLKAYSCYLSTSSGPVIGTLYISTKRVAFCSDSPLCHYTASGQEWMYYKVFDKFSEIQKKNLTISV
>gnl_Nelnu_v1.0_NNU_001770-RA
MDNRPADQPDTKKSEGEHSSDYAPYPKLDPKDVSPPPPPPPPPPPQENWGTFVMGSESQTQSDPSTNNNKAASVAPQISVSWNSELTSDAPSPIPENPATTMPPESNPYVSPPTASSLSSVKKTMDTVRDVLGRWGKKVGETSKAAGNLAGNVWQHLKTGPSVADAAMGRIAQGTKVLTEGGYEKIFQQTFDTVPEEQLKKTYACYLSTSAGPVMGTLYLSTAKLAFCSDSPLSYKVGDQTEWSYYKVFCSVDTFLVLGIKVACGTEGSLPLLVSLLKIIMQFCPAVCF
>gnl_Nelnu_v1.0_NNU_000401-RA
MDPHYHNETNQNTKGKGGTSNSNHEGDGRWGTWVMGNPVPPQAHPVNQQAATWVAGEATPSSDPATLNANYMKYSVPPATTSTVNSSGYPQVNNPYVQTAPVPESSGKSPMEMILNVLNRWGKKFEDCTRKAEGYAENVWHHLKTSPSLTDAAMARLSQGTKVLTEGGHEKVFQQTFGIWPDEKLVKAYACYLSTSSGPVIGTLYISTKRVAFCSDNPLFRYPAPGQQEWIYYKVVVQLDQLAAVNPSSNRLNPSEKYIEILTLDGHEFWFMGFVSYDRALKNLTEVLQHYGSHSPNSERITDFANSTEMWENSLWIEITQARQIPKLKRNHASKARIRQVELASTEFIRGASNSTLKARSRATSRSPAKIGKFKKMNRGS
>gnl_Nelnu_v1.0_NNU_003193-RA
MNTTSSCESAKLHQPSAADEGEAQQTHQSCSSSSIPAASDASAVKWGTYIMGPPVDPSSHPDNKKAALWKAEDYQQKPHPYLQYSPVDKPSNNSLEPVIHLFNSWSRRAETLARNIWQNIKMGQSVSGAAWAKVNLTAKAITEGGFESLYKQTFTNDPNEKLKKTFACYLSTSTGPVAGTLYLTNVNIAFCSDRPLSFTAPSGQEAWSYYKVMVPWVKISTINPISMVENPSEKYIQVITVDVHEFWFMGFVNHEKATRHLSNTLSEFSTSQRAVQPTVR
>gnl_Nelnu_v1.0_NNU_017455-RA
MDKRSGDQSDTNKLEGEHSSEYAPYPKLDPEDVAPPPQENGDGGTSVVGSQSHPSTNNNKSTSPAPRKSVSWKSELTSETTPSSLPENRATNSYVSSSPEASPLSSVKKTMDTVRDALLRWRTKVGETSKAAEDLAENPADKSVKTGPSIADAAMGRIAQGTKVLAEGGYEKIFQQTFDTVPEEQLQRSYACYLSTSAGPVMGILYLSTEKLAFCSDNPLSYKVGNQTEWSYYKVLCSLHAFSVYGINKAYEQRVPPRYFCLY
>gnl_Orysa_v7.0_LOC_Os07g42890.1
MDSKADAESATARAATAAAAAEHAAYPRLSPEDVAPPPPPVVSPPVSANPYVVSAPSAQPPAKSQYHPLLLLSAAAAAPILETIHAAALTVSGCVCLLGSIAAGARENLREKLDVVGRRFGDAARKTEGIVGDIWQHLKTGPSIADTAMGRIAQISKVIAEGGYDKVFHQTFECLPDEKLKKAYACYLSTSHGPIMGVLYISTAKIAFCSDSPVAYVTEDNKNQSSIYKVVVPVAQLRSVTPTASQQNPAERYIQVVSVDNHDFWFMGFVNYDGAVKSLQEAVRGGKASLHHHMYFL
>gnl_Orysa_v7.0_LOC_Os03g08860.1
MHPPAAAGGDHATAAPAPATGAAAATASDYAHYPRLSPEDVAPPPPPSYHAAASSAPPYSGNPYVSSPAGGVAPASKNTMDTVKDVLGKMGKRFGEAARKTETLTGNFWQHLKTGPSITDAAMGRVSQITKVIAEGGYDKIFHQTFDVLPDEKLKKPYACYLSTSAGPVMGVLYLSNKKLAFCSDNPLAYKVGDKDEWSYYKVVIPHTQLRSVNPSTSRTNASEKYIQVVSVDNHEFWFMGFVYYDSAVKNLQEALQEAQNLRA
>gnl_Orysa_v7.0_LOC_Os03g52670.1
MATSWAAPPPGYPYAQGQGGAQPPHPPQSTAVAVTPVSNGVGNPYVIVTPASASPSTCQSLRKALERYGRKLEDGTRKAADTTGNIWHHLRTAPNMADAAVARLAQGTKVYAEGGHDRVFTQAFGVVPGEQLRKAYACYLSTSSGPVIGTLYISTARLAFCSDSPISYHAPAVAVAGAAPAHPPEAIYKVVLPLNQVKSVNPSASMTNRGERYIQIMTTDNHEFWFMGFVSYDKALKNLYEALQRRA
>gnl_Orysa_v7.0_LOC_Os09g29120.1
MPSSSRTETVKNALSRWARRVGETTRKAEDLSRNTWQHLRTAPSIGEAAVGRIAQGTKVLAEGGHDRIFRQAFSAPPDEQLRKSYACYLSTSAGPVMGILYLSTARVAFCSDSPLSYEAGGGSKEWSYYKVAIPLHRLRSASPSASKQRPAEKFIQLVSVDRHEFWLMGFVNYDSAVKHLQEALSGFHHLQA
>gnl_Orysa_v7.0_LOC_Os06g11430.1
MQTPAEIPPAAAAAAEAPAVPRSDDPPAASDPSSPPPPPPPVAVAAATADPPPPAQPQGQKTVTWSEKLTSESPTYVAAATAEAAESSQYVSRGPASSSSKGAVEAMKETLSRWGKSVGETTKMVESLSRDTWQHFKTGPSFTEAAMGRLAQGTKVLAEGGYEKIFRQTFEVLPEEQLKISYACYLSTSAGPVMGVMYISTAKIAFCSDNPLSYKAGNKTEWSYYKVVIPLHQLRAANPSVSKVNPAEKYIQVVSVEGHEFWFMGFLMYDKAVCSLQEAMNSAREMQP
>gnl_Orysa_v7.0_LOC_Os12g29400.1
MDGKDSTTTPAPAPAPAPAPAPAAEPQTTGNAPPPPPQQQQQQPEAAKWGTRQMGPPAAPGAHPENQQAARWTAARGDQELPPYVIMGEAAAAPPRGRPERGDSPMEHILDFFNTWSRKAEELASNIWFNLKTAPSMSDAAMGKLSLGAKALSEGGFDKLYKQTFAGAGADERLRKTFACYLSTATGPVAGTLYLTDRSVAFCSDRPLSFAAPSGQTAWSYYKVMIPVAKVAAAEPVTMKESPPEKYVHVVTVDSHDFWFMGFVSYDKAVHHLVQAVSSQQRGGAAADTAAAVPGDGK
>gnl_Phavu_v2.1_Phvul.003G289800.1
MEPPKPEAESQSHVSNGHSTTTPNGSGSEPEPKGPKEKRTASSTGSTKKSVHWSPDLVTESTFASSPNESRFNQYFSSSYSQPAPNFMETVVTVRNVLGRWGRKVGEATKKAESFAGNTWQHLKTSPSFAEAAMGRIAQGTKVLAEGGYEKIFLNTFETGPEERLQNSYACYLSTSAGPVMGVLYVSTAKIAYSSDNPISYKNNNQTEWSYYKVVIPLQELKAVHSSSNTANSAEKYIQVISVDNHEFWFMGFLNYDGALECLYEALDTGRHMQSQA
>gnl_Phavu_v2.1_Phvul.009G037800.1
MSANAPTQTQTQTTATKPHEAETQTQATATKPHETQTQTTSTKQEESQSASQPHTADYAPYPKLDPDDVVPPPPQQQEATLNTESRAPISGDAATTMPKDSNPYVTPAPVAASSTKTTLDSVKDVLGKWGKKAAEATKKAEDLAGNMWQHLKTGPSFADAAVGRIAQGTKVLAEGGYEKIFRQTFETVPEEQLLKTYACYLSTSAGPVMGVLYLSTAKLAFCSDNPLSYQMGDQTQWSYYKVVIPLHQLRAINASTSRTNSSEKYIQIISVDNHEFWFMGFVHYDSAVKNIQGALQPH
>gnl_Phavu_v2.1_Phvul.005G065600.1
MKSYHTEITVTATTTSIESNNPYVYISSAPPSPAADKRSISMDKIYGAINNYGKKVQEATKQAEVMVDNILHHLKVSSRPADAAIAKLIQGTKVIASGGPEKLFQQTFGVFPGEKLLQPYACYLSTDSRPVIGTLYISTKRLAFCSDHPLCHHPFSLQQQHQCIYYKVIVNLDQLSKVSPLTYGLNPSEKRMKVITTDGYEFNFMGFLSYDKALKTVNEALKHKATTIPVSMQ
>gnl_Phavu_v2.1_Phvul.011G162600.1
MSNNDNGSNNNPYVHMSPIQTNRPNPMDTVCDALNHCSRKVGDATKRAEILADNLWNHIRIGSSLADAAVARIVQGTKVLTLGGSDALFQQSFGVFPGEKLIKSFACYLSTSTGPVIGTLHISNLRLAFCSDYPLCHYPFSQQQNQTLHYKVVVQVDQLSTVSPSSNRFNPAEKYIELVTVDGYEFYLMGFIAYDKALKTIREVLQQYHNHSREA
>gnl_Phavu_v2.1_Phvul.001G087100.1
MNTNTNNTTQKNQQFPEPEGVASSSSSSPPNVGAENWGTHIMGTPAVPSSHPDNKKAALQSGGGGQPQPVQYYQQHPYVQHSPVEKPSNSPMESILHMFDSWSKKAEATAHNVWHNLKTGPSVSSAALGKMNLTVKAISEGGFESFYKQTFSTYPNEKLKKSFACYLSTSTGPVAGTLYLSNIHVAFCSDRPLSFTAPSGQETWTYYKVMVPLGKVGTVNPVTMRENSSEKYIQIVTVDGHDFWFMGFVNFDKAVKNLSEGISQFVVPGVAVPATGSGENGKNFQ
>gnl_Phypa_v3.3_Pp3c22_5280V3.1
MDHGYPANQGPTPAHNDIHTQDDEPLFTSPPEDRSASVRRPPQQQASSTPSSFGAPPMGEPSEPDAHPDNKTAATQTTGVASVPQAPVHTSDPAPRGPAPGGLGGLGRQPSGSFDKATLGGGGGGLRRQPSGAYDPSTAAKTDKGFLGGHKHQTTPAPPPAQPAAAGPTPVGAAPGSPYVKTEEVPATGTSPMNTIMENFNKYYSKAEIIAGNVWSHMKTGPSVTDAARGKVSQGIKLVTEGGFEGIYKQTFGMDEGEQLRKTYACYLSTSTGPVAGTLYVSNLKFSFCSDRPLSYAPTPGQQAWSYYKMVVPLAKVKEVIPSFNESKPAEKYIQVATQDGHDFWFMGFVNYDKGVRNMQLALQHIGEIDPNGGLKAPWAGMTSNLPGLKKPAAAQQPTGAHNPTYGGPAPNHPINPTTGGDAPYPPTTNPTM
>gnl_Phypa_v3.3_Pp3c9_17450V3.1
MSGNPYAHYDNQGVPGGAAAYGQAHPTSSPSGSGRGGAMEYLNKWGKQAESIAGSFWGHIKTSNSIPDTAIGRITHGTRLLMEGGFEGVYKQTFGNFVPGETLKKTYACHLSTSNGAVGGTLYITNKKFAFCSDRELTYYPTPGQAASSYYKVIVPLENVREVISVANAKKPTDKYIQVVTTDGHEFWYMGFVNYDKGIKNMQEAVRLAHSHGNFSGGSMPAGAVPYPPPMSGTSSPVYPPPPGYPNAPQPPPPGYPPAAKPGYPPA
>gnl_Phypa_v3.3_Pp3c18_13230V3.1
MSYGYPNQGPSPAYNTYFDDGEPLFTSPPEEHRSSMRNPSYNHTTSMFGAPPMGEPSEPSAHPDNKTAATQTAGTTPVVAAAPVNMGEPSVDGLSRQPSGAFESSHMGGVDGGLPQQSSTGCNPSTGIDTAHGPFRDATHTSDSHTYHYQAPPPQQAAPGAVPAGTQPGSPYVQTQSVPAGGSSQMNTIVESFNKYMAKAENIAGNIWSHMKTGPSVTDAARGRMSQGIKLIQEGGFEGVYKSTFGMDVGEQLRKTYACYLSTSTGPVAGTLYISNLKFSFCSDRPLAYAPATGQQAWSYYKLVVPLDKVKEVIPSFNENRPQERYIQVTTQDDHDFWFMGFVNYDKAVMNMQLAPRHIGEIDPNGGLKAPWAGISIPGMKKTAAHSSPPRGPSYNPSTGGTANYYPNAPNPYTSNH
>gnl_Pinta_v2.0_PITA_000088125-RA
MSRPTVSITSVASLRFLCACLPVFSIDRFLLNVVKTGHSISDAAWGKLSLGAKALTEGEEKLRKTYACYLSTSTSPVAGTLYISTMKIAFCSDLPFSFTTPSEELSWSYYRIVTVDCHEFWFMGFVHYEKAVCNLQESTRQIQSA
>gnl_Pinta_v2.0_PITA_000069028-RA
MSTSTDPVAGALYISTMKITFYSDRPLSFIAPSREVTIMLENLMVVNLFENKDNPTENYV
>gnl_Pinta_v2.0_PITA_000082929-RA
METVTNVLGRWGKKVGEATKMAEDLAGNVWQHLKTGPSIVDTAMERLAQGTKLLIEGGYEKIFRQTFETFPDEQLQKTYTCYLSTTVGPVIGTLYLSTEKIAFCSDNPLSYTVNPDKIEWRFYKVVLPLPQLDNVNPSANSSNPAEKYIQIISTDNHEFWFMGFVNYDKAIAFCSDNPLSYTVNPDKIEWRFYKVVLPLPQLDNVNPSANSSNPAEKYIQIISTDNHEFWFMGFVNYDKAVKNLPGILKNEGA
>gnl_Pinta_v2.0_PITA_000034327-RA
MQLHLRGFHFFSLVPYVAEKTYACYLSTSTGPVVGTLYISTMKIAFCSDRPLSFTAPSGELSWSYYRVVIPSTNLKDVNPSTNKDNPIEKYIQIMTFTGFVNYEKAVCNLRESTCQIQFAQRPVHTHHPEPSTFNPTAAHMY
>gnl_Poptr_v3.0_Potri.003G165500.1
MCRFLCFPPLPSIQFHLVKMTGTPQETETQQVSSATVTEESHPNDHPPASDEKPNKWGTHIMGPAAAPNVHPDNQQAALWNASEHQQIPEHPYLVYTPIDKSEKSTQKSFEPVIHKFQEWGKKAETVARNMWHNLSTGPSVPQTAWGKVNLTAKAITEGGFESLFKHIFETDPNEKLKKTFACYLSTSTGPVAGTLYLSTARVAFCSDRPLCHTAPSGEEAWSYYKVMIPLDKISTVSSEIMLENPSRKYIQIVSTDGHDFWFMGFVNFEKALQNLSESVSSFKEAGIAIQPVVA
>gnl_Poptr_v3.0_Potri.003G165700.1
MTGTPQEAETQQVPPPPPKADQEAEFHEPTSSATVTEESHPNDHSPASDENPKKWGTHIMGPAAAPNVHPDNQQAALWNASEHQQIPEHPYLVYTPIDKSEMTTQKSFEPVIHKFQEWGKKAETVARNMWHNLSTGPSVPKAAWGKVNLTAKAITEGGFESLFKHIFETDPNEKLKKTFACYLSTSTGPVAGTLYLSTARVAFCSDRPLCHTAPSGEEAWSYYKLMIPLDKISTVSSETMLENPSRKYIQIVSTDGHDFWFMGFVNFEKALQNLSESVSSFKEAGIAIQPVVA
>gnl_Poptr_v3.0_Potri.003G165400.1
MTSTPQETEAQRVSYPTVQSSPEAKEAEFHEATSSTTVTEESQPNNQPPASDEETKKLGTHIMGAPAAPNVHSENQQAALWNASEHQQIYEYPYLVYTPVEKSEKSAQKSLEPVIQKFQEWGKKTETIARNIWHNLKTGPSVPQAAWGKVNLTAKAITEGGFESLFKQIFETGPNEKLMKTFACYLSTSTGPVAGTLYLSTARVAFCSDRPLCYTAPSGEEAWNYYKVMIPLGKISTVNPVIMKESPPEKYIQIVTIDGHEFWFMGFVNFEKASHHLLEKASNLREAEYAIQPVVV
>gnl_Poptr_v3.0_Potri.003G165600.1
MTGTPQETETQQVPPPPPSPKADQEAEFHEPTSSATVTEESHPNDHPPASDEKTKKWGTHIMGPPAAPNVHPDNQQAALWNASEHQQIPEHPYLVYTPIDKSEMTTQKSFEPVIHKFQEWGKMAETVARNIWHNLSTGPSVPQAAWGKVNLTVKAITEGGFESLFKHIFETDPNEKLKKSFACYLSTSTGPVAGTLYLSTARVAFCSDRPLCHTAPSGEEAWSYYKVMIPLDKINTVSSETMLETPSRNFIQIVSTDGHDFWFMGFVNFEKALQNLSESVSSFKEAGIAIQPVVA
>gnl_Poptr_v3.0_Potri.002G102800.1
MNQSNEEVDQTRKPQSPSDLEPQKLAEVEDKYKNSNSHTSDYAPYPKLDPKDVAPSPENWANLSTGSTTQSKPPGPSPIAGTAATTMPAESNPYVSPGPVAPSSSKNTVEAVKDVLGKWGKKAAEATKKAEDLAGNMWQHLKTGPSFADAAVGRIAQGTKVLAEGGYEKIFQQTFETVPEEKLVKTFACYLSTSAGPVMGVLYLSTAKLAFCSDNPLSYKVGEQSQWSYYKVVIPLHQLKAVNPSTSKVNSAEKYIQIISADNHEFWFMGFVYYDNAVQSLQQALEHPAP
>gnl_Poptr_v3.0_Potri.002G184100.1
MDYSNNNPYLQFAPVPPATTNGYGTNGNRSMGKIRDALNRCGKRVELATRKAEVYADNIWHHFKVSPSLADAAMARIAQGTKVLAEGGHDKVFQQTFEVLPGEKLLNAYACYISTSTGPVIGTLYVSSKKVAFCSEYPFCYYSSTGQQQWMYYKVVVQLDRLRAVNPSSNRANHSEKYIQIVTKDGQEFWFMGFISYDKALKQLCEA
>gnl_Poptr_v3.0_Potri.005G159100.1
MNQKQDPHEDQTKKPAPSSSDLESEKHVEVKDKISDPHTTDYAPYPKLDPQDVAPPLDNWANVSMGSTTLSNPAGATQGSPPIAGTTVTTMPADSNPYVSPAPVAPSSSKNKMEAVKDVLGKWGKKAAEATKKAEDLAGNMWQHLKTGPSFADAAVGRIAQGTKVLAEGGYEKIFRQTFETVPEEQLVKTFACYLSTSAGPVMGVLYLSTAKLAFCSDNPLSYKIGEQTEWSYYKVVIPLHQLKAVNPSTSKVKSAEKYIQIISVDNHEFWFMGFVYYDNAVKSLQEALQHHTS
>gnl_Poptr_v3.0_Potri.014G109700.1
MDHNNNNPYLQFAPVPPATSNGHGTNGNRSMGKICDALNRCGKRVEVATRKAEVYADNIWHHFKVSPSLTDAAMARISQGTKVLTEGGHDKVFQQTFEVLPGEKFLNAYACYISTSTGPVIGTLYISSKKVAFCSEHPFCYYSPTGQQQWMYYKVVVQPDRLRAVNPSSNRMNPSDKYIQVVTTDGHEFWFMGFISYDKALKQLCETLQQSRDSSGVPVAHSA
>gnl_Poptr_v3.0_Potri.001G323300.1
MNGTNQESQPFYPSISSPMSKEASPFHRTMSDSLPSTSRHSSFSSPPYDENSEKWGTRVMGNPAVPSCHPDNKKAALWGATDDEAKKFHHPYLQYSPIEKSSRSSKESILQVFNSWGTKADTIAQNIWHNLRTNSSVPGAAWGKVNLTAKALTGGGFEALYKQTFTSTNPNEKLKKTFACYLSTTTGPVAGTLYLSDAHAAFCSDRPLSFTAPSGQGAWSYYKVMIPLSKIGTINPVVMRENQSERYIQIVTIDGHDFWFMGFVNYEKASRHLTESISSSVGSIAAEPMVV
>gnl_Prupe_v2.1_Prupe.8G193700.1
MSGQFDGAANANYNSSSSNNPYVQYSPVPTTNSATKRPMDNMLESLSQCGKRVEVATKRAEAIADSVWHHLRMSHSLTEAAMARLNQGTKVLTGGGKEKVFQQEFENLAGEKLLHSYACYLSTSHGPVIGMLYISNKRLAFCSDFCHYLSPGNPNFMHYKVVVQLDQLGTVNPSANRWKPSEKYIHIVTRDGYEFWFMGFISYDKALKNLSQVLQISQN
>gnl_Prupe_v2.1_Prupe.6G195900.1
MDPPKPVSEAEAKTQAPNQTQDPNPKAAGEALNGDQNWATFVMGSQAQTQTEASGTPTGSGPKKSVHWSPELVSESHNSSAGVASDSHQGSNPYVAPSPMLTSSFSFKDSVETVRGVFGRWRKSVGEATKKAEDLAGNTWQHLKTSPSFADAAMGRIAQGTKVLAEGGYEKIFQSTFETAPEEQLQNSFACYLSTSAGPVMGVLYVSTAKLAYCSDNPISYKADDQTEWSYYKVVIPLHQLKAVNPSSSRSNPAEKYIQVISVDNHEFWFMGFLNYDGAVQSLQEALQARSSCV
>gnl_Prupe_v2.1_Prupe.3G311600.1
MNNKTNQGSQPLYPSVSPPTAENDTNPFLQTPPPSYSSLKTQPPQYPSIANPTAQEINPFYQTPELSSSLQGTQKPSDFTPSTPNPSDHPAPSPSPSPSSPQKTQDLKQAHHHEEDIPSSSSSSSIPAPAPANEEEKAEQWGTHVMGHPAVPTCHPDNKKAALWGAAGTEQAQSFHHPYLQYKPIEKSNNGPMESMLHVFNSWSNRAESMANNIWHNLKTGTSVSGAAWGKMNVTAKAITGGGFEALYKQSFATYPNEKLNKSFACYLSTSTGPVAGTLYLSNLHTAFCSDRPLSFTAPSGQVTWSYYKIMVPLGNIATINPVVMRENSTEKYIQIVTIDGHDFWFMGFVNYEKASRHLTQSISTFVASGIAVNPGVAVADEKPDKADY
>gnl_Prupe_v2.1_Prupe.1G527000.1
MSDHKTAAAAAAPDHHPPSQTAKPLPHSEDYAPYPKLDPKDVVPPPQPETWTSVSIASEPPPKLESPSAPPPPVADPPVHVEARAPIAGEAATSMPTESNPYVATPAPAPSSSVKNKMDSVKDVLGKWGKKAAEATKKAEDLAGNMWQHLKTGPSFADAAVARIAQSTKVLAEGGYEKIFRQNFETVPEEQLQKTYACYLSTSAGPVMGILYLSTAKLAFCSDDPLSYKNGDQTEWSYYKVVIPLHQLKAVNPSTSKVKSAEKYIQVVSVDNHEFWFMSFVHYDSAVKHLQEILHPTQPQPQPQSL
>gnl_Prupe_v2.1_Prupe.1G218900.1
MAGIPEVTHPHNQSSQAAKDPESNSPSLATVTDHQDSQTPQQPPAPHSSSSSPAEEEDTKKYGTHIMGAPAAPNVHPDNQRAAQWKASDHQQIHQQQQPYVQCAPINKPSNNPFEPAIHVFNSWSAKAETIARNIWHNLKTGPSVSEAAWGKVNLTAKALTEGGFESLFKQIFATDPNEKLKKTFACYLSSSTGPVAGTLYLSTARLAFCSDRPLTFTTPSGQAAWSYYKVMIPLANIGTVNPVVMKESPPEKYIQIVTIDGHEFWFMGFINFEKASHHLLDSVSDFRTAGNSAQPVVG
>gnl_Selmo_v1.0_85701
MESILEILNKWGKKAEGMAENVWNHLKAGPSMTDTAWGKLSHGTKVFTEGGYENVFKQTFGTEENERLRKSYACYLSTSTGPVPGVLYISNRRIAFSSDRPLTYYPSPGQQAMSYYKLVMPLDKLRSVNPSTNPQKPMEKYIQLSTVDNHEFWFMGFVNYDKGVKNLQLALNNPNGSWDSSPRPQYNA
>gnl_Solly_v2.4_Solyc01g009760.2.1
MDHQKLGTTNIMSPPSVPNHYKKFHDQEKRHDFQTQQPYLVYSPVVKPNNNPIDSVSHVFNSWTNKADTMARNVWRNLKTGPSVSEAACGKLKLTAKALTEGGFEPLYKQIFATDPNEQLKKTFACYLSTITGPVAGTLYLSSTKLAFCSDRPLSFRAPSGHEAWSYYKVAIPLANIGSVNPVVMRENPSERYIQIVTIDGHDFWFMGLINFEKAKHHVLETLSHFRGQPYGGY
>gnl_Solly_v2.4_Solyc04g014250.2.1
MEQSNGLEENAAKKVVEIETEQKSSGQESDQVMKSDPRSDVEQLQQLDKTPVINESSKSENGSMKSRKSVSWSEELVAESPAPRSMPSDDRGLNPYVAYTPAPENNSSSFNVKDTMESVKGVLGRWGKKVGEATKKAEDFAGNTWQHLKTGPSLADAALGRIAQGTKVLAEGGYDKIFRQTFETVPEEQLQNSFACYLSTSAGPVMGVLYVSTAKLAFCSDNPLSYKAEDKTEWSYYKVVIPLHQLKAINSSSSRTNPSEKYVQTISVDNHEFWFMGFLNYSGAVNCLQEALQARNLHSV
>gnl_Solly_v2.4_Solyc08g078510.2.1
MTGTGDENQPKFKKSESQIPSVSSSSSDPQAPEMDPQKWGTHIMGPPAVPTCHPDNQKAASWRAEDQREEFQPQPYVVYSPIDKPSNNPLDSVVNVFNSWSNRAENIARNIWYNLKAGPSVTEAAWGKLNLTAKALTEGGFEPLYKQIFGADPNEQLKKTFACYLSTATGPVAGTLYLSTTKVAFCSDRPLSYKAPSGQEAWSYYKVAVPLGNIGTINPIVMKESPPERYIQIVTIDGHDFWFMGFVNFDKAKHHLLETLSIFRAQPPHLNLQQPAATY
>gnl_Solly_v2.4_Solyc11g010440.1.1
MTKQQNDDGGKENAAVAAEEQKTSYVVNPDQGIKSANGLNKSKKSVHWSQELVTESYVQRTTGNRGSNPYLVHSPAPVNNSASVNIKNKMENVKDVLGRWGKKVGEATKKAEDIAGNTWQHCKGTKVLAEGGYDKIFRQTFEADPEEQLRNSFACYLSTSAGPVMGVLYLSTAKLAFCSDNPLPYKNENKTKWSYYKVIIPLHQLKAIYPSSSRTNSLEKYIQAISIDSHEFWFMGFLNYTGAVKCLQDTLQARTLQVV
>gnl_Solly_v2.4_Solyc07g021540.2.1
MNQNPNPNPDHPHSSDYAPYPKLNPNNFAPVSETWTPVNVGSNPPYAPIYGSAATSMPTESNPYVTPEPAQTPASLVKNKMDSVKDALGKWGKKAAETTKKAEDLAGNMWQHFKTSPSLADAAMGRIAHGTMVLAEGGYEKVFRQTFETVPEEKLLKSYACYLSTSAGPVMGVLYLSTAKLAFCSDNPLSYKVGDLTEYSYYKVVLPVDQLKAVNPSISKINPAEKYIQVISVDNHEFWFMGFVNYDNAVKSLQGALLGDHS
>gnl_Sorbi_v3.1_Sobic.010G086200.2
MRETLSRWGKSWGETTKMVESLSRDTWQHFKTGPSFTEAAMGRLAQGTKVLAEGGYEKIFKQTFEVLPDEQLKICYACYLSTSAGPVMGVLYISTAKIAFCSDNPLSYKAGNKTEWSYYKVVIPLHQLRAANPSVSKVNSAEKYIQVVSVEGHEFWFMGFLMYDKAAASLQEALATARELQP
>gnl_Sorbi_v3.1_Sobic.008G095000.1
MEGKDGKHDVPATTAAPPPAGAPQPAAPAPPAESARWGTRQMGPPAAPGAHPENQEAARWTAARGDQELPPYVVMGEPVAVQRGKGDSPMEHILDFFNTWSRKAEELASNIWFNLKTAPSMSDAAMGKLSLGAKALSEGGFDKLYKQTFSSSPEEHLKKTFACYLSTATGPVAGTLYLTNMNVAFCSDRPLSFTAPSGQTAWSYYKVIIPLGKIATVEPVTMKENPPEKYVHIVTVDSHDFWFMGFVSYDKAVHNLVEAVSQRSQSQHGAGVTAAGTK
>gnl_Sorbi_v3.1_Sobic.001G098700.1
MASQWATPPPGYPAVHGQAYGNQQLATPPPQAATAVAVTATSNGVGNPYVVVTPASATPSTGQTVRKALCRYGKLLEDGTRKAADATGNIWHHLRMAPNMADAAVARLSQGTKVYAEGGHDRVFYQTFGAMPGEQLRKAYACYLSTSSGPVIGTLYLSTARLAFCSDSPLCYQGPAGQQQECMYYKVVLPLSQVTSVNPSSSMRNRAERYIQITTMDNHEFWFMGFVNYDKALKNLYEALQHRDVNGHQRS
>gnl_Sorbi_v3.1_Sobic.001G477300.1
MNPPAAAASTGGGGHAAPPAAAQAYAPYPRLSPDEVAPPPPPPYHAATAAPSAYGGNPYISSPAGGAATAPKNTMDSVKDVLGKMGKRFGEAARKTETITGNFWQHLKTGPSITDAAMSRISQVTKVIAEGGYDKIFHQTFEVAPGEKLKKPYACYLSTSAGPVMGVLYLSNVKLAFCSDNPLAYQVGDKTEWSYYKVVIPLAQLRSINSSTSRTNAAEKYIQVVSVDNHEFWFMGFVYYDSAVKNLQEALQEAQNLCA
>gnl_Sorbi_v3.1_Sobic.002G231000.1
MLPSSSCALAISVEPKQPAAPFRYARGSRIGIGIGIGREVWAGTQETHREGGGTGEHSNQLPMQRDARSWSPAAATEAGGRPYAMPSPVQPSSTSTKETVKNALSRWGRKVGEATRKAEDLSRNTWQHLRTAPSIAEAAVGRIAQGTKVLAEGGHDRIFRQAFSAPPDEQLRKSYACYLSTAAGPVMGVMYLSTARVAFCSDSPLSYEASGGDRTEWSHYKVAIPLHRLRAASPSANKLKPAEKFIQLVSVDSHEFWFLGFVNYDSAVAHLQEALSGFRNLQA
>gnl_Sorbi_v3.1_Sobic.002G378800.3
MDPKPSADAPAAAAEEHVAYPRMSPEDIAPPPPPVVPPAGANPYVLSAPSSNPPSKGARENLRDMFGMVGKKFNEAARKTEGIAGDVWQHLKTGPSIADTAMGRIAQISKVISEGGYDKIFQQTFECSPDEKLKKAYVCYLSTSHGPIMGVLYLSTVKIAFGSDSPVKYVTEDNKTQSSFYKVVLPLPHLRSVIPTASQQNPAERYIQVVSVDNHEFWFMGFVNYDSAVKNLQEAVRGVHGA
>gnl_Spipo_v2_Spipo4G0060300
VYKNFSTTSRCHRRGWFIILLRVLAMAEGNQQPPPAPSTAGVGEDKWETRHMGPPAAPSTHPHNQQAASAIPTHEDVPPPYLLDRTPVDKSTSSPIETILDYFNTWTAKTETIASNVWFNLNTAPSKTKAAWGKLGLAAKAITEGGFEPLFKRSFPTDPSERLKKTFACYLSTATGPVSGTLYLSNINVAFCSDRPLSFTAPSGQEAWSYYKVVVPLARITSVNPVTKKENPPEKYIQIVTVDGHEFWFMGFVNYEKASNHLLDAVCQNAALLQTAEPAVAQVQSQ
>gnl_Spipo_v2_Spipo15G0019600
MDQASADQPEKVKSDGERGSSATPLYPKLDPQDLEVPPISAAPEAPDAGRDSARSAAAEAAGRQDTPNAYVISSPAPASSSKRTMDSVRDALGSFGKKVVEATKQAEDLAGNVWQHLKTGPSIADAAMGRIAQGTKVLAEGGYEKIFRQTFETLPEEELKNSYACYLSTSAGPVMGVLYLSSAKLAFCSDNPLSYKVEDKTEWSYYKVCVEDKMFL
>gnl_Spipo_v2_Spipo0G0151400
MALFADSWRFGLSKPMLIWFPSDWQVVIPLHQLRQVNPSRSKVNPAEKYIQIISIDNHEFWFMGFVNYDGAIKILQEALRSFQAP
>gnl_Spipo_v2_Spipo27G0003300
MPQFFDTVRTAPNLKDAAMSSLAMGTKVFAEGGRDKLFEQTFGILPGELLRKAYACYLSTPSGPAIGTLYLSTRRLAFCSGHGPSASPGQPPLAHHKVVLELSQVLAVVPCPSRMNPSDKYIQVLTTAGHELWFMGFVSYEKAVKNMTEALQQRPPATAGSGISPTTI
>gnl_Stras_v2.0_SGA_v2.0_scaffold44T16944
MNTHNPEPGSAKYPEVPSSSSEKWGTHVMGTPAVPTCHPNNQKAALWGAGDQKEYQNHHQPYIQYTPIERSAGDGPLDSVLHKFNSWSAKAESTAHNIWHNLKTGSSVSEAAWGKLNLGAKTITGGGFEALYKQTFATYPNETLKKTFACYLSTSTGPVAGTLYLSNVHLAFCSDRPLSFTAPSGQLTWSYYKILIPLPMIGSINPVIMRDNPPRERYIQIVTTDGHDFWFMGFVNYEKASHHLFEALSSFAAPGIPMPQTSEHH
>gnl_Stras_v2.0_SGA_v2.0_scaffold48T17821
SDNLDKVKDVLGQWGKKAAEATRKAEDLAGNMWQHLKTGPSVADAAVGRIAQSTKVLAEGGYEKNSFENVPDEKLLKSYGCYLSTSAGPVVGVLYVSTAKIAFCSDNPLSYKVSEEVHWSYYKVVIPLNQLKAVNPTISKLNPAEKYIQIISVDNHEFWFMGFLNYDSAVKNLLGALQAHHSS
>gnl_Stras_v2.0_SGA_v2.0_scaffold45T17261
MMEQPTPITKTENDDEMKSVPLEPDAKDPNPLAGTGPDPKPDGGAALKPADKADINGRGSSFDGDSKGKNSAAEESGTDPAAEGLKTKKSVRWSQELVMEKPIPRDSDSGSGNPYVNYSPAPAANSSSFNFKETMGSVKDVLGKWGKKVGEATKKAEDLAGNTWQHCCWVIAYPSVPFQFWDKHEYILLAKMLKTSPSLADAALGRIAQGTKVLAEGGYEKIFRQTFETVPEEELMNSFACYLSTSAGPVMGVLYVSTAKLAFCSDNPLSYQDADKTEWSYYKVVIPLHQLKAVNPSTSRTNQSEKYIQIISVDNHEFWYMGFLNYSGAVECLQQALQARENHAV
>gnl_Theca_v1.1_Thecc1EG001011t1
MEQSKTETEPKSSSTQSPAQEPNPKADLKDSDLAMDAEGFVIVPTTEPEKKEEQETQIPNESQIQSEQSPNRTSSGSRKSVHWSPELVSESPAADHSASMSAPNGSNPYVAHAPAPASSSTSIKEKMDIMKDVLGRWGRKVGEATRKAEDLAGNTWQHLKTSPSFAEAAMGRIAQGTKVLAEGGYEKIFRQTFETVPEEQLQNSFACYLSTSAGPVMGVLYVSTAKLAYCSDSPLSYKNGSQTEWSYYKVVIPLHQLKAVNPSTSRVNPAEKYIQVSSVDSHEFWFMGFLNYDGAVKCLQEAFQAHSLQSA
>gnl_Theca_v1.1_Thecc1EG004988t1
MGTPMLPQPQPPSSSSNNQFNMSSYNNNPYVAISPVAASGRTPMGRICDALNRCGKKVEDATRKAEALADNVWNHLRVSPSLADAAVARLAQGTKLLTEGGHDRLFQQTFQILPGEKLLHAYVCYLSTTSGPVIGTLYTSTERLAFCSDYPLCYHASPGYQQWMYYKVVLELDKLATVNPSANRLNPSEKYIHIVTRDGYEFWFMGFISYDKALKSLTEALQHSRHASVLF
>gnl_Theca_v1.1_Thecc1EG017306t1
MNSSSKESQPLYPSISPPTGEDTNPFHQTVAQEKQPQMQSAAASSSSPSPPPPPPASDPNSEKWGTHIMGAPSVPTCHPDNKKAALWGAGDQAQYHHHPYVQYSPIEKSSNSPMESILQVFNSWSHKTETLANNIWHNLRTGSSVSGAAWGKMNVQAKALTGGGFESLYKQTFATFPNEKLKKSFACYLSTSTGPVAGTLYLSTIHVAFCSDRPLSFTAPSGQETWSYYKVMVPLSKVGIINPVIMRENPSEKYIQIVTVDGHDFWYMGFVNYEKASKHLSESLSNFVASGIAVQPAPVA
>gnl_Theca_v1.1_Thecc1EG034468t1
MMSQPSPDRNKVPETKQSTTSSESSQPAARSSDYAPYPKLDPKDVTPPPESWTNVSVGSQSQPNPGPAPISSSAATSMPAESNPYVSPAPVQSSSVKNKMDSVKDVLGKWGKKAAEDTKKAKEIAGNMWQHLKTGPSFADAAVGRIAQSTKVLAEGGYEKIFQQTFENVPEEQLLKTYACYLSTSAGPVMGVLYLSTAKLAFCSDNPLSYQVGDQTQWSYYKVVLPLHQLSTVNPSVSKANTAEKYIQIISVDNHEFWFMGFVHYDSAVKNLQGALQPRCS
>gnl_Theca_v1.1_Thecc1EG008423t1
MTTTPEENARVEGSHEPSPTSTTTDASQPHQPSMQAPPSEEDAKKWGTHVMGPPAAPTVHPDNQKAALWRASDQQIYELPYLVYSPAEKPSHNPFEPVINMFNSWSRKAETIARDLWHNLKTGPSVSEAAWGKVNLTAKAITEGGFESLFKQIFATDPNEKLKKTFACYLSTTTGPVAGTLYLSTARVAFCSDRPLSFTAPSGQETWSYYKVMIPWANIGTVNPVVMKENPPEKYIQIVTVDGHDFWFMGFVNFEKASFHLLNSVKDFEATQNAAKPVVA
>gnl_Utrgi_v4.1_Scf00412.g17229.t1
MSSDSKPAAFSNSNEPPPVAHAASESESGNGAGYASYPKLDPKDVAPVANTWSSTQSGSPPAPTSVEYIGATAVPSASNPYVSAASAPSSSLKNNMDKVRDALGKWGKKAADATKRAEDLAGNMWQHLKTGPSVADAAVGKIAQSTKVLAEGGYEKVFQNTFEIGADEKLLKSYGCYLSTSAGPIVGVLYLSNEKVAFCSDSPISYKASEEVQYRYYKVIIPLNQLTAVNPSVSRANPSEKYIQIISVDNHEFWFMGFVNYDSAVKNLQDAVRTRPI
>gnl_Utrgi_v4.1_Scf00195.g12168.t1
MSGNKEDDHEKPAGVPAAGAGEEEVRKKLGTHQMGEPAAPTVHPDNQQAAQWEAGGPAPQYYFTHHPYVVYTPITRSGDTPLHSVVDSFNTWSRRTEELAHNIWNNLRTGPSVCEAAWGKVNLAAKALTEGGFESLFKQIFQVDPTESLKKTFACYLSTTTGPVAGTLYLSTARLGFCSDRPLSFRAPSGQQIWSYYKVSIPLGNIEAVNPVTMTQNPLERYIHIVTVDGHEFWFMGFVSFEKASHHLLDTVSDFKAAAPHPAQNLPVG
>gnl_Utrgi_v4.1_Scf00111.g9000.t1
MSSAAEEQVKKKKKLGTQVMGQPAAPAVHPDNQRTAPNRPAGQYYFTDHPYVMFSPGATTPDSKPLEYVANSFNTWSRRTEEMAHNIWNNLRTGSSVYEAAWGKMNLAAKALNEGGFESLFKQIFSVEADEHLKKTFACYFSTTTGPVAGTLYLSSARLAFCSDRLLSFQAPSGQQTWTYYRVSIPLGRIESVNPVTMSKNAVERYIHVGTVDRHEFWFMGFVNFEKASHHLLDTIHAFKATANPSLVYVQ
>gnl_Utrgi_v4.1_Scf00022.g3004.t1
MADAALGRIAHGTKVIAEGGYDKLFRQTFGAVEEEILVNSFACYLSTSAGPVMGVLFVSTLKLAFCSDDPRSYQAADSTETEWSYYKVVVPLHQLQSVNASTSTTNPVEKYIQITSQDSQEFWFLGFLNYSGARECLRIALLATNGQYV
>gnl_Utrgi_v4.1_Scf00286.g14685.t1
MERTMMQSTEDTVEEMKSVPLDPDPKDSNPNSGSDPNPKHVVGALSTSNGPEVNAAAGGKELDSEPKDAAVVDSELADGSKNKKSVRWSQELVMETQIPRESDRETGNPYVNYSPASSENRSSFNFKELDEPRLKMCSFLSSDTMDTVKDVLGRWGKRMGEATKKAEDFAGNTWQHLKTSPSLTDAALGRIAQGTKVIAEGGYEKIFQQTFETVAEEKLVNSFACYLSTSAGPVIGVLYVSTSKLAFCSDNPLSYQAGDKTEWSYYKVVVPLHQLKAVNPSTSTTNPAEKYIQVISIDNHEFWYMGFLNYNGAVECLRNSLLPPSDQSV
>gnl_Vitvi_Genoscope.12X_GSVIVT01000958001
MGPPAVPTVHPDNQKAAMWKGDHQQIYHQPYLQFAPVEKPRNNPFEPVIHTFNSWSRKAEIIARNIWHNLKMGHSVSETACGKVNLRAKAMTRGGFESLYKQTFATDPNERLKKTFACYLSTSTGHVAGTLYLSTARLAFCSDRPLSFTAPSGQGAWSYYKVVIPLGNIGTVNPVTMRENPSEKYIQIHTIDGHDFWFTGFVNFEKATQHLLSIVSEFRAHA
>gnl_Vitvi_Genoscope.12X_GSVIVT01003615001
MGRIAQGTKVLAEGGYEKIFRHTFETVPEEQLQNSFACYLSTSAGQFMSLVKKVGFGWSISSRWLLPALNVVIPLHQLKAINPSSSRSNPAEKYIQVISVDNHEFWYMGFLNYNGAVQCLQDALQTHDIQSV
>gnl_Vitvi_Genoscope.12X_GSVIVT01009127001
MPVESNPYISSSPAPASSMKNKMDSVKDVLGKWGKKAAEATKKAEDLAGNMWQHLKMGPSFADAAVGRIAQGTKVLAEGGYEKIFQQTFETVPEEQLQKSYACYLSTSAGPVMGILYLSTEKLAFCSDSPLSYKVGEQTEWSYYKVVIPLHQLKAVNTSTSKVNPAEKYVQIISVDNHEFWFMGFVHYDSAVKNLQGALQHHF
>gnl_Vitvi_Genoscope.12X_GSVIVT01010252001
MTGTSEDPQHNQQSPPSPRAKESDSHHQSPSSSSSLHQSSDEDAKKWGTHVMGAPAVPTVHPDNQKAALWRADEHQHTYHQPYVQYSPVEKPSNNPFEPVIHTFNSWSRKAETIGRNIWHNLKMGHSVSETAWGKVNLTAKAITEGGFESLYKQTFATDPNEKLKKTFACYLSTSTGPVAGTLYLSTACVAFCSDRPLSFTAPSGQEAWSYYKVVIPLGNIGTVNPVVMRENSSEKYIQILTIDGHDFWFMGFVNFEKAVHHLLSSTSEFRAHENAVRPVAGASS
>gnl_Vitvi_Genoscope.12X_GSVIVT01033015001
MGPPAVPTCHPDNKKAALWGAAHDQQNNHHHHPYLQYNPIEKPSSSPMESVLHMFNSWSNKAESTANNIWHNLKTGPSVSKAAWGKVNLTAKAITGGGFESLYKQTFATHPSEKLKKSFACYLSTSTGPVAGTLYLSNIHVAFCSDRPLSFTAPSGQETWSYYKVMVPLSKIGTINPVIMRENPSENENPSERYIQTVTVDGHDFWFMGFVNYDKASQHLTESMTNFIATGIAVQPPVA
>FraveV4A2_1g20050.t1
MDSPNITDKPQTQAKSQDPNPKPAAVDAQNGDKNRASFVMESSEPPPQPQPQPEMTTKRSVHWSPELVTQSGSNNTSYASEGSGAYVGQSPALTPAFSIKDSMETVKSVFGRWRSAVGEATKKAEDLAGNTWQHFKTSPSFADAAMGRIAQGTKVLAEGGYEKIFRSTFETAPEEQLQNSFACYLSTSAGPVMGVLYASSAKIAYCSDNPISYKANDQTEWSYYKVVIPLHQLKAVNPSSSRSNPAEKYIQVISVDNHEFWFMGFLNYDAAVECLHGALQARSLSV
>FraveV4A2_2g18080.t1
MKARKNNSNNMNMKMNGSPPRIEGQAYTKLDHNNPSAQCSPVPTSNSPGKRPIDKVLDTLNHCGKRADTITDNVWNHLRMSPSLADAAMARLTHGTKALTRGDEKVFQQTFETVMLHEKLLHSYACYLSTSTGPVIGMLYISNKRVAFCSDFCHYISPTQPNTYYKVVVQLDQLRAVNPSANRWNPSEKYIQIVTIDGHEFWFMGFISYDKALTNLTQALNPTSGGTPLLNNFS
>FraveV4A2_4g23040.t1
MSSRPEDQLSPRESNSPTTTVPDIHASQPPPPPPPPPAEEDNKKYGTHIMGAPAAPNVHPDNQKAALWNAEDHQQIPQQPLETQPQQPPYVQYSPINKPTNNPFEPVINLFNSWGNKAETIARNIWHNLKTGPSVSETAWGKLNLTAKAVTEGGFEALFKQIFATDPNEKLKKTFACYLSTSTGPVAGTLYLSTARVAFCSDRPLTFAAPSGQSAWSYYKVMIPLTNVGRVNPVVITANPTPEKYLQIVTTDGHDFWFMGFVNFEKASHHVLESVSNLRAAGAAGTNEVQPAQHPVV
>FraveV4A2_4g28530.t1
MSECRLGSSPYVAHYAPVLTPSFSFKGSVETVGNRFRTWGKSVAEATKKAVDIAGNTWHHLKTSPSLSDAAMGRITRATKVLAQGGPESIFRSTFEIVPEEQLQKSYACYLSTSSGPVMGVLYVSTAKIAYCSDNLVLHKFENQTECSCLKVVIPLHQLKAVNPSVSRSNPGEKYIQIISIDDHEFWIMGFLNYNGAVQCLQGALHAGSISLGWWQTSSLSSS
>FraveV4A2_5g35910.t1
MSEHHQPAGDTKPPTHSQDYAPYPKLDPNDVAPPPHSETWTSVSIASEQPPKSESPPSAPAPPPVATPEVHPEARAPPIAAEDAATTMPMESNPYVSNPAQPPASSVKNTVDSVKGVLGKWGKKAVETTKKGQDLAGNMWQHLKTGPSFADAAVGRIAQSAKVIAEGGYEKIFQKNFETVPDEQLLKTFACYLSTSAGPVMGVIYLSTAKLAFCSDDPLSYKNGDQTAWSYYKVVIPLHQLKAVNPSTSKVKAAEKYIQVISVDNHEFWFMSFVNYDSAVKHLQEALQPHPQPHSL
>FraveV4A2_6g54120.t1
MNNNHQESQPPMYPSIPPPLTQQEANPFHQSHPTPAPEEINPFYQAPEAPKPQTPSITADHLEKWQPAPPPPPPPPQDVASSSSSEQVPVATPPPTFDSEDLKAKAAAEAEPEKWGTHVMGHPAVPTCHPDNKKAALWGVNADGPEKAQSFHYPYLQYQPIDNNNNNNKASSSNAPQSMLNVFNSWSHKAESMANNIWRNLKTGTSVSGAAWAKMNLQAKALTGGGFEALYKQSFATYPNEKLHKSFACYLSTSTGPVAGTLYLSNIHTAFCSDRPLSFTAPSGQVTWSYYKVMVPLANVATINPVVMRENTTEKYLQILTIDGHDFWFMGFVNYEKASKHLTQSVSTFVASGFAVQPPTYEGPAAAEYDHDHKKGPAAAEHDHDHKKGGD
>Maldo_HF_10801
MDSRPSETQGTAQANNPYVHYSPAPATSNSSTQHPMANMVEALCQCGKRVEVATKRAEAKADNVWNHLRMCPSFTEAMMARLSTGTKVLTAGGEEKVFQQTFERVTGEKLLHSYACHLSTSHGPVIGMMYISDKRIAFCSDFSYYLCPGNPTLMHYKVVVPLDQLRTVNPSANRWNPSEKYIQIVTRDGHEFWFMGFISYDKALRNLSQAPRLSQNN
>Maldo_HF_15077
MDSPKPTAQDPNPKSAAEAPNGDANWASFVMGSQAQAQQTLTEAVSTPMGSGSKKSVHWSPELVSESHAAASDHSSHQGSNTYVAPSPTLSQSLSFKVKTSPSFADAAMGRIAQGTKVLAEGGYEKIFRSTFETTPGEQLQNSFACYLSTSAGPVMGVFYVSTAKLAYCSDNPISYKAESQTEWSYYKVVIPLHQLKAVNPSSSRSNSAEKYIQVISVDNHEFWFMGFLNYDGAVICLQEALQARNSFV
>Maldo_HF_17485
MSDHKAAAAPPAPDHPPPPSHSQDYAPYPKLDLNDVAPPPHSETWTSVSIASEPPKSEGPPVQPPVPPPVSPPVSDPVVQAEARGPIPGDAATSMPAESNPYVATPAPPPPSSVKKSMDSVKDALGKWGKKAAEATKKAEDLAGNMWQHLKTGPSFADAAVTRIAQSTKVLAEGGYEKIFRQNFETVPEEQLQKTFACYLSTSAGPVMGTLFLSSAKLAFCSDDPLSYKVGDRTEWSYYKVIIPLHQLKAVNPSTSKVKAAEKYIQVVSVDNHEFWFMSFVHYDSAVKHLQEVVQPHPQSQPQSA
>Maldo_HF_22184
MDPPKPTTEADAKTHTTAAQDPNPKAAAQAPNGDRNWASFVTASQAQAQPTSTEAVSTPTGSGSKKSVHWSPELVSESHNTAAASDHSSHQGSNPYVAPSPMLSQSFSFKDSVDTVRNVFGRWRKSVGEATKKAEDLAGNTWQHLKTSPSFADAAMGRIAQGTKVLAEGGYEKIFRSTFETTPDEQLQNSFACYLSTSAGPVMGVLYVSTAKLAYCSDNPISYKAESQTEWSYYKVVIPLHQLKAVNPSSSRSNPAEKYIQVISVDNHEFWFMGFLNYDGAANCLQEALHARSSSV
>Maldo_HF_26239
MAATPEQTHPHSEHPPQQPPPPEAEDTHPYSEQPPQQPPPPEAEDTHPHSEQPPQQPPPPEAEDTKKWGTHIMGTPAAPNVHPDNQQAALWKAADHQQIPQQQPYVQHSPIDKHTNNPFEPVIQAFNSWSAKAETMARNIWYNLKTGHSVPEAAWGKVNLTAKALSEGGFESLFKQIFATDPNEKLKKTFACYLSTSTGPVAGTQYLSTARLAFCSDRPLTFTSPSGQAAWSYYKVSIPLGNISTVNPVVTKENPPEKYIQIATTDGHEFWFMGFVNFDKASHHIFESVADFRTAGNAVQQVQPVPG
>Maldo_HF_29759
MNMNSPFEAQGIAQANNPYVHYSSVPATSNSSTKLRWLIYMVEALSQCGKRVEVATIRVEAMADNVWDHSRMCPSFTEAVKARLNTGTKVLTAGGQEKVFQETFERITGEKLLHSYVCYLSTSHGPVIGMLYISNVRIAFCSDFSHYLSPGHPTSMHYKVVVQLDQLRTVNPSANIWNPSEKYIHFVTRDGHEFWFMWFISYDKALGNLSRAIQLSQNK
>Maldo_HF_32911
MNHPNNQASQPPLYPSISPPSHQDINPFLPTPPPEDINPFHQTPAPMPPSSSPLIHFETPPSVSSPQKGKTEELKHTTPDQDVPSSSSGASPPPIPPTPSEEEKSAQWGTHVMGHPAVPTCHPDNKKAALWGAAGTDQAHNPYLQYKPLDKSNNTSPLESMLHVFNSWSNKAESMANNIWHNLKTGTSVSGAAWAKMNVTAKAITGGGFEALYKQTFATYPNEKLYKSFACYLSTSTGPVAGTLYLSNIHTAFCSDRPLSFTAPSGQVTWSYYKIMVPLGNIATINPVVMRENPTEKYIQIVTIDGHDFWFMGFVNYEKASRHLSHSISTFVASGVAVEPVVAADKDIAYQKPDKADY
>Maldo_HF_35035
MSDHKVAAAPPAPDHPPPPSHSEDYAPYPKVDLNDVAPPPHSETWTSVSIASETPPLPKSEGPPVQPPVPPPVVHAEARAPIPGNAATSMPAESNPYVATPAPPPPSSVKKSMDSVKDALGKWGKKAAEATKKAEDLAGNMWQHLKTGPSFADAAVTRIAQSTKVLAEGGYEKIFRHNFETVPEEQLLKTFACYLSTSAGPVMGILYLSSAKLAFCSDDPLSYTVGDRTEWSYYKVIIPLHQLKAVNPSTSKVKAAEKYIQVVSVDNHEFWFMSFVHYDSAVKHLQEALQPHPHPHSV
>Maldo_HF_39076
MNHPNNEASQPPLYPSVSPPTHQNTNPFLPTPPAEDINPFHQTPPPMPPSSSEETPPHDASSPQNEKTQEPKQATHDQDIPSSSSGSSPPSIPPTPSEEEKSAQWGTHVMGHPAVPTSHPDNKKAALWGAAGSEQAQNPYLQYKPLDKSNNNSPMESMLHVFNSWTNKAESMANNIWHNLKTGTSVSGAAWAKMNLTAKAITGGGFEALYKQTFATYPNEKLHKSFASYLSTSTGPVAGTLYLSNFHTAFCSDRPLSFTAPSGQVTWSYYKIMVPLGNIATINPVVMRENPREKYIQIVTIDGHDFWFMGFVNYEKASRHLTQGISTFVASGVAVKPAVAADNDIAYQKPDKADY
>Malba_000124
MDPPKPTTEADAKTHTPAAQDPNPKAAPQAPNGDRNWASFVTASQAQAQPTSTEAVSTPTGSGSKKSVHWSPELVSESHNTAAASDHSSHQGSNPYVAPSPMLSQSFSFKDSVDTVRNVFGRWRKSVGEATKKAEDLAGNTWQHLKTSPSFADAAMGRIAQGTKVLAEGGYEKIFRSTFETTPEEQLQNSFACYLSTSAGPVMGVLYVSTAKLAYCSDNPISYKAESQTEWSYYKVVIPLHQLKAVNPSSSRSNPAEKYIQVISVDNHEFWFMGFLNYDGAANCLQEALHARSSSV
>Malba_002032
MDGRPSETQGTAQANNPYVHYSPAPATSNSSTQHPMANMVEALCQCGKRVEVATKRAEAKADNVLNHLRMCPSFTEAMMARLSTGTKVLTAGGEEKVFQQTFERVTGEKLLHSYACHLSTSHGPVIGMMYISDKRIAFCSDFSYYLCPGNPTLMHYKVVVPLDQLRTVNPSANRWNPSEKYIQIVTRDGHEFWFMGFISYDKALRNLSQAPRLSQNN
>Malba_004157
MCPSFTEAVKARLNTGTKVLTAGGQEKVFQQTFERITGEKLLHSYACYLSTSHGHVIGMLYISNVGIAFCSDFSHYLSQGHPTSMHYKVLVQLDQLRIVNPSANIWNPSEKYIHFVTRDGHEFWFMWFISYDKALGNLS
>Malba_006951
MDSPKPPAQDPNPKSAAEAPNDDANWASFVMGSQAQAQPTLTEAVSTPMGSGSKKSVRWSPELVSESHAAASHHSSHQGSNTYVAPSPTLSQSLSFKDSVETVRNVFGRWRKSVGEATKKAEDLAGNTWQHLKTSPSFADAAMGRIAQGTKVLAEGGYEKIFRSTFETTPEEQLQNSFACYLSTSAGPVMGVLYVSTAKLAYCSDNPISYKAESQTEWSYYKVVIPLHQLKAVNPSSSRSNSAEKYIQVISVDNHEFWFMGFLNYDGAVICLQEALQARNSFV
>Malba_009368
MAATHEQTHPHSGQPPQQPPPPEAEDTHPYSEQPPQQARPPPPEAEDTHPYSEQPPQQPQPPEAEDTHPYSEQPPQQPQPPPPGAEDTHPYSEQPPQQPPPEAEDTHPHSEQPPQQPPPPEAEDTKKWGTHIMGTPAAPNVHPDNQQAALWKAGAADHQQIPQQQPYVQHSPIDKHTNNPFEPVIQAFNSWSAKAESMARNIWYNLKAGHSVPEAAWGKVNLTAKALSGGGFESLFKQIFATDPNEKLKKTFACYLSTSTGPVAGTLYLSTARLAFCSDRPLTFTSPSGQAAWSYYKVSIPLGNISTVNPVVTKENPPEKYIQIATTDGHEFWFMGFVNFDKASHHIFESVADFRTAGDAVQQVQPVPG
>Malba_021038
MSDHKAAAAPPAPDHPPPPSHSQDYAPYPKLDLNDVAPPPHSETWTSVSIASEPPKSEGPPVQPPVPPPVSPPVSDPVVHAEARGPIPGDAATSMPAESNPYVATPAPPPPSSVKKSMDSVKDALGKWGKKAAEATKKAEDLAGNMWQHLKTGPSFADAAVTRIAQSTKVLAEGGYEKIFRQNFETVPEEQLRKTFACYLSTSAGPVMGTLFLSSAKLAFCSDDPLSYKVGDRTEWSYYKVIIPLHQLKAVNPSTSKVKAAEKYIQVVSVDNHEFWFMSFVHYDSAVKHLQEVVQPHPQSQPESA
>Malba_026656
MANMVEALSQCCKRVEVATIRAEAMADNVWNHPRMCPSFTEAVKARLNTGTKVLTAGGQEKVFQQTFERITGEKLLHSYACYLSTSHGPVIGMLYISNVRIAFCSDFSHYLSPGHPTSMHYKVDFLLDI
>Malba_035642
MGHPAVPTSHPDNKKAALWGAAGTEQAQNPYLQHKPLDKSNNTSPMESMLHVFNSWTNKAESMATNIWHNLKTGTSVSGAAWAKMNLTAKAITGGGFEALYKQTFATYPNEKLHKSFASYLSTSTGPVAGTLYLSNFHAAFCSDRPLSFTAPSGQVTWSYYKIMVPLGNIATINPVVMRENPREKYIQIVTIDGHDFWFMGFVNYEKASRHLTQSISTFVASGVAIKPAVAADNDIAYQKPDKADY
>Malba_039136
MNVTAKAITGGGFEALYKQTFATYPNEKLYKSFACYLSTSTGPVAGTLYLSNIHTAFCSDRPLSFTAPSGQVTWSYYKIMVPLGNIATINPVVMRENPTEKYIQIVTIDGHDFWFMGFVNYEKASRHLSQSISTFVASGVAVEPVVAADKDIAHQKPDKADY
>Malsi_01g004240
MDSPKPTAQDPNPKSAAEAPNGDANWASFVMGSQAQAQPTLTEAVSTPMGSGSKKSVRWSPELVSESHAAASDHSSHQGSNTYVAPSPTLSQSLSFKDSVETVRNVFGRWRKSVGEATKKAEDLAGNTWQHLKTSPSFADAAMGRIAQGTKVLAEGGYEKIFRSTFETTPGEQLQNSFACYLSTSAGPVMGVLYVSTAKLAYCSDNPISYKAESQTEWSYYKVVIPLHQLKAVNPSSSRSNSAEKYIQVISVDNHEFWFMGFLNYDGAVICLQEALQARNSFV
>Malsi_05g016830
MDSRPSETQGTAQANNPYVHYSPAPATSNSSTQHPMANMVEALCQCGKRVEVATKRAEAKADNVWNHLRMCPSFTEAMMARLSTGTKVLTAGGEEKVFQQTFERVTGEKLLHSYACHLSTSHGPVIGMMYISDKRIAFCSDFSYYLCPGNPTLMHYKIVTRDGHELWFMGFISYDKALRNLSQAPRLSQNN
>Malsi_08g017400
MSDHKVAAAPPAPDHPPPPSHSEDYAPYPKVDLNDVAPPPHSETWTSVSIASETPPLPKSEGPPVQPPVPPPVVHAEARAPIPGNAATSMPAESNPYVATPAPPPPSSVKKSMDSVKDALGKWGKKAAEATKKAEDLAGNMWQHLKTGPSFADAAVTRIAQSTKVLAEGGYEKIFRHNFETVPEEQLLKTFACYLSTSAGPVMGILYLSSAKLAFCSDDPLSYTVGDRTEWSYYKVIIPLHQLKAVNPSTSKVKAAEKYIQVVSVDNHEFWFMSFVHYDSAVKHLQEALQPHPHPHSV
>Malsi_09g000620
MNHPNNQASQPPLYPSISPPSHQDINPFLPTPPPEDINPFHQTPAPMPPSSSPLIHFETPPSVSSPQKGKTEELKHTTPDQDVPSSSSGASPPPIPPTPSEEEKSAQWGTHVMGHPAVPTCHPDNKKAALWGAAGTDQAHNPYLQYKPLDKSNNTSPLESMLHVFNSWSNKAESMANNIWHNLKTGTSVSGAAWAKMNVTAKAITGGGFEALYKQTFATYPNEKLYKSFACYLSTSTGPVAGTLYLSNIHTAFCSDRPLSFTAPSGQVTWSYYKIMVPLGNIATINPVVMRENPTDKYIQIVTIDGHDFWFMGFVNYEKASRHLSQSISTFVASGVAVEPVVAADKDIAYQKPDKADY
>Malsi_10g015890
MNMNSPFEAQGIGQANNPYVHYSSVPATSNSSTKLRWLIYMVEALSQCGKRVEVATIRVEAMADNVWDHSRMCPSFTEAVKARLNTGTKVLTAGGQEKVFQETFERITGEKLLHSYVCYLSTSHGPVIGMLYISNVRIAFCSDFSHYLSPGHPTSMHYKVVVQLDQLRTVNPSANIWNPSEKYIHFVTRDGHEF
>Malsi_12g001440
MSKSHAATSDQSSHQGSNTYVAPSPTLSQSLSFKDSVETVRNVFGRWRKSVGEPTKKAEDLAGNTWQLLKTSPSFADAAMGRIALGTKLLAEGGYEKIFRSTFKTTPEEQLQNSFACYLSTSVQSWEFYMFLLQSLRIAVIIPFRTKLRAKSSSWSSVSLHNLQLHHHHSPENNAVMGYLQQPTWTKGITFRIC
>Malsi_15g028560
MDPPKPTTEADAKTHTTAAQDPNPKAAAQAPNGDRNWASFVTASQAQAQPTSTEAVSTPTGSGSKKSVHWSPELVSESHNTAAASDHSSHQGSNPYVAPSPMLSQSFSFKDSVDTVRNVFGRWRKSVGEATKKAEDLAGNTWQHCEFLLSIIIPFSFKLVKTSPSFADAAMGRIAQGTKVLAEGGYEKIFRSTFETTPDEQLQNSFACYLSTSAGPVMGVLYVSTAKLAYCSDNPISYKAESQTEWSYYKVVIPLHQLKAVNPSSSRSNPAEKYIQVISVDNHEFWFMGFLNYDGAANCLQEALHARSSSV
>Malsi_15g034110
MSDHKAAAAPPAPDHPPPPSHSQDYAPYPKLDLNDVAPPPHSETWTSVSIASEPPKSEGPPVQPPVPPPVSPPVSDPVVQAEARGPIPGDAATSMPAESNPYVATPAPPPPSSVKKSMDSVKDALGKWGKKAAEATKKAEDLAGNMWQHCKYSTPTGPSFADAAVTRIAQSTKVLAEGGYEKIFRQNFETVPEEQLQKTFACYLSTSAGPVMGTLFLSSAKLAFCSDDPLSYKVGDRTEWSYYKVIIPLHQLKAVNPSTSKVKAAEKYIQVVSVDNHEFWFMSFVHYDSAVKHLQEVVQPHPQSQPQSA
>Malsi_16g011630
MAATPEQTHPHSEHPPQQPPPPEAEDTHPHSEQPPQQPPPPEAEDTKKWGTHIMGTPAAPNVHPDNQQAALWKAADHQQIPQQQPYVQHSPIDKHTNNPFEPVIQAFNSWSAKAETMARNIWYNLKTGHSVPEAAWGKVNLTAKALSEGGFESLFKQIFATDPNEKLKKTFACYLSTSTGPVAGTQYLSTARLAFCSDRPLTFTSPSGQAAWSYYKVSIPLGNISTVNPVVTKENPPEKYIQIATTDGHEFWFMGFVNFDKASHHIFESVADFRTAGNAVQQVQPVPG
>Malsi_17g000540
MNHLNNEASQPPLYPSVSPPTHQNTNPFLPTPPAEDINPFHQTPPSMPPSSSEETPPHDASSPQNEKTQEPKQATHDQDIPSSSSGSSPPSIPPTPSEEEKSAQWGTHVMGHPAVPTSHPDNKKAALWGAAGTEQAQNPYLQYKPLDKSNNTSPMESMLHVFNSWTNKAESMANNIWHNLKTGTSVSGAAWAKMNLTAKAITGGGFEALYKQTFATYPNEKLHKSFASYLSTSTGPVAGTLYLSNFHTAFCSDRPLSFTAPSGQVTWSYYKIMVPLGNIATINPVVMRENPREKYIQIVTIDGHDFWFMGFVNYEKASRHLTQSISTFVASGVAIKPAVAADNDIAYQKPDKADY
>Malsi_17g018240
MEATKKAEDLVENTWQHLKTSLSFTDAAMGRIAQGTKVLVEGGYEKILPFVDGERLVEEREYSPLPSCVSNGAGAEHCSGGQKPISDSSRQQGLSSQGSKLALLLVPCCHSCRVHEEEGCVSEAAFIWLVFCHYVHGGQLLEGAQNGSKTVARFEEYMELVNAQCVADRNEIMQFHCLGLTSSGVKKARYRRQDTLKARAQSAKTATKVSEMVGNVNTSNALSAFDKMEEKGITLISSKRRKSRAEVTTIKEDNDSYDAHQRLRRLPNY
>Malsy_01g004700
MDSPKPTAQDPNPKSAAEAPNGDANWASFVMGSQAQAQPTLTEAVSTPMGSGSKKSVHWSPELVSESHAAASDHSSHQGSNTYVAPSPTLSQSLSFKDSVETVRNVFGRWRKSVGEATKKAEDLAGNTWQHLKTSPSFADAAMGRIAQGTKVLAEGGYEKIFRSTFETTPGEQLQNSFACYLSTSAGPVMGVFYVSTAKLAYCSDNPISYKAESQTEWSYYKVVIPLHQLKAVNPSSSRSNSAEKYIQVISVDNHEFWFMGFLNYDGAVICLQEALQARNSFV
>Malsy_03g006860
PYHKNSRPSETPGTAQANNPYVHYSPVLCGKRVEVATRRAEAKADNVWNHLRTCPSFTDVMMARLNTGTKVLTAEAEEKVFQQTFEKMTGEKLLHSYACYLSTSHGPAVVRLDQLRTVNPSTNRWNPSEKYIQIVTRDDPYHKNSRPSETPGTAQANNPYVHYSPVLLLHSYACYLSTSHGPVIGMLYISDKRIAFCSDFSYYLCPENPTLMHYKLGILVVVPLDQLRTVNPSANSWNPSEKYIQIVTRDDPYHKDSRPSETPGTAQANNPYVHYSPVLVTSNSSTKR
>Malsy_05g015840
VYDLLLLSATASRGLHHLFLTIHRHFFSLFFLLVHRDRPLSYKPKKKKKKPDKYKPDRVRHFLLSTLATTDMDSRPSETQGTAQANNPYVHYSPAPATSNSSTQHPMANMVEALCQCGKRVEVATKRAEAKADNVWNHLRMCPSFTEAMMARLSTGTKVLTAGGEEKVFQQTFERVTGEKLLHSYACHLSTSHGPVIGMMYISDKRIAFCSDFSYYLCPGNPTLMHYKVVVPLDQLRTVNPSANRWNPSEKYIQIVTRDGHEFWFMGFISYDKALRNLSQAPRLSQNN
>Malsy_08g017370
MSDHKVAAAPPAPDHPPPPSHSEDYAPYPKVDLNDVAPPPHSETWTSVSIASEAPPLPKSEGPPVQPPVPPPVVHAEARAPIPGDAATSMPAESNPYVATPAPPPPSSVKKSMDSVKDALGKWGKKAAEATKKAEDLAGNMWQHLKTGPSFADAAVTRIAQSTKVLAEGGYEKIFRHNFETVPEEQLLKTFACYLSTSAGPVMGILYLSSAKLAFCSDDPLSYTVGDRTEWSYYKVIIPLHQLKAVNPSTSKVKAAEKYIQVVSVDNHEFWFMSFVHYDSAVKHLQEALQPHPHPHSV
>Malsy_09g000460
MNHPNNQASQPPLYPSISPPSHQDINPFLPTPPPEDINPFHQTPAPMPPSSSPLTHFETPPSVSSPQKGKTEELKHTTPDQDVPSSSSGASPPPIPPTPSEEEKSAQWGTHVMGHPAVPTCHPDNKKATLWGAAGTAQAHNPYLQYKPLDKSNNTSPLESMLHVFNSWSNKAESMANNIWHNLKTGTSVSGAAWAKMNVTAKAITGGGFEALYKQTFATYPNEKLYKSFACYLSTSTGPVAGTLYLSNIHTAFCSDRPLSFTAPSGQVTWSYYKIMVPLGNIATINPVVMRENPTEKYIQIVTIDGHDFWFMGFVNYEKASRHLSHSISTFVASGVAVEPVVAADKDIAYQKPDKADY
>Malsy_10g015080
MNSPFEAQGIAQANNPYVHYSSVPATSNSSTKLRWLIYMVEALSQCGKRVEVATIRVEAMADNVWDHSRMCPSFTEAVKARLNTGTKVLTAGGQEKVFQETFERITGEKLLHSYVCYLSTSHGPVIGMLYISNVRIAFCSDFSHYLSPGHPTSMHYKVVVQLDQLRTVNPSANIWNPSEKYIHFVTRDGHEFRFMWFISYDKALGNLSRAIQLSQNK
>Malsy_11g021320
IKPHNLHRESAENSTASPGCPLLSSTTQFLSPQFWHISENSDRTTTHTPSPRSHPITSHPIKIQHLKFPIDSIAEKQAQIFSEECKLFPADVHIQSDPEAMGERDEQQSKGDFEWEREPAPLQWTSSKIPSQICLKQWIRQSLELITQLTTRKLELTTYLRKPNPQTRPLQADTEPRGHNCRAFRAQSPIRMKLMDLITADPSTVSASASTTTSSSSASTQPAQSSVMRFRHQKQLNLGTLRSGICHVLYPNLYLRLATLPDTFHRRSQISKPHGHAFIATNDYYRCTHFVGVFSLDSVLSCPHCETSFLEEIKTMPQPLLQPNWSGAPTTSAHHGFNHFFEQLSQIEINGLGRLENPYASKSAVKSMPDIQITDTHVGSDSHCAVCREAFELGSEAKEISKLVREPTKKGDDLVENTWQHLKTSPSFADAAMEKIAQGTKVLAEGGYEKIFRSTFEATPDEQLPNSFACYLSTSVQSWEFYMFLLQSLPIAMIIPFCTKLRATSSSWSTVSLHNLQLHHHHNLENNAVMGYLQQPTWTKGITFCMC
>Malsy_15g027060
MDPPKPTTEADSKTHTPAAQDPNPKAAAQAPNGDRNWASFVTASQAQAQPTSTEAVSTPTGSGSKKSVHWSPELVSESHNTAAASDHSSHQGSNPYVAPSPMLSQSFSFKDSVDTVRNVFGRWRKSVGEATKKAEDLAGNTWQHLKTSPSFADAAMGRIAQGTKVLAEGGYEKIFRSTFETTPEEQLQNSFACYLSTSAGPVMGVLYVSTAKLAYCSDNPISYKAESQTEWSYYKVVIPLHQLKAVNPSSSRSNPAEKYIQVISVDNHEFWFMGFLNYDGAANCLQEALHARSSSV
>Malsy_15g033450
MSDHKAAAAPPAPDHPPPPSHSQDYAPYPKLDLNDVAPPPHSETWTSVSIASEPPKSEGPPVQPPVPPPVSPPVSDPVVQAEARGPIPGDAATSMPAESNPYVATPAPPPPSSVKKSMDSVKDALGKWGKKAAEATKKAEDLAGNMWQHLKTGPSFADAAVTRIAQSTKVLAEGGYEKIFRQNFETVPEEQLQKTFACYLSTSAGPVMGTLFLSSAKLAFCSDDPLSYKVGDRTEWSYYKVIIPLHQLKAVNPSTSKVKAAEKYIQVVSVDNHEFWFMSFVHYDSAVKHLQEVVQPHPQSQPQSA
>Malsy_16g009770
MAATPEQTHPHSGQPPQQSPPPEAEDTHPYSEQPPQQPQRPPPEAEDTHPYSGQPPQQPPPPEAVDTHPYSEQPPQQPPPPEAEDTHPHSEQPPQQPPPPEAEDTKKWGTHIMGTPAAPNVHPDNQQAAQWKAADHQQIPQQQPYVQHSPIDKHTNNPFEPVIQAFNSWSAKAETMARNIWYNLKAGHSVPEAAWGKVNLTAKALSGGGFESLFKQIFATDPNEKLKKTFACYLSTSTGPVAGTQYLSTARLAFCSDRPLTFTSPSGQAAWSYYKVSIPLGNISTVNPVVTKENPPEKYIQIATTDGHEFWFMGFVNFDKASHHIFESVADFRTAGNAVQQVQPVPG
>Malsy_17g000410
MNHPNNEASQPPLYPSVSPPTHQNTNPFLPTPPAEDINPFHQTPPPMPPSSSEETPPHDASSPQNEKTQEPKQATHDQDIPSSSSGSSPPSIPPTPSEEEKSAQWGTHVMGHPAVPTSHPDNKKAALWGAAGSEQAQNPYLQYKPLDKSNNNSPMESMLHVFNSWTNKAESMANNIWHNLKTGTSVSGAAWAKMNLTAKAITGGGFEALYKQTFATYPNEKLHKSFASYLSTSTGPVAGTLYLSNFHTAFCSDRPLSFTAPSGQVTWSYYKIMVPLGNIATINPVVMRENPREKYIQIVTIDGHDFWFMGFVNYEKASRHLTQSISTFVASGVAVKPAVAADNDIAYQKPDKADYQESY
>Malsy_17g018050
MASGPTVGEGDRAREKQRFTESKVYTKKAFKGLKKNNIVNTTTNIVPLLLTQCLHDAFPFVTSLTVYSRSPSILDLSEFYYWTEDLPPVLESYPNMARSLTKPSLLTTSFTERFKCSCLAPLSVDPMEATKKAKDLVGNTWQHLKTSPNFADAAMGRIAQGAKVLAEGGDEKILPFVDGERLVEEKESSPLPSCVSNDAGAEHCSGGQKPISDSSRQQGPSSQGSRLSLLLVPCCHSCRVHGEEGCVSEAAFIWLVFYRCAHG
>Maldo_GDDH_00G1067700
MTRIGQSTKVIAEGDYEKIFRHNFETVPEEQLLKTFACCLSTSAGPVMGILYLSSAKFAFCSDDPLSYTVGDQTAWSYYKLQENVANKQCNHKDPNEKLQWLTMAKHRGCSFPILTLAQGAHTRQPRDRNRIIKA
>Maldo_GDDH_02G1310900
MKSVGEDTKKAEDLAGNTWQHLKTSPSFVDAAMGRIAQGTKVIAEGGYEKIFRSTFETTPDEQLQNSFACYLSTSASPVMGVLYVSTAKLVYCSDNPISYKVESQTEWSYYKVTSPVPSP
>Maldo_GDDH_03G1074400
MANMVEALCQCGKMVEVATRRAEAKADNVWNHLRTCPSFTVRTCPSFTDVMMARLNTGTKVLTAEAEEKVFQQTFENMTGEKLLHSYACYLSTSHGPVIGMLYISDNE
>Maldo_GDDH_03G1074700
MICGKRVEVATRRAEAKADNVWNHLRTCPSFTVRTCPSFTDVMMARLNTGTKVLTAEAEEKVFQQTYEKMTGEKLLHSYACYLSTSHGPVIGMLYISDNE
>Maldo_GDDH_03G1075100
MANMVEALCQCGKRVEVATRKAEAKADNVWNHLRTCPSFTDVMMAKLNTGTKVLTAEAEEKVFQQTFEKMTGKKLLHSYACYLSTFAGAVIGMLYISDNE
>Maldo_GDDH_03G1075400
MANMVEALCQCGKRVEVATRRAEAKAENVWNHHAMMARLNTGTKVLTAGGEEKVFQQTFERMTGEKLLHSYACYLSTSHGPVIGMLYISDKRIAFCSDFSYYLCPENPTLMHYKLGILVVVPLDQLRTVNPSANSWNPSEKYIQIVTRDGHEFWFMGFISYDKALRNLN
>Maldo_GDDH_05G1071500
MISVKDALGKQGKKAAKATKKVEDLAGNMWQHLKMGPSFADAAIFRHNFETVLDEQLLKTFACYLSTSAGPVMGVLYLSSAKFAFCNDDPLSYTVGDRTE
>Maldo_GDDH_05G1165500
MDSRPSETQGTAQANNPYVHYSPAPATSNSSTQHPMANMVEALCQCGKRVEVATKRAEAKADNVWNHLRMCPSFTEAMMARLSTGTKVLTAGGEEKVFQQTFERVTGEKLLHSYACHLSTSHGPVIGMMYISDKRIAFCSDFSYYLCPGNPTLMHYKVVVPLDQLRTVNPSANRWNPSEKYIQIVTRDGHEFWFMGFISYDKALRNLSQAPRLSQNN
>Maldo_GDDH_08G1192100
MSDHKVAAAPPAPDHPPPPSHSEDYAPYPKVDLNDVAPPPHSETWTSVSIASETPPLPKSEGPPVQPPVPPPVVHAEARAPIPGNAATSMPAESNPYVATPAPPPPSSVKKSMDSVKDALGKWGKKAAEATKKAEDLAGNMWQHLKTGPSFADAAVTRIAQSTKVLAEGGYEKIFRHNFETVPEEQLLKTFACYLSTSAGPVMGILYLSSAKLAFCSDDPLSYTVGDRTEWSYYKVIIPLHQLKAVNPSTSKVKAAEKYIQVVSVDNHEFWFMSFVHYDSAVKHLQEALQPHPHPHSV
>Maldo_GDDH_09G1005200
MNHPNNQASQPPLYPSISPPSHQDINPFLPTPPPEDINPFHQTPAPMPPSSSPLIHFETPPSVSSPQKGKTEELKHTTPDQDVPSSSSGASPPPIPPTPSEEEKSAQWGTHVMGHPAVPTCHPDNKKAALWGAAGTDQAHNPYLQYKPLDKSNNTSPLESMLHVFNSWSNKAESMANNIWHNLKTGTSVSGAAWAKMNVTAKAITGGGFEALYKQTFATYPNEKLYKSFACYLSTSTGPVAGTLYLSNIHTAFCSDRPLSFTAPSGQVTWSYYKIMVPLGNIATINPVVMRENPTEKYIQIVTIDGHDFWFMGFVNYEKASRHLSQSISTFVASGVAVEPVVAADKDIAYQKPDKADY
>Maldo_GDDH_10G1154900
MVDNVWDHSRMCPSFTEAVKARLNTGTKVLTAGGQEKAFQQTFERITGEKLLHSYVCYLSTSQGPVIGMLYISNVRIAFCSDFSHYLSPGHPTSMHYKVVVQLDQLRTVNPSANIWNPSEKYIHFVTRDGHEFWFMWFISYDKALGNLSRAIQLS
>Maldo_GDDH_10G1155500
MANMVEAMSQCGKRVEVATRRAETMADNVWNHFYNVGRASLQNFELIDLYRSSFACHTSSLDHNKFWNFFLTARMCPSFTEAVKARLNTGTKVLTAGGQEKVFQQTFERITGEKLLHSYACYLSTSHGPVIGMLYISNVRIAFCSDFSHYLSPGHPTSMHYKLRTVNPSANIWNPLEKYIHIVTRDSHEFWFMGFISYDKALGNLSRAIQLSQNK
>Maldo_GDDH_11G1088600
MSKSHAATSDQSSHQGSNTYVAPSPTLSQSLSFKDSVETVRNVFGRWRKSVGEPTKKAEDLAGNTWQLLKTSPSFADAAMGRIALGTKVLAEGGYEKIFRSTFKTTPEEQLQNSFACYLSTSVHDNPISYKAESQVFFLVFRISAQSSTASSSQP
>Maldo_GDDH_15G1316400
MDPPKPTTEADAKTHTPAAQDPNPKAAAQAPNGDRNWASFVTASQAQAQPTSTEAVSTPTGSGSKKSVHWNPELVSESHNTAAASDHSSHQGSNPYVAPSPMLSQSFSFKDSVDTVRNVFGRWRKSVGEATKKAEDLAGNTWQHLKTSPSFADAAMGRIAQGTKVLAEGGYEKIFRSTFETTPEEQLQNSFACYLSTSAGPVMGVLYVSTAKLAYCSDNPISYKAESQTEWSYYKVVIPLHQLKAVNPSSSRSNPAEKYIQVISVDNHEFWFMGFLNYDGAANCLQEALHARSSSV
>Maldo_GDDH_15G1380800
MSDHKAAAAPPAPDHPPPPSHSQDYAPYPKLDLNDVAPPPHSETWTSVSIASEPPKSEGPPVQPPVPPPVSPPVSDPVVQAEARGPIPGDAATSMPAESNPYVATPAPPPPSSVKKSMDSVKDALGKWGKKAAEATKKAEDLAGNMWQHLKTGPSFADAAVTRIAQSTKVLAEGGYEKIFRQNFETVPEEQLQKTFACYLSTSAGPVMGTLFLSSAKLAFCSDDPLSYKVGDRTEWSYYKVIIPLHQLKAVNPSTSKVKAAEKYIQVVSVDNHEFWFMSFVHYDSAVKHLQEVVQPHPQSQPQSA
>Maldo_GDDH_16G1127100
MAATPEQTHPHSEHPPQQPPPPEAEDTKKWGTHIMGTPAAPNVHPDNQQAALWKAADHQQIPQQQPYVQHSPIDKHTNNPFEPVIQAFNSWSAKAETMARNIWYNLKTGHSVPEAAWGKVNLTAKALSEGGFESLFKQIFATDPNEKLKKTFACYLSTSTGPVAGTQYLSTARLAFCSDRPLTFTSPSGQAAWSYYKVSIPLGNISTVNPVVTKENPPEKYIQIATTDGHEFWFMGFVNFDKASHHIFESVADFRTAGNAVQQVQPVPG
>Maldo_GDDH_17G1009200
FSANQIDHIQIPIQETLSLTPQNHTFYICFAISFPLLPAKMNHLNNEASQPPLYPSVSPPTHQNTNPFLPTPPAEDINPFHQTPPSMPPSSSEETPPHDASSPQNEKTQEPKQATHDQDIPSSSSGSSPPSIPPTPSEEEKSAQWGTHVMGHPAVPTSHPDNKKAALWGAAGTEQAQNPYLQYKPLDKSNNTSPMESMLHVFNSWTNKAESMANNIWHNLKTGTSVSGAAWAKMNLTAKAITGGGFEALYKQTFATYPNEKLHKSFASYLSTSTGPVAGTLYLSNFHTAFCSDRPLSFTAPSGQVTWSYYKIMVPLGNIATINPVVMRENPREKYIQIVTIDGHDFWFMGFVNYEKASRHLTQSISTFVASGVAVKPAVAADNDIAYQKPDKADY
>Maldo_Gala_01g004340
MDSPKPTAQDPNPKSAAEAPNGDANWASFVMGSQAQAQPTLTEAVSTPMGSGSKKSVRWSPELVSESHAAASDHSSHQGSNTYVAPSPTLSQSLSFKGRFGGDCAERVWEVEEVGGGSYEEGGGSRRKHVAALWALIILFSFKLVKTSPSFADAAMGRIAQGTKVLAEGGYEKIFRSTFETTPGEQLQNSFACYLSTSAGPVMGVLYVSTAKLAYCSDNPISYKAESQTEWSYYKLKAVNPSSSRSNSAEKYIQVISVDNHEFWFMGFLNYDGAVICLQEALQARNSFV
>Maldo_Gala_03g006450
MTGEKLLHSYACYLSTSHGPVIGMLYISDKRIAFCSDFSYYLCPENPTLMHYKLGILVDIKFEFLSLSFVVVPLDQLRTLNPSANSWNPSEKYIQIVTRDGHEFWFMGFISYDKALRNLN
>Maldo_Gala_03g006460
MANMVEALCQCGKRVEVATRRAEAKADNVWNHLRTCPSFTVRTCPSFTDVMMARLNTGTKVLTAEAEEKVFQQTFEKMTGEKLLHSYACYLSTSHGPVIGMLYISDNE
>Maldo_Gala_03g006480
MANMVEALCQCGKRVEVATRRAEAKADNVWNHLRTCPSFKDVMMAKLNTGTKVLIAEAEEKVFQQTFEKMTGKKLLHSYACYLSTFPGAVIGMLYISDNK
>Maldo_Gala_03g006490
MANMVEALCQCGKRVEVATRRAEAKAENVWNHHAMMARLNTGTKVLTAGGEEKVFQQTFERMTGEKLLHSYACYLSTSHGPVIGMLYISDKRIAFCSDFSYYLCPENPTLMHYKLGILVDIKFEFLSLSFVVVPLDQLRTVNPSANSWNPSEKYIQIVTRDGHEFWFMGFISYDKALRNLN
>Maldo_Gala_05g015480
MDSRPSETQGTAQANNPYVHYSPAPATSNSSTQHPMANMVEALCQCGKRVEVATKRAEAKADNVWNHLRMCPSFTEAMMARLSTGTKVLTAGGEEKVFQQTFERVTGEKLLHSYACHLSTSHGPVIGMMYISDKRIAFCSDFSYYLCPGNPTLMHYKVVVPLDQLRTVNPSANRWNPSEKYIQIVTRDGHEFWFMGFISYDKALRNLSQAPRLSQNN
>Maldo_Gala_07g002540
MFGRWRKSVGEPTKKVEDLAENTRKHLKTSPSFADAAMGRIAKGTKVLAEGGYEKICRSTFETTPEEQFQNSFACYLSTSVQSWEFYMVLLQSLPIAVIIPFRTKLRAKSSSCSSVSLHNLQLHHHHIPENNAVMGMPRAEPPCCERSLLPSNLAMGIDSGRATSRREHKPVAKQPCNEYRLQPSNLSLRA
>Maldo_Gala_08g017120
MSDHKVAAAPPAPDHPPPPSHSEDYAPYPKVDLNDVAPPPHSETWTSVSIASEAPPLPKSEGPPVQPPVPPPVVHAEARAPIPSDAATSMPAESNPYVATPAPPPPSSVKKSMDSVKDALGKWGKKAAEATKKAEDLAGNMWQHLKTGPSFADAAVTRIAQSTKVLAEGGYEKIFRHNFETVPEEQLLKTFACYLSTSAGPVMGILYLSSAKLAFCSDDPLSYTVGDRTEWSYYKVIIPLHQLKAVNPSTSKVKAAEKYIQVVSVDNHEFWFMSFVHYDSAVKHLQEALQPHPHPHSV
>Maldo_Gala_09g000480
MNHPNNQASQPPLYPSISPPSHQDINPFLPTPPPEDINPFHQTPAPMPPSSSPLIHFETPPSVSSPQKGKTEELKHTTPDQDVPSSSSGASPTLIPPTPSEEEKSAQWGTHVMGHPAVPTCHPDNKKATLWGAAGTEQAHNPYLQYKPLDKSNNTSPLESMLQVFNSWSNKAESMANNIWHNLKTGTSVSGAAWAKMNVTAKAITGGGFEALYKQTFATYPNEKLYKSFACYLSTSTGPVAGTLYLSNIHTAFCSDRPLSFTAPSGQVTWSYYKIMVPLGNIATINPVVMRENPTEKYIQIVTIDGHDFWFMGFVNYEKASRHLSHSISTFVASGVAVEPVVAADKDIAYQKPDKADY
>Maldo_Gala_10g015140
MVEALSQSGKRVEVATIRVEAMVDNVWDHSRMCPSFTEAVKARLNTGTKVLTAGGQEKVFQETFERITGEKLLHSYVCYLSTSHGPVIGREAFTLFVPRTSNFHALQATKSHVVVQLDQLRTVNPSANIWNPSEKYIHFVTRDGHEFWFMWFISYDKALGNLSQAIQLSQNK
>Maldo_Gala_15g028410
MDPPKPTTEADAKTHTPAAQDPNPKAAAQAPNGDRNWASFVTASQAQAQPTSTEAVSTPTGSGSKKSVHWNPELVSESHNTAAASDHSSHQGSNPYVAPSPMLSQSFSFKDSVDTVRNVFGRWRKSVGEATKKAEDLAGNTWQHCEFLLSIIIPFSFKLVKTSPSFADAAMGRIAQGTKVLAEGGYEKIFRSTFETTPEEQLQNSFACYLSTSAGPVMGVLYVSTAKLAYCSDNPISYKAESQTEWSYYKVVIPLHQLKAVNPSSSRSNPAEKYIQVISVDNHEFWFMGFLNYDGAANCLQEALHARSSSV
>Maldo_Gala_15g034230
MHVYESVTVRRKEIDYAPYPKLDLNDVAPPPHSETWTSVSIASEPPKSEGPPVQPPVPPPVSPPVSDPVVQAEARGPIPGDAATSMPAESNPYVATPAPPPPSSVKKSMDSVKDALGKWGKKAAEATKKAEDLAGNMWQHLKTGPSFADAAVTRIAQSTKVLAEGGYEKIFRQNFETVPEEQLQKTFACYLSTSAGPVMGTLFLSSAKLAFCSDDPLSYKVGDRTEWSYYKVIIPLHQLKAVNPSTSKVKAAEKYIQVVSVDNHEFWFMSFVHYDSAVKHLQEVVQPHPQSQPQSA
>Maldo_Gala_16g011370
MAATPEQTHPHSEHPPQQPPPPEAEDTHPYSEQPPQQPPPPEAEDTHPHSEQPPQQPPPPEAEDTKKWGTHIMGTPAAPNVHPDNQQAALWKAADHQQIPQQQPYVQHSPIDKHTNNPFEPVIQAFNSWSAKAETMARNIWYNLKTGHSVPEAAWGKVNLTAKALSEGGFESLFKQIFATDPNEKLKKTTVNPVVTKENPPEKYIQIATTDGHEFWFMGFVNFDKASHHIFESVADFRTAGNAVQQVQPVPG
>Maldo_Gala_17g000580
MNHPNNEASQPPLYPSVSPPTHQNTNPFLPTPPAEDINPFHQTPPPMPPSSSEETPPHDASSPQNEKTQEPKQATHDQDIPSSSSGSSPPSIPPTPSEEEKSAQWGTHVMGHPAVPTSHPDNKKAALWGAAGSEQAQNPYLQYKPLDKSNNNSPMESMLHVFNSWTNKAESMANNIWHNLKTGTSVSGAAWAKMNLTAKAITGGGFEALYKQTFATYPNEKLHKSFASYLSTSTGPVAGTLYLSNFHTAFCSDRPLSFTAPSGQVTWSYYKIMVPLGNIATINPVVMRENPREKYIQIVTIDGHDFWFMGFVNYEKASRHLTQSISTFVASGVAVKPAVAADNDIAYQKPDKADY
>Maldo_Gala_17g018800
MQHPCNMSFSKLDLSEFYYWTKDLPPVLESYPNMARSLTKPSLLTTSFTERFKCSCLAPLSVDPMEATKKAKDLVGNTWQHLKTSPNFADAAMGRIAQGAKVLAEGGDEKILPFVDGERLVEEKESSPLPSCVSNDAGAEHCSGGQKPISDSSRQQGPSSQGSRLSLLLVPCCHSCRVHGEEGCVSEAAFIWLVFYRCAHG
>Pyrco_DAP_Chr10v0.1_24710.1
MNMNSPFEAQGTAQANNPYVHYSPVPATSNSSTKRPMANMVEALSQCGKRVEVATRRAEAMVDNVWNHCEASLQDFELIDPYRSSFACHTSFTEAAKARLNTGTKVLTTGGQEKVFQQTFERITGEKL
>Pyrco_DAP_Chr11v0.1_27368.1
MTDHKVAAAPPAPDHPPPPSHSEHYAPYPKVDLNDVAPPPHSETWTSVSIASETPPPPKSEGPPVQPPVPPPVVQAEARAPIPGDAATSMPAESNPYVATPAPPPPSSVKKSMDSVKDALGKWGKKAAEATKKAEDLAGNMWQHLKTGPSFADAAVTRIAQSTKVLAEGGYEKIFRHNFETVPEEQLLKTFACYLSTSAGPVMGILYLSSAKLAFCSDDPLSYTVGDRTEWSYYKVIIPLHQLKAVNPSTSKVKAAEKYIQVVSVDNHEFWFMSFVHYDSAVKHLQEALQPHPHPHSV
>Pyrco_DAP_Chr15v0.1_39097.1
MDPPKPTTEADAKTHAPAAQDPNPKAAAQAPNGDRNWASFVTASQAQAQPTSTEAVSTPTGSGSKKSVRWSPELVSESHNTAAASDHSSHQGSNPYVAPSPMLSQSFSFKDSVDTVRNVFGRWRKSVGEATKKAEDLAGNTWQHLKTSPSFTDAAMGRIAQGTKVLAEGGYEKIFRSTFETTPEEQLQNSFACYLSTSAGPVMGVLYVSTAKLAYCSDNPISYKAESQTEWSYYKVVIPLHQLKAVNPSSSRSNPAEKYIQVISVDNHEFWFMGFLNYDGAASCLQEALHARSSSV
>Pyrco_DAP_Chr15v0.1_39635.1
MTDTVQIPKIPNKTLLPSKPNQIWSHQLSSRRRTSRLNSQTRQRFHFPNHYNMSDHKAAAAPPAPDHPPPPSHSQDYAPYPKLDLNDVAPPSHSETWTSVSIASEPPKSEGPPVQPPVSPPVSDPVVHAEARGPIPGDAATSMPAESNPYVATPAPPPPSSVKKSMDSVKDALGKWGKKAAEATKKAEDLAGNMWQHLKTGPSFADAAVTRIAQSTKVLAEGGYEKIFRQNFETVPEEQLRKTFACYLSTSAGPVMGTLFLSSAKLAFCSDDPLSYKVGDGTEWSYYKVIIPLHQLKAVNPSTSKVKAAEKYIQVVSVDNHEFWFMSFVHYDSAVKHLQEVVQPHPQSEPQSA
>Pyrco_DAP_Chr15v0.1_39754.1
MTDTVQIPKIPNKTLLPSKPNQIWSHQLSSRRRTSRLNSQTRQRFHFPNHYNMSDHKAAAAPPAPDHPPPPSHSQDYAPYPKLDLNDVAPPSHSETWTSVSIASEPPKSEGPPVQPPVSPPVSDPVVHAEARGPIPGDAATSMPAESNPYVATPAPPPPSSVKKSMDSVKDALGKWGKKAAEATKKAEDLAGNMWQHLKTGPSFADAAVTRIAQSTKVLAEGGYEKIFRQNFETVPEEQLRKTFACYLSTSAGPVMGTLFLSSAKLAFCSDDPLSYKVGDGTEWSYYKVIIPLHQLKAVNPSTSKVKAAEKYIQVVSVDNHEFWFMSFVHYDSAVKHLQEVVQPHPQSEPQSA
>Pyrco_DAP_Chr16v0.1_41340.1
MAATPEQTHPHSEQPPQQPPPPPPEAEDTKKWGTHIMGTPAAPNVHPDNQQAALWKAANHQQIAQQQPYVQYSPIDKPTNNPFEPVIQAFNSWSAKAETMARNIWYNLKTGPSVPEAAWGKVNLTAKALSEGGFESLFKQIFATDPNEKLKKTFACYLSTSTGPVAGTQYLSTARLAFCSDRPLTFTAPSGQATWSYYKVTIPLGNISTVNPVVMKENPPEKYIQIVTTDGHEFWFMGFVNFDKASHHIFESVADFRTAGNAVQQVQPVPG
>Pyrco_DAP_Chr17v0.1_42727.1
MNHPNNQASQPPLYPSASPPTHQDTNPFLPTPPAEDINPFHQTPPPMTPSLSEEIPPHDASSPQNAKTQEPKQTTHDQDIPTSSSGSSPPSIPPTPSEEEKSAQWGTHVMGHPAVPTSHPDNKKAALWGAAGTEQAQNPYLQYKPLDKSNNTSPKESILQVFNSWSNKAESMANNIWHNLKTGTSVSGAAWAKMNLTAKAITGGGFEALYKQTFATYPNEKLHKSFASYLSTSTGPVAGTLYLSNIHTAFCSDRPLSFTAPSGQVTWSYYKIMVPLGNIATINPVVMRENPREKYIQIVTIDGHDFWFMGFVNYEKASRHLTQSISTFVASGVAVKPAVAADNDIAYQKPDKADY
>Pyrco_DAP_Chr17v0.1_42904.1
MNHPNNQASQPPLYPSISPPSHQDINPFLPTPPPEDINPFHQTPAPMPPSSSPQTHFETPPSVSSPQNGKTEELKHTTPDQDVPSSSSGASPPSIPPTPSEEEKSAQWGTHVMGHPAVPTCHPDNKKAALWVKTGTSVSGAAWAKMNVTAKAITGGGFEALYKQTFATYPNEKLYKSFACYLSTSTGPVAGTLYLSNIHTAFCSDRPLSFTAPSGQVTWSYYKIMVPLGNIATINPVVMRENPTEKYIQIVTIDGHDFWFMGFINYEKASRHLTQSMSTFVASGVAVKPIVAADNDIAYQKPDKADN
>Pyrco_DAP_Chr17v0.1_42920.1
MPPSSSPQTHFETPPSVSSPQNGKTEELKRTTPDQDVPSSSRGASPPSIPPTPSEEEKSAQWGTHVMGHPAVPTCHPDNKKAALWGAAGTEQAQNPYLQYKPLDKSNNTMKTGTSVSGAAWAKMNVTAKAITGGGFEALYKQTFATYPNEKLYKSFACYLSTSTGPVAGTLYLSNIHTAFCSDRPLSFTAPSGQVTWSYYKIMVPLGNIATINPVVMRENPTEKYIQIVTIDGHDFWFMGFINYEKASRHLTQSMSTFVASGVAVKPIVAADNDIAYQKPDKADY
>Pyrco_DAP_Chr17v0.1_42930.1
MNHPNNQASQPPLYPSISPPSHQDINPFLPTPPPEDINPFHQTPAPMPPSSSPQTHFETPPSVSSPQNGKTEELKHTTPDQDVPSSSSGASPPSIPPTPSEEEKSAQWGTHVMGHPAVPTCHPDNKKAALWVKTGTSVSGAAWAKMNVTAKAITGGGFEALYKQTFATYPNEKLYKSFACYLSTSTGPVAGTLYLSNIHTAFCSDRPLSFTAPSGQVTWSYYKIMVPLGNIATINPVVMRENPTEKYIQIVTIDGHDFWFMGFINYEKASRHLTQSMSTFVASGVAVKPIVAADNDIAYQKPDKADN
>Pyrco_DAP_Chr1v0.1_00362.1
MNPPKPTAEADSKTQTPAAQDPNPKSAAEALNGDANWASFVMGSQAQAQPTLTEAFSTPTGYGSKKSVHWSPELVSESHAAASDHSSHQGSNTYVAPSPTLSQSLSFKDSVETVRNVFGRWRKSVGEATKKAEDLAGNTWQHLKTSPSFADAAMGRIAQGTKVLAEGGYEKIFRSTFETTPEEQLQNSFACYLSTSAGPVMGVLYVSTAKLAYCSDNPISYKAESQTEWSYYKVSLHMPYFCVLENRDSFRTCLRKS
>Pyrco_DAP_Chr1v0.1_00365.1
MDPPKPTAEADSKTQTPAAQDPNPKSTAEALNGDANWASFVMGSQAQAQPTLTEAFSTPTGYGSKKSVRWSPELVSESHAAASDHSSHQGSNTYVAPSPTLSQSLSFKDSVETVRNVFGRWRKSVGEATKKAEDLAGNTWQHCTNHPVSFKLVKTSPSFADAAMGRIAQGTKVLAEGGYEKIFRSTFETTLEEQLQNSFACYLSTSAGPVMGVLYVSTAKLAYCSDNPISYKAESQTEWSYYKVVIPLHQLKAVNPSSSRSNPAEKYIQVISVDNHEFWFMGFLNYDGAVICLQEALQARNSSV
>Pyrco_DAP_Chr1v0.1_00368.1
MNPPKPTAEADSKTQTPAAQDPNPKSAAEALNGDANWASFVMGSQAQAQPTLTEAFSTPTGYGSKKSVHWSPELVSESHAAASDHSSHQGSNTYVAPSPTLSQSLSFKDSVETVRNVFGRWRKSVGEATKKAEDLAGNTWQHLKTSPSFADAAMGRIAQGTKVLAEGGYEKIFRSTFETTPEEQLQNSFACYLSTSAGPVMGVLYVSTAKLAYCSDNPISYKAESQTEWSYYKVVIPLHQLKAVNPSSSRSNPAEKYIQVISVDNHEFWFMGFLNYDGAVIYLQEALQAWNSSV
>Pyrco_DAP_Chr5v0.1_11826.1
MDSRPSETQGTAQANNPYVHYSPVPATSNSSTKQPMANMVEALCHCGKRVEVATKRAEAKADNVWNHLRTCPSFTEAMMARLSTGTKVLAAGGEEKVFQQTFEIVTGEKLLHSYACHLSTSHGPVIGMMYISNKRIAFCSDFSYYLCPGNPTLMHYKVVVPLDQLRTVNPSANRWNPSEKYIQIVTRDGHEFWFMGFISYDKALRNLSQAPELSQNN
>Pyrco_DAP_Chr8v0.1_20618.1
MTDHKVAAAPPAPDHPPPPSHSEHYAPYPKVDLNDVAPPPHSETWTSVSIASETPPPPKSEGPPVQPPVPPPVVQAEARGPIPGDAATSMPAESNPYVATPAPPPPSSVKKSMDSVKDALGKWGKKAAEATKKAEDLAGNMWQHLKTGPSFADAAVTRIAQSTKVLAEGGYEKIFRHNFETVPEEQLLKTFACYLSTSAGPVMGILYLSSAKLAFCSDDPLSYTVGDRTEWSYYKVIIPLHQLKAVNPSTSKVKAAEKYIQVVSVDNHEFWFMSFVHYDSAVKHLQEALQPHPHPHSVSV
>Pyrco_BP1_013899.1
MTDHKVAAAPPAPDHPPPPSHSEHYAPYPKVDLNDVAPPPHSETWTSVSIASETPPPPKSEGPPVQPPVPPPVVQAEARGPIPGDAATSMPAESNPYVATPAPPPPSSVKKSMDSVKDALGKWGKKAAEATKKAEDLAGNMWQHLKTGPSFADAAVTRIAQSTKVLAEGGYEKIFRHNFETVPEEQLLKTFACYLSTSAGPVMGILYLSSAKLAFCSDDPLSYTVGDRTEWSYYKVIIPLHQLKAVNPSTSKVKAAEKYIQVVSVDNHEFWFMSFVHYDSAVKHLQEALQPHPHPHSVSV
>Pyrco_BP1_014865.1
MDSRPSETQGTAQANNPYVHYSPVPATSNSSTKQPMANMVEALCHCGKRVEVATKRAEAKADNVWNHLRTCPSFTEAMMARLSTGTKVLAAGGEEKVFQQTFERVTGEKLLHSYACHLSTSHGPVIGMMYISDKRIAFCSDFSYYLCPGNPTLMHYKVVVPLDQLRTVNPSANRWNPSEKYIQIVTRDGHEFWFMGFISYDKALRNLSQAPELSQNN
>Pyrco_BP1_017032.1
MDPPKPTAEADSKTQTPAAQDPNPKSTAEALNGDANWASFVMGSQAQAQPTLTEAFSTPTGYGSKKSVRWSPELVSESHAAASDHSSHQGSNTYVAPSPTLSQSLSFKDSVETVRNVFGRWRKSVGEATKKAEDLAGNTWQHCTNHPVSFKLVKTSPSFADAAMGRIAQGTKVLAEGGYEKIFRSTFETTLEEQLQNSFACYLSTSAGPVMGVLYVSTAKLAYCSDNPISYKAESQTEWSYYKVVIPLHQLKAVNPSSSRSNPAEKYIQVISVDNHEFWFMGFLNYDGAVICLQEALQARNSSV
>Pyrco_BP1_017584.1
MAATPEQTHPHSEQPPHQPPPPPEAEDTKKWGTHIMGTPAAPNVHPDNQQAALWKAADHQQIAQQQPYVQYSPIDKPTNNPFEPVIQAFNSWSAKAETMARNIWYNLKTGSSVPEAAWGKVNLTAKALSEGGFESLFKQIFATDPNEKLKKTFASIVL
>Pyrco_BP1_022678.1
MNYPNNQASQPPLYPSASPPTHQDTNPFLPTPPAEDINPFHQTPPPMPPSLSEEIPPHDASSPQNAKTQEPKQTTHDQDIPTSSSGSSPPSIPPTPSEEEKSAQWGTHVMGHPAVPTSHPDNKKAALWGAAGTEQAQNPYLQYKPLDKSNNTSPKESILQVFNSWSNKAESMANNIWHNLKTGTSVSGAAWAKMNLTAKAITGGGFEALYKQTFATYPNEKLHKSFASYLSTSTGPVAGTLYLSNIHTAFCSDRPLSFTAPSGQVTWSYYKIMVPLGNIATINPVVMRENPREKYIQIVTIDGHDFWFMGFVNYEKASRHLTQSISTFVASGVAVKPAVAADNDIAYQKPDKADY
>Pyrco_BP1_028060.1
MAATPEQTHPHSEQPPQQPPPPPPEAEDTKKWGTHIMGTPAAPNVHPDNQQAALWKAANHQQIAQQQPYVQYSPIDKPTNNPFEPVIQAFNSWSAKAETMARNIWYNLKTGPSVPEAAWGKVNLTAKALSEGGFESLFKQIFATDPNEKLKKTFACYLSTSTGPVAGTQYLSTARLAFCSDRPLTFTAPSGQATWSYYKFNFCYSILLRS
>Pyrco_BP1_029204.1
MNHPNNQASQPPLYPSISPPSHQDINPFLPTPPPEDINPFHQTPAPMPPSSSPLTHFETPPSVSSPQNGKTEELKHTTPDQDVPSSSSGASPPSIPPTPSEEEKSAQWGTHVMGHPAVPTCHPDNKKAALWGAAGTEQAQNPYLQYKPLDKSNNTSPLESMLHVFNSWSNKAESMANNIWHNLKTGTSVSGAAWAKMNVTAKAITGGGFEALYKQTFATYPNEKLYKSFACYLSTSTGPVAGTLYLSNIHTAFCSDRPLSFTAPSGQVTWSYYKIMVPLGNIATINPVVMRENPTEKYIQIVTIDGHDFWFMGFINYEKASRHLTQSMSTFVASGVAVKPIVAADNDIAYQKPDKADY
>Pyrco_BP1_035905.1
MSDHKAAASPPAPDHPPPPSHSQDYAPYPKLDLNDVAPPPHSETWTSVSIASEPPKSEGPPVQPPVSPPVSDPVVHAEARGPIPGDAATSMPAESNPYVATPAPPPPSSVKKSMDSVKDALGKWGKKAAEATKKAEDLAGNMWQH
>Pyrco_BP1_044351.1
MTVRTCPSFTEAMMARLNTGTKVLTAGGEEKVFQQTFERLTGEKLLHSYACYLSTSHRPVIGMLYSSDKRIVFCSDFSYCLCPGNPTLMHYKVVVPLDQLRTVNPSANRWNPSEKYIRIVTTYDKALRNLN
>Pyrco_BP1_044540.1
MNMNSPFEAQGTAQANNPYVHYSPVPATSNSSTKRPMANMVEALSQCGKRVEVATRRAEAMVDNVWNHLRMCPSFTESAKARLNTGTKVHTTGGQQKVFQQTFERITGEKLLHSYACYLSTSHGSVIGMLCISNVRTAFCSDFSHYLSPGHPTSMHYKVDFLLD
>Pyrco_BP1_044640.1
MDPPKPTTEADAKTHAPAAQDPNPKAAAQAPNGDRNWASFVTASQAQAQPTSTEAVSTPTGSGSKKSVRWSPELVSDSHNTAAASDHSSHQGSNPYVAPSPMLSQSFSFKDSVDTVRNVFGRWRKSVGEATKKAEDLAGNTWQHLKTSPSFTDAAMGRIAQGTKVLAEGGYEKIFRSTFETTPEEQLQNSFACYLSTSAGPVMGVLYVSTAKLAYCSDNPISYKAESQTEWSYYKEHRFDNDRTISTLNMLQLRYITFVLVVIPLHQLKAVNPSSSRSNPAEKYIQVISVDNHEFWFMGFLNYDGAASCLQEALHARSSSV
>Pyrco_BP_DH_01g06460
MDPPKPTAEADSKTQTPAAQDPNPKSTAEALNGDANWASFVMGSQAQAQPTLTEAFSTPTGYGSKKSVRWSPELVSESHAAASDHSSHQGSNTYVAPSPTLSQSLSFKDSVETVRNVFGRWRKSVGEATKKAEDLAGNTWQHLKTSPSFADAAMGRIAQGTKVLAEGGYEKIDRSTFETTLEEQLQNSLACYLSTSAGTVMGVLYVSTAKLAYCSDNPISYKAESQTEWSYYKVVIPLHQLKAVNPSSSRSNPAEKYIQVISVDNHEFWFMGFLNYDGAVICLQEALQARNSSV
>Pyrco_BP_DH_03g06000
MANMVEALCQCGKRVEVATRRAKGQGGQCLEPPTCPSFTEAMMARLNTGTKVLTAGGEEKVFQQTFERLTGEKLLHSYACYLSTSHRPVIGMLYSSDKRIVFCSDFSYCLCPGNPTLMHYKVDILVDIKFEFLSFSFV
>Pyrco_BP_DH_05g15410
MDSRPSETQGTAQANNPYVHYSPVPATSNSSTKQPMANMVEALCHCGKRVEVATKRAEAKADNVWNHLRTCPSFTEAMMARLSTGTKVLAAGGEEKVFQQTFERVTGEKLLHSYACHLSTSHGPVIGMMYISDKRIAFCSDFSYYLCPGNPTLMHYKVDILVDIIEFLSSSFQLRTVNPSANRWNPSEKYIQIVTRDGHEFWFMGFISYDKALRNLSQAPELSQNN
>Pyrco_BP_DH_08g16590
MDCKFPSLQTVQIQNPKFKIQNPKLISSHQLSSRRLRRRTSRLNSQTRQRFHCPNHYKMTDHKVAAAPPAPDHPPPPSHSEHYAPYPKVDLNDVAPPPHSETWTSVSIASETPPPPKSEGPPVQPPVPPPVVQAEARGPIDLPGDAATSMPAESNPYVATPAPPPPSSVKKSMDSVKDALGKWGKKAAEATKKAEDLAGNMWQHLKTGPSFADAAVTRIAQSTKVLAEGGYEKIFRHNFETVPEEQLLKTFACYLSTSAGPVMGILYLSSAKLAFCSDDPLSYTVGDRTEWSYYKVIIPLHQLKAVNPSTSKVKAAEKYIQVVSVDNHEFWFMSFVHYDSAVKHLQEALQPHPHPHSV
>Pyrco_BP_DH_10g13380
MANMVEALSQCGKRVEVATRRAEAMVDNVWNHLRMCPSFTESAKARLNTGTKVHTTGGQQKVFQQTFERITGEKLLHSYACYLSTSHGSVIGMLCISNVRTAFCSDFSHYLSPGHPTSMHYKNINPSTNIWNPSERYIHIVTREGHEFWFMGFISYDKALGNLS
>Pyrco_BP_DH_111g00380
MNHPNNQASQPPLYPSISPPSHQDINPFLPTPPPEDINPFHQTPAPMPPSSSPQTHFETPPSVSSPQNGKTEELKRTTPDQDVPSSSRGASPPSIPPTPSEEEKSAQWGTHVMGHPAVPTCHPDNKKAALWGAAGTEQAQNPYLQYKPLDKSNNTSPLESMLHVFNSWSNKAESMANNIWHNLKTGTSVSGAAWAKMNVTAKAITGGGFEALYKQTFATYPNEKLYKSFACYLSTSTGPVAGTLYLSNIHTAFCSDRPLSFTAPSGQASRHLTQSMSTFVASGVAVKPIVAADNDIAYQKPDKADY
>Pyrco_BP_DH_15g27920
MDPPKPTTEADAKTHAPAAQDPNPKAAAQAPNGDRNWASFVTASQAQAQPTSTEAVSTPTGSGSKKSVRWSPELVSESHNTAAASDHSSHQGSNPYVAPSPMLSQSFSFKDSVDTVRNVFGRWRKSVGEATKKAEDLAGNTWQHLKTSPSFTDAAMGRIAQGTKVLAEGGYEKIVRSTFETTPDEQLQKSFACYLSTSAGPVMGVLYVSTAKLAYCSDNPISYKAESQTEWSYYKVSLHMPY
>Pyrco_BP_DH_15g34130
MLKTQRTLSKSKIPNKTLLPSKPNQIWSHQLSSRRRTSHLNSQTRQRFHFPNHYNMSDHKAAAAPPAPDHPPPPSHSQDYAPYPKLDLNDVAPPPHSETWTSVSIASEPPKSEGPPVQPPVSPPVSDPVVHAEARGPIPGDAATSMPAESNPYVATPAPPPPSSVKKSMDSVKDALGKWGKKAAEATKKAEDLAGNMWQHLKTGPSFADAAVTRIAQSTKVLAEGGYEKIFRQNFETVPEEQLRKTFACYLSTSAGPVMGTLFLSSAKLAFCSDDPLSYKVGDGTEWSYYKVIIPLHQLKAVNPSTSKVKAAEKYIQVVSVDNHEFWFMSFVHYDSAVKHLQEVVQPHPQSEPQSA
>Pyrco_BP_DH_17g00410
MDEISYLEVITVEENYNLLALITRLSNFLLLLSQPFRFHGPRSPNQSKALQFSANHIDHTQIPIQETLSLTPQNHTFYICFAISFPLLRAKMNYPNNQASQPPLYPSASPPTHQDTNPFLPTPPAEDINPFHQTPPPMPPSLSEEIPPHDASSPQNAKTQEPKQTTHDQDIPTSSSGSSPPSIPPTPSEEEKSAQWGTHVMGHPAVPTSHPDNKKAALWGAAGTEQAQNPYLQYKPLDKSNNTSPKESILQVFNSWSNKAESMANNIWHNLKTGTSVSGAAWAKMNLTAKAITGGGFEALYKQTFATYPNEKLHKSFASYLSTSTGPVAGTLYLSNIHTAFCSDRPLSFTAPSGQVTWSYYKIMVPLGNIATINPVVMRENPREKYIQIVTIDGHDFWFMGFVNYEKASRHLTQSISTFVASGVAVKPAVAADNDIAYQKPDKADY
>Pruav_sc0000257.1_g750.1.mk
MSDHKTAAAAAAPDHHPPSQTTKPLPHSEDYAPYPKLDPNDVVPPPQPETWTSVSIASEPPPKLESPSAPPPPVADPPVHVEARAPIAGEAATSMRTSVSIASEPPPKLESPSAPPPPVADPPVHVEARAPIAGEAATSMPAESNPYVATPGPAPSSSVKNKMDSVKDVLGKWGKKAAEATKKAEDLAGNMWQHLKTGPSFADAAVARIAQSTKVLAEGGYEKIFRQNFETVPEEQLQKTYACYLSTSAGPVMGILYLSTAKLAFCSDDPLSYKNGDQTEWSYYKVVIPLHQLKAINPSTSKVKSAEKYIQVVSVDNHEFWFMSFVNYDSAVKHLQEVLHPTQPQPQPQPQPHSL
>Pruav_sc0000558.1_g190.1.mk
MNGQFEGAANANYNNSSSSNNNPYVQYSPVPMTNSATKRPMDNMLDSLSQCGKRVEVATKRAEAIADSVWHHLRMSPSLTEAAMARLNQGTKVLTGGGKDKVFQQEFENLAGEKLLHSYACYLSTSHGPVIGMLYISNKRLAFCSDFCHYLSPGNPNFMHYKVVVQLDQLRTVNPSANRWKPSEKYIHIVTRDGYEFWFMGFISYDKALKNLSQALQISQN
>Pruav_sc0000721.1_g250.1.mk
MAGIPEETHPHNQSSQAAKDPESNYPSLATVTDHQDSQTPQQPPPQHSSSSSPAEEEDTKKYGTHIMGAPAAPNVHPDNQRAAQWKASDHQQIHHQQQPYVQCAPINKPTNNPFEPAIHVFNSWSAKAETIARNIWHNLKTGPSFSEAAWGKVNLTARAITEGGFESLFKQIFATDPNEKLKKTFACYLSSSTGPVAGTLYLSTARLAFCSDRPLTFTTPSGQAAWSYYKVMIPLSNIGTVNPVVMKESPPEKYIQIVTIDGHEFWFMGFINFEKASHHLLDSVSDFRTAGNSAQPVVG
>Pruav_sc0001080.1_g460.1.mk
MNNNTNQGSQPLYPSISPPTAENDTNPFLHTPPPSYSSLKTQPPQYPSIANPTAQEINPFYQTPEPSSSLQGTQKPSDFTPSTPNPSDHPEPSPSPSSPQKTRDLKQPHHHEEDIPSSSSSSSIPAPTPANEEEKAEQWGTHVMGHPAVPTCHPDNKKAALWGAAGTEQAQSFHHPYLQYKPIEKSNNSPMESMLHVFNSWSNRAESMANNIWHNLKTGTSVSGAAWGKMNVTAKAITGGGFEALYKQSFATYPNEKLNKSFACYLSTSTGPVAGTLYLSNLHTAFCSDRPLSFTAPSGQVTWSYYKIMVPLGNIATINPVMMRENSTEKYIQIVTIDGHDFWFMGFVNYEKASRHLTQSISTFVASGIAVNPAVAVADEKPDKADY
>Pruav_sc0009297.1_g010.1.mk
MDPPKPVSEAEAKTQASNQTQDPKPKAAGEALDGDQNWATFVMGSEAQTQTEASGTPTGSGPKKSVHWSPKLVSESHNSSAGAASDSHQGSNPYVAPSPMLTSSFSFKDSVETVRGVFGRWRKSVGEATKKAEDLAGNTWQHLRTSPSFADAAMGRIAQGTKVLAEGGYEKIFQSTFETAPEEQLQNSFACYLSTSAGPVMGVLYVSTAKLAYCSDNPISYKADDQTEWSYYKVVIPLHQLKAVNPSSSRSNPAEKYIQVISIDNHEFWFMGFLNYDGAVQSLQEALQARSSCV
>Pyrusco10g013610.1
MNMNSPFEAQGTAQANNPYVHYSPVPATSNSSTKRPMANMVEALSQCGKRVEVATRRAEAMVDNVWNHLRMCPSFTEAAKARLNTGTKVHTTGGQEKVFQQTFERITGEKLLHSYACYLSTSHGSVIGMLCISNVRIAFCSDFSHYLSPGHPTSMHYKVVVQLDQLRT
>Pyrusco15g006790.1
MDPPKPTTEADAKTHTPAAQDPNPKAAAQAPNGDRNWASFVTASQAQAQPTSTEAVSTPTGSGSKKSVHWSPELVSESHNTAAASDHSSHQGSAPSPMLSQSFSFKDSVDTVRNVFGRWRKSVGEATKKAEDLAGNTWQHLKTSPSFADAAMGRIAQGTKVLAEGGYEKIFRSTFETTPEEQLQNSFACYLSTSAGPVMGVLYVSTAKLAYCSDNPISYKAESQTEWSYYKVVIPLHQLKAVNPSSSRSNPAEKYIQVISVDNHEFWFMGFLNYDGAASCLQEALHARSSSV
>Pyrusco16g010570.1
MAATPEQTHPHSEQPPQQPPPPPPEAEDTKKWGTHIMGTPAAPNVHPDNQQAALWKAANHQQIAQQQPYVQYSPIDKPTNNPFEPVIQAFNSWSAKAETMARNIWYNLKTGPSALSEGGFESLFKQIFATDPNEKLKKTFACYLSTSTGPVAGTQYLSTARLAFCSDRPLTFTAPSGQATWSYYKVTIPLGNISTVNPVVMKENPPEKYIQIVTTDGHEFWFMGFVNFDKASHHIFESVADFRTAGNAVQQVQPVPG
>Pyrusco17g000400.1
MNHPNNQASQPPLYPSASPPTHQDTNPFLPTPPAEDINPFHQTPPPMPPSLSEEIPPHDASSPQNAETQEPKQTTHDQDIPTSSSGSSPPSIPTTPSEEEKSAQWGTHVMGHPAVPTSHPDNKKAALWGAAGTEQAQNPYLQYKPLDKSNNTSPKESILHVFNSWSNKAESMANNIWHNLKTGTSVSGAAWAKMNLTAKAITGGGFEALYKQTFATYPNEKLHKSFASYLSTSTGPVAGTLYLSNIHTAFCSDRPFYYKIMVPLGNIATINPVVMRENPREKYIQIVTIDGHDFWFMGFVNYEKASRHLTQSISTFVASGVAVKPAVAADNDIAYQKPDKADY
>Pyrusco1g004180.1
MDPPKPTAEADSKTQTPAAQDPNPKSAAEALKGDANWASFVMGSQAQAQPTLTEAFSTPTGYGSKKSVRWSPELVSESHAAASDHSSHQGSNTYVAPSPTLSQSLSFKDSVETVRNVFGRWRKSVGEATKKAEDLAGNTWQHLKTSPSFADAAMGRIAQGTKVLAEGGYEKIFRSTFETTPEEQLQNSFACYLSTSAGPVMGVLYVSTAKLAYCSDNPISYKAESQTEWSYYKVVIPLHQLKAVNPSSSRSNPAEKYIQVISVDNHEFWFMGFLNYDGAVICLQEALQARNSSV
>Pyrusco3g018810.1
MYSTIGVEAHIESYQFVFATTDVIDIKVLLVSKSGIRLAGMHPPVFQWWKVLPFASRKSAYWHRTLSWNWCGGVRAVKGLKLPPEEQKAKADNVWNHLRTCPSFTEAMMARLNTGTKVLTAGGEEKVFQQTFERLTGEKLLHSYACYLSTSHRPVIGMLYSSDKRIVFCSDFSYCLCPGNPTLMHYKVDILVDIKFEFLSFSFV
>Pyrusco5g016240.1
MDSRPSETQGTAQANNPYVHYSPVPATSNSSTKQPMANMVEALCHCGKRVEVATKRAEAKADNVWNHLRTCPSFTEAMMARLSTGTKVLAAGGEEKVFQQTFERVTGEKLLHSYACHLSTSHGPVIGMMYISDKRIAFCSDFSYYLCPGNPTLMHYKVVVPLDQLRTVNPSANRWNPSEKYIQIVTRDGHEFWFMGFISYDKALRNLSQAPELSQNN
>Pyrusco8g011750.1
MSDHKAAASPPAPDHPPPPSHSQDYAPYPKLDLNDVAPPPHSETWTSVSIASEPPKSEGPPVQPPVSPPVSDPVVHAEARGPIPGDAATSMPAESNPYVATPAPPPPSSVKKSMDSVKDALGKWGKKAAEATKKAEDLAGNMWQHLKTGPSFADAAVTRIAQSTKVLAEGGYEKIFRQNFETVPEEQLRKTFACYLSTSAGPVMGTLFLSSAKLAFCSDDPLSYKVGDRTEWSYYKVIIPLHQLKAVNPSTSKVKAAEKYIQVVSVDNHEFWFMSFVHYDSAVKHLQEALQPHPHPHSV
>Pyrusco8g011780.1
MTDHKVAAAPPAPDHPPPPSHSEHYAPYPKVDLNDVAPPPHSETWTSVSIASETPPPPKSEGPPVQPPVPPPVVQAEARGPIPGDAATSMPAESNPYVATPAPPPPSSVKKSMDSVKDALGKWGKKAAEATKKAEDLAGNMWQHLKTGPSFADAAVTRIAQSTKVLAEGGYEKIFRHNFETVPEEQLLKTFACYLSTSAGPVMGILYLSSAKLAFCSDDPLSYTVGDRTEWSYYKVIIPLHQLKAVNPSTSKVKAAEKYIQVVSVDNHEFWFMSFVHYDSAVKHLQEALQPHPHPHSVSV
>Pyrbe_004227
MNMNSPFEAQGTAQANNPYVHYSPVPGTSNSSTKRPMANMVEALRQCGKRVEVATRRAEAMADNVWNHFHYVGRASLQDFELIDPYRSSFACHTSSLDHNKFWNFFMTVRMCPSFTEAVKARLNTGTKVHTTGGQEKVFQQTFERITGEKLLHSYACYLSTSHGSVIGMLYIFNVRIAFCSDFSHYLSPGHPTSMHYKLDQLRT
>Pyrbe_023726
MSDHKAAAAPPAPDHPPPPSYSQDYAPYPKLDLNDVAPPPHSETWTSVSIASELPKSEGPPVQPPVSPPVSDPVVYAEARGPIPGDAATSMPAESNPYVATPAPPSPSSVKKSMDSVKDALGKWGKKAAEATKKAEDLAGNMWQHLKTGPSFADAAVTRIAQSTKVLAEGGYEKIFRQNFETVPEEQLRKTFACYLSTSAGPVMGTLFLSSAKLAFCSDDPLSYKVGDRTEWSYYKVIIPLHQLKAVNPSTSKVKAAEKYIQVVSVDNHEFWFMSFVHYDSAVKHLQEVVQPHPQSEPQSA
>Pyrbe_025588
MAATPEQTHPHSEQPPEQPPPPPEAEDTKKWGTHIMGTPAAPNVHPDNQQAALWKAADHQQIPQQQPYVQYSPIDKPTNNPFEPVIQAFNSWSAKAETMARNIWYNLKTGPSVPEAAWGKVNLTAKALSEGGFESLFKQIFATDPNEKLKKTFACYLSTSTGPVAGTLYLSTARLAFCSDRPLTFTAPSGQATWSYYKVTIPLGNISTVNPVVMKENPPEKYIQIVTTDGHEFWFMGFVSFDKASHHIFESVADFRAAGNAVQQVQPVPG
>Pyrbe_027860
MNHPNNQASQPPPYPSVSPPTHQDTNPFLPTPPAEDINPFHQTPPPMPPSLSEETPPHDASSPQNAKTQEPKQTTYDQDIPSSSSGSSPPSIPPTPSEEEKSAQWGTHVMGHPAVPTSHPDNKKAALWGAAGTEQAQNPYLQYKPLDKSNNTSPKESILHVFNSWSNKAESMANNIWHNLKTGTSVSGAAWAKMNLTAKAITGGGFEALYKQTFATYPNEKLHKSFASYLSTSTGPVAGTLYLSNIHTAFCSDRPLSFTAPSGQVTWSYYKIMVPLGNIATINPVVMRENPREKYIQIVTIDGHDFWFMGFVNYEKASRHLTQSISTFVASGVAVKPAVAADNDIAYQKPDKADY
>Pyrbe_042455
MDSRPSETQGTAQANNPYVHYLPVPATSNSSTKQPMANMVEALCQCRKRVEVATKRAEAKADNVWNHLRTCPSFTEAMMARLSTGTKVLAAGGEEKVFQQTFERVTGEKLLHSYACHLSTSHGPVIGMMYISNKRIAFCSDFSYYLCPGNPTLMHYKVVVPLDQLRTVNPSANRWNPSEKYIQIVTRDGHEFWFMGFISYDKALRNLSQAPELSQNN
>Pyrbe_052775
MTDHKVAAAPPAPDHPPPPSHSEHYAPYPKVDLNDVAPPPHSETWTSVSIASETPPPPKSEGPPVQPPVPPPVVQAEARAPIPGDAATSMPAESNPYVATPAPPPPSSVKKSMDSVKDALGKWGKKAAEATKKAEDLAGNMWQHLKTGPSFADAAVTRIAQSTKVLAEGGYEKIFRHNFETVPEEQLLKTFACYLSTSAGPVMGILYLSSAKLAFCSDDPLSYTVGDRTEWSYYKVIIPLHQLKAVNPSTSKVKAAEKYIQVVSVDNHEFWFMSFVHYDSAVKHLQEALQPHPHPHSV
>Pyrbe_053375
MNHPNNQASQPPLYPSISPPSHQDINPFLPTPPPEDINPFHQTPAPMPPSSSPQTHFETPPSVSSPQNGKTEELKHTTPDQDVPSSSSGASPPSIPPTSSEEEKSAQWGTHVMGHPAVPTCHPDNKKAALWGAAGTEQAQNPYLQYKPLDKSNNTSPLESMLHVFNSWSNKAESMANNIWHNLKTGTSVSGAAWAKMNVTAKAITGGGFEALYKQTFATYPNEKLYKSFACYLSTSTGPVAGTLYLSNIHTAFCSDRPLSFTAPSGQVTWSYYKIMLPLGNIATINPVVMRENPTEKYIQIVTIDGHDFWFMGFINYEKASRHLTQSMSTFVASGVAVKPIVAADNDIAYQKPDKADN
>Pyrbe_058207
MDPPKPTAEADSKTQTPAAQDPNPKSAAEALNRDANWASFVMGSQAQAQPTLTEAFSTPTGYGSKKSVRWSPEVVSESHAAASDHSSHQGSNTYVAPSPTLSQSLSFKDSVETVRNVFGRWRKSVGEATKKAEDLAGNTWQHLKTSPSFADAAMGRIAQGTKVLAEGGYEKIFRSTFETTPEEQLQNSFACYLSTSAGPVMGVLYVSTAKLAYCSDNPISYKAESQTEWSYYKVVIPLHQLKAVNPSSSRSNPAEKYIQVISVDNHEFWFMGFLNYDGAVICLQEALQARNSSV
>Pyrpy_N_01g0375.1
MDPPKPTAEADSKTQTPAAQDPNPKSAAEALNGDANWASFVMGSQAQAQPTLTEAFSTPTGYGSKKSVRWSPELVSESHAAASDHSSHQGSNTYVAPSPTLSQSLSFKDSVETVRNVFGRWRKSVGEATKKAEDLAGNTWQHCTNHPVSFKLVKTSPSFADAAMGRIAQGTKVLAEGGYEKIFRSTFETTPEEQLQNSFACYLSTSAGPVMGVLYVSTAKLAYCSDNPISYKAESQTEWSYYKVVIPLHQLKAVNPSSSRSNPAEKYIQVISVDNHEFWFMGFLNYDGAVICLQEALQARNSS
>Pyrpy_N_05g1390.1
MDSRPSETQGTAQANNPYVHYSPVPATSNSSTKQPMANMVEALCQCLRTCPSFTEAMMARLSTGTKVLAAGGEEKVFQQTFERVTGEKLLHSYACHLSTSHGPVIGMMYISDKRIAFCSDFSYYLCPGNPTLMHYKVVVPLDQLRTVNPSANRWNPSEKYIQIVTRDGHEFWFMGFISYDKALRNLSQAPELTQNN
>Pyrpy_N_08g2047.1
MTDHKVAAAPPAPDHPPPPSHSEHYAPYPKVDLNDVAPPPYSETWTSVSIASETPPPPKSEGPPVQPPVPPPVVQAEARAPIPGDAATSMPAESNPYVATPAPPPPSSVKKSMDSVKDALGKWGKKAAEATKKAEDLAGNMWQHLKTGPSFADAAVTRIAQSTKVLAEGGYEKIFRHNFETVPEEQLLKTFACYLSTSAGPVMGILYLSSAKLAFCSDDPLSYTVGDRTEWSYYKVIIPLHQLKAVNPSTSKVKAAEKYIQVVSVDNHEFWFMSFVHYDSAVKHLQEALQPHPHPHSV
>Pyrpy_N_09g0043.1
MNHPNNQASQPPLYPSISSPSHQDINPFLPTPPPEDINPFHQTPAPMPPSSSPQTHFETPPSVSSPQNGKTEELKRTTPDQDVPSSSSGASPPSIPPTPSEEEKSAQWGTHVMGHPAVPTCHPDNKKAALWGAAGTEQAQNPYLQYKPLDKSNNTSPLESMLHVFNSWSNKAESMANNIWHNLKTGTSVSGAAWAKMNVTAKAITGGGFEALYKQTFATYPNEKLYKSFACYLSTSTGPVAGTLYLSNIHTAFCSDRPLSFTAPSGQVTWSYYKIMVPLGNIATINPVVMRENPTEKYIQIVTIDGHDFWFMGFINYEKASRHLTQSMSTFVASGVAVKPIVAADNDIAYQKPDKADY
>Pyrpy_N_10g0566.1
MNMNSPFEAQGTAQANNPYVHYSPVPATSNSSTKRPMANMVEALRQCGKRVEVATRRAEAMADNVWNHSEASLQDFELIDPYRSSFACHTSSLDHNKFWNFFMTVRMCPSFTEAVKARLNTGTKVHTTGGQEKVFQQTFERITGEKLLHSYACYLSTSHGSVIGMLYIFNVRIAFCSDFSHYLSPGHPTSMHYKLDQLRT
>Pyrpy_N_13g0367.1
MAATPEQTHPHSEQPPQQPPPPPEAEDTKKWGTHIMGTPAAPNVHPDNQQAALWKAADHQQIPHQQPYVQYSPIDKPTNNPFEPVIQAFNSWSAKAETMARNIWYNLKTGPSVPEAAWGKVNLTAKALSEGGFESLFKQIFATDPNEKLKKTFACYLSTSTGPVAGTQYLSTARLAFCSDRPLTFTAPSGQATWSYYKVTIPLGNISTVNPVVMKENPPEKYIQIVTTDGHEFWFMGFVSFDKASHHIFESVADFRAAGNAVQQVQPVPG
>Pyrpy_N_15g2632.1
MDPPKPTTEANAKTHTPAAQDPNPKAAAQAPNGDRNWVSFVTASQAQVQPTSTEAVSTPTGSGSKKSVHWSPELVSESHNTAAASDNSSHQGSAPSPMLSQSFSFKDSVDTVRNVFGRWRKSVGEATKKAEDLAGNTWQHLKTSPSFADAAMGRIAQGTKVLAEGGYEKIFRSTFETTPEEQLQNSFACYLSTSAGPVMGVLYVSTAKLAYCSDNPISYKAESQTEWSYYKVVIPLHQLKAVNPSSSRSNPAEKYIQVISVDNHEFWFMGFLNYDGAASCLQEALHARSSSV
>Pyrpy_N_15g3203.1
MSDHKAAAAPPAPDHPPPPSHSQDYAPYPKLDLNDVAPPPHSETWTSVSIASEPPKSEGPPVQPPVSPPVSDPVVHAEARGPIPGDAATSMPAESNPYVATPAPPPPSSVKKSMDSVKDALGKWGKKAAEATKKAEDLAGNMWQHLKTGPSFADAAVTRIAQSTKVLAEGGYEKIFRQNFETVPEEQLRKTFACYLSTSAGPVMGTLFLSSAKLAFCSDDPLSYNVGDRTEWSYYKVIIPLHQLKAVNPSTSKVKAAEKYIQVVSVDNHEFWFMSFVHYDSAVKHLQEVVQPHPQSQPQSA
>Pyrpy_N_17g0043.1
MNHPNNQASQPPPYPSVSPPTHQDTNPFLPTPPAEDINPFHQTPPPMPPSLSEETPPHDASSPQNAKTQEPKQTTYDQDIPSSSSGSSPPSIPPTPSEEEKSAQWGTHVMGHPAVPTSHPDNKKAALWGAAGTEQAQNPYLQYKPLDKSNNTSPKESILHVFNSWSNKAESMANNIWHNLKTGTSVSGAAWAKMNLTAKAITGGGFEALYKQTFATYPNEKLHKSFASYLSTSTGPVAGTLYLSNIHTAFCSDRPLSFTAPSGQVTWSYYKIMVPLGNIATINPVVMRENPREKYIQIVTIDGHDFWFMGFVNYEKASRHLTQSISTFVASGVAVKPAVAADNDIAYQKPDKADY
>Rosch_v2.0_Chr2g0112041
MDPPKPTDNPQTQAPAADAQNGDKNWATFVMQSSEPPPQPEPEPTAKRSVHWSPELVTQSTFSNTIPVHDSNQGSSAYAGQSPGLTSSFSFKDSVESVRNVLGRWTKSVGEASRKAEDLAGNTWQHLKTSPSLADAAMGRIAQGTKVLAEGGYERIFRSTFETVPEEQLQNSFACYLSTSAGPVMGVLYVSSAKVAYCSDNPISYKADNQTEWSYYKVVIPLHQLKAVNPSSSRSNPAEKYIQVISVDNHEFWFMGFLNYDAAVECLLGALQARSLSV
>Rosch_v2.0_Chr2g0176291
MNNSNQESQPQPPMYPSIPPPLTAHEANPFLQSHPEDINPFSQTTSPPEAPKPQTPSITADHLEKWQPAPHDHDDHHHHQDIPSSSSEQVPVAAPPPTFDSEDLKAKAAAEAEPEKWGTHVMGHPAVPTCHPDNKKAALWGVAADSTEKAQSFHYPYLQYQPIDHNNKASSSSNPTQSMLNVFNSWSHKAESMANNIWHNLKTGTSVSGAAWAKMNLQAKALTGGGFEAIYKQTFATYPNEKLLKSFACYLSTSTGPVAGTLYLSNIHTAFCSDRPLSFTAPSGQVTWSYYKVMVPLANVATINPVVMRENPTEKYLQIVTIDGHDFWFMGFVNYEKASKHLTQSISTFVASGFAVQPPPYEKHAGAEHDHDHDHKKGGDK
>Rosch_v2.0_Chr4g0429311
MSSRPEDQLSPRESYPPTTTVPDIHASQPPPPPPPPSEEDAKKWGTHIMGTPAAPNVHPDNQKAALWKAADHQQIPQQPLETQQQQQPYVQYSPINKPTNNPFEPVINLFNSWGNKAETIARNIWHNLKTGPSVSEAAWGKVNLTAKAITEGGFESLFKQIFATDPNERLKKTFACYLSTSTGPVAGTLYLSTARIGFCSDRPLTFTAPSGQSTWSYYKVMIPMTNVGRVNPVVITETPTPEKYLQIVTTDGHDFWFMGFVNFEKASHHVLDSVSNFRAVGTNEVQPVVV
>Rosch_v2.0_Chr4g0436531
MSESQQGSSPYVAHYAPVLSPTFSSEGSVKTVWNAFGTWRKSVGEATKKAMDITGNTWQHLTSPSFADAAMGRITRGTKVLAEGGYYRIFRSTLFEIVPEEQLQNSFACYLCTSYSPVMGVLYVSNAKIAYCSDNPILYKAENQTECSYYKVVFPLHQLKAVNSSLSRSNPGEKYIHINYYLN
>Rosch_v2.0_Chr6g0283471
MKARKNNSNNMNMMMNGSPPPPPPPQIEGNAYANFNHNNPYVQYSPVPTSNSPTKSPIDKVLDTLNHCGKRVEGASRRADTITDNVWHHLRMSPSLADAAMARLTHGTKALTRGDDKVFQQKFETVMLQEKLLHSYACYLSTSTGPVIGVLYISNKRIAFCSDFCHYISPAHPNTYFKVVVQLDQLRSVNPSANRWNPSEKYIQIVTRDGHEFWFMGFISYDKALSNLTQALNPSSGGTHLNPK
>Rosch_v2.0_Chr7g0237641
MSEQHQVAGDTKPPTHSQDYAPYPKLDPNDVAPPPHSETWTSVSIASEKSESPSVPSAPSVANPEVHPEARAPPIPEDNAAATTMPLESNPYVTNPAPPPSSSVKNKVDSVKDVLGKWGKKAVETTKKGQDLAGNMWQHLKTGPSFADAAVGRIAQSAKVIAEGGYEKIFQKNFETVPDEQLLKTFACYLSTSAGPVMGVIYLSTAKLAFCSDDPLSYKTGDQTAWSYYKVVIPLHQLKAVNPSTSKVKAAEKYIQVISVDNHEFWFMSFVNYDSAVKHLQEAVQPHPQPQPQPHSL
>Rubch_LG01.1836
MDPPKPIQTQTNSQTPKQSQDPNPNPAGDAQNGDKNWASFVMESSEPQPQPQPETSPTPKKSVHWSPELVSQSVSNNTTSMSDSNHGSNTYAGQSPALTPSFSFKDSVETVRNVFGRWRKSVGEASKKAEDLAGNTWQHLKTSPSFADAAMGRIAQGTKVIAEGGYERIFRSTFETVPEEQLQNSFACYLSTSAGPVMGVLYASSAKIAYCSDNPISYKAENQTEWSYYKVVIPLHQLKAVNPSSSRSNPAEKYIQVLSVDNHEFWFMGFLNYDAAVQCLQGALQTRSLSV
>Rubch_LG02.2109
MKARNNNHMNMNGSPPPPPPQIEGKAYDNRNPYVQYSPVPTSNSPAKRPIDKMLDSLNHCGKKVEGASRRADTIAENVWQHLRMSPSLADAAMARLNQGTKVLTRGNDKVFQQTFKDAMPQEKLLHSYACYLSTSIGPVIGMLYISNKRLAFSSDFCHYFSPAHPNSTYYKVVVQLDQLRTVNPSANRWNPLEKYIHIVTRDGYEFWFMGFIYYDKALSNLTQALNSSHISSGGTPHP
>Rubch_LG04.1288
MGAPAAPNVHPDNQKAALWKAADHQQIPQQPLEQQQQPQQPPYVQYSPINKPNNNPFEPVISMFNSWGNKAENIARSIWHNLKTAPSVSEAAWGKLNLTAKAITEGGFESLFKQNFATDPNEKLLKTFACYLSTSTGPVAGTLYLSTARIGFCSDRPLTFTAPSGQSAWSYYKVMIPLTNAGSVTPVVMTENPPEKYLQIVTTDGHEFWFMGFVNFEKAAHHMLESVSNFRAVGTSDVQAPLV
>Rubch_LG05.3934
MSEHQAAGDTKLPSHSQDYAPYPKLDPNDVAPPPQSETWTSVAIASEPPPKSESPSAPPAPLVANPEVQAEVRAPIAAGDAATTMPLESNPYVSNPAQPPASSVKNTVDSMKDVLGKWGKKAVETTKKGQDLAGNMWQHLKTGPSFADAAVGRIAQSAKVIAEGGYEKIFQKNFETAPEEQLQKTFACYLSTSAGPVMGVIYLSTAKLAFCSDDPLSYKTGDQTAWSYYKVVIPLHQLKAVNPSTSKVKAAEKYIQVISVDNHEFWFMSFVHYDSAVKHLQEAVQLHPQPHSL
>Rubch_LG06.39
MNNSNQESQPPLYPSIPPPLTAQESNPFLIQTPPNPTAEEINPFYQTPSPATSIPPEETGPCAQAPPPHDHHQDIPSSSSSPPTPSFDSENLKAKAAAEAEPEKWGTHVMGHPAVPTCHPDNKKAALWGVAADGTEQAQSFHYPYLQYQPIDHNNNNKSSNGTQSMLNVFNSWSHKAESMANNIWQNLKTGTSVSGAAWAKMNLQAKALTGGGFEALYKQTFATYPNEKLYKSFACYLSTSTGPVAGTLYLSNVHAAFCSDRPLSFTAPSGQVTWSYYKVMVPLPNVATINPVVMRDAPTEKYLQIVTIDGHDFWFMGFVNYEKASKHLTQSISTFVASGLAVQPAAQYEKPPADDHHHKKEGDY
>Ruboc_01_G12261
MDPPKPIETQTNSQTPKQSQDPNPNPAGDAQNGDKNWASFVMESSEPQPQPQPQPETSPTPKKSVHWSPELVSSNNTTSMADSNQGSNTYAGQSPALTPSFSFKDSVENVRNVLGRWRKSVGEASKKAEDLAGNTWQHLKTSPSFADAAMGRIAQGTKVIAEGGYERIFRSTFETVPEEQLQNSFACYLSTSAGPVMGVLYVSSAKIAYCSDNPISYKAENQTEWSYYKVVIPLHQLKAVNPSSSRSNPAEKYIQVLSVDNHEFWFMGFLNYDAAVQCLQGALQARSLSGLPRTDLPWRVEGRTPFLQALLGSQRRRHGSQLSVPSPI
>Ruboc_02_G20847
MKARNNNHMNMNGSPPPPQIEGKAYDNKNPYVQCSPVPTSNSPAKRPIDKMLDSLNQCGKKVEGASRRADTIADNIWQHSLKFTFVRMSPSLADAAMARLNQGTKVLTRGNDKVFQQTFKDVMPQEKLLDSYACYLSTSIGPVIGMLYISNKRLAFSSDFCHYFSPAHPNSTYYKVVVQLDQLRTVNPSANRWNPAEKYIHIVTRDGYEFWFMGFIYYDKALSNLTQALNPSHNSSGGTPHP
>Ruboc_02_G27901
MDLKLELCDSSFFYNGQASLNKQANNISNRIKLSSPLSDKQNCSPIDKMLDSLNQCGKKVEGASRRADTIADSVWQHCDLTYVSPSHICFKVHLLVKALKFTFGIWTVRMSPSLADAAMARLNQGTKDVMPQEKLSHSYACYLSTSIGPVIGMLYISNKRLAFSSDFCHYFSPAHPNSTYYKVVVQLDQLRTNPAEKYIHIVTRDGYEFWFMGFIYYDKALSNLTQALNPSHTSSAGTPHL
>Ruboc_04_G23109
MSSRPEDQLSPRASYPPTTTVPDIHASQPPVASRPEDQLSPKASYPPTTTVPDIHASQPPPPEEEDAKKWGTHIMGTPAAPNGHPDNQKAALWKAADHQQIPQQPLEQQPPYVQYSPMNKPNNNPLEPVISMFNSWGNKAENIARSIWHNLKTAPSVSEAAWGKLNLTAKAITEGGFESLFKQNFATDPNEKLLKTFACYLSTSTGPVAGTLYLSTARIGFCSDRPLSFTAPSGQSAWSYYKVMIPLTNAGSVTPVEMTENPPAKYLQIVTTDGHEFWFMGFVNFEKAAHHMLESVSNLRAVGTSEVQPPVV
>Ruboc_05_G18734
MSEHQAAGDPKLPSHSQDYAPYPKLDPNDVAPPPQSETWTSVAIASEPPPKSESPSVPPAPPVANPEVHAEVRAPIAAEDAATTMPLESNPYVSNPAQPPASSVKNTVDSVKDVLGKWGKKAVETTKKVKTGPSFADAAVGRIAQSAKVIAEGGYEKIFQKNFETAPEEQLQKTFACYLSTSAGPVMGVIYLSTAKLAFCSDDPLSYKTGDQTAWSYYKVVIPLHQLKAVNPSTSKVKAAEKYIQVISVDNHEFWFMSFVNYDSAVKHLQEAVQLHPQPHSLVNLLSASSIVVPPRL
>Ruboc_06_G03751
MNNSNQEPQPPLYPSIPPPLTAQESNPFLIQTPPNPTAEEINPFYQTPSPATSIPPKETGPCAQLEATPPHDHHQDIPSSSSPPTPSFDSEDLKAKAAAEAEPEKWGTHVMGHPAVPTCHPDNKKAALWGVAADGKEQAQSFHYPYLQYQPIDHNNNNNNKSMLSVFNSWSHKAESMANNIWQNRLYLVHAIDHHIYIYIYISN
>Ruboc_06_G03752
MNNSNQEPQPPLYPSIPPPLTAQESNPFLIQTPPNPTAEEINPFYQTPSPATSIPPKETGPCAQLEATPPHDHHQDIPSSSSPPTPSFDSEDLKAKAAAEAEPEKWGTHVMGHPAVPTCHPDNKKAALWGVAADGKEQAQSFHYPYLQYQPIDHNNNNNNKSMLSVFNSWSHKAESMANNIWQNLKTGPSVSGAAWAKMNLQAKALTGGGFEALYKQTFATYPNEKLYKSFACYLSTSTGPVAGTLYLSNVHVAFCSDRPLSFTAPSGQVTWSYYKVMVPLPNVATINPVVMRDAPTEKYLQIVTIDGHDFWFMGFVNYEKASKHLTQSISTFVASGLAVQPAQHEKPPGADHQHKKGGDY
