# Supplementary material for: Transcriptomics of long‐term, low oxygen storage coupled with ethylene signaling interference suggests neofunctionalization of hypoxia response pathways in apple ( Malus domestica )
Source: Plant Direct. 2024 Dec 20;8(12):e70025. doi: 10.1002/pld3.70025 (PMC11660084; doi:10.1002/pld3.70025)
Supplement: Supplementary file 2 — Data S2: Homologs of all 606 hypoxia response genes identified in this study across 42 representative species of land plants). [file PLD3-8-e70025-s004.gz › 01-integratedGeneFamilies_dir/565.fna]

>gnl_Ambtr_v1.0_evm_27.model.AmTr_v1.0_scaffold00029.401
ATGGTTTTTAGGCAAGTTGTCCTCCTCTCTGTCCTCCTCCACCTCCTCCTCTTCCCCTCCTCTTTGGCCCTGCAAAAGCGCCACCACAAAATCAATGGCCCCATTAAAACGATAGTCGTTGTGGTCATGGAAAACCGCTCTTTCGACCACATGTTAGGCTGGCTAAAGTCCCAGTTGCCTGAAATTGATGGTCTCCATGGTAACGAATCCAACCGTCTCTCTGTTTTCGATGAAAAATCCCCTGAAATTGTAGTCTCCAACGATGCTGAGTTTGTAGACCCTGACCCTGGTCACTCTTTTCAGGCAATTAGAGAGCAAATCTTTGGCTCTAATGACACAACTCTTGAACCCACCATGAGTGGTTTTGTCCAACAAGCTGCAACAATGGAGGACGGCATGGCTAAGACTGTTATGAGTGGTTTCAGACCAGAGGTTTTGCCTGTTTATTCAACCTTGGCCAAAGAATTCACAGTTTTTGATAGGTGGTTTTGCTCGGTCCCTACTTCTACTCAGCCAAATCGATTCTACGTGCACTCTGCAACTTCCCATGGAGCTTCAAGCAATGTAAGGAAGGATTTGGTTCATGGGTTTCCTCAAAAAACCATATTTGATTCTCTTGATGAAAATGGCTTGAGTTTTGGGATTTATTATCAAAATATTCCACCCACCCTCTTCTATAATAGCTTGAGGAAGCTCAAGTATGTGACCAAGTTTCATCAATACAGTTTGAGCTTCAAATTGCACGCTATGCTTGGAATTCTGCCCAATTATGTGGTTATAGAGCAGAAGTATTTTGATGTGGTGGGTTTCCCGGCAAATGATGACCACCCATCTCATGATATTGCAGAGGGGCAAAAGTTTGTTAAGGAAATTTATGAGACCTTGAGGGCTAGCCCTCAATGGAAGGAGATGATGTTATTGATAACATATGATGAGCATGGCGGGTTCTATGACCATGTTCCAACCCCTGTTAAGGAGGTGCCTAATCCTGATGGTATCATCGGGCCTGAACCGTTCTACTTCAAGTTCGATCGGTTGGGTGTTCGTGTCCCTACTCTTTTGATTTCTCCATGGATTGAGAAGGGCACTGTGATCCATGAACCCGAAGGTCCAACCCCATATTCACACTATGAGCATTCTTCTGTACCTGCGACAGTGAAGAAGCTTTTTAATCTTAAATCCAATTTCCTAACAAAACGAGATGCTTGGGCGGGCTCATTTGAGAAGTATTTCTACATCCGTGATACTCCTCGGGAGGATTGTCCAGAAAAATTACCGGAAGTTGTTCAATCTCTTCGACACAAAGACCCCAACGAAGATGCAAAGCTAACAGAGTTTCAGGTCGAGCTTATTCAGCTTGCCTCTCAATTAAATGGAGACCATGTTCTCAATTCATATCCTGACATGGGTAAAACCATGACAGTTGGTGAAGCGAATCGCTACGCCGAAGATGCTGTTTCTCGTTTCTTAGAAGCAGGGAGAGCTGCCCTTAAAGCAGGGGCCAATGAAACAGCCATTGTTACTATGAGGCCTTCTTTAACCAGTCGGAGAGCCGGGGGTTTCACCTCGTATTTGCAAAGCGCT
>gnl_Ambtr_v1.0_evm_27.model.AmTr_v1.0_scaffold00013.37
ATGGCAAAAACTGAAAACAAAATCCCAATACTCCTTTTAGCTCTGCTCCTTATCTCCACACAGTTTCAGCTATGTTTAACCACCACCATACCAGGGCCCATCAAAACTATAGTAGTCCTTGTCCTCGAGAACAGATCATTCGATCACATGCTCGGTTGGATGAAGAGAAATAACCCATTGATCAATGGAGTTACAGGCAGTGAGTGTCTCCCCAAATCCACTCAAGACCCACAATCCACAACTGTTTGTTTCTCCAATGACGCAGAGTTTGTTGATCCAGACCCAGGCCACTCCTTCCAGGCCATAAAGGAACAGGTTTTTGGCTCTGAGAACTCAACAGAGGCAAAAATGTTTGGCTTTGTCCAACAAGCTCTATCCATTTCTCCAGATCTTGGAGACAAGGTCATGAAGGGCTTTAGACCAGAGGTCTTACCGGTCTACTCAACTCTGGTTCAAGAATTCGCAGTCTTTGATCGATGGTTCTCTTCTCTTCCAGGCCCAACTCAACCCAATAGGCTCTTTGTTTACTCTGCAACTTCTCATGGAGCAACAAGCCATGTCAAAAAACAACTTGCACTGGGCTATCCCCAAAAGACCATCTTTGATTCTCTTCATGAATCAGACCTCTCTTTTGGTATCTATTTCAAGAGCATACCAACCACTCTTTTTTATAGGAATTTGAGGAAGCTAAAGTATATCTCTAAGTTTAAGCAATATGATTTAAGTTTTGAGAGAGATGCAAGAGAAGGAAAGTTGCCAAATTTGTGTGTGATTGAGCCAATGTACTTTGATATGAAGGGGAGAGAAGCTGATGATGATCACCCATCTCATGATATATCTAATGGTCAGAAATTGGTTAAAGAGGTTTATGAGATTTTGAGGAAGAGTCCACAGTGGAACGAGACTTTAATGGTGGTGACTTATGATGAGCATGGTGGGTTCTTTGATCATGTGCCTACTCCCACTTTGAATGTGCCTAGCCCTGATGGGATCATAGGAGCTGCCCCTGATTACTTCAAGTTTGATAGGTTGGGAGTGAGAGTGCCCACCATCATGGTTTCCCCTTGGATCAAGAAGGGAACAGTGATGAGCAAACCTACTGGGCCAAATGTGAACTCTGAATTCGAGCACTCGTCGATTCCAGCAACCATAAAGAAGATGTTCAACTTGACCTCCAATTTCTTGACTTACAGAGATGCTTGGGCTGGAACCTTTGAGCAAGTTGTCGGCCTCTTATCCGAACCAAGGACTGATTGCCCAGAGGTCCTGCCCGAGGTGTTGAAGCCTATGAGATCAACCGAAGCCAAAGAAGATGCAAAATTAACAGAGTTTCAGAGAGAGATAACACAATTGGCTTCTGTCCTAAATGGAGACCATTTCTTGAGTAGTTTCACAAGTGAAATGAGTGAGAAAATGACAGTGAAAGGGGCACATGAGTATGTGAATGGCGCTGTATCTCGCTTCATGGAAGCCAGCAAAGAAGCCATACAGCTTGGGGCAGATGAGTCTGCCACAGTAAAAATGAGATCTTCTCTCACTACAAGAACGCCTTTCCCT
>gnl_Ambtr_v1.0_evm_27.model.AmTr_v1.0_scaffold00002.200
ATGCCATCGGCATCCGCTACTTCGCCCATCAAAACCGTGGTGGTTTTGGTCCAGGAGAACCGCTCCTTCGACCATATGCTGGGATGGATGAAGTCTATCAATCCGGAGATCGATGGGGTCACCGGCAAAGAATGGAACCCACTATCGACTTCCGACCCCAATTCCGGCCGTGTGTATTTCGGCAACAATTCGGAGTACGTGAACCCTGATCCCGGACACTCGTTCCAGGCCGTCAGAGAGCAAATATTTGGGGTAAATGCAGAAATTCCTAGTGACTTTTCCGGTGATCCACCCATGAATGGGTTTGCACAACAAGCTGAGTCCGAACAGAAGAACATGTCACAGACTGTGATGAATGGCTTCAAGCCAGAGGCAGTGCCAATTTACAAGTCACTAGTGTCGGAATTTGCGGTTTTTGATCGGTGGTTTGCTTCGGTTCCGGCATCGACCCAGCCGAACAGGCTTTATGTGCACTCTGCTACATCACATGGGGCCATGAGTAACGACTCGAAGAAGCTCTTACAGGGTTTCCCTCAAAAGACCATTTTCGAGTCCTTGGATGAGGCCGGTTACACATTCAGGATATATTATCAGTATCCCCCTTCCACTTTCTTCTATAAGAATTTGAGAAAGCTCAAGTACGTCGGCAATTTCCGGCCATTCGATTTGGAGTTCAAGAGAGATTGTGAGCAGGGGAAACTCGCGAACTATGTGGTTATAGAGCAGCGTTGGTTTGATCTGAAGATCTTACATGGCAACGATGATCATCCTTCTCATGATGTGTCCGAGGGCCAAAGGTTTGTGAAGGAGGTGTACGAGGCACTGAGGAAGAGCCCTCAATGGAACGAGATGGTATTCATTATCACATACGATGAGCATGGGGGCTTCTATGATCACGTACCCACCCCCATAAGAGGGGTTCCGAACCCTGATGGTTTAATTGGGGGGGAACCCTACAATTTCAAATTCGACAGGCTTGGTGTTCGTGTACCCGCCATTGTCATCTCCCCATGGATTGAAAAGGGCACAGTTGTGCATAGGCCTTCAGGGCCATACCCTACTTCAGAATATGAACATTCTTCCATCCCTGCAACTGTGAAGAAGATATTCAATCTCAAGGATTTCCTCACTAAGAGAGATGCTTGGGCCGGAACCTTCGAACATATTCTCCACACCCGAACCACTCCAAGAACTGATTGCCCTGTTACCCTTCATGAGCCACAAAAAACACAGAAGTCTAAACCAAATGAACATGCAAAACTGAGTGAGTTTCAAGGGGATCTGGTTCAATTGGCAGCCCAACTAAATGGAGACCATCATAAAGACGCATACCCTGATGAAATGGTGGAGAATATGACAGTGAAGGAGGCTGCGAAATACGTGCAAGATGCATTAGCAACGTTCTTGGGAGCTTGCGAAGAAGCCCGGAAAAATGGAATGGATGAATCAGAGATCGTTCTCTTATCCTTACTCAAAGAACCAACTTCCAAGTCCTTCTTTCACAAGTGGTTTTCTTGTCTTGCTTGCAACACCTCTCAGCAGAGT
>gnl_Ambtr_v1.0_evm_27.model.AmTr_v1.0_scaffold00063.72
ATGGCGATCAAATGGGTGCTTTCTTTACTACTCTTCGCCTCAACTCTGATAACTGGCAAAACCCAAAAGGCAGCTCGACTTCCTCGCCGGAAAATGCCTGAGACTTATCGCCTGAAAGTGCCTGAAATGGCCGGAAAGTGGATCGCTTGCCTCCTTCTCTTGTCGATCCTGAGCAGCCAAGCATCCAGTGCCGTTATTTCAGGCCCCATAAAAACCGTCGTCGTTCTCGTTATGGAGAACCGCTCCTTTGACCACATGCTCGGGTACATGAAACGGCTCAACCCGGAAATTAATGGGGTAACAGGTACCGAGTCAAACCCCATATCCACCACCGATCCCGGCTCTTCCCGAGTCACATTCAAACTCGGTTCACCCTATGTGGACCCTGACCCAGGTCACTCCTTCCAAGCCATTCGGGAACAAATATTTGGCTCAAATGATACCTCGGCTCGGCCTGCTCCGATGAACGGATTCGCCCAACAAGCATTTTCCATGTCAAATTCAACCGATTTCGTGGGCAACGTGATGAGTGGGTTCGACCCGAGTCAGATAGCGGTTTACCAGTCACTCGTCACCGAGTTTGCAGTTTTTGATAGATGGTTCGCTTCGGTTCCGGCTTCTACGCAACCGAATCGGTTATATGTTCACTCGGCCACGTCAAACGGGGCAACGAGTAACATGGCTTCTTTGTTAGTTAAGGGTTATCCGCAAAAGACGATTTTCGAGAGTTTAGAAGATGAGGGTTTGAGTTTTGGGATTTATTTTCAGAATATTCCGGCAACTTTGTTTTACAGGAATTTGAGGAAATTGAAGTATATCACCAAGTTTCATCCGTATGATTTGAGTTTTAAGGGTGATGCCAAGGCCGGGAAGCTTCCTAATTATGTGGTGGTGGAGCAAAGGTACATCGACACTAAACTGACTCCAGCTAACGACGATCACCCATCACACGACGTATACCAAGGCCAAATGTTTGTGAAGGAGGTTTACGAGACCCTTCGATCCAGCCCTCAATGGAACCAAACCTTGTTCATCATCACTTACGACGAGCACGGTGGCTTCTTCGATCACGTCCCCACCCCGGTGGACGGGGTCCCATCGCCGGACGACATTGTCGGCCCCGATCCCTTCTTCTTCCGATTCGATCGGTTGGGTGTGCGGGTCCCGACTATCATCGCCTCTCCTTGGATCAACAAGGGCACCGTTGTGCATGGACCCAATGGAGTACCCTTCCCTTCTTCGGAATTTGAGCATTCATCCATTCCTGCTACAGTCAAGAAGCTCTTCAATTTATCCTCCCCCTTTCTAACCAAAAGAGATGCATGGGCAGGCACCTTTGAGAGCATAGTGCAAGGAAGAGTTACACCCAGAACTGATTGCCCAGTGCAACTTCCTACACCATCCAAGATTAGAATGGGGGAAGCCAATGAGGATGCTAAGCTCAGTGAATTTCAGCAAGAACTTGTTCAATTGGCAGCTGTTTTGAATGGTGACAATCTCTTGACAAGTTTTCCAGACAAGATTGGAGAAAAGATGAGTGTTAGGGAAGGGCAAAACTACATGGAGGATTCTTTGAAAAGGTTCTTCGAGGCAAGTTTTGCTGCAATAGAGCTTGGTGTGGATGAGGAACAGATTGTGAAGATGCGACCTTCTCTCACCACTAGAACTTCTCCAACCACAAATCTTCCC
>gnl_Aquco_v3.1_Aqcoe2G041500.1
ATGGTTACCAAGATAACTTCAACAACCATCATACATCTTCTTCTTGTGTTTCTATGTATTTCATCAACCCATGCAAATCCTATAAAAACTGTGGTAGTTTTAGTAATGGAGAATCGTTCATTTGATCACATGCTTGGATGGATGAAAAAGCTCAACCCAGAAATCAATGGTGTTGATGGTACTGAATTCAATCCACTATCTACTACTGATCCTAATTCTCCTCATATCTTCTTTGAAGAGCAATCACACTATGTAGACCCAGATCCTGGTCATTCATTCCAAGCCATTCGTGAACAAGTCTTTGGTTCTAATGTTACTTCTACCACTACTCCACCTATGAATGGTTTTGCTCAACAAGCCTTCTCTATGTGGAATTCAACTAACATGACTCAAAGTGTTATGAATGGATTCAACCCTGATATGGTAGCTGTTTATAAAACTCTTGTTCAAGAATTTGCTGTTTTTGATCGATGGTTTGCTTCTGTTCCTTCATCTACACAACCTAATCGACTTTACGTTCACTCGGGTACTTCTCATGGTGCTACAAGTAACAATGCTTCATTACTCATCAAAGGGTATCCTCAAAAGACTATATTTGAAGAAATGGATGATGCAGGGTTTTCTTTTGGTATTTATTATCAAAATATACCAGCAACTTTGTTCTACAAAAATTTGCGAAAAATCAAGTACATAAAAAATTTCCATTTATATGATTTAACGTTCAAGAGTCATGCAAAGAATTCAAAGTTGCCCAATTATGCAGTGGTGGAGCAAAGGTACATGGATTTGAAACTATTTCCTGCCAATGATGATCATCCATCACATGATGTTTATCAAGGTCAGATGTTTGTGAAAGAAGTTTATGAAACATTAAGAGCTAGTCCTCAATGGAATGAAACATTGCTTGTGATTACTTATGATGAACATGGTGGTTTCTATGATCATGTTCCAACACCTGTGACTGGTGTTCCTAGCCCAGATGGTATTGTTGGGCCTCCACCTTTCTTCTTTGGATTTGATCGGTTGGGTGTTAGGGTACCTACAATTATGATCTCTCCATGGATTAACAAGGGCACTGTGGTGCATGGGCCGAATGGATCCCCGTTTCCTACTTCTGAATTTGAGCACTCATCAATACCAGCAACGGTGAAGAAATTGTTCAACCTCCCAACTCTATTTTTAACAAAAAGGGATGAATGGGCTGGAACCTTTGAGAGCATTGTCCTTGGCAGGACTCAACCTAGAACTGATTGCCCTGAGAAACTACCAACGCCAGTGAAGATTAGGAAGAGTGAAGCAAAAGAAACTGCAAAGCTCAGTGAATTTCAACAAGAACTAATGCAGCTTGCAGCAGTATTGAAAGGTGACCATGTCTTTACTAGTTATCCTGACAAGACTGGAAAGGAAATGACTGTCAAGGAAGGGAACGATTACATGGAAGACGCGGTAAAACGTTTCTTTGAGGCTGGGATTTCTGCGAAAAGAATGGGTGTTGATGGTGAACAAATTGTTAAAATGAGACCATCCCTCACTACAAGATCTTCTTCATCCCCCATACCACACCCT
>gnl_Aquco_v3.1_Aqcoe1G425100.1
ATGGTTCCAAGAGTTTTCTTTTTTCTTTTCTTCTTCCATCTTCTTGTTTCTTCTCAATGTCTTGACTTTAATATCCACAAAAAAACTCACAAAATCAAAGGTCCAATCAAAACACTAGTAGTTGTAGTTATGGAAAATCGTTCTTTTGATCATGTTCTTGGTTGGTTAAAATCAATTAGACCTGATATTGATGGATTAACAGGTATTGAGTCAAACCGAGTCAACGCTACTGATCATAATTCCTCTGAAATCTTTGTTTCTAATGATGCTTTATATATTGATTCGGATCCGGGTCATTCTTTTCAAGCAATTCGTGAACAAATATTCGGGTCAAAAAATTTCTCTAATCCTGCTCCAATGAATGGTTTTGTTCAACAAGCTATGAATATGAGTGAAACTATGGCGAAAACTGTTATGAGTGGGTTTAAACCTGGTGTTTTACCGATTTATACTGAGTTAGCTAATGAATTTGCTGTGTTTGATCGGTGGTTTGCTTCTGTTCCAGCTTCAACTCAGCCAAATCGGTTTTATGTTCACTCAGCAACTTCTCATGGTGCTACTAGTAATGTTCGGAAAGATCTGATTCATGGTTTTCCACAAAGAACTATTTTTGATTCTCTAGACGAAAATAACCTTAGTTTTGGTATTTATTACCAAAATATTCCTGCTACATTGTTTTTCAAGAGTTTGAGGAAGTTAAAGCATGTTACTAAGTTTCATAATTATGCGTTGAAGTTTAAATTGCATGCTAAGATGGGTAAACTTCCTAATTATGTTGTCGTTGAACAGCGATATTTTGATAATGAGATTTTTCCGGCTAATGATGACCATCCATCACATGATGTTGTAATGGGGCAGAAGTTTGTGAAGGAAGTTTATGAGACTTTAAGAGCAAGTCCACAGTGGAATGAGACAGCATTGTTGATTACTTATGATGAACATGGAGGGTTTTATGATCATGTGCCTACGCCAGTTTCGGGTGTGCCAAGTCCTGATGGGATCATTGGGCCTGAACCTTTTCATTTCAGGTTTGATCGGTTGGGTGTTCGAGTACCAAGCATATTGATTTCGCCCTGGATAGAGAAGGGTACTGTGATCCACGAGCCAAATGGACCTACTCCCCAGTCACAGTTTGAACATTCTTCTATTCCTGCCACTGTGAAGAAGCTATTCAATCTTAACTCAAATTTTCTAACCAAGAGAGATGCTTGGGCTGGGACTTTCGAGGACCAATTTTACCTTCGTGACACTCCTCGTGTTGATTGTCCAGAAAAACTGCCCGAGGTTGGAAGACCACTTAGACTTTGGGGCGCAAAAGAAGACGCTAGCCTGTCAGAGTTCCAGGTGGAATTGATTCAGCTTGCATCACAGCTCAATGGCGACCATGTTCTTAATGCCTATCCGCACATTGGCAATAGCATGACAGTGGGTCAAGCAAACCAATACGCAGAGGATGCAGTGGCAAGGTTTTTAGAAGCTGGAAGGGCTGCACTGATGGCTGGAGCGAATGAGTCTGCCACTGTGATTATGAGGCCATCTCTTACAAGCAGGATTTATGAAGGAGACCATGAACAATACCCTCAAAGCCAA
>gnl_Aquco_v3.1_Aqcoe3G223700.1
ATGTTGTCAAATGGCAATACTACTACAACTGCCTCACCCATCAAAACAATTGTTGTTTTAGTCCAAGAAAATCGTTCATTTGATCATATTCTTGGATGGATGAAATCTCTTAACCCTGAAATCAATGGTGTAACAGGAGATGAGTTCAATAGCATTTCCACAACTGATCCAAACTCTAACCATGTTTACTTCAGGAACCGCTCTGAATATGTTGACCCAGATCCAGGTCATACATTTGAAGCCATATATGAGCAAGTTTATGGTGTGCCATGGCAACAGACAACTTCATCAGCATCTCCTGCTGTCGCTGGTAGTAATAAGGTAGCAACTATGAATGGTTTTGCTCAACAAGCAGAGAGTATAGAGAAGGGTATGTCAGAAACTGTTATGAATGGATTTAGACCTGAATCCATACCGGTTTATAAGGAGCTAGTTTCTGAATTTGCTGTATGTGATAGGTGGTTTTCATCCATTCCTAGTTTAACACAACCAAATCGGTTGTTTATTCATTCTGCAACTTCAAATGGCGAAATAATTAACGATACAAAGAAGTTGATCGAAGGGTATCCGCAGAAAACGATATTTGAATCACTTGATGAAGCTGGATGTTCTTTTGGGATTTATTATCAGTACCCTCCTTCAACACTGTTTTACAGGAATCTTAGGAGATTAAAATACATTGGAAATTTCCATCAGTTCGACCTGAACTTTGAGAGGCACTGCAAACAGGGCAAATTACCAAACTATGTCGTTATTGAACAACGATATTTTGACACAATATTACTTCCAGGAAACGATGATCACCCTTCCCACGATGTTTCAGAAGGACAAAGTTTTGTTAAGAAAGTGTACGAGGCACTGAGAGCAAGTCCCCAGTGGAATGAGACCTTACTCATAATCATATATGATGAGCATGGTGGTTTTTATGATCATGTCCCTACACCTACATCTGGAGTTCCAAGTCCAGATGATATTGTTTCACCTGCACCTTATAATTTTCAATTTGATCGTCTTGGTGTTCGAGTACCATGTCTCATGATTTCCCCTTGGATTGAACGAGGAACAGTTTTGCATGGGCCTTCAGGGCCATATCCTTCTTCAGAGTTTGAACATTCCTCCATACCAGCAACAGTGAAGAAGATTTTTAATCTGAAGCAGTTCTTAACCAAGCGTGATGCTTGGGCTGGCACTTTTGAGACCATCTTGACAAGGACGAGTCCAAGAACAGACTGTCCAGTTACATTGCCGGACCCAGAGAAAATGCGTGAAAGACTAGAAAGAGAAGCTGAGAGGCTAACTGAATTTCAACAGGAGCTGGTGCAAATGGCAGCTACACTAAATGGTGATTGCTACAAGGACATTTATCCACACAAACTAGTAGAGAATATGTCAGTACCAGATGCTATTAAGTATTGTGAAGATGGTTTCCAGAGATTCTTAACAGGTTGCGAAAATGCCAAGAAGAATGGAGTTCATGAATCTGAAATTGTTGTATTAACAAACAACATCCCTACAGAGTTGAAAACCAAGAAGACATTGGCTCACAAAATATTTTCTTGCTTAGCCTGCAACAACGTT
>gnl_Aquco_v3.1_Aqcoe3G198400.1
ATGGAGCCAAGATTGAAAACTAGACCATTTTCTTGCATCTTCACTTTGATTCTTCTCTTAAGTTTTCATTCAAACCATTTTAGTTATGCAGCAGAACAACCCATCAAAACTATTGTAGTACTTGTTATGGAAAACAGGTCTTTTGATCATATACTTGGCTGGATGAAGAAATCTATTAATCCATCTATTAATGGAGTTACTGGCAAAGAATGCAATCCACTTTCTACACAATCTCCAAATTCCCAATCAATATGTTTCTCTGATGATGCAGAATATGTTGACCCAGACCCTGGTCACTCATTTCAAGCTGTCAAACAACAGGTTTTTGGCTCCAGTTCCATTCCTTCCATGACTGGTTTTGTTGAACAAGCTTTAACCATGTCACCAAATTTATCTCAAACAGTAATGAAGGGTTTTAGACCTGAGGCAGTACCGGTTTACGCATCTCTGGTAAGTGAATTCGCTGTTTTCGATAGGTGGTTCTCTGCGCTTCCAGGGCCAACACAGCCTAATAGGTTGTTTGTTTATTCTGCAACTTCTCATGGATCAACTAGTCATGTTAAGAAGCAACTAGCAAAAGGGTATCCTCAAAAAACTATATTTGATTCTCTTCATGAGAATGGAAAAGATTTCGGAATTTATTTTCAGAACATCCCCACAACTCTGTTCTATAAGAATTTGCGAAAATTGAAGTATATATTCAAGTTTCATCAATTTGATTTAAAGTTTAAGAAACATGCTAGACAAGGCAAGCTTCCTAGCTTAACTGTGATAGAGCCAAGGTACTTTGATCTCAAGGGAGTCCCTGCGAACGATGACCATCCTTCTCATGACGTTGCAAATGGGCAGAAGCTAGTGAAGGAAGTGTATGAGGCATTGAGGTCTAGTCCTCAGTGGAATGAGACCCTTCTGATAATTACATATGATGAACATGGAGGGTTCTTTGATCATGTTCCTACTCCACATGTGAATGTGCCAAACCCAGATGGGAATACCGGCCCTGCACCATACTTCTTCAAGTTTGATCGATTGGGAGTTCGTGTTCCAACTATAATGGTTTCCCCTTGGATCAAGAAAGGAACTGTGATCAGTCGTCCAAAGGGACCTACACCAAATTCTGAATTCGAGCATTCCTCTATACCTGCAACAATAAAGAAGATATTCAATCTGTCCTCTAATTTCTTGACTTATCGTGATGCTTGGGCTGGAACATTTGAAGAAGTTGTGGGAGGGCTAACATCACCCAGAACTGATTGTCCAGAGGTACTACCAGAGGCGGTTCCATTAAGAAGCACAGAAGCAAGAGAAGATGCTGAACTATCGGAGTTCCAGAGTGAAGTAGTTCATTTAGCCGGTGTACTAAATGGTGACCACTTATTGAGCAGCTTCCCAGATGAGATAAGCGAAAATATGGATGTCAAGGATGCACACAAGTATGTTACAGGCGCAGTCACGAGATTTATTCGAGCAAGTAAAGAGGCCATTAGGTTGGGAGCACAAGAGTCTGCCATTGTAGACATGAGGTCTTCCCTTACAACTAGATCCACACCCAATCCT
>gnl_Arath_TAIR10_AT2G26870.1
ATGTCTATTAAAGCATTTGCTTTGATTCAACTACTATCCGTCACGATTTTATACAACCATGTTCATGCAACAAGTCCGATCAAAACCATCGTAGTTGTGGTGATGGAAAATAGATCTTTCGATCACATGCTTGGATGGATGAAGAAACTAAACCCGGAGATCAACGGTGTGGACGGGTCGGAGTCAAACCCGGTCTCGGTGTCGGACCCTTCCTCTAGAAAAATAAAATTCGGGTCAGGTTCGCATTACGTAGATCCGGACCCTGGTCATTCGTTTCAAGCGATAAGAGAGCAAGTATTCGGGTCAAATGATACATCAATGGATCCTCCACCGATGAACGGGTTTGTTCAACAAGCATATTCCGAGGACCCTAGTGGTAACATGTCGGCAAGTGTTATGAATGGATTTGAACCTGATAAGGTTCCTGTCTACAAGTCTCTTGTCTCCGAGTTCGCTGTTTTCGATAGATGGTTTGCATCGGTTCCATCATCGACACAGCCAAACAGAATGTTTGTACACTCAGGGACGTCAGCGGGAGCCACCAGCAACAACCCTATCTCCCTTGCAAAGGGTTATCCTCAAAGAACCATTTTCGACAATCTTGACGACGAAGAATTCTCTTTCGGTATATACTACCAGAATATTCCGGCAGTATTGTTTTATCAAAGCCTAAGGAAACTCAAATACGTTTTTAAGTTCCATAGCTATGGGAACTCTTTTAAGGATCATGCAAAGCAAGGCAAGCTCCCTGCCTACACTGTCATTGAGCAACGTTACATGGACACCCTCTTGGAACCGGCTTCTGATGATCATCCATCACATGATGTCTACCAAGGACAGAAGTTTATAAAGGAAGTGTACGAGACCCTAAGGGCGAGCCCACAATGGAACGAAACTTTATTGATTATCACTTACGACGAGCATGGTGGGTATTTCGATCACGTGCCCACACCGGTTCGCAATGTTCCTAGTCCGGATGGTATAGTTGGACCGGATCCATTCCTATTTCAGTTTAACAGGTTAGGTATTCGTGTACCAACAATAGCAGTGTCCCCATGGATAGAGAAAGGAACGGTCGTACATGGACCAAACGGGTCTCCATTTCCATCGTCAGAGTACGAGCACTCTTCAATCCCCGCGACTGTGAAGAAACTATTCAATCTATCATCGCCTTTCCTCACAAAGAGAGATGAATGGGCTGGCACTTTTGAGAACATCTTACAAATCCGAAAGGAGCCTCGAACTGATTGCCCCGAGACACTACCTGAACCGGTTAAGATAAGAATGGGAGAGGCAAATGAGAAAGCTCTTTTGACTGAGTTTCAGCAAGAGCTTGTACAACTAGCTGCGGTTCTAAAAGGTGATAATATGCTCACAACATTTCCTAAAGAAATAAGCAAAGGAATGACAGTGATTGAAGGGAAGAGGTACATGGAAGATGCTATGAAACGATTCTTAGAGGCTGGTCGTATGGCTCTTTCCATGGGAGCGAATAAAGAAGAGCTTGTCCATATGAAAACTTCCCTCACCGGAAGAAGACCT
>gnl_Arath_TAIR10_AT1G07230.1
ATGGCTTTCCGGCGAGTGTTAACCACTGTAATCCTCTTCTGCTACTTACTAATTTCATCTCAATCCATTGAATTCAAAAACTCCCAGAAACCCCACAAGATCCAAGGACCAATCAAGACTATAGTCGTTGTAGTCATGGAGAATCGCTCCTTCGATCACATCCTCGGTTGGCTCAAATCGACCCGACCCGAAATCGACGGATTAACCGGCAAAGAGTCAAATCCCCTCAACGTCTCCGATCCAAATTCCAAAAAGATCTTCGTCTCAGACGACGCCGTCTTCGTAGACATGGATCCGGGTCACTCATTCCAAGCGATCCGAGAACAGATATTCGGGTCTAACGATACATCCGGCGACCCGAAAATGAACGGATTCGCACAGCAATCAGAGAGTATGGAGCCTGGAATGGCTAAGAACGTTATGAGCGGGTTCAAACCCGAAGTCTTACCGGTTTACACCGAGTTAGCGAACGAGTTCGGAGTTTTCGATCGATGGTTCGCTTCAGTACCAACTTCGACTCAACCGAATCGGTTCTACGTTCACTCAGCTACTTCTCATGGATGCTCAAGCAACGTGAAGAAAGATCTCGTTAAAGGGTTTCCTCAAAAGACGATCTTTGATTCGTTAGATGAGAACGGACTCAGTTTTGGGATTTATTACCAAAACATCCCTGCGACGTTCTTCTTCAAGTCTCTTCGTAGGCTTAAGCATTTGGTGAAATTCCATAGCTATGCACTTAAGTTCAAGCTCGACGCTAAGCTTGGGAAGCTTCCGAATTATTCTGTCGTGGAACAGAGATATTTCGATATCGATCTTTTTCCGGCTAATGATGATCATCCGTCGCATGACGTGGCGGCGGGTCAACGGTTTGTTAAGGAAGTTTATGAGACGTTACGGAGTAGTCCACAGTGGAAAGAGATGGCTTTGCTCATTACTTATGATGAGCACGGTGGGTTTTATGACCATGTTCCCACGCCGGTTAAAGGTGTGCCTAACCCTGATGGTATCATTGGACCTGATCCGTTTTACTTTGGGTTTGACCGATTGGGTGTTCGGGTCCCTACCTTTCTGATCTCCCCCTGGATTGAGAAGGGCACTGTGATACATGAACCTGAAGGTCCAACACCACATTCACAATTTGAGCATTCTTCTATCCCTGCAACGGTGAAGAAACTCTTCAACCTAAAGTCTCACTTCCTTACAAAGAGAGATGCATGGGCTGGTACATTTGAGAAATACTTCCGTATCCGAGATTCTCCTCGCCAAGATTGTCCAGAGAAACTGCCGGAAGTGAAACTATCGCTGAGGCCATGGGGAGCAAAAGAAGACTCAAAGCTCTCAGAATTCCAGGTGGAGCTGATCCAACTGGCCTCTCAACTCGTTGGAGACCATCTCCTAAACTCATATCCAGACATTGGGAAGAACATGACAGTAAGTGAAGGCAACAAATACGCAGAAGACGCTGTTCAGAAGTTTCTGGAAGCAGGGATGGCTGCACTGGAAGCAGGAGCAGACGAAAACACTATAGTCACTATGAGGCCGTCTCTGACAACCAGGACCAGTCCCAGTGAAGGGACCAACAAGTATATTGGAAGCTAC
>gnl_Arath_TAIR10_AT3G03540.1
ATGGCCGAGACGAAAAAAGGCTCAGAATCGTATCCGATCAAAACCATCGTCGTTTTGGTTCAAGAGAATCGTTCTTTCGACCACACACTTGGCTGGTTCAAAGAGCTAAACCGGGAAATTGACGGAGTCATGAAATCGGACCAGAAATTCAACCCGGGTTTTTCCTCTGACCTAAATTCCCACAACGTCGTCTTTGGCGACCAGTCTCAGTACGTTGACCCGAATCCAGGTCACTCCATTCGGGATATTTACGAACAAGTGTTCGGTAAACCATGGGATTCGGGTCACCCGGACCCAAACCCGGGTCCAGCTACAATGTCCGGATTTGCCCAAAACGCCGAGCGAAAGATGAAAGGGATGTCTTCTGCGGTTATGAACGGATTTAAACCGGACGCTTTGCCGGTTTACAAGGAATTGGTTCAAAATTTCGCTATATGTGATAGGTGGTTTGCGTCGGTTCCGGGTGCAACACAGCCAAACCGATTGTTTATACATTCGGCAACATCACACGGAACAACGAACAACGAGAGGAAATTACTGATCGAAGGTTTTCCACAAAAGACGATATTCGAGTCACTCGATGAAGCTGGTTTTACCTTTGGGATTTATTACCAATGTTTTCCTACTACTCTCTTTTATAGGAATTTGAGAAAACTCAAGTATTTGACACGTTTCCACGACTACGGACTACAATTCAAGAAAGATTGTAAAGAAGGGAATCTACCGAACTATGTTGTGGTTGAACAACGTTGGTATGATCTATTGTTGAATCCCGCTAACGATGATCATCCATCACATGACGTCTCCGAAGGCCAAAAGCTCGTGAAAGAAGTTTACGAGGCCTTGAGATCGAGTCCTCAATGGAATGAGATTTTATTCATTATAACATATGACGAACACGGTGGATTCTACGACCATGTCCCTACTCCCCTCGACGGAGTTCCTAATCCGGATGGTATCTTGGGACCTCCACCGTACAATTTTGAATTTAACCGGCTCGGCGTTAGGGTTCCGACTTTCTTCATCTCCCCTTGGATTGAGCCTGGCACAGTTCTTCATGGGTCAAATGGGCCGTACCTAATGTCACAATATGAGCATTCGTCAATTCCCGCAACGGTCAAGAAAATTTTCAAACTCAAAGATTTTTTGACAAAGAGAGATTCGTGGGCTGGCACTTTTGAATCTGTTATTACGAGAAACTCACCAAGACAAGATTGCCCTGAAACATTGTCAAATCCGGTCAAAATGAGAGGGACGGTGGCAAAAGAAAATGCAGAATTGAGCGACTTTCAAGAAGAGCTTGTAATAGTTGCTGCGGGTTTAAAAGGAGACTACAAAAACGAAGAATTGCTATACAAACTATGCAAAAAAACTTGCGTTTCAGATGCTTCTAAATACGTTACGAAAGCGTTTGATAAGTTTGTAGAAGAGTCTAAAAAGGCAAGAGAAAGGGGAGGTGATGAGAACGACATCGTTTTTTGCGTTGATGATGATGATGATCATAATGTTGTGAAACCACCACCATCACAATCAGAGCCATCACATGCTACTCCTTGGTCAAAT
>gnl_Arath_TAIR10_AT3G03530.1
ATGATCGAGACGACCAAAGGCGGTTCAGGATCGTATCCGATCAAAACCATCGTCGTTTTGGTTCAAGAAAATCGTTCTTTTGACCACACCCTAGGCTGGTTTAAAGAACTAAACCGGGAAATCGACGGCGTCACGAAATCTGATCCCAAATCCAACACGGTTTCGTCATCCGACACAAACTCTCTTCGTGTAGTCTTCGGGGATCAGTCTCAGTACGTTAACCCGGATCCAGGTCACTCCATTCAGGATATCTACGAACAAGTGTTTGGTAAGCCATGGGATTCAGGTAAACCGGATCCAAACCCGGGTCATCCTAACATGTCCGGTTTTGCTCAAAACGCCGAGAGAAACAAGAAAGGGATGTCCTCCGCGGTTATGAACGGATTTAAACCGAATGCTTTGCCGGTTTACAAGGAGTTGGTTCAAAATTTCGCCATATGTGATAGGTGGTTTGCGTCGGTTCCAGCGTCGACGCAGCCAAACCGATTGTACGTACACTCGGCAACATCACATGGAGCAACGAGCAACGACAAGAAATTGCTACTCGAAGGGTTTCCACAGAAGACGATATTCGAGTCTCTCGATGAAGCTGGTTTTAGCTTTGGCATTTACTACCAATTCCCTCCTTCCACTCTCTTTTATAGGAATTTGAGAAAGCTGAAATATTTGACACATTTCCACCAATACGGAATACAATTCAAGAAAGATTGCAAAGAAGGAAAGCTACCCAACTACGTCGTGGTCGAACAACGTTGGTTTGATCTATTGTCAACTCCAGCCAATGACGATCACCCTTCTCACGATGTCTCCGAGGGTCAAAAGCTCGTGAAAGAGGTCTACGAGGCATTGAGATCGAGTCCTCAATGGAATGAGATTTTATTTATCATAACGTACGACGAGCATGGTGGATTTTACGACCATGTACCTACTCCAGTCGACGGAGTTCCTAATCCGGATGGTATCTTGGGACCTCCACCATATAATTTTGAGTTTAACCGGCTCGGTGTTAGGGTTCCGACTTTCTTCATCTCTCCTTGGATTGAGCCTGGCACAGTTATTCATGGGCCAAATGGGCCGTACCCAAGGTCACAATATGAGCATTCGTCAATTCCCGCAACGGTCAAGACAATTTTCAAACTCAAAGATTTCTTGTCAAAGAGAGATTCATGGGCTGGCACTTTTGAATCTGTTATTACGAGAGACTCACCAAGACAAGATTGCCCTGAAACATTATCAACTCCGATTAAACTAAGAGGGACAATGGCAAAAGAAAATGCACAATTAAGCGAATTTCAAGAAGATCTCGTTATAATGGCTGCGGGATTAAAAGGAGACTACAAAAACGAAGAATTAATCCACAAGCTATGTAAAGAAACTTGCGTTGCAGATGCATCCAAATACGTTACAAATGCGTTTGAGAAGTTTCTGGAAGAGTCAAGAAAGGCAAGAGATAGAGGATGTGATGAGAACGACATCGTTTATTGCGTTGATGATGATGATGATCATGTTGTGATACCACCACAATCACATTCAGAAGCATCAAATGCTGCTGCTCAACCAAAAACGCAAACGTCTTTTTTCAATAAGTTATTCTCTTGCTTTATTCGCCATGAT
>gnl_Arath_TAIR10_AT3G48610.1
ATGAAACCATCATCAGCTTCAAGATTTTCTTTAACTTTCTCACACTTTCTCACACTCTACTGTCTTCTCACACAAACACATGTAGCTCAAGGATCTCATCAATGGCAATCACCAATCAAAACCGTCGTCGTTTTAGTGTTGGAGAATCGATCTTTCGATCATCTCTTAGGATGGATGAAGAACTCAGTAAACCCGACAATAAACGGTGTAACGGGTCAAGAATGTAACCCGGTTCCGAATTCTACACAAACTATATGTTTCACTAGTGATGCTGAGTTTGTGGATCCGGATCCGGGTCATTCGTTTGAAGCTGTTGAGCAACAAGTATTCGGGTCTGGGCCGGGTCAGATCCCGTCCATGATGGGTTTCGTTGAGCAAGCGCTTTCCATGCCGGGAAATTTGTCGGAGACTGTAATGAAAGGCTTTAGGCCTGAAGCTGTTCCGGTTTATGCTGAGCTGGTTAAGGAATTCGCTGTGTTCGACCGGTGGTTTTCTTCAATTCCCGGTCCGACTCAACCAAACCGGTTATTTGTCTATTCGGCTACCTCACATGGTTCCACTAGCCATGTCAAGAAACAACTCGCTCAAGGGTATCCACAGAAGACGATATTTGATTCGCTTCATAGCAACGACATCGACTTCGGAATATACTTTCAGAATATTCCGACCACATTATTCTACCGTAATCTCCGACAGCTAAAGTACATTTTCAATTTGCATCAATACGATTTGAAATTCAAGAAAGACGCGGCCAAAGGAAAGTTACCGAGCTTAACCGTAATCGAACCGAGGTATTTCGATCTCAAAGGTTTACCGGCTAACGATGATCACCCGTCGCATGACGTGGCTAACGGTCAAAAGCTGGTTAAAGAAGTGTACGAGGCACTTAGGTCGAGTCCACAGTGGAACGAGACGCTCCTAGTTATAACCTATGATGAGCATGGTGGGTTCTATGATCACGTCAAGACTCCTTATGTCGGTATACCAAATCCCGATGGGAATACTGGACCGGCTCCTGGTTTCTTTAAATTCGACCGGTTAGGTGTTCGTGTTCCTACCATTATGGTTTCGCCTTGGATTCAAAAAGGAACCGTCGTAAGTGAAGCAAAAGGACCAACAGAGAGCTCAGAGTACGAGCATTCATCAATACCAGCGACAATCAAGAAACTCTTCAATCTCTCTTCCAATTTCTTAACACATAGAGATGCATGGGCTGCTACTTTCGAAGACGTTGTATCTCACTTAACCACTCCTCGAACCGATTGTCCCATGACTCTACCTGAAGTTGCACCTATGAGAGCCACTGAGCCTAAAGAAGACGCTGCTCTTTCTGAGTTTCAAGGTGAAGTGGTTCAGCTTGCAGCGGTTCTCAATGGTGATCACTTCCTCAGTAGCTTCCCGGAAGAAATTGGAAAGAAGATGACTGTGAAACAAGCTCATGAGTATGTCAAAGGAGCTACTTCTCGGTTCATTAGAGCTAGTAAAGAGGCAATGAAGCTTGGTGCCGATAAATCTGCTATTGTCGATATGCGATCTTCGCTCACTACACGGCCACACAAC
>gnl_Arath_TAIR10_AT3G03520.1
ATGGTGGAGGAAACGAGCTCTGGTGGTGGCTCATCGGCTTCTCCGATCAAAACCATCGTCGTTTTGGTTCAGGAGAACAGGTCGTTCGATCACATGTTAGGTTGGTTCAAGGAGCTTAACCCAGAAATCGATGGAGTATCCGAATCCGAACCAAGATCCAACCCACTTTCTACATCTGACCCGAACTCTGCTCAAATCTTCTTCGGCAAAGAATCTCAGAACATTGATCCTGATCCCGGTCACTCTTTTCAGGCGATCTACGAACAAGTGTTTGGAAAACCATTCAGCGACGAGAGTCCGTACCCGGATCCGAAGATGAACGGGTTCGTACAAAACGCAGAGGCGATAACAAAAGGGATGTCGGAGAAAGTAGTGATGCAAGGTTTTCCGCCGGAGAAACTTCCGGTATTCAAGGAACTAGTTCAAGAATTCGCTGTCTGCGATCGGTGGTTCTCGTCGTTGCCCTCGTCCACGCAGCCTAACCGACTCTACGTCCACGCGGCGACATCAAACGGTGCGTTTAGTAATGACACTAACACGCTTGTTCGTGGCTTTCCTCAGAGGACAGTGTTCGAATCACTTGAAGAGAGCGGTTTCACATTTGGAATTTATTACCAATCCTTTCCTAATTGCCTCTTTTACAGGAACATGAGGAAACTGAAGTACGTGGACAACTTCCATCAATACCACTTAAGCTTCAAGAGGCATTGCAAAGAAGGGAAGCTTCCAAACTATGTGGTTATAGAACCAAGGTACTTCAAGATTTTGTCGGCTCCAGCTAATGATGACCATCCCAAAAACGACGTCGTTGAAGGCCAAAATCTAGTCAAAGAAATCTACGAAGCCTTAAGAGCTAGTCCTCAGTGGAACGAGATTCTCTTCGTTGTTGTTTATGATGAACATGGTGGTTATTATGACCACGTCCCTACTCCAGTCATTGGTGTCCCAAATCCTGATGGTCTAGTTGGACCTGAGCCCTATAACTTTAAGTTTGACCGGCTTGGTGTTAGGGTTCCTGCTTTGCTAATCTCGCCTTGGATCGAACCTGGAACGGTGTTACACGAGCCAAATGGACCAGAGCCAACGTCGCAGTTCGAACATTCATCAATTCCGGCAACACTGAAGAAAATATTCAACCTCAAGAGCTTTCTTACAAAGCGTGACGAATGGGCTGGAACACTCGATGCTGTCATCAACCGGACCAGCCCAAGGACGGACTGCCCCGTCACATTACCGGAACTTCCTAGGGCAAGAGACATAGACATTGGAACACAAGAAGAAGACGAAGATCTCACTGATTTTCAAATCGAACTGATTCAAGCAGCGGCTGTACTAAAAGGAGATCATATCAAAGACATTTACCCGTTTAAGCTCGCAGATAAAATGAAGGTTTTGGATGCGGCTAGGTACGTAGAAGAAGCTTTCACTAGATTCCATGGTGAGTCCAAGAAGGCTAAAGAAGAAGGCCGTGATGAGCATGAGATCGTTGATCTTTCTAAAGGATCTACTCGTCACTCGACTCCTAAGTCTTTTGTTCAGAAGTTATTCTCGTGTTTGATTTGTGATAAT
>gnl_Betvu_v1.2_Bv1_016800_akpr.t1
ATGGCTAGTGATGAAAGTAACACTAAGAGTAGCCCATATCCAATTAAAACAGTGGTGGTGTTGGTGCAAGAGAACAGGTCATTTGACCACATACTCGGGTGGATGAAGCCGCTCAACCCGAAAATCGATGGTGTCACGGGTCAGGAATCGAACCCCTTGGATACGTCGAACACAAACTCACCAAGGATCAATTTCGGGGATGGATCCGTGTACGTCGACCCTGACCCTGGTCACTCCATCCAAGCCATCTACGAGCAGGTATTTGGTGAACAATGGACTCAAGAATCAGCCCAAAAGAAGAAGGCTCCAACAATGCAAGGATTTGTCCAGAATGCAAACCGGATTCAAAGTGGGATGGATGAGACGGTGATGAATGGGTTCAAACCGGATCTTGTACCCGTTTTCAAGGAGTTAATGACCCAATTTGCAGTTTGTGATAGATGGTTTGCTTCAGTACCTGCATCCACACAACCAAATAGGTTGTATGTGCACTCAGCAACATCTCATGGTTTAACAAGTAATGATACTAAGAAACTCATTGGTGGGTTGCCTCAAAAAACCATATTTGAATCATTGGATGAGGCTGGTTTCTCTTTTGGTATCTATTATCAGTATCCTCCTTCCACTCTCTTCTACAGGAACCTTAGGAGGCTGAAATACATAACAAAATTCCACCAATTTGACCTAAGTTTCAAGAAGCATTGCAAGGAAGGGAAGCTACCAAATTATGTGGTGATTGAACAAAGATATTTTGACTTGCTAACATTGCCAGGAAATGATGATCATCCATCTCATGATGTATCAATTGGTCAAAAATTCATTAAAGAAGTTTATGAAGCATTAAGATCAAGTGCTCAATGGAATGAAATGTTGTTTATAATCACATATGATGAGCATGGTGGTTTCTTTGATCATGTTCCCACACCCGTGGAAGGGGTTCCTAGCCCTGATGACATTACTGGTTCTGAACCATACAACTTTAAATTTGATCGACTTGGTGTTAGAGTTCCAACTTTCATGATTTCTCCATGGATTGAACCTGGAACAGTGTTACATGAACCTACGGGGCCATATTCTACATCACAATATGAACATTCTTCAATTCCAGCAACTGTCAAGAAGATATTCAACCTCAAAGACTTTTTAACTAAGCGTGATGCATGGGCGGGAACTTTTGAAGGTGTGGCTAATAGGAAGAGTCCAAGAACTGACTGTCCAGTTACTTTGCCAGAGCCAGTTAAACTGAGGGAAGATCTACCGCTGGAAAACAGGCTATTGTCTGATTTCCAGGCAGAGTTGGTGCAAATGGCAGCTTGCTTAAATGGCGACCACAAGAAGAAAACTTACCCAGATACACTAGTAGAGAAGATGACAGTTAAAGAAGCTGCTGAATATGTGCACGAAGCCTGGAAGATTTTCTTGCATGAGTGTGAAGAAGCCCGGAAGCGAGGAGAAGACGACTCTGCAATTGTTGTTGTGGATGGCAAACATTCAAAGAATACTAGCAGATCATTAGCAACCAAGTTTTTTTCTTGCATAGCTTGTAACAACTCA
>gnl_Betvu_v1.2_Bv1_016810_miow.t1
ATGGCTGCAGATAATGAGAAGGTGGTATATCCAATAAAAACAGTGGTGTTGTTGGTTATGGAGAATCGATCCTTTGATCACATGTTGGGATGGATGAAGCCACTCAACCCGGAAATCGACGGTGTAACGGGTCAGGAGTCTAACCCTCTCAACACTACGGATCCTAACTCGGCTCGTATCAATTTCGGGGATGGATCCGTTTTTGTGGATCCGAACCCGGGTCATTCCTTCCAAGATATCTATGAACAGTTATATGGAGAACCATGGAGCCCAGAATCAGCTGAAAAGACAAGGCCCCCAACAATGCAAGGATTTGCTCAGAATGCAAATCGGATACAAAGTGGTATGGATGCAACCGTGATGAATGGGTTCAAACCAGATTTGGTACCAGTTTACAAGGAGTTGGTCACCCAATTTGCAGTTTGTGATAGATGGTTTGCTTCAATGCCTGCATCTACACAACCAAATAGGTTGTACGTGCACTCAGCAACATCTCATGGCTTGATAGGCAATGATAGCAAGAAGCTTAATGCTGGGATGCCTCAAAAAACCATATTTGATTCCTTGGATGAGGCTAATCATAGTTTTGGTATCTACTATCAATCTGCACCATCCACCCTGTACTACAAGAACCTTAGGAAATTGAAACATGCAACAAAATTTCACCCATTTGATCTCACCTTCAAGAACCACTGCAAAAATGGAAAACTACCCAATTATGTGGTGATTGAACCAAGATATTTTGACTTGCTAGTCTTACCTGGGAATGATGATCATCCATCCCATGATGTATCAACAGGTCAAAAGTTTATCAAAGAAGTTTATGAAGCATTAAGATCAAGCCCTCAATGGAATGAGATGTTGTTTATGATTGTATATGATGAGCATGGTGGCTTCTATGATCATGTTCCTACCCCTACTCAAGGGGTGCCTAACCCAGATGATCTTATTGGTCCTGGTCCTTATAATTTCAAGTTCGATCGCCTTGGTGTTAGGGTTCCTGCCATGTTCATCTCTCCTTGGATTGAACCCGGAACAGTGCTACATACTCCTTCAGGACCACAACCAACATCTCAATACGAGCATTCTTCAATCCCGGCAACTGTCAAGAAGTTATTCAATTTGAAGGATTTTCTTACCAAAAGAGATGCATGGGCTGGCACATTTGAAGTTGTCTGCAACAGAACTTCTCCTAGAACTGACTGTCCAGTTACACTGCCAGAGCCAACAAGACTGAGATCCTTCGACGCAAAGGAAGACAAGAAGCTATCAGATTTCCAAGAAGAATTGGTTCAATTGGCAGCAAGCTTAAAAGGTGACAATAACATCATAGACAAACCTTTGGATGAAATGACTGTTGCTCATGCTGCAGAATACAGCAATGAAGCCTTCAAGATTTTCATGGACGAATGCGCGAAAGCCAAGCAAAATGGTGCTGCTGAAGACTCTATAGTAGTTGTTCCAAGCACTGAACAGGACATTATCAACAAGGACAATCCCAAACCCAAATCTTTCATTGATAAGCTGTTTTCTTGCTCTGGTTGG
>gnl_Betvu_v1.2_Bv4_073710_zzht.t1
ATGTTGGGTTGGATGAAAAAACTCAACCCGGAAATAAATGGCGTAAACGGGTCGGAGTCGAACCCGGTTTCTCTATCGAAACCGGATTCACCACTTATTTTTTACAATGATACAGCACATTATGTGGTTGACCCGGACCCGGGTCACTCATTTCAAGCAATAAGGGAACAAATATTCGGGTCGGACCAAACCGGGTCTGAACCGGCCTCTATGAATGGGTTCGCTCAACAAGCTTATGCTATCAATGGTAGTATGGAGATGGCTAGACATGTGATGAATGGTTATAAACCGGAGTTAGTACCGGTTTATCAAGCTTTGGTTCAAAATTTCGCGGTGTTCGACCGGTGGTTTGCTTCGGTTCCTTCATCAACTCAACCGAACCGGCTTTTTGTTCACTCGGCTACTTCAGCTGGAGCTACTAGCAATATTCCGGCCTTATTAGCTAAAGGCTATCCTCAAAGGACTATATTCGATAACTTGGACAGTGAAGGGAAGTCCTTTGGAATTTACTACCAAAATATTCCAGCTACATTGTTCTACCGCAACCTAAGAAAGCTCAAGTACATCACCAAATTTTTACCCTATGGCATTTTCTTCAAAAGACATGCTAGAGAAGGGAAGCTCCCGAGCTACGTCGTGGTGGAGCAGCGATATACGGACACTAAGGCAGACCCGGCTAACGACGATCACCCGTCACACGACGTGTACCAAGGCCAATTGTTCGTCAAGGAAGTTTATGAGACACTAAGGGCTAGTCCACAGTGGAATGAAACACTCTTTTTGATCACTTATGACGAGCATGGTGGATTTTATGATCATGTCCCTACCCCGGTTAATGGGGTCCCTAGCCCCGATGGGATCGTTGGGCCCGAGCCTTTTTTATTTAAGTTCGATAGGTTGGGTGTTCGTGTACCTACTATTGCGATTTCACCTTGGATTGAGAAGGGTACTGTTGTTCATAAGGCTCAAGGACCATATCCAACATCAGAGTACGAGCACTCGTCTATAGCAGCAACAGTCAAGAAACTCTTCAACATGTCAAGCCCTTTCCTAACTAATAGAGATGCTTGGGCTGGCACCTTCGAAGCCATCGTAGAAACAAGAACCGAACCACGAACAGATTGTCCCGTACAACTGCCGACACCAGTACAGATAAGGAAAGGGGAGGCAGACGAGAACAGGTTGCTAAGCGAGTTTCAGCAAGAGCTGATGCATCTTGCAGCGGTACTAAAAGGCGATAACATATTATCGAGTTACCCGGAGAAGATAGCAAAGGGGCTTACGGTGAAGCAGGGGAAGGAGTACATGGAGGAGGCAGTGAAACGATTCTTCGAAGCAGGGCGACTTGCTAAGGAGTTGGGAGTTCATGAAGAACAAATTGTCAAAATGAGACCATCTCTCACTTCAAGACCTACAAAATCTAGCACTCAACAACACCCT
>gnl_Betvu_v1.2_Bv5_124530_omku.t1
ATGAAAAAGTCCATCAACCCAAAGATCAATGGTGTGGATGGGACCGAGTGCAACCCGGTCTCAACCAAAGACCCGAGATCGAAATCCGTCTGCGTCAGCAACGACGCCGAGTACGTAGACCCAGATCCAGGGCATTCCTTTGAAGATGTTGCGAAACAAGTGTTTGGAGAAAACAACAACATATCCATTCCTTCAATGAAAGGGTTTATAGAACAAGCACTTTCAATGTCAGAGAATGTTTCAGCAGCAGTTATGAAAGGATTTAAGCCAGAAAATGTGCCTGTTTTTGAAGCTTTAGTTAGAGAATTTGCTGTTTTTGATAGATGGTTCTCTTCAATTCCTGGACCAACCCAACCAAATAGGTTGTTTGTTTATTCAGGAACTTCACATGGTGCTGTTAGTCATGTGAAGAAACAGTTGGCTCTTGGATACCCACAAAAGACTATCTTTGATTCATTGCATGAAAACAAATTGGATTTTGGGATTTATTATCAGTCTATTCCAAGCACTTTGTTTTATAGAAATTTGAGGAAGTTGAAGTATGTTTTTAAGTTTCATCTCTATGATACTTTCAAGAAGCATGCCAAAGCTGGTAAACTCCCCAGCTTAACTGTCATTGAACCCAGATATTTTGATATAAAAGGATCGCCAGCAAACGACGACCATCCATCACATGATGTGGCAAATGGACAAAAACTAGTGAAAGAAGTGTATGAAACATTGAGGGGAAGTCGACAATGGAATGAGAGTCTTTTAGTGATAACATATGATGAGCATGGTGGATTTTATGATCATGTCCAAACACCTTATGTCAATGTTCCTAGCCCAGATGGCAACACTGGTCCTCCACCTAATTTCTTCAAGTTTGATAGACTTGGTGTACGTGTGCCTACTATTATGGTCTCACCTTGGATCAAAAAAGGAACCGTAATGAGTAAGGCAAAAGGACCCACACCAGATTCAGAGTTTGAGCATTCTTCAATCCCAGCTACTATTAAGAAAATTTTCAACCTTAAATCCAATTTCTTGACCCATAGAGATGCCTGGGCGGGTATTTTTGAGGATGTTGTGACACAATTAACCTCTCCCAGAACTGATTGTCCAGAGGTTCTACCTGAAGTAACTCCACTGAGAAAGACAGAAGCAGATGAAGAGAGGCAATTATCCCAATTCCAGACTGAAGTAGTTCAGTTAGCAGCTGTTCTAAATGGTGACCATTTCTTGAGTAGTTTCCCTAATGAAATGGCAAACAAAATGAATGTAAGAGAAGCTCATGAGTATGTAACCGGTGCCGTGTCAAGGTTTCTTAGAGCCGGGAAAGAAGCTGTTATGCTCGGAGCAGACGAGTCCACCATTGTAAATATGAAGTCTTCCCTCACTACAAGATCCTCCACCCACCAT
>gnl_Betvu_v1.2_Bv7_172340_kzsr.t1
ATGGAAAATCGTTCCTTCGATCATATTCTAGGTTGGCTCAAATCAACCCGACCCGAAATAAACGGTTTAACCGGAAAAGAATTCAACCGGCTCAACTCCTCCGAACCTAATTCACCCAAACTTCACGTTACAAATGATGCGGTTTTTATCGACTCTGACCCAGGTCACTCTATACAAGCTATAACTGAACAAATATTCGGGTCTTCTGTAGTAAGTAACCCGGCCCTAATGTGTGGGTTCGCCCAACAAGCTAACTCGATGTCGAAACATATGCCAAAAAATGTTATGAGTGGGTTTAAACCAGAGCTTGTACCAGTTTACACCGAGTTAGCTAACGAGTTCGCCGTGTTAGATCGGTGGTTCGCTTCGGTACCCGCTTCGACTCAGCCGAATCGTTTCTATGTTCATTCAGCTACATCACATGGTGCATCAAGTAATGTAAGAAGAGATCTTATTCATGGGTTTCCACAAAAAACTATATTTGATTCATTAGATGAAAATGGTTTAAGTTTTGGGATTTATTACCAAAATATTCCTGCAACTTTGTTTTTCAAGAGTTTAAGGAAACTTAAACATGTAATTAAGTTTCATAGCTATTATTTGAAGTTTAAATTGCATGCTAAGTTAGGGAAATTGCCTAATTATGTGGTGATTGAACAAAGATACTTTGATAAGAATTTGTTTCCTGCAAATGATGATCATCCATCACATGACGTGGCAGAAGGACAGAGGTTTGTTAAGGAGGTGTATGAGACACTTAGGGCTAGTCCACAGTGGAAAGAAATGGCTTTGTTGATAACATATGATGAACATGGTGGTTTTTTTGATCATGTACCAACACCTGTTTCTGGGGTTCCTAACCCTGATGGGATTATTGGGCCTGACCCGTTTTATTTTCGGTTTGATCGGTTGGGGGTTCGGGTTCCGACTTTGCTTATTTCACCTTGGATTGATAGGGGCACTGTGATCGGAAAGCCAGATGGGCCTACTCCAACCTCAGAATTCGAACATTCCTCTATACCTGCCACTGTGAAGAGACTCTTCAACTTAAAATCAAACTTCCTTACTAGACGAGATGCCTGGGCTGGAAGCTTTGAGAAGTATTTCTACTTACGTGACTCTCCACGTGAAGATTGTCCAGAGAAGTTGCCAGAGGTTAAGGTATCACTAAGGCCATTTGGACCTAGAGAAGATGCAAAACTTTCAGAATTTCAGATAGAATTGATACAATTGGCATCTCAACTTAACGGTGACCATGTTCTTAATACGTACCCGGATATTGGCAAAAACATGACGGTAAATGAAGCCAATCAGTATGCCGAGGATGCAGTAAATCGGTTTTTAGAAGCCGGGAAAGCAGCTATTGAAGCTGGAGCTGATGATTCGGCTATCGTGACTATGAGACCGTCTCTTACAAGTCGGATTCCTGGTGGTAGCCACACCAGC
>gnl_Carpa_v0.4_evm.model.supercontig_112.31
ATGGCTTCCCGGAAAGTACCATTAGCCATCACTCTACTCCTCTACCTGATAGTTTGCTCCCAGTCTCGCAGCTTTGATAATTTACAAAAGCGCAAGAGTATCCAAGGACCAATCAAAACCATAGTGGTCCTGGTAATGGAAAATCGCTCATTTGACCACATCTTGGGTTGGCTCAAGTCGACCCGACCCGAAATCGATGGGCTGACCGGCGCTGAGTTTAACCGGTTCAATGCATCTGATATGAACTCCCCCGAGGTTTTCGTCTCGGATGATGCTGTGTTCGTTAATTCGGACCCGGGCCATTCCTTTCAGGCGATCCGGGAACAAATTTTCGGGTCGAACGACAGTTCCGCGAACCCGGCTCCGATGAACGGTTTCGTGCAACAAGCGGCGGGCATGGACCAAGGCATGGCGAAGAACGTAATGAGCGGTTTCAAACCGGAGGTTTTGCCGGTTTATACCGAGTTAGCGAATGAGTTCGCCGTGTTCGATCGGTGGTTCGCGTCGGTTCCTGCTTCGACTCAGCCAAACCGGTTTTACGTCCACTCGGCGACCTCTCACGGAGCCATGAGCAACGTGAAGAAGGATCTCATCCTCGGATTCCCGCAGAAAACCATCTTCGATTCCCTGGAAGAAGACGGGCTGAGTTTTGGAGTTTATTACCAAAATATCCCCGCTACTCTCTTCTTCAAATCCCTGAGAAAGCTAAAACACGTTACCAAGTTCCACGACTACGCACTCAAATTCAAATTGCACGCTACGTTAGGGAAGCTCCCCAACTATGTGGTGGTGGAGCAACGGTACTTTGACATTGACCTGTTTCCCGCCAACGATGATCATCCGTCGCATGACGTGGCGATCGGACAGAAGTTCGTGAAGGAGGTGTACGAGATACTGAGGAGTAGCCCGCAGTGGAAAGAAATGGCGTTATTGATAACCTACGATGAGCATGGTGGGTTCTACGATCACGTACCGACTCCTGTCTCGGGCGTGCCTAACCCGGACGGTATCATCGGACCCGACCCGTATTACTTCCGTTTCGATCGGTTGGGTGTTCGGGTCCCCACGTTCCTCATCTCGCCGTGGATTGAAAAGGGAACTGTTATCCATGAGCCAGATGGGCCTACACCAAGTTCTCAATTTGAACATTCTTCCATCCCAGCAACTGTCAAGAAGCTTTTCAACCTGAAAACAAACTTCCTGACCAAGAGGGATGCATGGGCTGGTACTTTCGAGAAGTACTTTTCCTTACGTAAAACTCCACGTGATGATTGTCCAGAATCCCTACCAGAGATAACTAGGTTATTGAGGCCATGGGGACCAAAAGAAGATGCAAGTCTCTCAGAGTTCCAAGTTGAACTGATCCAGCTTGCATCACAACTCAATGGCGATCACGTTCTGAATGCTTACCCATATATTGGCAAACAATTGACAGTGGGTGAGGCCAACAGATATGCGGAGGATGCTGTCAAGAGGTTCCTGGAAGCTGGAAAGGCAGCACTAAATGCCGGAGCTAATGAATCTGCTATTGTGACGATGAGACCGTCTCTCACAAGTCGAATTAAAGCTGGGGATGACGCCGGTTATATCAGCTCCTAC
>gnl_Carpa_v0.4_evm.model.supercontig_13.99
ATGAGAGCACCTTCATTTTCCTTCATTTTCTTGCTCTTTCTCACTCTATCATGTGTTTGGAAGCCGGCCCACTTGACTTTTGCGGCTCACCAGTGGGAGTCGCCCATCAAGACGGTTGTTGTTTTGGTAATGGAGAATAGATCCTTCGACCACATGCTTGGGTGGATGAAAAAGGCTATCAACCCTTCAATCAATGGAGTCACGGGAGATGAATGCAACCCTTTATCCACTAAGAACTCAACCACACAAACAATTTGCTTCACCGATGATGCCGAGTTTGTGGACCCGGATCCGGGTCATTCCTTTGAAGATGTGGCGCAACAGGTATTTGGGTCTGGTTCTATTCCTTCCATGACTGGTTTTGTAGAACAAGCACTTTCCATGTCTGATAATCTCTCTGACACTGTCATGAAAGGGTTTAAGCCTGGCTCTGTGCCGTTTTTGATAGATGGTTTTCTTCCATACCCGGCCCGACCCAACCCAATACGCTATTTGTCTACTCTGCTACTTCCCATGGCTCAACAAGCCATATCAAGAAGCAGCTGGCACAAGGCTACCCACAAAAAACAATCTTTGATTCTCTTCATGAGAATGGTATTAACTTTGGTATTTACTTCCCAAAAACATACCCACTTATCTGTTCTACAGAAATTTGAGGAAATTGAATTTAAGAAGGATGCTAGAAATGGGAAGTTGCCTAGCTTGACTGTAATCGAGCCAAGGTATTTTGATCTTAAGGGAATCCCCGCAAACGATGATCATCCATCTCATGATGTTGCCAATGGACAAAAGCTTGTTAAGGAGGTTTATCAGGCACTGAGAGCTAGTCCTCAGTGGAATCAGACCCTTTTAATTATTACTTATGATGAGCATGGCGGATTCTATGATCATGTCAAGACTCCTTATGTCAATGTTCCCAACCCAGATGGAAACACTGGCCCTGCGCCTTACTTCTTCAAGTTTGATAGGCTTGGTGTTCGCGTGCCAACAATTATGGTCTCTCCTTGGATTGAGAAAGGCACCGTGATAACTAGTCCAAAAGGACCTAGACCGAATTCAGAGTTCGAGCACTCCTCAATTCCGGCAACAATAAAGAAAATCTTCAACCTTTCCTCGAATTTCTTGACTCACAGAGATGCATGGGCTGGCACATTTGAGGAGGTTGTTGGGAAGCTGACCTCTCCCAGAACTGATTGTCCAGAGACGTTGCCAGAGGTGACACCTTTGAGGAGAACAGAAGCAAAAGAAGATAATGGGCTATCTGAGTTTCAGAGCGAGGTTGTTCAATTAGCAGCCGTTCTTAATGGTGACCACTTCCTCAGCAGCTTCCCAGATGAGACGGGGAAGAAGATGACTGTGAGAGAAGCTCATGATTACGTGAGAGGAGCCACTTCGCGTTTTATAAGAGCAAGCAAAGAGGCGATCAAGCTGGGAGCTGATGAATCTGCCATTGTAGATATGAGATCATCACTCACTACAAGATCTTCGATTCACAAC
>gnl_Carpa_v0.4_evm.model.supercontig_157.62
ATGCGTCGTCACCAGCAGCTCACCGCCACCATTTTCTTCCTCCTCCTGGTTCTCCTCCACCACTACGACGGAGCCAATGCAAGTCCGATCAAAACCGTGGTGGTTCTGGTGATGGAAAACCGGTCGTTCGATCACATGTTGGGGTGGATGAAAAAGCTAAACCCGGAAATCAACGGCGTCGATGGCTCCGAATTCAACACGTTGTCGGCAGGGGATCCTTCCTCCCGAAAGTTCTTCTTCAAGGACCAGTCACACTATGTAGACCCGGATCCGGGTCACTCGTTCCAGGCAATCAGAGAGCAGATATTCGGATCCAACGACACCTCTGCTGATCCTCCGCCCATGAACGGGTTCGCCCAACAGGCTTACTCAATGGACCCTTCGTTTAACATGTCGGAGGACGTCATGAATGGCTTCCATCCTCAAATGGTCCCTGTCTATCAGACTCTTGTCTCTGAATTCGCTGTCTTTGATAGATGGTTTGCTTCTGTGCCGTCGTCCACCCAACCGAATCGTCTCTTTGTACACTCGGGAACATCCGCCGGAGCGACGAGCAACATTCCCGCACTGCTGGCCAAGGGATATCCTCAGAGAACGATCTTCGATAACCTCTACGATGCCGGAATCTCCTTCGGAATATACTGGCAGAATATTCCGGCGACTCTGTTTTACAGGAACCTAAGGAAGCTCAAGTACTTCAACAAATTCCATTTCTATAGTACGTTTAAGAAGCACGCGGAACAGGGGAAGCTGCCGGGCTATGTTGTGGTGGAGCAGCGGTACACGGACTCCAAACAGGAGCCGGCGAACGACGATCACCCGTCGCACGATGTGTACCAGGGACAGATGTTCGTGAAGGAGGTGTACGAGACGCTGAGAGCGAGTCCGCAATGGAACCAGACGTTGTTCATTATCACGTACGACGAGCACGGCGGATTCTACGATCACGTGCCGACACCGGTCCATGAGGTTCCCAGCCCGGATGGAATTGTCGGACCGGAACCGTTCCTGTTCAAGTTTGATCGATTGGGGGTTAGGGTTCCTACCATCGCGGTTTCCCCTTGGATTGAGAAAGGAACAGTTGTCCATGGAACTAATGGGTCGCCATTTCCAACATCGGAATATGAGCACTCATCAATTCCGGCAACAGTGAAAAAGCTCTACAACCTGCCAACCTTCCTCACAAAGAGAGATGAATGGGCTGGCACATTCGAAGGCATTGTGCAAACCAGGACTGAACCCAGAACTGATTGTCCAGTGCAACTTCCAGAGCCTGTAAGGATCAGGAAGACAGAGGCCAATGAAGATGCCAAGCTCACAGAATTTCAGCAGGAGCTACTGCAGCTGGCAGCGGTAATGAAAGGAGAAAATATCCTGACGACTTATGCGGCAAACTTGGGGAAGGATATGACTGTCAGGGAAGGGAAAGCTTACATGAAAGATGCAGTGAAACGCTTCTTTGATGCTGCACTTTATGCTCAGAGAATGGGAGTTGACGGAGAACAGATTGTTCAAATGAGACCTTCTCTGACTACAAGACCCTCGAAAACTACAACTATCCATCCA
>gnl_Carpa_v0.4_evm.model.supercontig_317.5
ATGGAAGCCGACGCCGGTAACTCTTCCTCTTCCTTTCCCATCAAAACCGTCGTCGTTTTGATCCAAGAAAACCGATCCTTCGACCACATACTCGGCTGGTTCAAATCCCTCAACCCAGAAATCGACGGCGTCGACGGATCTGAATCCAATCCTTTATCCACATCCGACCCGGACTCCGCCCGAATTCCCTTCCGCGACAACTCCGAGTACCTCGACCCGGACCCGGGCCATTCATTCCAGGCCATCTACGAACAGGTCTTCGGAAAACCATTTAGCCCCGACCCGTACCCGGAAGTAACCATGAACGGGTTCGTCCAGAACGCAGAGAGCATTCAGCAAGGCATGGCGGAGAAGGTGGTGATGAACGGGTTTAAACCGGAGGCGTTGCCGGTGTTCAAGGATTTGGTGAAGGAGTTTGGTGTTTGCGACCGGTGGTTCTCGTCGTTACCGTCGTCGACGCAGCCGAACAGGCTGTATGTTCACTCTGCGACGTCACACGGAGCGATGAGCAACGATACGAAGAAGTTGGTTGAAGGGTTTCCGCAGAAGACAGTGTTTGAATCCATGGAAGAAAGTGGGTTTTCCTTTGGGATTTACTATCAGTCTTTCCCTAACGTGCTTTTCTACAGAAACATGAGAAAGCTTAAACACATAGACAATTTCCATCCGTACGATCTAAGCTTTAAGAGGCACTGTCGGGAAGGAAAACTTCCCAATTACACGGTAATCGAACCTAGATATTTCAACGTATTATCGGCCAAGGCCAATGATGATCATCCTAAGAACAATGTGTTGGAGGGCCAAAAACTGGTGAAGGAAATCTATGAGGCTCTAAGAGCAAGTCCCCAATGGAATGAAATCTTGTTCCTCATCGTCTATGATGAGCATGGTGGCTATTATGATCATGTTTCAACTCCCATTGACGGAGTGCCTAATCCCGATGGTTTAATTGGTCCCGAACCTTATCACTTTAAGTTTGATCGTCTTGGTATTAGGGTTCCTGTCTTTTTGATTTCTCCTTGGATTGAACCTGGAACAGTGTTACATGGCCCATCGGGTCCAGAACCAACGTCCCAGTTCGAGCACTCATCTATTCCTGCAACCTTGAAAAAGATTTTCAATCTAAAAGAGTTCTTGACAAAGCGTGATGCATGGGCAGGGACTTTTGATACTATTATCAATAGAACTACCCCTAGAGAAGATTGTCCAGAGACATTGTTAGAACCTATATTAACAAGGGATTTTGAGGTAGAAGAAGATGAAACACTAACTGAATTTCAAGAAGAGTTGGTTCAAGCAGCAGCAGTACTGACCGGAGAACACATTAAAGACATTTATCCATTTAAGCTAGTGGAAAACATGAAAGCTTCACATGGTGCAAAGTATGTTCAAGATGCTTTCAACAAATTCCTTAGCGAAAGTAAAAAGGCTAAGGATGATGGAGCTGATGGGCATGAGATTTTA
>gnl_Carpa_v0.4_evm.model.supercontig_317.7
ATGAGAAAGTTGAAATACATAGATAATTTTCATCATTACGATCTAAGCTTCAAGAGACACTGTCGGGAAGGGAAGCTTCCCAATTACACGGTGATTGAGCCTAGATATTTTAACATGTTGTCGGCTAAGGCTAATGACGATCATCCTAAGAACAATGTGATGGAGGGCCAAAAATTGGTGAAAGAAATCTACGAGGCTCTAAGATCAAGTCCCCAGTGGAATGAAATATTGTTCCTTGTCATCTACGATGAGCATGGTGGCTATTATGATCACGTCCCAACTCCCGTTGACGGAGTGCCTAATCCTGACGATTTAATTGGTCCTGAACCTTCTAACTTTAAGTTCGATCGTCTTGGTGTTAGGGTTCCTGTCCTTTTAATTTCTCCTTGGATTGACCCTGGAACAGTGGTGCACGGGCCGCCAGGGCCAGAACAAATGTCCCAGTTCGAGCACTCATCAATTCCAGCAACCTTAAAAAAGATTTTTAATCTGAAAGAGTTCTTGACAAAGCGGGATGCATGGGCAGGAACTTTTGATATTGTTATCAATAGAACTACCCCCAGAGAAGATTGTCCAGAGATATTGTCAGAACCCATATTGACAAGAGATTTCGAGGTAGAAGAAGATGAAACATTAACCGATTTTCAAGAAGAGTTGATTCAAGCAGCAGCAGCACTAACTGGAGAACATGTAAAAGACATTTATCCATTCAAGCTGGTGGAGAACATGAAAGCTTCACACGGTGCAAAGTACGTTGAAGATGCTTTCAACAAATTCCTTCGTGAAAGTAAGAAGGCCAAGGATGATGGAGCTGATGAGCATGAGATTGTTTCATTGCTTACCCAACCTACAAGAACAACTTTTCCCAAAACTTTTCTCCAAAAAGTGTTTTCGTGTTTGGTGTGTGACAAT
>gnl_Elagu_v2.0_p5_sc00052.V1.gene287
ATGGCAATCTCCAAAGCTAGACCCTCTCCTCTCCCTCTCCTCTCCTTCCAGCTGCTACTCACCCTCTCCCTCCTCCACCCTCTACATTGCTGCCATGCATCCCAACAACCCATCCAGCACATTGCAGTCCTTGTGCTGGAGAACCGGTCCTTCGATCACATGCTTGGATGGATGAAAGAGGCCTTCAACGCATCGATCGATGGCCTCAACGGCACCGAATGCAACCATAGATCCACCAAAGACCCCAATTCACCAACCATCTGTGTTTCCGACGATGCCACGTACGTCGATCCCGATCCAGATCACTCATTGCAAGGCATCAAGGAACAAGTCTTTGGCTCCGACGCTACCCCAACCATGTCAGGCTTCGTCGAACAAGCTCTAACCATCTCCGAAGACGTAGCCAACATAGTCATGAAAGGCTTCAAGCCTGACAGGGTTCCAGTTTTCACCACCCTGGTGCAAGAATTCGCAGTCTTCGATCGATGGTTCTCGGCGCTTCCTGGGCCGACACAGCCTAACAGGCTCTTCGTCTATTCTGCCACCTCCCATGGGGCGACGAGCACCGACAAGAAGCACCTAGCTTTAGGGTATCCGCAGAAGACCATCTTCGACTGTCTTGATGATGATGGCTTGGACTTCAATATCTACTTTAGTAGTGCTCCGACAACGCTGTTCTATAGGAATTTGAGGAAGCTGAAATACGTGAGAAAATTCCATACGTTTGGTACGTTCATGGATCATGCAAGGGATGGGAGGCTGGCAACGCTTAGTGTGCTCGAGCCAAGGTACTTCGATATTGCTTCCGATCCTGCAAATGATGACCATCCATCGCATGATGTTGCCAATGGGCAGAAGCTTGTGAAGGAGGTGTATGAGGCTCTAAGAGCTAGTCCTCAGTGGAATGAGAGCCTTTTGCTCATCACGTACGACGAGCATGGTGGATTTTACGACCATGTTCCGACTCCTAATGTCGGCATTCCAAGTCCTGATGGGATTGTAGGGCCTGCACCATATAACTTCACTTTCGATCGGCTGGGAGTTCGAGTTCCGACCATTGCAGATTCCCCTTGGATCAAGAAAGGAACAGTGGTGACAAGGCCAAATGGACCAACTCCAAACTCAGAATTCGAGCACTCTTCAATCCCTGCAACTATAAAGAAGATATACAACCTCACCTCAGATTTCTTGACTCAGAGAGATGCTTGGGCTGGGACCTTCGAGGGCATCGTCGGTGAACTAACCTCGCCAAGGACAGATTGTCCCGAAGTGTTGCCAGATGTGACTCCTCTGAGGATGACTGGAGCAAAAGAAGACAGCCCACTATCAGAGTTTCAGAGTGAGATAGTCCAACTGGCTGCTGCTCTCAGTGGTGATGATTACTCGAGCAGCTCGAGTTTTATGACTGTTAAGGAAGCTGATGGCTTTGTGAATGATGCTATGTCAAAATTCTTTCAAGCAAGCAAAGAAGCCTTGTACTTGGGTGCAGATGAATCAGAGATAGCCAGCTACTTGAAAGCTCAGGGCAAGAAGATTTCCAAAAGGTGGAGGCAAGGGGGCTCCAACTCCACCATTGTTGTAGAACGTCTAACAAAAGAGCAATCCAAGCTGGACCATCTCCAAGTAGGTTTCTCCTTCTTGTGGATTCTGTTGGATGAGATT
>gnl_Elagu_v2.0_p5_sc00084.V1.gene73
ATGGAAGGCTCCCGGCGGACGCGGCTCCTGGTGGCGTCCCTCTTATTGTTCTACCTTCTGGCGTCGGCTCACTGCCTGGACTCGAGCTGGGGCAAGAAGAAGAAGAGGAAGCACGAGATTAAGGGGCCCATCAAGACGGTGGTGGTTCTGGTGATGGAGAACCGCTCCTTCGACCACATGCTGGGCTGGCTCACCACCAAGTCCTCCCGCCCGGACATCGACGGCCTCACCGGCCGGGAGTCCAACCGCCTCAACGCCTCCGACCCGGACTCCCCGGAGATCTTCGTCTCGGACGACGCCGTCTTCGTGGACTCGGACCCGGGCCACTCCTTCCAGGCCATCCGCGAGCAGATCTTCGGCTCCGCCGACGCCTCCGCCGAGCCCGCCCCCATGAACGGCTTCGCCCAGCAGGCCCACTCCATGGGCCTCGGCATGGCCCGCACCGTCATGGGTGGGTTCAGCCCCGATGCCGTCCCCGTCTACGCCGCCCTCGCCGACGAGTTCGCGGTGTTCGACCGCTGGTTCGCCTCGGTCCCGGCGTCCACCCAGCCCAATCGCTTCTACGTCCACTCCGCCACGTCCCACGGCGCCATGTCCAACGTCCGCAAGGACCTCATCCACGGATTCCCCCAGAAGACCATCTTCGACTCCCTGGACGAGGATGGCCTCTCCTTCGGCATCTATTACCAGAACATCCCGGCCACCCTCTTCTTCAAGAGCCTCCGCAAGCTCAAGCACCTGCTCAGCTTCCACAGCTACACTCTCTCCTTCAAGCTGCACGCCCTCCTCGGGAAGCTCCCCAACTACGTCGTCGTCGAGCAGCGCTACTTCGACATCGATCTCCTGCCGGCCAACGATGACCACCCCTCCCACGACGTCGGCAGGGGCCAGAGCTTCGTCAAGGAGGTCTACGAGACGCTGCGGGCCAGCCCGCAGTGGGACGAGACCGCCCTGATCATCACTTACGACGAGCACGGCGGGTTCTACGACCACGTCCCCACGCCCGTCTCTGGGGTGCCCAACCCGGACGGCATCATCGGCCCCGACCCCTATTACTTCAAGTTCGACAGGCTGGGGGTCCGGGTCCCTACCATTCTCATCTCTCCCTGGATTGAAAAGGGCACGGAGAAGCTTCCTGAGGTGAAGACGCTGAGGCCTTTTGGGCCTAGGGAAGATGCAACTCTCTCAGAGTTTCAGATGGAGCTGATACAACTCGCCTCTCAGCTGAATGGTGACCATGTCCTCAACACGTATCCAGAAATCGGCAAGGGCATGACTGTGGCTCAGGCAAACAGATATGCGGAGGATGCAGTTGCAAGGTTTCTGGAAGCAGGAAGGGCTGCACTGAGGGCTGGAGCAAATGAGTCTGCCATAGTCACCATGCGGCCTGCCCTCACTAGCAGGACTTCTGGGGGGGCTACCAATCCATCCCTTCAAAACATTTATATTCAG
>gnl_Elagu_v2.0_p5_sc00253.V1.gene93
ATGCCAAAATCCAAGACCACAACCCAACTCTCCCTTCCCCTCGTTCTTCCCCTCCTCATCACCTCTCTTCTCCACCACCCACATTGCCTCAATGCAGCCCAACAGCAGCCCATCAAATCCATCGTAGTTCTCATCTTGGAGAACCGCTCCTTCGACCACATGCTCGGCTGGATGAAGCAATCCATCAACCCGGCCATCGACGGCCTCACCGGCAACGAATGCAACCCGCATTCCACCGCATCCCCCAATTCGGGGCGCGTCTGCGTCTCCGACGATGCGCAGTTCGTCGATCCCGATCCCGGCCACTCCTTCGAGGACGTAATGGAGCAGGTCTTCGGCTCCGGCACCACCCCCTCCATGTCGGGATTCGTCCAGCAGGCCCTCACCATCTCCACCAACCTATCCGACACCGTCATGAAAGGGTTCAAGCCGGAGAGCGTGCCGGTCTTCGCCTCCTTGGTCCAAGAATTCGCGGTGTTCGACCGGTGGTTCTCGTCGATTCCCGGTCCGACGCAGCCCAACAGGCTGTTCGTCTACTCTGCTACATCCCATGGCGCGGTGAGGCATGATAAGTGGAATCTGATCCGAGGGTATCCCCAAAAGACCATCTTTGATTCGCTTCAGGAGGATGGATTGGATTTTAATGTCTACTTTCAGAACATTCCCACTACTCTGTTCTACAGGAATTTGAGGAGAGTCAAGTATGTTTCAAAATTTCATCTTTTCAAAGCCTTCAAGGATCATGCAAGGAAGGGGAAATTGAGTAATTTGAGTGTGATCGAGCCGAGGTACTTCGATCTGGTGGAGCTACCAGCCGACGATGATCATCCTTCGCATGATGTTGCTAACGGGCAGAAACTGGTTAAGGAGGTCTATGAGGCATTGAGGTCCAGCCCGCAGTGGAATGAGAGCCTCTTGATCATATCTTATGATGAGCATGGTGGGTTCTATGATCATGCCACCACTCCTTACAGAGGTGTTCCGAATCCTGATGGAATGATGGGGCCTGAGCCATTCTTCTTCGGGTTTGATCGGCTGGGAGTTCGGATTCCGACGATCATGGTCTCACCCTGGATCAAGAAAGGAACAGTGGTAAACAGAGCAAATGGACCAAGTGCAAGCTCAGAATATGAGCACTCTTCGATACCTGCAACCATAAAAAAAATGTTCAACCTCACATCAGATTTCTTGACAAGGAGAGATGCATGGGCAGGGACGTTTGGGCACATTGTAGGTGAATTATCATCACCAAGGACAGATTGCCCAGAAGTTCTGCCAGATGTAACTCCTTTAAGACAAGCCAAAGCGAAGGAAGATAACTGGCTTTCAGAGTTTCAGGGCGAGTTGGTTGAGTTGGCTGCTGTTCTAAATGGTGACTATTTCTTAAGCAGCTTCGGCCGTGAAATGAGCAGGAAGATGACCGTCAAGGAGGCAAGTGCATATGTAAACCAAGCTGTTTCAAGATTCCTGCAAGCAAGCAAACAAGCCATCAGGTTGGGTGCAGATGAATCAGCCATTGTAAATATGAGGTCATCTCTGACATCCACCACTACAACCCCA
>gnl_Elagu_v2.0_p5_sc00332.V1.gene22
ATGCCGGCAGAGAGCTTGGCCCAGGGGGGCCAGATCAAGAGGGTGGTGGTACTGGTCCAGGAGAACCGGTCGTTCGACCACATGGTGGGCTGGATGAAGTCTCTCAACCCGGAGATCGACGGCGTCACCGGCCAAGAGTCCAACCCCCTCTCCACCACCGACCCCAACTGCCCCGTCATCCACTTCGGCGACCGAGCCACGTACGTCGACCCGGACCCGGGCCACTCCATCCAGGCCATCTACGAGCAGGTCTATGGGATCCCTTTCTCGGCCGGCGAGACCCCCATCACGCCGCCGGGGGTGACGGAGCCGCCTATGAACGGGTTCGCGCAGGAGGCCGAGAGGGAGAAGGAGGGGATGTCGGAGACGGTGATGAACGGGTACCCGCCAGCGGCGGTGCCGGTGTACGAGGCACTGGTACGGGAGTTCGCGGTGTGCGACCGCTGGTTCGCGTCGATCCCGGCGTCGACGCAGCCGAACAGGCTGTACGTGCACTCGGCGACGTCGCACGGGCTGACGAGCAACGACACGAAGAAGCTGGTGGAGGGGTTGCCCCAGAAGACCATCTTCGACTCGCTCTACGAGGCCGGCTACTCTTTCGGCATCTACTACCAGTACCCGCCCTCCACTCTCTTCTACAGGAATCTGAGGCAATTAAAATACATTGGCAACTTCCATCAATTTGATCTGGACTTCAAGAGGCACTGCAAGGAAGGGAAGCTGCCCAACTATGTCGTCATCGAGCAACGCTACTTCGACCTCAAAATCCTGCCTGGGAATGACGATCACCCCTCCCATGATGTCTCGGAGGGGCAGAAGTTGGTGAAGGAGGTTTATGAGGCACTGCGATCTAGTCCTCAGTGGAAGGAAATCTTGTTCATAGTAACCTATGATGAGCATGGAGGCTTCTACGACCATGTCCCAACCCCTGTAGGGGTTCCAAGCCCTGATGACATTGTGGGTCCCGAGCCGTTCTACTTCAAGTTTGATCGCCTTGGCGTCCGTGTCCCAACCTTATTTATTTCCCCGTGGATTGAACCTGGAACAGTGGTTCATAGGCCATTAGGGCCATACTCCTCATCGGAGTTTGAGCATTCTTCTATTCCTGCAACCGTGAAGAAAATTTTCAATCTGAAGGAGTTTTTGACCAAACGTGATGCATGGGCTGGCACATTTGAAATTGTTCTCACACGGACGACCCCAAGAACAGATTGCCCAGTAGTCTTGCCTGAACCTAAGAAGATGAGAACGACTGAAGCTGCAGAGGATGCAAAGCTGTCAGAGTTTCAGCAAGAGTTGGTGCAGCTGGGAGCGACACTAAATGGTGATTGCACGAAAGAAATTTATCCACACAAACTGGTGGAGGGCATGACAGTTGCAGAGGGTGCTCAGTATGTCCGTGATGCCTTCAAGACATTCTTAGAAGAATGTGAGAATTGCAAGAAGAAGGGGGCAGGAGATTCACATATTGTAGTCGTGAAGCCTGCAATGGAGCCAGTTGTTCGGAGGAAGAAATCATTTGCTCAAAAGATGTTCGCTTGTTTGGTATGCAACCAATCC
>gnl_Elagu_v2.0_p5_sc01878.V1.gene1
ATGGCAAGCTCGAAGTCCAGACCCTGTTTTGCCCCCCTTCCCTCCTTCCTGCTACTCCTAACCCTCTCCCTTCTCCACCCTCTGCGTTGCTCCCATGCAGCTCAGCAACCCATCCAAGCCATCGTAGTCCTCGTGCTAGAGAACCGGTCCTTCGATCACATGCTCGGATGGATGCAAAAGGCCCTCAACTCATCCCTCAATGGCCTCACAGGCACCGAATGCAACCATCAATCCACCATAGACCCCAATTCACCGAGCATCTGTTTTTCCGACGATGCCCTTTACGTGGAACCCGATCCAGACCACTCATTCCAGGGCGTCAAGCAACAAGTCTTCGGCTTTGGCACCACTCCATCCATGTCAGGCTTTGTAGAACAAGCTCTAACCATCTCTGAGGACTTGGCCAACATTGTCATGAAAGGCTTCAAACCTGAGAATTTGCCGGTTTTCGCCTCCCTGGTGCAAGAATTCGCAGTCATTGATCGATGGTTCTCATCACTTCCAGGGCCGACACAGCCTAACAGGCTCTTCGTGTATTCTGCCACCTCTCACGGGGCCACAAGCCATAATAAGTTGAAGCTATTTGAAGGGTATCCGCAGAAGACCATCTTCGACTCTCTTCACGATGATGGTTTGGACTTCAATATCTACTTTGAGAGTGCTCCGACGACACTGTTGTATAGGAGGTTGAGGAAGCTGAAGTATGTGTCCAAATTCCATAAGTTTGGGACCTTTATGGATCATGCAAGGGATGGGAGGCTGGCAAAGCTTAGTGTGCTCGAGCCGAGGTACTTCGATCTCGATGACAGCCCTGCAAATGATGACCATCCTTCGCATGATGTTGCCAATGGGCAGAAGCTGGTAAAGGATGTGTATGAGGCTCTGAGAGCTAGTCCTCAGTGGAATGAGAGCCTTTTGATCATCACATATGATGAGCATGGGGGGTTTTATGACCATGTTGCGACTCCTAATGTTGGTATTCCAAGTCCTGATGGGATTATCGGGCCTGAACCTTATAATTTCGGCTTTGATCGGCTGGGAGTTCGAGTTCCCACGATTGCGATATCCCCATGGATCAAGAAAGGAACAGTGGTGACCAGGCCAAATGGACCGACTCCAACCTCAGAGTTTGAGCACTCTTCAATCCCTGCAACCATAAAGAAATTGTACAACCTCACCTCGGATTTCTTGACTCAGAGAGATGCTTGGGCTGGGACCTTTGAGAGCATTCTCAGTGAGCTAACCTCGCCAAGAACAGACTGCCCTGAAGTTTTGCCAGATGTGCCGCCTCTGAGGGCAACAGGAGCGAAAGAAGAAAAACTACTATCAGAATTTCAGGGAGAGATAGTCCAATTGGCTGCTGTTCTCTGTGGTGATGGTCATTCAATCAGCTTAAACACTATGACTGTTAAGGAGGCTCATGGATATGCAAAAAATGATGTCTCGAGATTCCTTCAAGCAAGCAAAGAATCCTTAAAATCGGGTGCCGATGAATTAGAGATAGTAGATATGAGAGCCTCACTGAATGCTAGAACCACAAGCCCA
>gnl_Eucgr_v2.0_Eucgr.E01780.1
ATGGTATCCGAGAGCAGCGCCGCCGCCGCTCAGGCATGTCCCATCAAGACGGTGGTCATTCTGGTCCAGGAGAACCGCTCCTTCGACCACATGCTCGGCTGGATGAAGTCCCTCAACCCCGACATCGACGGCGTCGACGGCACTCAGTCCAACCCTTTGTCGGTCGCCGACTCCAACTCGCTCCGCGTCACCTTCGGCAACTCGGCCGTGTACGTCGACCCCGACCCGGACCACTCCTTCCAGGCCATCTACGAGCAGGTCTTCGGCGAGCCGTGGGACGACGCCACCTCGCCGTCCAAGAACCTGCTCCCGGCCATGGAAGGGTTCGCGCAGAACGCGGAGCGGAAGCAGCAGGGGCTGTCCGAGTTCGTCATGAACGGGTTCAGGCCGGAGGCCGTGCCGGTCTACAGGGAGCTGGCCTCCGAGTTCGCCGTGTGCGACCGGTGGTTCGCGTCGATCCCGACGTCGACGCAGCCGAACAGGCTGTACGTGCACGCGGCGACCTCGTGCGGCGCGACGGGGAACGACACGCAGAAGCTGGCCGAAGGGTACCCGCAAAGGACCGTCTTCGAGTCCATGCACGAGGCCGGCCACAGCTTCGGGATCTACTACGCTTACCCTCCGTCTACCCTTTGTTACAGGAACCTTAGAAAACCAAAGTACTTGAAACATTTCCATCAGTTCGACCTGCATTTCAAGAGACATGCGAAGGAGGGGAAGTTGCCGAACTACACCGTGATCGAGCAAAGGTACTTCGAGCTGTCTCATATCCCCGGTAACGACGACCACCCGTCTCACGACATCTCCGAGGGGCAGAAGTTCGTGAAGGAGGTGTACGAGGCGTTGAGATCGAGCCCTCAGTGGAACGAGATCCTGTTCGTGATTGTCTACGACGAGCACGGCGGCTTCTACGACCATGTCCCGACGCCGGTGGAGGGCGTCCCGAGCCCGGATGGCATCGTCGGGCCTGCTCCTTACAGCTTCAATTTCGACCGTCTCGGGGTCCGAGTGCCGGCGATATTGGTCTCTCCTTGGATTGAACCCGGAACAGTGTTGCATGAGCCTTCAGGGCCGTATCCCACGTCCCAGTTCGAGCATTCCTCAATCCCAGCGACGGTCAAGAAGATCTTCAATCTACCGAGTTTCCTAACGAAGCGCGACGAGTGGGCAGGCACCTTCGACGTTGTCCTGAACCTGAACAGGACCAGTCCAAGAACCGATTGCCCAGTGACTTTGCCAGATCCGGTGAAGCTGAGAGAATCAGGGCCAAAAGAGGCAGCACAGCTCAACGACTTTCAGGAACAGCTGGTTCAATTGGCCGCGACGATGAACGGGGACCATAAGAAGGACATCTATCCGCACAAGCTGGTGGAGAACATGACGGTGGTCGAAGCCGTGAAGTACGTCGAATCGGCTTTCGAAATGTTCTGTCGCGAACGCGAAGAAGCCTCCGAGATTGGCTCGAACGATGCCAGCGTGGACGGCCAAGCCGATGAATCGACTCGGCCGGCATCCGGAAATTTTTTCCAGAGGTTGTTTTCTTGTGTGATTTGTGATCAT
>gnl_Eucgr_v2.0_Eucgr.J00693.1
ATGGAGAACCGGTCCTTCGACCACACGCTGGGTTGGATGAAGCGCCTCAACCCGGCCATCAACGGCGTCGACGGCTCTGAGTCCACCCCGCTCTCCACCGCCGACCCCAACTCCACCCGGTTCTACTTCGACGACCGCTCCCACTACGTGGACCCAGACCCGGGCCACTCCTTCCAGGCGATCCGGGAGCAGATATTCGGGTCCGACAACACGTCGGCGGACCCGCCCCCGATGGACGGGTTCGCCCAGCAGGCCTACTCGATGGACCCGTCCATGAACATGTCGAGGGACGTCATGAGCGGGTTCAACCCCGATATGGTCGCCGTCTACAAGGCCCTCGTCTCCGAGTTCGCCGTCTTCGACAGGTGGTTCGCGTCTGTGCCGTCGTCGACCCAACCGAACCGCCTCTACGTGCACTCTGGCACGTCGGCAGGCGCCACCAGCAACATCCCCGCCCTCCTCATCAAGGGCTACCCGCAGCGCACCATCTTCGAGAACCTTTACGACGCCGGCCTCTCCTTCGGGATTTACTTCCAGAACATCCCCGCCACGCTCTTCTACCGCAACCTCCGGAAGCTCAAGTACCTCACCAAGTTCCACCCGTACGGCCTCTCCTTTAAGAATGACGCCAGGCGGGGGAAACTCCCGAACTACACCGTCGTGGAGCAGCGCTTCATGGACACCAAGCTGGCGCCCGCCAACGACGACCACCCGTCGCACGACGTGTACCAGGGGCAGATGTTCGTGAAGGAGGTGTACGAGACGCTCAGGGCGAGCCCGCAGTGGAACCAGACGCTGCTACTGATCACGTACGACGAGCACGGCGGGTACTTCGATCATGTTCCCACGCCGGTCCGCGGGGTCCCCAGCCCGGACGGCATCGTGGGGCCCGAGCCCTTCAACTTCACGTTCAACCGGCTGGGTGTGAGGGTCCCCACCATTGCAATTTCGCCTTGGATCGAAAAGGGCACCGTTGTCCATGGGCCCAACGGGTCGCCCTCTCCGACGTCCGAGTACGAGCACTCCTCAATCCCTGCAACAGTCAAGAGGCTTTTCAACCTCAGCGCGCCTTTCCTCACTAAGCGAGATGCATGGGCTGGCACATTCGAGGGCATCGTGCAAACACGCACTCAACCAAGAACTGATTGTCCAGAGAAACTCCCGACTCCAGTCAAGATCAGGAAAGGCGAGGCTAAGGAAGACGCCAAGCTAAGCGAATTCCAGCAGGAGCTCATGCAGCTCGCAGCGGTGCTGAAGGGCGAACACATTTTCTCAAATAACCTGGAGAGTTTCGGGAAGGAGATGACCGTCAAAGAAGGGAAGGAGTACATGGAGGATGCAGTCAAGAGCTTCTTTGAGGCGGGTCTTTATGCCAAGAAAATGGGTGTTGATGAAGAGCAGATTGTGAAGATGAGGCCTTCACTCACCACAAGGCCATCATCAAAACCC
>gnl_Eucgr_v2.0_Eucgr.J00692.1
ATGTCTGACCGGAAGAAAAGAAGCTCGCTCTCTCCGGCCGCCGCCGCCCTCCTCCTCCTCCTCCTCGCCGCCGCCGCCGCCTTCTCCTCCCGCGCCGCGGCGGTGGCCCAGAGCCCCATCAAGACGGTGGTCGTCCTGGTGATGGAGAACCGGTCCTTCGACCACATGCTGGGGTGGATGAAGCGCCTCAACCCGGCCATCGACGGCGTCGACGGCTCCGAGTCGAACCCGCTCTCCACCTCCGACCCCAAATCCACCCGGTTCCACTTCGACGACCGCTCCCACTACGTGGACCCGGACCCGGGCCACTCGTTCCAGGCGATCCGGGAGCAGATATTCGGGTCGAACGACACGTCGGCCGACCCGCCTCCGATGCAGGGGTTCGCGCAGCAGGCCTACTCGATGGACCCGTCCATGAACATGTCGCGGAGCGTGATGAGCGGGTTCCACCCGGACATGGTCGCCGTCTACAAGGCCCTCGTCTCCGAGTTCGCCGTCTTCGACAGATGGTTCGCGTCCGTGCCGTCGTCGACCCAGCCGAACCGCCTCTACGTGCACTCCGGCACGTCGGGAGGCGCCACCAGCAACATCCCTGCCCTCCTCGCCCTGGGCTACCCGCAGCGCACCATCTTCGAGAACCTCGACGACGCCGGGCTCTCCTTCAGGATTTACTACCAGAACATCCCCGCCACGCTCTTCTACCGCAACCTCCGGAAGCTCAAGTACGTCCCCAAGTTCCGCTCGTACAGCGCCTCATTCGCGGCGGACGCGAGGCAGGGGAACCTCCCGAACTACGCCGTCATCGAGCAGCGCTACATGGACACCAAGGAGGAGCCCGCCACGGATGACCACCCGTCGCACGACGTGTACCAGGGGCAGATGTTCGTGAAGGAGGTGTACGAGACGCTCAGGGCGAGCCCGCAGTGGAACCAGACGCTGCTGCTGATCACGTACGACGAGCACGGCGGGTTCTTCGATCATGTTCCCACGCCGGTCCGTGGGGTCCCCAGCCCGGACGGCATCGTGGGGCCCGAGCCCTTCAACTTCACGTTCAACCGGCTGGGTGTGAGGGTCCCCACCATTGCGGCTTCGCCTTGGATCGAAAAGGGCACCGTTGTCCATGGGCCCAACGGCTCGCCCTTTCCGACGTCTGAGTACGAGCACTCCTCAATCCCTGCAACAGTCAAGAAGCTTTTTAACCTCAGTGCGCCTTTCCTCACTAAGCGAGACGCATGGGCTGGCACGTTCGAGGGCATCGTGCAAACACGCACTGAACCGAGAACTGATTGTCCAGAGAAACTCCCGACTCCAGTCAAGATCAGGAAAGGCGAGGCTAATGAAGATGCCAAGCCAAGCGAATTCCAGCAGGAGCTCTTGCAGCTCGCAGCGGTGCTGAAGGGTGATCACATTTTCACAAGTTACCCGGAGAGGTTCGGGAAGGAGATGACCGTCAAAGAAGGGAAGGAGTACATGGAGGACGCAGTCAAGAGTTTCTTTGAGGCGAGTCTTTATGCCAAGAAAATGGGTGTTGATCGAGAGCAGATTGTGAAGATGAGGCCTTCACTCACCACAAGACCATCAAAACCC
>gnl_Eucgr_v2.0_Eucgr.L01504.1
ATGAAAGCAAAGCCGACTAGAATGCCATCTCCATTTTCCTGCCTCTTCCTGCTCTTCCTCTCTCTCTCCCATGTCTCCTCAGCCCCGCAGCAGCAGCAGCAACCCATCAAGACCATCGTGGTGTTGGTGCTGGAGAACCGGTCCTTCGACCACATGCTCGGATGGATGAAGAAAACCATCAACCCCATGATAAATGGCGTCACGGGAGACGAGTGCAATTCCGTCTCCACCAACAACTCGAAGCCCCAGTCGATTTGCTTCACCGACGATGCTGAATTCGTGGATCTTGATCCGGGGCATTCCTTTGAGGACGTGGCTGAACAAGTGTTCGGCTCTGGGGAAATTCCTTCCATGTCTGGCTTCGTGGAGCAGGCGCAGTCCGTGTCAGAAGACCTCTCTGAGATTGTCATGAAAGGATTCAGCCCGGAATCAATTCCTATATTTACAGCTCTTGTCAAGGAATTCGCAGTCTTCGATAGGTGGTTCTCTTCGATTCCAGGACCAACGCAACCCAACAGGCTCTTTGTGTACTCTGCCACTTCTCACGGATCAACCAGTCACATTGTGAGGCAACTAGCTGCTGGGTACCAGCAAAAGACCATCTTTGATTCGCTTTATGAGGACGGTTTGGACTTCGGCATCTACTTCCAGAACATACCCAGCACTCTGTTCTACAGGAATTTGCGGAAACTGAAGTACATCTCCAATCTCCACCTATACGATTTTAAGTTCAAGAGAGACGCAAGAAATGGGAGGCTGCCCAGGTTGACCGTGATCGAGCCGAGATACTTTGATCTCAAGGGCCTGCCGGCTAACGATGATCATCCATCGCATGATGTTGCTAATGGGCAGAAGCTCGTGAAGGAGGTTTATGAAACATTGAGGGCGAGTCCTCAATGGAATGAGACCCTTTTGATCATCACATACGACGAGCATGGTGGGTTCTATGACCATGTCAGAACTCCATATGTTGATGTTCCTAACCCGGATGGTAATACTGGCCCTGCCCCCTTTTTCTTCAAGTTTGATCGACTCGGGGTTCGTGTGCCAACGATTATGGTCTCTCCTTGGATTAAAAAAGGAACTCGTAAGTTACTCTTTCTCTTGCGTGATGCTTCATCCTTTTTCCAGCAG
>gnl_Eucgr_v2.0_Eucgr.D01048.1
ATGGCTTCCGGCGCGAACCCCTCCTCGTACCCCATCAAAACGGTGGTCGTTTTGGTTCAGGAGAACCGCTCCTTCGACCACATGCTTGGGTGGATGAAGTCCCTGAACCCCGAGATCGACGGCGTCACGGGCAAAGAGTCCAACCCCTTGTCCACGACGGACCCAAGTGCCGGCAGCGTCTCCTTCAGCGACGGAGCCGCCTACGTGGACCCCGACCCGGGCCACTCAATCCAGGCCATCTACGAGCAGGTCTTCGGCGAGCCGTGGAGCGAGGAATCTGCCTCCAAGAAGCTGCCCCCGAAGATGGACGGTTTCGCCCAGAACGCGGAGCGGACCGAGAAGGGGATGGCGCAGACGGTGATGAGCGGGTTCACGCCAGACTCGGTCCCGGTCTACAAGGAGCTGGTGAGTGAGTTCGCAGTGTGCGACCGGTGGTTCGCATCGGTGCCCGCGTCGACGCAGCCGAACCGGCTGTTCGTGCACTCAGCAACGTCGCATGGCGCGACGAGCAACGATACCAAGAAGCTCATCGAAGGGTTTCCACAGAAGACCATATTCGAGTCGATGGACGAGGCCGGATTCACGTTCGGGATCTACTACCAGTATCCTCCGGCCACTCTCTTCTATAGGAACCTCAGAAAGCTGAAATACCTGAAGAACTTCCATCAGTTTGACCTTCACTTCAAGACGCATTGCAGAGAAGGGAAGCTACCAAATTATGTGGTGGTGGAGCAGAGGTACCTCGACCTGTCGATATTACCTGGGAACGATGATCACCCTTCTCACGACGTCTCTCAAGGTCAGAAATTCGTAAAGGAAGTGTACGAAGCATTGAGATCCAGCCCTCAGTGGAATGAGATGTTGTTCCTGATCACGTATGATGAACATGGTGGCTTTTACGATCATGTCCCGACCCCAGTGCATGGCGTCCCGAGCCCCGATGGCATCGTCGGTCCCGATCCATACAAGTTTCAGTTCGACCGTCTCGGGGTCAGAGTCCCGGCCATCTTCATTTCTCCGTGGATTGATCGCGGAACAGCCGAAGGGACGCATCATACGTCACAGTACGAGCACTCCTCAATAGCAGCAACGGTGAAGAAGATCTTTAACTTGAGGCATTTCCTGACAAAACGCGATGAATGGGCGGGCACCTTTGAGGTGGTCTTGAACAGAAGTAGTCCAAGAACAGATTGTCCAGTCACATTATCTGATGCTGCGAAATTGAGAGAAGCCGGAGCTAAAGAAGATGCGAAGCTCAATGATTTTCAAGAAATCCTGGTGCAAATGGCCGCGACATTGAACGGGGATCACAAGAAGGACATCTACCCGGACAAGCTAGTCGAGAACATGACCGTTGGCGAAGCTGCTAAGTACGTGAAGGATGCACACGAGGCATTTTGTGATCACTGCCATAAAGCCATAGACAGTGGTGCGGACGAAGATGAGATTGTTGTTCTAGCGACGAGATCGACCAGAGGAACGCCCAAAAACTTCGCTCAAAAGTTATTTTCCTGCATAATCTGCGATAAC
>gnl_Eucgr_v2.0_Eucgr.L01820.1
ATGGCTTCCGGCGCGAACCCCTCCTCGTACCCCGTCAAAACGGTGGTCGTTTTGGTTCAGGAGAACCGCTCCTTCGACCACATGCTTGGGTGGATGAAGTCCCTGAACCCCGAGATCGACGGCGTCACGGGCAAAGAGTCCAACCCCTTGTCCACGACGGACCGAAGTGCCGGCAGCGTCTCCTTCAGCGACGGAGCCGCCTACGTGGACCCCGACCCGGGCCACTCAATCCAGGCCATCTACGAGCAGGTCTTCGGCGAGCCGTGGAGCGAGGAATCTGCCTCCAAGAAGCTGCCCCCGAAGATGGACGGTTTCGCCCAGAACGCGGAGCGGACCGAGAAGGGGATGGCGCAGACGGTGATGAGCGGGTTCACGCCAGACTCGGTCCCGGTCTACAAGGAGCTGGTGAGTGAGTTCGCAGTGTGCGACCGGTGGTTCGCATCGGTGCCCGCATCGACGCAGCCGAACCGGCTGTTCGTGCACTCAGCAACGTCGCACGGCGCGACGAGCAACGATACCAAGAAGCTCATCGAAGGGTATCCACAGAAGACGATATTCGAGTCGATGGACGAGGCCGGATTCACGTTCGGGATCTACTACCAGTATCCTCCGGCCACTCTCTTCTATAGGAACCTCAGAAAGCTGAAATACCTGAAGAACTTCCATCAGTTTGACCTTCACTTCAAGACGCATTGCAGAGAAGGGAAGCTACCAAATTATGTGGTGGTGGAGCAGAGGTACTTCGACCTGTCGATATTACCTGGTAACGATGATCACCCTTCTCACGACGTCTCTCAAGGTCAGAAATTCGTCAAGGAAGTGTACGAAGCATTGAGATCCAGCCCTCAGTGGAATGAGATGTTGTTCGTGATCACGTATGATGAACATGGTGGCTTTTACGATCATGTCCCGACCCCGGTGCATGGCGTCCCGAGCCCCGACGGCATTGTCGGTCCCGATCCATACAAGTTTCAGTTCGACCGTCTCGGGGTCAGAGTCCCAGCCATCTTCATTTCTCCGTGGATTGATCGCGGAACAGTTTTGCATAAGCCGAAGGGACCGCGTCATACGTCACAGTACGAGCACTCCTCAATAGCAGCAACGGTGAAAAAGATCTTTAACTTGAGGCATTTCCTGACAAAACGCGATGAATGGGCGGGCACCTTTGAGGTGGTCTTGAACAGAAGTAGTCCAAGAACAGATTGTCCAGTCACATTATCTGATGCTGCGAAATTGAGAGAAGCCGGAGCTAAAGAAGATGCGAAGCTCAATGATTTTCAAGAAATCCTGGTGCAAATGGCCGCGACATTGAACGGGGATCACAAGAAGGACATCTACCCGGACAAGCTAGTCGAGAACATGACCGTTGGCGAAGCTGCTAAGTACGTGAAGGATGCACACGAGGCATTTTGTGATCACTGCCATAAAGCCATAGACAGTGGTGCGGACGAAGATGAGATTGTTGTTCTAGCGACGAGATCGACCAGAGGAACGCCCAAAAACTTTGCTCAAAAGTTATTTTCCTGCATAATCTGCGATAAC
>gnl_Eucgr_v2.0_Eucgr.B02259.1
ATGAAGTCGCCGCGGCGACCGACGCTCGCCGCGCTGTTCTTCCTCTTCCTCGTCGCCTCCTCCCAATCCCTCGACCTGAACCGCCGGGGGAAGCACAAGATCGATGGGCCCATCAAAACCCTCGTCGTCATCGTCATGGAGAACCGCTCCTTTGACCACGTCCTGGGGTGGCTCAAGTCCACCCGCCCCGACATCGACGGCCTGACGGGCCAGGAGTCGAACCCGCTCAACGTGTCGGACCCGGGCTCGCCCTCCGTCCGGGTCGCCGACGACGCCGTCTTCGTCGATTGGGACCCGGGCCACTCCTTCCAGGCGATCCGGGAGCAGATATTCGGGTCCGAGGACAGCTCCGCCGATCCGAACATGAAGGGGTTCGCCCAGCAAGCGGAGGGCATGGAAGAGGGCAAGTCCAAGACCGTCATGAGCGGGTTCAAACCGCGCCTCCTGCCGGCTTACACCGCGCTGGCGAACGAGTTCGCGGTGATCGACCGGTGGTTCGCATCCGTCCCGGCCTCGACCCAGCCGAACCGGTTCTACGTCCACTCGGCCACCTCTCATGGCGCCACCAGCAACGTCCGCAAGGACCTGGTCCACGGGTTCCCTCAAAAGACGATATTTGATTCTCTGGAGGAGAGCGGGCTCAGCTTCGGGATATATTACCAAAATATCCCCGCCACCATGTTCTTCAGCAGCCTCAGGAGGCTGAAGCACATCACCAAGTTCCATAGCTACTCTCTGAAGTTCAAATTGGATGCCAAATTGGGTAAGTTGCCGAATTACGTGGTGGTGGAGCAACGTTATTTCGATGTGAATGTCTTTCCGGCGAATGATGATCACCCGTCGCACGACGTGGCGATCGGACAGAGGTTCGTGAAGGAGGTGTACGAGACGCTGAGGGCAAGCCCGCAGTGGAAAGAGATGGCCCTGCTGATCACCTACGATGAGCATGGTGGGTTCTATGATCACGTGCCCACGCCGGTCTCTCACGTGCCTAACCCCGATGGGATCGTCGGGCCCGACCCGTTTTACTTCCATTTCGACCGGTTGGGCGTTCGGGTCCCGACGTTATTGGTCTCTCCGTGGATCGACAAGGGTACTGTGATACACACACCTGAAGGGCCGACACCACACTCGCAGTTTGAACACTCATCCATCCCAGCAACTGTCAAGAAGCTTTTCAATCTTAAGTCAAACTTCTTGACAAAGAGAGATGCATGGGCCGGCAGTTTTGAGAGGTACTTCTACCTGCGCAACACTCCGCGGGACGATTGTCCAGAAACCCTTCCAGAGGTTACATCACAACTTCGGCCACGGGGCCCAAAGGAAGATGCTAAACTCTCCGAGTTCCAAGTTGAACTGATCCAACTCGCGCAACAGCTGAACGGTGACTACGTGCTTAACACCTATCCAGACCTTGGCAAATCCATGACGGTCGGCCAGGCCAATAGATACGCAGAGAACGCGGTGAGGAGCTTCCTGGAAGCTGGAAGGGCTGCTCTGAGAGCTGGAGCCAACGATTCTGCAATCATCAAGATGAGGCCATCCCTCACGAGCCGAAGCGCGGGAGGGCATCAGAGTTGGTGCGAAGAACTG
>gnl_Eucgr_v2.0_Eucgr.B00100.1
ATGAAAGCAAAGCCAACTAGAATGCCATCTCCATTTTCCTGCCTCTTCCTGCTCTTCCTCTCTCTCTCCCATGTCTCCTCAGCCCCGCAGCAGCAGCAGCAGCAACCCATCAAGACCATCGTGGTGTTGGTGCTGGAGAACCGGTCCTTCGACCACATGCTCGGATGGATGAAGAAAACCATCAACCCCATGATAAATGGCGTCACGGGAGACGAGTGCAATTCCGTCTCCACCAACAACTCGAAGCCCCAGTCGATTTGCTTCACCGACGATGCTGAATTCGTGGATCTTGATCCGGGGCATTCCTTTGAGGACGTGGCTGAACAAGTGTTCGGCTCTGGGGAAATTCCTTCCATGTCTGGCTTCGTGGAGCAGGCGCAGTCCGTGTCACAAAACCTCTCTGAGATTGTCATGAAAGGATTCAGCCCGGAATCAATTCCTATATATACCGCTCTCGTCAAGGAATTCGCAGTCTTCGATAGGTGGTTCTCTTCGATTCCAGGACCAACGCAACCCAACAGGCTCTTTGTGTACTCTGCCACTTCTCACGGATCAACCAGTCACATTGTGAGGCAACTAGCTGCTGGGTACCCGCAAAAGACCATCTTTGATTCGCTTTATGAGGACGGTTTGGACTTCGGCATCTACTTCCAGAACATACCCAGCACTCTGTTCTACAGGAATTTGCGGAAACTGAAGTACATCTCCAATCTCCACCTATACGATTTTAAGTTCAAGAGAGACGCCAGAAATGGGAGGCTGCCCAGGTTGACCGTGATCGAGCCGAGATACTTTGATCTCAAGGGCCTGCCGGCTAACGATGATCATCCATCGCATGATGTTGCTAATGGGCAGAAGCTCGTGAAGGAGGTTTATGAAACATTGAGGGCGAGTCCTCAATGGAATGAGACCCTTTTGATCATCACATACGACGAGCATGGTGGGTTCTATGACCATGTCAGAACTCCATATGTTGATGTTCCTAACCCGGATGGTAATACTGGCCCTGCCCCCTTTTTCTTCAAGTTTGATCGACTCGGGGTTCGTGTGCCAACGATTATGGTCTCTCCTTGGATTAAAAAAGGAACTCTGATAAGTTCCCCGGCAGGACCAGCTCCGAACTCGGAGTATGAGCACTCCTCCATTCCCGCAACCATAAAGAAAATGTTCAACCTCACCTCCAATTTCTTGACTCACCGAGATGCATGGGCCGGGACATTCGAGCATATCATCGGGGAATTACAATCTCCTAGAACCGATTGCCCAGAGACATTACCCGACGTTACACCGCTGAGGAGCTCTGAAGCCAATGAAAACAGTGGATTATCTGAGTTCCAGAGTGAGATTGTCCAGTTAGCTGCCGTTCTCAATGGAGACCATTTCCTAACCAGTTTCCGCGATGAGATGAGCAAGAACATGAGTGTGAAGGAAGCTCATGATTATGTGAAAGGTGCTGTTTCCAGGTTCATTAGAGCAAGCAAAGAGGCTGTCAGAATGGGCGCCAACGGATCTGCTATTGTCGACATGCGCTCCTCACTCACTACGAGATCTTCAATTCGAAAT
>gnl_Eucgr_v2.0_Eucgr.K02713.1
ATGAGACATCCTAAGAAGACGAGGCTGCTTCCTCTGTTTCCCTCGATCCTGCTCCTCGGTCTCGCTCTTTCACGTCTCTCCTTGGCCCAACGAGGACAACCCATCAAGACGATCGTGGTGTTGGTGCTGGAGAACAGGTCCTTCGATCACATGCTCGGATGGATGAAAAGAAGCATCAATCCTAACATCAATGGCGTTACCGGGCGCGAGTGCAATCCGGTCTCGACCAATAAAACTGACCCGGGAATGATCTGCTTTACGGACGACGCCGAGTTCGTTGATCCCGATCCGGGCCACTCGTTCGAGGCCGTGCAGCAACAGGTGTTTGGGTCCGGCACTGTTCCTACCATGACAGGCTTTGTGGAGCAAGCTCTGACCATGTCGCAGGACCTCTCGGAAACTGTGATGAAGGGCTTCCGGCCTGAGTCTGTGCCTGTTTATGCCACTCTGGCGAGTGAATTCGCTGTGTTCGATCGGTGGTTCTCGTCGATTCCTGGCCCGACTCAACCCAACAGGCTCTTTGTCTACTCCGCCACCTCTCATGGCTCCACCAGCCATGTCAAGAAACTGCTTGCCAAAGGGTTTCCTCAAAAGACCATCTTCGATTCTCTCCACGAGAATGGCATGAACTTTGGGATTTATTACCAAAACGTACCCAACACGCTGTTCTATAGGAACTTGAGGAAATTGAAGTATATCCTCAAGTTTCATCAGTATGATCTGAAGTTCAAGAAAGATGCTAGAGATGGGAAGTTGCCTAGCCTGACCGTCATCGAGCCTCGGTACTTTGATCTCAAGGGTATGCCGGGTAATGATGATCACCCTTCTCATGATGTGGCCAATGGGCAAAAGCTTGTTAAGGAAGTCTATGAGACACTAAGAGGAAGCCCCCAGTGGAATGAGACACTCTTGATCATCACGTATGATGAGCACGGTGGATTCTATGACCATGTCGAGACTCCATATGTCAATGTGCCTAATCCGGATGGGAACACCGGCCCTGCTCCATATTTCTTCAAGTTTGATCGCCTTGGGGTTCGGGTGCCCACGATCATGGTGTCTCCTTGGATCAAGAAAGGAACTGTGATAAGTGGTCCGAAGGGACCAGCTCCAAATTCAGAGTTCGAGCATTCTTCAATTCCTGCAACGATAAAGAAAATTTTCAACCTCACCTCCAACTTCTTGACTCACAGAGATGCATGGGCTGGCACGTTTGAAGAGGTTGTAGGAGAATTGACCTCCCCCAGAACTGACTGCCCAGAGACATTGCCTCATGCGATGCCTTTGAGGAGTTCAGAAGCAAAGGAAGACGGCGCACTATCTGAGTTTCAGAGTGAAGTTGTGCAGTTAGCGGCTGTGCTAAATGGGGACCACTTCTTGAGCAGCTTCCCGGATGAGATGGGAAAGAAGATGAATGTAAAGCAGGCCAGTGAGTACGTGAATGGTGCCATTTCTCGGTTCATCAGAGCAAGCAAAGAGGCCATCAAGTTGGGCGCAGATGAGTCTGCTATTGTTGATATGCGGTCATCACTCACTACAAGGTCCTCTATCCACAAT
>gnl_Manes_v6.1_Manes.08G157900.1
ATGGTTGCAGAGACCTCCACCGCCGCCCCACGAGAATACCCCATCAAAACGGTCGTGGTTCTAGTACAAGAAAACCATTCATTCGATAACATATTAGGCTGGCTAAAGACCCTCAACCCAGAAATTGATGGAGTCACAGGATCCGAATCCAACCCCATCTCCACCTCCGATCCAAACTCACCTCTCGTATGCTTCGGAGACAACGCTGCATACATCGACCCTGATCCTGGTCACTCCCTCGAAGCTACTTACGAGCAGGTGTTCGGCGTTGAATGGACAGAAGCAGCAACTTCTAGCGAGAACACTCTGATACCGAAAATGAATGGGTTCGCTCAGAACGCGGAACGCACCAAGCCGGGAATGGCGGAGATAGTCATGAACGGATTTAAACCGGAGGCTTTGCCGGTTTATAAGGAGCTGGCGATGAATTTCGCGATCTGTGATCGGTGGTTTTCTTCAATTCCTTCGTTGACGCAGCCGAATAGGCTGTACGTGCATTCGGCGACATCGCATGGAGCGACGAGTCATGACACGGCGGTACTGGCAGAAGGGTTTCCGCAGAAGACCATATTTGAGTCGTTGGAAGAGTCTGGTTTTACTTTTGGGATTTATTATCAACACCCTCCTTCTACTCTTTTCTTCAGGAACCTTAGAAAGTTGAAGTACTTGAAGAAATTCCACCAGTTTGATCTGCACTTCAAAAAGCATTGCGAGGAAGGGAGGTTACCAAACTATGTGGTGATTGAACAAAGGTATTTTGACCTTTTAAAGTTCCCTGCAAATGATGACCACCCATCACATGATGTCTCAGAAGGCCAGAGATTTGTGAAAGGAGTATATGAAGCTCTGAGAGCTAGTCCCCAGTGGAATGAAATGCTCTTCATAATCATTTATGATGAACATGGAGGTTTCTATGATCATGTTCCTACTCCTGTAACAGGTGTTCCAAGTCCTGATGATATTGTTGCTCCTGCTCCATATTTCTTCAAGTTTGATCGCTTAGGTGTCAGGGTTCCAGCATTTTTAATATCTCCCTGGATTGAGCCTGGAATAGTACTGCACGAACCTTCAGGACCAGAATCTACATCACAGTATGAACATTCCTCAATTCCAGCAACGGTTAAAAAACTGTTCAATCTGAAAGAGTTTTTGACAAAGCGGGACGCATGGGCTGGAACTCTTGAGGGTGTTTTGACTAGAACGAGCCCAAGAACAGATTGTCCAGTTACATTGCCGGAACCTGTGAGACTGCGAGAATTTAATGCGAGAGAAGAGGCAAATCTTAGTGATTTCCAGGAAGGACTAGTCCATTTGGCAGCAGTTTTGAATGGAGAACATAAAGAGGAAATTTATCCTCGAAAACTTGTGGAGGGCATGATGGTTTCACAAGCTGCAAGGTACGTAGAGGATGCTTTCCAGAAATTTGTTGAAGAATGCGAGAAAGCCAGGGAAAGTGGAGTAGATGAATCTGAGGTTTTTGTCTTCCCCAAGTTACCTACCAACTCAACCTCCAAAAATTTCATTGAGAAGTTGTTTTCTTGCTTGATATGTGATCAT
>gnl_Manes_v6.1_Manes.02G120100.1
ATGGCTAGCCGGCGAATACCCATCACCTTTATTTTATTGGTGTACTTGGTAGTTTCTTCCCAGTCCCTAGACTTCGAGAATTTACGGAGAAGGCACAAAACCAACATCAAAGGACCCATCAAAACCCTGGTGATCCTAGTCATGGAGAATCGATCTTTTGACCATGTTCTCGGCTGGCTCAAGTCAACCCGACCCGATATTGATGGCCTAACCGGAACCGAATCCAACCGCATCTCTGTTTCCGACCCGAACTCACCCGAAATCTTCGTCTCCGACGATGCTTTTTTCGTTGACTGGGACCCAGGCCACTCTTTCCAAGCCATCCGAGAACAGATATTTGGCTCGAACGATACCTCCGCCAAACCGGCACCGATGAACGGGTTCGCACAGCAAGCGGAGAGCATGGCCGAGAACAAGTCGAGAACCGCCATGAGCGGGTTCAAACCGAGTCGGTTACCGGTTTACACTGCGTTGGCAAACGAGTTCGCTGTTTTTGACCGGTGGTTCGCGTCGATGCCAGCGTCAACTCAACCGAACCGGTTCTATGTCCATTCGGCAACCTCTCATGGAGCGACAAGCAATGTGCGCAAAGACCTTATCCATGGGTTTCCTCAAAAGACGATCTTTGACTCTCTGGACGAAAATAGCCTTACCTTTGGAATTTATTACCAGAATATCCCCGCTACTCTCTTCTTTAAGTCCCTGAGAAAATTGAAGCATGTATTCAAATTCCACAAGTATGAGTGGTCGTTCAAACGGCATGCGAGGTTGGGGATGTTGCCGAATTATGTGGTGGTGGAGCAAAGATACTTTGACGTGGAGCTTTTTCCGGCGAATGATGACCACCCGTCGCATGACGTGGCGATCGGACAGAAGTTCGTTAAGGAGGTGTACGAGACGCTGAGGGCGAGCCCGCAGTGGAAAGAAATGGCGCTTTTGATTACTTATGACGAGCATGGTGGATTTTACGATCACGTACCGACCCCTGTTTCTGGAGTGCCGAATCCGGATGGGATCATCGGGCCAGACCCGTTTTATTTCCGGTTTGATCGGTTGGGTGTCAGGGTTCCCACCATTTTGGTGTCACCATGGATTGAAAAGGGCACTGTCGTCCATGAGCCTGTTGGGCCATCACCGCATTCACAGTTTGAGCATTCTTCTATCCCTGCAACTGTAAAGAAGCTTTTCAATCTAAAATCGAACTTCCTAACAAAGAGAGATGCATGGGCTGGTACTTTCGAGGATTACTTTCATATTCGGGACACTCCACGTGATGATTGTCCAGAAACTTTGCCAGAGGTGGAGATGTCATTGAGGCCAAGAGGACCACAAGAAGATGTGAGGCTATCTGAGTTTCAAGTTGAACTGATCCAGCTTGCATCACAGCTTAATGGTGATTACGTCCTAAATACTTACCCAGATATCGGAAAAAGCATGACAGTGGGTGAAGCCAACAGATACGCAGAGGATGCAGTTAGGAGGTTTCTAGAAGCTGGGAAGACTGCTCTTAGAGCTGGAGCCAATGAATCTGCAATTGTGACAATGAGACCATCTCTTACTAGCAGAATTGCTGCGGGAGACCATGATAGCTACGTAAAAGCCTAT
>gnl_Manes_v6.1_Manes.02G139300.1
ATGGTCACCCCCAAATCTCCCACCATTTCCCTCCTCTTCTTCACCATCTTAATCCTCCATGCCCAAATCCAAGCAAGCTCAATCAAAACTGTAGTTGTCCTTGTAATGGAAAATCGTTCTTTTGATCACATGCTGGGTTGGATGAAGAAGATGAACCCAGAAATCAACGGTGTTAATGGAACTGAGTGGAACCCATTGAACACAAAGGATCCTAATTCAGACAAATTGTTTTTCAAGCAGCAAGCAGAGTATGTTGATCCTGATCCTGGTCATTCTTTCCAAGCTATAAGGGAGCAAATTTTTGGGTCTAATGAAACCTCCATGAATCCTCCTCCCATGAATGGGTTTGCTCAGCAAGCTTTCTCTATGGACTCATCTGGAAACATGTCTGCTGATGTGATGAATGGCTTTGATCCTGATAAGGTCGCTGTGTATCAAACTCTGGTTTCAGAATTTGCAGTCTTCGACAGGTGGTTCGCATCCGTGCCGTCGTCGACACAACCGAACCGGCTATACGTCCACTCAGGGACATCAGCGGGAGCCACCAGCAACATTCCGGCATTGCTGGTGAAAGGTTACCCACAAAGAACTATATTCGAGAATCTGGACGACGCCGGGATATCCTGGGGAATATACTACCAGAATATTCCCGCAACGTTGTTCTACAGGAATCTAAGGAAGATCAAATACATCGGCAACTTTCACTCATACGATTCGACTTTTAAACAACATGCACGGCAAGGGAAGCTCCCCGGATATGTTGTGGTGGAGCAGCGGTACATGGACACTAAGCAAGAGCCAGCAAATGATGATCATCCTTCCCATGATGTATATCAAGGCCAGATGTTTGTCAAAGAGGTGTACGAGACGCTAAGGGCTAGTCCACAGTGGAATGAAACTCTTCTCGTGATCACATATGATGAGCATGGAGGGTTCTATGATCATGTGGCCACACCAGTAAATGGGGTCCCCAGCCCAGATGGAATAGTGGGGCCAGAGCCATTCTTGTTCAAGTTTGATAGGCTGGGAGTTAGGGTTCCTACCATAGTGGTCTCGCCTTGGATTAACAAGGGCACTGTTGTTCATGGTCCTAATGGGTCACCATTTCCGACATCGGAATATGAACATTCATCCATTCCGGCAACGGTGAAGAAGCTCTTTAACCTGTCTTCACCTTTTCTAACTAAGAGGGATGAATGGGCTGGCACATTTGAGGGTGTTGTTCAGACCCGGACTGAACCCAGAACTGATTGCCCAGTGCAACTACCAACTCCAGTCAAGATCAGGAAAGGTGACGCCAATGAAGATGCAAAGGTTAGCGAATTCCAGCAGGAGCTACTGCAGCTAGCAGCAGTGTTAAAAGGAGATAACATGTTGACAAGTTTTCCTGAAAAGATAGGGAAAGAAATGACAGTAAAGCAAGGGAAGGAGTACATGGAAGATGCGGTGAGACGCTTCTTTGAGGCAGGACTCTATGCCAAAAAAATGGGAGTTGATGATGAACAGATCGTTCAAATGAGGCCATCCCTCACTTCTAGATCATCTAAACCAACCAACTACAACCCA
>gnl_Manes_v6.1_Manes.09G131600.1
ATGGTTGCAGAAAGCTCCTCTTCCACTCCACATCAATACCCCATCAAGACGGTGGTGGTTCTGGTTCAAGAAAACCGTTCATTCGATCATATGCTCGGCTGGCTAAAAACTCTCAACCCAGAAATCGACGGCGTCACAGGATCTGAATCCAACCCCATCTCCACCTCTGACTTGAACTCCACCCACATCTTCTATGGCAACAACGCTGCATACGTCGACCCAGACCCCGGCCACTCTATCCAGGCAATTTACGAGCAGGTGTTTGGCGTTGAATGGACAGAAGCTGCACTTACAAACGAGAACACTCTGACGCCGAAAATGAATGGGTTCGCTCAGAACGCAGAGCGTATACAGAAGGGTATGGGGGAGATAGTCATGAACGGATTTAAACCAGAAGCCGTGCCGGTTTACAAGGAGTTGGCAGTGAATTTCGCGATATGTGATAGGTGGTTTGCTTCAGTTCCGGCGTCGACGCAGCCGAATAGGCTGTACGTGCATTCAGCGACGTCGCATGGTGCGACGAGTAATAATACGAAGTTGCTGGTAGAAGGGTACCCGCAGAAGACGATATTTGAGTCGATGGATGAAGCTGGATTTACCTTTGGGATTTATTATCAATACCCTCCTTCAACTCTTTTCTACAGGAACCTTAGAAAGTTGAAGTACATAAAGAACTTCCACCAATTTGATCTGCACTTTAAGAAGGATTGCGAGGAAGGGAAGCTACCAAACTATGTGGTGATCGAACAAAGATATTTCGACCTTTTAAACATACCAGCAAACGACGACCACCCATCGCATGATGTCTCAGAAGGCCAAAAATTTGTTAAAGAAGTCTATGAAGCACTGAGAGCTAGCCCCCAGTGGAACGAAATGCTCTTCATAATCATATACGACGAACATGGTGGCTTCTATGATCATGTTCCAACTCCTGTAGAAGGTGTCCCTAGTCCTGATGATATTGTTGGCCCTGCCCCATATTTATTCAAATTTGATCGACTTGGTGTCAGGATTCCAGCTTTTCTAATATCTCCCTGGATTGAGCCTGGAACAGTACTGCATGGACCTTCAGGACCTGAGCCTACATCACAGTTTGAGCATTCCTCAATTGCTGCAACAGTTAAAAAGCTTTTCAATTTGAAGGAGTTTCTGACTAAGAGAGATGCATGGGCTGGTACTTTTGAGGGTGTTTTGACTAGAACTAGCCCAAGAACAGATTGTCCAGTTAAATTGCCAGAACCTGTGAAGCTACGAGAAGCTGCTGCGAAGGAAGGCGCAAAGCTGAGTGAATTCCAGGAAGAGCTAGTGCAAATGGCAGCAGCATTAAATGGAGATCATAAAAAGGACATTTATCCTCAGAGACTTGTGGAGGGCATGACAGTTTCACAAGCTGTAAAGTATGTTGAAGATGGGTTCAAGAAATTCTGTGAAGAGTGTGAGAAAGCTAGGGAAAGTGGAGTAGATGAAACAGAGGTCATTGTTTTAGACAAGTCACGTACCAAAACAACAACGCCCAAAACTTTCATTCACAAGTTGTTTTCTTGCTTCATCTGTGATAAT
>gnl_Manes_v6.1_Manes.06G120500.1
ATGAGAGGATTCAGAACCAGACTACTTTCGTTTTCCTCTATTTTCTTGCTGTTTCTCACTCTGTCATGTGTTTCCACTGCACAACAGCAAAATCCCATCAAGACCATTGTGGTTTTGGTGATGGAAAACAGATCTTTCGATCACATGCTTGGGTGGATGAAGAAAACGGTAAATCCAGCAATCAATGGGGTGACGGGAAGGGAATGTAACCCTGTATCGACCAAGGACCCAAAGCAACAGTCTATTTGCTTCACAGATGATGCAGAGTTTGTGGATCCAGATCCTGGCCACTCCTTTGAAGCTGTGGAGCAACAGGTATTTGGCAATGGCTCAATTCCCACCATGACTGGCTTTGTTGAACAAGCGCTCACTATGTCTCCAAACCTCTCTGAAACTGTCATGAAAGGTTTTAGGCCTGAATCTGTGCCTGTTTATGCCGCTCTGGTAAAAGAATTTGCTGTATTTGATAGGTGGTTCTGTTCAATCCCTGGTCCAACGCAACCCAATAGGCTATTTGTATACTCTGCTACTTCTCACGGCTCAACCAGCCATGTTAAGAAGCAATTGGCTCAAGGGTACCCTCAAAAGACGATATTTGATTCACTTCATGAGAATGGTAAGAACTTTGGAATTTACTTCCAGAACATACCCACCACTCTGTTTTACAGGAATATGAGGAAACTGAAGTATGTGTTCAAGTTTCACCAATTTGATTTGAAGTTTAAGAAAGATGCTAGAGATGGAAAGTTACCTAGCTTAACTGTAATTGAACCAAGGTATTTTGATCTAAAGGGATTGCCTGCAAATGATGACCATCCATCTCATGATGTTGCCAATGGCCAAAAGCTTGTCAAGGAGGTTTATGAGGCACTAAGGTCCAGTCCTCAATGGAATGAGACCCTTTTGGTCATTACTTATGATGAGCATGGTGGATTCTATGATCATGTCGAGACTCCTTTTGTTAATGTCCCTAGCCCAGATGGGAACACTGGCCCTGCTCCCTATTTCTTCAAGTTTGATCGCCTTGGCGTTCGTGTGCCCACAATTATGGTGTCCCCTTGGATCAAGAAAGGCACTGTTATCAGTGGCCCTTCTTCAAACTCAGAGTTCGAGCACTCATCAATCCCTGCTACCATAAAGAAAATTTTCAACCTTTCCTCCAATTTCTTGACCCACAGGGACGCTTGGGCTGGTACATTTGAAGGAGTTGTTGGCGAGTTAACCTCTCCAAGGACTGACTGCCCAGTGACGTTGCCGGATGTGGCGCCTTTGAGAAGTACAGAAGCAAAGGAAGATAGTAGCTTATCTGAGTTTCAGGGCGAGATAGTTCAACTAGCGGCGGTTCTTAATGGCGACCACTTCTTGAGCAGCTTCCCTGATGGGATGAGCAAAAAGATGAATGTGCGAGAAGCTCACCAATACGTGAGGGGTGCTGTTGCCAGATTCATAAGGGCTAGCAAAGAAGCCATCAACTTAGGAGCAGATGAATCTGCAATTGTAGATATGAGGTCATCGCTCACTACCAGATCTTCAGTTCATAAT
>gnl_Manes_v6.1_Manes.14G050300.1
ATGAGAGGATTCAGAACTAGTCCACCTTTATATTCCTCCATTTTCTTGCTGTTTCTCACTCTATCATGCGTTTCCACTACCCAACTGCAAAATCCCATCAAGACCATTGTGGTCTTGGTTATGGAAAACAGATCTTTCGATCACATGCTTGGGTGGATGAAGAAAGCAATAAATCCAGCAATCAATGGGGTGACAGGGAAAGAATGTAACCCTGTATCGACCAAGAACCCAAAGCGACAGTCTATTTGCTTCACAGATGATGCGGAGTTCGTGGATCCAGATCCTGGCCACTCCTTTGAAGCTGTGGAGTTACAGGTATTTGGCAATGGTTCAATTCCCTCCATGACTGGCTTTGTCGAACAAGCGCTCACCATGTCTCAAAATCTCTCTCAAACTGTCATGAAGGGTTTTAGGCCTGAATCTGTGCCTGTTTATGCCACACTTGTGAAAGAATTTGCAGTTTTTGATAGGTGGTTCTCTTCAATCCCTGGTCCAACGCAACCCAATAGGCTATTTGTATACTCTGCTACTTCTCACGGCTCAACCAGCCATGTTAAGAAGCAGTTGTCTCGAGGGTACCCTCAAAAGACGATATTTGATTCACTTCATGAGAATGGTAAGAATTTTGGGATTTACTTCCAGAACATACCCACAACTCTGTTTTATAGGAACATGAGGAAATTGAAGTATATCTTTAAGTTTCACCAATTCGATTTGAAGTTTAAGAAAGATGCTAGAAATGGGAAGTTGCCAAGCCTCACTGTAATTGAACCGAGGTATTTTGATCTCAAGGGAATGCCTGCAAATGATGACCATCCATCTCATGATGTTGCCAATGGACAAAAGCTTGTCAAGGAGGTGTATGAAGCACTGAGGTCTAGCCCTCAGTGGAATGAGACCCTTTTTGTAATTACTTATGATGAGCATGGTGGGTTTTATGATCATGTCGAGACTCCTTATATTAATGTTCCTAACCCAGATGGAAACACTGGCCCTGCACCTTCTTTCTTCAAGTTCGATCGCCTTGGAGTTCGTGTGCCCACAATTATGGTCTCCCCTTGGATCAAAAAGGGCACTGTGATAAGTGGACCAAAGGGACCTTTTCCAAACTCTGAGTTCGAGCACTCATCAATCCCGGCCACCATAAAGAAAATGTTCAACCTCTCCTCTAACTTCTTGACGCACAGGGATGCTTGGGCTGGCACATTTGAAGGGGTTGTTGGGGAGTTGGCATCTCCCAGGACTGACTGCCCAGTGACCTTGCCAGACGTGGCACCTTTGAGAAGCACAGAAGCAAAGGAAAACGGTAACCTATCCGAGTTTCAGAGCGAGGTAGTGCAACTAGCAGCAGTTCTTAATGGCGACCACTTCTTGAGCAGCTTCCCTGACGAGATGGGCAAGAAGATGAACGTGCGAGAAGCTCGCGACTATGTGACCGGCGCTGTTACAAGGTTCATAAGAGCTAGCAAAGAGGCCATTAATTTAGGAGCAGATGCATCTGCAATTGTAGATATGAGGTCGTCGCTCACTACCAGATCTTCCTTACATTAT
>gnl_Medtr_Mt4.0v1_Medtr3g099120.2
ATGGGAGCTAGCAAAATCAGATCCTCCATTTTCCTGCTTTTTCTCACTGTTTCAAGTGTGTTCCCTCACCCAACAACCTATGCACAAAAACAGCAACCTATTAAGAACATTGTTGTTTTGGTTATGGAAAACCGTTCCTTTGATCACATGCTTGGTTGGATGAAGAAAGCTATCAACCCTTTAATAGATGGTGTCAATGGAGATGAATGCAACCCTGTTTCTACAGAAAGTCCAAGAAAAGACACAATTTGTTTCAGTGATGATGCAGAGTTTGTGGATCCGGATCCTGGTCATTCATTTGAGGATGTTTTGCAACAAGTATTTGGTAATGGTTCAATTCCTTCAATGAATGGATTTGTGGAACAAGCATTGTCTGTGTCTCAGAATCTTTCTGAGACTGTAATGAAAGGGTTTAAACCACAATCTGTTCCTGTTTATGCTGCTTTGGTTAAGGAATTTGCAGTTTTTGATAGGTGGTTTTCTTCAATTCCTGGTCCAACACAACCCAATAGGCTTTTTGTGTATTCTGCAACTTCTCAAGGTTCAACAAGTCATGTCAAGAGACAATTAGCTATAGGGTATCCTCAAAAAACAATCTTTGATTCTATGCATCATAATGGCTTGGACTTTGGAATTTATTATCAAAACATACCAACAACACTTTTCTATAGAAATCTAAGGAAATTGAAGTACATATCTAAATTTCATCAGTATGATTTGAGGTTCAAGAAAGATGCAAGAAATGGGAAGCTTCCACCTTTGACAGTGATTGAGCCTAGGTACTTTGACTTGACGGGTTTGCCGGCAAATGATGATCACCCATCTCATGATGTTGCAAATGGACAAATGTTGGTTAAGGAGATTTATGAGACTCTAAGAGCAAGTCCACAGTGGAATGAAACTCTTTTGGTCATTACATATGATGAGCATGGTGGATTTTTTGATCATGTGAAGACTCCTTTTGTTAACATTCCTAGTCCAGATGGGAACACAGGACCTGCTCCTTATTTCTTTAAGTTTGATAGGTTAGGTGTTCGGGTGCCTACTATTATGGTCTCTCCTTGGATCAAGAAAGGGATTGTGGTAAGAAGCCCCAAAGGACCAGCTGCGAATTCCGAGTTTGAGCACTCTTCAATTCCTGCCACCATAAAGAAGATGTTCAACCTTTCCTCTAACTTTTTGACTCACAGAGATGCATGGGCTGGGACATTTGAGGATATTGTTGGGGAATTAAGTTCACCAAGAACGGATTGTCCAGTGACTTTGCCGGATGTGACGCCTCTAAGGACTACTGAAGCAAAAGAAAATGGTGGCCTCTCCGAGTTTCAGAGTGAGGTAGTTCAGTTGGCAGCTGTTCTCAACGGAGATCACTTCTTGAGCAGTTTCCCAGATGAAATGAGCAAGAAGATGAGTGTGAAGGAAGCTCATGATTACGTGAAGGGAGCTGTTTCAAGATTCATAAGAGCTAGCAAAGAAGCTATCAAGTTAGGGGCGGATGAGTCTGCTATTGTAGACATGAGATCCTCTCTCACTACTAGAACTTCTATTCACAAT
>gnl_Medtr_Mt4.0v1_Medtr3g040680.1
ATGGGTACCCGAAAAACTCACTCTACTACTTCTAAACTCTTATTCATCTTCTTCTTCACCATTTTCACTTTTTCCCTTCACAATTCCCATGCAATTGAAGAAAATCCAATAAAAACCATCGTCATTTTAGTAATGGAAAACCGTTCATTCGACCACATGCTTGGTTGGATGAAGAAACTAAACCCAAACATAAACGGTGTAACCGGGTTAGAATCATCTCAATTATCAGTATCCGACCCGAATTCAAAACGGATATTCTTCAAGAACGAAGCGCAGTATGTGGATCCTGATCCGGGTCACTCGTTTCAGGCAATAAGGGAACAAATATTCGGGTCGGAAGACACGTCAGTTGACCCGGCTCCGATGAATGGATTTGCTCAACAAGCTTATTCAATGGATAATACGACCAAAATGTCTCAGGAAGTGATGAATGGATTTGAACCAGACCATGTTGCTGTTTATAAGACACTTGTTTCTGAGTTTGCTGTTTTTGATAGGTGGTTTGCCTCCGTGCCAGCTTCCACCCAACCTAATCGACTCTACGTGCACTCGGCAACATCCGGCGGTGCCACCAGTAACGTGGCATCCCTGCTCGCAAAGGGCTACCCACAACAAACTATTTTCGACAGTCTACATGATAATGGATTCGACTTTGGAATATATTACCAAAATATCCCAGCAACATTATTCTATAGGAACTTAAGGAAGCTAAAGTACATCCCTAAATTTCACCTATACGACTTGACATTTAAGCATCATGCCAAGGAAGGAAAGTTACCAAATTATGTTGTGGTGGAGCAGCGGTACACAGACACTAAGTTGTTCCCTGCCAACGATGATCACCCGTCGCATGATGTGTATCAAGGACAAATGTTCGTCAAGGAGGTGTACGAGACGCTGAGGGCGAGCCCACAGTGGAACGAAACCCTATTCTTGATTACGTACGATGAGCATGGAGGGTTTTTCGATCATGTTGCTACGCCTGTGCGTGGGGTGCCAAGCCCTGATGGGATTGTAGGGCCAGAACCATTTAACTTCACTTTTAATAGGTTGGGAGTGAGGGTTCCTACCATTGCTATCTCACCTTGGATTGAAAAGGGCACCGTTGTTCATGGTCCAAACGGTTCACCAACTCCTACATCAGAATATGAACACTCATCCATTGCAGCAACGGTTAAAAAGATCTTCAATTTACCTAAATTTCTTACCAAGAGAGATGAATGGGCTGGAACCTTTGAAGGTATTGTACAAATAAGGACAGAACCCAGAACTGATTGCCCAGAACAGCTTCCGACCCCGATAAAGTTAAGAAAGGGAGAGGCAAATGAAGATGCAAAGCTAAGTGAATTTCAGCAGGAGTTGATCCAACTTGCAGCAGTGCTAAAAGGAGACAATATCTTCACTAGTTATCCAAATACTATAGGGAAAGACATGAGTGTTAAGCAAGGAAAATATTACATGGATGAAGCAGTTAAGAGGTTCTTTGAAGCAGGTCGTTATGCAAAGAAAATGGGAGTTAGTGATGAAAATATAGTGAAGATGAAGCCTTCTTTGACTACAAGATCGTCCAAATCTTCAAACACAAAACCA
>gnl_Medtr_Mt4.0v1_Medtr3g463760.1
ATGAATAACCGGCGAGTCCCTTTCACTATTTTCCTCTTCTACCTCCTCCTCACCGCCACCGCCGATGAAACCCTCCACCGCAAAAAACACAAAATCACCGGCCCAATCAAAACCATAGTAGTAATCGTAATGGAAAATCGCTCCTTCGACCATGTTCTCGGTTGGCTGAAACAAACCCGACCCGAAATCGACGGATTAACCGGCACTGAGTCAAATCCGATCCATGTCTCAAACCCTTCTTCCCCAAAAATCCCAGTCTCAAACGACGCCGTTTTCATCGATTCCGATCCCGGTCACTCTTTCCAAGCCATACGTGAACAAATCTTCGGTTCAAATCAAACCAAATCAAACCCCGCTCCAATGAACGGGTTCGCTCAACAAGCAGAAAAAACCCAAACCGGAATGTCGAAAACCGTTATGTCTGGGTTTAAACCGGAGCTTCTCCCGGTTTACACTGCTTTAGCAGAAGAATTCACGGTTTTTGATAAATGGTTTGCTTCGGTTCCCGCTTCAACTCAACCGAACCGGTTTTACGTTCATTCCGCTACTTCACACGGTGCAATGAGTAATGTGAGAAAAAATCTCATACATGGTTTTCCACAGCGCACAATTTTCGACTCGTTGAACGATAACGGTGTTAGTTTTGGTATATATTACCAGAATATCCCTGCAACGCTATTTTTCAAGAGTTTGAGAAAGTTGAAAAATTCTGTGAAGTTTCATAGCTATGGTTTGAAGTTTAAGAGACATGCCTTGAAGGGGAAGTTACCGAATTATGTTGTTATTGAGCAGAGGTATTTTGATGTTAAGGTTTCACCGGCGAACGATGACCATCCTTCGCATGATGTTGCTATAGGACAGAGGTTTGTGAAGGAGGTTTATGAGGTTTTGAGGAAGAGTCCTCAGTGGAAGGAAATGGCGATTTTGATTACGTATGATGAACATGGTGGGTTTTATGATCATGTTCCTACACCGGTTGTAGGTGTTCCGAATCCGGATGGGATTATTGGACCTACCCCTTATTATTTTAGGTTTGATAGGTTGGGTGTTCGTGTTCCGACTTTTCTCATTTCACCTTGGATTGATAGGCGTACCGTGATTCATGAACCAGATGGTCCAACGCCATATTCTCAGTATGAACATTCATCAATTCCTGCCACAGTAAAGAAGCTTTTCAATTTAAAATCCAATTTCCTAACAAAGAGAGATGCATGGGCTGGTACCTTTGAGAAATACTTTTACATTCGAGATACTCCTCGTGATGATTGTCCAGAAACACTTCCTGAAGTGAAGGTTAATCTAAGGCCATTTGGACCAAAAGAAGATTTAAGTCTCTCAGAATTTCAAATGGAACTGATCCAGCTAGCATCTCAGCTCAACGGCGATTACATACTAAATTCCTATCCAAATATTGGGAAAAGTATGACAGTAAAAGAAGCAAACAGGTATGCAGAAGATGCAGTGAAGAGGTTTCTTGAAGCAGGAAAGGCTGCTCTTAAAGCTGGTGCTAATGACTCTGCTATTGTCACAATGAGGCCTTCCCTTACCAGCAGAGTTTCTGTTGGAGGTTCCCGGAAACAGTTGGAATCATAC
>gnl_Medtr_Mt4.0v1_Medtr8g010690.1
ATGTTATCAATACCTGGGAATGACGATCATCCATCTCACGATGTAGGAGAAGGACAAAAATTAATAAAAGAAGTGTATGAAGCATTAAGAGGCAGTCCACAATGGAATGAAATGTTGTTTGTGATTACATACGACGAACATGGAGGATTTTACGATCACGTGCCAACACCGGTGGACGGAGTTCCTAGTCCAGATGACATTGTTGGTCCTGAACCATTCAAGTTTAAGTTTGATAGGCTTGGTGTTAGGGTTCCAACCATCTTTATTTCTCCATGGATTGAGCCAGGAAAAGTGTTGCATGAACCTTCTGGACCATTTCCAACATCACAGTATGAGCATTCATCTATACCAGCAACTGTGAAGAAGATATTCAATCTCCCTGAATTTCTGACAAAGAGGGATGCATGGGCTGGAACATTTGAGGGACTTCTAACTTTAAGCAGTCCACGAACTGATTGTCCAGAAAAACTGCCCGAACCGATTAAGCTGCGAGAGGCTGCTGCTAAAGAAGAAGCCAAGTTGAGTGAATTTCAGGAAGAATTGGTACTAATGGCAGCTACTCTTAATGGGGATCATAAAAAGAGTATATATCCTGACAAGTTGATCGAGAACATGTGTGTTTCGGACGCAGTTAAATATGCCGAGGATGCATTCAATACATTTTTGAATGAGTGTGAGAAAGCCAAGCAAAATGGAGCTGATGGATGTGATATTGTTGATTGTGCTAATACATGCAGTAAACTACCCAATTCCAAAAATTTCTTTCACAAGATGTTGTCTTGTATAACACGTGATCGG
>gnl_Medtr_Mt4.0v1_Medtr8g010590.1
ATGACTACAAATTCTAGCACTACTATTCATAGCTACCCCATCAAAACAGTGGTCATTTTGGTTCAAGAGAACCGTTCTTTTGACCACATGTTGGGTTGGATGAAGTCCCTCAACCCGAAAATCAACGGTGTTATCGGTACAGAGTCAAACTCAATCTCCACATCTGATTCCAACTCGAACCGAGTTCTATTCAGTGACCAGTCAATCTATGTTGACCCAGACCCGGGTCATTCCATCCAAGATATTTACGAGCAAATTTTTGGAGAACCATGGAGCGAAGCCTCAGCAGCAAAAAAGTTGCCTCCAATGATGGATGGCTTCGTTCAAAATGCAGTGAGGCAAGAGATACCAAAAAACGCGACAGTGACAATGACAGAGGCGGTTATGAATGGGTTTAAACCGGATTTGGTACCGATTTACAAGGAGTTAGTTAAAGAGTTTGCGGTTTGTGATCGTTGGTTCGCTTCGGTTCCAGCATCAACCCAACCGAACCGGCTCTACGTGCATTCTGCCACGTCGCATGGCTTAACTAGCAATGACACAAATAAGCTCATTGGAGGGTTACCTCAAAAGACCATATTTGATTCTTTGGACGAAAATGGTTTCAATTTTGGGATCTATTATCAACAACCACCATCCACCCTTTTCTACAGGAGTCTTAGAAAGCTGAAATACATAGAAAAATTTCATGAATACGGGTTAACATTCAAGAAGCATTGTGAAGAAGGGAAATTACCAAACTACGTGGTGATAGAACAAAGATTTTTCGACTTGTTATCAATACCTGGAAATGATGATCATCCATCTCACGATGTAGGAGAAGGACAAAAATTTGTAAAAGAAGTGTATGAAGCATTAAGAGGCAGTCCACAATGGAATGAAATGTTGTTTGTGATTACTTACGACGAACACGGAGGATTTTACGATCACGTGCCAACGCCGGTGGACGGAATTCCTAGTCCAGATGACATTGTTGGTCCTGAGCCATTCAAGTTTAAGTTTGATAGGCTTGGTGTTAGGGTTCCAACCATCTTTATTTCTCCATGGATTGAGCCAGGAAAAGTGTTGCATGAACCTTCTGGACCATTTCCAACTTCACAATATGAGCATTCATCTATACCTGCAACTGTGAAGAAGATATTCAATCTCCCTGAATTTCTGACAAAGAGGGATGCATGGGCTGGAACATTTGAGGGACTTCTAACTTTAAGCAGTCCACGAACTGATTGTCCAGAAAAACTGCCCGAACCGATTAAGCTGCGAGAGGCCGCTGCTAAAGAAGAAGCCAAGTTGAGTGAATTTCAGGAAGAATTGGTACTAATGGCAGCTACTCTTAATGGGGATCATAGAAAGAGTATATATCCCAACAAGTTGATCGAGAACATGTGTGTTTTGGACGCAGTTAAATATGTCGAGGTTGCATTCAATACATTCTTGAATGAGTGTGAGAAAGCAAAGCAAAATGGAGCTGATGGATGTGATATTGTTGATTGTGCCAATACATGCAGTACACGTCGCAATTCCGAAAATTTCTTTCACAAGATGTTGTCTTGTATAACCTGTGATCGG
>gnl_Mimgu_v2.0_Migut.N00798.1
ATGGGTTTAATCCGGCGGAGCCGTTTGGTTTTCGCCGTCTTCGCCTATCTTCTAGTTTCCTCCGCCGTCTCTCACTCGTTCCCCTTCCCTAAAAAGGAAAAGCACAAAATCGAAGGCCCAATCAAAACCCTAGTAGTTCTCGTTATGGAGAATCGCTCCTTCGATCACATCCTAGGCTGGATGAAGCGCACCCGACCCGACATCGACGGCCTCACCGGATCCGAATTCAACCGGGTCAACGCGTCCGACCCGAAGTCCCGACCCGTTTACGTCTCCGACGAGGCTTTCTTCATCGATTCCGACCCGGGCCACTCCATCCAAGCCATCAGGGAGCAGATATTCGGCGGCGCCGACACCTCCGCAAACCCCGCCCCGATGAACGGGTTCGTGCAGCAGGCCGAGAGCATGGAGGCCGACGGAATGTCGAAAACCGTCATGAGCGGGTTCAAACCGGAGTTAGTGCCGGTTTACACCGAGTTGGCAAACGAGTTCGCCGTCATGGACCGGTGGTTCGCGTCGGTTCCCGCTTCGACTCAGCCGAACCGGTTCTACGTTCACTCCGCCACCTCGCACGGCGCCTCCAGCAACGTGAGGAAAGACCTGATCAACGGGTTCCCACAGAAGACGATCTTCGACTCAATTGACGAAAACGACCTCAGTTTCGGGATATATTACCAGAATATCCCCGCCACTCTGTTCTTCAAGAGCCTCAGGAAGCTGAAGCACATCATCAAGTTCCACGACTACGCGCTGAAGTTCAAACTCCACGCGAAAACGGGGAAGCTGCCGAACTATGTCGTGATCGAGCAGAGGTACTTCGACGTGGAGGTGTGCCCGGCGAACGACGATCATCCCTCGCACGACGTGGCGCACGGGCAGAAGTTTGTGAAGGAGGTTTACGAGACGCTTAGGGCGAGCCCGCAATGGGAAGAGATGGCTCTTTTGATTACTTATGACGAACACGGTGGATTTTACGATCACGTCCCTACACCTGTTTCCGGTGTGCCGAATCCGGATGGGATAATCGGGCCTGACCCGTTTATTTCAAGCACGTCGGCTTGGTGTTCG
>gnl_Mimgu_v2.0_Migut.N00799.1
ATGGGTTTAATCCGGCGGAGCCGTTTGGTTTTCGCCGTCTTCGCCTATCTTCTAGTTTCCTCCGCCGTCTCTCACTCGTTCCCCTTCCCTAAAAAGGAAAAGCACAAAATCGAAGGCCCAATCAAAACCCTAGTAGTTCTCGTTATGGAGAATCGCTCCTTCGATCACATCCTAGGCTGGATGAAGCGCACCCGACCCGACATCGACGGCCTCACCGGATCCGAATTCAACCGGGTCAACGCGTCCGACCCGAATTCCCGACCCGTTTATGTCTCCGACGAGGCTTTCTTCATCGATTCCGACCCGGGCCACTCCATCCAAGCCATAAGGGAGCAGATATTCGGCGGCGCCGACACCTCCGCAAACCCTGCCCCGATGAACGGGTTCGTGCAGCAGGCCGAGAGCATGGAGGCCGACGGAATGTCGAAAACCGTCATGAGCGGGTTCAAACCGGAGTTGGTGCCGGTTTACACCGAGTTGGCAAACGAGTTCGCCGTTATGGACCGGTGGTTCGCGTCGGTTCCCGCTTCGACTCAGCCGAACCGGTTCTACGTTCACTCCGCCACCTCGCACGGCGCCTCCAGCAACGTGAGGAAAGACCTGATCAACGGGTTCCCACAGAAGACGATTTTCGACTCAATTGACGAAAATGACCTCAGTTTCGGGATATATTACCAGAATATCCCCGCCACTCTGTTCTTCAAGAGCCTTAGGAAGCTCAAGCACATCATCAAATTCCACGACTACGCGCTGAAGTTCAAACTCCACGCGAAAACGGGGAAGCTGCCGAACTACGTCGTGATCGAGCAGAGGTACTTCGACGTGGAGGTGTGCCCGGCGAACGACGATCATCCCTCGCACGACGTGGCGCACGGGCAGAAGTTTGTGAAGGAGGTTTACGAGACGCTTAGGGCGAGCCCGCAGTGGGAGGAGATGGCTCTTTTGATTACGTATGACGAGCACGGTGGATTTTACGATCATGTCCCTACCCCTGTTTCCGGTGTGCCGAATCCCGATGGGATAATCGGGCCTGACCCGTTTTATTTCAAGTTCGATCGGCTTGGTGTTCGTGTTCCCACTCTCTTGATTTCCCCCTGGATTGAGAAAGGCACTGTGATTCATGAACCGAGCGGTCCAACGACAACCTCGCAATTTGAACACTCGTCGATTCCTGCTACAGTAAAGAAGCTTTTTAATCTTAATTCGAACTTTTTGACTAAAAGGGATGCATGGGCTGGCACCTTTGAGAAATACTTCTATTTGCGTGACACTCCTCGGGATGACTGTCCAGGTCAGCACTTTTCCTTTGCTATGTTGTTAAGT
>gnl_Mimgu_v2.0_Migut.D01271.1
ATGAGGATTGTTTTCTTGATTTCCCTAATAATTATTACACTGTCATGTGTTTTCCGACCAACCCAGCAGCAGCAGCAACAGCAGCAGCAGAAAATCAAGACCGTTGTGGTATTAGTTCTTGAAAACAGATCATTCGACCACATGCTCGGTTGGATGAAGAAATCCGTAAACCCTTCCATCAACGGCGTAACCGGCAATGAATGCAATCCAATTTCAACAACCAAACCCTCACCCGACAAAAAAATCTGCTTCTCCGCCGATGCCGAATACGTGGATCCGGATCCGGGTCACTCATTCGAAGCGGTCCAGAAACAGGTATTCGGGTCAACATCCTCAACTATTCCTTCAATGTCCGGTTTCGTGGAGCAAGCATCCACCATTTCTCCGAATCTATCCGAAACTGTAATGAAGGGTTTTAAGCCCGAAAACGTCCCGATTTACGCAACCTTAGTTCGCGAGTTCGCCGTTTTCGATCGATGGTTTTCTTCGATACCCGGTCCGACTCAGCCGAACCGGCTCTTCGTCTACTCGGCAACTTCTCACGGTTCCACTTGCCATGTGAAGAAGCTTCTCGCGAAAGGGTTCCCGCAAAAGACGATTTTCGACTCGCTCCACGAAAACGGGTTCGGTTTCGGCGTCTACTTCCAGAACATACCCACGACGTTGTTCTATCGAAACTTGAGGAAATTGAAGTACATATTCAAATTCCACCAATACAATTTGAGGTTCAAGAAAGACGCTCGGAACGGGAAGCTGCCTAGCTTGACCGTGATCGAGCCCCGCTACTTCGACTTGAAGGGTTTACCGGCGAACGACGATCATCCTTCGCACGACGTGGCTAACGGGCAGAGGCTCGTGAAGGAGGTCTACGAGGCGTTGAGGGCCGGCCCGCAGTGGAACGAGATGCTCTTGGTTATTACGTACGACGAGCATGGCGGATTTTACGATCATGTCGCTACGCCTTATGTTGATGTACCCAATCCAGATGGGAACACGGGCCCGTCGCCTAATTTCTTTAAGTTCGATAGGCTCGGTGTTCGTGTGCCTACAATTATGGTCTCTCCTTGGATCAAGAAAGGAACTGTGATAAGCAAAGCTAGAGGTCCAACACCAAATTCTGAGTTTGAGCATTCTTCAATCCCTGCTACAATAAAGAAGATTTTCAATTTGTCATCCAATTTCCTTACACATAGAGATGCTTGGGCCGGCACGTTCGAGCAAGTCGTTGGTGAATTAACTTCTCCGAGAACCGATTGCCCAGAGGTTTTGCCTGAAGTGGCTCCTCTAAGAAGGACCGACGCAGACGAAAATAGGGACTTGTCGGAATTTCAAGGAGAGGTGGTGCAATTGGCGGCCGTTCTCAACGGCGATCATTACTTGAGCAGCAAGAAAACTATGAATGTGAAGGAAGCTCACGAGTACGTTAAGGGTGCCGTTTCGAGGTTCGTAAGAGCAAGCAAAGAGGCTATCAAGTTGGGCGCGAACGAATCCGCCATTGTTGACATGAGGTCTTCTCTTACTACTAGATCATCCTCAATCCGCAAC
>gnl_Mimgu_v2.0_Migut.D00662.1
TTGAATTTCTTTGAGAAGCTGGTTTCGTGTTGCCTGAAGCACTTAAATAATCTGCTCGACAATTTAATCGGAAAATTGTGCCACTACTGCATCAATGGAAGCCCCGTTAGAACTGTAGTCGTTCTCGTTATGGAGAACAGATCTTTCGACCACATGCTTGGCTGGTTCAAGCAACTGAACCCCGAAATTGATGGAGTTGACGTCTCTGCCAAATCGAACCTGATCAACGCAACCGACCCTAATTCACGTCGGGTCGTATTCGGCGACCAAGCACACTATGTTGACCCTGATCCGGGCCACTCATTCCAGGCCATTAGGGAACAAGTATTCGGGTCGGACGACACCTCCGCGATCCCGCCCCCGATGAATGGGTTTGCTCAACAAGCTTTTTCGATGGAGGACCCGGACATGACTCAAAATGTCATGAACGGTTTCCAACCCGATAAGGTTGCAGTGTACAAGTCTTTGGTATCGGAGTTCGCGGTATTTGATAGGTGGTTTGCGTCGGTGCCGGCATCCACGCAGCCCAACCGACTGTACGTGCATTCCGGCACCTCCCACGGTGCCACCTCCCATATAATCTCGATGCTCCTCAAGGGCTACCCACAGCGCACCATCTTTGATGATTTGGATGACGCCGGAGTATCTTTCAAAATATACTTCCAGAATATTCCGGCCACCCTCTTCTACAGAAGCCTCAGGAAGGTCAAGTACATCTTCAAGTTCCGGCCCTACGGCTGGTTCTTCAAGAGCGACGCCAAGAAGGGCAAACTCCCGGGATATGTTGTGTTGGAGCAGCGGTACATGGACTCTAAGGCGAACCCCGCAAACGACGACCACCCGTCGCACGACGTGTATCAGGGCCAATTGTTAGTGAAGGAGGTGTACGAGACTCTGAGGGCTAGTCCGCAGTGGAACGAAACCCTATTACTGATCACGTACGATGAGCATGGCGGCTTTTATGATCACGTGCCCACACCTAACGTTGGAGTGCCGAGCCCAGATGGCATTGTGGGGTCCGAACCCTTCTTCTTCAAGTTCGATAGGTTGGGAGTTAGGGTTCCCACTATTGCCATCTCTCCTTGGATTCAGAAAGGCACCGTTGTTCATGGCCCAAACGGCTCGCCTTTCCCGACATCGGAATACGAACATTCTTCGATACCGGCGACAGTGAGGAAGATATTCAACCTGCCATCGCCGCCACTTACAAAGAGAGAGGAATGGGCCGGAACTTTTGAAGGAATTCTTGGAAAACTCACCCACCCTAGAACTGATTGCCCTGAACAACTTCCATATCCGGAGAAAATCAGGGAGAGTGAAGCAAATGAAGATGCAAAAGTGAGTCAGTTCCAACAAGAGCTCATACAACTTGCTGCGGTTTTGAAGGGAGAAGATATATTGGGAAGTAAGCTTGATAACTTTGGAAAAAACATGACTGTGAGAGAAGGGAAAGAATTCATGGAGAGTGCTGTGAAGATCTTCTTTGAAGCTGGTTTAGCTGCTCGCGACATGGGTATTGGTGGTGATGAATTTGTCAAAGTCAGATCT
>gnl_Mimgu_v2.0_Migut.D00660.1
ATGCAGACAATGGCGAAACCCACCTTGCCGCTAATCTTCTCCCTCCTCCTCCTCCTGTTGAGCCGCCACTACTCCGCCGCGGACGGCGGCGGAGGAAGCCCGATAAAGACGGTGGTGGTGATGGTGATGGAGAACAGGTCATTCGACCACATGCTTGGTTGGATGAAGAAGCTCAACCCTGAAATCAATGGAGTTGATGGGTCCGAATATAACCGAATCAGCACAACCGACCCGAATTCACCTCGGGTCGTGTTCGGAGATAAATCGCACTTCGTCGACCCTGACCCGGGACACTCATTCCAGGCCATAAGGGAGCAGATATTCGGGTCGAACGTCACCTCCTCCGACAGGCCGCCGCCGATGAACGGCTTTGCTCAACAAGCTTTTTCTATGGACCCGAATATGACTCAGAGTGTTATGAACGGGTTTCATCCCGATAAGGTTGCGGTGTACAAATCCTTAGTGTCGGAATTCGCCGTGTTCGACCGGTGGTTCGCGTCGGTGCCGGCATCCACGCAGCCAAACCGTCTCTACGTTCACTCCGGCACCTCTCACGGCGCCACCTCCAATATAGCAGCGCTGCTCGCCAAGGGCTACCCGCAGCGCACAATCTTCGAGGATCTGGACGACGCCGGAGTATCTTTCAGAATATACTTCCAGAATATTCCGGCCACCTTCTTCTACAGAAACCTCAGGAAGGTCAAGTACCTCCTGAAATTCCGGCCCTACGCATTGTCCTTCAAGAGCGACGCCAAGAAGGGCAAGCTCCCGGGCTACGCTGTGGTGGAGCAGCGGTACATGGACTCTAAGGTGGAACCCGCAAACGACGACCACCCGTCGCACGATGTTTACCAAGGGCAGATGTTTGTGAAGGAGGTGTACGAGACTCTGAGGGCTAGCCCGCAGTGGAACGAGACCCTCCTATTGATCACGTACGACGAGCACGGTGGTTTTTACGATCACGTCCCGACCCCGAATGCCGGAGTGCCGAGCCCGGATGACATTGTGGGGCCCGACCCGTTTTTCTTCAAGTTCGATAGATTGGGTGTGAGGGTTCCCACTATTGCTATCTCTCCTTGGATTCAGAAAGGCACCGTTGTTCATGGCCCTAACGGCTCGCCTACTCCGACATCGGAATACGAGCATTCTTCGGTTCCGGCGACAGTGAGGAAAATATTTAACCTCTCATCGCCTCCTCTTACAAAGAGGGAAGCATGGGCAGGCACTTTTGAGGGCATTTTTGGAAAACTCAAGCAGCCAAGAACCGATTGCCCCGAGCAACTTCCGAATCCGGTGAGAATCAGGGAGACGGAAGCGAATGAAGAAGCACAAGTGACGGAATTCCAACAAGAGCTGCTGCAACTTGCAGCGGTTTTGAAAGGCGAAGATGTATTGACGAGTAATCTTGCCAAGTTTGGCAAGGATATGACTGTGAGAGAAGGGAAAGAATACATGGAGAGCGCTGTCAGAAGCTTCTTCGAAGCGGGTTTAGCTGCTAAAAAGATGGGTATTGACGGCGAACAAATCGTCAAAATGCGACCCTCTCTCTCCACAAGAACT
>gnl_Mimgu_v2.0_Migut.I00541.1
ATGAGGCCAATTTTCTTGATTTTGCTGATAATTTGCAGTGTTTTCCGACCAACCTTGCAGCAAAAACAGCCCATCAAGAACGTCGTCGTTTTGGTGCTGGAGAACAGATCATTCGACCACATGCTCGGCTGGATGAAGAAATCCGTCAACCCATCAATTAACGGCGTCACCGGCAAAGAATGCAACTCCGTCGCATCACCGAAATCCGACACCAAACCCGAAACAACAATCTGCTTCTCCGACGACGCCGAGTACGTGGATCCGGACCCGGGCCACTCGTTCGAGGCAGTCGAGCAGCAAGTATTCGGATCCGCGTTATCCGCATCCGCATCCGAACCCAAATCCATCCCATCAATGTCGGGCTTCGTGGAGCAAGCACTCAGCATGTCGGAAAACCTCTCCGCCACCGTAATGAAAGGGTTCCGGCCCGAAAACGTGCCCATATTCGCTTCCCTGGTAACCGAATTCGCCGTGTTCGACAGATGGTTCTGCTCGATACCGGGCCCCACACAACCCAACCGCCTCTTCGTCTACTCGGCCACTTCCCACGGGTCGACGAGCCACGTCAAGATCCAGCTAGCCAAAGGGTACCCGCAGAAAACCATATTCGACTCCCTCCACGAAAACAACCTCGACTTCGGAATATACTTCCAGAATATTCCAACCACCCTCTTCTACCGAAACCTCCGGAAACTGAAATACGTGTTCAAGTTCCACGACTACGATCTCAAGTTCAAGAGAGACGCTAGGAACGGGAAGCTGCCGAGCCTCAGCGTGATCGAGCCGAGGTATTTCGATGTGGTCGGGTTTCCGGCGAACGACGACCACCCGTCGCACGACGTGGCGAACGGGCAGAAGCTGGTGAAGGAGGTCTACGAGGCGGTTAGGGCGGGCCCGCAGTGGAACGAGACGCTATTGGTTGTTACGTACGATGAGCATGGTGGGTTTTACGACCATGTGCCGACGCCGTACGTTGATGTACCGAGCCCGGATGGGAATACGGGTCCCGAACCGTATTTCTTTAAGTTCGACCGGCTTGGTGTTCGTGTGCCTACTATTATGGTCTCTCCTTGGATCAAAAAAGGAACTGTAATAACAAAGCCGAAAGGGCCGTTTCCGAATTCCGAGTACGAACACTCGTCAATTCCGGCAACCATAAAGAAAATATTCAACCTCTCATCCAATTTCCTCACTCACCGGGACGCTTGGGCCGGAACATTTGAGCAAGTTTTCGATCAATTAACCTCCCCAAGAACCGATTGCCCAGAGGTTTTACCTGATGTGACTCCTTTAAGGAAGACCGAGATCGATGAGAATAGAGACGTGTCAGAGTTTCAGAATGAGGTGGTTCAATTGGCCGCAGTTTTAAACGGCGATCATTTTTTGACCGGATTTCGTGATGATGATGTGGCGAAGAAGATGAATGTGAAGGAAGCACATGAATATGTAAGAGGTGCCGTTTCGAGATTTGTAAGAGCGAGTAAAGAGGCTATCAAATTGGGTGCAGATGAGTCCGCCATTGTGGATATGCGGTCTTCTTTAACCACTCGATCCTCCTCGATTCATCAC
>gnl_Mimgu_v2.0_Migut.B01446.1
ATGGCGGCCGCTTCTCTAGCATCAAACACTTCACCGATCAAGACAATAGTGGTTTTAGTACAAGAAAACCGCTCATTCGACCACATGTTGGGTTGGATGAAAACCCTAAACCCAGAAATCAACGGCGTCACCGGATCCGAATCAAACCCGTTATCCACAGCAACCCCTGATTCGAACCGGATCTTCTTCGGAGACGGGTCGGTCTACGTTGACCCGGATCCGGGTCACTCAATCCAGGAGATTTACGAGCAGATATTCGGTGTCGAATGGACCCAAGAATCGGCCGCCGCCGGCGAGAAAAAGGAGCCCACCACCATGCAGGGTTTTGCTCAGGATGCAGAGAGGAAGGCCAGCGGGATGTCGACTGCGGTCATGAACGGGTTCAAACCCGAATCCGTACCCGTTTACAAAGAGCTGGTGTCGGAGTTCGCCGTCTGTGACCGGTGGTTCGCGGCGGTTCCGGCGTCGACGCAGCCGAACAGGCTGTTTGTGCATTCCGCCACGTCACACGGCGCCACGAGTAATAATAGAGAGCTGTTGCTAAAAGGGTACCCGCAGAAGACTATATTTGACTCGTTGGATGAATCGGGTCGGACCTTTGGGATTTACTATCAGTACCCTCCGGCAACACTTTTCTACAAGAATTTGAGGCAACTAAAGTACTTAATAAACAACTTCCATCCATTCGATCTCGATTTCAAGAAACATTGCAAAGAGGGGAAATTACCAAATTACGTGGTTATCGAACAACGATATTTCGACCTAAAAATACTACCGGGAAACGACGACCACCCCTCTCACGACGTATACCAAGGCCAAAAATTCGTGAAAGAAGTGTACGAAGCATTAAGGTCAAGTCCCCAGTGGAATGAAATGCTATTCATTATTATTTACGACGAGCATGGCGGATTCTTTGACCATGTGCCAACTCCGGTCACCGGAGTTCCAAGCCCCGACGGAATAATCGGACCGGAGCCTTACAATTTCCAATTTGATCGGTTGGGAGTTAGGGTTCCGGCTATTATGATATCTCCTTGGATTGAGAAAGGAACTGTTTTGCATGGGCCTTCGGGGCCGTATCCGACATCGGAATTCGAGCACTCTTCGATAGCTGCAACGGTTAAAAAGATATTTAATTTGAAAGAGTTTTTAACAAAGAGGGATGCGTGGGCGGGGAGTTTCGAGACGGTGATTAGCAGAAACAGCCCACGGACCGATTGCCCGGAAACCCTACCCGAGCCGGTCAAAATGCGCGAGACCGAGGCCAAAGAAGATGCGAGACTCAGTGAGTTCCAAGAGGAGCTGGTGCATATGTCTGCGGTTCTGTGCGGGGACCACCGGGACGACACATTCCCGCGTAAACTAGTCGGAAAAATGAAAGTCTCCGACGGAGCCGATTACGCGAACAAGGCATTCGAGAGATTCTTGGATGAGTGTCGCAAATCGATGAGAAATGGTGCCGATGGAACCACTATTTGTATACCACCTGCAGAAAAGTATAGATCATTTGCCTCCAAGTTATGCTCTTGCATCGTTTGTGGCCACCAT
>gnl_Mimgu_v2.0_Migut.B01447.1
ATGTCTGAAAATACCAAAGAATACCCCATCAAGACAATTGTAATCCTAGTTCAAGAAAACAGATCATTCGATCATATGCTGGGATGGATGAAGTCAATCAACCCGGAAATCGATGGCGTAACGGGAAAAGAATCGAACCCTTTATCCGCAACGGATCCCACTTCAACTCGGCTCCACTACAGCCACCAATCGGCCAACGTCCAACCCGATCCCGGCCATTCATTCGAAGCAACATACGAGCAAATCTACGGCGTCAAATGGACCGAAGAATCAGCTTCATCCAACGACTTAGCTCCGACGATGGAAGGCTTCGCTCAACAAGCGGAGAGCATAAATAAAGGGATGGCAGATGTAGTGATGACGGGGTTCAAACCGGAATCTTTACCCGTGTATAAAGAACTGATAACCGAGTTTGCTGTTTGCGACAGATGGTTTTCTTCGATACCTACTTTGACTCAGCCGAACAGGCTTTTCATCCACTCTGCGACTTCTTATGGTGCGACTGCGAACGACACGAAGACGATGGTGAAAGGCTATCCGCAAAAGACGATCTTTGAGTCGGTCGATGAAGGTGGTTTCGAGTTCGGGATTTATTACCAGTACCCTCCCTCAACTCTCTTGTACAGAAATCTGAGAAAATTGAAGTACGTAAGAAAGTTCCACCAGTTCGATCTACACTTCAAGAAACACTGCAAGGAAGGGAAGCTACCGAACTACGTAGTAATCGAACAAAGATATTTCGAGACAAAAAAAATCCCAGGAAACGACGACCACCCGCCACACGACATATCAGAGGGTCAGAATTTCATCAAGGAAGTCTACGAGGCGTTGAGATCGAGCCCCCAGTGGAACGAAATATTATTCGTTATATTGTACGACGAGCACGGTGGATTTTACGATCACGTCCCTACCCCAGTGACAGGTGTCCCTAGCCCAGATGGCATTGTGGGCCCCGATCCTTATAAGTTCAAATTCGACCGCCTCGGTGTGAGGGTTCCCGCCATCTTGATTTCTCCTTGGATTGAACCTGGAACAGTGCTGCATGGACCGTCTGGGCCGTATCCCACGTCAGAATTTGAGCATTCTTCAATTCCGGCAACAGTTAAGAAGATTTTCAATTTGAAAGATTTTTTAACGAAACGCGACGCGTGGGCGGGTACATTTGAATGTGTCTTAACCAGGACTACTCCAAGAACTGATTGCCCTGTTACTTTGACGGAAGCTCCGAAAATGAGGGAAACTGAGGCGAACGAAGAAGCGAAGCTGACAGAATTTCAAGAAGAGATAGTGCAGTTGTGTGCAGTATTAAAAGGTGACTACCATACAGAAGAAGATTTTCCCCACGATATATTGAAAAAAGACATGAACGTCGTCGAGGCCGTTGATTACATGGGAGGGGCGTTTCGGAAATTCTTGGACGATTGCGATAGTGCAGTTAAAAACGGAGCTGACGAATCCCACATTGTTTGTGATCATGCAGAGCAGCCTAATCGAAAACGACTTGGAAAGTCGTTTTCGAGCAAAGTGTTTTCGTGCTTGACTTGCGTTCAAGAT
>gnl_Musac_v1_GSMUA_Achr2T18170_001
ATGTCGGTGGAGGACTCGGTTCCGGTAGGGCGCATAAAGACGGTGGTGGTGCTGGTGCAGGAGAACCGCTCCTTTGACCACATGCTCGGCTGGATGAAATCCATCAACCCAGCCATCGATGGCGTCGGCAACGATCGCGAACACTACAATCCCCTCTCCACCGCCGACTCCAACTCCCGCCGTGTCTACTTTGGCGACCAATCCGAGTACGTCGACCCCGACCCCGGCCACTCCATCCAGGCCATCTATGAGCAGGTCTACGGTGTCCCCTTCTCCGCCGGAGCCACCCCCATCACCCCTCCCGGCGTGGTGCACCCACCCATGAACGGCTTCGCGCAGCAGGCGGAGAAGGAGAAGCCGGGGATGTCCTCCACCGTGATGAACGGGTTCAGGCCGGCGGCGGTCCCGGTGTACGAGAGCCTGGTGAGGGAGTTCGCTGTCTGCGACCGGTGGTTCGCGTCGGTTCCGACCTCGACGCAGCCGAACCGGCTCTACGTGCACTCGGCGACGTCTTATGGGCTCACCAGCAACGACACCATGAAGCTTGCGGAAGGCCTGCCGCAGAGGACCATCTTCGACTCGCTCGACGAGGCCGGCTTCTCCTTCGGCATCTACTACCAGTATCCTCCTTCCACTCTCTTCTACAGAAACCTCAGGAGGTTGAAATATGTGGGCAACTTCCATCAATTTGATATGGCGTTTAAGGATCACTGCAAAAAAGGGAAGCTGCCCAACTACGTGGTCATCGAGCAGCGCTACTTCGACCTCAAGATCCTGCCAGGAAACGACGATCATCCCTCCCACGACGTCTCCCAAGGGCAGAAGCTCGTGAAGGAGATCTACGAGGCGCTGCGGTCGAGCCCTCAGTGGAACGAGATATTGTTCATCATCACCTACGACGAGCACGGCGGCTTCTTCGACCATGTCCCTACGCCTGTGGGGGTTCCGAGCCCGGACGACATTGCGGGACCTGAGCCATTCTACTTCAAGTTCGATCGCCTCGGTGTTCGCGTCCCCGCCCTGTTCATCTCCCCGTGGATCGAGCCCGGCACAGTGATCCATAGGCCATCCGGGCCATACCCTGCATCCGAATTCGAGCACTCATCCATCCCTGCGACCGTGAAGAAGCTCTTCAATCTGAAGGAGTTCTTGACCAAGAGAGATGCGTGGGCTGGGACATTTGAGACAGTCCTCACGCGGACTACACCAAGAACCGACTGCCCAGAGACGTTGCCGGAGCCGAAGAAGCTTCGGCCAACGGGTGCTGCTGAAACTGCAAAGCTATCAGAGTTCCAAACAGAGCTGGTGCAATTAGGAGCTTCGCTGAATGGTGATTATGCCAAGGACATTTATCCACGCAGGCTGGTGGAGAACATGACCGTGGCCGAGGGTGCTCAGTACGTGCAGGACGCCTTCAAAACGTTCTTAGAGGAATGCGAAAGATGCCGGAAGGATGGGGACGACGGCTCGCACGTTGTGGTGGTGAACCCAACAAAGGATGCGGTGGGCCCGAAGGGGAAGCGATCCTTGGTTGAGAAGATGTTCTCGTGCTTGAGTTGCAACCGGTCC
>gnl_Musac_v1_GSMUA_Achr8T14750_001
ATGGCTGTGGAGATCTCACCAGCGGCACAGATGGACAGGATAAAGACGGTGGTGGTGTTAGTCCAGGAGAACCGCTCCTTCGATCACATTCTCGGCTGGATGAAGTCCATCAACCCGGACATCGACGGCGTCAGTAACGACCGCGAGCTTTCCAACCCCCTCTCCGCCTCCGATCCTAACTCCTCCCTCGTCTACTTCGGCAACCAATCGGTGTACGTCGACCCCGACCCGGGCCACTCCATCCAGGCTATCTACGAGCAGATCTACGGCGTCCCCTTCACCGCCGGCGTCACCCCCATCACCCCTCCCGGAATCGACTCCCCGCCCATGAACGGCTTCGTGCAGCAGGCGGAGAAGGAGAAGCCGGGCATGTCGTCCATCGTGATGAACGGGTTCAAGCCGGAGGCGGTGCCGGTCTACGAGAGCCTGGTAAGGGAGTTCGCCGTCTGTGACCGGTGGTTCGCCTCGATGCCGGCCTCGACGCAGCCGAACCGGCTCTTCGTTCACTCGGCGACGTCGCACGGGTTCACGAGCAACGACACCAAGAAACTGGTGGCCGGTCTGCCGCAGAAGACCATCTTTGACTCGCTCCATGAGGCCGGCCTCTCCTTCGGCATCTACTACCAGTATCCCCCGGCCACTCTCTTCTACAGGAACCTTCGGCAGTTGAAGTATGTGGGCGACTTCCACCCCTTCGATCTAAAGTTCAAGAAACACTGCAAGAAAGGGAAGCTGCCCAACTACGTCGTCATCGAGCAGCGCTACTTCGACCTGAAACTCCTGCCGGGGAACGACGATCACCCCTCCCACGACGTCTCCGAGGGGCAGAAGCTCGTGAAGGAGGTGTACGAGGCGCTGCGGTCGAGCCCTCAGTGGAATGAGATCTTGTTCGTCATCATCTACGACGAGCACGGCGGCTTCTTCGACCATGTCCCCACCCCCGTCCGAGTGCCGAGCCCCGACGACATCGTCGGACCCGAGCCGTTCTACTTCAAGTTCGACCGCCTCGGCGTTCGTGTGCCCACCCTGTTCATCTCGCCGTGGATCGAACCTGGGACGGTGGTTCACCGCCCGTCTGGTCCACACCCGACGTCCGAGTTCGAGCATTCTTCCATCCCTGCCACCGTGAAGAAGATCTTCAATCTGAAGGATTTCTTGACCAAGCGAGACGAATGGGCCGGGACATTTGAGACGGTCCTCACCCGGACAACCCCGAGAACAGATTGCCCAGAGATCTTGCCGGAGCCTAGGAAGCTTCGACCGACGGAAGCTGCCGAGACTGCGAAATTATCGGAGTTCCAGACGGAGCTGGTGCATCTGGGAGCCGTCCTTAATGGTGATCACACCAAGGACACCTATCCGCACAAGCTGGTGGAGAACATGACCGTGGCCGACGGGGCTCAATACGTGCAGGACGCCCTGCAGACTTTCTTGGAGGAATGCGAGAATTGCCGGAACAACGGGTTCGACGGCTCTCATGTCGTGGTGGTGAATCCAGCAAGGGATGCAACAGTGCAAGACACGAGATCCTTGTTGCAGAAGATGCTGTCGTGCTTGCTGTGTAACCGGTCT
>gnl_Musac_v1_GSMUA_Achr8T09600_001
ATGAACGGGTTCGTGCAGCAGGCGCGCTCCATGTCGGACAACATGACGGAGAGCGTCATGAACGGGTTCCCCCCGGAGATGGTGGCAGTGTACCGGGCGCTGGTGGGGGAGTTCGCCGTGTTCGACCGCTGGTTCGCGTCGGTGCCGTCGTCGACGCAGCCCAACCGCCTCTTCGTGCACTCCGGCACGTCCCACGGCGCCACCAGCAATGTCGCCAGCAAGCTGGCAATCGGGTATCCACAGAGAACAATATTTGAAAATATTGATGATGCAGATCTCTCTTTTGGAATATACTACCAAAATGTGCCTGCCACTCTTTTCTATCGCAATCTTCGGAAGCTCAAATATATCTCTAAATTCCACTCGTATGAACAAAAATTCAAGAAACATGCAGGCGACGGTTCTCTTCCCAACTATGTTGTCATTGAGCAGCGATATATGGACAAGAAGGATAAACCTGCAACTGATGATCACCCATCCCATGATGTCTACCAAGGGCAGTTGTTTGTCAAGGAGGTCTATGAAACCATTCGCTCCAGCCCTCAGTGGAATGAAACCCTGTTCATCATCACCTATGATGAGCATGGTGGCTTCTTTGATCATGTTCCAACACCAGTAAAGGGTGTCCCAAGCCCTGATGGGATAGTCGGCCCAGAACCCTTCTTCTTCACATTTGACCGCTTGGGTGTAAGGGTCCCAACGATCATGGTCTCTCCTTGGATTGAAAAGGGTACTGTCGTACATGGTCCCAATGGTATACCAACTCCAACTTCAGAGTATGAACATTCATCCATACCAGCGACAGTGAAGAAAATTTTTGATCTCCCTTCATACCTCACTAAGAGGGACGAATGGGCTGGAACTTTTGAAGGCATTGTGTTAAGTAGGACAGAACCTAGAACTGATTGCCCAGTTGAACTCCCGAGTCCTGTGAGAATAAGACAAACTGAAGCTAACGAGGAGGCCCCATTGAGTGAGTTCCAGCAGGAGTTGATGCAGCTTGCATCGGTGCTGAATGGCGATCACCTCCTGACCAGTTTCCAGGAGAAAGTTCTGAAGCGCATGAACGTCAAAGAAGGCATAGCCTATGCGGAGAGTGCGGTGAAGCGCTTCTTTGAAGCTGGATTGACTGCAAAGAAGATGGGAGTCGACGACGAACAAATCGTGCAAATGAGACCGTCATTGACGTCTAGGTCCTCGTCATCTTCTGTTCATCATCGTCATCCT
>gnl_Musac_v1_GSMUA_Achr8T19590_001
ATGGATTCGGGGGTCCAGTGGCGGGGGCGGGGGCGGAGGAGGCTCCTCGCGGTGGCCGTCTTCGTGCTCTACCTGGTGGCCTCCGCCCACTGCCTGGACGCTGAGAGGGCGGTGGGGAGGAGGAAGAAGAAGGCGAAGCACGAAATCAAAGGGCCGATCAAGACCCTGGTGGTGCTGGTGATGGAGAACCGGTCGTTTGACCACATGCTGGGGTGGCTCCGGAGCAAGGGCGGCCGCACGGACATCGACGGCCTCACCGGTCGCGAGTCCAACCACGTCAAGGCGTCTGACCCCTCCTCCCCTGAGGTCTTTGTCTCCGACGGCGCCGCCTACGTCGACTACGACCCCGGCCACTCCTTCCAGGCTATCCGCGAGCAGATATTCGGCTCCGATGACTCCTCTGCGGTTCCCGCCCCCATGAGCGGCTTTGCCCAGCAGGCCGAGAGCATGGGTGAGGGCGTGGCCGGCACCGTCATGCGGGGTTTCGCCCCCGAGGCTGTCCCCGTCTACTCCGCTCTCGCGGAGGAGTTCGCGGTGTGCGATAGGTGGTTCGCCTCCGTCCCGGCCTCCACCCAGCCCAATCGCTTCTACGTCCACTCCGCCACCTCCCACGGCGCCACCAGCAACGTGCGCAGGGACCTCATCCACGGCTTCCCCCAGAAGACCATATTCGATTCCCTCGATGAGGATGGTCTCAGTTTCGGCGTCTACTACCAGAACATCCCCGCCGTGCTCTTCTTCAAGAGCCTGCGTAAGCTGAAGCACCTCGTCAAGTTCCACAGCTACAAGCTCGCCTTCAAGCTGCACGCCAAGCAGGGCCGGCTGCCTAACTACGTGGTCATCGAACAACACTACTTCGACGTGAAGCTCTCCCCGGCCAACGACGATCACCCATCCCACGACCATGGCGGGTTCTACGACCATGTGCCTACACCTGTCACTGGGGTGCCCAATCCGGACGGCATCATCGGCCCCGACCCTTTCTATTTCAAGTTCGATAGGTTGGGTGTTCGGGTTCCCACCATCCTTATCTCCCCTTGGATTGAGAAGCGCACCGTGATCCATGAGCCTAAAGGGCCAACTCCAAATTCACAATTTGAGCACTCTTCCGTTCCAGCAACTGTAAAGAGATTGTTCAACCTGAATTCTAATTATCTCACAAAGAGAGATGCTTGGGCTGGGACATTTGAGAGCTACTTTTACCTCAGGAAGACGCCAAGAACTGATTGTCCAGAGAAACTCCCAGAAGTGAAGCCGCTGAGGCCATTTGGACCGAGGGAAGATAAAGTGCTCTCCGAGTTTCAGGTGGAACTGATCCAACTTGCTTCGCAGCTCAATGGAGACCATGTGCTGAATACCTACCCGGACATTGGCAAGGGCATGACCGTCGGCCAAGCCAACAAGTATGCTGAGGATGCAGTCGCAAGGCTTCTGGAAGCTGGCAGGGCCGCGCTGAGGGCTGGAGCGAATGAATCAGCCATTATCACGATGAGACCTGCTTTAACTAGCCGGACTATTGGATGGTCTTCTGGTGCTTCTGTCCAAAGCATT
>gnl_Musac_v1_GSMUA_Achr11T10920_001
ATGAAGTCGGCCCTCGGCTTGCCCATCGACGGCCTCAGCGGCACCGAGTGCAACCGGCGGTCGGTCGCAGACCCCACCTCCCCCTCCATCTGCGTCTCCGACGACGCCCGGTACGTCGACCCCGATCCCGGTCACTCCTTCGTCGCCGTGCGGGAGCAGGTCTTCGGGTCGAGCAACAGCAGCGAAAGCACCGCCGTGCCTTCCATGTCCGGCTTCGTCCAACAGGCCCTCTCCGTGTCCGAGGACCTCGCGGGCACCGTCATGAAGGGGTTCAAGCCGGAGAACGTGCCGGTGTATGCCGCCCTGGCCCAGGAGTTCGCGGTGTTCGACCGGTGGTTCTCGTCGTTACCGGGGCCGACGCAGCCCAACCGACTGTTCGTCTACTCCGCCACCTCCCACGGCGCGACGTGCCACGACAAGGTGCAGCTGGCCAAGGGGTACCCCCAGAAGACCATCTTCGACTCCCTCCACGACGACGGGCTGGATTTTGGCATCTACTACGAGAGCGCGCCGGCGACGCTGTTCTACCGCAACCTGAGGAAGCTGAAGTACGTATTCAAGTTCCACAAGTTCGGGACGTTCAAGGATCACGCCCGAGACGGCAAGCTACGGAGCCTGAGCGTGCTCGAGCCGCGCTACTTCGACCTGCTCGGCAAGGCCGCCAACGACGACCACCCCTCGCACGACGTCGCCAACGGGCAGAAGATGGTGAAGGAGGTGTACGAGGCGCTGCGGGCCAGCCCGCAGTGGAACGAGAGCCTGTTCATCATCACCTACGACGAGCACGGCGGCTTCTACGATCACATCGCCACGCCCACCGTCGGCGTTCCCAGCCCCGACGGCATCGCCGGCCCTGCCCCCTACTTCTTCGGCTTCGATCGGCTCGGCGTTCGTGTCCCCGCCATCCTCATCTCCCCCTGGATCAAGAAAGGCACAGTCGTGAGCAGGCCGCAGGGACCGGCACCGACGTCCGAGTTCGAGCACTCTTCGATCCCTGCAACCATAAAGAAGCTATTCAACCTCACCTCAGATTTCCTTACCCAGAGAGATGCTTGGGCTGGCACATTCCAGAACATCTTCAGCGAACTCACCTCACCAAGGACCGATTGCCCTGGTAACCTCTTCTCTCTCCCCAAGCTCACTCTCAGATCGCTGAATCAGCTTCTCATTGTGTCGGAGTTCCAGAGCGAGATCGTCGAGATGGCGGCTATTCTCAACGGAGATCATCGCCTGACCAAACACGGGGACAAGACCATCAAGCGAATGACGGTGAGGGAGGCTGATGCTTATGTGAGCCACGCAGTTGCCAGGTTCTTTCGAGCGAGCAAAGATGCCATCGAGAAGGGAGCAGACGAATCAAAGACAGTAGACATGGCAGCAGCCAAGCATGGT
>gnl_Musac_v1_GSMUA_Achr10T11730_001
ATGTTCTTCCCTGCACTTGCTTCGCTTTACTTCTCCACCATTGTTGTCTCAACCCACCACCTGCAATTGCATGGCTCGCTTTGTCTTCCTCCTCTTGTGGGAGCACTGCAAAAGCGAAGCGTTGTGGTGCTGGTCTTGGAGAACAGGTCCTTCGACCACATGCTTGGCTGGATGAAGCAGTCCATCAACCCATCCATCGACGGCCTCACGGGTAGAGAATGCAATCCTCACTCCACTGATGACCCCAAGTCTCAGCTCATCTGTGTCTCCGACGACGCGCAGTTCGTCGACCCGGATCCAGGCCACTCCTTCGAGGATGTCGTGCAACAAGTGTTTGGCTCCGGTGCCGTTCCTTCCATGTCCGGTTTCGTTCAGCAGGCGCTGACCATCTCGCGGAACCTGTCGAGCACTGTCATGAAGGGGTTCAACCCCGAGAGCGTCCCGGTCTTCGCAGCCTTGGTACAAGAATTCGCGGTGTTCGATCGTTGGTTCTCGTCGATTCCCGGGCCAACGCAGCCCAACAGGCTGTTCGTGTACTCGGCAACCTCCCACGGCGCGATACGCCATGATAAGTTCAACCTACTTTTGGGCTATCCACAGAAGACCATCTTCGACTCGCTCCAAGAAGATGGACTGGACTTTGGTATCTACTTCAAGAACATACCCACTACTCTGTTCTACAGGAATTTGAGGAGGTTGAAGTACATTTCCAAGTTCCATTTCTTCTCGACATTCAAGGATCACGCGAGGAGAGGGAAGCTGCCAAGCTTGAGTGTTATAGAGCCGAGGTACTTTGATTTGTTGGAGCATCCTGCGGATGACGATCACCCTTCTCATGATGTTGCTAATGGACAGAAGTTGGTGAAGGAGGTGTACGAAGCACTGAGGTCAAGCCCGCAGTGGAATGAGAGCCTTTTGATAATTACTTATGATGAGCATGGGGGCTTTTATGATCATGTTGCGACACCTTATGAGGGTGTTCCAAATCCAGATGGAATTATGGGACCAGATCCTTTCTTCTTTAAGTTTGACAGATTGGGAGTTCGAATTCCGACAATTATGGTTTCTCCTTGGATCAAGAAAGGAACAGTGATGAGCAGACCACATGGACCAAGTTCAACCTCAGAATTCGAGCACTCATCGATTCCTGCAACCATAAAGAAATTGTTCAAACTTAAATCAGATTTCTTGACGAAGAGGGATGCATGGGCTGGCACCTTCGAAGACATTGTGGGACATTTAACCTCGCCTAGAACAGATTGCCATGAGGTTAGGAGCCGATGGTTCAGCTATTGTAAATATGAGGTCATCTCTGACTCGTACAACCAGATCCCCATGACCGAAAAAAATTTCAATCGTATCAGTGTTTCTTCTGTATCATGCTCCCAATCTATACAAAGAATGGCCTGCATCTACTCAGGATTGTCTTCTAACTCAGTCAAGAGAAGAGATGGTCATGAGCGTCTTTCAGAGTGCATGCAACTATTTGTTTTATTTGTGTGTGTGTGTTCCTTTGATCTTGTGCTTGCAGTGCAAGTAAGTTGTCTTTGT
>gnl_Musac_v1_GSMUA_Achr10T00180_001
ATGAGCGGCTTCGCCCAGCAGGCTGAGAGCATGGGCGAGGGGATGGCCAGTACCGTCATGCGGGGCTTCGCCCCCGATGCCGTCCCCGTCTACTCCGCCCTCGCGGAGGAGTTCGCGGTGTTCGACCGGTGGTTCGCCTCCGTCCCGGCCTCCACCCAGCCCAACCGCTTCTACGTTCACTCCGCCACCTCCCACGGCGCCACCAGCAACGTGCGCCGGGACCTCGTTCATGGCTTTCCCCAGAAGACCATCTTCGACTCCCTCGACGAGGATGGCCTCAGCTTCGGCGTCTACTACCAGAACATCCCCGCCGTGCTCTTCTTCAAGAGCCTGCGTAAGCTCAAGCACCTCGTCAAGTTCCACAGCTACAAACTGGCCTTCAAGCTGGACGCCAAGCTGGGCCGGCTGCCCAACTACGTCGTCATCGAGCAGCACTACTTCGATGTGAAGCTCTCCCCGGCCAACGATGATCACCCCTCCCACGACATCGCCAGGGGGGTGCCCAACCCTGATGGCATAATCGGCCCCGACCCTTTCTACTTCAAGTTTGATAGGCTGGGGGTTCGAGTTCCCACCATCCTGATCTCCCCTTGGATCGAGAAGCGCACCGTGATCCATGAACCTAAAGGGCCAACTCCACATTCACAGTTTGAGCACTCTTCCATTCCAGCAACGGTAAGGAAATTATTTAACCTGAATTCGAATTTTCTCACAAAGAGAGATGCTTGGGCTGGGACGTTCGAGAGCCACTTATCCATCCGGAAGACACCACGGACTGATTGCCCAGAGAAACTCCCAAAGGTGAAGTCATTGAGGCCATTTGGACCAAGGGAAGACAAGGTGCTGTCGGAGTTTCAGGTGGAACTGATCCAACTCGCTTCTCAGCTCAATGGAGACCATGTGCTTAACACCTATCCATACATTGGCGAGGGCATGACTGTGGGTCAAGCAAACAGGTATGCCGAGGATGCGGTCGCAAGGTTCCTGGAAGCTGGCAGGGCTGCATTGAGGGCCGGAGCAAATGAGTCCGCCATTGTCACGATGAGACCTGCTCTAACTAGCCGGATTAGTGGATGGTCTTCCGATGCCTCCGCCCAAAGCATT
>gnl_Nelnu_v1.0_NNU_004068-RA
ATGGAAAGATTCAGAACCAGAGAATATCCTCCTGTCTCCACTCTTCTCCTCCTGCTGCTCCTCACCTTCTCCTTTGCTGCTGCTGCTTCTAACCAGTCACCCATCAAAACCATCGTAATCCTTGTCCTTGAGAACCGGTCCTTAGATCACATGCTTGGATGGATGAAAAAATCTATCAACCCATCAATCAATGGAGTCACAGGCAAGGAATGCAACCCTGTGTCAACTCAAACCCCACAGTCACAATCAATCTGCTTTACCGACAATGCCGAGTTTGTTGATCAGGATCCTGGACACTCATTTGAGGCTGTCCAAGAACAGGTTTTTGGATCCAGCCTCATTCCTTCCATGTCAGGATTTGTCGAACAAGCTCTGACAATGTCTTCCAATCTCTCAGACACTGTGATGAAAGGATTCGAACCCAAATCTGTACCCATATACGCCTCCCTAGTGCATGAATTCGCCATCTTTGATCGATGGTTCTCTTCGATTCCCGGGCCAATCCAACCAAACAGGCTCTTCGTCTACTCTGCAATGTCTCGTGTTTCGATCAGCCACCTAGCTACAGGCTACCCACAGAAGACTATCTTCGACTCCCTCCATGAGAACGGATTGGACTTCGGTATTTACTTCCAAAACATCCCCACCACTCTCTTCTACAGGAATTTGAGAAAATTGAAATACATATTCAAGTTCCATCAATTCGATTTAAAGTTCAAGAAGCATGCCAGAGAAGGGAAGTTGCCCAGCTTAACCGTGATCGAGCCGAAGTATTTCGATCTCAAAGGGTTACCTGCCAACGACGACCACCCTTCTCACGATGTCGCAAATGGGCAGAAGTTAGTGAAAGAGGTTTACGAGACCTTAAGATCGAGTCCTCAATGGAACCAGACCCTTCTGGTGATTACCTACGACGAGCACGGTGGGTTCTTCGATCATGTAAAGACTCCCTATGTGAATGTTCCCAACCCCGATGGCAACACAGGTCCTGCCCCTTACTTCTTCAAGTTCGATCGCCTGGGAGTTCGAGTGCCCACAATCATGGTGTCCCCTTGGATTAAGAAAGGAACCGTGATCAGTGGCCCAAATGGACCTACTCCAGACTCAGAGTTCGAGCACTCTTCAATACCCGCAACAATAAAGAAGATGTTCAACCTCTCCTCCAATTTCTTGACGCACAGAGATGCTTGGGCCGGGACTTTTGAGCAGGTCGTGGGAGAATTAACCTCTCCTAGAACTGATTGTCCAGAGGTGCTACCGGACGTGGCTCCTTTAAGAAGAACAGAATCCAAAGAAGAGGACAAGCTATCGGAATTTCAGAGTGAGGTAGTCCACTTGCCCGCTGTTCTTAACGGTGACCACTTCTTGAGCAGCTTCCCCGACGAGATGACGAACAATATGAGCGTTAAAGAGGCTCATGATTATGTGAAGGGCGCTGTATTCAGATTCATAAGAGCAAGCAAAGAAGCCATCAAGTTGGGTTTAGATGAATCTGCCATAGTAGACATGAGATCCTCTCTCACCACTAGATCAACTACGCTTCGCCAT
>gnl_Nelnu_v1.0_NNU_015325-RA
ATGGAGAACCGATCATTTGATCACATGCTCGGATGGATGAAACGAATCAACCCACAGATTAATGGCGTCGACGGCACTGAATCCAATCTACTCTCCACCACCGATCCCAACTCCCCTCGTTTTTTCTTCAAGGACCAATCCCACTACGTCGACCCAGATCCCGGCCACTCCTTCCAAGCCATCCGCGAGCAAATCTTTGGCTCCAACGACACCTCCGCCGTCCCTCCGCCGATGAACGGCTTCGCCCAGCAAGCCTTCGCCATGACTAACTCCACCAACATGTCCGAAAGCGTCATGAACGGCTTCAACCCCGATATGGTCGCAGTCTACAAATCCCTGGTCACTGAGTTCGCCGTCTTCGATCGGTGGTTCGCGGCGGTCCCGTCCTCCACCCAGCCCAACAGACTCTTCGTTCACTCTGCAACCTCTGGTGGCGCCACCAGCAACAATCCAAGCCTACTCATTAAGGGGTACCCACAAAGAACAATCTTCGAAAACATCCACGACGCGGGCCTTTCGTTTGGAATTTACTTCCAAAACATCCCGGCAACACTGTTCTACAGAAACCTAAGGAAGCTCAAGTACTTAACCAAGTTCCATCCATACGATTTATTCTTCAAGAGCCATGCGAAGGCCGGGAAGTTGCCGAATTATGTAGTGATTGAGCAGCGATACATAGACACGAAGTTGTGGCCGGCGAACGACGACCACCCGTCGCACGATGTGTATCAGGGACAGATGTTTGTGAAGGAGGTGTACGAGACGTTAAGGGCGAGCCCGCAATGGAATGAGACGTTGCTTGTGATTACGTACGACGAACACGGTGGGTTCTACGACCATGTGCCGACGCCGGTGACAGGTGTACCTAGCCCGGATGGGATTGTTGGGCCGGAACCATTCTTGTTTCGGTTCGACCGCCTCGGAGTTCGGGTTCCTACTATCATGGTCTCACCTTGGATTGAAAAAGGGACTGTTGTTCATGGCCCCAATGGGTTTCCATTCTCTACATCAGAGTTCGAGCACTCATCCATACCTGCAACAGTGAAGAAGCTTTTCAACCTCCCCTCTCCCTTCTTAACCAGAAGGGATGAATGGGCCGGCACTTTTGAAGGCATCGTCCAGACAAGAACCGAACCCAGAACTGATTGTCCAGAACAATTGCCAACTCCGGTCAAGATCAGGCAAGGTGGGCCGAACAAAAATGCGACACCAAGTGAATTCCAACAGGAGCTGCTACAGCTTGCAGCTGTGCTGAAAGGTGAACACATCTTGCCAACTTATCTTGAACATATTGGAAAGCAAATGACTGTGAAGGAGGGGAAGAAGTACATGGATGATGCCGTCAAAAGCTTCTTCGAGGCAGGATTTTCTGCAAAAGGAATGGGTGTGGATGAAGAACAAATTGTGCAAATGAGACCCTCCCTCACCACTAGATCCTCTTCATCTTTATTTTTGAATCCT
>gnl_Nelnu_v1.0_NNU_021885-RA
ATGCCATCGGAGAGCAGCAATAGCAAGCCATGTCCCATAAAAACAGTGGTGGTTTTAGTGCAAGAGAACCGCTCCTTCGATCACATGTTGGGATGGATGAAGTCCCTCAATCCTGAAATAGATGGCGTTACAGGACAAGAATACAACTTGTTGTCCACAACCGATCCCAACTCAACGCGTGTTTACTTCGGTGATCGGTCGGAGTTCGTTGACCCCGACCCTGGTCACTCATTTGATGCAATATACGAGCAAGTGTTCGGCGTCCCATGGGGGCAGTCATCTTCTGGTGATGTTAAGGTTGCGACGATGAATGGGTTTGTTCAGCAGGCAGAGAGCGTACAGAAGGGGCTGTCGGAGGTAGTGATGAATGGGTTCAGACCAGAAGTGGTGCCGGTTTTCAAGGAGTTGGTGATGGAGTTTGCTGTGTGCGACCGGTGGTTTGCGTCGATTCCGACTCTAACACAGCCCAATAGGTTGTTTATTCACTCTGCAACATCGCATGGTATAGTCAACAATGAAACCAAGAAACTGATCCATGGGTTTCCACAGAAGACCATTTTCGATTCGCTTGATGAGGCCGGATTCTCTTTCGGGATATATTACCAGTATCCTCCTTCCACGCTTTTCTACAGGAACCTGAGAAAATTGAAGTATGTGAAGAATTTCCATCAGTATGATCTAGAATTCAAGAGGCATTGCGAGGAGGGGAAGTTGCCAAATTACGTGGTGATTGAACAAAGATATTTTGGAACAAAATTGATTCCGGGCAATGACGATCATCCTTCACACGATATTGCTGAAGGACAAAAGCTTGTGAAGCAGGTATACGAGGCACTGAGAGCCAGTCCTCAGTGGAATGAGATATTGTTCTTGATTACATACGATGAGCATGGTGGTTTCTATGACCATGTCCCAACTCCTACTGGGGTCCCAAGTCCAGATGACATTGTCAGTGATGATTCCTTTAAGTTTCAATTTGACCGCCTTGGTGTTCGGGTGCCCACCATCTTGATTTCTCCATGGATTGAACCAGCAACAGTGCTGCACCGGCCGGCAGGACCATATCCAACGTCCGAGTTCGAGCATTCTTCCATTCCGGCAACAGTGAAGAAGATATTCAATCTCAAAGAGTTTCTAACAAAGCGTGATGCTTGGGCTGGCACTTTTGACGTTGTGTTGAACAGGGAGACCCCAAGAACAGACTGCCCAGTTACACTGCCGGAGCCAGTAAAACTGCGAGCAGCTGGCGATGCAAATGAGGAGGCAACGCTAAGTGATTTTCAAGAGCAGTTAGTACAGATGGCAGCGACGCTGAAAGGGGACCATGGAAACGACGATATTTCTTCACACAACCTAATAGAGGGCATGAAGGTTGCAGGGGCTGTCAATTACATTGAAGATGCCTTCAAGAAATTCCTGGATGGATGTGAGGATGCCAAGAAGAAGGGCTCCGATGAGTCCGAGATTGTTGTATTGACCACCACCACTCCAACTACAGAAGAAGAACCCCCACCTTCTAAGTCTAAGTCCTTCATTCACAAAATGTGTGCTTGTTTGGCCTGTAAA
>gnl_Nelnu_v1.0_NNU_021884-RA
AGAAAAGTCTTTACTTCAACAACTCTTCTTTGTATCTTCTCTCTTACTTCCCTCTCACGCTTCCCTCTGTGTCACGAAACTGCCTTTAAGTACTGCTCTCACCATTACAATAAGGAGCCCAAACCCAACAAAGTAACAGCCATGGCTTCAGAAGTTACAAACACAAAGCCGTTCCCCATTAAAACCGTGGTGGTTTTGGTTCAAGAAAACCGCTCCTTCGATCATATGTTGGGATGGATGAAGACCCTCAATCCCGAGATCGATGGTGTTTCATCCGGAGACGAATACTACAACCTTTTATCCACAACCGATCCAAACTCGAAACGAGTTTACTTCGGGAACCGATCGGAGTATGTAGACCCTGATCCGGGCCACTCATTTCAGGCCATTTACGAGCAGGTGTTTGGCGTTCCATGGGGACAGTCATCTCTGGGGGTGAAGATGAACGGGTTTGCTCAGAATGCAGAGAACACACAGGAAGGAATGTCAGATACTGTAATGAATGGGTTTAGGCCGGAAGCCGTGCCTGTTTATAAGGAGTTGGTTTCGGAATTTGCAGTATGCGACCACTGGTTCGCATCAATCCCTACTTCAACACAGCCAAACCGGATGTATGTGCACTCTGCGACTTCGCATGGTTTAATCAGCAACGACACGAAGAAGTTGATTGAAGGGTTGCCACAGAAGACCATCTTTGAGTCACTGGAGGAGGCTGGGTTCTCTTTCGGAATATACTATCAGGATCCTCCATCCACACTTTTCTACAGGAATCTTAGAAAATTAAAATACATAAACAAATTTCATCAGTTCGACCTAGACTTCAAGAGACACTGCAAGGAGGGGAAGCTGCCGAACTATGTGGTGATTGAACAACGATTCTTTGATTCAAAATTGCGGCCAGCGAATGACGATCACCCCTCTCACGATGCCTCAGAGGGTCAGAAATTTGTGAAACAAGTGTACGAGACACTGAGAGCGAGCCCACAGTGGAATGAAATGATATTCATAATCATATATGATGAGCACGGTGGGTTCTATGATCATGTCCCAACTCCTACTGGAGTTCCCAGTCCAGATGGCATTGCAAGCTCTGAGCCATTTTACTTTAAGTTTGATCGTCTTGGCGTTCGGGTGCCTGCCATCTTCATTTCTCCATGGATTGAACGGGGAACAGTGCTGCATAGGCCTTCAGGACCATATTCTACATCGGAATTTGAACATTCCTCCATTCCGGCAACCGTGAAGAAGATTTTCAATCTGAAGGAGTTCCTTACAAAGCGAGATGCTTGGGCTGGCACTTTTGAGACCGTCTTGAACAGGGAGAGTCCAAGAACAGACTGCCCAGTTACTCTGGCAGTAGAGCCGAGGAAACTGCGAGCAGCTGAAGCAAATGAAGGGGCAAAGCTGAGTGAGTTTCAAGAGGAGTTGGTACAGTTGGCAGCTACGCTGAATGGAGACCATAGAAAGGACATTTATCCACACAAGTTAGTAGAGAACATGACGGTTAAAGATGCCAGCAAGTACTGCGAAGAAGCCTTCAAGAAATTCTTAGAGGGATGTGAGAATGTCAAGAAGGGAGCAGATGAATCTGAGATTGTTGTATTACCAACTGCAGCAGTGCAATCACCTCCTGAGGACTCAACTCCACCTTCTAAGTCCAAGTCCTCTACTCGGAAAATGTTTGCTTGTTTTGTTTGCAACAAC
>gnl_Nelnu_v1.0_NNU_021886-RA
ATGTCTCAGCTAGCTGCTTTGTGTAACGAACTACCCTCAAAGATTGCTCGTCTCCCCATTCAGAAACAGCAGACCAAACTCAATGCCAAAGTGACAACCATGCCTTCGGATGCCTCCTCCACTGTTAATTCATGTCCCATCAAAACCGTTGTGGTTTTAGTTCAAGAAAACCGCTCCTTCGATCACATGCTAGGGTGGATGAAGTCCGTCAACCCTGAAATAGATGGTGTCACCGGGAAAGAATACAACTTGATCTCTGCAAAGGATCCCAACTCGGAACGGGTTTACTTTGGGAACCAATCGGAGTACGTCGACCCCGACCCTGCTCACTCGTTTCAGGCAATTTACGAGCAGGTTTTTGGTGTTCCATGGGGACAGCAGTCATCATCGGTTAATAAAGCAGGCAGCGTTGCGATGACAATGAACGGATTTGCACAGCAGGCAGAGAGCGTAGAGAAGGGGTTGTCGGAGACGGTGATGAATGGGTTTAGGCCGGAAGTAATACCAGTATACAAGGAGTTGGTGTCGCAGTTTGCAGTGTGTGATAGGTGGTTCGCCTCGCTTCCCAGTTCAACGCAGCCAAACCGGTTATTCGTGCACTCTGCAACGTCGCACGGATATATCAGTCACGATACTATGAAGCTGATCCAAGGGTTCCCACAGAAGACCATATTCGATTCTTTGGATGACGCCGGTTTATCTTTTGGGATATATTACGCCAACCTTCCTTCCACGCTTCTCTACAGGAGCCTTAGGAGATTGAAATACATAAAGAATTTCTATCCTTATGACGTAGAATTCAAGAAGCACTGTGAGCAGGGGAAGTTGCCTAACTATGTAGTGATTGAACCACGATATTTTGAAACAAAATCAATGCCAGGAAATGATGATCACCCCTCACACGATATCTCTCAAGGACAAAAATTGGTGAAGGAAGTATACGAGGCACTGAGAGCAAGTCCCCAGTGGAATGAAATCTTATTCATCATCACATATGATGAGCATGGTGGGTTCTATGATCATGTCCCAACTCCTACTGGAGTTCCAAGCCCAGATGACATTGTGAGTGATGATTCGTTCAAGTTTAAGTTTGATCGCCTTGGTGTTCGGGTCCCTACCATCTTGATTTCTCCATGGATTGAGCGAGGAATGGTTCTACACAGGCCTTCAGGACCATATCCTTCATCCGAGTTTGAGCACTCCTCCATTCCAGCGACAGTGAAGAAGATTTTCAACCTGAAAGAGTTTCTAACAAAGCGTGATGCATGGGCTGGAACACTTGATATTGTCCTAACGAGGGAAAGTCCAAGAACAGACTGCCCAGAAACTCTACCGAACTCAGTAAAATTGCGATCTGTTAGTGGGAACGAAGATGCAAAGCTGAGTGAGTTTCAAGAGGAGTTGGTGCAGTTGGCAGCTGCACTGAATGGGGACCATACCAAAGATATCTATCCAGTGAAGCTAGTAGAGAACATGAATGCTGCAGCCGCTTGCAATTATGTTGAAGACGCCTTAAAGAAATTCTTAGAAGGATGTGGGACCGCCATGAAGAACGGGGTAAATGAATCTGATGAGATTGTGGTGATGGCTACTCCTACTGGACACGGGCCACAACCACCCTCTAGCTCTAAGTTTAGCTCCCTT
>gnl_Nelnu_v1.0_NNU_007434-RA
ATGGATTGCCGGCGGCTTCTCCTCCTAGTCTTCTTCCTCCACCTTGTCGTTTTCTCTCGCTCCCTTGACGTCAACTGGCACAAGAAAGGCAAAATCAAAGGGCCAATAAAGACCCTGGTGATTTTAGTCATGGAAAATCGCTCTTTTGATCATGTTCTGGGTTGGCTGAAATCTTCCCGGCCGGAAATCGATGGTCTGACTGGTAAAGAGTCGAATCGGGTATCGGCTTTCGACATTGATTCGCAGGAGATTTTCGTTACCAACGATGCTTTGTTCGTCGACTCCGATCCCGGCCACTCGTTTCAAGCGATTCGGGAGCAGATTTTTGGGTCGGAGAACTGCTCGTCGAATCCGGCTCCGATGAATGGGTTTGTGCAACAAGCAGAAAGCATGGGTGAGGGCATGTCGAAAACCGTTATGAGCGGTTTTAAGCCTTCGCTGTTGCCGGTTTATACCACTTTGGCTAACGAGTTCGCCGTGTTCGATCGGTGGTTCGCGTCAGTGCCCGCTTCGACTCAGCCGAATCGGTTTTATGTCCACTCCGCCACTTCTCATGGAGCCACCAGCAACGTGCGGAAGGACCTCATCCATGGGTTCCCGCAGAGGACAATTTTCGACTCCTTGGACGAAAGTGACCTTAGCTTTGGGATTTATTACCAGAACATCCCTGCAACTCTCTTCTTCAAGAGCTTGAGAAAACTTAAGCACGTAGTTAAGTTCCACAGCTACGCATTGAAGTTCAAAATGCACGCCAAGTTGGGTAAGCTTCCGAATTACGTGGTGATCGAGCAAAGGTACTTCGACGTGGAGCTGGCTCCGGCCAACGACGACCATCCATCGCACGATGTCGCCATTGGGCAGAAGTTCGTTAAGGAGGTGTACGAGACTCTGCGAGCGAGCCCACAGTGGAACGAGACGGCGCTGCTGATCACATACGATGAACATGGTGGTTTCTATGATCATGTGCCCACGCCGGTCATCGGTGTCCCTAATCCGGACGGTATCATTGGGCCTGATCCTTTCTATTTCAGGTTCGATAGGTTGGGTGTTCGGGTCCCGACAATATTGATCTCGCCGTGGATCGAGAAGGGTACAGAAACACTGCCAGAAGTTGTGACCCCACTGAGGCCACGGGGACCGAAGGAAGACATGGGCCTCTCGGAGTTCCAGGTGGAGTTGATTCAGCTTGCATCCCAGCTCAATGGTGATCACGTTCTCAACACCTATCCATACATTGGCAAGAGCATGACTGTAGGTCAGGCAAACCAGTATGCTGAGGATGCAGTGGCTAGGTTTTTGGAAGCCGGAAGGGCTGCCTTAATGGCAGGAGCAAATGATTCTGCCATTGTTACAATGAGACCTTCCCTCACAAGCCGACTTGCAGGTGGGAATATGGACAGTGCTTGC
>gnl_Nelnu_v1.0_NNU_020018-RA
ATGGTGAGAAAGAAGAGGCCATCAATGGCTACCACTAGACTATGTTTTCTCTTTCTTCTTCTTTGCAATTGGGATTCAGCAACAGCAGGTCCAATCAAAACACTGGTGATCTTAGTAATGGAGAACCGATCCTTCGATCACATGCTCGGGTGGATGAAACGAATCAACCCACGAATCAATGGCGTCGACGGCACCGAGTCCAACCCACTCTCCACAACCGACCCATCCTCTCCTCGCATATTCTTCAAAGATCAATCGCATTACGTCGACCCAGATCCCGGCCACTCCTTCCAAGCCATCCGCGAACAGATCTTCGGCTCCAGCGACACCTCCGCGTTTCCTCCCCCCATGAATGGCTTCGCCCAGCAAGCCTTCTCCATGATCAACTCCACCAACATGTCCGAAAGCGTCATGAACGGCTTCAACCCAGATATGGTTGCTGTCTACAAGTCTCTCGTCACTGAGTTTGCCGTCTTCGATCGATGGTTCGCCTCCGTCCCGTCTTCGACACAGCCCAACAGACTTTTCGTGCACTCGGCAACCTCCGGTGGCGCCACCAGCAACATCCCAAGCCTCCTCGCTAAGGGGTACCCACAGAGAACAATATTCGAAAACATCGATGACGCCGGGCTATCGTTCGGAATTTACTACCAGAACATACCGGCGACGCTGTTCTACAGAAATCTAAGGAAGCTCAAGTACTTAACCAAGTTCCATTCATATGGGTTATCGTTCAAGAGCCATGCCAAGGCCGGGAAGCTGCCGAACTATGTAGTCTTTGAGCAGCAGTACATGGACACCAAGCTGTCGCCGGCGAACGACGATCATCCGTCGCACGATGTTTATCAGGGGCAGATGTTCGTGAAGGAGGTTTACGAGACGTTGAGGGCGAGCCCCCAGTGGAATGAGACGTTGCTTGTGATTACCTACGACGAGCATGGTGGGTTCTACGATCATGTGCCGACGCCGGTGAGAGGTGTGCCGAGTCCGGATGGGATAATTGGGCCTGCGCCGTTCTTGTTTCGGTTCGACCGCTTGGGTGTTCGGGTCCCTACCATCATGGTGTCGCCATGGATAGAGAAGGGTACTGTTGTTCATGGGCCCAATGGGTCTCCATTCTCCAAGTCAGAGTTCGAGCATTCATCCATCCCTGCAACAGTGAAGAAGCTATTCAACCTCCCCTCTCCATTTCTGACAAGGAGGGACGAATGGGCCGGTACCTTTGAAGGCGTAGTCCAAACTAGAACCCAACCAAGAACTGATTGTCCAGAGAAACTGCCAACTCCGGTCAAGATCCGGCAGGGTGGGCCTAATGAAAACGCGAAGCTAAGTGAGTTCCAACAGGAGCTGCTGCAGCTTGCAGCAGTGCTGAAAGGCGATGATATCTTGACAAGCTATCCTGAAAAGATTGGGAAGCAAATGACAGTCAAAGAGGGGAAGAAATACATGGAGGATGCACTCAAGAGATTCTTGGAGGCAGGATTGTTGGCTAAGAGAATGGGTGTGGATGAAGAGCAAATTGTAAAGATGAGACCCTCCCTCACCACAAGACCCTCTCCATCTTTAACCACACACCCT
>gnl_Nelnu_v1.0_NNU_017701-RA
ATGCCTTCCGAAGCCACCAGGCCCTGTCCCATCAAAACCGTGGTGCTTTTGGTCCAAGAAAACCGTTCCTTGGATCATATTCTGGGATGGATGAAGATCCTTAACCCAGAAATTAATGGCGTTTCATCAGGAGACGAATTCTATAACTCACTCTCCACGACCGATCCCAATTCAAAGAAGGTTTACTTTGGGGACCAGTCTGAGTACGTAGACCCTGACCCAGGTCACTCGTTCCAGGACATTTACGAACAGGTCTTTGGCATACCTTGGGGACAGTCTTCTTCGCGTGAGCAGGCTGTGAAGATGAATGGGTTTGCTCAGAATGCAGAGAACACACAGAAGGGTATGTCGGACACAGTCATCAATGGTTTTAGACCCGAAGCCGTACCAGTTTACAGGGAACTGGTTTCGCAGTTTGCTGTGTGTGACCACTGGTTCGCTTCAGTCCCCTCTTCAACACAGCCAAACAGGCTTTTTGTGCATTCTGCAACTTCGCATGGTTTAATCAGCAATGACACGAAGAGGCTGATCGAAGGTTCCCCACAGAAGACGATATTCGAGTCACTGGATGAGGCTGGGTTCTCTTTCGGGATATATTATCAGTATCCTCCTTCTACGCTTTTCTACAGGAACCTTAGAAAACTGAAGTACATAAAGAATTTCCACCAGTTTGATATGAATTTCAAGAGTCACTGCAAAGAGGGGAAGTTGCCTAACTATGTGGTGGTAGAACAACGATATTTTGATTTAAAATTGTTGCCAGGGAATGATGATCATCCCTCACACGATGTATCAGAGGGACAGAAATTTGTGAAGGAGGTTTATGAGGCACTGAGAGCAAGTCCACAGTGGAATGAAATCTTATTCATAATCACATACGACGAGCATGGCGGATTCTATGACCATGTCCCAACTCCTACTGGAGTCCCAAGCCCAGATGACATTGCAAGTCCTGGGCCATTTTACTTTAAGTTTGATCGCCTCGGCGTTCGGGTGCCTGCCATCTTCATTTCTCCATGGATTGAGCGAGGAACAGGTGTGTTGCACAGACCTTCAGGACCATATCCTTCTTCAGAGTTCGAACACTCTTCCATTCCAGCAACAGTGAAGAAGATTTTCAATCTGAAAGAGTTTCTGACAAAGCGTGATGCATGGGCTGGAACTTTTGAGACTGTATTGACGAGGGAGAGTCCAAGAACAGACTGCCCAGTGACTCTGCCACAGCCCCGGAAATTGCGATCAGGTGATGCAAATGAAGGAGCAAAGCTAAGTGAGTTTCAAGTGGAGTTGGTGCAGTTGGCAGCTGCACTGAAAGGGGACCATAGAAAGGACATTTATCCAAACAAGCTTGTCGAGAAGATGACGGTTAAAGATGCCGTCAGTTACTGCAAAGACGCCTTCAAGAAATTCTTAGAAGGATGTGAGAAAGCCAAGAAGAACGGGGCTGATGAATCTGAGATTATTGTGTTACCTTCACTACCGCCTTCGAAGAATTCAACTCCAGTAGTCGAACAACCACCTCCCAAGTCAAAGTCTTTCGTCCACAAAATGTTTGCTTGTTTTGCTTGCAATAAC
>gnl_Nelnu_v1.0_NNU_017700-RA
ATGACTTCCCAGAGTTCCAAACCATGTCCTATCAAAACTGTGGTGATTTTAGTCCAAGAGAACCGCTCGTTTGATCACATGTTTGGATGGATGAAGGCCATCAACCCCGAGATAGATGGCGTTACAGGGAAAGAGTACAACTTGGTAACCACAACAGACGCCAACTCGAGCCGGGTTTACTTCGGGAATCGGTCGGAGTACGTTGACGCCGACCCGGGTCACTCGTTTCAGGCAATATACGAGCAGGTGTTTGGAGTCGCGTGGGGACACTCATCTTCGTCTAATATGGTTCCAAGGATGGATGGTTTTGCTCAGCAGGCAGAGAGTATACAGAAAGGGATGTCCCAGACAGTGATGAATGGGTTTAGACCAGAAGCAGTAGCGGTTTATAAGGAGTTAGTTTCAGAGTTTGCCGTTTGTGACAGGTGGTTCGCGTCGCTTCCGACTTCAACACAGCCGAACCGGATGTTCGTTCACTCTGCAACGTCGCATGGTTTTGTCAGCAATGATACTAAGAAACTGATCGAAGGGTTCCCGCAGAAGACAATATTCGAGTCTCTGGACGAGGCAGGGCTCTCGTTTGGAATATACTATGCCTCCCTTCCATCTACGCTTTTCTACAGGAACCTTAGAAAAATAAAATACATGAAGAATTTCCACCTATATGATCTAGAATTCAAGAGGCATTGTAAGGAGGGGAAGCTGCCTAACTACGTGGTGATCGAACCACGATATTTCGAAAAAAAATTGCAGCCAGCGAATGATGATCACCCCCCACATGATGTTTCCGAGGGACAAAAATTGGTGAAGCAAGTATACGAAGCACTGAGAGCAAGCCCACAGTGGAATGAAATCTTATTCATCATCACATATGACGAGCACGGTGGCTTCTATGATCATGTCCCAACTCCTACTCGAGTTCCAAGCCCAGATGACATCGTCAGTCCTGAACCTTTCAACTTTAAGTTTGATCGCCTTGGTGTTCGGGTGCCCACCATCATGATTTCTCCATGGATTGAGCGAGGAACAGTGCTGCATAGACCTTCAGGTCCACATCCTTCGTCGGAGTTTGAGCATTCTTCCATTCCGGCAACAGTGAAGAAGATATTCAACCTGAAAGAATTTCTAACAAAGCGTGATGCATGGGCTGGCACATTTGACATTGTCTTGACAAGGGAGAGCCCAAGAACAGATTGCCCAGTTACCCTACCGGAACCAACTGTAGAACTGCGATCCGCTGACGCAAGTGAAGAGGCAAAGCTAAGTGAACTTCAAGAGGAGTTGGTGCAGCTGGCAGCTACACTTAATGGGGATCATAGCAAGGATATCTACCCACAGAAGCTAGTAGAGAACATGAAGGTCGTAGACGCTGCCAGTTACGCAGAAGACGCATTCAAGAAATTCTTAGAAATATGTGAAAATACAGAAAATAACGGGGCAAATGAGTCTGAGATTGTTGGTGTGCCACCAACTCCAACTGCACAGCCACCTACTTCTATGTCCGAATTCTTTCTTAAAAAACTGTTTTGTTGTTTCGTT
>gnl_Nelnu_v1.0_NNU_003130-RA
ATGGGGAGATTCAAAACCAGACAATTTCCCCTGGTCTCAACTCTTCCGAGACTCCTCATACTCCTCCTCCTCACCCTTTCCTATGCCTCTCACCCCACGTTTTCTGCTCCTTCTATCCAACAACCCATCAAGACCATTGTAGTCCTTGTCCTGGAGAATCGGTCTTTCGATCACATGCTCGGATGGATGAAGAAATATGTCAATCCATCCATCAATGGAGTCACAGGCAACGAATGCAACCCAGTCTCAACCAAATCCCCCCAGTCCCATTCGATCTGCTTCACTGACGATGCCCAATTTGTCGACCCAGATCCCGGCCACTCCTTTCAGGACGTCCAGGAGCAGGTGTTCGGATCCAGCCTCATTCCTTCCATGTCAGGATTTGTCCAACAGGCGATGGCAATGCTCTCCAACCTCTCAGGCACTGTCATGAAAGGCTTCAAACCCGAATCTGTACCCGTTTACGCCTCCCTGGTGCGGGAATTCGCCGTGTTTGATCGATGGTTCTCTTCAATTCCTGGGCCGACACAACCAAATAGGCTCTTCGTCTACTCTGCGACTTCTCATGGCTCGACGAGCCATGTTCCGAAGCAGCTAGCAAGAGGGTACCCACAGAAAACCATCTTCGATTCTCTCCATGAGAATGGATTGGACTTCGGCATTTACTTCCAGAACATTCCTACCACTCTCTTCTACAGGAATCTGAGAAAATTGAAATACATATTCAAGTTCCATCAGTTCGATTTCAAGTTCAAGAAACATGCCAGAGAAGGCAAATTGCCAAACTTAACGGTGATCGAGCCAAGATATTTCGATCTCAAAGGGTTACCCGCCAACGACGACCACCCTTCTCACGATGTCGCAAGTGGGCAGAAGCTAGTGAAGGAGGTTTACGAGACATTGAGATCAAGTCCTCAATGGAACGAGACGCTTCTGGTTATTACCTACGATGAGCACGGTGGGTTCTTTGACCACGTTAAGACTCCCTATGTGAATGTGCCCAACCCAGATGGCAACACTGGCCCTGCTCCTTACTTCTTCAAGTTTGATCGCTTGGGAGTTCGAGTGCCGACAATCATGGTCTCTCCATGGATCAAGAAAGGGACTGTAATCAGTGCCCCAAATGGACCTACTCCAGACTCGGAGTTCGAGCACTCTTCAATACCCGCAACAATCAAGAAGATATTCAACCTTAACTCCAATTTCTTGACGCACAGAGATGCTTGGGCCGGGACGTTTGAGCATGTCCTGGGAGGATTAACGTCCCCTAGAACTGATTGCCCAGAGGTACTGCCGGAAGTGGCCCCTTTAAGAAAGACAGAAGCGAAAGAAGATGGAAAGCTGTCAGAGTTTCAGAGCGAGATAGTCCAATTAGCTGCAGTTCTGAACGGTGACCACTTATTGAGCAGCTTCCCTGAGGGGATGACTAACAAAATGAGTGTGAAAGAGGCTCATGATTATGTGAAGGGCGCTGTATTAAGATTCATAAGAGCGAGCAAAGAAGCCATCAAGTTGGGTGCAGATGAATCTGCAATTGTAGACATGAGGTCGTCTCTCACCACTAGAACCACACTCCGCCAT
>gnl_Nelnu_v1.0_NNU_008572-RA
ATGTCTTGTTCCGAAGCCACTAGGCCCTTTCCTATCAAAACCGTGGTGGTTTTGATTCAAGAAAACCGTTCCTTCGATCATATGTTGGGATGGATGAAGACCCTTAACCCAGAAATCGATGGTGTTTCATCAGCAGACGAATTCTACAACTCTCTTTCCACAACCGATCCAAGCTCGAAGAAGGTTTACTTCGGGGACCAGTCTAACTATATTGACCCTGACCCGGCTCACTCGTTCCAGGCCATCTGTGAACAAGTCTTTGGCTCACCTTGGGGACAGTCTTCTTCAGGTGATGAGCAGGTTGTCAAGATGAATGGGTTTGCTCAGAATGCAGAGACCACACGGAAAGGTCTGTCGGACACAGTCATGAATGGTTTTAGGCCCGAAGCCCTACCAGTTTACAGGGAACTGGTTTCGCAGTTTGCTGTGTGTGATCATTGGTTCTCTTCAGCCCCCACTTTTACACAGCCGAACAGGCTGTTTGTGCATTCTGCAACTTCGCATGGTTTAATCACCAATGACGTGAAGAAGCTGGTCGAAGGTTTTCCACAGAAGACGATCTTCGACTCACTGGATGAGGCTGGGTTCACTTTCGGAATATATAATCAGCAATTTCCTTTTACGAACCTTAGGAAACACAAGTACAAGAATAATTTCCATAACTTTGACGTTGAATTCAAGAGTCACTGCAAAGAGGGGAAGTTGCCTAACTATGTGGTGATTGAACAACGATATTTTGATTTAATATTGTTGCCAGCAAACGATGATCACCCCCCACACGATGTATCACAGGGGCAAAAATTTGTGAAGGAGGTTTATGAGGCACTGAGAACAAGTCCGCAGTGGAATGAAATCTTATTCATAATCACATACGATGAGCATGGCGGATTCTATGACCATGTCCCAACTCCTACTGGAGTCCCCAGCCCAGATGACATTGCAAGTCCTGAGCCATTTAACTTCAATTTTGATCGCCTTGGCGTTCGGGTGCCTACGATCTTCATTTCTCCATGGATTGAGCGAGGAACAGAGTTCGAACACTCTTCCATTCCAGCAACAGTGAAGAAGATTTTCAACCTGAAAGAGTTTTTGACAAAGCGTGATGCATGGGCTGGAACTTTTGAGACTGTTTTGATGAGGGAGAAGCTGGTGCGAGTGGCAGCTACACTAAAGAGGGACTATAAAAAAGACATTTATCCAGAGAAGCTAGTAGTGGACATGACGGTTAAAGATGCTGCCGCTTACTGTGAAGATGCCTTCAAGAAATTCTTAGAAGGATGTGGGAATGCCCAGAATGGGGCT
>gnl_Orysa_v7.0_LOC_Os01g01190.1
ATGTGGCCGCTCTCTCCTCACCGACGGCATCTCCAGCAGCACGGGCATTCCGGCGCCATGGGTCGGCGGCTGTTGCTGCTCTTCCTAATGCTGGCACAGGCACCCAATTCCAATGGGGATTCCAAGATAAAGAACGTGGTGGTGTTGGCGCTGGAGAACCGGTCGTTCGACCACATGCTGGGGTGGATGCAGCGGCTGCTGGGCCTCCCCATCGACGGCCTCACCGGCGCAGAGTGCAACCCGGCTCCAGGACCAGGTCCAGCCGACTCCCTCCTCCACTGCGTCTCCCCCGACGCCGACCTCGTCGTCCCCGACGACCCCGCCCACGCCTTCGAGGACGTCCTCGAGCAGCTGCTGGGGTTCCGACCCAATGACTCTACTGGCGCCGCCGCCTCCCCCTCAGACATGTCGGGCTTCGTCCGCAGCGCCGTCTCCGTGAGCGCGCTCCTGACCGACGCCGTCATGCGGGGGTTCACCCCGTCGCGGCTCCCGGCCTTCTCCGCGCTGGCCTCCTCCTTCGCGGTGTTCGACCGCTGGTTCTCCTCCATCCCGGGGCCCACGCAGCCCAACCGGCTGTTCCTCTACTCCGCCACCTCCCACGGCGCCGTCGCCCACGACAAGTGGAACCTCCTCCGCGGCTACCCGCAGCGCACCATCTTTGACTCCCTCGCCGCCGACGCCCTCGACTACCGGGTCTACTTCAAGACCATCCCCACCACCCTCTTCTACCGCCGCCTCCGCACCGTCGCCAACGCCGCCCGCGGCACCTTCCGCCGCTACGACGCCGCCTTCCGCGACCACGCCCGCAGGGGCCTCCTCCCGGCGCTCTCCGTCATCGAGCCACGCTACTTCGACCTCACCGGCACGCCCGCCGACGACGACCACCCGGCGCACGACGTCGCCAACGGCCAGAGGCTGGTCAAGGACGTCTACGAGGCGCTGCGGGCGGGCCCGCAGTGGAACCACACACTGCTCATCATCACCTACGACGAGCACGGCGGCTTCTACGACCACGTCCCGCCGCCCAATGTCGGCGTCCCCAGCCCCGACGCCATCCGTGGCCCGCTGCCCTTCTTCTTCAGGTTCGACCGCCTCGGCGTCAGGGTGCCCACCATCATGGTGTCGCCGTGGATCAGGAAAGGGACGGTGGTGGGGAGGCCGCCGGGAGGGCCAACGCCCACGTCCGAGTACGAGCACTCCTCCATCCCGGCCACCATCAAGAAGATATTCAACCTCAGCTCCGACTTCCTCACCAGGAGGGATGCGTGGGCGGGCACCTTCGAGCACCTCTTCACGGACCTGGACGAGCCAAGGACGGATTGCCCGGAGACATTGCCGGAGATCCCGCCGCCATCTTCCTCGTCGTCGTCGACCAAGAAAGAAGACGGAGGATGGCTGTCGGACTTCCAGCGCGAGCTGGTGCAGCTGGCGGCCTTCCTCAACGGCGACTACATGCTGTCAAGCTTCGCACAGGAGTACGAGTCGAGAATGACGATGACGGTGAAGCAGGCGGATGCGTATGTGAGGCGAGCCGTCAAAAGTTTCCTGGAGGCCAGCAAGCGGGCCAAACGCTTAGGTGCAAACGACTCCGCCATTGTAACCATGAGACCATCCCTCACTACTGCAACCACCTGCTGCCCT
>gnl_Orysa_v7.0_LOC_Os01g72520.1
ATGGCGGTTCGCCGCCGGCGACCCGGCCCCGTGGCGGCCGCCGTGCTGCTGCTACTCGCGGTGGCGACCCAGGCGGCGGCGAGCCCGATAAAGACGGTGGTGGTGGTGGTGATGGAGAACCGGTCGTTCGACCACATGCTGGGGTGGATGAAGCGGCTGAACCCGGAGATCGACGGCGTGACCGGCGGCGAGTGGAACCCGACGAACGCCAGCGACCCGTCGTCGGGGCGCGTCTACTTCGGCGAGGGCGCCGAGTACGTGGACCCAGACCCGGGCCACTCGTTCCAGGAGATCCGGCAGCAGATATTCGGGTCGGACGACGCGTCGGGGCCGGCGAGGATGGACGGCTTCGTGCAGCAGGCGCGGTCGCTGGGGGACAACATGACGGCGGCCGTCATGAACGGCTTCTCGCCGGACAGCGTCGCCGTGTACCGGGAGCTCGTCGGGGAGTTCGCGGTGTTCGACCGGTGGTTCGCGTCCGTGCCGTCGTCGACGCAGCCCAACCGACTGTTCGTGCACTCCGCCACATCCGGCGGCGCCACCAGCAACAACCCAGAGCTGCTGGCGAAGGGCTACCCGCAGCGTACAATCTTCGACAACGTGCACGACGCCGGGCTGTCGTTCGGGGTCTACTACCAGGACGTGCCGGCGGTGCTCTTCTACCGCAACCTGCGGAAGCTCAAGTACCTGACCAAGTTCCACCCGTTCCACGGCGCGTTCCGCGACCACGCCGCCCGCGGCTCCCTCCCAAACTACGCCGTGGTGGAGCAGCACTACATGGACTCCAAGTCCCACCCGGCCAACGACGACCACCCGTCGCACGACGTCTTCCAGGGCCAGATGCTCGTCAAGGAGGTGTACGAGACGCTCCGCGCCAGCCCGCAGTGGAACCAGACGCTCATGGTCGTCACCTACGACGAGCACGGCGGCTTCTACGACCATGTCCCCACCCCCGTCACCGGCGTCCCCAGCCCCGACGGCATCGTCGGCCCGCCGCCGTATAACTTCGCCTTTGATCGCCTCGGCGTCCGTGTCCCAGCCATCGTCATCTCCCCCTGGATCAACAAGGGTACAGTTGTTCATGGGCCAAACGGGAGCCCAACCGCGACGTCGGAGTACGAGCACTCGTCCATCCCCGCGACCGTGAAGAAACTCTTCGATCTGCCACAGGATTTCCTGACTAAAAGGGACGCCTGGGCTGGAACGTTTGAGAGTGTCGTGCAAGGCAGAACTGAGCCAAGGACGGATTGCCCAGAGCAACTCCCAATGCCGATGAGGATACGGCTGACGGAGGCGAACGAGGAGGCGAAGCTGAGTGAGTTCCAGCAGGAGCTGGTTCAGCTGGCGTCGGTGCTCAACGGGGACCACCAGCTGAGCAGCCTGCAGGACACGATCAGGGACAGGATGAACGTCAGGGAAGGCATCGCGTACATGCGGGGCGCTGTAAAGCGCTTCTTCGAGACCGGCATGTCAGCCAAGAGGATGGGCGTCGACGACGAGCAGATCGTCAAGATGAGGCCATCGCTCACCACCAGGACATCCCCTGCGATCGAGCAACCA
>gnl_Orysa_v7.0_LOC_Os03g61130.1
ATGGCGGGCGGGGGAGGTAGGGAGCGGCGCGGCGGGGGGAGGCTGCTCGTCGGGGTGCTGCTCCTGACGCTGGTGGTGTCCGGGCACTGCCTGGAGAGCACGCACCACCGCGGGCTGAAGCGGCGGCGGCGGAAGCACGAGATCCACTCGCCGATCAAGACGGTGGTGGTGGTGGTGATGGAGAATCGGAGCTTCGACCACATCCTCGGGTGGCTCAGCCGCACCCGCCCCGACATCGACGGGCTCAACGGCACGCAATCCAACCGCCTCAACGCCTCCGACCCTTCCTCCCCGGAGATCTTCGTCACCGACGAGGCCGGCTACGTCGACTCCGACCCCGGCCACGGCTTCGAGGACATCCGCGAGCAGATCTTCGGCTCCGCCGACACCTCCGCCGTGCCGGCCCCCATGTCCGGCTTCGCCCAGAACGCCCGCGGGATGGGCCTCGGCATGCCGCAGAACGTCATGAGCGGGTTCAAGCCGGAGTCCGTGCCGGTCTACGCCGCCCTCGCCGACGAGTTCGCCGTGTTCGACCGGTGGTTCGCCTCCGTGCCCACCTCCACCCAGCCCAATCGCCTCTACGTCCATTCCGCGACCTCCCATGGCCTCACCTTCAATGCCCGCAAGGACCTCATCCATGGCTTCCCGCAGAAGACCATCTTCGATAGCCTCGAGGAGAACGGCTTGTCCTTTGGCATCTACTACCAGAACATCCCGGCCACGCTCTTCTACCAGAGCCTCCGCCGCCTCAAGCACCTCGTCAAGTTCCACCAGTACAGCCTCAAGTTCAAGCTTCACGCCAAGTGGGGAAAGCTGCCGAATTACGCGGTGATTGAGCAGAGGTACTTCGATTGCGAGATGTTCCCTGCAAACGATGACCACCCCTCGCACGACGTAGCGAGGGGGCAGAGGTTCGTCAAGGAGGTGTATGAGACGCTGCGAGCGAGTCCGCAGTGGAACGAGACTGCTCTGATCATCACCTATGATGAGCATGGTGGATTCTATGACCATGTGCCTACGCCGGTTGTCGGGGTTCCACAGCCTGATGGAATTGTTGGCCCTGATCCTTACTACTTCAAGTTTGATCGGCTTGGAGTGCGCGTGCCTTCTTTCCTTATCTCACCATGGATCGAGAAGCGCACTGTGATCCATGAACCAAATGGGCCGCAGGACTCCTCACAATATGAGCACTCATCCATCCCTGCAACAGTAAAGAAGCTATTTAATTTACATTCTAACTTCCTGACAAAGAGGGATGCATGGGCTGGGACCTTTGAGAACTACTTCAAAATCCGGAAAACACCCAGAACTGATTGTCCAGAGAAACTCCCAGAGGTCACAAAGTCTCTGCAACCGTTTGGCCCTAAGGAAGATTCATCTCTGTCAGAGTTTCAAGTGGAGTTGATTCAGCTTGCTTCTCAGCTCAATGGTGACCATGTACTCAACACCTACCCAGATATTGGCAGGACTATGACTGTGGGTGAAGCAAACCGCTATGCAGAGGATGCTGTTGCTAGATTTTTGGAAGCTGGCAGGATTGCTCTAAGAGCTGGTGCAAATGAATCTGCTTTGGTCACCATGAGGCCTGCACTCACCAGCAGAGCCTCACCGTCCTCTGATTTATCATCTGAACTC
>gnl_Orysa_v7.0_LOC_Os03g63580.1
ATGGCGGCGGCGGCGGCCGGCGGCAAGATCAAGACGGTGGTGGTGCTGGTGATGGAGAACCGCTCCTTCGACCACATGCTGGGCTGGATGAAGTCTCTCAACCCGGAGATCGACGGCGTCACCGGCGACGAGATCAACCACCTCGACGCCGCCGACCCGACCTCCAGGGCCATCCGCTTCGGCGACGGCGCCGAGTACGTCGACCCTGACCCGGGCCACTCCATGCAGGCCATCTACGAGCAGGTGTACGGCACGCCGTTCGTCGACGCGCGCGCCACGCCCATCACCCCTCCCGGCGTCCCCTCGCCGCCGATGGCCGGCTTCGCGCAGCAGGCGGAGAAGGAGAAGCCCGGCATGGCGGACACCGTCATGAACGGCTTCCGGCCGGAGGCCGTGCCGGTGTACCGCGAGCTGGTGCGGCAGTTCGCCGTGTGCGACCGCTGGTTCGCGTCCAACCCGGCGTCGACGCAGCCCAACCGGCTGTTCGTCCACTCAGCGACGTCGCACGGGCTCGTCAGCAACGACACCAAGCTGCTCGTCGCCGGCCTCCCGCAGCGCACCATCTTTGACTCCCTCCACGACGCCGGCTTCTCCTTCGGCATCTACTACCAGTACCCGCCGTCCACGCTCTTCTACCGGAGCTTGCGCCAGCTCAAGTACGCCGGCAACTTCCACCCCTTCGACCTCGCGTTCCGGCGGCACTGCGCCGAGGGCAAGCTCCCCAACTACGTCGTCGTCGAGCAGCGCTACTTCGACCTCAAGATGCTCCCCGGCAACGACGACCACCCCTCGCACGACGTCTCCGAGGGCCAGCGATTCGTCAAGGAGGTGTACGAGGCGCTGCGTGGCGGGCCGCAGTGGGAGGAGGCGCTCCTCGTCGTCACCTACGACGAGCACGGCGGCTTCTACGACCACGTCCCGACGCCGGTGGACGTGCCCAGCCCCGACGGCATCGTCAGCGCCGCGCCATTCTTCTTCGAGTTCAACCGCCTCGGCGTCCGCGTCCCGGCGCTCTTCATCTCGCCGTGGATCGAGCCGGGCACGGTGGTGCACCGGCCGTCGGGGCCGTACCCGACGTCGGAGTTCGAGCACTCCTCCATCCCGGCCACCGTGAAGAAGCTCTTCAACCTCAAGAGCTTCCTGACCAACCGCGACGCCTGGGCGGGCACCTTCGACGTCGTCCTCACGCGCGACGCGCCGCGCACCGACTGCCCCGCCACCCTGCCGGAGCCGGTGAAGATGAGGCCGGCGACGGAGGCGGCGGAGCAGGCGGCGCTGACGGAGTTCCAGGAGGAGCTGGTGCAGCTGGGGGCGGTGCTCAACGGCGACCACGCCGACGAGGACGTGTACCCGCGCAAGCTGGTGGAGGGGATGACGGTGGCGGAGGCGGCCAGCTACTGCAACGCCGCCTTCAAGGCATGGATGGACGAGTGCGACCGCTGCAGGAAGTGCGGCGAGGACGGGTCCCACATCCCCACGGTGGTGAAGCCGCCGCCGCCGCCGTCGACGTCGTCCTCAGGCTCTAGCTCCTTTGCTTCCAAGTTGCTGTCTTGCTTTGCGTGTGGTCGTCCTAACAAGAAT
>gnl_Orysa_v7.0_LOC_Os11g38050.1
ATGGCGGGCAAGATCAAGACGGTGGTGGTGCTGGTCCAGGAGAACCGCTCCTTCGACCACATGCTGGGGTGGATGAAGTCGTTGAACCCGGAGATCGACGGCGTGACGGGCGCCGAGTTCAACCGCGCCACCGCCGGCGACCCCTCCTCCCCGGCGATCCACTTCGGCGACGGCTCCGGGTACGTGGACCCCGACCCGGGCCACTCGTTCCAGGCCATCTACGAGCAGGTGTACGGCGACGCCTACACGTGGGGGACCACCTCGCCGGCGACGAAGCCGGGGGTGCCCTCGCCGCCGATGAGCGGGTTCGCGCAGGAGGCGGAGAAGGAGCGCGCCGGCATGTCGAGCACGGTGATGAACGGGTTCCGGCCGGAGAAGGTGCCGGTGTACCGGGAGCTGGTGCGGGAGTTCGCCGTGTGCGACCGGTGGTTCGCGTCGGTGCCGACGTCGACGCAGCCGAACCGGATGTTCGTCCACTCGGCGACGTCGCACGGCCTCGTCAGCAACGACGGCAAGCAGCTCCGCGCCGGCCTGCCGCAGCGCACCATCTTCGACGCCCTCCACGACGCCGGCCACTCCTTCGGCGTCTACTACCAGTTCCCTCCCTCCGTGCTCTTCTACAGGAACATGAGGCAACTCAAGTACGTGGGCAACTTCCACCCCTACGACACCGCCTTCAAGCGCGACTGCAAGGCCGGCAAGCTCCCAAACTACGTCGTCATCGAGCAGCGCTACTTCGACCTCAAGCTCCTCCCGGGCAACGACGACCACCCTTCCCACGACGTCGCCCATGGCCAGCGCCTCGTCAAGGACGTCTACGAGGCGCTCCGCTCGAGCCCCCAGTGGCACGAGATCCTCTTCGTCATCACCTACGACGAGCACGGCGGCTTCTTCGACCACGTCCCCACCCCGGTCGCCGGCGTCCCTTCCCCCGACGGCATCGTCAGCGCCGCCCCCGTGTCGTTCGCCTTCGACCGCCTCGGCGTCCGCGTCCCGACGCTGCTCGTCTCGCCGTGGATCGAGCCGGGCACCGTGGTGCACGACCCGGCGTCGTGCGGCGGCGCGCCGGAGCCGACGTCGCAGTTCGAGCACTCGTCGATCCCGGCGACGGTGAAGAGGATATTTGGGTTGAAGGAGTTCCTGACGAGGCGCGACGCGTGGGCGGGCACGTTCGACACGGTGCTGACGCGGGCGGCGCCGAGGGAGGACTGCCCCGCCACGCTGCCGGAGCCGCCGCGGCTGCGGGCGGCGGAGGCGGAGGAGCACCGGGAGGTGTCGGAGTTCCAGGCCGAGCTGGTGCAGCTCGGCGCCGCGCTGAACGGCGACCACGACGGGGAAGGGTACGACCCCGAGGTGTTCGTCCGCGGGATGACCGTCGCCGGCGCCGCCCAGTACTGCCGCGACGCGTTCGACCGGTTCCGGGAGGAGTGCCACCGGTGCCGCGACGGCGGCATGGACGGGTCCCACGTCCCGATGCTGCAGCCGGCTTCGGCTTCTGCTTCGTCTTCCGCTCCGGCGGCTGACCCGCCGGCCACGGCGCCGGCACCGGCGACGCCGTCGGCTCTGTCCAAGCTGTGCGGTTGCTTCCCATGCTTCAATGCGTCG
>gnl_Phavu_v2.1_Phvul.010G033400.1
ATGTCTTCAAGATCTGGTGGTAGTGCATGGCCTTACCCCATCAAAACGATCGTCGTTTTGGTTCAAGAAAACCGTTCATTTGACCACATGTTGGGTTGGATGAAGTCCCTCAACCCGGAAATCGATGGGGTCACCGGTTCGGAGTCAAACCCGATTTCCACCTTGGAGCCAAGCTCGAACCGGGTTTATTTTTCCGACAAGTCTGATTTTGTTGAACCGGACCCGGGTCACACGGTCGAGGATGTGTACGAGCAAGTTTTCGGCGAGCCATGGAGCGAGTCCTCGACGAGAAAGAAAGTGTCGGCGAGAATGGAAGGGTTCGCCCAAAACTCGGTGAAGCAAAAGAAGGGATCAACGGCGGAGACGGTGATGAACGGGTACAAACCGGATCTTTTACCGGTTTATAGAGAGTTGGTTAAGGAGTTTGCGGTGTGTGATCGGTGGTTTGCTTCGGTTCCCGGTCCGACCCAACCGAACCGGCTCTACGTTCACTCTGCGACGTCGTATGGGTTGACCACTCAGGACACGCAGAAACTCATTGGAGGTTTACCACAGAAGACTATATTTGATTCTTTGGACGAAAATGGGTTCAGTTTTGGAATATATTACCAATACCCACCATCCACTCTTTTTTATAGAAACCTGAGGAAAGTGAAATACATAGACAACTTTCATTTGTTTGATTTAAAGTTCAAGAAGCATTGTGAAGAAGGGAGATTGGAAAACTACGTGGTGATTGAGCAAAGATATTTTGAGTTGTTATCAGTGGCAGCAAATGATGATCATCCATCTCATGATGTTGGTGAGGGACAAAGGTTTGTGAAAGAAGTGTATGAGGCACTAAGAACAAGTCCTCAATGGAATGAAATATTGTTCGTGATTACATATGATGAACATGGAGGCTTCTATGATCATGTGCCAACACCTGTGGATGGAGTTCCAAACCCAGATGACATTGCAGGTCCTGCACCATTCAAGTTTCAGTTTGATAGACTGGGTGTTAGGGTTCCTACCATCATTATTTCTCCATGGATTCAAGCAGGAAAAGTGTTGCATGAACCTTCTGGGCCATTCCCAACATCACAGTATGAACATTCATCAATACCAGCAACTGTGAAGAAAATATTCAATCTTCCTCAGTTCTTGACAAAGCGTGATGCATGGGCTGGAACATTTGAAAATCTCTTATCTCTAACCACTCCACGTACTGATTGTCCAGTGAAAATGCCCGAGCCTGTGAAACTAAGAGAGGTTGGTGGTGATGAAAATGCAGAACTGAGTGAATTTCAGGAAGAACTGATATACATGACAGCAACTTTAAATGGGGATCATAATAAGAGTACATACCCCAAACTAACACAGAATTTAACTGTTTCAGAGGCAGTAAAATACTGTGAAGATGCATTTCAAACATTCTTGAATGAGTGTGAGAAAGCAAAGCAAAGCAGAATTGATGGATCTGAAATTGTTCATTGTGCAAAGCCACACACAGCTCCACAATCCAAAACTTTCTTGCACAACATCTTCTCTTGTCTATTATGTAAAGAT
>gnl_Phavu_v2.1_Phvul.L001661.1
ATGGATCTCCGGCAAGTTTTCGTATCTATTTTCCTTCTCTTCCTCCTAGTCTCCGTCAGTGTCGGAAAGAAGCACAAATTCTCCAGTCCGATCAAAACCGTGGTGGTGATAGTGATGGAGAACCGCTCCTTTGACCACGTCCTCGGCTGGCTCAAACCCTCGCGCCCCGACATCGACGGCCTCACCGGTTCCGAATCGAACCCTCTCTCCGTCGAGGACGCCGCCTCCCCCGCCGTCACCGTCTCCGACGACGCCCTCTTCATCGACGCCGACCCCGGCCATTCGTTCCAAGCCATCCGCGAGCAAATCTTCGGATCCAACGAGACGACACTAAATCCGGCCCCAATGAACGGCTTCGCGCAGCAAGCCGAGTCCATCCTCCCTGGCATGGGCAAAACCGTCATGAGCGGCTTCAAACCCGAAACCCTCCCCGTCTACACCAAACTCGCCACCCACTTCGCCGTTTTCGACAAGTGGTTCGCTTCGGTTCCGGCTTCGACCCAACCGAACCGGTTCTACGTCCACTCCGCCACCTCCCACGGCGCCATGAGCAACGTCCGCAAGAACCTCGTCCTTGGCTTCCCCCAGAAAACCATCTTCGACTCCCTCAATGAGAACGGCCTCACCTTCGGCATCTACTACCAGAACATCCCCGCCACGCTCTTCTTCAAGAGCCTCCGCAAGCTCAAGAACGCGGTCAAGTTCCATGACTACGCTCTCAAGTTCAGGAAGCACGCCCAGAGGGGGAATCTCCCGAACTATGTGGTGGTGGAACAGAGGTACTTCGATGTGGAGGTTTTTCCGGCCAACGACGACCACCCCTCCCATGACGTGGCGGAGGGGCAGATGTTTGTTAAGGAGGTGTATGAGATTTTGAGGAAGAGTCCTCAGTGGAAGGAGATGGCAGTGTTGATTACGTATGATGAGCATGGAGGGTTTTACGATCATGTGGCTACGCCGGTGGAGGGTGTGCCTAACCCTGATGGGATCATTGGACCTCCCCCCTATTACTTTGGGTTTGATAGGTTGGGGGTCAGGGTCCCCACTTTTCTTATCTCACCTTGGATCGAGAAGGGTACTGTGATTCATGAAGCAGAGGGTCCAACCCCATATTCTCAGTACGAGCATTCGTCAATTCCAGCCACAGTAAAGAAGCTTTTCAATTTAAAATCCAATTTCTTGACGAAGAGAGATGCATGGGCTGGTACCTTTGAAAAGTACTTTCACTTTCGAGATACTCCTCGTGACGATTGTCCAGTACTCAACTCTTACCCAAACATTGGTAAAAGTATGACTGTGAAAGAAGCAAACAGGTATGCAGAAGATGCAGTGAAGAGGTTCCTGGAAGCTGCAAAAGCTGCTCTTAAAGCTGGGGCTAATGAATCAGCAATTGTCACAATGAGGCCTTCTCTTACAAGCAGAGTTGCAGTGGGAGATGACCAAAAACATGTAGAATCATAC
>gnl_Phavu_v2.1_Phvul.009G165500.1
ATGGGAGGTGGAAAATCCAGATCTTCCATTCTAGTGCTCTCTCTCTTTGTGTTCCTTTGCGTTTTTGCAAGGGCGCAACAACAGCAACCTATAAAAAACGTTGTTGTTTTGGTTATGGAGAACCGTTCCTTTGACCACATGCTGGGGTGGATGAAAGAAAGAATCAACGCGTTAATCAATGGGGTAACAGGAGATGAATGCAACCCTGTTTCTACTAAAGGTTCGAAGCAAGATTCAATTTGCTTCACTGATGATGCGGAGTTCGTGGATCCGGATCCGGGGCATTCATTTGAAGATGTGTTGCAACAGGTATTTGGTTCTGGTAAAATCCCTTCCATGAATGGATTTGTGGAACAAGCACTGTCTGTGTCTCAGAACCTCTCTGAGACTGTGATGAAAGGGTTTAAGCCCGAGGCCGTGCCGGTTTATGCTGCTTTGGTTAAGGAATTTGCTGTTTTTGATAGGTGGTTTTCTTCAATTCCGGGTCCAACACAACCCAATAGGCTTTTTGTGTACTCAGCAACCTCTCATGGTTCCACGAGTCATGTCAAGAGGCAGTTAGCCAAAGGGTACCCTCAAAAAACCATCTTTGACTCTATGCATGAGAATGGCTTAGACTTTGGGATTTACTTTCAGAACATACCCACAACTTTGTTCTATAGGAATCTAAGGAAATTGAAGTACGTATTCAAGTTCCATCAGTTTGATTTGAAGTTCAAGAGAGATGCCAGAAATGGGAAGCTTCCACCCTTGACTGTGATTGAGCCTAGATATTTTGACTTGAAGGGCTTGCCCGCGAATGATGACCACCCCTCTCACGACGTTGCACATGGCCAAATGCTGGTTAAGGAGGTTTACGAGGCTCTAAGAGCCAGCCCTCAGTGGAATGAAACACTTTTCATCATTACATATGATGAACATGGTGGATTTTTTGATCATGTGAAGACCCCATTTGTCAACATTCCTAATCCAGATGGGAACACCGGACCTGCTCCCTATTTCTTCAAGTTTGATAGGTTAGGGGTTCGGGTGCCTACTATTATGATCTCTCCTTGGATCAAGAAAGGAACTGTGATAAGTGGTGCCAAAGGACCTGCTGAAAACTCAGAATTTGAGCACTCTTCTATTCCTGCAACCATAAAGAAGATCTTCAACCTTTCCTCCAACTTTTTGACTCACAGAGATGCTTGGGCTGGGACATTCGAGCAGGTTGTTGGAGAGTTAAGTTCACCCAGAACGGATTGCCCAGTGACTTTGCCGGACGTGACCCCTCTAAGGAGCACTGAAGCAAAAGAAGATGCAGGCCTGTCTGAATTTCAGAGTGAGGTAGTTCAATTGGCAGCTGTTCTTAATGGGGACCATTTCTTGAGCAGTTTCCCTGATGAAATGAGCAAGAAGATGAGTGTGAAGGAAGCTCATGAGTATGTTCGGGGAGCCGTCTCAAGGTTCATAAGAGCTAGCAAAGAGGCCATCAAGTTAGGGGCTGATGAATCTGCTATTGTGGATATGAGATCCTCTCTCACTACTAGATCTTCAGTTCATAAT
>gnl_Phavu_v2.1_Phvul.006G066600.1
ATGGATCTCCGGCAAGTTTTCGTATCTATTTTCCTTCTCTTCCTCCTAGTCTCCGTCAGTGTCGGAAAGAAGCACAAATTCTCCAGTCCGATCAAAACCGTGGTGGTGATAGTGATGGAGAACCGCTCCTTTGACCACGTCCTCGGCTGGCTCAAACCCTCGCGCCCCGACATCGACGGCCTCACCGGTTCCGAATCGAACCCTCTCTCCGTCGAGGACGCCGCCTCCCCCGCCGTCACCGTCTCCGACGACGCCCTCTTCATCGACGCCGACCCCGGCCATTCGTTCCAAGCCATCCGCGAGCAAATCTTCGGATCCAACGAGACGACACTAAATCCGGCCCCAATGAACGGCTTCGCGCAGCAAGCCGAGTCCATCCTCCCTGGCATGGGCAAAACCGTCATGAGCGGCTTCAAACCCGAAACCCTCCCCGTCTACACCAAACTCGCCACCCACTTCGCCGTTTTCGACAAGTGGTTCGCTTCGGTTCCGGCTTCGACCCAACCGAACCGGTTCTACGTCCACTCCGCCACCTCCCACGGCGCCATGAGCAACGTCCGCAAGAACCTCGTCCTTGGCTTCCCCCAGAAAACCATCTTCGACTCCCTCAATGAGAACGGCCTCACCTTCGGCATCTACTACCAGAACATCCCCGCCACGCTCTTCTTCAAGAGCCTCCGCAAGCTCAAGAACGCGGTCAAGTTCCATGACTACGCTCTCAAGTTCAGGAAGCACGCCCAGAGGGGGAATCTCCCGAACTATGTGGTGGTGGAACAGAGGTACTTCGATGTGGAGGTTTTTCCGGCCAACGACGACCACCCCTCCCATGACGTGGCGGAGGGGCAGATGTTTGTTAAGGAGGTGTATGAGATTTTGAGGAAGAGTCCTCAGTGGAAGGAGATGGCAGTGTTGATTACGTATGATGAGCATGGAGGGTTTTACGATCATGTGGCTACGCCGGTGGAGGGTGTGCCTAACCCTGATGGGATCATTGGACCTCCCCCCTATTACTTTGGGTTTGATAGGTTGGGGGTCAGGGTCCCCACTTTTCTTATCTCACCTTGGATCGAGAAGGGTACTGTGATTCATGAAGCAGAGGGTCCAACCCCATATTCTCAGTACGAGCATTCGTCAATTCCAGCCACAGTAAAGAAGCTTTTCAATTTAAAATCCAATTTCTTGACGAAGAGAGATGCATGGGCTGGTACCTTTGAAAAGTACTTTCACTTTCGAGATACTCCTCGTGACGATTGTCCAGAAACTCTTCCGGAGATGAAGACCCTAAGGGATCATGGACCAAGAGAAAACTCAAGTCTTTCAGAATTCCAAGTGGAATTGATCCAGCTTGCATCCCAGCTCAATGGTGATTATGTACTCAACTCTTACCCAAACATTGGTAAAAGTATGACTGTGAAAGAAGCAAACAGGTATGCAGAAGATGCAGTGAAGAGGTTCCTGGAAGCTGCAAAAGCTGCTCTTAAAGCTGGGGCTAATGAATCAGCAATTGTCACAATGAGGCCTTCTCTTACAAGCAGAGTTGCAGTGGGAGATGACCAAAAACATGTAGAATCATAC
>gnl_Phavu_v2.1_Phvul.006G014100.1
ATGTGCTTCCAAAGATTTAACCATTTTCCGCTCTTCCTAACCTTTCTCCTCCTCAGCCACCATGCCACTCCAAGCCCCATCAAAACCGTCGTCGTTTTGGTAATGGAGAACCGCTCCTTTGACCACATGCTCGGCTGGATGAAGCGCCTCAACCCCGCCATCAACGGCGTCACCGGCTCCGAGTCCAACGCGCTCTCCGTCACCGACCCCAACTCCAAACGCTTTTTCTTCAAAGACCAGGCCCACTACGTCGACCCGGACCCGGGCCACTCCTTCCAGGCCATCCGCGAACAGATTTTCGGCTCCAACGACACCTCCACCTATCCGCCGCCCATGAACGGCTTCGCGCAGCAGGCCTTCTCCATGGACAACACCTCGCACATGTCACAGAACGTCATGAACGGCTTCATCCCCGACCTCGTGCCGGTCTACAAAACGCTCGTTTCGGAGTTCGCTGTTTTTGATAGGTGGTTCGCCTCCGTGCCGGCCTCCACCCAGCCCAACCGTCTCTTCGTGCACTCGGCAACATCGGGCGGCGCCACCAGCAACGTGGCGGCGAAGCTGGCGGCCGGGTACCCGCAGCAAACGATCTTCGACAACGTGCACGAGGCAGGATTAGACTTCGGCATATACTACCAGAACATCCCCGCCACACTCTTCTACCGGAACCTTCGGAAGCTGAAGTACTTGCTGAAGTTCCACCTATACGACTTGTCCTTCAAGCTGCACGCCAAAGAGGGGAAGCTGCCGAGCTACACTGTGGTGGAGCAGCGGTACATGGACACTAAGGTGCTCCCCGCCAATGATGATCACCCATCGCACGATGTGTACCAGGGGCAGATGTTTGTGAAGGAGGTGTATGAGACGCTGAGGGCGAGCCCCCAGTGGAACGAAACCCTCTTTCTCATCACTTACGATGAGCATGGAGGGTTTTACGATCACGTGCCTACCCCCGCGCGTGGGGTGCCGAGTCCTGATGGGATTGTGGGCCCCGAACCGTTTAACTTCACTTTTAATAGGTTGGGAGTGAGGGTCCCCACCATTGCTATATCGCCTTGGATTCAGAAGGGTACAGTTGTTCATGGGCCAAATGGGTCACCAACTTCTACATCCGAATATGAACACTCATCCATTTCAGCAACAGTGAAAAAGCTCTTCAATTTGCCTTCATTTCTGACCAAGAGAGATGCTTGGGCTGGAACCTTTGAGGGCATTGTTCAGACAAGAACAGAACCAAGGACAGATTGCCCAGAGAAACTTCCAACCCCAGTAAAGATCAGGGAGGGAGGGCCTAATGAAGATGCCCAGATGAGTGAATTTCAGCAGGAATTGATCCAACTTGCAGCAGTGCTTAAAGGAGATAATATCCTCACTAGTTTTCCAGGTAAAATAGGGAAGGACATGACTGTTAAACAAGGGAAATATTACATGGATGATGCAGTTAGAAGGTTCTTTGAAGCAGGGCGTTATGCAAAGAAAATGGGAGTGAATGAAGAACATATAGTCCAGATGAAGCCTTCTTTGACTACGAGATCATCCAAATCACCAAACAGAAACCCT
>gnl_Phypa_v3.3_Pp3c4_10762V3.1
ATGACATTAACTAGTCTTTGGTCTTTTGTGTGTAGGAATTCAACCAAAACTAAGATGAAGCCTCCGAGCCGCACACGTTGCGGCTTGGTTTATTTGCTCTTCATACTCTCACTTGCACTAGCACCATCGATTGCTAAGAAGGCAAGAATTGATGGGCCTATCAAAGTGGTTGTGGTGATGGTTATGGAGAATCGTTCCTTTGATCATATGCTGGGTTGGCTCAAGACTTTGAACCCAGAAATTGATGGTTTAACTGGCAAGGAGTGCAATCCCAAAAATACATCCAATCCTGATTCGGAGTTGGTATGTGTTTCAAATATCGCTGAATTTGTAGATCCTGACCCCGGACACTCGTTTCAAGCAATTCGGGAGCAGATATTTGGGAAGAATGAGACATCTGCGATTCCCCCACCCATGAACGGTTTTGCTCAACAAGCAGAGAGCATGGCAAAGGGTTTCTCTAAAACAGTCATGAGTGGCTTCAGGCCAGAAGTTGTCCCCGCATACAAAGCGCTGGCTGCGGAGTATGCAGTCTTTGACCGTTGGTTTGCGTCCGCCCCTACATCCACTCAGCCCAACAGGTTTTATGTGCACTCGGCCACTTCATATGGAGCCATGAGTAACGTGAGAGAAGAGTTAATAGAAGGGTTTCCCCAGAAAACAATCTTTGAATCGATTGTGAATGCTGGTCATACTGTTGGTATCTACTACCAAAATCTTCCTGCGACTTTATTTTTTCGGAACTTACGAAAATTGAAGTTCGTGAACAAGTTCCACGATTATACCCTCAAGTTCAGGAACCATGCAAGGCGGGGGGTTCTACCCAACTATGTGGTAGTGGAACAAAGATACTTTGACACGAAGGTGCTTCCAGCAAATGATGACCATCCTTCTCATGATGTATCTGAGGGCCAAGGTTTCGTGAAAGAAGTTTATGAAATCTTACGTGCTAGTCCACAATGGAATGAGATGCTTTTTATTATTACATATGATGAGCATGGTGGTTTTTATGACCATGTGCCCACTCCAGTGACTAACGTTCCAAATCCTGATGGATTAATTGGTCCTCCGCCGGAATACTTCAACTTCAGGAGGCTTGGAGTGCGAGTCCCTACTCTGATGATATCTCCTTGGATCAATAAGGGTGTCGTGGTACATGGACCGCATGGTCCTACTGCCGATTCACAATATGAGCATTCGTCAATTCCGGCAACAGTGAGAAAGATATTCAATCTTCCGGATGATTTTTTAACTGCGCGGGATGAATGGGCAGGAACATTTGAGCATGTTTTTGCTCAACGCAAGTCGCCAAGAATTGATTGCCCTAAGCAAATACCGAGTCCGCCATGGTCATTACGACACTCACCACCAAATGAAAGTGCTCCATTGACGGAGTTCCAGGAAGAGCTGATCCAGTTGGCATCTCAATTAAACGGTGATCACCAGCATCCCGAGTATCCTCATCTCGGAAAGCGAATGAATGTGGGACAGGCCTACGAATATGCTACAAAGGCTGTGGCTAAATTTATAGAAACTGGAAAGGCGGCTCTGAAAGCTGGGGCAGATCCAGAGACAGTGATCATGGTGTCACCAGGTGTAATTGAAATGACAGAGGATTCGGACAACCATCACGAGAGTTTA
>gnl_Phypa_v3.3_Pp3c4_10760V3.1
ATGACATTAACTAGTCTTTGGTCTTTTGTGTGTAGGAATTCAACCAAAACTAAGATGAAGCCTCCGAGCCGCACACGTTGCGGCTTGGTTTATTTGCTCTTCATACTCTCACTTGCACTAGCACCATCGATTGCTAAGAAGGCAAGAATTGATGGGCCTATCAAAGTGGTTGTGGTGATGGTTATGGAGAATCGTTCCTTTGATCATATGCTGGGTTGGCTCAAGACTTTGAACCCAGAAATTGATGGTTTAACTGGCAAGGAGTGCAATCCCAAAAATACATCCAATCCTGATTCGGAGTTGGTATGTGTTTCAAATATCGCTGAATTTGTAGATCCTGACCCCGGACACTCGTTTCAAGCAATTCGGGAGCAGATATTTGGGAAGAATGAGACATCTGCGATTCCCCCACCCATGAACGGTTTTGCTCAACAAGCAGAGAGCATGGCAAAGGGTTTCTCTAAAACAGTCATGAGTGGCTTCAGGCCAGAAGTTGTCCCCGCATACAAAGCGCTGGCTGCGGAGTATGCAGTCTTTGACCGTTGGTTTGCGTCCGCCCCTACATCCACTCAGCCCAACAGGTTTTATGTGCACTCGGCCACTTCATATGGAGCCATGAGTAACGTGAGAGAAGAGTTAATAGAAGGGTTTCCCCAGAAAACAATCTTTGAATCGATTGTGAATGCTGGTCATACTGTTGGTATCTACTACCAAAATCTTCCTGCGACTTTATTTTTTCGGAACTTACGAAAATTGAAGTTCGTGAACAAGTTCCACGATTATACCCTCAAGTTCAGGAACCATGCAAGGCGGGGGGTTCTACCCAACTATGTGGTAGTGGAACAAAGATACTTTGACACGAAGGTGCTTCCAGCAAATGATGACCATCCTTCTCATGATGTATCTGAGGGCCAAGGTTTCGTGAAAGAAGTTTATGAAATCTTACGTGCTAGTCCACAATGGAATGAGATGCTTTTTATTATTACATATGATGAGCATGGTGGTTTTTATGACCATGTGCCCACTCCAGTGACTAACGTTCCAAATCCTGATGGATTAATTGGTCCTCCGCCGGAATACTTCAACTTCAGGAGGCTTGGAGTGCGAGTCCCTACTCTGATGATATCTCCTTGGATCAATAAGGGTGTCGTGGTACATGGACCGCATGGTCCTACTGCCGATTCACAATATGAGCATTCGTCAATTCCGGCAACAGTGAGAAAGATATTCAATCTTCCGGATGATTTTTTAACTGCGCGGGATGAATGGGCAGGAACATTTGAGCATGTTTTTGCTCAACGCAAGTCGCCAAGAATTGATTGCCCTAAGCAAATACCGAGTCCGCCATGGTCATTACGACACTCACCACCAAATGAAAGTGCTCCATTGACGGAGTTCCAGGAAGAGCTGATCCAGTTGGCATCTCAATTAAACGGTGATCACCAGCATCCCGAGTATCCTCATCTCGGAAAGCGAATGAATGTGGGACAGGCCTACGAATATGCTACAAAGGCTGTGGCTAAATTTATAGAAACTGGAAAGGCGGCTCTGAAAGCTGGGGCAGATCCAGAGACAGTGATCATGGTGTCACCAGGTGTAATTGAAATGACAGAGGATTCGGACAACCATCACGAGAGTTTA
>gnl_Phypa_v3.3_Pp3c13_20340V3.1
ATGGCAAAAATCAAGTGGTGCGAGTGTTGGCGCCCGGCCAAGACTCCAAACTCGAGTCCAACGTTCGCCACCCCTATCAAGACTGTGGTTATATTGTGCATGGAAAATCGGTCATTCGACCACATGCTGGGGTTTATGAAGCGCATTCAACCAAAGATTGATGGTCTCACCGGCACTGAAACCAATCCATTGTCTCTGACGGACGCCAATGCTGGCGTGGTCCAAGTTTCGGACCAAGCCCCCTACATTGACCCCGCCGACCCTGGCCACTCTTTCCAAGACATAACTCTACAAATCTTCGGCTCTCAAACCGAGACCACCGCGAATCCCCCTCCCATGAATGGATTTGCTGCGCAGGCCGAGACAGAAAAAGAAGGGCTGTCGAAAACAGTAATGGGCGGGTTTTCGCCGGACGATGTGCCCATCTTCAAGACTCTAGTCCAAGAATTTGCTGTGGTAGATCGGTGGTTTGCGTCGGTGCCTTCGAGTACGCAACCGAATCGGCAGTATCTTCACTCCGCCACTTCTCACGGCCTGATGAGCAATAATCAACAGCTCCTATTAGCGGGATTGCCTCAAAAGACCATCTTTGAATCCGTTGAAGAATGCGGGCTCTCCTTCGGGATTTACTACCAACAAGTGCCAAACACCCTGTTCTACAGAAACCTTCGAAAGTTGAAGTATGTCGACAATTTCCGCCCCTATGACTTGACTTTCAGAGATCATGCCAAGAAGGGGACACTTCCGAATTACACAGTAATTGAGCCCAGATATTTTGATTTGCCTGGATTCCCAGCAAATGATGATCACCCCGTTCATGATGTGGCACAGGGGCAGGCTCTCATTAAGGAGGTCTATGAAGCGTTACGGGGAAGCCCGCAGTGGAACGAGATTCTTTTCCTAATCACGTATGATGAGCATGGTGGGTTTTACGATCATGTGCCCACGCCTATTGGCGTTCCCAGTCCGGATGGATTGGTGGGCTCGGCGTCGCCCTATTCTTTCGACTTCACTAGACTTGGGGTTAGGGTGCCGACTCTCTTGATTTCTCCCTGGATCCAAGCGGGCGCTGTGTTGCACAAACCAAAAGGACCTAAACCAACCTCCGAATTCGAGCATTCATCGATACCTGCGACGGTGAAGAAGCTCTTCAATTTGCCGGGATCATTTCTGACCAAGCGGGACGAATGGGCCGGCACATTCGAGACAGTTCTCACGCGAAAGACTCCCCGAACTGACTGTCCAGTAAAACTCCCCGCACCTCCAACAACACTGCGGACTCGGAGCGCGCCGATGAACAACATAAGCGCACTCTCGGAGTTTCAGGAAGAGTTAGTGTGGCTCTCGTGTTCGATCACTGGGAAAGCCGAGGTGCCCGAGTACACCACCATCGCGGACGCGGCGGAGTTCGTAACTAGCGCCGTCGCGACGTTTGTCGACGCCGCCGCGGCGGCCAAGGCAGCGGGGGTAGATCCCGACCGCATTTTCAAGCCA
>gnl_Phypa_v3.3_Pp3c5_19880V3.1
ATGGATAGAAAGAAAGCGTTCATTTTATTGTGTCTGCAGCTCCTGTTATGGTGGACGACAACGGCGCGAAGCACCCCATCAGGACCTATAAAAACGATCGTGTTACTGGTTATGGAGAACCGCTCATTTGATCATTTCATGGGTCTCATGAAGAAGACGAACCCCTCGATCGATGGGCTCACTGGGATGGAAGATAACCCCACAAATCCAGGCGATCCAGGAGCTGCTAGAATTAGAGTCTCGGACATGGCTGAGTTGGTGGACCCTGACCCAGGGCACGAATTCGAGCAAGTTGCGGAGCAAATTTACGGATCCATGGAAAGGGTGAGTCTAACGACGCCAACCATGGACGGGTTCGTGGCACAAGCTGAGTCCGTAATGCCAGGTCTGTCGAAACGGGTGATGAGTGCTTTCCGACCCGAAGTCGTGCCCGTGACGACCGCATTGGCCATGAACTTCGCCATATTCGACCGATGGTTCTCGTCCGTGCCGAGTTCCACACAGCCCAATAGGTTCTTCGTCCACTCGACTACCTCAAACGGTCTTTTATCCAATGATAAGGGCACTCTTCTGAAGGGGATGCCGCAGCGGACTATTTACGAGGATGTTTACGAAGCGGGCCTATCCTTTGGCGTGTATTACCAGCAGATACCCGCCATGTTATTCTTCCGCAACATGAGAGCTTTGAAGTATGTGCAAAACTTCAACCCGTATGATCGATTCAAAACCGACGCCATGTCCGGGCGACTACCCAACCTTGTGGTAATTGAGCAGCGCTACTACGACGTCGCTGACACACCCGCGAACGACGACCATCCAACGCACGACATCTCCCAAGGCCAGAAGCTTATCAAAGAAGTGTACGAGATTCTGAGGGCTGGTCCGCAATGGAATGAAACGTTGTTTCTGATCACATATGACGAGCATGGTGGATTCTACGACCACGTCCCACCACCTGCCGTCGGCGTGCCGAGCCCAGATGGCGTCAGAGGCCCCGCGCCCCATTACTTCAACTTCGACAGGCTGGGAGTGCGCGTACCGACGATTGCCATTTCCCCGTGGATCGAGAAAGGCAAAGTGGAACACCGAGCTCAAGGCCCGATGCCGTCGTCAGAGTATGAGCATTCCTCCATTGCTGCCACTATCAGGAAACTCTTTAATCTCCCGCAACCTCCCTTGACAGCACGGGAGGCGTGGGCAGGAAACTTTGCGCACCTCATCTCTCGCACAACACCTCGCACCGACACCCCAGTGGAGCTGCCAAGTCCGCCATGGTCACTGAGACACTCTCCTACAGTAGAATCAAGGCCATTGTCCGAGTTCCAAGAGGAGCTAGTGGTGCTGGCGAAATCGTTGAGGCGAAAGTTAGGAGACTGGGCGACATCCGAGGCATCATCGAAGGCTGAGGAGGAGGCAAATCCGTCGGGGATGAGCGTCGGAGAGGCCAATTTCTACGTCCGCGACGCTGTCGGTAGCTTCATGCGCCGGGCACGCAGCCAACTGACCGCAGGCAGGCATCCGGACTCCGAAGCTGCCCCT
>gnl_Phypa_v3.3_Pp3c1_6200V3.1
ATGGCGTTCCGCGCTAGAAAGTTCTTCCTTCCGTTCCTCTTGCTGCACTTGTTGGTGTGGCCGGTTCGTCCAGTGCATCCGGCGCACACCATTAGTGGGCCTGTCAAGACAATCGTAGTTCTAGTGATGGAGAATCGGTCGTTCGATCATATGCTTGGGTACTTGAATCGGCGGAACCCTAACATTGACGGGCTGAGTGGAGCGGAGTTCAATGTCCTGAATGATGGCCAGACAGGGCGACGCACGCTGTACGTGTCCGACACGGCGGAGTTTGTGGATCCAGACCCTGGACATTCGTACCAAGCAATCGAGGAGCAAGTCTTTGGTCCCGAGAGGAAATTCGCTGACCCTCCGCCGATGTCTGGGTTTGCCACAAATGCTGAGTCAAAGCTCCCTGGAATGTCGAAGAATGTGATGCGAGCGTTTCGTCCAGAGGTGGTGCCCGTGACCACCGCCCTGGCCATGGAGTTTGCGGTTTTCGATCGGTGGTTTGCCTCGGTCCCGTCTTCGACGCAACCCAACCGGTTGTTCGTGCATTCTGCGACCTCCCACGGTCTGATTAGCAACAACGAGGACATTCTCTCAGCGGGACTTCCTCAGCGCACCATCATGGAAGACATAGCTGACGCGGGCCTCACTTTCGGTGTTTACTACCAAAACCTCCCGACGCTGCTCTTCTATAACAACATGCGCCTGGCGAAATTCTCGGCAAATTTCATCGACTATGAGCCTCACTTCAAGGCTGATGCCGCCGCGGGGAAGTTGCCAAACTATGTAGTGATTGAGCAGCGGTACTTCGACGTGGGGAACAGTCCTGCCAACGATGACCATCCTTCGCATGACGTCTCTCAAGGGCAAATGCTGCTCAAGGAAGTTTATGAGACGCTTCGAGCAAGTCCTCAGTGGGAAGAGATGCTGCTTGTGATTACTTATGACGAGCATGGCGGGTTTTACGACCATGTGCCGACGCCTGTGACGGGAGTTCCGAGCCCTGATGGAATCGAGGGCGTGGCAGGGATATACAACTTCACTTTCGATCGATTGGGAGTCCGAGTCCCGACGATTGCCATCTCGCCATGGATCCAGAAAGGCTTCGTGGAGCACAAAGCAAAAGGACCCACGGCGCCCTTCTCTCAGTACGAGCACTCGTCGATTCCTGCAACTGTTAGAAAGCTGTTCAATTTACCTTCCTCCCACTTGACGGCACGAGAGGCGTGGGCTGGCACTTTCGAGCATTTAGTGACGCAGCAAACAATGCCAAGGAAGGATACTCCCGCAACGCTAGCAAGTCCACCATACTCGTTACGCCACACAGCAGTGAACGAAGCAGCTCCCCTCACAGAATTTCAATCCGAGCTTGTTCTCTTAGCTGCATCCCTAAACGGAGGTCAGATGATGAAAGCTGCCGGTGAGCGAATGACGGTGGCTGAAGCCAACTTCTTCGTCAAATCATCTGTTGCTCGGTTTTTGAATGCGGGGCGGGCTCATTTGAGAGCTGGTGGCGACCCAAATGCGGTGATAAACGTGCAAGGTCTTGAGTACGAGCTCATGCATGGT
>gnl_Phypa_v3.3_Pp3c6_8260V3.1
ATGCCCGTTGCTATGGATACAAAGAAATCTCTGGTACTGTTGCATGTCCTGCTCCTGGCATGGTCGGCAGCACCTGTGCGAAGCGCACCAATGGGACCCATCAAAACAATAGTGTTACTTGTCATGGAGAATCGCTCATTTGATCATTTCATGGGTCTTATGAAGAAGATAAATCCTGAAATTGATGGACTTACTGGAACGGAAGATAACCCCATCACTCCCGGGGACCCAAAAGCTCCTCGAATCAAAGTTTCGGACATGGCTGAGTTCGTCGATCCCGATCCTGGACACGAATTTGAGCAGATTGCGGAGCAGATTTACGGATCCATGGAGAGAGTGAATTTAACGACGGCAACCATGGACGGTTTCGTGGCGCAAGCCGAGAGCGTAATGCCAGGCTTATCGAAGCGGGTGATGAGTGCCTTCCGACCCGAAGTCGTGCCTGTGACCACCGCACTAGCCATGAACTTTGCTGTTTTCGACAGATGGTTCTCGTCAGTGCCGAGCTCCACCCAGCCCAATCGGCTCTTCGTGCATTCGACGACCTCAAACGGCCTTTTATCGAACAACGAGGTCATTCTTTTGAAGGGCATGCCGCAGAGGACTATCTACGAGGACGTCGACGACGCGGGTCTGTCTTTCGGCGTGTATTACCAACAGATCCCCGCCACGCTATTCTTCCGCAACATGAGGAAGCTGAAGTACGTGAAAAATTTCAACACTTACGATCGCTTCAAGTCTGACGCCAAGTCTGGGAAGCTCCCAAACCTTGTGGTGGTTGAGCAGCGCTACTTCGACGTCGCTGGCACGCCCGCGAACGACGACCATCCCACGCACGACATCTCCCAAGGCCAGAAGCTCATTAAGGAAGTATACGAGACCCTGAGAGTCAGTCCCCAATGGAACCAAATACTGTTTCTGATCACGTATGACGAGCACGGCGGATTCTATGACCACGTTCCGCCGCCTGCCCATGGCGTTCCCAGCCCTGATGGCGTCAAAGGCCCCGCCCCTCACTACTTCAACTTCAACAGGTTGGGGGTTCGCGTGCCAACAATCGCCGTCTCCCCTTGGATAGAGAAAGGCACAGTGGAGCATCGGCCTCAGGGCCCGACACTGACGTCAGAGTACGAGCATTCTTCCATCGCTGCCACGGTCCGGACACTGTTCAGTCTCCCGCAACCCCACCTCACAGCGCGCGAAGCGTGGGCTGGAAACTTTGCCCACATCATCTCTCGTACGACACCTCGCACCGATACGCCAGTGACGCTGCCGAGTCCGCCGTGGTCGCTTCGACACTCCCATGCGAACGAATCCAGGGCCTTGTCGCTGTTCCAGGAGGAGCTTCTCCTTCTGGCCAAGTCGTTGCGGCGGAAGCTTGGCATGGGGGACACTGCCAATGAAAAATCGCAGGACCAAACATCAGCTCTGAACATCGGCGAGGCCAATTTCTACATCCAGGATGCGGTGAGCAGCTTCATGCGGCGAGGCAAGGCCCAGCTCCAGGCTGGCTTGGATCCCAACTCCCAAGTGCATCCT
>gnl_Pinta_v2.0_PITA_000045570-RA
ATGATTATCCATAGAAAAACCATACTTCGAATACACCACGGTATTGCAGAACGATTCAACCCTATGGTTCTCCCAGAGCTAGCGTGGATAGGCAGGGCGACTCTGGACACGGCTACAGGATTGAAGATGGCAATACCCGGACCCATGAAAACTGTTGTGATCCTCGTCCAGGAGAATCGATCATTCGACCACATGCTCGGATGGATGAAGGAGCTGAATCCAAAGATAAATGGCGTAACAGGGGAGGAATGGAACCCTATCTCCACAACAGATCCCAACTCTGCTAAAGTGTTTTTCCAAAATAAAGCCGAATATGTCGATCCAGATCCTGGTCATTCATACCAAGCCATTAGAGAACAGGTTTTTGGAAATTCCACCAACACCTCTGCGGATACTCCTCCCATGAACGGATTCACCCAACAGGCCGAGAGTACTGAGAAGGGTATGTCTGCAACTGTCATGAATGGATTCAGACCTCAAGCGCTCCCTGTTTATGAAGCTCTTTATCCTCCCAGCACTTTGTTCTACAGAAATCTTAGAAAGCTCAAGTATATCATCAAGTTTCACCAATACGATCTCCACTTCAAATCCGATGCCAAGAAAGGGAAGCTCCCCAATTATGTGGTGATCAAGCAATGTTACTTCGATCTCAAGATTTTGCCTGGAAACGATGACCATCCATCCCATGATGTTAGTGTAGGGCAGAAGTTTGTGAAAGAAGTGTACGAGGTTCTTAGATCGAGTCCCCAGTGGAACGAGATGTTGTTCATTATTACATACGATGAGCACGGGGGTTTCTACGATCATGTTCCCATGCCTGTGAGGGATGTCCCCTCTCCTGATGGTATCATTGGCCCCAAGCCCTACTACTTCGAATTCAACAGATTGGGCGTTCGTGTGCCGACTATCATGATTTCTCCCTGGATTAACAAAGGGACAATGGTGCATGGGCCAAACGGGCCATATCCTTCATCCGAGTTTGAGCATTCGTCCATCCCTGCAACTGTTAAGAAGATCTTCAATCTGAAATCAGAATTTCTGACGAAGAGGGATGCTTGGGTCGGCACTTTTGAAAGCGTTTTACAACTTCGGGACAGCCCGCGAACAGACTGCCCGGTTTCCCATACCGCCCCAGCTGAGACATACAGAACCAAAGGAAGATGCCGCTTTACACGATTTTTACACGATTTTCAGACGGAATTGGTGCTGCTAGCAGCTTCATTGAACGGAGATCACGCTTTGGATAGCTATCTAGATGAACTCCTGAAGAAGATGAACGTGGGAGATGCGTGCACATATGCTGAGCATGGGGTAAAACGTTTTCTTGATGCGTGTGAGACCGCCATTAGAAACAGTGAAGATCCAGAAACGATTGTGAAGACAATT
>gnl_Pinta_v2.0_PITA_000035107-RA
ATGGCAATACCCGGACCCATCAAAACTATTGTGATCCTCGTCCAGGAGAATCGATCATTCGACCACATGCTCGGATGGATGAAGGAGCTAAATCCAGAGATAAATGGCGTAACAAGGGAGGAATGGAACCCTATCTCCACAACAGATCCCAAATCTGCTAAATTGTTTTTCCAAAATAAAGCCGAATATGTCGATCCAGATCCTCGTCATTCATACCAAGCCATTAGAGAACAGTTTTTTGGAAATTCCACCAACACCTCTGCGGATCCTCCTCCCATGAACGGATTCGCCCAACAGGCCGAGAGTACTGAGAAGGGTATGTCTGCAACTGTCATGAATGGATTCAGACCTCAAGTGCTTCCTGTTTATGAAGCTCTTGTAAGCGAATACGCACTTTTTGACAGGTGGTTTGCTTCCGTCCCAGCCTCCACACAACCCAACAGGCTCTATGTTCATTCTGCGACTTCCCATGGAGCCACCAGCAACGATGCATTAAAGCTCATCGAGGGATTTCCTCAAAATACCATCTTCGAATCCATAGCCGAATCTCGGCTCGACTTTGGTATTTACTACCAGTATCCTCCCAGCACTTTGTTCTACAGAAATCTTAGAAAGCTCAAGTATATCATCAAGTTTCACCAATACGATCTCCACTTCAAATCCGATGCCAAGAAAGGGAATCTCTCCAATTATGTGGTGATCGAGCAACGTTACTTCGATCTCAAGATTTTGCCTGGAAACGATGACCATCCATCCCATGATGTTGGTGTAGGGCAGAAGTTTGTGAAAGAAGTGTACGAGGTTCTGAGATCGAGTCCCCAATGGAACGAGATGTTGTTCATTATTACATACGATGAGCACGGGGGTTTCTACGATCATGTTCCCACGCCTGTGAGGGATGTCCCCTCTCCTGATGGTATCGTTGGCCCCAAGCCCTACAACTTCAAATTCAACAGATTGGGCGTTCGTGCGCCGACTATCATGATTTCTCCCTGGACTAACAAAGGGACAGTGGTGCATGGGCCAAACGGGCCATATCCTTCATCCGAGTTTGAGCATTCATCCATCCCTGCAACTGTTAAGAAGATCTTCAATCTGAAATCAGAATTTCTGACGAAGAGGGATGCTTGGGCCGGCACTTTTGAAAGCATTTTACAACTTCGGGACAACCCACGAATAGACTGCCCGGTTTCCCATACCGCCCCAGCTGAGACATACAGAAGCAAAGGAAGATGCCGCTTTACACGATTTTTACACGATTTTCAGACGGAATTGGTGCTGCTAGCAGCTTCATTGAACGGAGATCACACTTTGGATAGCTATCCAGATGAACTCCCGAAGAAGATGAATGTGGGAGATGCGTGCGCATATGCTGAGCGTAGCTCAATTGGGTCAATTGGGGAAGACCTTGTTATGAAGTATTATGTAAACCATGAGATT
>gnl_Pinta_v2.0_PITA_000054475-RA
ATGAAGCCGCTGAATCCACAAATCGATGGGGTTACCGGCCAGGAGTCGAATCCCATATCCACCACTGATCCCAATTCTGCGAGTCTTCTCTTCAAAGACGAGGCAGAGTATGTGGAGCCGGATCCGGATCCGGGGCACTCGTTTCAGGCCATACGAGACCAGATTTTTGGCTCCGAGAACACCTCCGCGAATCCTGCACCTATGAACAGATTCGCCAGCAGGCGACTTCCTTGGGGGGTCCCAACATGTCTCAGACTACCCGAGGTTGTTCCCGTATATAACACTCTCGTAAGTGAGTTCGCAGTGTTCGATCGGTGGTTTGCTTCGGTACCGGCCTTGACTCAATCCAACAGACTCTACGTTCATTCTACGACTTCCCATGGAGCCACCAGCAATATCCTCAAGCTGTTGGCCAACGGATACCCACAGAAAACCATCTTTGAATCAATAGTCGAGTCGGGTTTGTCGTTCGGGATTTATTACCAGAACATCCCAGCCACTCTGTTCTACAGAAATCTCAGAAAAATCACGTATATTGGCGATTTCCACTCCTACTCGGCTCAATTCAAGGCCCATGCCAGGAATGGGAAGTTGCCCAATTATGTGGTTGTGGAGCAGCGCTACATGGATTCCAGGCTCTTCCCCGCCAACGATGACCATCCTTGGCACGATGTAGCCGAGGGCCAGAAATTCGTGAAGGAGGTGTACGAGATGCTCAGATCCAGCCCTCAGGTGAATGAGACGTTGTTCCTCATAAATTATGACGAGCACGGCGTATTCTTCGATCACATTCCCACACCTGTGAAGGACGTGCCTAGCCCTGACGACATTATCGGCCTCGACCCCTTCTTTTTCAAATTCGACAGGTTAGGGGTTCGAGTCCCCACTATCGTGATTTCGCCATGGATTGACAAAGGAACAGTGATACATGGGGCTAACGGACCACATCCATCGTCTCAGTTTGAGCATTCATCCATTGCTGTAACAGTCGAGAAGTTATTCAATCTACAGTTCGATTTAGAGAGACGCCTTTTGGTAAAAAAAGAA
>gnl_Pinta_v2.0_PITA_000047032-RA
ATGAATGGATTCAGACCTCAAGAGCTCCCTGTTTATGAAGCTCTTGTAAGCGAATATGCACTTTTTGACAGGTGGTTTGCTTCCGTCCCCGCCTCCACACAACCCAACAGGCTCTATGTTCATTCTGTGACTTCCGATGGAGCCACCAGCAACGATGCATTAAAGCTCATCAAGGGATTTCCTCAAAAGACCATCTTTGAATCCATAGCTGAATCTGGGCTCGACTTCGATATTTACTACCAGTATCCTCCCAGCACTTTGTTCTACATAAATCTTAGAAAGCTCAAGTATATCATCAAGTTTCACCAATACGATCTCCACTTCAAATCCGATGCCAAGAAAGGGAAGCTCCCCAATTATGTGGTGATCGAGCAACGTTATTTCGATCTCAAGATTTTGCCTGGAAACGATGACCATCCATCCCATGATGTTGGTGTAGGGCAGAAGTTTGTGAAAGAAGTGTACGAGGTTCTGAGATCAAGTCCCCAGTGGAACGAGATGTTGTTCATTATTACATATGATGAGCACGGCGGTTTCTACGATCATGTTCCCACTCCTGTGAGGGATGTCCCCTCTCCTGATGGTATCATTGGCCTCAAGCCCTATGATACCGTGGTGCATGGGCCAAACGGGCCCTATCCTTCATCCGAGTTTGATCATTCGTCCATCCCTGCAACTGTTAAGAAGATCTTCAATCTTAAATCAGAATGTCTGACGAAGAGGGATGCTTGGGCCGGCACTTTTGAAAGCGTTTTACAACTTCGGGACAACCCACGAACAGACTGCCCGGCTGAGACATACAGAAGCAAAGGAAGATGCCTCTTTACACGATTTTTACACGATTTTCAGACAGAATTGGTGCTGCTAGCAGCTTCATTGAACGGAGATCACGCTTTGGATAGCTATCCAGATGAACTCCCGAAGAAGATGAATGTGGGAGATGCGTGCACATATGCTGAGCATGGGGTAAAACGTTTTCTTGATGCGTGTGAGACCGCCATTAGAAACGGTGAAGATCCGGAAATGATTATGAAGGCATTGATGAAA
>gnl_Pinta_v2.0_PITA_000066375-RA
ATGAAGCCGCTGAATCCACAAATCGATGGGGTTACCAGCCAGGAGTCGAATCCCATATCCACCACTGATCCCAATTCTGCGAGTCTTTTCTTCAAAGAGGAGGCAGAGTATGTGGATCCGAATCCGGGGCACTCGTTTCAGGCCATACGAGACCAGATTTTTGGCTCCGAGAACACCTCCGCGGATCCTGCACCTATGAACAGATTCGCCAGAGCAGGCGACTTCCTTGGGGGTCCCAAGATGTCTCAGACTATCATGAATGGCTTCAAACCCGAGGATGTTTCCGTATATAACACTCTCGTAAGTGAGTTTGCAGTGTTCGATCGGTGGTTTGCTTCGGGACCAGCGTTGACTCAATCCAACAGACTCTACGTTCATTCTACGACTTCCCATGGAGCCACCAGCAATATCCCCAAGCTGTTGGCCAACGGATACCCACAGAAAACCATCTTTGAATCAATAGTCGAGTCGGGTTTGTCGTTCGGGATTTATTACCAGAACAGCCCGGCCACTCTGTTCTACAGAAATCTCAGAAAACTCAAGTATATTGGCGATTTCCACTCCTACTCGGCTCAATTCAAGGCCCATGCCAGGAATGGGAAGCTGCCCAATTATGTGGTTGTGGAGCAGCGCTACATGGATTCCAAGCTCTTCCCCGCCAACGATGACCATCCTTGGCACGATGTAGCCGAGGGCCAGAAATTCGTGAAGGAGGTGTACGAGATGCTCAGATCCAGCCCTCAGTGGAATGAGACGTTGTTCCTTATAAATTATGATGAGCACGGCGTATTCTTCGATCACATTCCCACACCTGTGAAGGACGTGCCTAGCCCTGATGACATTATCGGCCTCGACCCCTTCTTTTTCAAATTCGACAGGTTAGGGGTTCGAGTCCCCACTATCGTGATTTCGCCATGGATTGACAAAGGAACAGGTTTCGACTCTCTTGGCGCTATCTTGTTCCCTTCATCCATGATTCGATTATTTTCCATAACATTGATTGTAGTGATACATGGGGCTAACGGATCATATCCATCGTCTCAGTTTGAGCATTCATCCATTGCTGTAACAGTCGAGAAGTTATTCAATCTACAGATT
>gnl_Pinta_v2.0_PITA_000041639-RA
ATGTTGGGCTGGATGAAGCGCCTCAATTCACAGATCGAGGGGGTCGGAGGCCAGGAGTCGAATCCCATATTCACCAACGATCCAAATTCTACGAGGCTTTTCTTCAGAAGCGAGGCAGAATACGTGGATCCGGATCCAGGGCACTCGTTTCAGGCAACAAGAGAGCAGGTCTTTGGCTCCAATGACACTTCCGCTAATCCCGCCCCTATGAATGGATTCGTCCAGCAGGCGATTTCCTTGGGGGGTCCCAACATGTCACGGAGCGTCATGAATGGCTTCAGGCCTGAAATCGTTCCCGTATATAATACTCTCGTAACTGAGTTCGCCGTATTCGATCACTGGTTTGCTGCAGTCCCGGCTTCGACTCAACCCAACAGACTCTACGTACATTCCGCAACTTCTCACGGAACCACCAGCAATATCGCCTCGCTGTTGATCGAGGGGTACCCACAGAAAACCATCTTTGAATCCATAGACGATTCGGGTTTATCGTTTGGGATTTATTACCAGAACATCCCGACCACTCTGTTCTACAGAAATCTCAGAAAACTCAACCCTCAGTGGAATGAGACCTTGTTCATCGTTACTTACGACGAACACGGTGGATTCTACGACCACGTTCCCACGCCTGTGACTGGCGTGCCCAGCCCCGACAACAAAGTCACCGCCCCCTTCTTCTTCAAATTCGACAGATTAGGGGTTCGAGTGCCCACTTTCATGGTTTCGCCATGGATCCGCAAAGGAACAGTGATACACGGCACCACCGGACCGCATCCTTCGTCTCAATTTGAGCATTCATCCATCCCTGCAACGGTCAAGAAACTATTCAATCTGGAATCCGATTTCCTGACCAAGAGAGATGCGTGGGCTGGCACTTTTGAAGGCATCGTTCAAAGCCCAAGAACAGATTGTCCAGAGACACTGCCAGACCCTCCAAAGATAAGGCAGAGCGAAGCAAATGAGGAAGCGGGGTTGAGCGAATTCCAGAAGGATGGTAACAAATACGTAGAGGATGCTGTTAAGCGTTTCTTTGAGGCAAGCCGGTCAGCTCAAACGCTTGGAGCTCCTGTCGATCAGATTGTAAAAATGAGACCTGCGCTCACGACCAGATCCGCCAAGACTACCCAACCC
>gnl_Pinta_v2.0_PITA_000036301-RA
ATGGGATGGGCCATAGTAATAAATAAGGTGGTTAACCCATATCATGCAGAGTATGTGGATCCGGATCTAGGGCACTCATTTCAGGCCATACGATACCAGATTTTTGGCTCCGAGAACACCTCCACGGATCCTGCACCTATGAATAGATTCGCCAGCAGGCAACTTCCTTGGGGGGTCCCAAAATGTCTGACTGTCATGAATAGCTTCAGACTCGAGGTTGTTCCCGTATATAACACTCTCATAAGTGAGTTTGCAGTGTTCGATCGGTGGTTTGCTTCGGTACCGGCCTTGACTCAATCCAACAGACTCTACGTTCATTCTACGACTTCCCATGGAGCCACCAGCAATATCCCCAAGATGTTGGCCAACGGATACACACAGAAAACCATCTTTGAGTCAATAGTTGAGTCAGGTTTGTCGTTCGGGATTTACTACCAGAACATCCCGGCCACTCTGATTTACAGAAATCTCAGAAAACTCAAGTATATTGGCAATTTCCACTCCTACTCAGCTCAATTGAAGGCCCATGCCAGGAATGAGAAGTTGTCCAATTATGTGGTTGTGGAGCAGCGCTACATGGATTCCAAGCTCTTCCCCGCCAATGATGGCCATCCTTCGCACGATGTAGCCGAGGACCAGAAATTCATGAAGGAGGTGTACGAGATGCTCAGATCCAACCCTCAGTGGAATGAGACGTTGTTCCTTATAACTTATGACGAGCACAGTGTATTCTTCGATCACATTCCCACACCTATGAAGGACATGCCTAGCCCCGACAACATTATCGGCCTCGACCCCTTCTTTTTCAAATTCGACAGGTTAGGGGTTCGAGTCCCCAATATCGTGATTTCACCATGGATTGACAAAGGAACAGGTTTCGACTCTCTTGGTGCTATCTTCTTCCCTTCATCCATAATTCGATTATTTTCCATAACATTGAGTATTATATTAAATAAATTGTTGTTGTACTGGTACATGGGGCTAACGGACCATATCCATCGTCTCAGTTTGAGCATTCATCCATTGCTG
>gnl_Pinta_v2.0_PITA_000078608-RA
ATGAAGACCAAGAACTGCAAGGACATGGCCAGATGGGCGCCATTGGCTTTAATTGTTTTGTGCGTCTACATAGGTTGCGCAGGGGCGACTCGCATTAACGGTACCATTAACGGTCCCATAAAGACCATAGTAGTCCTTGTCATGGAGAATCGATCTTTCGACCACATTCTGGGTTGGATGAAGAGCCTGTATCCACAAATCAACGGGGTCACAGGCCACGAGTGGAATCCCATATCCACCACCAACCCCAAATCAGCGAGGGTTTTCTTCAAAGCCGACACTGAATACGTGGATCCGGACCCAGGTCACACGTTTGACGCCGTAAGAATACAGATCTTTGGCTCCAATGACACCTCTGCTAATCCTCCCCCTATGAACGGATTCGTCCACCAGGCGTTTACTTTCGGGGGTCGCAACATGTCACGGAGCGTCATGAGTGGCTTCAAGCCTGAGCTCGTTCCCGTATATAAAGCTCTCATAAATGAGTTCGCCTTATTCGATCACTGGTTTTCTTCAGTCCCGTCTGAGACTCACCCCAACAGGCTCTTCGTTCATTCCGCGACTTCGTCCGGATCCGTCCAAAATACGAACCCGCAGGTGGCCGAGGGGTACCCACAGAAGACCATCTTTGATTCCTTAGAAGAGTCGGGTCTATCGTTTGGGATTTATTACAAGAACATCCCGGCCACTCTGTTCTACAAATCTCTCAGAAAAGTCAGGCAATTCAAAAATTTCCACCACTATGCCCGGAACTTCAACCGCCATGCCAAAAAAGGGAAGTTGCCCAATTACGTGGTTGTGGAGCCGCGCTACTTCGACATCAAAGGCTACCCCGCTGACGACGACCATCCTTCCCACGATGTATCGGAGGGCCAGAAATTGGTGAAGGAAGTTTACGAAACGCTGAGATCCAGCCCTCAGTGGAATGAGACCTTGTTCATCGTTACTTACGACGAACACGGTGGATTCTACGACCACGTCCCCACGCCTGTGACTGGCGTGCCCAGCCCCGACGACAAAGTCACCGCCCCCTTCTTCTTCAAATTCGACAGGTTAGGGGTTCGAGTGCCCACTTTCATGATTTCGCCATGGATCCGCAAAGGAATAGTGATACACGGCCCCACCGGACCGCATCCCTCGTCTCAGTTTGAGCATTCATCCATCCCTGCAACGGTCAAGAAACTATTCAATCTGAAGTCCGGTTTCCTGAACAAGAGAGATGCGTGGGCTGGCACTTTTGAAGGCATCATCCAGCGCCACGGCGAGCCAAGAAGTGATTGTCCAAAGACACTACCCACCCCTCCAAAGTTAAGGCAGACCGGAGCACAGGAGGACAAGAAGATGAGCGAATTTCAGAAGGAATTGTTGCTATTGGCGGGTATATTGAAGGGAGATAATACTCTCAACGGTTATGTAGAAGAGATAGCGAAGAAAATGAGTGTGAGGGAGGGTAACAACTACATCGACGATGCTGTGAAGAGTTTCTTTGAGGCAGCCCGATTAGCTCAAATGCTTGGAGCTCCTGACGACGAGATTGTAAAAATGAGACCGGCCCTCACCACCAGATCCACCACTGCACCATCCTACTACCCC
>gnl_Pinta_v2.0_PITA_000045490-RA
ATGGCGATACCCAGTTCGATAAAAACAATCGTGGTGCTCGTCCAGGAGAATCGATCGTTCGACCACATGCTGGGATGGATGAAGCAGCTGAATCCCGAGATTAATGGTGTAACAGGGGAGGAATGGAACCCAATCTCTACAGCAGATCCCAGCTCTGCTAAAGTATTTTTCCAAAACAAAGCCGAATATGTCGATCCAGATCCTGGTCATTCATACCAAGCCATTAGAGAACAGGTTTTTGGAAATTCCACCGACACCTCTGCAAATCCTCCTCCCATGAACGGATTCGCCCAACAGGCGGAGAGTATTGAGAAGGGTATGTCACAGACTGTCATGAATGGATTCAGACCTGAAGCGCTCCCTGTGTACAAGGCTATTGTGAGCGAATTTGCAGTCTTTGACAGGTGGTTTGCCTCTGTGCCGGCCTCGACACAACCCAACAGACTCTACGTTCATTCTGCGACTTCCCATAGAGCGACCAGCAACGATTCAGCAAAGCTCATCGAAGGATATCCTCAAAAGACTATCTTCGAATCCATAGCCGAATCCGGGCTCGACTTCGGTATTTACTATCAATATGCCCCTAGCACTCTGTTCTACAGGAACCTCAGAAAGCTCAAGTATATCACCAAGTTTTACCCATACGATCTCGAGTTCAAATCCCATGCCATGGAAGGCAAGCTGCCGAATTATGTGGTGGTCGAGCCACGTTACTTCGATCTCAAGATTTTGCCTGGAAACGATGACCATCCGTCACACGATGTTGCTGAAGGGCAGAAGTTCGTGAAAGAGGTGTACGAGGTGCTGAGATCGAGTCCCCAGTGGAACGAGATGTTATTCATTATCACATACGATGAGCACGGGGGTTTCTACGATCATGTACCCACGCCAGTGAGAGATGTTCCCTCTCCAGATGATATCGTTGGATCGGAGCCCTATTACTTCAAATTCGACAGATTAGGCGTCCGTGTGCCGACTTTCATGATTTCCCCTTGGATCAACAGAGGAACAGTGGTACATGGACCAAATGGCCCATATCCTTCCTCCGAATTTGAGCACTCGTCCATCCCTGCAACTGTTAAGAAAATCTTTAATTTGAAATCAGAGTTTCTGACAAAGAGAGACGCTTGGGTCGGCACTTTCGAAGGCATTTTACAACTCCGGGACAACCCACGAACAGACTGCCCAGATGCGCTGCCAGAACCAACGAAGCTGAGACCAACGGAGGCGAAGGAAGACGCGGCTTTACATGATTTTCAGATGGAATTGGTGCAACTGGCAGCTCAATTGAACGGAGATCACACTTTAGATAGTTATCCAGATGAACTCCCTAAGAAAATGAATGTTGCAGAAGCCTGTTTATACGCTGACAGCGCTGTAAAACGCTTCCTTCAAGAGTGTGAAACTGCCATTAAAAACGGTGAAGATTGGGAAAAGATTGTGAAGGTTCCAGCGGCTGAAGCGTCCACTTCTCGTTCGCCAATTTGGGCGTTTTTAGATAGTATGTTTTCCTGTGTGCTTTGCACGAGAGAG
>gnl_Pinta_v2.0_PITA_000088017-RA
ATGGATTCAGACCTCAAGCGCTCCCTGTTTAACACCTCTGCGGATCCTCCTCCCATGAACGGATTCACCCAACAGGCCGAGAGTACTGAGAAGGGTATGTCTGCAACTGTCATGAATGGATTCAGACCTCAAGCACTCCCTGTTTATGAAGCTCTTGTAAGCGAATACGCACTTTTTGACAGGTGGTTTGCTTCCGTCCCCGCCTCCACACAACCCAACAGGCTCTATGTTCATTCTGCGACTTCCCATGGAGCCACCAACAACGATGCATTAAAGCTCATCGAGGGATTTCCTAAAAAGACCATCTTCGAATCCATAGCCGAATCCGGGCTCGACTTCGGTATCTACTACCAGTGTACTCCCAGCACTTTGTTCTACAGAAATCTTAGAAAGCTCAAATATATCATCAAGTTTCACCAATATGATCTCCACTTCAAATCCGATGCCAAGAAAGGGAAGCTCCCCAATTATGTGGTGATCGAGCAACGTTACTTCGATCTCAAGATTTTTCCTGGAAACGATGACCATCCATCCCATGATGTTGGTGTAGGGCAGAAGTTTGTGAAAGAAGTGTACGAGGTTCTGAGATCGAGTCCCCAGTGGAACGAGATGTTGTTCATTATTACATACGATGAGCACGGGGGTTTCTACGATCATGTTCCCATGCCTGTGCAGGATGTCCCCTCTCCTGATGGTATCGTTGGCCCCAAGCCCTACTACTTCGAATTCAATAGATTGGGCGTTCTGGTGCATGGGCCAAACGAGCCATATCCTTCATCCGAGTTTGAGCATTCGTCCATCCCTGCAACTGTTAAGAAGATCTTCAATCTGAAATCAGAATTTCTGACGAAGAGGGATGCTTGGGCCGGCACTTTTGAAAGCGTTTTACAACTTCGGGACAGCCCACGAACAGACTGCCCGGCTTCATTGAATGGAGATCACGCTTTGGATAGCTATCCAGATGAACTCCCGAAGAAGATGAACATGGGAGATGCGTGCGCATATGCTGAGCGTGGGGTAAAACGTTTTCTTGATGCGTGTGAGACCGCCATTAGAAACGGTGAAGATCCGAAACGATTG
>gnl_Pinta_v2.0_PITA_000015197-RA
ATGGGTGAAAGCAGAAGCAGCAAAATATTAAGGGATGGAAGTCTAATGAAGCCAATGACTCTACCGATATTCTCCATTGTTACTGTGGCTCTCATACTGTTTGTATCTCCAATCAACAGCAGCAATGTACCCATTAAGACCATAGTTGTTCTGGTCTTGGAGAATCGATCATTCGATCACATGCTGGGTTGGATGAAAAGGCTGAATTCAGAAATCGATGGAGTTACAGGCCGGGAATGGAACCCCGTCAATTCTAACGATCCAAGCTCGGGTAAAGTATTTTTCAGTGATGATGCAGGGTACGTAGATCCAGATCCAGGCCATAGCTTCGAGGCGGTAACAGAGCAGGTCTTCGGATCGAATCACACTTTTGCATATCCCGCGCCCATGAATGGCTTCGTCCAGCAGGCTCTAACCATATCAAATAGTCTGCCACAGGCTGTTATGAAGGGATTGAGACCTGAAGCGCTTCCTGTGTACACCGAGCTTGTGAAAGAGTTTGCGGTGTTTGATCGATGGTTCTCTTCGTTGCCAGGTCCTACTCATCCCAACAGGCTCTTTCTCTACTCTGCAACTTCTCATGGCTCGACAAGCCATAGTGCCAAACAGTTAGCAATTGGGTATCCTCAGAAAACTATATTTGAATCACTCCATGAGTCGGGGCTGTCATTTGGGATCTATTACCAGAACATCCCTGCTACTCTGTTTTACAGAAATTTGAGAAAGCTCAAATACATTCCCAGGTTTCATCAGTATGATCTCGAGTTCAAGCGCCATGCCAGACAGGGGAAGCTGCCTAATCTAGCGGTTATAGAGCCTCGCTACTTTGATCTCGAGCTCTTTCCTGCCAACGATGACCACCCTTCTCACGATTTAGCCAATGGGCAGAGGCTTGTTAAGGAGGCCTATGAGATTCTCAGAGCGAGTCCTCAATGGAACGAGACGCTTCTGGTAATTACTTATGATGAACATGGGGGATTTTATGATCATGTGCCTACACCTGTGAGAAATGTGCCCAACCCAGATGGGAGTTTTGGTCCTAATCCTTATTTTTTCAAGTTTGATAGATTGGGTGTGAGGGTGCCCACCATCATGGTTTCTCCATGGATCCAGAAAGGCACAGTGGTTCACCGTCCCAATGGGCCAACCCCTTCTTCAGAGTTTGAGCATTCATCCATCCCGGCCACTGTGAAGAAAATCTTTAATCTTACTTCTAACTTCCTCACATACAGAGATGGATGGGCTGGAACATTTGAAAGCGTATTCAATGTCAAAGGAGGCCCTCGGACTGATTGCCCTGTGGTTCTGCCCGAACCCAACAACATGAGGGCCACTGCTGCAAAAGAACATGCAAAGTTGAGCGAGTTTCAGAAGGAATTGGTACAGCTGGCTGCAGTCATTAATGGCGATCACATTCTCAAAAGTTATCCCAACGAAATACAGAACCGTATGAGGGTGATAGAGGCAAACTCTTATGTTAAGGACGCCATGACACGCTTTGTGGAAGCAAGCACAGAGGCCATCAAATTGGGAGCCTCTGAGTCCACCATTGTTGAGATGAGGCCTTCCCTTACAACCAGAAGCCCA
>gnl_Poptr_v3.0_Potri.009G045100.1
ATGACTTGTCGTCGACTCCCGCTCGCCTTTTTGTTCTTTCTATATTTGGTAATTTCCTCTCACTCCCTGGACTTTGATGATTTACACAAAAAGCACAAATCCAAAATCAAAGGTCCCATCAAAACCCTAGTGATTCTAGTCATGGAGAATCGCTCTTTCGATCACGTCCTCGGCTGGCTCAAATCAACCCGACCCGAAATCGACGGCTTGACTGGATCCGAATCGAATCGAATCTCTGTCTCCGACCCCAACGCCGATGAAATCTTCGTCTCCGACGACGCGGTCTTCATCGACTCGGACCCTGGCCACTCATTCCAAGCTATCCGAGAACAGATTTTCGGTTCAAACGATAGCCTCGCTGACCCGGCTCCAATGAGCGGGTTTGCGCAACAAGCGAAGAGCATGAGTGAAACCATGTCGAAAGTCGTCATGAGCGGGTTCAAACCGAGTCGGGTACCGGTGTACACCGAGTTAGCGAACGAGTTCGCCGTTTTTGACCGGTGGTTCGCGTCGGTTCCCGCGTCAACTCAGCCGAACCGGCTCTATGTTCACTCAGCAACCTCACACGGAGCCATGAGTAACGTGCGGAAAGACCTCATCCATGGATTCCCTCAAAAAACGATCTTCGACTCACTTGACGAGAACGGCCTCAGTTTTGGAGTTTATTACCAAAACATCCCCGCGACCCTTTTCTTAAAGTCGTTGAGGAAATTAAAGCACGCAATGAAGTTTCACAGCTACCAATTGAAGTTCAAATTGCACGCGAAGCTAGGGAAGTTACCTAATTATGTGGTGGTGGAGCAGAGGTATTTCGATGTGGAGTTATTTCCAGCCAATGATGATCACCCATCACATGACATGGCGAGAGGACAGAGGTTTGTGAAGGAGGTGTACGAGACACTGAGGAGTAGTCCGCAGTGGAAAGAAATGGCGCTTTTGATTACTTATGATGAACATGGCGGGTTTTATGATCACGTGCCTACACCCGTGCGCGGGGTGCCGAATCCTGATGGGATTGTTGGACGTGACCCGTATTATTTCCAGTTTAACCGGTTGGGTGTTCGGGTTCCTACTCTTTTGATCTCTCCTTGGATTGACAAGGGTACTGTGATACATGAGCCAGCTGGGCCAAGACCATCTTCTCAATTTGAGCACTCTTCAATCCCTGCAACGGTGAAGAAGCTCTTTAACTTGAAATCGAATTTCTTGACAAGGAGGGATGCATGGGCTGGTAGTTTTGAGAATTACTTTTACCTACGTGACACTCCTCGTGATGATTGTCCAGAAACCCTGCCAGAGGTGACAACATTAATGAGGCCATGGGGACCAAAAGAAGATGCAAGCCTCTCAGAATTCCAGGTTGAGATGATCCAGCTTGCGTCACAGCTCAATGGTGATTATGTACTGAATGCTTACCCAGATATTGGCAAAAGCATGACAGTGGGTGAAGCCAACAGATATGCGGAGGATGCAGTTAGGAGGTTCCTTGAAGCCGGCAGGGCTGCTCTAAGAGCTGGAGCAAATGAATCAGCTATTGTTACAATGCGACCTTCACTCACTAGCCGAATTCCAGTGGGGGGTCCTGGTAACTACCAGAAAGCCTAT
>gnl_Poptr_v3.0_Potri.009G069900.1
ATGCAACAAAACATGTCCACAAAAAGACCCACTACCATCTTTCTCCTCCTCCTCCTTGTACTCTTCCATGACCGAATCCATGCAAGCCCGATAAAAACTGTAGTGGTAGTAGTGATGGAAAATCGTTCTTTTGATCACATGCTAGGTTGGATGAAGAAAATCAACCCTGAAATCAATGGTGTTGATGGAACTCAATGGAATCCATTGAACATAAGCGATCCAAGTTCGCAGAAATTCTTCACCAATACCCAAGCTCAGTATGTCGACCCTGATCCTGGCCACTCTTTTCAAGCAATAAGGGAGCAAATATTTGGGTCTGAAGACACATCCAAGAATCCTCCTCCCATGAATGGCTTTGCTCAACAGGCTTTCTCGATGGACGCATCGATCAACTTGTCTCGGGATGTCATGAATGGATTTGAGCCTGATATGGTAGCTGTGTATAAGACACTTGTATCTGAATTTTCTGTCTTTGACAGGTGGTTTGCTTCTGTGCCATCATCCACACAACCCAACCGTCTATTTGTTCATTCAGCCACATCCGCCGGAGCCACCAGCAACATTCCGGCATTGCTCGTTAAGGGGTACCCCCAAAGAACAATTTTCGAGAACCTCGACGATGCTGGAATATCTTGGGGAATATACTATCAGAACATTCCCGCCACATTATTTTATAGTAACCTAAGGAAGCTCAAGCACATCACTAAATTCCATCCTTATGGCATGTCGTTTAAAAAACATGCAAAACAAGGCAAGCTTCCTGGTTATGCCGTGCTTGAGCAGCGGTACATGGACATCAAGATATCTCCTGCCAACGACGATCATCCTTCCCATGATGTTTATCAAGGGCAAATGTTTGTCAAAGAGGTGTACGAGACGCTAAGGGCAAGTCCACAATGGAACGAAACTCTATTGGTAATCACATATGACGAGCATGGTGGGTTCTATGATCATGTGGCTACACCTGTGAGTGGGGTCCCTAGTCCCGATGGGATTGTGGGACCTGAGCCATTTTTGTTCAAGTTTGATAGACTTGGGGTTAGAGTTCCTACAATCGTGGTCTCACCTTGGATAGAGAAGGGAACCGTTGTCCATGGACCCAATGGGTCACCGTTTTCAACATCAGAATACGAACACTCATCCATTCCTGCGACGGTGAAGAAGCTCTTTAACATGCCCTCTCCTTTCTTGACAAGGAGGGATGAATGGGCGGGTACCTTTGAAGGAATCTTACAGACTCGGACTGAGCCCAGAACTGATTGCCCAGTGCAACTACCAACTCCAACTCAGGTCAGGAAGAGCGAGCCCAATGAAGATGCCAAGCTTACTGAATTCCAGCAGGAGCTACTACAGCTTGCTGCTGTGCTAAAAGGAGATCATATTTTGACGAGCTACCCTGACAAAATAGGGAAGGAAATGACAGTCAAGCAAGGGAATGATTACATGGAGGATGCACTGAAACGATTCTTCGAAGCAGGACTTTATGCTAAAAGCATGGGAGTCGATGAAGAACAAATTGTTCAAATGAGGCCCTCCCTTACTACAAGACCATCCAAACCAACCAGTCAACCA
>gnl_Poptr_v3.0_Potri.013G073600.1
ATGGTAGCTGATCAGAGCTCTAGTAGCAGCACTGCCACACCTTCCCCCATCAAAACGGTGGTGGTTCTGGTCCAAGAAAACCGTTCATTTGACCACATGTTAGGGTGGCTAAAGACTATAAACCCAGAAATCAATGGAGCCACGGGTTCTGAATCTAACCCCATCTCCAGCTCCGACTCAAACTCAACTCTCGTATTCTTTGGTGACCAAGCTGCCTACGTTGACCCTGACCCTGGCCACTCGATCCAAGACATTTACGAACAAGTTTTCGGGGTTCCATGGACCGAAGCCTCACTCTCTGATGACAACAAACCGCCTCCAAAAATGAATGGTTTTGCACAGAATGCAGAGAGATTGCAGAAGGGCATGGCTCAGACTGTCATGAATGGTTTCAAACCGGACGCAGTTCCAGTCTACAAGGAGTTGGCCGAGAATTTTGCTATTTGTGACCGTTGGTTTGCTTCCGTTCCTGCATCAACACAACCCAACAGGCTTTATGTGCATTCTGCGACGTCTCATGGAGCTACTAGCAACAACAGGCAGTTGCTGATTGAAGGTTACCCTCAAAAGACCATATTTGAGTCCCTGGATGAGTCTGGTTTTACTTTTGGGATTTATTATCAGTATCCCCCAGCTACTCTCTTTTACAGGAACCTTCGAAAGTTGAAATACCTGACAAAGTTTCACCAGTTTGATCTGCACTTTAAGAAGCACTGTGAAGAAGGGAAGCTACCAAACTATGTTGTCATCGAACAGAGATTTTTTGATCTTTTATCGATACCTGCAAATGACGATCACCCATCTCATGATGTCTCAGAAGGTCAGAAATTCGTGAAAAAAGTATACGAGGCACTAAGAGCTAGTCCTCAATGGAATGAAATCTTATTTATAATCATATATGATGAACATGGTGGTTTCTATGATCACGTTCCAACTCCTGTAACTGGTGTCCCTAGCCCTGACGACATTGTTGGTCCTGCGCCATATAACTTCAAGTTTGATCGTCTTGGCGTTAGAGTTCCTGCATTTCTTATATCTCCCTGGATTGAGCCTGGAACAGGCATGTTCATAACTTCTTTTCTATTTATGCCTTTTCCAATGTTACATGCGCCTTCGGGACCATATCCTACATCAGAGTTTGAGCATTCCTCCATTGCAGCAACTGTTAAGAAGATCTTTAATCTGAAAGAGTTCCTAACCAAGCGCGATGCTTGGGCAGGCACTTTTGAGGGCATTTTGACTAGAACTAGTCCGAGAGTGGATTGTCCAGTTACGTTGGTTGAACCTGTGAAATTGCGTGAGGGTGCTGCAAAAGAAGATGCAAAACTTAGTGAATTCCAAGAAGAACTGGTGGAAATGGCAGCTGTATTGAATGGAGATCTTAAGAAGGATATTTATCCTCAGCAACTTGTGGATGGCTTGAATGTATCGGATGGCGCAAAGTATGTTGAGAAAGCATTCAAGAGGTTTTGTGATGAATGTGACAAGGCAAAGAAAAATGGAGTGGATGACTCTGAGATCATATGCTTAGAAAAGCCAGCAACAACACACAGAGCATCCAAATCCTTCGTTCAAAAGCTATTTTCTTGCTTGGTTTGTGATAATAAT
>gnl_Poptr_v3.0_Potri.015G097900.1
ATGGGAAGATTCAGAACTAAGCCACCTTCATTTCCCTCCATTTTCTTGCTGTTTCTTACACTTTCATGTGTTTCTACGACCCAACAACCAAGCCCCATCAAGACCATTGTGGTTTTGGTGATGGAAAACAGATCTTTTGATCATATGATTGGTTGGATGAAGAAATCTATTAATCCAGCAATCAATGGTGTCTCTGGAACAGAATGCAATCCTGTATCGACCAAGAATCCAGGCCCACAATCCATTTGTTTCTCAGATGATGCTGAGTTTGTGGATCCAGATCCTGGACACTCTTTTGAAGATGTGGAGCAACAGGTATTTGGCAATAGCTCTTTTCCTTCAATGAGTGGTTTTGTTGAACAAGCTCTCTCCGTGTCACAAAACCTCTCTGAAACTGTCATGAAGGGCTTTAGGCCTGAATCTGTGCCAGTTTACGCCACACTTGTAAGGGAATTTGCAGTCTTTGATAGGTGGTTTTCTTCAATCCCTGGTCCAACACAACCCAATAGGCTGTTTGTGTATTCTGCTACTTCTCATGGCTCAACAAGCCATGTTAAGAAGCAATTGGCTATAGGATATCCTCAGAAGACAATTTTTGATTCACTTCATGAGAACGGTAAGGACTTTGGAATTTACTTCCAAAACATTCCAACAACTTTGTTCTTTAGGAACATGAGGAAATTGAAGTATATTTTTAAGTTTCATCTGTTTGATTTCAAGTTCAAGAAAGACGCTAGAGATGGGAAGCTGCCAAGCTTAACTGTGATTGAACCAAGGTATTTTGATCTTAAAGGATTGCCTGCAAATGATGATCACCCATCTCATGATGTTGCTAATGGTCAAAACTTGGTTAAGGAGGTTTATGAGACATTGAGAGCTAGTCCCCAATGGAATGAGACCCTTTTGGTCATTACATACGATGAACATGGGGGGTTTTATGACCATGTCGAGACTCCTTATGTCAATGTTCCCAGCCCAGATGGGAACACCGGCCCTGCCCCATCTTTTTTCAAGTTCGACAGGCTTGGAGTTCGTGTGCCGACAATTATGGTCTCTCCTTGGATCAAGAAAGGCACTGTGATAAGTAGCCCAAATGGGCCTGCTCCAAGCTCAGAGTTCGAGCACTCTTCAATTCCTGCAACCATAAAGAAAATGTTCAACCTCTCCTCAAACTTCTTGACACACAGAGATGCATGGGCCGGCACATTTGAAGGAGTTGTTGGGGAGTTAACCTCTCCCAGAACTGACTGCCCAGTGACCATGCCAGATGTAGCACCTCTGAGAACAACAGAAGCAAAAGAAGATAGTTCATTATCCGAATTCCAGAGCGAGGTAGTTCAACTAGCTGCTGTTCTTAACGGTGACCACTTCTTGAGCAGCTTCCCAGATGAGATAAGCAAGAAAATGAACGTAAAAGAAGCTCTAGATTATGTTGAAGGTTCTGTTACAAGGTTCATTAGAGCTAGCAAAGAGGCTATCAATTTAGGAGCAGATGAATCTGCCATTGTAGATATGAGATCATCGCTCACTACTAGATCTTCAGTTCACAAT
>gnl_Poptr_v3.0_Potri.001G275500.1
ATGCAACAAAACATGTCCGCAAAAAGACCACCTAAACTAGCCCCTTCCATCTTCCTCTTCCTCCTTGTACTCCTCCATGACCAAATCCATGCAAGCCCAATAAAAAGTGTTGTGGTATTAGTGATGGAAAATCGTTCTTTTGATCACATGCTAGGTTGGATGAAGAAAATCAACCCTGAAATCAATGGTGTTGATGGCACTCAGTGGAATCCACTGAACATAACGGATCCAAATTCACCAAAATTCTTCTTCAATAACCAAGCTCAGTATGTTGACCCTGATCCTGGCCACTCTTTTCAAGCAATAAGGGAGCAGATATTTGGGTCTGAAGACACGTCCAAGAATCCTCCTCCCATGAACGGCTTTGCTCAACAGGCTTTCTCTATGGACCCATCAACCAACATGTCCCGGGATGTGATGAACGGATTCGAGCCTGATATGCTAGCTGTTTACAGGGCACTTGTATCGGAATTTGCTGTCTTTGACAGGTGGTTTGCTTCGGTTCCATCATCTACACAACCCAACCGGCTATTTGTGCATTCAGGCACATCTGCCGGAGCCACCAGCAACATCCCGGCAATGCTCGCTAAGGGGTACCCTCAAAGAACAATTTTCGAAAACCTTGACGATGCTGGAATATCTTGGGGAATATACTACCAGAACATCCCGGCCACATTGTTTTATAGGAACCTAAGGAAGGTCAAGTACACTTCTAGATTCCATCCTTATGACTCGTCGTTTAAGAAGGATGCGGGAAAAGGCAAGCTTCCTGGTTATGTTGTGATTGAGCAGCGGTACACGGACTTGAAGACAGCCCCTGCCAACGATGATCATCCTTCCCATGATGTTTATCGAGGGCAAATGTTTGTCAAAGAGGTGTACGAGACACTAAGGGCAAGTCCACAATGGAATGAGACACTGTTAGTAATCACATACGACGAGCATGGTGGGTTCTACGATCACGTGGCTACACCTGTAATTGGGGTCCCTAGTCCGGACGGGATTGTGGGACCAGCGCCTTTTTTTTTCAAGTTTGATAGACTCGGGGTTAGAGTTCCCTCTATCATGGTCTCCCCGTGGATAGAGAAGGGCACCGTTGTCCACGGACCCAATGGGTCACCATTTCCAACGTCAGAATACGAGCACTCATCCATTCCTGCGACGGTGAAGAAGCTCTTCAACATGACCACTTTCTTGACAAAGAGGGATGAATGGGCGGGTACCTTTGAAGGCATCGTACAGACTCGGACTGAGCCTAGAACTGATTGCCCAGAGCAACTACCGATTCCAACTCGGATCAGGAAGAGTGAGCCCAATGAAGATGCCAAGCTTACCGAATTTCAGCAGGAGCTACTACAGCTTGCAGCTGTGCTAAAAGGAGAGGATACTTTGACGAGTTACCTTGAAAAGATAGGGAAGGAAATGACAGTCAAGCAAGGGAATGATTACATGGAGGATGCAGTGAAACGATTCTTGGAAGCAGGCCTTCATGCTACGAGGATGGGAGTCGATGAAGAACAAATTGTTCAAATGAGGCCCTCCCTCACTACAAGAACATCCAAACCAACAACCAATCAACCA
>gnl_Poptr_v3.0_Potri.001G250500.1
ATGACTTCTCGTCGACTATCGCTCACCTCTTTGCTCTTTCTTTATCTAGTAGTTTCCTCTCAGTCCCTAGACTTTGATGATTTACACAAAAGACACAAACCCAAAATCAAAGGCCCCATCAAGACCCTAGTAGTTCTCGTCATGGAGAATCGCTCCTTTGACCACGTTCTCGGCTGGCTCAAGTCAACCCGACCCGACATCGACGGCTTATCTGGTTCCGAATCGAATCGAATCTCTGCTTCCGACCGTAACTCCGACGAAGTCTTTGTCTCCGACGACGCGGTCTTCATCGACTCGGACCCTGGCCACTCGTTCCAGGCGATCCGAGAACAGATATTTGGGTCAAACGATAGTTTCGCTGACCCGGCTCCAATGAACGGGTTCGTGCAACAAGCGAAGAGCATGGGTGAAACCATGTCGAAAACCGTCATGAGCGGGTTCAAACCGAGTCTTTTACCGGTTTACACCGAGTTAGCGAATGAGTTCGCCGTTTTTGACCGGTGGTTCGCGTCGGTTCCCGCGTCAACTCAGCCGAACCGGTTCTATGTCCACTCAGCAACGTCACACGGAGCCATGAGTAACGTGCGGAAAGACCTTATCCATGGATTCCCTCAAAGAACGATATTCGATTCACTTGACGATAATGGCCTCAGTTTCGGGATATATTACCAAAACATCCCTGCAACCCTGTTTTTCAAATCGTTGAGGAAATTAAAGCACTTGTTGAAGTTTCACAGTTACGAACTGAAGTTCAAATTGCATGCGAAGCTAGGGAAGTTACCTAATTATGTGGTGGTGGAGCAGAGGTACTTTGACGTGGAGTTATTTCCAGCCAATGATGATCACCCATCACATGACGTGGCAAGAGGACAGAGGTTTGTGAAGGAGGTGTATGAGATATTGAGGAGCAGTCCGCAGTGGAAAGAGATGGCTCTTCTGATTACTTATGATGAGCATGGTGGATTTTATGATCACGTACCTACGCCCGTCAGAGGGGTACCGAATCCGGATGGGATTATCGGGCCTGACCCTTATTATTTCCAGTTTGACCGCTTGGGTATTCGGGTTCCGACCTTTTTGATCTCTCCTTGGATTGACAAGGGTACTGTGATACACGAGCCAGATGGGCCAAGACCAGATTCACAATTTGAGCATTCTTCAATCCCTGCAACGGTGAAGAAGCTGTTTAACTTGAACTCGAATTTCTTGACAAGGAGGGATGCATGGGCTGGTAGTTTTGAGAATTACTTTTACCTTCGTGACACTCCGCGTGATGATTGTCCAGAAACCCTGCCAGACGTGACAACATCATTGAGGCCATGGGGACCAAAAGAAGATGCAAGCCTCTCTGAGTTTCAAGTTGAGATGATCCAGCTTGCATCACAGCTCAATGGCGATCATGTACTGAATGCTTACCCGGATATTGGCAAAAGCATGACAGTGGGTGAAGCCAACAGATATGCTGAGGATGCAGTTAGGAGGTTCCTTGAAGCTGGCAGGGCTGCTCTTAGAGCTGGAGCAAATGAATCTGCTATTGTCACAATGAAACCTTCCCTCACCAGCCGAGTTCCAGCGGGGGATAATGGTCGCTACCAGAAAGCCTAT
>gnl_Poptr_v3.0_Potri.012G099300.1
ATGGGGTGGCTCAGAACTAAACCACCTTCATTTTCCTCCATTTTCTTGCTGTTTCTCACACTTTCATGTGTTTCCACAGCCCAACAACCGAACCCCATCAAGACCATTGTGGTTTTGGTGATGGAAAACAGATCTTTTGATCACATGATTGGTTGGATGAAGAAATCTATTAATCCAGCAATCAATGGTGTTTCTGGGACAGAATGCAATCCTGTATCAACCAAGAATCCAGGCCCACAATCCATTTGTTTCTCAGATGATGCTGAGTTTGTGGATCCAGATCCTGGACACTCTTTTGAAGCTGTGAAACAACAGGTATTTGGCAATAGCTCTATTCCTTCAATGACTGGTTTTGTTGAACAAGCTCTGACTATATCACAAAACCTCTCTGAAACTGTCATGGAAGGCTTTAGGCCTGAAGCTGTGCCCGTTTATGCCACACTTGTAAAAGAATTTGCAGTCTTTGATAGGTGGTTTTCTTCAATCCCTGGCCCAACACAACCCAATAGGCTGTTTGTGTATTCTGCCACTTCTCACGGCTCAACAAGCCATGTTAAGAAGCAATTGGCTACAGGGTACCCTCAAAAGACAATTTTTGATTCACTTCATGAGAATGGCAAGAGCTTTGGGATTTACTTTCAAAACATTCCAACAACTTTGTTCTATAGGAACATGAGGAAACTGAAGTATATTTTCAAGTTTCATCAGTTTAATTTGAAGTTCAAGAAAGATGCTAGAAATGGGAAGTTGCCAAGCTTAACTGTGATTGAACCAAGCTATTTTGATCTTAAAAGAATGCCTGCAAATGACGATCACCCATCTCATGATGTTGCTAATGGTCAAAAGTTTGTCAAGGAGGTTTATGAGGCATTGAGAGCTAGTCCTCAATGGAATGAGACCCTTTTGGTCATTACTTATGATGAACATGGTGGATTTTATGACCATGTTAAGACTCCTTATGTTAATATTCCTAGCCCAGATGGGAACACTGGCCCTGCCCCGTCTTTCTTCAAGTTTGATAGGCTTGGAGTTCGTGTGCCGACAATTATGGTCTCTCCTTGGATCAAGAAAGGCACTGTGATAAGTGGCCCAAAGGGACCTGCTCCAAACTCAGAGTTTGAGCACTCCTCAATTCCTGCAACTATAAAGAAGATGTTCAACCTGTCCTCTAACTTCTTGACCCACAGAGATGCATGGGCTGGCACATTTGAAGGAGTTGTTGGGGGGGTGACCTCTCCCAGAACTGACTGCCCAGTGACCTTGCCAGATGTAGCACCTTTGCGAAGAACAGAAGCAAAAGAAGATGGTTCACTATCCGAATTCCAGAGTGAGGTAGTTCAACTAGCAGCTGTTCTTAACGGTGACCACTTCTTGAGCAGCTTCCCAGATGAGATGAGCAAGAAAATGAATGTCAAAGAAGCGCATGAATACGTGGAAGGTTCTGTTACAAGGTTCATCAGAGCTAGCAAAGAGGCTATCAATTTAGGAGCAGATGAATCTGCCATTGTAGATATGAGATCATCACTTACTACTAGATCTTCGGTTCACAAT
>gnl_Prupe_v2.1_Prupe.2G098600.1
ATGGTTACAGAGTCAAGCAGCAGAAGCAGCCCCATCAAAACTGTGGTCGTTTTGGTCCAAGAGAACCGCTCCTTCGACCACATGCTAGGGTGGATGAAGTCCCTAAACCCAGAGATCAACGGCGTCACCGGATCCGAATCCAACCCCATTTCCACCTCCGACCCGAACTCCGCCCTAGTCTTCTTCGGCGACAACTCCGCCTACGTGGACCCGGACCCAGGCCACTCCATCCAAGCCGTCTACGAGCAAGTCTTCGGCGAGCCATGGACGGAGGCCTCCGCCACCAAAACCCTTGCTCCCACAATGAAGGGTTTCGCCCAAAACGCAGAGAAAACACAGACTGGTCTTGCCGAGACGGTCATGAACGGTTTCAGGCCCGAAAACGTCGCCGTTCACAGGGAGCTGGTGAAGGAGTTTGCGGTGTGTGACCAATGGTTTGCTTCGGTTCCGGCTGCAACGCAGCCGAACCGGCAGTACATCCACTCTGCGACGTCGCATGGGCTGACGGGGAATGATACTAAGACGCTGGTCGAAGGGTTGCCTCAAAAGACTATATTTCAGTCGTTGGATGAAGAAGACTTTTCTTTCGGGATTTACTTTCAGACCTTCCCTTCCACTCTTCTGTACAGGAACCTAAGAAAATTGAAGTACATTAAGAATTTCCATCAGTTTGATCTGCAATTCAAGAAGCACTGCGAGGAGGGGAAGTTACCAAACTATGTGGTGGTGGAGCAAAGGTTCTTTGACGTGTTATCATTTCCTGCAAATGATGATCACCCGTCCCACGATGTCTCTGAAGGCCAGAAGTTCATAAAAGAAGTGTATGAAGCACTAAGAGCAAGTCCCCAATGGAATGAAATGTTGTTTGTAATAATATATGACGAGCATGGCGGTTTCTATGATCATGTTCCAACACCTGTGACGGATGTTCCTAGTCCAGATGATATCGCCGGTCCCGAGCCATACAACTTCAAATTCGATCGTCTTGGTGTTCGGGTTCCAGCTATCTTAATCTCTCCATGGATTGAACGTGGAACAGTGTTGCATGGCCCTTCAGGGCCGTATCCCTCATCAGAATTCGAGCACTCCTCAATCCCAGCAACTGTGAAGAAGATTTTCAACCTGAAAGAGTTTCTTACAAAGCGTGATGCTTGGGCGGGAACCTTTGAGGGTGTCCTAAGTAGATCAACCCCAAGAACTGACTGTCCAGTGACTTTGCCCGAACCTGTGAAACTACGAGAGACTACATCCAAAGACGGGGCCAAAATGAGTGATTTTCAAGAAGAAGTAGTGCAATTGGCAGCGGCCATAAATGGGGACCATAGAAAGGATATTTATCCCAACAAACTGGTGGAGAAGATGTCTGTTTCCAAGGCTGTCAGTTATGTGGAAGCATCGTTTAAGAAATTTTCAGATGAATGTGAGAAAGCCAGGGAAAGTGGAGCAGACGAATATGAGATTGTGGTCTGCGCAACCTCACTTGGATCGCCATCTCCCAAGTCGTTTGCTAAAAAGATGTTTTCTTGCTTGGTTTGTGATCAT
>gnl_Prupe_v2.1_Prupe.2G098700.1
ATGGCTTCGGAGTCAAGCAGCAGCAGCAGCAGCAGCCCCATCAAAACGGTGGTCGTTTTGGTGCAAGAAAACCGCTCCTTCGACCACATGCTGGGGTGGATGAAGTCCCTAAACCCAGAGATTAACGGCGTTACCGGATCCGAATCCAACCTCATTTCCACCTCCGACCCGAACTCCACCCAAGTCTTCTTTGGCGACAGCGCCGCCTACGTCGACCCAGACCCGGGCCACTCCATCCAAGCCATCTACGAGCAAGTGTTCGGCGAGCCGTGGACGGAGGCCTCCGCTTCCAAAACGCTACCTCCGAAAATGAACGGTTTTGCCCAAAACGCTGAAAAGACACAGACTGGTCTTGCTGAGACGGTGATGAATGGTTTTAAGCCGGAAAACGTAGCCGTTTCAGCGGAGCTGGTGAGGGAGTTTGCGGTATGTGACAGGTGGTTCGCTTCGATTCCTTCTTCGACGCAGCCGAACCGGCAGTTCGTGCACTCGGCGACGTCTCATGGGCTGACGAGCAACGACACGCAGAAGCTGGTCGAAGGGTTGCCTCAGAAGACAATATTTCAGTCGTTGGAAGAAGAAGACTTATCTTTTGGGATTTACTTTCAGTCCTTTCCTTCCACCCTTCTCTACAGGAGCTTGAGAAAATTGAAGTACATCGACAATTTCCATGCATTTGATCTGCAATTCAAGAAACATTGCGAGGAGGGAAAGTTACCAAACTATGTGGTTGTGGAGCAAAGGTTCTTTGATGTGTTATCATTTCCTGCAAATGATGATCACCCGTCCCACGACGTCTCCGAAGGCCAGAAGTTCATAAAAGAAGTGTATGAAGCACTAAGAGCAAGCCCCCAATGGAATGAAATGTTGTTTGTGATAATATACGACGAGCATGGCGGTTTCTATGATCATGTTCCAACACCTGTGACGGATGTTCCTAGTCCGGATGATATCGTTGGTCCCGAGCCATACAATTTTAAATTTGATCGTCTTGGTGTTCGGGTTCCAGCCATTTTAATATCTCCATGGATTGAACGCGAAACAGTGTTGCATGGGCCTTCAGGGCCGTATCCCTCATCAGAGTTCGAGCACTCCTCAATCCCAGCAACAGTTAAGAAGATTTTCAATCTGAAAGAGTTCTTGACAAAGCGTGACGCTTGGGCGGGAACCTTTGAGGGTGTCCTGAGCAGAACTAGCCCAAGAACGGATTGTCCAGTCACTTTGGGTGAACCTACGAAACTACGAGAGACTGCATCTAAAGAGGGGGCCCACTTAAGTGATTTCCAAGAAGAACTAGTGCAATTGGCAGCGGCTTTGAACGGAGACCATAGAAAGGATATATATCCAAACAAATTGGTGGAGAACATATCTGTTGTAGAAGCTCTCAAATATGTGGAAGCAGCATTTGAGAAGTTTTCAGATGCATGTGAGAAAGCCAGGGAAAGTGGGGCAGATGAATCTGAGATTGTCGTCTGTGAAACCTCCCCTTCACCACCATATCACAAGTCGTTTGCTCAAAGGATATTTTCTTGTTTGGTTTGTGATAAC
>gnl_Prupe_v2.1_Prupe.6G058400.1
ATGGCTTTCCGGCGAATACCCATCACATGGACTGTCTTCCTCTACCTCCTGTTAGTATCGACCCAATCCATTCACACTGCTAGGGCACGCAAAACCCCCAAAATCCAAGGACCCATCAAAACGGTCGTCGTTTTGGTCATGGAAAACCGCTCCTTCGACCACATCCTCGGCTGGCTGAAGTCGACCCGACCCGAAATCGACGGCCTCACCGGAAACGAGTCGAACCCGCTCTCCGTCTCGGACCCCAACTCGCCTCGGGTCCCCGTCTCCAGCGACGCCTTCTTCATTGACTCGGACCCGGGCCACTCGATCCAGGCGATCAGGGAGCAGATATTCGGGTCCAACCGGAGCTTCGAGGACCCGGCTCCGATGAACGGGTTCGCTCAGCAGGCCGAGAGCATGGCCGAGGGCATGTCGAGCAAGGTGATGAGCGGGTTCAAGCCGGAGGTCTTGCCGGTCTACACCGAGTTAGCGAACGAGTTTGCCGTGTTCGACCGGTGGTTCGCGTCCGTACCCGCGTCGACTCAGCCGAACCGGTTCTACGTCCACTCGGCTACGTCACACGGCGCCTCCAGCAACGTCCGCAAGGACCTCATCCACGGCTTCCCTCAGAAAACGATCTTCGACTCCCTGGACGAAAATGCCCTCGACTTCGGGATTTATTACCAGAACATCCCTGCCACCCTCTTCTTCAGGAGCCTGAGGAAGCTGAAGCACGTGACGAAATTCCACAGCTATGCTCTGAAATTCAAGCTCCACGCGAAGCGCGGGAAGCTCCCGAACTACGCGGTGATCGAGCAGAGGTACTTCGACGTCAAGGAGCTTCCCGCCAACGACGACCACCCGTCGCATGACGTGGCGCGAGGGCAGAGGTTCGTGAAGGAGGTGTACGAGACGCTGAGGGCGAGCCCGCAGTGGAAAGAAATGGCCTTGTTGATTACATACGATGAGCACGGCGGGTTTTACGACCACGTGCCTACGCCGGTTTCGGGTGTGCCGAGCCCGGATGGGATTGTCGGGCCCGACCCGTTTTATTTCAGGTTTGACCGGTTGGGTGTGAGGGTGCCGACCATACTCGTCTCGCCCTGGATCGAAAAGGGTACCGTTATCCATGAGCCAACAGGGCCGACACCAGATTCGCATTTTGAGCATTCGTCTATCCCTGCGACTGTAAAGAAGCTTTTCAATTTAAAATCGAACTTCCTGACAAAGAGAGATGCATGGGCTGGTACTTTTGAGAATTACTTTTACCTCCGCAGTACTCCTCGTGACGACTGTCCAGAAACTCTTCCAGAGGTGACTATGTCACTGAGGCCTGGGGGACCACGAGAAGATGTGAGCCTCTCGGAATTTCAAGTTGAGTTGATCCAGCTTGCATCCCAGCTCAATGGTGATTATGTTCTCAACACTTACCCATATATTGGCGAAAGCATGAGAGTGGCTGAAGCCAACAGATATGCAGAGGATGCTGTTAAGAGGTTCCTGGAAGCTGGACGAGCTGCACTTAAAGCCGGAGCCAACGAGTCTGCAATCGTTACGATGAGACCTTCCCTCACTAGCCGAGTTAATATGCAAGGTCATGGCTCCTCCTACCTACAAACTCAA
>gnl_Prupe_v2.1_Prupe.4G266000.1
ATGGGTACTAGCACCACCATTTCAGTCCTGTTTTTGATGCTCATAGCCCTTCACAGTCCAATCCATGCCAATCCCATCAAAACCATTGTTGTAATTGTGATGGAGAACAGGTCATTTGACCACATGCTGGGTTGGATGAAGAGAATCAATCCAGAAATCAACGGTGTGGATGGCTCTGAGGCCAACCCTTTGTCCACAACTGATCCAAACTCCAAGCGCTTCTTCTTCAAGAATGAGTCTCACTATGTGGACCCTGATCCTGGCCACTCATTTCAGGCCATCAGAGAGCAAATCTTCGGCTCAGATAACACCTCAGCTGACCCGCCTCCCATGAATGGCTTTGCCCAGCAGGCTTTCTCCATGGACAACACCACCAACATGTCTCAAGATGTTATGAATGGCTTCAACCCGGATATGGTTGCTGTCTATAAAACTCTTGTCTCTGAATTTGCAGTCTGTGACAGGTGGTTTGCCTCGGTGCCATCCTCAACACAGCCGAATCGCCTCTACGTGCATTCAGGGACATCAGCTGGTGCAACAAGCAACATCCCAGCCCTTCTAGCCAAGGGCTACCCGCAAAGAACCATCTTCGAAAACGTGGACGACGCCGGAATATCCTTTGGAATATACTACCAAAACATTCCGGCCACACTCTTCTATAGGAACTTGAGGAAGCTCAAGTACATAAGCAAGTTCCACATGTATGACACCTTCAAGAGCCATGCAAAGCAAGGGAAGCTGCCAGGCTACACTGTCGTAGAACAGAGGTACTTTGACGTCAAGATTGCCCCGGCAAATGATGATCATCCCTCGCACGACGTGTTCCAAGGGCAGATGTTTGTCAAGGAAGTGTACGAGACACTGAGGGCGAGCCCTCAGTGGAACGACACCTTGTTGATCATCACTTATGATGAACATGGAGGGTTCTATGATCATGTAGCTACGCCGGTACATGGAGTCCCTAGCCCCGATGGGATCGTGGGGCCGGAGCCTTTCTTGTTTCAGTTCGACCGGTTGGGAGTTAGGGTTCCGACGATCATGGTCTCACCCTGGATTGAGAAGGGTACCGTCCTTCATGGACCCAACGGATCACCATTTCCAACTTCGGAATTTGAACACTCATCCATTCCAGCAACAGTTAGGAAGATCTTCAACCTATCTGCACCCTTGACAAAGAGGGATGAATGGGCTGGTACCTTTGAAGGCATTGTTCAAACACGGACAGAACCCAGAACTGATTGCCCAGAGCAACTACCAACGCCAGTCAAGATAAGAACAAGTGAGCCTAAAGAAGATGCTAAGCTTACTGAATTTCAGCAGGAGATGACGCAACTCGCGGCAGTTCTAAAAGGAGATAACATATTTACAAGCTACCCAAAAAAGACAGGGAAGGAGATGACCGTCAAGGATGGTAAGGAATACGCCGATGATGCAGTTAAACGATTCTTCGAGGCGGGGCTTTATGCTAAGAGAATGGGAGTTAGTGAGGAACAGATTGTCCAGATGAGGCCCTCCCTTACTACAAGACCATCACCCATAGTTAACCAGACACCA
>gnl_Prupe_v2.1_Prupe.5G149800.1
ATGGGAGGTTCAAAGACCAGACCTTTACTATGGCCACCTTCATTTTCCTCCATTTTCTTGCTGTTTCTCACTCTGTCATGGACTTCCCAACAGACCCATTTGTGTTTAGCCCAGCAGCAGCAGCAACCCATCAAAACCATTGTGGTTTTGGTCATGGAAAACAGGTCCTTTGATCATATCCTTGGGTGGATGAAGAAAGCCATTAATCCAGCAATCAATGGTGTCACAGGCAAAGAATGCAACCCCGTTTCAACCAAAAATGCAGACCCAAAATCCATTTGCTTCTCAGACGATGCTGAGTTTGTGGATCCGGATCCGGGTCACTCATTTGAAGCAGTGGAGCAACAGGTATTTGGGTCTAGTTCCCTTCCTTCAATGACTGGTTTTGTAGAGCAAGCATTATCAATGTCCCCAAATCTCTCTGAGACCGTCATGAAAGGCTTTAGGCCTGAATCTGTGCCTGTTTATGCGGCTTTAGTGCGTGAATTTGCTGTATTTGATAGGTGGTTTTCTTCAATTCCTGGCCCAACACAACCCAATAGGCTTTTTGTGTATTCTGCAACTTCTCATGGCTCAACAAGCCATGTTAAGAAGCAATTGGCTTCAGGGTATCCACAAAAAACCATATTTGATTCGGTTCACGAGAATGACATGAACTTTGGTGTTTACTTTCAAAACATACCCACCACTATGTTCTATAGAAATATGAGGAAATTGAAGTACATTTCTAAGTTTCATCAGTATGATTTGAAGTTTAAGAAAGATGCCAGGAAGGGGAAGCTCCCAAGTTTAACTGTGATTGAGCCGGCCTATTTTGATCTAAAGGGAATGCCTGCAAATGATGATCACCCTTCTCATGATGTTGCCAATGGGCAAAAACTAATTAAGGAGGTCTATGAGACACTGAGAGCAAGTCCTCAGTGGAATGAGACCCTTTTGGTCATCACCTATGATGAACATGGTGGATTTTTTGATCATGTCAAGACTCCTTATGTTAATGTTCCTAACCCAGATGGGAACAGTGGCCCTGCTCCATATTTCTTCAAGTTTGATCGGCTTGGGGTTCGTGTACCGACAATTATGGTCTCTCCATGGATTAAGAAAGGGACTGTAATGCGTGGTCCACAAGGACCTACACCAAACTCTGAGTTTGAGCATTCTTCAATCCCTGCCACCATAAAGAAGATGTTCAACCTCTCCTCTAACTTCTTAACCCACAGAGATGCATGGGCCGGCACATTTGAGCAGGTTGTTGGGCAATTGACTACTCCCAGGACTGACTGCCCAGAGACCTTGCCAGATGTGGTGCCTTTGAGGAGCACAGAGGCGAATGAAGATGCCGGTTTATCCGAGTTTCAGGGCGAGGTAGTCCAATTAGCCGGTGTACTTAATGGTGACCTTCTTGAGCAGCTTCCC
>gnl_Selmo_v1.0_90880
ATGGTGCTGTGGCTTCTCCTCTCCTGGAATCTCTGCCTCGCGCACCAGCAGCAGTGGCAGCAGCAGCTCGGGTGGAGGCACAAGAAGAAAATCTCCGGCCCCATCAAGACCGTGGTGGTGCTGGTGATGGAGAATCGTTCCTTCGATCATATGCTGGGCTGGCTCAAGAAGCTCAACCCGGAGATTGACGGGCTCCAGGGCAACGAGTCCAATCCCCTCTCCACCACCGATCCCGCGTCGCGAAAAATCTTCGTCGCCGACACGGCCGAATTCGTGGACCCCGACCCCGGGCATTCGTTCCAGGCCATCACCGAGCAGGTCTTCGGCTCCAACGACACCTCCGCGATCCCCCCGCCCATGAATGGATTCGCGCAGCAGGCCGAGAGCATGGTGGAGGGCTTCTCCGAGACGGTGATGAAAGGCTTCCGCCCGGAGCTCGTCCCAGTCTACACAGCTCTGGCGATGGAGTTTGCAGTGTTTGATCGGTGGTTTGCGTCCACGCCGACGTCCACGCAGCCCAACCGGCTCTACGTCCACTCGGCCACCTCTTATGGAGAGATTAGCAACGTGAAGAAGGACCTGGTGAAAGGATTCCCGCAAAAGACCATCTACGATTCCTTGGACGAGGACGGTCTCTCGTTCGGGATCTACTACCAGAACATCCCGGCTTGCCTGTTCTTCAAGAACTTGCGCAAGCTCAAGTACCTGACCAAGTACCACAGCTACCGCGCGGCCTTCAAGCTCCATGCCCGGCTCGGGATGCTTCCAAACGTGGCGGTCATCGAGCAGCGCTACTTTGATCTGGATCTCACTCCCGCCAATGACGATCATCCCTCGCACGACGTCTCCGAGGGCCAGAAGCTCGTCAAGGAGGTTTACGAGGCGCTGCGCAGCAGCCCGCAGTGGAACGAGGTGTTGTTCGTGATAACTTACGACGAGCATGGGGGGTTCTACGACCACGTCCCGACTCCAAACGTTGGAGTCCCGAATCCCGATGGTGTTTTGGGACCGGAGCCTGGCTTCTTTGATTTCGACAGGCTTGGAGTTCGTGTGCCGACGATCATGGTGTCGCCTTGGATCGAGAAAGGAACAGTTGTCCATGAGCCAAATGGCCCGACGCCTACTTCACAGTTCGAGCACTCGTCACTGGCAGCGACTATCAAGAAACTTTTTGATCTCAAGTCGGACTTCCTGACGAAGAGAGATGCCTGGGCGGGGACTTTTGAGAGCGTTGTCTCTGGTCGCAGCAGCCCCAGAACCGATTGCCCAGAGACGCTTCCAACGCCTCCTTGGTCGCTTCGTCACAGGGCAGTGGATGAGGACGCGAAGCTGACCGAGTTCCAGGAAGAGCTGGTTCAGCTGGCGTCGCAGCTCAACGGCGACCATCGGCTGAATGGCTACCCGAATTTCGGGAAGGGGATGAGCGTCCGGCAAGCGAGCGATTACGTAGAAAGCGCGGTGAGGAAGTTCTTGGATGAAGGTCGGCTTGCTCTCAAATCGGGAGGACAAGCGGACGACACGACGGTGTTGGATGTGAATATTAGAAAATCGACAGTG
>gnl_Selmo_v1.0_438555
ATGAAGTGGTGTCTAGTACCTCTTTTCCTGCTCCTCTTGAGCCCCGGCACCAATGCAGCGCAGCCGAGCGGCCGGATCAAGACGATAGTCGTGCTCGTCCAGGAGAACAGGTCCTTCGATCATATGCTCGGCTGGCTCAAGAAGCTCAACCCGGAGATCGACGGGTTGACAGGGAAGGAGAGCAACCCGATGAACTTAACCGACCCAAGCTCGGGGACGGTGTTTGTCTCGGACAAGGCCGAGTTCGTGGACCCCGACCCCGGCCACTCGTTCGGAGCCATCCGAGACCAGGTGTTCGGCTTCGGAAGTACTTCGCAGAATCCAGCACCCATGAATGGCTTCGCCCAGCAAGCGGAGATCATCCAGAAGAACTTGTCGCAGAGAGTGATGAGCTCCTTCCGGCCCGAGCTCGTCCCCGCCTACACCGCCTTGGCTATGGAGTTTGCTATATGTGATAAGTGGTTTGCGTCGGTTCCAGCTTCCACCCAGCCAAACCGGCTCTACATCCACTCCGCTACGTCCCACGGTGCTGTGAGCAACGTCAGGTCCGACCTCGTCAAAGGATTCCCGCAAAAAACGATCTTTGAGTCGATCGACCAAGACAAGCTGTCTTTCGGGATTTACTACCAGAACATCCCGGCCACGAACCTGAGGAGCCCCAAGTATCTCGGGAAGTTCCACAACTACGGCCTCTTCAAGACGCATGCCAAGCAAGGCAAGCTCCCAAACTACGTCGTCGTCGAGCAGCGCTACTACGACACCAAGGCGACGCCCGCCAACGACGACCACCCCTCGCACGACGTTGCCGAGGGCCAGAAGTTCATCAAGGAGGTGTACGAGACCCTGCGCTCCAGCCCCCAGTGGAACGAGACGCTGCTGGTGATAACTTACGACGAGCACGGTGGCTTCTTCGACCACGTTTCCACGCCAATGGACAACGTTCCCAATCCAGACGGTCTCAGGGGTGGAGACGACGATCACTTCAACTTCGACAGGCTCGGTGTCCGCGTCCCAGCGATTTTCGTCTCTCCATGGATCGACAAAGGAACAGTAATACACCGGCCAAACGGACCGACCAAGGATTCCCAGTACGAGCATTCTTCTATTCCGGCCACTGTGAAGAAGATTTTCAATCTCACGCAACCTTTCCTGACGAAGAGAGACGCTTGGGCGGGGACCTTTGAGACTGTCTTGTCTTCCACGCGGACCACACCTCGAACGGACTGTCCTGTGACGCTGCCGAGTTCACCCTGGTCACTCCGGCATTCTCCTCCAAACGAAGAAGGGCGGCTAACGGAGTTCCAAGTGGAAATGGTGGGACTCGCATCGCAGCTTAATGGTGACTACGGAAAAAGTGGCTATCCAAATCTTGGTGCGTCGATGACAGTCAAATACGCGTCGGACTATGTGGATCGCGCCGTGGAAGGAATCATGAGAGCTGGAAAGGTCGCACTTCAAAGTGGCGAGGATCCGAACGCATTGATAGAAGTGCTTCCCACCTCAGAATCTCGGAAAACTGGAACT
>gnl_Solly_v2.4_Solyc09g020190.2.1
ATGGGCCATCGGAAAATCCTTTTCCCAGCGAGCCGCTTGGGTTTGTTCTTTATACTTTACCTGCTTTCATCCACTTGCGTTTCCTTTTCCTTTCCGTTTGTGAAGCCCAAGCAACACAAATTCAACGGACCCATCAAAACTCTTGTCATTTTGGTGATGGAAAACCGGTCTTTTGATCATATTCTGGGTTGGCTCCATAAGAGCCGACCCGATATTGATGGGCTTAAGGGGTCGGAGTTTAACAGGGTTAATGCTTCAGACCCTTATTCTTCCAAAATCTTTGTCTCGTATGATGCTGTATTCGTTGATTCTGATCCAGGTCACTCTATTCAAGCTATTGGGGAGCAGATATTCGGGTCGAATGATTCTTCAGCAAACCCAGCTCCGATGAACGGGTTCGTGCAACAGGCTGTTAGTATGGGGGTACCTGGTATGGAGCAGACCGTGATGAGCGGGTTTAAACCGGAGTTATTACCGGTTTACACTGATTTAGCGAATGAGTTTGGGGTTTTTGACCGGTGGTTCGCGTCGGTTCCAGCTTCAACTCAGCCGAATCGGTTTTACGTTCACTCGGCAACTTCTCACGGAGCTTCCAGCAATGTCCGTAAAGACTTGATCCATGGGTTCCCTCAAAAGACTATATTTGATTCTTTGGACGAAAATGGCCTTTCATTTGGAATTTATTACCAAAACATTCCAGCTACCTTATTTTTCAAGTCACTCAGAAAACTAAAACACATTTTTAAGTTCCATAATTATGCATTAACGTTCAAAATACACGCTAAACTTGGCAAACTTCCAAATTACGTTGTGATTGAACAGAGATATTTCGATGTTAAAATTGACCCAGCAAATGATGATCATCCATCACACGATGTAGCACTTGGACAAAAATTTGTTAAGGAGGTGTATGAGACATTGAGGGCAAGTCCACAGTGGAAAGAAATGGCACTCTTGATTACATATGACGAACATGGTGGCTTCTTTGATCATGTACCAACTCCTGTTTCTGGTGTGCCTAATCCTGATGGCATTATCGGGCCTCCACCATATTACTTCAGATTTGACCGCTTGGGGGTTCGTGTCCCCACCTTCTTGATTTCACCATGGATTGACAAGGCCACTGTGATCCATGAGCCGAAAGGTCCAACTACGTCTTCACAATTTGAGCATTCTTCCATACCAGCAACTGTGAAAAAGCTTTTTAATCTGAAATCAAGTTTCTTAACCAAGCGAGACGCATGGGCTGGGACATTTGAGAACTATTTCCGCTTGCGTAAGACTCCTCGTGATGATTGTCCAGAGAAACTTTCGGAGGTGATGATAAATCTAAGACCATGGGGACCAAGAGAAGATGCAAAGCTCTCTGAATTTCAAATAGAACTGATCCAGCTTGCTTCACAGCTTAATGGAGACCATGTTCTGAAAAACTACGCTGATATTGGACGGAAGATGAGTGTCCGTGAAGCTGATGAATACGTAGATGATGCAGTCAATAGGTTCTTGGAAGCTGGTAGCGCTGCTCTGAGAACTGGAGCGAATGAGAGTGCCATTGTTGCAATGAGACCTGCCCTCACTAGCCGATCATCAGCATCAGATGGAGGATTCAACAAGTACCTGGAAGCCTAC
>gnl_Solly_v2.4_Solyc03g019670.2.1
ATGGGTCATTTGACAAGAAAGACTCCACCTTTTTGCTATGTTTTCTTGATTTTTCTAAATCTTTTGTGGGGTTTTGAGAACACTTGTGGAGAACAAAAACAACCCATTAAAACTGTTGTTGTGTTGGTTTTGGAGAATAGATCTTTTGATCATTTGCTTGGATGGATGAAGAAATCAGTGAATCCAAGAATCAATGGTGTTACTGGAAAAGAGTGTAATCCATTGTCTACTAAAGCTCAACATACTCAAACAATTTGCTTTACTGATGATGCACAGTATGTGGATCCAGACCCTGGTCACTCTTTTGAAGATGTGGAACAACAGGTGTTTGGCTCTGGTTCTGGCTCTATTCCATCAATGTCAGGTTTTGTGGAACAAGCACTCACTATGTCTGATAAGAATCTATCAAGAGCTGTGATGAGGGGATTTAAGCCGGAAAATGTCCCAATTTACGAGACATTAGTTCGCGAATTCGCGGTATTTGACAGATGGTTTTGTTCAATTCCAGGCCCAACACAACCAAACAGGCTATTTCTATACTCTGCAACTTCTCATGGTTCCACAAGCCATGTGAAGAAGCAGTTGGCTACAGGGTATCCACAGAAAACCATATTCGATTCGTTACACGAGAACGGATTAGATTTTGGTATTTACTATCAAAACATACCATCAACTCTGTTTTACAGAAATCTAAGGATGTTGAAGTACATGTTTAAGTTTCATCAGTATGATTTGAAGTTCAAGAAAGATGCTAAAAATGGCAACTTGCCTAATTTGACAGTGATTGAGCCAAGGTATTTCGGTATAATCGGATATCCAGCAAATGATGATCATCCATCACATGATGTTGCTGATGGACAGAAATTAGTTAAGGAGATTTATGAGACATTGAGAGCTAGCCCTCAGTGGAATGAGACACTTTTTGTTATAACTTATGATGAACATGGTGGATTTTATGATCATGTTAAAACTCCTTATGGTGATGTTCCAAATCCAGATGGAAATACTGGGCCTGCACCTTCTTTCTTTAAGTTTGATCGGCTTGGTGTTCGTGTTCCAACGATTATGGTCTCTCCTTGGATCAAGAAAGGAACTGTAATAACCAAGCCAAAGGGACCTACACCAAATTCCGAATTCGAACACTCATCGATTCCAGCAACAATAAAGAAAATATTCAATCTTTCATCGAATTTTCTAACTCATAGAGATGCTTGGGCAGGCACATTTGAACATGTTGTAGCTCAATTGTCATCTCCAAGAACAGACTGCCCCGAGGTTCTACCTGATGCATCTCCTTTGAGAAGCACAACTACGGAAGCTGATGAAACTCGGGCATTGTCCGAGTTTCAGAGCGAAGTAGTGCAATTAGCAGCTGTGTTGAATGGGGACCATTTTTTGAGCAGTTTTCCACATGAAATGGGGAAGAAAATGAATGTAAAAGAAGCACATAGCTATGTAGGAGGTGCAGTTTCAAGATTTATTAGTGCAAGTAAAGAAGCTATTAAATTAGGAGCAGATGAGTCTACTATTGTAGATATGAGATCTTCTCTTACTACTAGAACTTCTGTACAACAC
>gnl_Solly_v2.4_Solyc01g008790.2.1
ATGTCACCCAAATCCAAATCGCCGGCGACGAACACCGTCGCCGTCGGACTACTCATTCTCGTAATTTTACTATCAAACCACCACCGTAACTGCACTGCTGCTGGTAGCAGCAGCAGCAGTCCGATAAAAACAGTGGTGGTTTTGGTAATGGAGAACAGATCGTTCGACCATATGTTAGGTTGGATGAAGAAGATGAATCCAGAAATCAATGGCGTCGATGGGTCGGAATCGAATCCGATTTCGACATCGGATCCGAATTCCCGTCGAATTTTCTTCGGAGATCAATCACATTACGTTGATCCTGATCCAGGACATTCATTTCAAGCTATACGTGAACAGATTTTCGGATCAAATCAAAGTTCGAAAAAATTAGCTCCGATGAATGGATTTGTTCAACAAGCTCTTTCAATGGATACTAATATGCCTGAACAAGTCATGAATGGTTTTCAGCCTCAAATGGTGTCAGTATATAAAACTCTAGTATCGGAATTTGCGGTGTTCGACCGGTGGTTTGCGTCGGTGCCAGCGTCGACTCAGCCGAATCGACTCTACGTTCACTCCGGCACATCTCACGGCGCCACCTCTAACATCGCGGAGCTGTTAGCTAAAGGTTACCCACAGAGAACGATTTTCGAGAATCTCGACGACGCCGGAGTAAATTTTGGAATCTATTATCAGAATATTCCCGCGACTCTGTTTTACCTGAATTTGAGAAAGCTTAAGTACATCGGAAAATTTCATCCTTATGATCTCACATTCAAAAGTGATGCTAAATCAGGAAAACTACCAGGATATGTTGTGGTGGAGCAGCGATACATGGACTCAAAGTTAATACCCGCTAACGATGATCATCCATCACACGACGTTTATCAGGGACAAATGTTCGTAAAGGAGGTATATGAAACCCTAAGGGCAAGCCCACAGTGGAACCAAACCCTTTTCATCATTACCTACGATGAGCACGGTGGGTTCTTCGACCACGTCCCTACACCTGTCACCGGGGTCCCTAGCCCGGATGGAATTATAGGACCCGAACCATTTAACTTTGAGTTCGATAGGTTGGGAGTTCGAGTTCCTACTATTATGATCTCTCCTTGGATCGAAAAGGGCACAGTTGTTCATGGTCCTAATGGCTCTCCGTTTCCGACGTCGGAATATGAACATTCATCAATTCCAGCAACAGTGAAGAAGATCTTTGATTTGCCATCACCATTTCTTACTAAAAGAGATGCATGGGCTGGCACTTTTGAACACATTCTACAGATAAGAAAGGAGCCTAGAACTGATTGTCCTGTTTCAAAAACTTCCAACTCCAACAAAGATAAGAAAGGGAGAAGCAAA
>gnl_Sorbi_v3.1_Sobic.003G107900.1
ATGTCCGCGCGCACACACGCACAAAGACATGCGCCATCGCCACCCAGGGCCACTCCGGTCACAGGCGCTTGGATGCATCCATGGCCGACGATACAGAGAACGGTGACCAGGCGAATGCCGCCAAAGCACGCCAGCCCATGCCCACCTTCCGTCCCGGCTCCATCTTCTTCGACCTGCACAAGCACGAGCACGGCTGGCATTTCGTCGAACACACCCGTGCCGGACATGGCAACGAGATCGACCCACCGCCGTCCTCTGCTGCTCATCCTCCTGTTCCTCCTCCTCTTCGCCGCCGTCAACGGCAGCGCCCGCCCCAGCACCAGCCCGATAAAGAACGTGGTGGTGCTGGCGCTGGAGAACCGGTCGTTCGACCACATGCTGGGCTGGATGCGCCGCCTGCTGGGCCTCCCCGTCGACGGGCTCACCGGCGCCGAGTGCAACCCAAACTCCACCAACTCCACCACCTCCTCCATCTGCGTGTCCGCCGACGCCGACCTCGTCGTCCCCGACGACCCGGGCCACTCCTTCGAGGACGTCCTGGAGCAGGTCTTCGGCAACGGCAACATCTCCGCCGCGCAGCCCTCCATGTCGGGCTTCGTCCGCAGCGCGCTCTCCGTCAACGCGCTCCTCTCCTCCGCCGTCATGCGCGCCTTCCGCCCCTCCCTCCTCCCGACCTTCTCCGCGCTGGCCCCCGCCTTCGCCGTCTTCGACCGCTGGTTCTCCTCCATCCCGGGCCCCACGCAGCCCAACCGGCTGTTCCTCTACTCCGCCACCTCCCGCGGCGCCGTCGCGCACGACAAGCTCGACCTCCTCCTCGGCTACCCGCAGCGCACCATCTTCGAGTCCCTCGCCGCCGACGGCCACGACTTCGCCGTCTACTTCAAGACCATCCCCACCGTGCTCTTCTACCGCCGCCTCCGCGCGCTCCGCTACGCCGCGCGCAGCTTCCACCGCTACGACGCCGCCTTCAAGGACCACGCCCGCCGCGGGGTCCTCCCGGCGCTCTCCGTCATCGAGCCCAGGTACTTCGACCTCACGGGGACCCCCGCCGACGACGACCACCCGGCGCACGACGTCGCCAACGGCCAGCGCCTCGTCAAGGACGTGTACGAGGCGCTCCGGGCCAGCCCGCAGTGGAACCAGACGCTGCTCATCGTCACCTACGACGAGCACGGCGGCTTCTACGACCACGTCTCCACGCCCACAGCCGGCGTGCCCAGCCCCGACGGCATCCGGGGCCCGCCGCCCTTCTTCTTCAAGTTCGACCGACTCGGCGTCAGGGTGCCCACCATCATGGTCTCGCCGTGGATCAAGAAGGGCACCGTCGTCGGCCGCGCCGTCGGGCCTACGGACACCTCCGAGTTCGAGCACTCCTCGATCCCGGCCACCATCAAGAAGATCTTCAACCTCTCCTCCGATTTCCTCACCAAGAGAGACGCGTGGGCCGGTACCTTCGAGCACATCTTCACTGAACTCGACCAACCAAGAACAGATTGCCCAGAGACATTGCCAGAAGTGCCATTTGTGAGACCAACGCCACCCAAAGAACACGGCTGGCTCTCGGATTTCCAGCGGGAGCTCGTCGAGCTCGCGAGCTTCCTGAACGGCGACTACATGCTGACGAGCCTTGCGCAAGAGAGCCGGAAGAAGAAGATGACAGTGAAGCAGGCCGATGCGTACGTGCGGCGAGCCATCACGAGCTTTCTGCAGGCGAGCAAGCAGGCGGTGCGGCTGGGCGCAAACGAATCTGCCATTGTCACCATGAGGTCGTCTCTGACAAGTAAGAGCAGCAGCTCATCAAGCCCT
>gnl_Sorbi_v3.1_Sobic.003G430100.1
ATGGCGGCGGCTCGAGCCCGGCCGCCGCCGGTTGCCGCGCTCCTCCTCCTCGTCCTCCTCCTAACCGGCGCGGCGGGATCGTCGACGACGACATCAACGACGAGCCCCATCAAGACGGTGGTGGTGCTGGTGATGGAGAACCGGTCGTTCGACCACATGCTTGGTTGGATGAAGCGGCTGAACCCCGAGATCGACGGCGTGACGGGCCGGGAGTGGAACCCGGCCAACACGTCGGACCCGTCGTCGGGGCGCGTCTACTTCGGCGACGGCGCGGCGTACGTGGACCCGGACCCGGGCCACTCGTTCCAGGAGATCCGGCAGCAGATCTTCGGCTCCGACGACGCGTCCGGCCCGGCCCGGATGGACGGCTTCGTGCAGCAGGCGGCGTCCATCGGCGGCGGCAACATGACCGACGCCGTCATGCACGGCTTCGCCCCCGACAGCGTCGCCGTGTACCGCGAGCTGGTGTCGCAGTTCGCCGTCTGCGACCGGTGGTTCGCGTCCGTGCCGTCGTCCACGCAGCCCAACAGGTTGTTCGTCCACTCCGGAACGTCCGGCGGCGCCACCAGCAACAACCCGACGCTGCTGGCGGAGGGGTACCCGCAGCGGACCATCTTCGACAACCTGCACGACGCCGGGCTGTCCTTCGGCGTCTACTTCCAGGACGTCCCCGCGGTGCTCTTCTACCGGAACCTCCGGAAGCTCAAGTACCTGCTGGACTTCCACCCGCTCCGCCCGTCCTTCGCCGACCACGCCCGCCGTGGCGTCCTCCCCAACTACGCCGTCATCGAGCAGCACTACCTGGACTCGAAGCTGGACCCGGCCAACGACGACCACCCGTCGCACGACGTGTACCAGGGCCAGATGCTCGTCAAGTACGTCTACGAGACGCTGCGCGCGTCCCCGCAGTGGAACCAGACGCTGCTCGTCATCACCTACGACGAGCACGGCGGCTTCTTCGACCACGTCCCCACGCCCGTCGCCGGCGTGCCCAGCCCCGACGGCATCGTCGGCCCACCGCCATACAACTTCACCTTCGACCGACTCGGCGTCCGCGTCCCTGCCATCCTCGTGTCACCCTGGATCGACAAGGGGACCGTCGTCCACGCTCCGACCGGACCGACGCCGACGTCGCAGTACGAGCACTCGTCCATCCCGGCCACGGTGAAGAAGATCTTCAACCTGCCGCAGGGTTTCCTGACGAAGCGGGACGCGTGGGCGGGGACGTTTGAGGGCGTCGTGCAGAAGAGGACCGAGCCACGGACGGACTGCCCCGAGCAGCTGCCGACGCCGACGAGGATCAGGCAGACGGAGGCCGACGAGGAGGCCAAGCTCAGCGAGTTCCAGCAGGAGATCATCCAGCTCGCGTCCGTGCTCAACGGGGACCACCAGCTGGCCAGCTTGCAGGACAGGATCAGGGACGAAATGAACGTCAGGGAAGGCATCGACTACATGAAGGCCGCCGTCAAGCGCTACTTCGAGGCCGGCGCGTCCGCCAGGCGGATGGGCGTCGACGGCGAGCAGATCGTCAAGATGAGGCCATCCCTCACCACCAGGATCCAGCGCCCA
>gnl_Sorbi_v3.1_Sobic.005G170100.1
ATGGCTGACAAGATCAAGACGGTGGTGGTGCTGGTCCAGGAGAACCGTTCCTTCGACCACATGCTAGGGTGGATGAAGTCGCTAAACTCGGAGATCGACGGCGTGACGGGCGCCGAGGTGAACTACACGGTGGCCGGCGACGCGACCTCCACGGCCGTCCACTTCGGGAACGCCTCGCAGTACGTGGACCCGGACCCGGGCCACTCGTTCATGGCCATCTACGAGCAAATCTACGGCGACGCCTTCACGTGGGGCGTGACGGCGCCGGCGACGAAGCCGGGGGTGACGGTGCCGCCCATGAGCGGGTTCGCGCAGCAGGCGGAGGCGGAGAAGCCCGGCACGCCGCACGCCGTCATGAACGGGTTCCGGCCCGACGCCGTGCCGGTGTACCGCGAGCTCGTCGGGGAGTTCGCCGTCTGCGACCGGTGGTTCGCGTCCGTGCCCACGTCCACGCAGCCCAACCGGATGTTCGTGCACTCGGCGACCTCGCATGGGCTCGTCGGCAACGACAAGAAGCTGCTCCGGGAAGGGATGCCCCAGCGCACCATCTTCGACGCCCTCCATGACGCCGGCCACTCGTTCGGCATCTACTACCAGTTCCCGCCCGCCGTCCTCCTCTACAGAAACATGCGGCAGCTCAAGTACATCGGCAAGTTCCACGAGTACGAGCTGCACTTCAAGCGGCACTGCAGGGAGGGCAAGCTCCCCAACTACGTGGTGATCGAGCAGCGGTACCTGGACTGGAAGCTGCTCCCGGGCAACGACGACCACCCGTCGCACGACGTCGCCCACGGCCAGCGCCTCGTCAAGGAGGTCTACGAGGCGCTCCGGTCCAGCCCGCAGTGGAACGAGATCCTCTTCGTCATCACCTACGACGAGCACGGCGGGTTCTTCGACCACGTCCCCACCCCCGTCGACGGCGTCCCGAGCCCCGACGGCATCGTCAGCGCCGCCCCGATCAACTTCGCCTTCGACCGCCTCGGCGTCCGCGTCCCGGCCATGTTCATCTCCCCATGGATCGAGCCCGGCACGGTGATCCACCGGCCGCCGTCGGGGCCGGAGCCGACGTCGCAGTACGAGCACTCGTCCATCCCGGCGACGGTGAAGAAGATCTTCGGCCTCAAGGAGTTCCTGACCAAGCGCGACGCCTGGGCGGGCACCTTCGAGCACGTGCTCACGCGCGCCACGCCGAGGACCGACTGCCCGGAAACGCTGCCGGAGCCGGTGCGGCTGCGGGAGGCGAAGGCGGAGGAGGACCAGCGCCGGGAGGTGTCGGAGTTCCAGGCGGAGCTGGTGCAGCTGGGCGCCGCGCTGAACGGTGACCACGCCACGGAGGCCTACGAGAGCGACAAGCTCGTCAAGGGGATGACCGTTGCCGAGGCCTCCGACTACTGCCGCGCCGCGTTCGCTCGGTTCCGGGAGGAGTGCCAGCGGTGCCACGAGGGCGGCATGGACGAGTGCCACGTCCCGGCGCTCCCGCCGCCGACGGCGTCCAAGCTGTGCGGCTGCCTCCCCTGCTTCAGCGCGTCG
>gnl_Sorbi_v3.1_Sobic.001G008600.1
ATGGCGGAGGCACCTGCAGCGGCGACTGGGAACAGTAGTAACAATCATAAGATCAAGACGGTGGTGGTGGTGGTGCAGGAGAACCGCTCCTTCGACCACATGCTGGGGTGGATGAAGACGCTGAACCCGGACATCGACGGCGTGACGGGCGTCGAGACCAACCACGTGGACGCCTCCGACCCGACCTCCCGCGCCGTCCGCTTCAGCGACGGCGCCGAGTACGTGGACCCGGACCCGGGCCACTCCATGCAGGCCATCTACGAGCAGGTGTACGGGACCCCCTTCGTCGACGCCGCCACAACGCCCATCACCCCGCCGGGCGTCCCGGCTGCGCCGCCCATGTCCGGCTTCGCGCAGCAGGCGGAGAAGGAGAAGCCCGGCATGTCCGGCACCGTCATGAGCGGGTTCCGCCCCGACGCCGTGCCCGTGTACCGCGAGCTGGTGAAGGAGTTCGCCGTGTGCGACCGGTGGTTCGCGTCGAACCCGGCGTCGACGCAGCCCAACCGGCTGTTCGTGCACTCCGCCACCTCCCACGGGCTCGTCAGCAACGACACCAAGGCGCTCGTGGCGGGGCTCCCGCAGCGGACCATCTTCGACGCGCTCCACGACGAGGGCTTCTCCTTCGGCATCTACTACCAGTACCCGCCGTCGACGCTCTTCTACCGGAACCTCCGGCAGCTCAAGTACGTCGGCAGCTTCCACGCCTTCGACCTCGACTTCCGGCGACACTGCCGGGAGGGGAAGCTGCCCAACTACGTCGTCGTGGAGCAGCGCTACTTCGACCTGGAGATCCTCCCGGGGAACGACGACCATCCGTCCCACGACGTCGCCGAGGGCCAGCGGTTCATCAAGGAGGTGTACGAGGCGCTGCGGTCGGGGCCGCAGTGGGAGGAGACGCTCCTCGTCGTCACCTACGACGAGCACGGCGGGTTCTACGACCACGTGCCCACGCCCGCCGGCGCCGGCGTCGTGCCCAGCCCCGACGGCATCGTCAGCGCCTCGCCTTTCTTCTTCGGCTTCGACCGCCTCGGCGTCCGCGTCCCGGCGCTGCTCGTGTCGCCGTGGATCGAGCCCGGGACCGTGCTGCACGGGCCGTCGGGGCCATACCCGACGTCGGAGTTCGAGCACTCCTCCATCCCGGCCACCGTCAAGAAGCTCTTCAACCTCAGGAGCTTCCTCACCAAGCGCGACGCCTGGGCCGGCACCTTCGACTGCGTCCTCACGCGCGACACGCCGCGCACCGACTGCCCACGTACCCTGCCTGAGCCGGTGAAGCTGCGGCGGACGGTGGCGGCGGAGCATGCCCCGCTGTCGGAGTTCCAGGAGGAGCTGGTGCAGCTCGCCGCGGTGCTCAACGGCGACCACACCAAGGACTCGTACCCGCACAAGCTCGTGGAGGGCATGACGGTGGCGGAGGCAGCCAGGTACTGCGTCGACGCCTTCAAGGCCTTCCGGGACGAGTGCGAAAAATGCAAGAAGCGCGGCGAGGACGGCTCCCACATCCCCACGGTGAAGCCGTCGGCGTCGGGGAAGGACAAGGACAAGAGCAAGAGCAAGAGCAAGAGCAGCTTCGTTTCCAAGGCGCTGCTGGCTTGCCTCCCCTGTGCCCGTCCCTCCTCA
>gnl_Sorbi_v3.1_Sobic.001G029200.1
ATGGTCGCCGCGGCCCGCCGCGACCCCGGGACGCGCCTCCTGGTGGCGCTCCTGCTGCTGGCGCTGGTCGTCTCCGGGCACTGCCTGGACGCGCACCACCGCGGGCTGAAGCGCCGGCGGCGAAAGCACGAGATCCACTCCCCGGTCAAGACGGTGGTGGTGGTGGTTATGGAGAACCGCAGCTTCGACCACATCCTCGGCTGGCTCAGCCGCACCCGCCCCGACATCGACGGCCTCACGGGCCGCGAGTCCAACCGCCTCAACGCCTCCGACCCCTCCTCCCCGGAGATCTTCGTCACCGACGAGGCCGGCTACGTCGACTCCGACCCCGGCCACGGCTTCGAGGACATCCGGGAGCAGATCTTCGGCTCCGCCGACACCTCCGCGGTGCCGCCCCCCATGTCCGGCTTCGCCCAGAACGCGCGCGGCATGGGCCTCGGCATGCCGCAGAACGTCATGAGCGGGTTCAAGCCCGACGCCGTCCCCGTCTACGCCTCCCTCGCCGACGAGTTCGCCGTGTTCGACCGCTGGTTCGCCTCCGTGCCCACCTCCACGCAGCCCAACCGCCTGTTCGTCCACTCGGCGACATCCCATGGCCTCACCTTCAACGCCCGCAAGGACCTCATCCATGGCTTCCCGCAGAAGACCATCTTTGACAGCCTCGAGGAGAACGGCTTGTCTTTTGGCATCTACTACCAGAACATCCCGGCCACGCTCTTCTACCAGAGCCTCCGCCGCCTAAAGCACCTCGTCAAGTTCCACCAGTACAGCCTTAAATTCAAGCTGCACGCCAAGTTGGGGAAGCTGCCAAATTATGTGGTGATTGAGCAGAGGTACTTTGATTGCGAGATGTTCCCAGCAAACGATGATCATCCGTCACATGATGTGGCAAGGGGACAGAGGTTCGTGAAAGAGGTGTATGAGACACTGAGGGCCAGTCCTCAGTGGAACGAGACGGCCCTGATTATCACATACGATGAGCATGGCGGATTCTACGACCATGTCCCTACACCGGTTGTCGGAGTGCCCCAACCTGATGGAATAGTTGGGCCTGATCCATACTACTTCAAGTTCGAACGGCTTGGGGTGCGTGTTCCCACCTTTCTCATCTCACCTTGGATCGAGAAGGGCACTGTGATTCATGCACCGAATGGTCCACAGGAAACCTCGCAATATGAGCATTCATCCATTCCTGCAACAGTAAAGAAGCTATTCAATTTACATTCTAACTTTCTGACAAAGAGAGACGCATGGGCTGGGACCTTTGAGAACTACCTTAAAATCCGGAAAACACCAAGAACTGACTGTCCAGAGAAGCTGCCCGAGGTGACAAAGTCACTGCGACCATTTGGTCCCAAGGAAGATTCATCTCTCTCGGAATTTCAAGTGGAGTTGATTCAACTTGCCTCACAGCTTAACGGTGATCATGTACTGAACACGTACCCAGATATTGGCAGGACCATGACTGTCGGGAAAGCTAACCGCTATGCAGAGGATGCTGTCGCCAGATTCCTGGAAGCTGGTCGGATTGCTTTGAGAGCTGGTGCAAATGAATCTGCTTTGGTGACGATGAGGCCTGCTCTCACCAGCAGGGCCTCATTGTCCTCTGGTTTATCATCAGAGCTC
>gnl_Spipo_v2_Spipo3G0061500
ATGGAAGCAGCGGCGGCTATTCTGCTGCTGCTTTGCTGCTCGTCGTTGGGGTCGGCTTCATTCGCAGGGCCGATACAGACGGTGGTGGTGGTGGTGATGGAGAACCGTTCCTTCGACCACATGCTGGGATGGATGAAGCGCAGAAACCCGGCCATCGACGGGGTGACGGGCAGGGAGTGGAACCCGGTCAACGTCAGTGATCCGAAGTCAGCGCGGGTCTTCTTCGGCGACGGCGCGCACGACGTTGACCCTGACCCGGGCCATTCCTTCCAGGCCATCAGGGAGCAGGTGTTCGGCTCCGACGACACCTCGGCGGCGACGCCGCCCATGAACGGGTTCGCCCAGCAGGCCCGTTCAATGGAAGATGGCAGCGCCAACGCCAATATGTCGAGATACGTGATGAACGGGTTCAGGCCGGAGATGGTGGCCGTGTACGCCGATCTTGTGGAGGAGTTCGGTGTGTGCGACCGATGGTTCGCCTCAGTACCCGCCTCCACCCAGCCGAACCGCCTCTACGTCCACTCCGCCACCTCTCACGGCGCCACCGGCAACCTCGTCAGCAACCTGGTGAAGGGGTACCCGCAGCGGACCATCTTCGAGAACATCCACGACGCGGGGCTCTCCTTCGGCATCTACTACCAGAACATCCCCGCCACCCTCTTCTACCGAAACCTCCGCAAGCTCAAGTTCCTCCCCAAGTTCCACCCCTTCGAGCCGGCCTTCTTCTCCCACGCCGCCGCCGGCCGCCTTCCCAACTACGCCGTCGTGGAGCAGCGTTACATGGACTCCAAGGACCGCCCCGCCAACGACGACCACCCTTCCCACGACGTCTATGAGGGGCAGATGCTCGTGAAGCAAGTATATGAAGCCCTCCGCTCGAGCCCACAGTGGAACCAGACGCTGCTGGTCGTCACCTACGACGAGCATGGCGGCTACTACGACCACGTCCCCACGCCAGTTCGCGGCGTGCCCAGCCCCGATGGGGTCGTCGGCCCCGAGCCCTTCTTCTTCAAATTCGACCGGCTTGGTGTGCGAGTCCCCGCCATCCTCGTCTCCCCCTGGATCGAGAGAGGCAGCGTTCTGCATGGCCCCAACGGGAAGCCATTTCCGACGTCGGAGTTCGAGCACTCGTCCATTCCGGCAACGGTGAAGAAGCTCTTCAACCTCCCGTCGCCTTTCCTGACAAAGAGGGACGAGTGGGCCGGTACCTTCGACGTCATTTTGCAGAGGAAGGAGCCCAGAACAGATTGCCCAATGAAACTGTCCACTCCGCTTCGCATCAGGAAAGGAGAGGCCAAGGAGGATGCGAGGCTTAGCGAGTTTCAGCAGGAGCTCATGCAGCTCGCCTCGGCGATGACCGGCGACCACATCCTGCGGCCGTTGCAGGAGAAGATCTCCAAGTCGATGACCGTCAAGGAAGGGCTTGCCTACGTGGACGACGCCGTCGCGCGCTTCTTCGAAGCTGGGCTCTCCGCGAGAAGGATGGGCGTGGACGAAGAACAGATCGTGAAGATGAAGCCATCGCTCACAACCAGACCCACG
>gnl_Spipo_v2_Spipo9G0060900
ATGGCCGGCAATGCCGTGAGCCCCATCAAGAACGTGGTCGTCCTGGTGTTGGAGAACCGCTCCTTCGACCATATCCTGGGGTGGATGAAGAGGTCCGTCAACCCGGCCATCGACGGCCTCACCGGCGGCGAGTGCAACCGGTTCTCCGCCGGCGACCCCTCCTCGCCGCCGGTCTGCGTCACCGACGACGCTCACTTCGTCGTCTCCGACCCCCCGCACTCCTTCGAGGCCGTCGAGCAGCAGATCTTCGGCTCCAGCGCCGGCGAACCCTCCATGTCGGGCTTCGTCCAGTCGGCCACCGCCGTGTCCCCCTCGCTGGCCCGCGGGGTCATGAGCGGCTTTCCCCCGGAGAAGCTCCCTGTCTTCGCGACCCTCGCGAAGGACTTCGCCGTGTTCGACCGCTGGTTCTCCTCCGTGCCGGGGCCGACGCAGCCCAACCGGCTGTTCGTCTTCTCCGCCACCTCCGCAGGCGCCACCGCCCACGTGAAGGAGGAGCTCGCGAGGGGCTACCCGCAGAGGACCATCTTCGACTCCCTCCACGCCGACGGCCTCGACTTCGGCGTGTACGCCGAGAGCCTACCCTGCACGCTGTTCCTGCGCAGCCTGCGGCGGCTGCGCTACGCCGGCAAGTTCCACCGCTTCGCCGCGTTCAAGGAGCACGCGCGGCGGGGCCGCCTGAGGAGCCTCAGCGTGGTGGAGCCGCGCTACTTCGACCTGGCCGGCGCGCCCGCGGATGACGACCACCCGGCGCACGACGTGGCCAACGGGCAGCGCCTGGTGAAGGAGGTCTACGAGGCCCTCCGCGCCGGCCCGCAGTGGAACCAGACGCTGCTGATCATCACCTACGACGAGCACGGCGGCTTCTTCGACCACGTCCCCACCCCCGCCGCCGGCGTCCCCTCCCCCGACGCCGCCCGCGGCCCCCCGCCCGCCCGCTTCGCCTTCGACCGCCTCGGCGTGCGCGTCCCCACCCTCATGGTCTCCCCCTGGATCAAGAAAGGCACCGTGGTGGGGAGGGCGAAGGGGCCGATGGCGAGCTCAGAGTACGAGCATTCCTCCATTCCGGCTACGCTGAAGAAGCTGTTCAACCTTAGCTCGCCGTTTCTAACGAGGAGAGACGCGTGGGCGGGGACCTTCGAGCACATCGTCGGCGAGCTCACCTCTCCAAGAACGGACTGCATCGAGGTGCTGCCAGAGGTGGCGCCGCTCCGGGGGACGGCGGCGGAGGAGGAAGCGGAGCTGACGGAGCTGCAGAGCGAGCTGGTGCAGCTCGCGGCGGACCTGCAGGGGGACGAGGCGGTGAGCAGGCTGGTGGCGGAGTCGAGCGCGAGGATGACCGTGAAGCAGGCCAGCGAGTACGTGGACGACGCCATGGCCGGGTTCCTCCGCGCCGGGAGGGAAGCCCTCAGACTGGGCCTGGAAGACTCCACCGAGGTAGACGTCTGGGCCGGCCTCGCCGCCAGGACTCGCCTCCAG
>gnl_Spipo_v2_Spipo23G0002400
ATGGCGTCCCGGCGGCGCCCCGGCAGCAGCCGCCGCATCACCTTGGCGGTCTTCCTCCTGCTCGTGCACCTGCTGGCGTCGGTCCACTTCTGCTCGTCCTCGGCAGAAGACGTGCTCGGCCGCCGCAGCCGCCGTCACGAGATCAAGGGGCCGATCAAGACCCTAGTGGTACTGGTCATGGAGAACCGCTCCTTCGACCACATGCTCGGATGGCTCCGCCGCCACCGTCACCGCCATGATATCGACGGCCTCACCGGCCGCGAGTCCAACCGCATCTCTGCTGCCGACCCCTCGTCGCCGGAAGTCTTCGTATCCGACGATGCCTACTATATCGACTCCGACCCGGGGCACTCCTTCCAGGCCATCCACGAGCAGATCTTCGGGCACCCCCCCTACAATCACTCCGCCGACGTCGACCACAATCGTCGCCCCTACGCAGACCCGGCCCCCATGAATGGCTTCGCCCAGCAGGCTAAGAGCATGAGCGACGACATGGCTCGCACCGTCATGAGCGGCTTCCACCCGGAGAATGTCCCCATCTACTCCGCTCTGGCGGAGGAGTTCGCCGTCTTCGACAGGTGGTTCGCCTCCGTCCCGGCCTCCACCCAGCCCAACCGCTTCTACGTGCACTCCGCCACTTCCCACGGGGCCTCCAGCAACGTCCGCCGGGATCTGATCAACGGCTTCCCGCAGCGCACCATCTTCGACTCCCTCGACGACGACGGCCTCTCCTTCGGCATCTACTACCAGAACATCCCCGCCGTGCTCTTCTTCAAGAGCCTCCGCCGGCTCAAGCACGTCAACAAGTTCCATCAGTACAAGACGGCCTTCAAGCGCCACGCGCGGCTGGGGAAGCTCCCCAATTACGCCGTCATCGAGCAGAGATACCTCGACATGGAACTGTCTCCGGCCAACGACGATCACCCCTCGCATGATGCCGCCATGGGGCAGAGGCTGGTGAAGGAAGTCTACGAGACGCTGCGGGCGAGCCCTCAATGGAACGAGACGGCGCTGCTGATCACCTACGACGAGCACGGAGGCTTCTACGACCACGTCCCCACGCCGGTGACGGGGGTCCCCAACCCTGACGGCATCGTGGGGCCGGATCCCTTCTACTTCAAATTCGACCGCCTGGGTGTCCGCGTTCCGACCATCCTCGTCTCCCCGTGGATCAACAAGAGGACAGTGATCCACAAGCCGGATGGGCCAAAACCCACGTCGGAATTCGAGCATTCATCTATCCCCGCCACGGTGAAGCACCTGTTCAATCTCAGATCCAACTTCCTCACCAAGAGGGACGCCTGGGCCGGGACCTTCCACGAGTCTTTCTCTCTGCGTTCCACGCCTCGCACCGACTGCCCAGTGGAGCTGCCGGAGGTGACGAAGAGCCTGAGGCCATTCGGGGCGAGGGAGGAAGCGGCGCTGTCGGAGTTCCAGGTGGAGCTGATTCAGCTCGCGTCGCAGCTCAACGGCGACCACGTCCTCAACGCCTACCCGCACATCGGGGAGAGGATGACCGTGCGCGAGGCCAACAGCTACGCCGAGGACGCCGTCGCCCGGTTCCTGGAGGCCGGCAGGGCCGCGCTGCTGGCCGGGGCCAACGAGTCTGCCATCGTCACCATGAGACCCTCCCTCACCAGCAGGTCCGGTGGCGCTCAATCATCC
>gnl_Spipo_v2_Spipo5G0063300
ATGGGGACGGAGGTAGCCGCCGGTGGCTGCCCCATCAAGACGGTGGTGGTGCTCGTCCAGGAGAACCGGTCATTTGACCACATGCTGGGCTGGATGAAGTCGCTGAACCCGGCGATCGACGGCGTCGACGGATCCGAGTCCAATCCCCTCTCCGTCGCCGATCCCAACTCCGCCCGGGTGCATTTCAACGACCGATCCGAGTACGTTGACCCAGATCCCGGTCACTCCTTCCAGGCCATCTACGAGCAGATCTATGGCGTCCCCTACGAGCCCGGTTTGCCGTCAACGCCTGCCACGGCGGCGCTGATGAACGGCTTCGCGCAGCAGGCGGAGAAGGAGAAGGCGGGCATGTCGGCGACTGTGATGAGCGGGTTTCGCCCTAACGCTGTACCGGTGTACCGAGAGCTGGTGGCGGAGTTCGCTGTGTGCGACCGGTGGTTCGCTTCTGTGCCGGCGTCTACGCAGCCCAATCGCCTCTACGTGCACTCGGCCACGTCTCACGGCGCAACGAGCAACGTGACGAAGCAGCTCGTCCAGGGTTTGCCCCAGAAGACCATCTTTGACTCCCTGGACGAGGCGGGCCTCTCTTTCGGGATTTACTACCAGTTCCCTCCCTCCACCCTCTTCTACAGGAATCTGAGGAAGCTCAAGTACTTGGGGAGGTTCCACCAGTTCGATCTGAGCTTCAAGAAGCACTGCAAGGAGGGGAAGCTCCCCAACTACGTGGTGGTGGAGCAGCGATACTTCGACCTCAAGCTCCTGCCGGGGAACGACGACCACCCTTCCCACGACGTCTCCGAGGGGCAGAAGTTCGTGAAGGAGGTCTACGAGGCGCTCCGATCAAGCCCCCAGTGGAACGAGATCCTCTTCGTCATCACCTACGACGAGCACGGCGGCTTCTTCGACCACGTGCCCCCGCCGGTCAACGTCCCCAGCCCCGACGACATCGTCGGCCCCGAGCCCTTCAACTTCCGCTTTGACCGGCTGGGCGTCCGCGTCCCCACCATCCTCATCTCCCCATGGATCGAGAAGGGAGCAGTGCTTCACGAGCCGTCGGGGCCGTACCCCTCCTCCCAGTACGAGCACTCCTCCATTCCGGCCACCGTGAAGAAGATCTTCAATCTCAAGGAGTTCCTGACCAAGAGGGACGCATGGGCCGGCACCTTCGAGACTGTGCTAACGCGGAAGAGCCCCAGAACTGACTGCCCGATCACTCTGCCGGAGCCGAAGAAGATGCGCGAGGCCGACGGCGCCGGCGAGGGGGCCAGGCTGACGGAGTTCCAGGAGGCGCTGGTGCAGCTCGCGGCGGCGCTCAACGGCGACCACGCCAAGGAGGGCAACCTGAAGGCGCCCCTCGAGGAGAAGACGGTGGCGGAGGGCGCCAAGTACCTGGAGGACGCCTTCCAGGCCTTCTGCCGCGCCGGCGAGAGCTGCCGGAGGCGAGGGATGGACGAGTCGGAGATTGTGACGGTGGAGAAGCCCGCCGGAGAGAAACCCAAAGCGAGGAAGAGGTCCCTCGTGAACAAGATGCTCTCATGCTTGGCCTGTAACCAGTCGGAA
>gnl_Stras_v2.0_SGA_v2.0_scaffold98T29404
ATGTCTGAGAGAACAAAAGAATGGCCAATCAAGACAGTTGTAATCCTAGTCCAGGAGAACAGATCATTCGACCACATGCTGGGATGGATGAAATCCCTCAATCCCGAAATCGACGGTGTAACTGGCCAAGAATCCAACCCGTTATCAACATCCGACCCGAACTCGACCCGAATACACTTTGGTCAACAGTCGACCAATGTGGAGCCCGACCCCGGCCACTCGTTCGAGGCCGTGTTTGAACAAATATACGGCGTACCATGGGACAACGAAAAACGAGCTTCGGCAGCTAATAATTTGGGTCCCACAATGGAAGGATTTGCTCAGCAAGCAGAGAGCATAGAGAAAGGGATGGCCCGTGTAGTGATGAACGGGTTCGGGCCCGAACAGGTGCCCGTTTACAAGGAGCTGATATCAGAGTTTGCAGTTTGCGACCGTTGGTTCTCTTCGGCCCCCACGTTGACTCAGCCGAATAGGCTTTTTATACACTCTGCCACGTCATATGGGGCCATAGCTAACGACAGGAAGATGCTGATTAAAGGATATCCGCAGAAGACGATTTTCGAGTCGGTTGAGGAGGCTGGCTTCTCTTTTGGGATTTACTATCATTATCCTCCTTCAACTCTCTTTTACAGGAACATGAGGAAAGTGAAGTACATAGACAACTTCCACCAGTTTGACCTCCACTTCAAGCGGCACTGTCGAGAGGGGAATCTCCCGAACTACGTCGTAATCGAGCCAAGATACTTCGAAAGCAAACTCGTCCCGGGCAACGACGACCACCCGCCCCACGACATCTCGGAAGGGCAGAGGTTAGTGAAGGAAGTGTACGAGTCCCTGAGATCGAGCCCCCAGTGGGAGCACATTCTGTTTCTAGTAATATACGACGAGCATGGGGGTTTTTACGACCACGTGCCAACACCAGTGGCTGGCATTCCCAGCCCAGACGGCATTGTCAGCCCTGAGCCGCAAAGCTTCCAGTTCGACCGCCTTGGGGTTAGGGTCCCAGCCATCTTGGTGTCTCCTTGGATTCAACCTGGGACAGTGTTACATGGACCTTCCGGGCCATATCCCACGTCAGAGTTTGAGCATTCTTCAATTCCAGCAACTGTCAAGAAGATTTTTAATCTTAAAAGCTTTCTGACTCAGCGTGATGCTTGGGCCGGCACATTTGAGTGTGTTTTAAACAGGACAAGTCCCAGAACAGACTGCCCAGTTGAGCTGTCTGAACCTGTAAAAATGAGGGATACTGAGGCAAATGAGGATGCAAAGCTAACTGACTTTCAACAAGAGCTTGTCCAAATGTGTGCTGTTCTGAAAGGCGACCATGATAACTCTGACATTTTCCCTCACAAGACAGTGAAGGAGATGAATGTTGTCGAGGCCGTTGATTATATGGGAAGCGCTTTTCAGAAGTTTAAGGATGACTGTGACAATGCCATAAGGAACGGAGCTGACGTGTCCCACATTGTCTGTTTTCCTGATCTGCCCGAAAATCACGTTCAGAAGTCATTTGCACGAAAAATGTTATCATGTTTGACTTGTGGCCATTAA
>gnl_Stras_v2.0_SGA_v2.0_scaffold8T04546
ATGGCAAACACATCCTCAGCCACCGTGTTCCTCCTCCTTCTCCTCCTCGCCGGCCACCGGCACTGTACCGGCGCCGGCACCGGCCCGATAAAAACGGTGGTGGTCCTGGTGATGGAGAACCGGTCGTTCGACCACATGCTGGGTTGGATGAAGAATTTCAACCCTGAAATCAACGGCGTCGACGGGTCCGAATCCAACCCAATTAACACCTCCGACCCGAAATCATCCCGGATCTTCTTCCGTGACCAGTCCCACTTCGTCGACCCGGACCCGGGCCACTCGTTCCAAGCCATCCGCGAGCAGATTTTCGGGTCGAACGACACCTCCGCCCGCGCGCCACCCATGAACGGGTTCGCCCAACAGGCCTTCTCTATGGACCCGAATATGACCCAGAGCGTAATGAACGGATTTCAACCCGATAAGGTGGCGGTGTACAAAACCCTGGTATCCGAATTCGCGGTGTTCGACCGGTGGTTTGCCTCCGTGCCGGCCTCGACTCAGCCCAACCGTCTCTACATCCACTCTGCCACCTCACACGGCGCCACCTCCAACGTGGCGGCCCTTCTCGCCAAAGGCTACCCACAACGGACAATCTTCGACGACCTCGAAGACGCCGGAGTTTCCTTCGGAATATACTACCAGAATATTCCGGCCACACTCTTCTACAAGAATCTCCGTAAAATTAAATATCTCGGCAAATTCCACCCGTACGGGCTCTCATTCAAGAGCGACTCTAAGAACGGAAAACTCCCGAATTACACAGTGGTGGAGCAGAGGTACATGGACTCAAAAGTCGAGCCCGCAAACGACGACCACCCGTCTCACGACGTGCACCAAGGGCAATTGTTTGTTAAGGAAGTGTACGAAACGCTTAGGTCGGGCCCACAGTGGAACGAGACGCTCTTTGTTATCACGTATGACGAGCACGGTGGGTTCTACGACCATGTGCCCACGCCAAATGTCGGTGTGCCGAGCCCGGATGGAGTTATAGGGCCCGACCCGTTTTACTTCAAATTCGACAGATTGGGAGTTAGGGTTCCGACTATTGCCGTCTCGCCGTGGATTAAAAAGGGAACTGTTGTTCATGGCCCTAACGGCTCGCCTACTCAAACATCGGAGTTCGAGCACTCTTCAATTCCGGCAACCGTAAGGAAGATTTTTAATCTGACATCGCCACCTCTTACAAAGAGAGAGGAATGGGCAGGAACTTTCGACAGCATTCTTAATATCCTCAAGAAGCCCAGAACTGATTGTCCTGAGCAACTTCCCAATCCAGTCGAAATAAGGCAGGGAGAAGCAAATGAGGATGCCCAAGTGAGTGAGTTTCAACAAGAGCTTATACAGCTTGCAGCTGTTCTCAAAGGAGAAGATATACTGACGAGCTACCCAACAAAGATGGGTAAGAACATGAGCGTGAGGCAAGGGAAAGAGTACATGGAGAGTGCCGTCAAGAGTTTTTTCGAAGCCGGTTTTGCTGCTAAAAGGATGGGAGTGGACGAGCAACAAATCGTGAAGATGAGACCCTCCCTCTCTACAAGACCTTGA
>gnl_Stras_v2.0_SGA_v2.0_scaffold5T02862
ATGCTCGGGTGGATGAAAAAATCCATAAACCCTTCCATCAACGGCGTCACCGGCAGAGAATGCAACTCCGTCTCGAACAAGACAATATGCTTCACGGACGACGCCGTCTACGTAGATCCAGACCCGGGCCACTCGTTCGAGGACGTCGAAAAGCAGGTTTTCGGGTCGGGCCCGATCCCCACCATGTCGGGTTTCGCCGAGCAGGCCCTGTCAATGTCGGAGAATCTCTCCGAAACCGTCATGAAAGGGTTCCGGCCCGAAAACGTCCCGATTTACGCTGCCCTAGTGAACGAATTCGTGGTATTCGATGAATGGTTTAGCTCAATACCCGGGCCCACACAGCCCAATCGTCTGTTCGTCTACTCCGCAACCTCCCATGGCTCCACGAGCCACGTCAAGAAACAGCTGGCGAAAGGGTACCCGCAGAAGACCATATTCGATTCGATTCACGAAAACAACGGCCTCGATTTCGGTATCTATTTCCAGAACATCCCCACCACATTCTTCTACAGGAATCTGAGGAAACTCAAGTACATATTCAAATTCCACCAATACGATTTGAAGTTCAAGAGGGATGCTAAAAACGGAAAGTTGCCTAATTTGACTGTAATCGAGCCCAGGTACTTCGATCTCAAGGGCCTGCCCGCGAATGACGACCACCCATCTCATGATGTGGCGAATGGGCAGAAATTGGTTAAGGAAGTTTACGAGGCGCTAAGGGCCGGCCCACAGTGGAACGAGACGCTTTTCATTATAACGTATGATGAGCATGGTGGGTTTTATGATCATGTGCCCACGCCTTACGATTTGGTTCCGAACCCGGATGGGAATACGGGTCCTGCCCCGTTTTTCTTTAAGTTCGACAGGTTAGGTGTTCGTGTGCCGACGATTATGGTGTCTCCATGGATCAAGAAAGGGACTGTGGTAAGCAAGCCTAAAGGCCCAACCCCGAATTCGGAGTTTGAGCACTCATCAATACCTGCAACAATAAAGAAGATATTCAATCTGTCATCCCACTTCTTGACACATAGAGATGCTTGGGCCGGCACTTTCGAGCAAGTCGTGGGTGAATTAACTTCTCCAAGAACTGATTGCCCGGAGGTTTTACCTGATGTGATCCCTCTAAAGAAGACTGAGACAGACGAGAAGAGGGGTTTATCCGAGTTTCAAGGTGAGCTGGTACAGCTGGCGGCTGTCTTAAATGGGGACCACTTTCTGAGCAGGTTCATGGACGAGATTGGTAAGAAGATGAATGTAAAGGAAGGTCATGAGTACGTGAAAGGTGCCGTGTCAAGATTCATACAAGCAAGCAAAGAGGCTATCAAATTGGGTGCGGATGAGTCCGCCATTGTTGACATGAGGTCGTCTCTGACTACGAGATCCTCGATTATTAACGACTGA
>gnl_Stras_v2.0_SGA_v2.0_scaffold5T03078
ATGGCCTCAAAGTACTCCAATTCAGCCCCCATCAAAACCGTCATAGTTTTAGTCCAAGAAAACCGGTCCTTCGACCACATGGTCGGGTGGATGAAAACCCTAAACCCAGATATCAACGGCATCACAGGCTCCGAGTCCAATCCCATGCCCACCGGCGGCCCAATCTTCTTTGGGTCCGAATCTGCTTATGTGGACCCGGACCCAGGTCACTCCATCCAGGACGTTTTTGAGCAGGTGTTTGGAGTTGAGTGGGCCAAAGAATTGGATGCCCAGAAAATGAGGCCCAACATGCAAGGTTTCGCCAAGAACGCGGAGCGCAAAATGAAAGGGATGTCTAGCACTGTCATGAATGGGTTCCGGCCAGAGAGTTTGCCGGTTTACAAGGAGCTGGTGGCTGAGTTTGCCGTGTGCGACCGGTGGTTCGCGTCCGTGCCAGGGTCCACGCAGCCCAACAGGCTGTTTGTGCACTCCGCCACGTCACATGGGCTCACCAGCAATGACAAGGAGCTTTTGATTAAAGGATTGCCTCAAAAGACCATATTTGAGTCGCTGGAGGAAGCGGGTTGTACATTTGGCATATACTATCAGTACCCTCCACCCACACTTTTCTACCGGAACCTGAGGAAACTAAAGTACATAATTCGTAATTTCCATCAATTCGATCTTACTTTCAAGAGGCATTGCGAGCAGGGAAAATTACCCAACTACGTGGTGATAGAACAACGATATTTTGACCTAAAACTACTGCCAGGCAACGACGATCATCCCTCACATGATGTGTTTGAAGGCCAGAAATTTATCAAGGAAATCTACCAAGCATTGAGGTCAAGTCCTCAGTGGAAGGAGATGCTATTTATCATCACTTATGACGAGCATGGTGGGTTCTTTGACCATGTTCCAACTCCGGTCAAAGGAGTTCCCAGCCCGGATGGCATCACAGGGCCCGAGCCTTACAATTTTCAGTTTAATCGGCTAGGAGTTAGGGTTCCTACCATCTTCATTTCTCCATGGATTGAGAAAGGAACTGTGTTACATGGGCCTTCAGGACCATATCCAACATCTGAATTTGAGCATTCTTCTATACCTGCAACTATCAAAAAGATGTTCAATCTAAGGGAGTTTCTAACTAAGCGCGACGAATGGGCGGGTACTTTCGAGACAATCATTAACAGAAAGAGCCCAAGAACCGACTGCCCAGAAATCCTACCAGAGCCAGTCAAACTACGTGAGGCCGAGGCTAAAGACGAAGCAAAACTAAGCGATTTCCAAGAGGAGCTCGTCCAGCTGGCTGCAGTTTTATGTGGGGACCACATGAAGGACGTTTTCCCAAGAAAACTAGTCGAGAGCATGACGGTGTCTGGTGGAGCCGACTACGTGAAGGGCGCATTCGGTAAGTTCTTGGAAGAGTGTGAGAAAGCCAGGCAAAATGGAGCTGATGAGTCCAACATTTGTTTGCCAGGATGGGATTGCAATTCTGATAATAATCCAACAGCTCCAAAGTTTAAATCGTTTGCTTCTAAGTTGTGTTCATGCATTGGTTTTCACATACACACACACAGAGACGGCGGCACCACAGCACACAACCACCGCCCGCCGCCTCCGACCACACCCAGCCGCGCCCCGCCACGCCCTCGCCAGATTCACAGCGCCACCATCATCGGCCACTTCGATCTCAACAACCACGTCCGGATGGCGAGCTCGCCGGCGACCATGACGACAGCGGCCGCACTCCGCTGCAACTGGCGTTCATCGGTGGTGGTCGTCGTCGTCGGTAGCATCTCCTTTCCCAACTGCGGGTGA
>gnl_Theca_v1.1_Thecc1EG025684t1
ATGGTAGCTGAAGCAAGTTCTACTACTTCGTCTCCGATCAAAACAGTGGTTGTTTTGGTCCAAGAAAACCGTTCCTTTGACCACATGTTAGGCTGGTTCAAAACCTTAAACCCAGAAATCGATGGCGTAACAGGATCTGAATCCAACCCCATTTCCACCTCCGACCCCAACTCCGCCCAACTCACCTTCCAGGACACCGCTGGCTACGTTGATCCTGACCCTGACCACTCTTTCCAAGCCATATATGAGCAAGTATCAGGCAAACCATGGGACACCAACAACCCGGATCCGAACCCGGAGATAAAAATGAATGGTTTTGTACAAAACGCTGAACGCACGCAGGCAGGGTTGTCGGAGACTGTCATGAACGGGTTCAAACCAGAGGCCGTGCCTGTGTTTAAGGAGTTGGTGACGGAGTTCGCCGTGTGTGACCGGTGGTTTGCGTCGTTGCCGGCGTCGACTCAGCCTAATAGGCTTTACGTACACTCAGCTACGTCGCATGGGGCCATGAGCAACAACACACAGCAGCTCATCGAAGGGTTTCCGCAAAAAACTATATTCGAATCACTGGAAGAGAACGGATATAGCTTTGGGATTTATTATCAATCTTTTCCATCTACGGCGTTTTACAGGACCCTTAGGCGATTGAAATATGTGGACAACTTCCATCAATATGATCTAAGCTTCAAGCGTCACTGTGAGAAGGGGAAGCTACCTAACTATGTGGTGATTGAACCAAGATACTTTGACATTTTAACAGCTGCTGCAAATGATGATCACCCGTCTCATGATGTATCAGAGGGCCAGAAGCTTGTAAAAGAAATCTATGAGGCACTTAGATCAAGTCCCCAGTGGAACGAAATCTTGTTCCTGGTTATATATGATGAACATGGTGGCTTTTATGACCATGTCCCCACGCCTACCGGAGTCCCTAGTCCTGATGATGTCGTTGGTCCTGAGCCTTATAACTTCAAGTTTGATCGCCTTGGTTGCAGGGTTCCAGCCATTATGGTTTCTCCCTGGATTGAGCGTGGAACAGTGTTGCATAGGCCATCAGGGCCAGATCCTACATCCGAGTTCGAGCATTCCTCGATTGCAGCAACAGTTAAAAGGATTTTCAATCTGAAAGAATTTCTAACAAAGCGTGATGCATGGGCTGGCTCCTTTGATATTGTTGTGAACAGAAGCAGCCCAAGAACAGATTGTCCAGAAAAATTGCCTGAGCCTGTGAGAATGAGGGACACAGATGCAAAAGAAACCGCGAAACTAAGCGATTTTCAGGAAGAATTAGTACAGGCAGCAGCAGCATTGAATGGAGATCACCTGAAAGATATTTATCCATTCAAACTTGTTGAGAACATGACTGTCTCATCTGGACTCAAGTACGTTGAAGATGCCTTCAAGAAATTCTATGATGATGGCCAGAAAGCAAAGGAAATTAATGGAGCAGGGGATTCTCTTTCAGCTGACGCACAACCTACTAGGACAACAACCAAAACTTTCATGCAGAAGGTCTTCTCTTGTTTGGTCTGTGATCAG
>gnl_Theca_v1.1_Thecc1EG025686t1
ATGGTTTCAGAGAGCAGCAGTTCCTCTTCATATCCCATCAAAACCATAGTCATTTTGATCCAAGAAAACCGCTCATTCGACCACATGCTAGGCTGGTTCAAGTCTCTCAACCCTGACATCAATGGCGTAACCGGGTCCGAATCCAACCCCATTTCCACATCAGACTCGAACTCATCCAGGATCTTCTTCAAAGACAATGCCGAGTACGTTGACCCTGACCCTGGCCACTCCATCCAAGCCATTTACGAGCAAGTATATGGCAAGCCTTGGAGCTCTGATCACGACCCTAATCCACCCCATGAGCCAACAATGAATGGCTTTGCTCAGAACGCAGAAAGAACCGAAAAGGGAATGGCAGAGGCAGTGATGAAAGGGTTTAGACCTGAGGCAATACCGGTTTACAAAGAGCTGGCATTGAACTTTGCCATATGTGACCGGTGGTTTGCCTCGGTCCCCGCTTCAACGCAGCCTAACCGGATGTTCGTGCACTCGGCTACATCACATGGGTCTACAAGCAATGACACAATGAAGCTGATCCAAGGGTTTCCTCAAAAGACAATATTTGAGTCATTGGAAGAAAGTGGCTTGAGCTTTGGGATATACTATCAATACCCTCCATCTACCTTGTTCTTCAGAAACCTTAGGAAATTGAAGTACTTGAAAAACTTTCATCAATTTGATCTACACTTTAAGGAGCATTGTGAAGAAGGGAAGCTACCAAACTATGTTGTTGTAGAACAAAGATATTTCGACCTGCTATCGGTGCCTGCAAACGATGATCATCCATCCCACGATGTCTCTGAAGGCCAAAAATTTGTAAAGGAAGTTTATGAGGCACTAAGAGCTAGCCCCCAGTGGAATGAAATGTTGTTAGTAATTGCATATGATGAACATGGTGGATTTTATGATCATGTTCCAACTCCTACGATTGGTGTCCCTAGCCCTGATGATATAATTGGTCCTGAACCATATTACTTCAAGTTTGACAGGCTTGGTGTTAGAGTTCCTACATTTTTTATTTCTCCCTGGATTGAACCAGGAACAGTGATACATGGGCCTTCAGGGCCATACCCTACTTCAGAATTTGAGCATTCATCAATTCCAGCAACTGTCAAAACGATTTTCAATCTAAAAGAGTTCCTAACAAAGCGTGACGCATGGGCTGGCACTTTTGAATGTGTTATAAATAGAGAGAACCCAAGAACAGATTGTCCAGTTACATTAACTGAACCGGTGAAAATGAGAGATGCTGCGGCTAAAGAGACGGCGAAGCTAAGTGAATTTCAACAAGAATTAGTACAAATGGCAGCAGTACTGAGCGGAGACCATAAAAAGAAAATTTATCCACACAAGCTTGTGGAGAACATGACAGTGGCAGAGGCTGTTAAGTATGTGGATGGTGCCTTCAAGAAGTTCTGCCATGAATGCCAAAAAGCAAAGGAAAGGGGAATAGATGAATCTGAGATTGTTGACTTAGGAGAACTGCCTCAAAGGTTAAACTCCAAATCTGTGGTTCGCAAGATGTTTTCCTGCTTTATCTGGGATAAT
>gnl_Theca_v1.1_Thecc1EG040916t1
ATGCAAGCAAAAAAACCTGTTGTAAGAATGTTCACCAGAAAAAATCCTTTACCACCTGCCAACACAGCCATCTTCTTCTTCTTGCTTATAGTCTTCCACGGCCCTAGCCATGCTGCTAGTCCAATCAAAACCATCGTCGTCCTAGTGATGGAGAACCGGTCGTTTGATCACATGCTAGGATGGATGAAGAAAATCAACCCGGAAATCAACGGTGTCGACGGAACTGAATGGAACCCTTTGTCCACTACTGATCCAAACTCCAAAAAGTTGTTCTTCCAGAACCAAGCTCAGTTCGTGGACCCTGATCCTGGTCACTCATTTCAAGCCATAAGGGAGCAGATTTTCGGGTCCAATGATACCTCCGCTAACCCTCCGCCGATGAATGGCTTCGCTCAACAAGCGTACTCCATGGACCAATCTACCAATATGTCTCAGAGTGTTATGAATGGTTTTGAGCCCGAAATGGTTGCTGTGTACAAGGCTCTTGTATCAGAATTCGCTGTCTTTGACAGGTGGTTCGCCTCCGTGCCATCATCCACGCAACCAAATCGTCTCTACGTCCACTCGGCGACATCCGCCGGAGCAACGAGCAACATTCCGTCACTCCTCGTAAAGGGCTATCCACAAAGAACAATCTTCGAGAACCTGGATGACGCCGGAATATCCTGGGGAATATACTACCAGAACATACCAGCCACATTGTTTTACAAAAACCTTAGGAAGCTCAAATACTTGCTTAGGTTTCGTCCTTACGGTCTGACCTTCAAAAAACATGCAAGAGACGGTAAGTTGCCGGGCTACGTTGTGGTGGAGCAGCGGTACATGGACACTAAGCTGGACCCAGCCAACGACGATCATCCGTCCCACGATGTGTATCAAGGGCAGATGTTTGTGAAGGAGGTGTACGAGACATTGAGGGGTAGCCCGCAGTGGAATGAAACTTTGTTGATCATCACATATGATGAGCATGGAGGGTTCTTTGATCATGTGGCTACGCCTGTTAGTGGGGTCCCTAGCCCTGACGGGATTGTGGGGCCTGACCCTTTCTTCTTCAAGTTTGATAGATTGGGGGTTAGGGTTCCTACTATCATGGTCTCTCCTTGGATTGATAAGGGCACTGTTGTTCATGGGCCAAGCGGAAGACCATTTCCAACTTCAGAATTTGAGCACTCATCAATTCCAGCAACAGTGAAGAAGGTCTTCAACCTGTCCTCTCCATTCCTGACCAAGAGGGACGAATGGGCTGGCACTTTTGAATCGATTGTCCAAACTCGGACAGAGCCCAGAACTGATTGTCCAGAACAACTCCCAACTCCGGCGAGGATCAGGCAAGGTGAGGCAAATGAAGAGGCCAAGCTTAGCGAGTTCCAGCAAGAGCTGCTGCAGCTGGCGGCGGTGCTCAAGGGAGATCATATCCTCACAAGTTACCCAGACGAGATAGGAAAGGAAATGAGCGTCGAGCAAGGGAATGAGTACATGGAAGATGCTGTTAAACGATTCTTTGACGCTGGACGTTCTGCTAAGAAAATGGGTGTTGATGGAGAACAAATTGTTCAAATGAAGCCATCCCTAACTACAAGATCATCTCAACCTTCATCTCCACACCCA
>gnl_Theca_v1.1_Thecc1EG041633t1
ATGACTTCCGGCCGACGAATACCCGTCACCCTCATTCTCTTCTGTTATCTTATAATCTCCTCTCACTCTCTTAGTTCTAACTATAATTTCCGAACTAAGCACAAAATCAAAGGACCCATTAAAACTATAGTTATCCTCGTCATGGAAAACCGATCCTTTGACCATATTTTAGGTTGGCTTAAATCGACCCGACCCGATATCGACGGCCTCACCGGCTCCGAGTCAAATCCAGTCAACGTCACCGACCCCAACTCTCCCGAAATTTCCGTCTCCGACGATGCTTTCTTCGTCGATTCCGACCCGGGCCACTCCTTCCAAGCGATCCGAGAACAGATTTTCGGGTCGAACGATAGCTCAGCCAACCCCGCGCCGATGAATGGCTTTGTCCAACAAGCGGAGAGCATGGGTGACGGCATGGGAAAAACCGTCATGAGCGGGTTTAAACCGGGTCGATTACCGGTTTACACTAAGTTAGCGAACGAGTTCGGCGTTTTCGACCGGTGGTTTGCTTCGGTTCCCGCTTCGACTCAACCGAACCGGTTTTACGTTCATTCGGCGACGTCGTTCGGAGCCATGAGTAATGTCAAGAAAGATCTCATCAACGGATTCCCTCAGAAAACGATTTTCGATTCGTTGGACGAAAATGGCCTCAGCTTCGGCATTTATTACCAAAATATCCCGGCCACCCTTTTCTTCAAAAGCCTAAGAAAATTGAAACACCTGACCAAATTCCACAGCTATGCGTTGAAGTTCGGGCTCCATGCTCGGCTCGGGCGGTTACCCAATTACGTGGTGGTTGAGCAACGCTACTTTGACGTGACGGCGTTTCCGGCCAACGACGATCACCCGTCGCACGACGTGGCGCGTGGACAGAAATTCGTGAAGGAGGTGTACGAGATACTTAGAGGTAGTCCGCAGTGGAAGGAGACCGCGCTTTTGATTACTTACGATGAGCACGGGGGGTTTTATGATCACGTGCCGACTCCTGTCTCGGGTGTGCCTAACCCTGATGGGATTGTGGGTCCCGACCCGTATTATTTCAAGTTTAATAGGTTGGGTGTTAGGGTCCCTACTATCTTGGTCTCTCCCTGGATCGACAAGGCTACTGTTATCCATGAGCCACCTGGGCCAACACCACATTCACAATTCGAACATTCTTCAATCCCTGCAACAGTGAAGAAGCTTTTCAACCTGAATTCGAATTTCCTGACAAAGAGGGATGCTTGGGCTGGTACCTTCGAGAATTATTTTAACCTGCGCAAAACTCCACGTAATGACTGTCCAGAAACTCTACCTGAGGTGAAGACATCATTGAGGCCATGGGGACCAAAAGAAGATGCTCGCCTCTCAGAATTCCAAGTTGAACTCGTTCAGCTTGCATCACAGCTCAATGGTGATTATGTCCTCAATACCTACCCATATATTGGCAGAAGCATGACAGTGGGTGAAGCCAACAGATATGTAGAGGATGCAGTCAAGAGGTTCATCGAAGCTGGAAAGGCTGCTATAAGAGCTGGAGCTAATGAATCTGCAATTGTGACAATGAGGCCTTCTCTTACCAGTCGAATTAAGGTAGATCGGAGCAGCAATGTGGGAGCATAT
>gnl_Theca_v1.1_Thecc1EG014656t1
ATGGGAGGATCCCAAACCAAGGCACCAACTTCATTTTCCTTCATTTTCTTGCTGTTTCTCACGGTGTCATGTCTCTTCACACCACTGGGAGCCCAGCAGCAGTCACCCATTAAGACCATAGTGGTGTTGGTGATGGAAAATAGATCCTTTGATCACATGGTTGGGTGGATGAAGAAATCCATTAATCCAGCAGTCAATGGGGTGACAGGGGATGAATGCAATCCCGTTTCGACAAAAAATCCAAACCCAGAATCCATTTGCTTCACTGATGATGCCGAGTTTGTGGATCCGGATCCAGGTCACTCTTTTGAAGCTGTGGAGCAACAGGTATTTGGCTCTGCCTCCATTCCTTCCATGTCTGGCTTTGTGGAACAAGCATTGTCAATGTCTCAGAACCTCTCTGAGACTGTCATGAAAGGTTTTAGGCCTCAGGCTGTGCCAGTTTATGCTGCTCTTGTAAAGGAATTTGCACTCTTTGATAGGTGGTTTTCTTCAATTCCTGGCCCAACACAACCCAATAGGTTATTTGTGTATTCTGCTACTTCTCATGGCTCAACAAGTCATGTTAAGAAGCAGTTGGCTCACGGGTACCCCCAAAAAACCATCTTTGAATCACTTTATGAGAATGGTAAGGACTTTGGTATTTATTTCCAAAACATACCCACAACTTTGTTCTATAGAAATCTGAGAAAATTGAAGTATGTATTCAAATTTCATCAGTTTGATTTAAAATTTAAGAAAGATGCTAGGAAAGGTAAACTTCCGAGCTTAACTGTTATCGAGCCAAGATATTTTGATCTTAAGGGATTGCCTGCTAATGATGACCATCCATCTCATGATGTTGCCAATGGGCAAAAGCTTGTCAAGGAGGTGTATGAGACATTGAGAGCAAGTCCTCAATGGAATGAGACCCTTTTGGTTATTACTTATGATGAGCATGGTGGGTTCTATGATCATGTCAAGACTCCTTATGTCAATGTCCCCAACCCAGATGGAAACACTGGCCCTGCTCCTTCTTTCTTCAAGTTTGACAGGCTTGGTGTCCGTGTGCCGACAATCATGGTCTCTCCTTGGATCAAGAAAGGCACTGTGATAAGTGGTCCAAAGGGACCTACTCCAAACTCTGAATTTGAGCACTCATCGATCCCTGCAACAATAAAGAAAATGTTCAACCTGTCCTCCAACTTCTTGACTCACAGAGATGCTTGGGCTGGCACTTTTGAGGAGGTTGTTGCGGGGTTGACCTCTCCCAGAACTGATTGCCCAGTAACATTGCCAGATGTAGCACCTTTGAGGACAACAGAAGCTAAAGAAGATGCTGGTCTCTCTGAATTTCAAAGTGAGGTAGTTCAACTAGCTGCGGTTCTTAACGGTGATCACTTCTTGAGTAGCTTCCCTGATGAGATGGGCAAGAAGATGAGCGTGAAAGAAGCTCACGAGTATGTGAAAGGAGCAGTTTCACGATTTATAAGAGCAAGCAAAGAGGCAATCAAGTTGGGAGCAGATGAATCTGCCATTGTAGATATGAGATCATCACTTACAACTAGATCTTCAATCCACAAC
>gnl_Utrgi_v4.1_Scf00248.g13729.t1
ATGGCGACCACCGCAGTCCCCCCGCTGCCGCTCGTCTTTCTTCTTCTTCTCCTCCGGCATTCTGATGCGAGCAGTCCGATTAAGACGGTGGTGGTGCTCGTAATGGAGAATCGCTCATTCGACCACATGTTGGGCTGGATGAAGAACCTCAACCCGGAGATCGATGGCGTCGACGGTTCCGAATCCAATTTCATCAATTCCACCAACCCTAATTCCACTCGGATCTTCTTCGGTAATCTGGGGCACTACGTCGACCCTGATCCTGGGCATTCTTTTCAGGCCATTCGCGAGCAGATTTTTGGCTCCGACAACACCTCCGCTTCCCCGCCGCCAATGAACGGCTTCGCGCAACAGGCTTTTTCCATGGATCCTGAAATGCCTCAGAGCGTCATGAATGGCTTTACACCTCAGAAGGTTGCGGTCTACTCAGCCTTGGTATCGGAATTCGCCGTCTTCGATCGGTGGTTCGCTTCCGTACCCGCGTCGACGCAGCCGAATCGCCTCTACGTCCACTCCGGGACCTCCCACGGCGCCACATCCAACTTAGCGACTCAGCTAGCGTTGGGATACCCCCAGCGCACCATCTTCGATGACCTCCACGACGCCGGACTGTCCTTCGGGATCTACTACCAGAACATTCCGGCGACTCTGTTTTACCGGAATCTGAGGAAATTGAAGTATATCTCGAAATTCCACTCCTACGGCTCCTCCTTCAAGAAGGACGCAATGAAGGGGAAACTGCCGGCGTACGTGGTAGTAGAGCAGCGGTACTTCGACTCGAAATGGGAGCCGGCCAACGACGACCACCCTTCCCACGATGTGTTCCAGGGGCAGATGTTTGTGAAGGAGGTGTACGAGGTACTGAGGAGCAGCCCGCATTGGAACAGTACCCTGCTCCTGATCACTTACGATGAGCACGGCGGATTCTATGACCACGTGGCCACGCCGAATAGAGGCGTCCCTAGTCCAGACGACGTGGTTGGACCTGAACCATTCCTTTTCAACTTCGACAGGCTGGGTGTCAGAGTCCCCACCATCGCCGTCTCCCCATGGATCGTCAAGGGCACAGTGGTTCATGGACCCAATGGCTCCCCGACCTCCACATCAGAATACGAGCACTCTTCGATTCCGGCGACGGTACGAAAGATGCTTGGCCTGTCTTCCCCTCCCCTGACGAAGAGGGAGGCGTGGGCGGGCACCTTCGACGCCATTTTCCAAACACTCGGCGAGCCGCGATGGGATTGCCCAGTGCGACTTCCGGTCCCGGAGAAGATACGGGAGGGGGAAGCGAGGGAGGACGCGAGAGTGAGCGAGTTTCAGCATGAGCTGATTCAGCTGGGCGCCGTGCTGAGAGGAGACGATGTGCTGACGAGCTTTGAGGGCGGGAGGTTCGGTAAGGAGATGAGTGTGAAGGAAGGGAAAGAGTACGTTAAGGGTGCTGTGAAGAGCTTCCTGGAAGCCGGTTTTGCTGCCAAGAGAATGGGTGTTGATGAAGAACAAATCGTCCGAATGCGGCCATCTCTGTCCACGAGAACG
>gnl_Utrgi_v4.1_Scf00730.g21230.t1
ATGCTCATAAGCTGCGGTGTGTACAAGTACGGAAAGTATTCTTTGTCTTTACAACATAAACTGAAACTATGTTCAAAAGGAGAAAATACATTGCAAGCTGCACGCAAGGTGTGGGGGAATGGGATGTGTGTTGTGTCCCTTGAAAAGGATTGTTCCGTCACTTGTCTTCTCTCGCTCGGCAACCGAATGATTCCTCAGGATATGCCGGGGGAGTCGTTTATATTATACGAGTCATTTGTCTTCTACGGCAACATCAGTTATCGCCCTCTTTCCGCCGCCGCCCGTCGGGGAAAAATGGGGTTCTCGCGGCGTCCCTTTTTTCTCGGGGTTTGGTTCGTTTATCTGCTGTTCGCCGCTTCTTTTACTCAGTCCTCCACTTTCCCAAAGCATGAAATCGAAGGACCCATTAAGACCCTGGTCGTTTTGGTAATGGAGAATCGCTCCTTCGATCATATACTTGGCTGGATCAAGAAGTTACGTCCCGAAATTGACGGCCTTTCTGGTTCTGAGTTCAACAGGGTAAATGCCTCTGATCCAACGTCACGCTCTATCCACGTCTCCGACGACGCCTTCTACATTGCCGCGGATCCTGGGCACTCGATTCAAGCGATTAGGGAGCAGATTTTTGGGTCAAATGGTACTTCTGCTAGTAGAGCGCCAATGAATGGGTTTGTACAGCAGGCCTGGAGCATGGAAGGAGAAGACCTTGCAAAAATTGTAATGAGTGGGTTTAAGCCAGATCGTGTGCCGATTTACTCTGCTTTAGCTAACGAATTCGCGGTTTTCGATCGGTGGTTCGCGTCTGTGCCGGCGTCGACGCAGCCCAACAGGTTCTATGTTCATTCCGCTACCTCTCATGGTGCCTCCAGCAACGTTAAAAAGGATCTTGTGCGCGGTTTCCCCCAAAAAACCATTTTCGATTCCTTAGAGGAGAATGGCCTCAGTTTTGGGATCTATTATCAGAACATTCCCGCTACTCTGTTCTTCCAGAGCCTTAGGAAACTCAAGAACATTGTCAAGTTCCACCCTTACGATTTAGCCTTTAAACGCCACGCTAGATTGGGGAAGCTTCCCAATTATGTGGTGATTGAGCAGAGATACTTTGATGTTTCCCTTTTCCCTGCAAATGATGATCATCCATCTCATGATGTGGCCATTGGTCAAAAGTTTGTGAAGGAGGTGTATGAAACTTTGAGGGCTAGCCCACAGTGGAAAGAGATGGCATTGCTGATTACATATGATGAACATGGTGGATTCTATGACCATGTTCCTACACCTGTTTCAGGGGTTCCAAATCCAGATGGGATCATCGGCCCTGCCCCATATTATTTCAAGTTCGACCGGCTCGGTGTTCGTGTTCCCACATTTTTTATCTCTCCATGGGTTGAGAAAGGCACTGTGATTCATGAAGCAAATGGCCCAACCTCATCCTCACAGTACGAGCACTCATCAATACCTGCAACCGTGAAGAAGCTGTTCAATCTCAAATCCAACTTTCTGACCAAAAGGGATGCCTGGGCCGGAACGTTCGAGCACTTCTTGCAAATGCGCGACACCCCTCGAGACGACTGCCCGATGAAGCTGCCTGAAGTTACCATGGCGCTGAGGCCTCACGGACCGAAGGAAGATGGGAAGCTGTCCGAGTTCCAAATGGAGTTGATCCAGCTCGCATCGCAGCTCAACGGCGACCATATCCTGAATGCCTACTCGCACATAGGAACAGCCATGAATGTGCGGGAAGCCCTTCAGTATGCCGAAGATGCAGTCAAGAGATTCGTGGAAGCAGGGAAGGCGGCATTGAGGGTCGGAGCAAACGAGTCCGCCACAGTCACCATGATCCCCTCCCTCGTCTCCAGAACAACACAACTGCGGAGCAGCCATAGCCACGATGCCCTC
>gnl_Utrgi_v4.1_Scf00207.g12594.t1
ATGGGTTTCTCCCCCTTTCTCGGTGGCGTGTTGGTTTACCTTGTGTTCTTCGCTTCTTTGTCTCAGTCTACATCTTTTTCCAAGAAGAAGCACGAAATCGAAGGACCCATCAAAACCTTGGTGGTTTTGGTAATGGAAAATCGCTCTTTCGATCACATGCTGGGCTGGATTAAGAAGCTACGCCCTGAAATCGACGGACTCGATGGTTCCGAATTCAACAGGGTAAACGCCTCTGACCCTTCCTCCCGCGCCATCCACGTCTCCGACGACGCCTTCTACGTGGAGTCGGATCCGGGGCATTCAATTCAAGCGATTAGGGAGCAGATATTTGGGTCAAACGATACCTCCGCTAACCCTGCACCGATGAATGGCTTTGTGCAGCAGGCGTATGAAATGGGCGGTGAAAACCTTGCGAAAGAAGTTATGAGTGGATTTGACACGAAGCTTGTGCCTGTTTACGCTTCTTTAGCTAATGAATTCGCGGTTTTTGACCGCTGGTTTGCTTCCGTGCCGGCGTCAACTCAGCCTAATCGATTCTACGTTCACTCTGCTACCTCTCACGGCGCCTCCAGCAACGTGAGAAAGGATCTCATCCATGGTTTCCCTCAAAAAACCATCTTTGACTCGTTGGAGGAAAATGGATTAAGCTTTGGTATCTATTACCAGAATATTCCTGCTACCCTTTTCTTCAGAAGCCTTAGGAAGCTCAAAAATACGGTGAAGTTTCATTCCTACAGTTTAGAGTTTAAGCGTCATGCCAGAATGGGGAAACTACCCAATTATGTGGTGATTGAACAGAGATACTATGATGTTTCACTTTTCCCTGCAAATGATGATCACCCTTCTCATGATGTGGCTCTTGGGCAAAAGTTTGTGAAAGAGGTGTACGAGACTTTGAGGTCTAGTCCCCAGTGGAATGAAACAGCTTTGCTGATCACATATGATGAACATGGAGGATTCTATGATCATGTACCCACACCTATCTCAGGGGTCCCAAATCCAGATGGGATTATCGGCCCTGCTCCGTTTTATTTCAAGTTTGATCGACTTGGTGTTCGTGTTCCAGCCTTCTTGATATCTCCTTGGGTTGAGAAACGCACCGGTAATGCCATTTTCTTGAATACTGCTCATGCTCCTGGTTCATTACCGAATCCTGTTCAACTGAGAAAGGGGGGTCTGGTTCATCGTCTTCCTTTTGCAGTGATTCATGAACCAAATGGCCCCTCTGCAACTTCACAATACGAACACTCCTCCATACCAGCAACTGTGAAGAAACTTTTCAACCTCAAATCAAACTTTCTGACCAAAAGAGATGCATGGGCGGGAACCTTTGAGAAATACTTGCAGACCCGCAGCACCCCACGAGATGACTGTCCAGTGAAGCTCCCTGAAGTTGTGACGGCACTGAGACCTCATGGCCCAAAGGAAGACGAGAAACTGTCTGAGTTCCAAGTGGAGCTGATTCAGCTGGCGTCCCAGTTAAACGGGGACTACATCCTCAACTCCTACCCCAACCTCGGCAAAAACATGAACGTCAGAGAAGCCTTCCGTTACTCCCAAGATGCAGTGGAGAAGTTCTTGGAGGCAGGTAAAGCGGCATTGAGAGCTGGAGCAAATGAATCCGCCATAGTCACCATGATCCCTTCCCTTATCAGCAGAACACCAGAGGAGCAGCATGGAGGCTACAGCTACATCCAGGAGTAC
>gnl_Vitvi_Genoscope.12X_GSVIVT01026708001
ATGAAGTCCCTCAACCCTGAAATCGACGGCGTCACCGGAGCCGAGTCCAACCCCATCTCCACCTCCGATCCAAATTCCCCCGTCGTCCACTTCACTGACGACGCTGGCTACGTGGACCCAGACCCAGGCCACTCCTTTGAGGCCATCTACGAGCAAGTCTTCGGTCGCCCATGGCCCGCGGACTCCGCAGCCTCGTCGGAGCCTCTCCGTCCGACGATGGATGGCTTTGCTCAGCAAGCGGAGGCCAAGGAGAAGGGGCTGTCGAAGACGGTGATGAAGGGGCTCAAACCGGAGGCGCTGCCGGTGTTCAGTGAGTTGGTGGCAGAGTTTGGGGTTTGTGACCGGTGGTTCGCGTCGTTGCCGGCGGAGACGCAGCCGAATAGGTTGTACGTGCACTCAGCGACGTCGTATGGAGCAACCGGCAATAATACGGAAATGCTGGCTAAGGGGTACCCTCAGAAGACCATATTCGAATCCTTGGAGGAGAGTGGCTTCTCTTTTGGTATTTACTATCAATACCCTCCTTCCACACTCTTCTACAGGAACCTCAGGAAGTTGAAATACATTGATAACTTCCACCAGTTTGATTTAGATTTCAAGAGGCACTGCGAGGAGGGGAAGCTTCCGAACTATGTCGTAATCGAACAACGCTATTTCGACACCAAGCTCTTGCCTGCGAACGATGATCACCCCTCCCATGATGTTTCCCAGGGCCAAAAATTTGTCAAGCACGTTTATGAGGCACTGAGAGCGAGTCCCCAGTGGAACGACATCTTGTTCGTAATTATATATGATGAACATGGTGGCTTTTACGATCACGTGCCCACCCCCGTCACCGGTGTCCCCAGCCCAGATGATATTGTTGGTCCAGAGCCATATAACTTCAGGTTTGACAGGCTCGGGGTCAGAGTTCCGGCCATCCTCATCTCTCCATGGATCGAGCGTGGAACAGTGCTGCATGGACCTTCAGGGCCATATCCAACCTCGGAGTTCGAGCACTCGTCCATTCCGGCAACTGTTAAAAAGCTTTTCAACCTGAAAGAATTCCTAACCAAGCGCGACGCTTGGGCAGGCACTTTTGAGGGTGTCTTGACTAGAGAAACCCCCAGAACAGATTGTCCAGTTACTTTGCCGGAGCCAGTGAAACTACGGGAGACGGAAGCAAAAGATGAGGCGGAGCTGAGTGAGTTTCAACAAGAATTGGTGCAGATGGCAGCGGCATTGAAGGGGGACCATAGAAAGGACATTTATCCACACAAACTGGTCCAGGACATGAATGTTTCAGACGCCACCAAGTATGTGAACAACGCATTCAACCAGTTCTTGGATGAATGCCAAAAGGCCAAGACAAGTGGAACCCATGACAGCTCCGACATTGTACTCTGTCCACAAACACCACCAAAACGGACATCCTCCAAGTCCTTTGCTCACAAGCTATTTTCTTGTTTGATTTGCGATCAT
>gnl_Vitvi_Genoscope.12X_GSVIVT01037277001
ATGGAGATCCTCATCTTCTTTATACACCTACTCCTCTGCACCACCGTGACTCCTTTATCGAGCCCCATCAAGACCATCGTCGTGCTGGTAATGGAGAACCGCTCCTTCGACCATATGCTCGGTTGGATGAAACAAATCAACCCTCAAATCAACGGCGTCGATGGTTCTGAATATAACCCCATCTCTCCATCCGACCCAACCTCCCCTCTCGTCTTCTTCACCAACACCTCCCACTACGTGGACGCCGATCCACCCCACTCCTTCCAGGCCATTCGCGAGCAAATATTCGGTTCCGACAACGCCTCCGCCGACCATCCACCAATGAACGGCTTCGCCCAACAAGCCACCACCACCTCCGCCGCCCCCCAAACCGTCATGTCCGGCTTCGACCCCTCCATGGTCGCCGTCTACAAAACCCTCGTCTCGGAGTTCGCCGTCTTCGACAGGTGGTTCGCCTCCGTTCCGGCGTCCACCCAGCCCAACCGCCTCTTCGTCCACTCCGCCACCTCCGCCGGCGCCACCGGCAACATCCCGACAATGCTGGCCAAGGGCTACCCCCAGCGAACCATCTTCGACAATCTGGACGCCGCAGGAGTTCCATTCGGAATATACTACCAGAATATTCCGGCGACACTGTTCTACCAGAGCTTGAGGAAGCTCAAGTATCTCGACAAATTCCATTTCTATGGTTTGTCCTTTGAGAGGCACGCGCGGGAGGGGAAGCTGCCAGGGTATACTGTGATAGAGCAGCGGTACATGGACACTAAGGTGGAGCCGGGGAACGACGACCATCCGTCGCACGATGTGTATGAGGGACAGATGTTTGTGAAGGAGGTGTACGAGACACTAAGGGCGAGCCCGCAGTGGAACGAGACTCTGTTGGTGATCACCTACGACGAGCATGGCGGATTTTATGATCACGTGCCGACACCGGTCCGAGGGGTGCCGAGCCCGGACGGGATAGCGGGGCCAGAGCCGTTTCTTTTTGGGTTCGACCGTTTGGGTGTTAGGGTCCCAACCATCATGGTCTCACCATGGATTGACAAGGGCACTGTTGTTCATGGGCCTAATGGATCACCATTCCCGACATCGGAGTATGAGCATTCATCCATTCCGGCAACTGTGAAGAAGATCTTCAACCTGAGCTCTCCTTTCCTAACCAAGAGGGACGAATGGGCTGGCACCTTTGAAGGGATTGTCCAGACCCGGACCCAACCCAGAACTGATTGTCCAGAGCAACTTCCAAAACCGATGAGAATGAGGAAGGGAGAGGCAAATGAGAGTGCGAAGCTTAGTGAATTCCAGGAAGAGCTACTGCAGCTTGCAGCAGTGCTGAAAGGAGACAACATCCTGACAAGTTACCCAGAAAAGATTGGAAAGCAAATGAATGTGAAGCAAGGGAAGAAGTATATGGAAGACGCAGTGAAACAGTTCCTCGAGGCAGGGCTTTCTGCTAAGAGAATGGGTGTTAATGAAGAACAAATTGTCAAAATGAGGCCATCCCTCACCACAAGATCACCA
>FraveV4A2_3g27850.t1
ATGAGCTCCATTTTCATCACATTTCTGCTGCTTCTGATTGGCTTCCATGGCGGCAACAGCAGCAGCAGCCCCATCAAGACCATGGTGGTGTTGGTTATGGAGAACAGGTCGTTCGACCACATGATCGGGTGGATGAAGAGACTCAACCCTGAAATAAACGGCGTGGATGGCTCCGAGTCCAACGCTCTCAACACCACTGACCCAAACTCGAAGCGCATCTTCTTCAAGAACCAGTCTCACTACGTCGACCCGGACCCAGGTCACTCTTTCCAAGCCATTAGAGAGCAGATATTCGGGTCTGACGCCGACAACACGTCGTCGGGAACCCCACCCCCGATGAACGGGTTTGCCCAGCAGGCTTACTCCATGGACAACACCACCACCATGTCCCAGGACGTCATGAATGGCTTCGATCCCGACATCCTCGCCGTTTACAAAACCCTCGTTTCTGAATTCGCAGTCTTTGACAGGTGGTTTGCCTCTGTGCCGTCCTCAACACAGCCGAATCGGCTCTTTGTTCATTCGGGGACATCTGCTGGTGCAACAAGCAACATTGCGGCACTTCTCGCCAAGGGTTACCCACAAAGAACCATCTTCGAGAACCTTGACGATGAAGGAATATCCTTCGGAATATACTACCAAAATATTCCGACCACATTGTTCTACCGTAATTTGAGGAAGCTCAAGTACATGGGCAACTTCCACCTGTATGACAGTACCTTCAAGGCCCATGCAAAGCAAGGCAAGCTGCCATCCTACACTGTTGTGGAGCAGAGATACTTTGATCTCAAGCTCGCACCCGCAAACGATGACCATCCATCGCATGATGTGTACCATGGCCAAATGTTCGTCAAGGAGGTTTACGAGATACTGAGGGCAAGCCCGCAATGGAACCAGACCTTGTTGGTCATCACATATGACGAACATGGTGGCTTCTACGACCACGTCCCTACTCCCGTCCATGGCGTTCCTAGCCCGGACGGGATTGTAGGGCCGGAGCCTTTCTTGTTTCAGTTCAACCAGTTGGGAGTTAGGGTTCCTACCATCATGGTCTCGCCTTGGATAGACAAGAGTACCGTTGTTCATGGGCCTAGTGGATCACCATTTCCGAATTCGGAATTTGAACACTCATCAATTCCAGCAACTGTTAAGAAGGTATTCAACCTGTCTGCACCATTCCTAACAAAGAGGGATGAATGGGCTGGTACCTTCGAAGGCATTGTGCAAACAAGAACACAACCCAGAACTGACTGTCCAGAGCAACTACCAGAACCAGTCCCGACCAGAAAGAGCGAGGCAAAGGAAGATGCCAAGCTTAGTGAATTTCAGCAGGAGATAATGCAACTTGCAGCCGTACTAAAAGGAGATAACCTATTTACAAGTTATCCAGAAAAGACAGGGAAGAAGATGACTGTCAAGGAAGGGAAGGAATACACTGAAGATGCACTTGAACGGTTCTTCGAGGCAGGACTTTATGCTAAGAGAATGGGGGTTAATGAAGAACAAATTGTCCAGATGAGGCCCTCCCTTACAACAAGATCATCCAAATCTTCACCAGACCACCCA
>FraveV4A2_3g38460.t2
ATGGCTTTCCGGCGACCGTCTTTCACCTGGGCTCTGTTCATTTTCATCATGTTACTCTCTTCTCCATCTCTCGCCCGCAAAACCCACAAAATCCGCGGACCCATCAAAACCGTCGTCGTATTGGTCATGGAAAACCGCTCCTTTGACCACATCCTCGGCTGGCTCAAGTCGACCCGACCCGAAATCGACGGCCTCACCGGCCAAGAATCCAACCGCCTCTCCGTCTCCGACCCTTCCTCCCCCAAAGTCCACGTCACCAGCGACGCCTACTTCATCGACTCCGACCCCGGCCACTCCTTCCAGGCCATCCGCGAACAGATATTCGGATCCAACCGGAGCTCCGGCGCCCCGGCCCGAATGAACGGCTTCGCCCAACAAGCCGAGTCCATGTCTCCGGGAATGGCCGCCACCGTCATGAGCGGCTTCAAACCGGAGGTCCTCCCGGTCTACACCGCCTTAGCGAATAACTTCGCCGTCTTCGACCGGTGGTTCGCTTCCGTTCCGGCGTCGACTCAGCCCAACCGGTTCTACGTCCACTCCGCCACGTCACACGGCGCCACCAGCAACGTCCGGAAAGATTTAATCCACGGCTTTCCCCAGCGGACAATCTTCGACTCTTTGGACGAAAACGCCCTCAGCTTCGGGATTTATTACCAAAACATCCCCGCCTCCCTCTTCTTCAAGAGCCTGAGGAAGCTGAAACACGTGGCGAAGTTCCACAGCTACGCCTTGAAGTTCAAGCTCCACGCGAAACTCGGGAGGCTTCCGAATTACGCGGTGATCGAGCAGAGGTACTTTGACGTGAAGGAGATGCCGGCGAATGATGACCATCCGTCGCATGACGTGGCGAGAGGGCAGAGGTTTGTGAAGGAGGTGTACGAGACGCTGAGGAAGAGCCCGCAGTGGAAAGAAATGGCGTTGCTTATTACGTATGATGAGCACGGTGGGTTTTACGACCATGTGCCTACGCCCACTGAGGGTGTTCCTAGTCCGGATGGGATTACCGGGCCTGACCCGTTTTACTTCCGGTTTGACCGGTTGGGGGTTCGGGTGCCTACCATACTTGTCTCCCCCTGGGTCGAAAAGGGTACAGTGATCCATGAGCCAACAGGCCCAACTCCACATTCCCAGTTTGAGCATTCTTCTATTCCCGCAACTGTAAAGAAGCTATTCAATTTAAAATCCAACTTCCTGACAAAGAGGGATGCATGGGCCGGTACTTTTGAGAATTACTTTTACATCCGTGACACTCCTCGGGATGATTGTCCAGAAACTCTTCCAGAGGTGACTAAATCACTGAGGCCAGGAGGACCAAGAGAAGATGTCAGCCTCTCGGAATTTCAAGTTGAACTGATCCAACTTGCATCCCAGCTCAATGGTGATCATGTACTCAACACTTATCCCTATATTGGTGAAAGGATGAATGTTTGCGAAGCCAACAGTTATGCAGAGGATGCTGTCAAGAGGTTCCTGGAAGCTGGAAGAGCTGCTCTTAAAGCCGGAGCCAACGAGTCTGCAATTGTTACAATGAGACCATCCCTCACTAGCCGAGTTAGAATGCAAGATCATGGTTCGTACCTAGAATTCCAA
>FraveV4A2_5g08480.t1
ATGGCAGCCTCCAAGACCAGACCTTCATTTTTCTTGCTGCTTCTCATTCTCTCATGGACTTCTCCACTTTCCCATTCGGCTTTGGCTCAGCAGCAACCCATCAAGACCATTGTGGTTTTGGTCATGGAGAACAGGTCCTTTGATCACTTGCTTGGTTGGATGAAGAAAGCTATAAATCCATCCATCAATGGTGTCACAGGCCAAGAATGCAACCCTATTTCAACCAAAAACCCGGACCCGAAATCCATCTGCTTCTCGGACGATGCCGAGTTTGTGGATCCGGATCCGGGTCATTCATTCGAGGCCGTGACGCAGCAGGTATTCGGGTCTAGTAACACTAATAAGCCTTCCATGTCAGGTTTTGTTGAGCAGGCACTGTCTATGTCTCCCAATCTATCCGAGACTGTCATGAAAGGTTTTAGGCCGGAATCTGTGCCGGTTTACGCATCTTTAGTCCGGGAATTTGCCGTTTTTGATAGGTGGTTCTCTTCTATTCCGGGCCCAACACAGCCCAACAGGCTGTTTGTGTACTCTGCTACTTCACACGGCTCCACCAGCCATGTGAAGAAGCAATTGGCGCAGGGCTACCCGCAGAAGACTATATTCGACTCTGTTCATGAGAATGGCTTGGATTTTGGGGTCTACTTTCAGAACATTCCCACTACCTTGTTTTACAGGAACATGAGGAAGTTAAAGTACATATTTAAGTTTCATCAGTATGATTTGAAGTTCAAGAAAGATGCTAGAGATGGTAAGCTACCGAGTTTGACAGTGATCGAGCCACGCTATTTCGATCTGAAAGGCTTGCCGGCGAACGATGATCATCCTTCTCATGATGTTGCCAATGGGCAGAAGCTGGTGAAGGAAGTGTACGAGACACTGAGGGCTAGTCCTCAGTGGAATGAGACCCTTTTGGTCATTACTTATGATGAGCATGGTGGGTTTTACGATCATGTCCAGACTCCTTATGTCAATGTCCCTAATCCGGATGGGAATAGCGGGCCTGCTCCTTACTTCTTCAAGTTTGATCGGCTCGGGGTTCGCGTGCCGACGATTATGGTGTCTCCATGGATCAAGAAAGGGACTGTAATTAGTGGTCCACAAGGACCTACTCCAAATTCTGAGTTTGAGCATTCTTCAATCCCTGCTACAATAAAGAAGATGTTCAATCTCTCCTCTAATTTCTTGACACATAGGGATGCATGGGCTGGGACATTTGAACAAGTTGTTGGGCAACTATCTTCTCCCAGGACAGACTGCCCAGTGACGTTGCCGGATGTGACGCCTTTGAGGACCACAGAGGCGAAGGAAGATGGTGGTTTATCTGAGTTTCAAGGGGAGGTAGTTCAGTTAGCTGCAGTGCTTAATGGAGATCACTTCTTGAGCAGCTTCCCTGATGGAATGAGCAAGAAGATGAGTGTGAAGGAAGCTCATGAGTACACAAAGGGTGCTGTTTCGAGGTTCATTAGAGCAAGCAAAGAGGCCATCAAGTTAGGAGCAGACCAATCAGCAATTGTAGATATGAGATCTTCTCTCACAACAAGGTCCAAAACTAAAAAT
>FraveV4A2_7g07140.t1
ATGGTTTCGGAGTCGAGCAACTCCGCCACAAGTAGTAGCAGCCCCATCAAAACAGTGGTGGTTTTGGTCCAAGAGAACCGCTCCTTCGACCACATGCTGGGGTGGATGAAGTCCCTAAACCCTGAGATCGACGGCGTCACCGGAGCCGAGTCCAACCTCCTCTCCACCTCCGACCCCAACTCCAAACGTGTCTTCTTCGCTGACAACTCCGCCTACGTCGACCCTGACCCCGGCCACTCCATCCAAGACGTCTACGAGCAAGTCTTCGGCGAGCCATGGTCGGAGGCCTCGGCGTCCAAGAACCTCACCCCAACAATGGAGGGGTTTGCTCAAAACGCTGAAAGAAAGCAAGCCGGGCTGGCCGAGACGGTGATGAACGGGTTCAAGCCGGAGAACATTGCAGTGTATAGGGAGCTGGTGAGTGAGTTTGCCGTGTGTGACAGGTGGTTTGCTTCTGTGCCGGCGTCGACGCAGCCGAACCGGCAGTACGTGCACTCTGCGACGTCGCATGGACTTTCCGGGAATGATACCAAGTTGCTGATTGAAGGGCTGCCGCAGAAGACCATATTTGAGTCCATGGAGGAGGCTGGCTACTCTTTTGGAATCTACTATCAGACCCCTCCTGCAACCCTTTTGTACAGGAATCTAAGAAAGTTGAAGTACATCGATAACTTCCATCAGTTTGATCTACATTTCAAGAAGCATTGCGAGGAGGGGAAATTACCCAACTATACAGTTGTGGAACAAAGATTCTTCGACATATTGTCCTTTCCTGCCAACGATGATCACCCGTCTCATGACGTCTCAGAGGGTCAGAAATTTGTAAAGAAAGTATATGAAGCACTGCGATCAAGTCCTCAATGGAATGAAATGTTGTTCATAATCGTATACGACGAGCACGGCGGATTCTACGATCATGTTCCGACGCCTGTTAAAGATGTTCCTAGTCCGGATGACATCGCCGGTCCTGCGCCATACAACTTCAAATTCGACCGTCTTGGTGTTAGGGTTCCGGCATTCCTAATTTCACCCTGGATTGAGCGAGGAACAGTGTTGCATGGGCCTTCGGGGCCATATCCTTCCTCAGAGTTTGAACACTCCTCAATAGCAGCAACTGTTAAGAAGATTTTCAATCTAAAAGAGTTTCTCACTAAGCGTGATGCTTGGGCGGGAACCTTTGATGTTATATTGACTAGAACAACTCCAAGAACTGATTGCCCAGTTACCATGCCTGAACCAGTGAAACTACGAGAGGCTGGATCTAAAGACGATGCGAAGATAAGTGATTTCCAAGAAGAACTAGTTCAATTAGCTGCAGCACTGAACGGGGATTACAAGAAGGATACTTATCCTCACAAATTGGTTGAGAATATGACTTGTTCAGAGGCTCATAAATATGTGGAAGAAGCGTTTAAAAAGTTTCAAGACGAATGCGAGAAAGCTCGAAAAAATGGAACGGATGAATCTAAGATTATCGTCTGCGAAAACTCTCTACCATTGCAGTCGCAAAAATCGTTTGCTCATAAGATATTCTCTTGTTTAGTTTGTGATAAT
>Maldo_HF_03970
ATGGCCGCCGCCGCTTCCACAACCACCATTTCAATCCTCCTTCTGCTGCTCATAGGACTCAACAGTCCAGTCCATGCCAATCCCATCAAAACCATAGTTGTTATAGTGATGGAGAACAGGTCATTCGACCACATGCTGGGGTGGATGAAGAAAATCAACCCTGAAATCAACGGCGTGGATGGCTCCGAGGCCAACCCTCTCTCCACCACCGACCCCAACTCCAAGCGCTTCTTCTTCAACAACGAGTCTCACTATGTGGACCCTGATCCTGGCCACTCCTTCCAAGCCATCCGAGAGCAGATATTCGGGTCGGATAACACGTCGGCCGAGCCTCCACCCATGAATGGCTTTGCTCAGCAGGCTTACTCCATGGACAACACCACCGCCCTGTCTCAGGATGTTATGAATGGATTCAACCCTGACATGGTTGCTGTCTACAAAACTCTTGTTTCTGAATTTGCTGTCTTTGACAGGTGGTTCGCCTCAGTGCCATCCTCAACCCAGCCAAATCGGCTCTACGTGCATTCAGGGACATCAGCTGGTGCAACAAGCAACATCCCAGCCCTTCTCGCCAAAGGGTACCCTCAAAGAACCATCTTCGAGAACCTCGACGACGCCGGAATATCCTTTGGAATATACTACCAAAACATCCCATCGACATTGTTCTATAGGAACCTGAGGAAGCTCAAGTACATAGGTAAGTTCCATTTGTACGACACCTTCAAGAGCCATGCAAAGGAAGGGAAACTGCCCGGGTACACCGTCATAGAACAGAGGTACTTCGATGTCAAGAGTGCACCAGCAAATGATGATCATCCCTCCCATGACGTGTACCACGGGCAGATGTTTGTGAAGGAGGTGTATGAGACACTGAGAGCAAGCCCTCAGTGGAACAACACGCTGATGATCATCACGTATGATGAACATGGCGGTTTCTATGACCACGTCCCTACGCCGGTTCGTGGGGTCCCCAGCCCAGACGGGATCGTGGGGCCGGAGCCTTTCTTGTTTCAGTTCAACCGTTTGGGAGTTAGGGTTCCAACGATCATGGTCTCACCATGGATAGAGAAGGGTACAGTCATCCATGGTCCTAATGGATCACCATCTCCAACTTCGGAATTTGAACATTCATCTATTCCAGCAACAGTTAAGAAGATCTTCAACCTAACCGCACCCTTCCTCACGAAGAGGGATGAATGGGCCGGCACCTTCGAAAGCATTGTCCAAACGTGGACAGAACCCAGAACTGACTGCCCAGAGCAACTACCGACGCCAGTTGCCATCAGAAAGGGTGAGCCTAACGAAGATGCCAAGCTTACTGAATTTCAACAGGAGATGATGCAACTCGCAGCAGTTCTGAAAGGAGACAACATATTTACAAGTTACCCAGAAAAGACGGGGAAGGAGATGACTGTCAAGGATGGGAAGAAATACGCCGATGATGCAGTTAAACGATTCTTTGAAGCGGGGCTTTATGCTAAAAGAATGGGAGTTAACGAGGAACAGATTGTCCAGATGAGGCCCTCCCTTACTTCGAGATCATCCAAAACTTCACCAGAACACCCA
>Maldo_HF_08896
ATGGAGAACCGCTCCTTCGACCACATGCTGGGTTGGATGAAAAAATCCGTTAACCCAGCAATCAACGGCGTCACTGGCAAAGAATGCAACCCGGTTTCAACCAAACCCGCCGACCCGGAAAAATCCATCTGTTTCTCCGACGACGCCGAGTTCGTGGATCCGGATCCGGGTCACTCATTCGAAGCGGTCGAGCAGCAGGTATTCGGGTCGGGTTCCCTCCCTTCGATGACCGGGTTCGTCGAACAAGCATTGTCAATGTCCCCAAACCTCTCCGAAACCGTTATGAAAGGCTTCAGACCGGAATCCGTTCCGGCCTACGCGGCCCTGGTCAGCGAATTCGCGGTGTTCGACCGGTGGTTCTCTTCAATTCCCGGTCCGACTCAACCCAATCGGCTGTTCGTCTACTCCGCTACTTCCCACGGCTCGACCAGCCACGTCAAGAAACAATTAGCTTCCGGGTACCCACAAAAAACAATCTTCGATTCCGTCCATGAAAACGGGTTGGATTTCGGTGTCTACTTCCAGAACATCCCGACAACAATGTTCTACCGAAACATGCGGAAACTGAAGTACATTTTCAAGTTCCACCAGTACGATTTGAAGTTCAAGAAAGACGCTCGGAAGGGGAAGCTCCCGAGCTTGACGGTGATCGAACCGAGTTACTTCGACCTTAAGGGGATGCCGGCGAACGACGACCACCCGTCCCATGATGTCGCCAACGGTCAGAGGCTGGTTAAGGAAGTTTATGAGACGTTGAGGGCGAGTCCTCAGTGGAACGAGACGCTTTTGGTGATCACGTACGACGAGCATGGCGGGTTTTTCGATCATGTCAAGACTCCGTATGTTAATGTTCCGAACCCGGACGGGAATAGCGGTCCGGCTCCTTCTTTTTTTAAGTTCGATCGGCTCGGAGTTCGCGTGCCGACGATTATGGTGTCGCCGTGGATTAAGAAGGGGACTGTGATGAGCGGTCCTCAAGGACCTACACCGAACTCCGAGTTTGAGCACTCTTCAATCCCCGCCACCATAAAGAAAATGTTCAACCTCAGCTCTAACTTCTTAACTCACAGAGACGCATGGGCGGGGACGTTTGAGCAAGTTGTTGGGCAATTATCTTCTCCCAGAACTGATTGCCCAGTGACCTTGCCGGACGTAGTGCCTCTGAGGAAAACGGAGGCCAAGGAAGACAGTAGTTTATCCGAGTTTCAGGGGGAGGCAGTGCAGTTAGCGGCCGTGCTCAACGGCGACCACTTCTTGAGCAGCTACCCGGATGAAATGAGCAAGAAGATGAGTGTGAGGGAAGCTCATGGGTACGTGAAAGGTGCAGTTTCAAGGTTCGTTAGAGCAAGCAAAGAGGCTATAAAACTGGGAGCAGAAGAGTCAGCAATTGTAGATATGAGATCTTCCCTCACAACTAGGAAAATTAGACCTTGCCCATCGATAAATCCTGGCTGTGTATCGACAAATCCAAGATCGTCATCGTTTGCATTTCCATTGGAGATTCCTGCAAATTCTTTAGACAATGCAATTCAGAGGTTGAAAGAAGCAATCTTGGAAACTCAAAAGAACCCAAAAATTCAGATCGTGGAAGATACTCCTGATGGGCAATATTTACAAGCTGAGTTCGATGGAGGCTTTGGCAGGGATGTGGTGGAGTTTCTGGTGAAAGGAGACTTGGCTTCGTACAGGTGCATGGCCACAAAAGTAACATATTTGTACCCTTTCACAACTGCTCTAGGAAATTCACAGGGACAAGAAGAGCGGATGAAGAAAATTACTGACCAGTTGGGTTGGTATGCTCCAAGTTTTGAAGCCATGGAC
>Maldo_HF_13710
ATGGCAGTCGCCGCCGCCATTTCCGTCCTTCTCCAACTGCTCGTAGGACTCTATAGTCCAGTCCATGCCAATCCCATAAAAAATATAGTTGTTCTAGTGATGGAGAACAGGTCGTTCGACCACATGCTAGGGTGGATGAAGAAAATCAACCCAGAAATCAACGGAGTGGACGGCTCCGAGTCCAACCCTCTCTCCACCACCGACCCCAACTCCAAGCGCTTCTTCTTCAAGAACGAGTCTCTCTATGTGGACCCTGATCCTGGTCACTCCTTCCAAGCCATCCGAGAGCAGATATTCGGGTCGGATAACACGGCGGCCGACCCGCCTCCCATGAATGGGTTTGCTCAGCAGGCTTACTCCATGGACAACACCACCGCCATGTCTCAGGACGTTATGAATGGATTCGATCCTGATATGGTTGCTGTCTACAAAACTCTTGTTTCTGAATTTGCCGTCTTTGACAGGGAATTGTTATTAACACTCCAAAAATCTCATTCTACACTCCTCATAACAATTAACATAAGAATTTTGTTAAGGTGGTTCGCCTCACTGCCAACCTCAACACAGCCGAATCGGCTCTACGTGCATTCAGGGACATCAGCTGGTGCAACAAGCAACATCCCAGCCCTTCTCGCCAAGGGTTACCCTCAAAGAACCATCTTCCAGAACCTCGATGACGCGGGAATATCCTTCGGGATATACTACCAAAACATTCCATCTACATTGTTCTACAGGAACTTGAGGAAGCTCAAGTACATATTCAAGTTCCATCGGTACAAAACCTTCAAGAGACATGCAAACGAAGGGAAACTACCCGGGTACACCGTCATAGAACAGAGGTACTTTGACATCAAGAGTGCACCTGCAAATGACGATCATCCCTCCCATGACGTGTACCACGGGCAAATGTTTGTAAAGGAGGTGTACGAGACACTAAGAGCAAGCCCTCAGTGGAACGACACCCTATTCATCATCACGTATGATGAACATGGGGGTTTCTATGATCATGTGCCTACACCGGTTCGTGGAGTCCCCAGCCCTGACAGGATCGTGGGGCCGGAACCTTTCTTCTTTCAGTTTGACCGGTTGGGAGTTAGGGTTCCAACGATCATGGTCTCACCATGGATAGAGAAGGGTACAGTCGTTCATGGTCCTAATGGATCGCCATTTCTGACTTCGGAATTTGAACACTCGTCTATTCCCGCAACAGTCAAGAAGATCTTCAACCTAACTGCACCCTTCCTAACAAAGAGGGATGAATGGGCTGGTACCTTTGAAGGCATTGTCCAAACACGGACAGAACCCCGAACTGACTGCCCAGAGCAACTGCCAACACCAGTCGCCATCAGAAAGAGTGAGCCTAACGAAGATGCCAAGCTTACAGAATTTCAGCAGGAGATGATACAACTCGCGGCAGTTCTAAAAGGAGACAACATATTTACAAGTTACCCCCAAAAGACAGGGAAGGCGATGACGGTCAAGGATGGGAAGAAATACGCAGATGATGCAGTTAAAGGATTCTTTGAAGGGGGGCTTTACGCTAAGAGAATGGGAGTTAATGAGGAGCGGATTGTCCAGATGAAACCTCCCTTACTTCGAGATCGTCCAGAACTTCACCAGAACACCCATAGAAATCTGGCAGTGGATCCTCGGATTTTCTTCAGAAATTCTGTCAAGTTCTTCGGTGCTTCCGCGATCATCCTG
>Maldo_HF_14371
ATGGTTTCCGAGTCGAGCAGCGGCAGCGCTGCAACTCCTCCACCCAGCAGCCCCATCAAAACGGTGGTCGTTTTGGTCCAAGAGAACCGCTCCTTCGACCACATGCTGGGGTGGATGAAGTCCCTAAACCCCGAGATCAACGGGGTCACTGGCTCCGAATCGAACCCCATTTCCACCTCTGACGCCAACTCGACCCAAGTCTTCTTCCGCGACAACTCCGCCTACGTCGACCCTGACCCCGGCCACTCCATCCAGGCCATCTACGAGCAAATCTTCGGCGAGCCGTGGACGGAGGCCTCCGCTTCCAAAACCCTACCTCCGAAAATGAACGGTTTCGCCCAAAACGCTGAGAAGACACAAACCGGTTTAGCTGAGACGGTGATGAGTGGTTTTAAGCCAGAAAACGTCGCAGTTTACAGGGAGCTAGTGAAGGAGTTTGCAGTGTGCGACCGGTGGTTTGCGTCCATTCCGGCTTCGACGCAGCCGAACCGGCAGTACGTGCACTCTGCGACGTCGCATGGGCTGACGAGCAACGATACGCAGAAGCTGATAGAAGGGATGCCTCAAAAGACTATATTTGAGTCGTTGGACGAAGAAGGCTTTTCTTTCGGAATTTACTATCAATACCCTCCTGCTACCCTTTTGTATAGAAACCTTAGAAAGTTGAAGTACATTAAAAATTTCCATCAGTTTGATCTAACATTCAAGAAGCACTGCGAGGAGGGAAAGTTACCAAACTATGTGGTGGTGGAGCAAAGGTTCTTTGATTTGCTATCAATACCTGCGAACGATGATCATCCATCTCACGACGTCTCTGAAGGCCAGAAGTTTATAAAAGAAGTGTATGAAGCACTAAGAGCAAGTCCCCAATGGCCTGAAATGCTGTTCGTTATAATATATGACGAGCATGGTGGTTTCTACGATCACGTTCCAACACCTGTTACAGATGTTCCTAGTCCGGATGATATAGTTGGTCCCGAGCCATACAACTTTAAATTTGATCGTCTTGGTGTTCGGGTTCCAGCCATTTTAATTTCTCCGTGGATTGAACGCGGAACAGTGTTGCATGCGCCTTCAGGGCCATATCCCTCGTCACAGTTCGAGCACTCCTCAATCTCAGCAACTGTTAAGAAGATTTTCAATCTGAAAGAGTTTCTGACAAAGCGTGATGCATGGGCGGGAACCTTTGACGTTGTCCTCAATAGAACAAGTCCAAGAACTGATTGTCCAGCTACTTTGCCTGATCCTATGAAACTACGAGAGGCTGTATCTAAAGACGGGGCAAAAATAAGTGATTTTCAAGAAGAATTAGTACAATTGGCCGCGGCATTAAATGGAGACCATAGAAAAGATATATATCCTCACAAACTGGTGGAGAACATGACTGTTTCAGAGGCTGTCAAATATTGTGAAGAAGCATTTAACAAATTCTTACATGAATGTGAGAAAGCCAGGGAGAGTGGAACAGATGAATCTGAGATTGTCGTCTGTGCAACCTCACCTACACCGCCCTCCACCAAGTCCAGCAGCCCCATCAAAACGGTGGTCGTTTTGGTCCAAGAGAATCGCTCCTTCGACCACATGCTGGGATGGATGAAGTCCATAAACCCTGAAATCAACGGAGTCACTGGCTCCGAATCCAACCCCATTTCCACCTCGGACCCAAACTCCACCCAAATCTTCTTCCGCGACAACTCTGCTTACGTTGACCCGGACCCCGGCCACTCCATCCAAGCTGTGTACGAGCAAGTCTTCGGCGAGCCGTGGACTGAGGCCTCCGCTTCCAAAACCCTACCTCCTACCATGAACGGCTTCGCTCAAAACGCTGAAACAACACAAACCGGTTTAGCTGAGACCGTGATGAATGGTTTTAGGCCCGAAAACGTCCCCGTTCACAGGGAGCTGGTGAAGGAGTTTGCGGTATGTGACCGGTGGTTCGCGTCGGTGCCCGCTGCGACGCAGCCGAACCGGCAGTACATCCACTCTGCGACGTCGCATGGGTTGACGGGGAATGATAAACAGAAGCTAATTGAAGGGTTGCCTCAGAAGACAATATTTCAGTCGTTGGACGAGGAGGGCTTTTCTTTTGGGATTTACTTTCAGTCCTTTCCGTCCACTCTTTTGTACAGGAATCTAAGAAAATTGAAGTACATTGACAATTTCCATCAGTTTGATCTACAATTCAAGAAGCATTGTAAGGAGGGAAAGCTACCGAATTATGTGGTGGTGGAGCAAAGATTCTTTGATGTGTTATCAGTGCCTGCAAACGATGATCACCCATCCCATGACGTCTCTGAAGGCCAGAAGTTTATAAAAGAAGTGTACGAAGCTCTAAGAGCAAGTCCCCAGTGGAATGAAATGTTGTTCATTATAATATATGACGAGCATGGAGGTTTCTATGATCATGTTCCAACACCTGTGACAGATGTTCCTAGTCCGGATGATGTCGTTGGTCCTGAGCCATACAACTTTAAATTCGATCGTCTTGGTGTTCGTGCTCCAGCCATCTTAATTTCTCCATGGATTGAACCTGGAACAGTGTTGCATGGGCCTTCAGGGCCATATCCTTCATCAGAGTTTGAGCACTCCTCAATTCCTGCAACTGTTAAGAAAATTTTCAATCTGAAAGAGTTTCTGACTAAGCGTGACGCTTGGGCGGGAACCTTTGAGGGTGTCCTGAGTAGAACAAGCCCAAGAATTGATTGTCCAGTTACTTTGCCTGACCCGGTGAAACTACGCGAGGCTGCATCTAAAGATGGGACAAAAATTAGTGATTTTCAAGAAGAACTAATTCAATTGGCCGCTGCAATAAATGGAGACCACAGAAAGGATACATATCCTGACAAGCTGGTGGAGGACATAACTGTTTCAGAGGCTCTCAAATATGTGGAAGGAGCGTTTAAGACATTTTCAGATGAATGTGAGAAAGCCAGAAAAACTGGAACGGATGAATCTGAGATTATCGTCTGTGCAACATCACCTACACTACCAACATCCAAGTCGTTTGCTCAAAAGATATTTTCTTGTTTGGTTTGTGATAAC
>Maldo_HF_40156
ATGGCTTCCCGGCGAAAACCCATCACCTGGGCTCTCTTCTTCTTCTACCTCTTGTTGGTCTCCACCCAATTCATTGCGGCGCGCAAAACCCCCAAAATCAAAGGGCCTATCAAAACGGTGGTCGTCGTCGTCATGGAAAACCGCTCCTTTGACCACATCTTTGGCTGGCTCAAGTCGACCCGACCCGACATCGACGGCCTGAACGGGAACGAATCGAACCCGATTTCCGTCTCGCTACCGGGCTCGGCTCGAGTCCGCGTCTCAAACGACGCCTTTTTCATCGACTCCGACCCGGGTCACTCGTTTCAGGCGATTCGTGAACAGATATACGGGTCAAACGAGAGCTCCGAGAACCCGGCACCGATGAACGGGTTCGCTCAGCAGGCGGAGAGTATGGGCGAGGGGATGGCGAGGACAGTGATGAGCGGGTTCAAGCCGGAAGTCCTCCCCGTCTACACCGGGTTAGCAAACGAGTTCGCCGTGTTCGACCGGTGGTTCGCGTCCGTGCCGGCGTCGACTCAGCCGAACCGGTTCTACGTCCACTCGGCCACGTCACACGGCGCCATGAGCAACGTCCGCAAGGACCTCATCCACGGCTTCCCTCAGAAAACGATCTTCGACTCTCTGGACGAAAATGGCCTCGACTTCGGCATTTATTACCAGAACATCCCCGCCACGCTCTTCTTCAACAGCCTGAGGAAACTGAAGCACGTGAAGAAATTCCACAGCTACGCGCTGACGTTCAAGCGGCACGCGCGGCTCGGGGAGCTGCCCAACTATGCGGTGATCGAGCAGCGGTACTTCGACGTCAAGGAGCTTCCCGCCAACGACGACCATCCGTCGCATGACGTGGCGCGCGGGCAGAGGTTCGTGAAGGAGGTGTACGAGACGCTGAGGGCTAGCCCGCAGTGGAAAGAAATGGCATTGCTGATTACTTACGACGAGCACGGCGGGTTTTACGACCACGTGCCGACGCCGGTTTCGGGTGTGCCGAGCCCGGATGGGATCGAGGGGCCCGACCCGTATTATTTCCGGTTTGACCGGTTGGGTGTGCGGGTGCCGACCATACTTGTCTCGCCGTGGGTCGAAAAGGGTACCGTGATCCATGAGCCAACAGGGCCGAAACCAGATTCCCAATTTGAGCATTCATCTATCCCCGCCACTGTGAAGAAGCTATTCAATTTGAAATCGAACTTCCTGACGAAGAGAGATGCATGGGCTGGTACTTTCGAGAATTACTTTACCCTCCGCAGTACTCCTCGTGATGACTGTCCAGAAACTCTTCCAGAAGTGACGACCTCACTGAGGCCAGGCAGACCCAGAGAAGATTCGAGCCTCTCAGAGTTCCAAGTCGAGCTTATCCAGCTTGCATCCCAGCTCAATGGCGATCACGTCCTCAACACCTACCCTAATATTGGCGAGACCATGACAGTGCGTGAAGCAAACATTTACGCAGAGGATGCAGTGAAGAGGTTCCTGGAAGCCGGAAGAGCTGCTCTAAAAGCCGGAGCGAACGAGTCTGCAATTGTTACGATGAGAGCTTCGCTCACCAGCCGAGTAAACGCACAAGGTCATAGCTCCTACCTAGAAACTCACGTCGAATACTCCATCAACACCATCTACCTCCTCTTCTCCGCCTACCTAGTCTTCGTCATGCAGCTCGGCTTTGCCATGCTCTGCGCCGGCTCCGTTCGAGCCAAGAACGCCTTGAACATAATGCTCACCAACGTCGTCGATGCTGTGGTAGGTAGCCTCTCCTACTACCTCTTCGGCTTTGCCTTTGCATTCGGAGAAGGCTCAGATGCCAACCCTTTTATTGGTACAAGTTTCTTTGCTCTCAAGGACATTCCCAACTCCACCTACGACTATGACTACAGCTTCTTCCTTTTCCAATGGGCTTTTGCTATAGCTGTTGCGGGTATAACCAGTGGGTCTGTTGCCGAGCGTACCCAGTTTAGTGCGTACCTCATTTTTTCTTGCTTCCTTTCCGGGTTTGTGTACCCTGTGGTGGCTCATTGGGTGTGGTCGTCCACTGGATGGCTTAGCCCAAACTCGAGTAACTTATTGTTCACCTCTGGGGCGATTGACTTTGCCGGGAGTGGCGTGGTGCATTTGGTCGGCGGGGTTGCCGGGCTTTGGGGCTCTTTCATCGAAGGCCCCAGAGTGGGCCGATTCGACGCGTTCAGGAACGCCATACCCATTAGAGGCCATAACGCGACGCTTGTGGTGCTTGGAACGTTCTTATTGTGGTTTGGTTGGTTTGGGTTTAACCCGGGCTCGTTTGATAAGATTCTCGTGGCGTATCCGAACACAAGCGATCAAGGGAATTGGACTGGCGTGGGTCGTACGGCGGTTACGACTACGTTAGCTGGATCGACTGCTGGAATCGTAACCCTGTTCGGCCGGCGCTTGCTAGTGGGCCATTGGGATGCACTAGATGTTTGCAATGGAGTGCTTGGTGGGTTTGTAGCGATTACGTCAGGATGTGCGGTGGTTGAGCCGTGGGCTGCCATTGTTTGCGGGTTCTTCGCCGCTTGGGTCTTAATCGGGCTCAACATCTTGGCCCTAAAGCTACAATTCGATGACCCCCTAGAGGCGGCACAATTGCATGGTGGGTGTGGTGCCTGGGGTTTGATATTTACAGGGCTGTTTGCGAAAGAGGAGTTTGTGGTCCAAGCCTATAATTCCGGCGCCGTCGGTAGAGTACGGCCTTATGGTCTCTTCATGGGCGGCGGGTGGGGGCTGCTCGGAGCGCAAGTGGCTGAGCTTTTGGCCATTGTGGGCTGGGTCAGCTTGACAATGGGTCCTCTCTTCTACACCCTTCACAAGCTCAACATTTTGAGGATCTCTGTTGATGACGAAATTGCAGGTCTTGATGTTTCCAGTCATGGAGGCCATGCCTATGTTCATGCAGAAGAAGACCGTCCTCGCTTTTACGCAGACTACGTACGCATTCAAGACAATGGATCG
>Maldo_HF_41483
ATGCAAAGCCTACCCATTCAATTTCAAATCCTAAAAAACCCAGCAAAACTAAAAAACCAAAAAACTAAAATATCCAAATTTTCCCCCACCCGACTACTTCTGAATGATGTTAGCTTGAATGGGGACAAATCGAACTCGATTTCCGTCTCAGAACCCGGCTCACCCTGCGTCCGCGTCTCCAGCAATGCCTTCTTCGTTGACTTCGACCGGGGCTACCCGTTCCAGGCGAGAGACAGGTGCGGCATGGACTTGTTGGAGACAGACTACCAAATGGGGATAGAGGCGGCGACGGAAGATTCTGGTTGCATACAAGCACAGAGTAGATGGGGATGGAGTGTA
>Maldo_HF_41512
ATGGGAGCTTCAAAGACCAAAACTTTACCACATTTTCCATCATTTCGCTTCATTTTCTCACTTTTTCTCACACTTTCTGGCACTTTCCTCCCAACCCATTTCTGCTCAGCTCAGCAGCAGCAACCCATCAAAACTGTCGTCGTTTTGGTCATGGAAAACCGCTCCTTCGACCACATGCTGGGTTGGATGAAGAAATCCGTCAACCCAGCAATCAACGGCGTCACTGGCAAAGAATGTAACCCGGTCTCCACCAAACCCGCTGAGCCGACAAAATCCATTTGCTTCTCCGACGACGCCGAGTTCGTGGATCCGGATCCGCGTCACTCTTTCGAAGCGGTTGAGCAGCAGGTTTTCGGGTCGGGTCCCCTCCCGTCAATGACCGGGTTCGTCGAACAAGCATTGTCAATGTCCCAAAACCTCTCCGAAACCGTCATGAAAGGCTTCAGACCGGAATCCGTCCCGGTCTACGCGGCCCTGGTCCGCGAATTCGCGGTGTTCGATCGATGGTTCTCTTCAATTCCAGGTCCGACCCAACCGAACCGGTTGTTTGTCTACTCCGCAACTTCCCACGGATCAACCAGCCACGTCAAGAAACAATTAGCTTCCGGGTACCCACAAAAAACAATCTTCGATTCGGTCCATGAAAACGGGTTGGATTTCGGGGTGTACTTCCAGACCACCCCGACAACGATGTTCTACCGAAACATGCGGAAACTGAAGTACACTTTAAAGTTCCACCAGTACGATTTGAAGTTTAAGAAAGATGCTCGGAAGGGGAAGCTCCCGAGCTTGACGGTAATCGAACCGCGTTACTTCGACCTCAAGGGGATGCCGGCGAACGACGACCACCCGTCGCATGATGTCGCCAATGGTCAGAGGTTGGTTAAGGATGTTTATGAGACATTGAGGGCGAGTCCTCAGTGGAATGAGACGCTGTTGGTGATTACGTACGACGAGCATGGAGGGTTTTTCGATCACGTCCAGACTCCGTATGTTAATGTTCCGAACCCGGATGGGAATAGCGGTCCGGCTCCTTATTTTTTTAAGTTTGATCGGCTCGGAGTTCGGGTGCCGACGATTATGGTGTCGCCGTGGATTAAGAAGGGGACTGTGATGAGCGGTCCTCAAGGACCTACACCGAACTCTGAGTTCGAGCACTCCTCGATCCCGGCCACCATAAAGAAAATCTTCAACCTCAACTCTAACTTCTTGACTCACAGAGACGCATGGGCGGGGACGTTCGAGCAAGTTGTTGGGCAATTATCGTCTCCCAGGACTGACTGCCCAGTGACCTTGCCGGACGTAGTGCCTTTGAGGAAAACTGAGGCCAAGGAAGACGGTAATTTATCGGAGTTTCAGGGCGAGGTAGTGCAGTTAGCGGCTGTACTCAACGGCGACCACTACTTGAGCAGCTACCCGGACGAAATGAGCAAGAAGATGAGTGTGAGGGAAGCTCATGAGTATGTGAAAGGTGCAGTTTCAAGGTTCATTAGAGCAAGCAAAGAGGCTATAAAATTGGGAGCAGATGAGTCAGCAATTGTAGATATGAGATCTTCCCTCACAACTAGGTCATCAAATATTAAAAAT
>Maldo_HF_43390
ATGGCTTTCCGGCGAAAACGCATCATCTGGACTCTCTTTTTCTTCCACCTCTTGTTGGTCTCCACCCAATTCATTGCGGCACGCAAAACGCCCAAAATCAAAGGACCCATTAAAACGGTGGTCGTCGTGGTCATGGAAAACCGCTCCTTTGACCACATCTTCGGCTGGCTTAAGTCGACCCGACCTGACATCGACGGCCTGAACGGGAACGAATCGAACCCAATTTTCGTCTCGGAACCCGGCTCGCCCCGAGTCCGAGTCTCCAGCGACGCCTTCTTCGTCGACTCCGACCCAGGCCACTCGTTTCAGGCGATTCGAGAACAGATATTCGGGTCGAACGAGAGCTCTGAGAACCCGGCTCCGATGAACGGGTTCGCTCAGCAGGCGGAGAGTATGGGCGAGGGGATGGCGAGAACGGTGATGAGCGGGTTTAAGCCGGAAGTCCTCCCGGTCTACACCGAATTGGCTAACGAGTTCGCCGTGTTCGACCGGTGGTTTGCTTCCGTACCGGCGTCAACTCAGCCGAACCGGTTCTACATCCACTCGGCCACGTCACACGGCGCCATGAGCAACGTCCGCAAGGACCTCATCCACGGCTTCCCTCAGAAAACGATCTTCGACTCTCTGGACGAAAATGACCTTGACTTCGGCATTTATTACCAGAACATCCCCGCCACTCTCTTCTTCAAGAGCCTGAGGAAACTGAAGCATGTGACGAAATTCAACAGCTACGCGCTGACTTTCAAGCGGCACGCTCAGCTGGGGAAGCTGCCGAATTACGCGGTGATCGAGCAGAGGTACTTCGACGTCAAGGAGCTTCCCGCCAACGACGACCACCCGTCTCATGACGTGGCGCGCGGGCAGAGGTTCGTGAAGGAGGTGTACGAGACGCTGAGGGCGAGCCCACAGTGGAAAGAAATGGCATTGCTGATTACCTACGACGAGCACGGCGGGTTTTATGACCACGTGCCGACGCCGGTTTTGGACGTGCCGAGCCCGGATGGGATCGTGGGGAACGAACCGTATTATTTCCGGTTTGACCGGTTGGGTGTGCGGGTGCCGACCATACTCGTCTCGCCATGGGTCGAAAAGGGTACCGTGATCCATGAGCCAACAGGGCCGACGCCACATTCCCAATTTGAGCATTCGTCAATCGCCGCCACTGTAAAGAAGCTATTCAATTTGAAATCGAACTTCCTGACAAAGAGAGATGCATGGGCTGGTACTTTCGAGAATTATTTTACCCTCCGCAGTACTCCTCGTGACGACTGTCCAGAAACTCTTCCAGAGGTGACGAAGTCACTGAGGCCAGGCGGACCCAGAGAAGATTCGAGCCTCTCAGAATTCCAAGTCGAGCTGATCCAGCTTGCATCCCAGCTCAATGGCGATCATGTCCTCAAAACGTACCCTGATATCGGCGAAACCATGACAGTGCGTGAAGCCAACAGTTACGCAGAGGATGCAGTCAAGAGGTTCCTGGAAGCCGGAAGAGCTGCTCTAAAAGCCGGAGCGAACGAGTCTGCAATTGTTACAATGAGACCTTCCCTCACCAGCCGAGTTAACGTACAAGGTCATAGCTCCTACCTAGAATCTCAG
>Malba_001588
ATGGGAGCTTCAAAGACCAAAACTTTACCAAATTTTCCATCATTTCGCTTCATTTTCTCACTTTTTCTCACACTTTCCGGCACTTTCCTCCCAACCCATTTCTGCTCAGCTCAGCAGCAGCAACCCATCAAAACTGTCATCGTTTTGGTCATGGAAAACCGCTCCTTCGACCACATGCTGGGTTGGATGAAGAAATCCGTCAACCCAGCAATCAACGGCGTCACTGGCAAAGAATGTAACCCGGTCTCCACCAAACCCGCTGAGCCGACAAAATCCATCTGCTTCTCCGACGACGCCGAGTTTGTGGATCCGGATCCGGGTCACTCTTTCAAAGCGGTTGAGCAGCAGGTTTTCGGGTCGGGTCCCCTCCCGTCAATGACCGGGTTCGTCGAACAAGCATTGTCAATGTCCCAAAACCTCTCGGAAACCGTCATGAAAGGCTTCAGACCGGAATCAGTCCCGGTCTACGCGGCCCTGGTCCGCGAATTCGCGGTGTTCGATCGATGGTTCTCTTCAATTCCAGGTCCGACCCAACCGAACCGGTTGTTTGTCTACTCCGCAACTTCCCACGGATCAACCAGCCACGTCAAGAAACAATTAGCTTCCGGGTACCCACAAAAAACAATCTTCGATTCGGTCCATGAAAACGGGTTGGATTTCGGGGTGTACTTCCAGACCACCCCGACAACGATGTTCTACCGAAACATGCGGAAACTGAAGTACACTTTAAAGTTCCACCAGTACGATTTGAAGTTTAAGAAAGATGCTCGGAAGGGGAAGCTCCCGAGCTTGACGGTAATCGAACCGCGTTACTTCGACCTCAAGGGGATGCCGGCGAACGACGACCACCCGTCGCATGATGTCGCCAATGGTCAGAGGTTGGTTAAGGATGTTTATGAGACATTGAGGGCGAGTCCTCAGTGGAATGAGACGCTGTTGGTGATTACGTACGACGAGCATGGCGGGTTTTTCGATCACGTCCAGACTCCGTATGTTAATGTTCCGAACCCGGATGGGAATAGCGGTCCGGCTCCTTATTTTTTTAAGTTTGATCGGCTCGGAGTTCGGGTGCCGACGATTATGCTGTCGCCGTGGATTAAGAAGGGGACTGTGATGAGCGGTCCTCAAGGACCTACACTGAACTCTGAGTTCGAGCACTCCTCGATCCCGGCCACCATAAAGAAAATCTTCAACCTCAACTCTAACTTCTTGACTCACAGAGACGCATGGGCGGGGACGTTCGAGCAAGTTGTTGGGCAATTATCTTCTCCCAGGACTGACTGCCCAGTGACCTTGCCGGACGTAGTGCCTTTGAGGAAAACTGAGGCCAAGGAAGACGGTAATTTATCGGAGTTTCAGGGCGAGGTAGTGCAGTTAGCGGCTGTACTCAACGGCGACCACTACTTGAGCAGCTACCCGGACGAAATGAGCAAGAAGATGAGTGTGAGGGAAGCTCATGAGTATGTGAAAGGTGCAGTTTCAAGGTTCATTAGAGCAAGCAAAGAGGCTATAAAATTGGGAGCAGATGAGTCAGCAATTGTAAATATGAGATCTTCCCTCACAACTAGGTCATCAAATATTAAAAAT
>Malba_005376
ATGGTGAAATCATATGGAGATAAGGGAAACATCATGAATCTAAGAAAATTGAAGCACATCGACAATTTCCATCAGTTTGATCTACAATTCAAGAAGCATTGTAAGGAGGGAAAGCTACCGAATTATGTGGTGGTGGAGCAAAGATTCTTTGATGTGTTATCAGTGCCTGCAAACGATGATCACCCATCCCATGACGTCTCTGAAGGCCAGAAGTTTATAAAAGAAGTGTACGAAGCTCTAAGAGCAAGTCCCCAGTGGAATGAAATGTTGTTCATTATAATATATGACGAGCATGGAGGTTTCTATGATCATGTTCCAACACCTGTGACAGATGTTCCTAGTCCGGATAATGTTGTTGGTCCTGAGCCATACAACTTTAAATTCGATCGTCTTGGTGTTCGTGTTCCAGCCATCTTAATTTCTCCATGGATTGAACCTGGAACAGTGTTGCATGGGCCTTCAGGGCCATATCCTTCATCAGAGTTTGAGCACTCCTCAATTCCTGCAACTGTTAAGAAAATTTTCAATTTGAAAGAGTTTCTGACTAAGCGTGACGCTTGGGCGGGAACCTTTGAGGGTGTCCTGAGTAGAACAAGCCCAAGAACTGATTGTCCAGTTACTTTGCCTGACCCGGTGAAACTACGCGAGGCTGCATCTAAAGATGGGACAAAAATTAGTGATTTTCAAGAAGAACTAATTCAATTGGCAGCGGCAATAAATGGAGACCACAGAAAGGATACATATCCTGACAAGCTGGTGGAGGACATAACTGTTTCAGAGGCTCTCAAATATGTGGAAGGAGCGTTTAAGACATTTTCAGATGAATGTGAGAAAGCCAGAAAAACTGGAACGGATGAATCTGAGATTATCGTCTGTGCAACATCACCTACACTACCAACATCCAAGTCGTTTGCTCAAAAGATATTTTCTTGTTTGGTTTGTGATAAC
>Malba_005377
ATGCTGGGGTGGATGAAGTCCCTAAACCCCGAGATCAACGGGGTCACTGGCTCCGAATCGAACCCCATTTCCACCTCTGACGCCAACTCGACCCAAGTCTTCTTCCGCGACAACTCCGCCTACGTCGACCCTGACCCCGGCCACTCCATCCAAGCCATCTACGAGCAAGTCTTCGGCGAGCCGTGGACGGAGGCCTCCGCTTCCAAAACCCTAACTCCGAAAATGAACGGTTTCGCCCAAAACGCTGAGAAGACACAAACCGGTTTAGCTGAGACGGTGATGAGTGGTTTTAAGCCAGAAAACGTCGCAGTTTACAGGGAGCTAGTGAAGGAGTTTGCAGTGTGCGACCGGTGGTTTGCGTCCATTCCGGCTTCGACGCAGCCGAACCGGCAGTACGTGCACTCTGCGACGTCGCATGGGCTGACGAGCAACGATACGCAGAAGCTGATAGAAGGGATGCCTCAAAAGACTATATTTGAGTCGTTGGACGAAGAAGGCTTTTCTTTCGGAATTTACTACCAATACCCTCCTGCTACCCTTTTGTATAGAAACCTTAGAAAGTTGAAGTACATTAAAAATTTCCATCAGTTTGATCTAACATTCAAGAAGCACTGCGAGGAGGGAAAGTTACCAAACTATGTGGTGGTGGAGCAAAGGTTCTTTGATTTGCTATCAATACCTGGGAACGATGATCATCCATCTCACGACGTCTCTGAAGGCCAGAAGTTTATAAAAGAAGTGTATGAAGCACTAAGAGAAAGTCCCCAATGGCCTGAAATGCTGTTCGTTATAATATATGACGAGCATGGTGGTTTCTACGATCACGTTCCAACACCTGTTACAGATGTTCCTAGTCCGGATGATATAGTTGGTCCCGAGCCATACAAGTTTAAATTTGATCGTCTTGGTGTTCGGGTTCCAGCCATTTTAATTTCTCCGTGGATTGAACGCGGAACAGTGTTGCATGCGCCTTCAGGGCCATATCCCTCGTCACAGTTCGAGCACTCCTCAATCTCAGCAACTGTTAAGAAGATTTTCAATCTGAAAGAGTTTCTGACAAAGCGTGATGCATGGGCGGGAACCTTTGACGTTGTCCTCAATAGAACAAGTCCAAGAACTGATTGTCCAGCTACTTTGCCTGATCCTATGAAACTACGAGAGGCTGTATCTAAAGACGGGGCAAAAATAAGTGATTTTCAAGAAGAATTAGTACAATTGGCCGCGGCATTAAATGGAGACCATAGAAAAGATATATATCCTCACAAACTGGTGGAGAACATGACTGTTTCAGAGGCTGTCAAATATTGTGAAGAAGCATTTAACAAATTCTTACATGAATGTGAGAAAGCCAGGGAGAGTGGAACAGATGAATCTGAGATTGTCGTCTGTGCAACCTCACCTACACCGCCCTCCATCAAGTCGTTTGCTCAAAAAATATTTTCTTGTTTGGTTTGTGATCAT
>Malba_008191
ATGGTCGCCGCCGCTTCCACAACCACCATTTCAATCCTCCTTCTGCTGCTCATAGGACTCAACAGTCCAGTCCATGCCAATCCCATCAAAACCATAGTTGTTATAGTGATGGAGAACAGGTCATTCGACCACATGCTGGGGTGGATGAAGAAAATCAACCCTGAAATCAACGGCGTGGATGGCTCCGAGGCCAACCCTCTCTCCACCACCGACCCCAACTCCAAGCGCTTCTTCTTCAACAACGAGTCTCACTATGTGGACCCTGATCCTGGCCACTCCTTCCAAGCCATCCGAGAGCAGATATTCGGGTCGGATAACACGTCGGCCGACCCTCCACCCATGAATGGCTTTGCTCAGCAGGCTTACTCCATGGACAACACCACCGCCCTGTCTCAGGATGTTATGAATGGATTCAACCCTGACATGGTTGCTGTCTACAAAACTCTTGTTTCTGAATTTGCTGTCTTTGACAGGTGGTTCGCCTCAGTGCCATCCTCAACACAGCCAAATCGGCTCTACGTGCATTCAGGGACATCAGCTGGTGCAACAAGCAACATCCCAGCCCTTCTCGCCAAAGGGTACCCTCAAAGAACCATCTTCGAGAACCTTGACGACGCCGGAATATCCTTTGGAATATACTACCAAAACATCCCATCGACATTGTTCTATAGGAACCTGAGGAAGCTCAAGTACATAGGTAAGTTCCATTTGTACGACACCTTCAAGAGCCATGCAAAGGAAGGGAAACTGCCCGGGTATACCGTCATAGAACAGAGGTACTTCGATGTCAAGAGTGCACCAGCAAATGATGATCATCCCTCCCATGACGTGTACCACGGGCAGATGTTTGTGAAGGAGGTGTATGAGACACTGAGAGCAAGCCCTCAGTGGAACAACACCCTGATGATCATCACGTATGATGAACATGGCGGTTTTTATGACCACGTCCCTACGCCGGTTCGTGGGGTCCCCAGCCCAGACGGGATCGTGGGGCCGGAGCCTTTCTTGTTTCAGTTCAACCGTTTGGGAGTTAGGGTTCCAACGATCATGGTCTCACCATGGATAGAGAAGGGTACAGTCATCCATGGGCCTAATGGATCACCATCTCCAACTTCGGAATTTGAACATTCATCTATTCCAGCAACAGTCAAGAAGATCTTCAACCTAACCGCACCCTTCCTCACGAAGAGGGATGAATGGGCCGGCACCTTCGAAAGCATTGTCCAAACGCGGACAGAACCCAGAACTGACTGCCCAGAGCAACTACCGACGCCAGTTGCCATCAGAAAGGGTGAGCCTAATGAAGATGCCAAGCTTACTGAATTTCAACAGGAGATGATGCAACTCGCAGCAGTTCTGAAAGGAGACAACATATTTACAAGTTACCCGGAAAAGACGGGGAAGGAGATGACTGTCAAGGATGGGAAGAAATACGCCGATGATGCAGTTAAACGATTCTTTGAAGCGGGGCTTTATGCTAAAAGAATGGGAGTTAACGAGGAACAGATTGTCCAGATGAGGCCCTCCCTTACTTCGAGATCATCCAAAACTTCACCAGAACACCCA
>Malba_012541
ATGGCAGTCGCCGCCGCCATTTCCGTCCTTCTCCAACTGCTCGTAGGACTCTATAGTCCAGTCCATGCCAATCCCATAAAAAACATAGTTGTTCTAGTGATGGAGAACAGGTCGTTCGACCACATGCTAGGGTGGATGAAGAAAATCAACCCAGAAATCAACGGAGTGGACGGCTCCGAGTCCAACCCTCTCTCCACCACCGACCCCAACTCCAAGCGCTTCTTCTTCAAGAACGAGTCTCTCTATGTGGACCCTGATCCTGGTCACTCCTTCCAAGCCATCCGAGAGCAGATATTCGGGTCGGATAACACGGCGTCCGACCAGCCTCCCATGAATGGGTTTGCTCAGCAGGCTTACTCCATGGACAACACCACCGCCATGTCTCAGGACGTTATGAATGGATTCGATCCTGATATGGTTGCTGTCTACAAAACTCTTGTTTCTGAATTTGCCGTCTTTGACAGGTGGTTCGCCTCACTGCCAACCTCAACACAGCCGAATCGGCTCTACGTGCATTCAGGGACATCAGCTGGTGCAACAAGCAACATCCCAGCCCTTCTCGCCAAGGGTTACCCTCAAAGAACCATCTTCCAGAACCTCGAAGACGCGGGAATATCCTTCGGGATATACTACCAAAACATTCCATCTACATTGTTCTACAGGAACTTGAGGAAGCTCAAGTATATATTCAAGTTCCATCGGTACAAAACCTTCAAGAGACATGCAAACGAAGGGAAACTACCCGGGTACACCGTCATAGAACAGAGGTACTTTGACATCAAGAGTGCACCTGCAAATGACGATCATCCCTCCCATGACGTGTACCACGGGCAAATGTTTGTAAAGGAGGTGTACGAGACACTAAGAGCAAGCCCTCAGTGGAACGACACCCTATTCATCATCACGTATGATGAACATGGGGGTTTCTATGATCATGTGCCTACACCGGTTCGTGGAGTCCCCAGCCCTGACAGGATCGTGGGGCCGGAACCTTTCTTCTTTCAGTTTGACCGGTTGGGAGTTAGGGTTCCAACTATCATGGTCTCACCATGGATAGAGAAGGGTACAGTCGTTCATGGTCCTAATGGATCGCCATTTCTGACTTCGGAATTTGAACACTCGTCTATTCCCGCAACAGTCAAGAAGATCTTCAACCTAACTGCACCCTTCCTAACAAAGAGGGATGAATGGGCTGGTACCTTTGAAGGCATTGTCCAAACACGGACAGAACCCCGAACTGACTGCCCAGAGCAACTGCCAACACCAGTCGCCATCAGAAAGAGTGAGCCTAACGAAGATGCCAAGCTTACAGAATTTCAGCAGGAGATGATACAACTCGCGGCAGTTCTAAAAGGAGACAACATATTTACAAGTTACCCCCAAAAGACAGGGAAGGCGATGACGGTCAAGGATGGGAAGAAATACGCAGATGATGCAGTTAAAGGATTCTTTGAAGGGGGGCTTTACGCTAAGAGAATGGGAGTTAATGAGGAGCAGATTGTCCAGATGAAACCTCCCTTACTTCGAGATCGTCCAGAATTTCACCAGAACACCCATAGAAATCTGGCAGTGGATCCTCGGGTGCATATG
>Malba_019207
ATGGCTTTCCGGCGAAAACGCATCATCTGGGCTCTCTTTTTCTTCCACCTCTTGTTGGTCTCCACCCAATTCATTGCGGCACGCAAAACGCCCAAAATCAAAGGACCCATTAAAACGGTGGTTGTCGTGGTCATGGAAAACCGCTCCTTTGACCACATCTTCGGCTGGCTTAAGTCGACCCGACCTGACATCGACGGCCTGAACGGGAACGAATCGAACCCAATTTCCGTCTCGGAACCCGGCTCGCCCCGAGTCCGAGTCTCCAGCGACGCCTTCTTCGTCGACTCCGACCCAGGCCACTCGTTTCAGGCGATTCGAGAACAGATATTCGGGTCGAACGAGAGCTCCGAGAACCCGGCTCCGATGAACGGGTTCGCTCAGCAGGCGGAGAGTATGGGCGAGGGGATGGCGAGAACGGTGATGAGCGGGTTTAAGCCGGAAGTCCTCCCGGTCTACACCGAGTTGGCTAACGAGTTCGCCGTGTTCGACCGATGGTTTGCTTCCGTACCGGCGTCAACTCAGCCGAACCGGTTCTACATCCACTCGGCCACGTCACACGGCGCCATGAGCAACGTCCGCAAGGACCTCATCCACGGCTTCCCTCAGAAAACGATCTTCGACTCTCTGGACGAAAATGACCTTGACTTCGGCATTTATTACCAGAACATCCCCGCCACGCTCTTCTTCAAGAGCCTGAGGAAACTGAAGCATGTGACGAAATTCAACAGCTACGCGCTGACTTTCAAGCGGCACGCTCAGCTGGGGAAGCTGCCGAATTACGCGGTGATCGAGCAGAGGTACTTCGACGTCAAGGAGCTTCCCGCCAACGACGACCACCCGTCGCATGACGTGGCGCGCGGGCAGAGGTTCGTGAAGGAGGTGTACGAGACGCTGAGGGCGAGCCCGCAGTGGAAAGAATTGGCATTGCTGATTACTTACGACGAGCACGGCGGGTTTTATGACCACGTGCCGACGCCGGTTTCAGACGTGCCGAGCCCGGATGGGATCGTGGGGAACGAACCGTATTATTTCCGGTTTGACCGGTTGGGTGTGCGGGTGCCGACCATACTCGTCTCGCCATGGGTCGAAAAGGGTACCGTGATCCATGAGCCAACAGGGCCGACGCCACATTCCCAATTTGAGCATTCGTCAATCGCCGCCACTGTAAAGAAGCTATTCAATTTGAAATCGAACTTCCTGACAAAGAGAGATGCATGGGCTGGTACTTTCGAGAATTATTTTACCCTCCGCAGTACTCCTCGTGACGACTGTCCAGAAACTCTTCCAGAGGTGACGAAGTCGCTGAGGCCAGGCGGACCCAGAGAAGATTCGAGCCTCTCAGAATTCCAAGTCGAGCTGATCCAGCTTGCATCCCAGCTCAATGGCGATCATGTCCTCAAAACCTACCCTGATATCGGCGAAACCATGACAGTGCGTGAAGCCAACAGTTACGCAGAGGATGCAGTCAAGAGGTTCCTGGAAGCCGGAAGAGCTGCTCTAAAAGCCGGAGCGAACGAGTCTGCAATTGTTACAATGAGACCTTCCCTCACCAGCCGAGTTAACGTACAAGGTCATAGCTCCTACCTAGAATCTCAG
>Malba_022803
ATGGCTTCCCGCCGAAAACCCATCTCCTGGGCTCTCTTCTTCTTCTACCTCTTGTTGGTCTCCACCCAATTCATTGCGGCGCGCAAAACCCCCAAAATCAAAGGGCCTATCAAAACGGTGGTCGTCGTCGTCAAGGAAAACCGCTCCTTTGACCACATCTTTGGCTGGCTCAAGTCGACCCGACCCGACATCGACGGCCTGAACGGGAACGAATCGAACCCGATTTCCGTCTCGCTACCGGGCTCGGCTCGAGTCCGCGTCTCAAACGACGCCTTTTTCATCGACTCCGACCCGGGTCACTCGTTTCAGGCGATTCGTGAACAGATATACGGGTCAAACGAGAGCTCCAAGAACCCGGCACCGATGAACGGGTTCGCTCAGCAGGCGGAGAGTATGGGCGAGGGGATGGCGAGGACAGTGATGAGCGGGTTCAAGCCGGAAGTCCTCCCCGTCTACACCGGGTTAGCAAACGAGTTCGCCGTGTTCGACCGGTGGTTCGCGTCCGTGCCGGCGTCGACTCAGCCGAACCGGTTCTACGTCCACTCGGCCACGTCACACGGCGCCATGAGCAACGTCCGCAAGGACCTCATCCACGGCTTCCCTCAGAAAACGATCTTCGACTCTCTGGACGAAAATGGCCTCGACTTCGGCATTTATTACCAGAACATCCCCGCCACGCTCTTCTTCAACAGCCTGAGGAAACTGAAGCACGTGAAGAAATTCCACAGCTACGCGCTGACGTTCAAGCGGCACGCGCGGCTCGGGAAGCTGCCCAACTATGCGGTGATCGAGCAGCGGTACTTCGACGTCAAGGAGCTTCCCGCCAACGACGACCATCCGTCGCATGACGTGGCGCGCGGGCAGAGGTTCGTGAAGGAGGTGTACGAGACGCTGAGGGCTAGCCCGCAGTGGAAAGAAATGGCATTGCTGATTACTTACGACGAGCACGGCGGGTTTTACGACCACGTGCCGACGCCGGTTTCGGGTGTGCCGAGCCCGGATGGGATCGAGGGGCCCGACCCGTATTATTTCCGGTTTGACCGGTTGGGTGTGCGGGTGCCGACCATACTTGTCTCGCCGTGGGTCGAAAAGGGTACCGTGATCCATGAGCCAACAGGACCGAAACCAGATTCCCAATTTGAGCATTCGTCTATCCCCGCCACTGTGAAGAAGCTTTTCAATTTGAAATCGAACTTCCTGACGAAGAGAGATGCATGGGCTGGTACTTTCGAGAATTACTTTACCCTCCGCAGTACTCCTCGTGATGACTGTCCAGAAACTCTTCCAGAAGTGACGACCTCACTGAGGCCAGGCGGACCCAGAGAAGATTCGAGCCTCTCAGAGTTCCAAGTCGAGCTTATCCAGCTTGCATCCCAGCTCAATGGCGATCACGTCCTCAACACCTACCCTAATATTGGCGAGACCATGACAGTGCGTGAAGCAAATATTTACGCAGAGGATGCAGTGAAGAGGTTCCTGGAAGCCGGAAGAGCTGCTCTAAAAGCCGGAGCGAACGAGTCTGCAATTGTTACGATGAGAGCTTCGCTCACCAGCCGAGTAAACGCACAAGGTCATAGCTCCTACCTAGAAACTCAG
>Malba_040622
ATGGGAGCTTCCAAGACCAAAACTTTCCCACATTTTCCATCGTTTTCCTTCGTTTTCTCACTCTTTCTCACTCTCTCATCGACTTTCCGGCCAACCCATTTCTGCTCTGCCCAGCAGCAGCAACCCATCAAAACCATCGTCGTTTTGGTCATGGAGAACCGCTCCTTCGACCACATGCTGGGTTGGATGAAAAAATCCGTTAACCCAGCAATCAACGGCGTCACTGGCAAAGAATGCAACCCGGTTTCAACCAAACCCGCCGACCCGGAAAAATCCATCTGTTTCTCCGACGACGCCGAGTTCGTGGATCCGGATCCGGGTCACTCATTCGAAGCGGTCGAGCAGCAGGTATTCGGGTCGGGTTCCCTCCCTTCGATGACCGGGTTCGTCGAACAAGCATTGTCAATGTCCCCAAACCTCTCCGAAACCGTTATGAAAGGCTTCAGACCGGAATCCGTTCCGGCCTACGCGGCCCTGGTCAGCGAATTCGCGGTGTTCGACCGGTGGTTCTCTTCAATTCCCGGTCCGACTCAACCCAATCGGCTGTTCGTCTACTCCGCTACTTCCCACGGCTCGACCAGCCACGTCAAGAAACAATTAGCTTCCGGGTACCCACAAAAAACAATCTTCGATTCGGTCCATGAAAACGGGTTGGATTTCGGTGTCTACTTCCAGAACATCCCGACAACAATGTTCTACCGAAACATGCGGAAACTGAAGTACATTTTTAAGTTCCACCAGTACGATTTGAAGTTCAAGAAAGACGCTCGGAAGGGGAAGCTCCCGAGCTTGACGGTGATCGAACCGAGTTACTTCGACCTTAAGGGGATGCCGGCGAACGACGACCACCCGTCCCATGATGTCGCCAACGGTCAGAGGCTGGTTAAGGAAGTTTATGAGACGTTGAGGGCGAGTCCTCAGTGGAACGAGACGCTTTTGGTGATCACGTACGACGAGCATGGCGGGTTTTTCGATCATGTCAAGACTCCGTATGTTAATGTTCCGAACCCGGACGGGAATAGCGGTCCGGCTCCTTCTTTTTTTAAGTTCGATCGGCTCGGAGTTCGCGTGCCGACGATTATGGTGTCGCCGTGGATTAAGAAGGGGACTGTGATGAGTGGTCCTCAAGGACCTACACCGAACTCCGAGTTTGAGCACTCTTCAATCCCCGCCACCATAAAGAAAATGTTCAACCTCAGCTCTAACTTCTTAACTCACAGAGACGCATGGGCGGGGACATTTGAGCAAGTTGTTGGGCAATTATCTTCTCCCAGAACTGACTGCCCAGTGACCTTGCCGGACGTAGTGCCTCTGAGGAAAACGGAGGCCAAGGAAGACAGTAGTTTATCCGAGTTTCAGGGGGAGGTAGTGCAGTTAGCGGCCGTGCTCAACGGCGACCACTTCTTGAGCAGCTACCCGGACGAAATGAGCAAGAAGATGAGTGTGAGGGAAGCTCATGGGTACGTGAAAGGTGCAGTTTCAAGGTTCGTTAGAGCAAGCAAAGAGGCTATAAAACTGGGAGCAGAAGAGTCAGCAATTGTAGATATGAGATCTTCCCTCACAACTAGGTCCTCAAATATTAAAAAT
>Malba_045280
ATGGTTTCAGAGTCAAGCAGCAGCGGCCCCATCAAAACGGTGGTCGTTTTGGTCCAAGAGAACCGCTCCTTCGACCACATGCTGGGATGGATGAAGTCCATAAACCCTGAAATCAACGGAGTCACTGGCTCCGAATCCAACCCCATTTCCACCTCGGAACCAAACTCCACCCAAATCTTCTTCCGCGACAACTCTGCTTACGTTGACCCGGACCCCGGCCACTCCATCCAAGCTGTGTACGAGCAAGTCTTCGGCGAGTCGTGGACTGAGGCCTCCGCTTCCAAAACCCTACCTCCTACCATGAACGGCTTCGCTCAAAACGCTGAAACAACACAAACCGGTTTAGCTGAGACCGTGATGAATGGTTTTAGGCCCGAAAACGTCCCCGTTCACAGGGAGCTGGTGAAGGAGTTTGCGGTATGTGACCGGTGGTTCGCGTCGGTGCCCGCTGCGACGCAGCCGAACCGGCAGTACATCCACTCTGCGACGTCGCATGGGTTGACGGGGAATGATAAACAGAAGCTAATTGAAGGGTTGCCTCAGAAGACAATATTTCAGTCGTTGGACGAGGAGGGCTTTTCTTTTGGGATTTACTTTCAGTCCTTTCCGTCCACTCTTTTGTACAGG
>Malsi_03g006290
ATGGCTTCCCGGCGAAAACCCATCACCTGGGCTCTCTTCTTCTTCTACCTCTTGTTGGTCTCCACCCAATTCATTGCGGCGCGCAAAACCCCCAAAATCAAAGGGCCTATCAAAACGGTGGTCGTCGTCGTCATGGAAAACCGCTCCTTTGACCACATCTTTGGCTGGCTCAAGTCGACCCGACCCGACATCGACGGCCTGAACGGGAACGAATCGAACCCGATTTCCGTCTCGCTACCGGGCTCGGCTCGAGTCCGCGTCTCAAACGACGCCTTTTTCATCGACTCCGACCCGGGTCACTCGTTTCAGGCGATTCGTGAACAGATATTCGGGTCAAACGAGAGCTCCGAGAACCCGGCACCGATGAACGGGTTCGCTCAGCAGGCGGAGAGTATGGGCGAGGGGATGGCGAGGACAGTGATGAGCGGGTTCAAGCCGGAAGTCCTCCCCGTCTACACCGGGTTAGCAAACGAGTTCGCCGTGTTCGACCGGTGGTTCGCGTCCGTGCCGGCGTCGACTCAGCCGAACCGGTTCTACATCCACTCGGCCACGTCACACGGCGCCATGAGCAACGTCCGCAAGGACCTCATCCACGGCTTCCCTCAGAAAACGATCTTCGACTCTCTGGACGAAAATGGCCTCGACTTCGGCATTTATTACCAGAACATCCCCGCCACGCTCTTCTTCAACAGCCTGAGGAAACTGAAGCACGTGAAGAAATTCCACAGCTACGCGCTGACGTTCAAGCGGCACGCGCGGCTCGGGAAGCTGCCCAACTATGCGGTGATCGAGCAGCGGTACTTCGACGTCAAGGAGCTTCCCGCCAACGACGACCACCCGTCGCATGACGTGGCGCGCGGGCAGAGGTTCGTGAAGGAGGTGTACGAGACGCTGAGGGCTAGCCCGCAGTGGAAAGAAATGGCATTGCTGATTACTTACGACGAGCACGGCGGGTTTTACGACCACGTGCCGACGCCGGTTTCGGGTGTGCCGAGCCCGGATGGGATCGAGGGGCCCGACCCGTATTATTTCCGGTTTGACCGGTTGGGTGTGCGGGTGCCGACCATACTTGTCTCGCCGTGGGTCGAAAAGGGTACCGTGATCCATGAGCCAACAGGGCCGAAACCAGATTCCCAATTTGAGCATTCATCTATCCCCGCCACTGTGAAGAAGCTATTCAATTTGAAATCGAACTTCCTGACGAAGAGAGATGCATGGGCTGGTACTTTCGAGAATTACTTTACCCTCCGCAGTACTCCTCGTGATGACTGTCCAGAAACTCTTCCAGAAGTGACGACCTCACTGAGGCCAGGCAGACCCAGAGAAGATTCGAGCCTCTCAGAGTTCCAAGTCGAGCTTATCCAGCTTGCATCCCAGCTCAATGGCGATCACGTCCTCAACACCTACCCTAATATTGGCGAGACCATGACAGTGCGTGAAGCAAACATTTACGCAGAGGATGCAGTGAAGAGGTTCCTGGAAGCCGGAAGAGCTGCTCTAAAAGCCGGAGCGAACGAGTCTGCAATTGTTACGATGAGAGCTTCGCTCACCAGCCGAGTAAACGCACAAGGTCATAGCTCCTACCTAGAAACTCAG
>Malsi_03g014530
ATGGCCGCCGCCCCTTCCACAACCACCATTTCAATCCTCCTTCTGCTGCTCATAGGACTCAACAGTCCAGTCCATGCCAATCCCATCAAAACCATAGTTGTTATAGTGATGGAGAACAGGTCATTCGACCACATGCTGGGGTGGATGAAGAAAATCAACCCTGAAATCAACGGCGTGGATGGCTCCGAGGCCAACCCTCTCTCCACCACCGACCCCAACTCCAAGCGCTTCTTCTTCAACAACGAGTCTCACTATGTGGACCCTGATCCTGGCCACTCCTTCCAAGCCATCCGAGAGCAGATATTCGGGTCGGATAACACGTCGGCCGACCCTCCACCCATGAATGGCTTTGCTCAGCAGGCTTACTCCATGGATAACACCACCGCCCTGTCTCAGGATGTTATGAATGGATTCAACCCTGACATGGTTGCTGTCTACAAAACTCTTGTGGTTCGCCTCAGTGCCATCCTCAACACAGCCAAATCGGCTCTACGGACATCAGCTGGTGCAACAAGCAACATCCCAGCCCTTCTCGCCAAAGGGTACCCTCAAAGAACCATCTTCGAGAACCTCGACGACGCCGGAATATCCTTTGGAATATACTACCAAAACATCCCATCGATATTGTTCTATAAGAACCTGAGGAAGCTCAAGTACATAGGTAAGTTCCATTTGTACGACACCTTCAAGAGCCATGCAAAGGAAGGGAAACTGCCCGGGTACACCGTCATAGAACAGAGGTACTTCGATGTCAAGAGTGCACCAGCAAATGATGATCATCCCTCCCATGACGTGTACCACGGGCAGATGTTTGTGAAGGAGGTGTATGAGACACTGAGAGCAAGCCCTCAGTGGAACAACACCCTGATGATCATCACGTATGATGAACATGGCGGTTTCTATGACCACGTCCCTACGCCGGTTCGTGGGGTCCCCAGCCCAGACGGGATCGTGGGGCCGGAGCCTTTCTTGTTTCAGTTCAACCGTTTGGGAGTTAGGGTTCCAACGATCATGGTCTCACCATGGATAGAGAAGGGTACAGGTGAGTAC
>Malsi_06g013070
ATGGGAGCTTCCAAGACCAAAACTTTCCCACATTTTCCATCGTTTTCCTTCGTTTTCTCACTCTTTCTCACTCTCTCATCGACTTTCCGGCCAACCCATTTCTGCTCTGCCCAGCAGCAGCAACCCATCAAAACCATCGTCGTTTTGGTCATGGAGAACCGCTCCTTCGACCACATGCTGGGTTGGATGAAAAAATCCGTTAACCCAGCAATCAACGGCGTCACTGGCAAAGAATGCAACCCGGTTTCAACCAAACCCGCCGACCCGGAAAAATCCATCTGTTTCTCCGACGACGCCGAGTTCGTGGATCCGGATCCGGGTCACTCATTCGAAGCGGTCGAGCAGCAGGTATTCGGGTCGGGTTCCCTCCCTTCGATGACCGGGTTCGTCGAACAAGCATTGTCAATGTCCCCAAACCTCTCCGAAACCGTTATGAAAGGCTTCAGACCGGAATCCGTTCCGGCCTACGCGGCCCTGGTCAGCGAATTCGCGGTGTTCGACCGGTGGTTCTCTTCAATTCCCGGTCCGACTCAACCCAATCGGCTGTTCGTCTACTCCGCTACTTCCCACGGCTCGACCAGCCACGTCAAGAAACAATTAGCTTCCGGGTACCCACAAAAAACAATCTTCGATTCCGTCCATGAAAACGGGTTGGATTTCGGTGTCTACTTCCAGAACATCCCGACAACAATGTTCTACCGAAACATGCGGAAACTGAAGTACATTTTCAAGTTCCACCAGTACGATTTGAAGTTCAAGAAAGACGCTCGGAAGGGGAAGCTCCCGAGCTTGACGGTGATCGAACCGAGTTACTTCGACCTTAAGGGGATGCCGGCGAACGACGACCACCCGTCCCATGATGTCGCCAACGGTCAGAGGCTGGTTAAGGAAGTTTATGAGACGTTGAGGGCGAGTCCTCAGTGGAACGAGACGCTTTTGGTGATCACGTACGACGAGCATGGCGGGTTTTTCGATCATGTCAAGACTCCGTATGTTAATGTTCCGAACCCGGACGGGAATAGCGGTCCGGCTCCTTCTTTTTTTAAGTTCGATCGGCTCGGAGTTCGCGTGCCGACGATTATGGTGTCGCCGTGGATTAAGAAGGGGACTGTGATGAGCGGTCCTCAAGGACCTTCACCGAACTCCGAGTTTGAGCACTCTTCAATCCCCGCCACCATAAAGAAAATGTTCAACCTCAGCTCTAACTTCTTAACTCACAGAGACGCATGGGCGGGGACGTTTGAGCAAGTTGTTGGGCAATTATCTTCTCCCAGAACTGATTGCCCAGTGACCTTGCCGGACGTAGTGCCTCTGAGGAAAACGGAGGCCAAGGAAGACAGTAGTTTATCCGAGTTTCAGGGGGAGGCAGTGCAGTTAGCGGCCGTGCTCAACGGCGACCACTTCTTGAGCAGCTACCCGGATGAAATGAGCAAGAAGATGAGTGTGAGGGAAGCTCATGGGTACGTGAAAGGTGCAGTTTCAAGGTTCGTTAGAGCAAGCAAAGAGGCTATAAAACTGGGAGCAGAAGAGTCAGCAATTGTAGATATGAGATCTTCCCTCACAACTAGGTCCTCAAATATTAAAGAT
>Malsi_07g006740
ATGGTTTCCGAGTCGAGCAGCGGCAGCGCTGCAACTCCTCCACCCAGCAGCCCCATCAAAACGGTGGTCGTTTTGGTCCAAGAGAACCGCTCCTTCGACCACATGCTGGGGTGGATGAAGTCCCTAAACCCCGAGATCAACGGGGTCACTGGCTCCGAATCGAACCCCATTTCCACCTCTGACGCCAACTCGACCCAAGTCTTCTTCCGCGACAACTCCGCCTACGTCGACCCTGACCCCGGCCACTCCATCCAAGCCATCTACGAGCAAGTCTTCGGCGAGCCGTGGACGGAGGCCTCCGCTTCCAAAACCCTACCTCCGAAAATGAACGGTTTCGCCCAAAACGCTGAGAAGACACAAACCGGTTTAGCTGAGACGGTGATGAGTGGTTTTAAGCCAGAAAACGTCGCAGTTTACAGGGAGCTAGTGAAGGAGTTTGCAGTGTGCGACCGGTGGTTTGCGTCCATTCCGGCTTCGACGCAGCCGAACCGGCAGTACGTGCACTCTGCGACGTCGCATGGGCTGACGAGCAACGATACGCAGAAGCTGATAGAAGGGATGCCTCAAAAGACTATATTTGAGTCGTTGGACGAAGAAGGCTTTTCTTTCGGAATTTACTATCAATACCCTCCTGCTACCCTTTTGTATAGAAACCTTAGAAAGTTGAAGTACATTAAAAATTTCCATCAGTTTGATCTAACATTCAAGAAGCACTGCCAGGAGGGAAAGTTACCAAACTATGTGGTGGTGGAGCAAAGGTTCTTTGATTTGCTATCAATACCTGGGAACGATGATCATCCATCTCACGACGTCTCTGAAGGCCAGAAGTTTATAAAAGAAGTGTATGAAGCACTAAGAGCAAGTCCCCAATGGCCTGAAATGCTGTTCGTTATAATATATGACGAGCATGGTGGTTTCTACGATCACGTTCCAACACCTGTTACAGATGTTCCTAGTCCGGATGATATAGTTGGTCCCGAGCCATACAACTTTAAATTTGATCGTCTTGGTGTTCGGGTTCCAGCCATTTTAATTTCTCCGTGGATTGAACGCGGAACAGCGTTGCATGCGCCTTCAGGGCCATATCCCTCGTCACAGTTCGAGCACTCCTCAATCTCAGCAACTGTTAAGAAGATTTTCAATCTGAAAGAGTTTCTGACAAAGCGTGATGCATGGGCGGGAACCTTTGACGTTGTCCTCAATAGAACAAGTCCAAGAACTGATTGTCCAGCTACTTTGCCTGATCCTATGAAACTACGAGAGGCTGTATCTAAAGACGGGGCAAAAATAAGTGATTTTCAAGAAGAATTAGTACAATTGGCCGCGGCATTAAATGGAGACCATAGAAAAGATATATATCCTCACAAACTGGTGGAGAACATGACTAGGCTGTCAAATATTGTGAAGAAGCATTTAACAAATTCTTACATGAATGTGAGAAAGCCAGGGAGAGTGGAACAGATGAATCTGAGATTGTCGTCTGTGCAACCTCACCTACACCGCCCTCCACCAAGTCCACAAACCACCACACTCGATCGGACCACCACCGCCACCACCACAATGGTTTCAGAGTCAAGCAGCAGCAGCCCCATCAAAACGGTGGTCGTTTTGGTCCAAGAGAACCGCTCCTTCGACCACATGCTGGGATGGATGAAGTCCATAAACCCTGAAATCAACGGAGTCACTGGCTCCGAATCCAACCCCATTTCCACCTCGGACCCAAACTCCACCCAAATCTTCTTCCGCGACAACTCTGCTTACGTTGACCCGGACCCCGGCCACTCCATCCAAGCTGTGTACGAGCAAGTCTTCGGCGAGCCGTGGACTGAGGCCTCCGCTTCCAAAACCCTACCTCCTACCATGAACGGCTTCGCTCAAAACGCTGAAACAACACAAACCGGTTTAGCTGAGACCGTGATGAATGGTTTTAGGCCCGAAAACGTCCCCGTTCACAGGGAGCTGGTGAAGGAGTTTGCGGTATGTGACCGGTGGTTCGCGTCGGTGCCCGCTGCGACGCAGCCGAACCGGCAGTACATCCACTCTGCGACGTCGCATGGGTTGACGGGGAATGATAAACAGAAGCTAATTGAAGGGTTGCCTCAGAAGACAATATTTCAGTCGTTGGACGAGGAGGGCTTTTCTTTTGGGATTTACTTTCAGTCCTTTCCGTCCACTCTTTTGTACAGGAATCTAAGAAAATTGAAGTACATTGACAATTTCCATCAGTTTGATCTACAATTCAAGAAGCATTGTAAGGAGGGAAAGCTACCGAATTATGTGGTGGTGGAGCAAAGATTCTTTGATGTGTTATCAGTGCCTGCAAACGATGATCACCCATCCCATGACGTCTCTGAAGGCCAGAAGTTTATAAAAGAAGTGTACGAAGCTCTAAGAGCAAGTCCCCAGTGGAATGAAATGTTGTTCATTATAATATATGACGAGCATGGAGGTTTCTATGATCATGTTCCAACACCTGTGACAGATGTTCCTAGTCCGGATGATGTCGTTGGTCCTGAGCCATACAACTTTAAATTCGATCGTCTTGGTGTTCGTGCTCCAGCCATCTTAATTTCTCCATGGATTGAACCTGGAACAGTGTTGCATGGGCCTTCAGGGCCATATCCTTCATCAGAGTTTGAGCACTCCTCAATTCCTGCAACTGTTAAGAAAATTTTCAATCTGAAAGAGTTTCTGACTAAGCGTGACGCTTGGGCGGGAACCTTTGAGGGTGTCCTGAGTAGAACAAGCCCAAGAATTGATTGTCCAGTTACTTTGCCTGACCCGGTGAAACTACGCGAGGCTGCATCTAAAGATGGGACAAAAATTAGTGATTTTCAAGAAGAACTAATTCAATTGGCCGCTGCAATAAATGGAGACCACAGAAAGGATACATATCCTGACAAGCTGGTGGAGGACATAACTGTTTCAGAGGCTCTCAAATATGTGGAAGGAGCGTTTAAGACATTTTCAGATGAATGTGAGAAAGCCAGAAAAACTGGAACGGATGAATCTGAGATTATCGTCTGTGCAACATCACCTACACTACCAACATCCAAGTCGTTTGCTCAAAAGATATTTTCTTGTTTGGTTTGTGATAAC
>Malsi_11g006420
ATGGCTTTCCGGCGAAAACGCATCATCTGGGCTCTCTTTTTCTTCCACCTCTTGTTGGTCTCCACCCAATTCATTGCGGCACGCAAAACGCCCAAAATCAAAGGACCCATTAAAACGGTGGTCGTCGTGGTCATGGAAAACCGCTCCTTTGACCACATCTTCGGCTGGCTTAAGTCGACCCGACCTGACATCGACGGCCTGAACGGGAACGAATCGAACCCGATTTCCGTCTCGGAACCCGGCTCGCCCCGAGTCCGCGTCTCCAGCGACGCCTTCTTCGTCGACTCCGACCCAGGCCACTCGTTCCAGGCGATTCGAGAACAGATATTCGGGTCGAACGAGAGCTCCGAGAACCCGGCTCCGATGAACGGGTTCGCTCAGCAGGCGGAGAGTATGGGCGAGGGGATGGCGAGAACGGTGATGAGCGGGTTTAAGCCGGAAGTCCTCCCGGTCTACACCGAGTTGGCTAACGAGTTCGCCGTGTTCGACCGATGGTTTGCTTCCGTACCGGCGTCAACTCAGCCGAACCGGTTCTACATCCACTCGGCCACGTCACACGGCGCCATGAGCAACGTCCGCAAGGACCTCATCCACGGCTTCCCTCAGAAAACGATCTTCGACTCTCTGGACGAAAATGACCTTGACTTCGGCATTTATTACCAGAACATCCCCGCCACGCTCTTCTTCAAGAGCTTGAGGAAACTGAAGCATGTGACGAAATTCCACAGCTACGCGCTGACTTTCAAGCGGCACGCTCAGCTGGGGAAGCTGCCGAATTACGCGGTAATCGAGCAGAGGTACTTCGACGTCAAGGAGCTTCCCGCCAACGACGACCACCCGTCGCATGACGTGGCGCGCGGGCAGAGGTTCGTGAAGGAGGTGTACGAGACGCTGAGGGCGAGCCCGCAGTGGAAAGAAATGGCATTGCTGATTACTTACGACGAGCACGGCGGGTTTTATGACCACGTGCCGACGCCGGTTTCAGACGTGCCGAGCCCGGATGGGATCGTGGGGAACGAACCGTATTATTTCCGGTTTGACCGGTTGGGTGTGCGGGTGCCGACCATACTCGTCTCGCCATGGGTCGAAATGGGTACCGTGATCCATGAGCCAAAGGGGCCGACACCACATTCCCAATTTGAGCATTCTTCAATCGCCGCCACTGTAAAGAAGCTATTCAATTTGAAATCGAACTTCCTGACAAAGAGAGATGCATGGGCTGGTACTTTCGAGAATTATTTTACCCTCCGCAGTACTCCTCGTGACGACTGTCCAGAAACTCTTCCAGAGGTGACGAAGTCACTGAGGCCAGGCGGACCCAGAGAAGATTCGAGCCTCTCAGAATTCCAAGTCGAGCTGATCCAGCTTGCATCCCAGCTCAATGGCGATCATGTCCTCAAAACCTACCCTGATATCGGTGAAACCATGACAGTGCGTGAAGCCAACAGTTACGCAGAGGATGCAGTCAAGAGGTTCCTGGAAGCCGGAAGAGCTGCTCTAAAAGCCGGAGCGAACGAGTCTGCAATTGTTACAATGAGACCTTCCCTCACCAGCCGAGTTAACGTACAAGGTCATAGCTCCTACCTAGAATCTCAG
>Malsi_11g014990
ATGGCAGTCGCCGCCGCCATTTCCGTCCTTCTCCAACTGCTCGTAGGACTCTATAGTCCAGTCCATGCCAATCCCATAAAAAATATAGTTGTTCTAGTGATGGAGAACAGGTCGTTCGACCACATGCTAGGGTGGATGAAGAAAATCAACCCAGAAATCAACGGAGTGGACGGCTCCGAGTCCAACCCTCTCTCCACCACCGACCCCAACTCCAAGCGCTTCTTCTTCAAGAACGAGTCTCTCTATGTGGACCCTGATCCTGGTCACTCCTTCCAAGCCATCCGAGAGCAGATATTCGGGTCGGATAACACGGCGGCCGACCCGCCTCCCATGAATGGGTTTGCTCAGCAGGCTTACTCCATGGACAACACCACCGCCATGTCTCAGGACGTTATGAATGGATTCGATCCTGATATGCCGAATCGGCTCTACGTGCATTCAGGGACATCAGCTGGTGCAACAAGCAACATCCCAGCCCTTCTCGCCAAGGGTTACCCTCAAAGAACCATCTTCCAGAACCTCGATGACGCGGGAATATCCTTCGGGATATACTACCAAAACATTCCATCTACATTGTTCTACAGGAACTTGAGGAAGCTCAAGTACATATTCAAGTTCCATCGGTACAAAACCTTCAAGAGACATGCAAACGAAGGGAAACTACCCGGGTACACCGTCATAGAACAGAGGTACTTTGACATCAAGAGTGCACCTGCAAATGACGATCATCCCTCCCATGACGTGTACCACGGGCAAATGTTTGTAAAGGAGGTGTACGAGACACTAAGAGCAAGCCCTCAGTGGAACGACACCCTATTCATCATCACGTATGATGAACATGGGGGTTTCTATGATCATGTGCCTACACCGGTTCGTGGAGTCCCCAGCCCTGACAGGATCGTGGGGCCGGAACCTTTCTTCTTTCAGTTTGACCGGTTGGGAGTTAGGGTTCCAACGATCATGGTCTCACCATGGATAGAGAAGGGTACAGTCGTTCATGGTCCTAATGGATCGCCATTTCTGACTTCGGAATTTGAACACTCGTCTATTCCCGCAACAGTCAAGAAGATCTTCAACCTAACTGCACCCTTCCTAACAAAGAGGGATGAATGGGCTGGTACCTTTGAAGGCATTGTCCAAACACGGACAGAACCCCGAACTGACTGCCCAGTCGCCATCAGAAAGAGTGAGCCTAACGAAGATGCCAAGCTTACAGAATTTCAGCAGGAGATGATACAACTCGCGGCAGTTCTAAAAGGAGACAACATATTTACAAGTTACCCCCAAAAGACAGGGAAGGCGATGACGGTCAAGGATGGGAAGAAATACGCAGATGATGCAGTTAAAGGATTCTTTGAAGGGGGGCTTTACGCTAAGAGAATGGGAGTTAATGAGGAGCGGATTGTCCAGATGAAACCTCCCTTACTTCGAGATCGTCCAGAACTTCACCAGAACACCCATAGAAATCTGGCAGTGGATCCTCGGGTGCATATG
>Malsi_12g004210
ATGCTTGGAGCTTCGGGACTGGAATCCTGGTTGTGTAGTTTGAAGCATGATTTGTGGCTGAGGAACCTGCATGATTTGATTTCAGAGTCAAGCAGCAACAACCCTATCAAAACGGTGGTCGTTTTGGTCCAAGAAAACCCCTCATTCGACCACATGCTGGGATGGATAAAGTCCATAAACCCTGAAATCAACGGAGTCACTAGCTTCGAATCCAACCCCATTTCCACCTCGGACCCAAACTCCACCCAAATCTTCTTCCGCGACAACTCTGCTTACATTGACCCAGACCCCAGCCACTCCATCCAAGCTATGTACGAGCAAGTCTTCGACGAGCCATGGACCGAGGCCTTCGCTTCCAAAACCCTACCCCCTACCATGAACGGCTTCGCTCAAAATGCTGAAACAACACACACCGGTTTAGCTGAGATCGTGATGAATGGTTTTAGGCCCGAAAACATCCCCGTTCACAGGGAGCTGGTGAAGGAGTTTACGGTATGTGACCGGTGGTTCGCGTCAGTGCCAGCTACAACACAGCCGAACCGGCAGTACATCCACTCTGCGACGTCGCATGGGTTGACGAGGAATGATAATCAGAAGCTAATTGAAGGGTTGCCTCAGAAGACAATATTTCAGTCGTTGGACGAGGAGAGCTTTTCTTTTAGGATTTACTTTCAGTCATTTCCGTCCACACTTTTGTACAGGACTACGGCAACCAGGACTCCTCTAATGGCAACCACAGCGAACCAGTTATGGGGAATAATCCCGGGAATGAGTCCAGGCTTCGTCAGAGGAATCACCACCGCTATTGCCGAGTCACCCATTCACTCACTCAGCGAGTCACACAACGACCTCACCGGCCGGCGAAAAACCAAGCTCCGGATCGTCACCGCCGTCTTCGAGCGGTTTACGGAGCGAGCAATCAATTTCATCATCTTTTCTGAAAGAGAAGCCAGAGCTCTCGACAGAAACATGGTGTTTACC
>Malsi_14g016380
ATGGGAGCTTCAAAGACCAAAACTTTACCACATTTTCCATCATTTCGCTTCATTTTCTCACTTTTTCTCACACTTTCTGGCACTTTCCTCCCAACCCATTTCTGCTCAGCTCAGCAGCAGCAACCCATCAAAACTGTCGTCGTTTTGGTCATGGAAAACCGCTCCTTCGACCACATGCTGGGTTGGATGAAGAAATCCGTCAACCCAGCAATCAACGGCGTCACTGGCAAAGAATGTAACCCGGTCTCCACCAAACCCGCTGAGCCGACAAAATCCATTTGCTTCTCCGACGACGCCGAGTTCGTGGATCCGGATCCGGGTCACTCTTTCGAAGCGGTTGAGCAGCAGGTTTTCGGGTCGGGTCCCCTCCCGTCAATGACCGGGTTCGTCGAACAAGCATTGTCAATGTCCCAAAACCTCTCCGAAACCGTCATGAAAGGCTTCAGACCGGAATCCGTCCCGGTCTACGCGGCCCTGGTCCGCGAATTCGCGGTGTTCGATCGATGGTTCTCTTCAATTCCAGGTCCGACCCAACCGAACCGGTTGTTTGTCTACTCCGCAACTTCCCACGGATCAACCAGCCACGTCAAGAAACAATTAGCTTCCGGGTACCCACAAAAAACAATCTTCGATTCGGTCCATGAAAACGGGTTGGATTTCGGGGTGTACTTCCAGACCACCCCGACAACGATGTTCTACCGAAACATGCGGAAACTGAAGTACACTTTAAAGTTCCACCAGTACGATTTGAAGTTTAAGAAAGATGCTCGGAAGGGGAAGCTCCCGAGCTTGACGGTAATCGAACCGCGTTACTTCGACCTCAAGGGGATGCCGGCGAACGACGACCACCCGTCGCATGATGTCGCCAATGGTCAGAGGTTGGTTAAGGATGTTTATGAGACATTGAGGGCGAGTCCTCAGTGGAATGAGACGCTGTTGGTGATTACGTACGACGAGCATGGAGGGTTTTTCGATCACGTCCAGACTCCGTATGTTAATGTTCCGAACCCGGATGGGAATAGCGGTCCGGCTCCTTATTTTTTTAAGTTTGATCGGCTCGGAGTTCGGGTGCCGACGATTATGGTGTCGCCGTGGATTAAGAAGGGGACTGTGATGAGCGGTCCTCAAGGACCTACACCGAACTCTGAGTTCGAGCACTCCTCGATCCCGGCCACCATAAAGAAAATCTTCAACCTCAACTCTAACTTCTTGACTCACAGAGACGCATGGGCGGGGACGTTCGAGCAAGTTGTTGGGCAATTATCGTCTCCCAGGACTGACTGCCCAGTGACCTTGCCGGACGTAGTGCCTTTGAGGAAAACTGAGGCCAAGGAAGACGGTAATTTATCGGAGTTTCAGGGCGAGGTAGTGCAGTTAGCGGCTGTACTCAACGGCGACCACTACTTGAGCAGCTACCCGGACGAAATGAGCAAGAAGATGAGTGTGAGGGAAGCTCATGAGTATGTGAAAGGTGCAGTTTCAAGGTTCATTAGAGCAAGCAAAGAGGCTATAAAATTGGGAGCAGATGAGTCAGCAATTGTAGATATGAGATCTTCCCTCACAACTAGGTCATCAAATATTAAAAAT
>Malsy_03g006590
ATGGCTTCCCGGCGAAAACCCGTCACCTGGGCTCTCTTCTTCTTCTACCTCTTGTTGGTCTCCACCCAATTCATTGCGGCGCGCAAAACCCCCAAAATCAAAGGGCCTATCAAAACGGTGGTCGTCGTCGTCATGGAAAACCGCTCCTTTGACCACATCTTTGGCTGGCTCAAGTCGACCCGACCCGACATCGACGGCCTGAACGGGAACGAATCGAACCCGATTTCCGTCTCGCTACCGGGCTCGGCTCGAGTCCGCGTCTCAAACGACGCCTTTTTCATCGACTCCGACCCGGGTCACTCGTTTCAGGCGATTCGTGAACAGATATACGGGTCAAACGAAAGCTCCGAGAACCCGGCACCGATGAACGGGTTCGCTCAGCAGGCGGAGAGTATGGGCGAGGGGATGGCGAGGACAGTGATGAGCGGGTTCAAGCCGGAAGTCCTCCCCGTCTACACCGGGTTAGCAAACGAGTTCGCCGTGTTCGACCGGTGGTTCGCGTCCGTGCCGGCGTCGACTCAGCCGAACCGGTTCTACGTCCACTCGGCCACGTCACACGGCGCCATGAGCAACGTCCGCAAGGACCTCATCCACGGCTTCCCTCAGAAAACGATCTTCGACTCTCTGGACGAAAATGGCCTCGACTTCGGCATTTATTACCAGAACATCCCCGCCACGCTCTTCTTCAACAGCCTGAGGAAACTGAAGCACGTGAAGAAATTCCACAGCTACGCGCTGACGTTCAAGCGGCACGCGCGGCTCGGGAAGCTGCCCAACTATGCGGTGATCGAGCAGCGGTACTTCGACGTCAAGGAGCTTCCCGCCAACGACGACCACCCGTCGCATGACGTGGCGCGCGGGCAGAGGTTCGTGAAGGAGGTGTACGAGACGCTGAGGGCTAGCCCGCAGTGGAAAGAAATGGCATTGCTGATTACTTACGACGAGCACGGCGGGTTTTACGACCACGTGCCGACGCCGGTTTCGGGTGTGCCGAGCCCGGATGGGATCGAGGGGCCCGACCCGTATTATTTCCGGTTTGACCGGTTGGGTGTGCGGGTGCCGACCATACTTGTCTCGCCGTGGGTCGAAAAGGGTACCGTGATCCATGAGCCAACAGGGCCGAAACCAGATTCCCAATTTGAGCATTCGTCTATCCCCGCCACTGTGAAGAAGCTATTCAATTTGAAATCGAACTTCCTGACGAAGAGGGATGCATGGGCTGGTACTTTCGAGAATTACTTTACCCTCCGCAGTACTCCTCGTGATGACTGTCCAGAAACTCTTCCAGAGGTGACGACCTCACTGAGGCCAGGCGGACCCAGAGAAGATTCGAGCCTCTCAGAGTTCCAAGTCGAGCTTATCCAGCTTGCATCCCAGCTCAATGGCGATCACGTCCTCAACACCTACCCTAATATTGGCGAGACCATGACAGTGCGTGAAGCAAATATTTACGCAGAGGATGCAGTCAAGAGGTTCCTGGAAGCCGGAAGAGCTGCTCTGAAAGCCGGAGCGAACGAGTCTGCAATTGTTACGATGAGAGCTTCGCTCACCAGCCGAGTAAACGCACAAGGTCATAGCTCCTACCTAGAAACTCAG
>Malsy_03g014980
ATGGCCGCCGCCGCTTCCACAACCACCATTTCAATCCTCCTTCTGCTGCTCATAGGACTCAACAGTCCAGTCCATGCCAATCCCATCAAAACCATAGTTGTTATGGTGATGGAGAACAGGTCATTCGACCACATGCTGGGGTGGATGAAGAAAATCAACCCTGAAATCAACGGCGTGGATGGCTCCGAGGCCAACCCTCTCTCCACCACCGACCCCAACTCCAAGCGCTTCTTCTTCAACAACGAGTCTCACTATGTGGACCCTGATCCTGGCCACTCCTTCCAAGCCATCCGAGAGCAGATATTCGGGTCGGATAACACGTCGGCCGACCCTCCACCCATGAATGGCTTTGCTCAGCAGGCTTACTCCATGGACAACACCACCGCCCTGTCTCAGGATGTTATGAATGGATTCAACCCTGACATGGTTGCTGTCTACAAAACTCTTGTTTCTGAATTTGCTGTCTTTGACAGGTGGTTCGCCTCAGTGCCATCCTCAACCCAGCCAAATCGGCTCTACGTGCATTCAGGGACATCAGCTGGTGCAACAAGCAACATCCCAGCCCTTCTCGCCAAAGGGTACCCTCAAAGAACCATCTTCGAGAACCTCGACGACGCCGGAATATCCTTTGGAATATACTACCAAAACATCCCATCGACATTGTTCTATAGGAACCTGAGGAAGCTCAAGTACATAGGTAAGTTCCATTTGTACGACACCTTCAAGAGCCATGCAAAGGAAGGGAAACTGCACGGGTACACCGTCATAGAACAGAGGTACTTCGATGTCAAGAGTGCACCAGCAAATGATGATCATCCCTCCCATGACGTGTACCACGGGCAGATGTTTGTGAAGGAGGTGTATGAGACACTGAGAGCAAGCCCTCAGTGGAACAACACGCTGATGATCATCACGTATGATGAACATGGCGGTTTCTATGACCACGTCCCTACGCCGGTTCGTGGGGTCCCCAGCCCAGACGGGATCGTGGGGCCGGAGCCTTTCTTGTTTCAGTTCAACCGTTTGGGAGTTAGGGTTCCAACGATCATGGTCTCACCATGGATAGAGAAGGGTACAGGCTCCAGGGGCAGGTTTCTTGGCTTCAAGTCTGCAACAGATCAAGAACTGATCTGGGCAGAGCAGTTGCATGGATGTGGGTTGTGGTCGCGGTGCGAGTATGTCATCCATGGGCCTAATGGATCACCATCTCCAACTTCGGAATTTGAACATTCATCTATTCCAGCAACAGTTAAGAAGATCTTCAACCTAACCGCACCCTTCCTCACGAAGAGGGATGAATGGGCCGGCACCTTCGAAAGCATTGTCCAAACGCGGACAGAACCCAGAACTGACTGCCCAGAGCAACTACCGACGCCAGTTGCCATCAGAAAGGGTGAGCCTAATGAAGATGCCAAGCTTACTGAATTTCAACAGGAGATGATGCAACTCGCAGCAGTTCTGAAAGGAGACAACATATTTACAAGTTACCCAGAAAAGACGGGGAAGGAGATGACTGTCAAGGATGGGAAGAAATACGCCGATGATGCAGTTAAACGATTCTTTGAAGCGGGGCTTTATGCTAAAAGAATGGGAGTTAACGAGGAACAGATTGTCCAGATGAGGCCCTCCCTTACTTCGAGATCATCCAAAACTTCACCAGAACACCCA
>Malsy_06g013370
ATGGGAGCTTCCAAGACCAAAACTTTCCCACATTTTCCATCGTTTTCCTTCGTTTTCTCACTCTTTCTCACTCTCTCATCGACTTTCCGGCCAACCCATTTCTGCTCTGCCCAGCAGCAGCAACCCATCAAAACCATCGTCGTTTTGGTCATGGAGAACCGCTCCTTCGACCACATGCTGGGTTGGATGAAAAAATCCGTTAACCCAGCAATCAACGGCGTCACTGGCAAAGAATGCAACCCGGTTTCAACCAAACCCGCCGACCCGGAAAAATCCATCTGTTTCTCAGACGACGCCGAGTTCGTGGATCCGGATCCGGGTCACTCATTCGAAGCGGTCGAGCAGCAGGTATTCGGGTCGGGTTCCCTCCCTTCGATGACCGGGTTCGTCGAACAAGCATTGTCAATGTCCCCAAACCTCTCCGAAACCGTTATGAAAGGCTTCAGACCGGAATCCGTTCCGGCCTACGCGGCCCTGGTCAGCGAATTCGCTGTGTTCGACCGGTGGTTCTCTTCAATTCCCGGTCCGACTCAACCCAATCGGCTGTTCGTCTACTCCGCTACTTCCCACGGCTCGACCAGCCACGTCAAGAAACAATTAGCTTCCGGGTACCCACAAAAAACAATCTTCGATTCCGTCCATGAAAACGGGTTGGATTTCGGTGTCTACTTCCAGAACATCCCGACAACAATGTTCTACCGAAACATGCGGAAACTGAAGTACATTTTCAAGTTCCACCAGTACGATTTGAAGTTCAAGAAAGACGCTCGGAAGGGGAAGCTCCCGAGCTTGACGGTGATCGAACCGAGTTACTTCGACCTCAAGGGGATGCCGGCGAACGACGACCACCCGTCCCATGATGTCGCCAACGGTCAGAGGCTGGTTAAGGAAGTTTATGAGACGTTGAGGGCGAGTCCTCAGTGGAACGAGACGCTTTTGGTGATCACGTACGACGAGCATGGCGGGTTTTTCGATCATGTCAAGACTCCGTATGTTAATGTTCCGAACCCGGACGGGAATAGCGGTCCGGCTCCTTCTTTTTTTAAGTTCGATCGGCTCGGAGTTCGCGTGCCGACGATTATGGTGTCGCCGTGGATTAAGAAGGGGACTGTGATGAGTGGTCCTCAAGGACCTACACCGAACTCCGAGTTTGAGCACTCTTCAATCCCCGCCACCATAAAGAAAATGTTCAACCTCAGCTCTAACTTCTTAACTCACAGAGACGCATGGGCGGGGACGTTTGAGCAAGTTGTTGGGCAATTATCTTCTCCCAGAACTGATTGCCCAGTGACCTTGCCGGACGTAGTGCCTCTGAGGAAAACGGAGGCCAAGGAAGACAGTAATTTATCCGAGTTTCAGGGGGAGGCAGTGCAGTTAGCGGCCGTGCTCAATGGCGACCACTTCTTGAGCAGCTACCCGGATGAAATGAGCAAGAAGATGAGTGTGAGGGAAGCTCATGGATACGTGAAAGGTGCAGTTTCAAGGTTCATTAGAGCAAGCAAAGAGGCTATAAAACTGGGAGCAGAAGAGTCAGCAATTGTAGATATGAGATCTTCCCTCACAACTAGGTCCTCAAATATTAAAAAT
>Malsy_07g006400
AACCTTAGAAAGTTGAAGTATATTAAAAATTTCCATCAGTTTGATCTAACATTCAAGAAGCACTGCGAGGAGGGAAAGTTACCAAACTATGTGGTGGTGGAGCAAAGGTTCTTTGATTTGCTATCAATACCTGGGAACGATGATCATCCATCTCACGACGTCGCTGAAGGCCAGAAGTTTATAAAAGAAGTGTATGAAGCACTAAGAGCAAGTCCCCAATGGCCTGAAATGTTGTTCGTTATAATATATGACGAGCATGGTGGTTTCTACGATCACGTTCCAACACCTGTTACAGATGTTCCTAGTCCGGATGATATCGTTGGTCCCGAGCCATACAACTTTAAATTTGATCGTCTTGGTGTTCGGGTTCCAGCCATTTTAATTTCTCCGTGGATTGAACGCGGAACAGCAACTGTTAAGAAGATTTTCAATCTGAAAGAGTTTCTGACAAAGCGTGATGCATGGGCGGGAACCTTTGACGTTGTCCTCAATAGAACAAGTCCAAGAACTGATTGTCCAGCTACTTTGCCTGATCCTATGAAACTACGAGAGGCTGTATCTAAAGACGGGGCAAAAATAAGTGATTTTCAAGAAGAATTAGTACAATTGGCCGCGGCATTAAATGGAGACCATAGAAAAGATATATATCCTCACAAACTGGTGGAGAACATGACTAGGCTGTCAAATATTGTGAAGAAGCATTTAACAAATTCTTACATGAATGTGAGAAAGCCAGGGAGAGTGGAACAGATGAATCTGAGATTGTCGTCTGTGCAACCTCACCTACACCGCCCTCCACCAAGTCCACAAACCACCACACTCGATCGGACCACCACCGCCACCACCACAATGGTTTCAGAGTCAAGCAGCAGCAGCCCCATCAAAACGGTGGTCGTTTTGGTCCAAGAGAACCGCTCCTTCGACCACATGCTGGGATGGATGAAGTCCATAAACCCTGAAATCAACGGAGTCACTGGCTCCGAATCCAACCCCATTTCCACCTCGGACCCAAACTCCACCCAAATCTTCTTCCGCGACAACTCTGCTTACGTTGACCCGGACCCCGGCCACTCCATCCAAGCTGTGTACGAGCAAGTCTTCGGCGAGCCGTGGACTGAGGCCTCCGCTTCCAAAACCCTACCTCCTACCATGAACGGCTTCGCTCAAAACGCTGAAACAACACAAACCGGTTTAGCTGAGACCGTGATGAATGGTTTTAGGCCCGAAAACGTCCCCGTTCACAGGGAGCTGGTGAAGGAGTTTGCGGTATGTGACCGGTGGTTCGCGTCGGTGCCCGCTGCGACGCAGCCGAACCGGCAGTACATCCACTCTGCGACGTCGCATGGGTTGACGGGGAATGATAAACAGAAGCTAATTGAAGGGTTGCCTCAGAAGACAATATTTCAGTCGTTGGACGAGGAGGGCTTTTCTTTTGGGATTTACTTTCAGTCCTTTCCGTCCACTCTTTTGTACAGGAATCTAAGAAAATTGAAGTACATTGACAATTTCCATCAGTTTGATCTACAATTCAAGAAGCATTGTAAGGAGGGAAAGCTACCGAATTATGTGGTGGTAGAGCAAAGATTCTTTGATGTGTTATCAGTGCCTGCAAACGATGATCACCCATCCCATGACGTCTCTGAAGGCCAGAAGTTTATAAAAGAAGTGTACGAAGCTCTAAGAGCAAGTCCCCAGTGGAATGAAATGTTGTTCATTATAATATATGACGAGCATGGAGGTTTCTATGATCATGTTCCAACACCTGTGACAGATGTTCCTAGTCCGGATGATGTCGTTGGTCCTGAGCCATACAACTTTAAATTCGATCGTCTTGGTGTTCGTGCTCCAGCCATCTTAATTTCTCCATGGATTGAACCTGGAACAGTGTTGCATGGGCCTTCAGGGCCATATCCTTCATCAGAGTTTGAGCACTCCTCAATTCCTGCAACTGTTAAGAAAATTTTCAATCTGAAAGAGTTTCTGACTAAGCGTGACGCTTGGGCGGGAACCTTTGAGGGTGTCCTGAGTAGAACAAGCCCAAGAATTGATTGTCCAGTTACTTTGCCTGACCCGGTGAAACTACGCGAGGCTGCATCTAAAGATGGGACAAAAATTAGTGATTTTCAAGAAGAACTAATTCAATTGGCCGCTGCAATAAATGGAGACCACAGAAAGGATACATATCCTGACAAGCTGGTGGAGGACATAACTGTTTCAGAGGCTCTCAAATATGTGGAAGGAGCGTTTAAGACATTTTCAGATGAATGTGAGAAAGCCAGAAAAACTGGAACGGATGAATCTGAGATTATCGTCTGTGCAACATCACCTACACTACCAACATCCAAGTCGTTTGCTCAAAAGATATTTTCTTGTTTGGTTTGTGATAAC
>Malsy_11g006320
ATGGCTTTCCGGCGAAAACGCATCATCTGGACTCTCTTTTTCTTCCACCTCTTGTTGGTCTCCACCCAATTCATTGCGGCACGCAAAACGCCCAAAATCAAAGGACCCATTAAAACGGTGGTCGTCGTGGTCATGGAAAACCGCTCCTTTGACCACATCTTCGGCTGGCTTAAGTCGACCCGACCTGACATCGACGGCCTGAACGGGAACGAATCGAACCCAATTTTCGTCTCGGAACCCGGCTCGCCCCGAGTCCGAGTCTCCAGCGACGCCTTCTTCGTCGACTCCGACCCAGGCCACTCGTTTCAGGCGATTCGAGAACAGATATTCGGGTCGAACGAGAGCTCTGAGAACCCGGCTCCGATGAACGGGTTCGCTCAGCAGGCGGAGAGTATGGGCGAGGGGATGGCGAGAACGGTGATGAGCGGGTTTAAGCCGGAAGTCCTCCCGGTCTACACCGAATTGGCTAACGAGTTCGCCGTGTTCGACCGGTGGTTTGCTTCCGTACCGGCGTCAACTCAGCCGAACCGGTTCTACATCCACTCGGCCACGTCACACGGCGCCATGAGCAACGTCCGCAAGGACCTCATCCACGGCTTCCCTCAGAAAACGATCTTCGACTCTCTGGACGAAAATGACCTTGACTTCGGCATTTATTACCAGAACATCCCCGCCACTCTCTTCTTCAAGAGCCTGAGGAAACTGAAGCATGTGACGAAATTCAACAGCTACGCGCTGACTTTCAAGCGGCACGCTCAGCTGGGGAAGCTGCCGAATTACGCGGTGATCGAGCAGAGGTACTTCGACGTCAAGGAGCTTCCCGCCAACGACGACCACCCGTCTCATGACGTGGCGCGCGGGCAGAGGTTCGTGAAGGAGGTGTACGAGACGCTGAGGGCGAGCCCACAGTGGAAAGAAATGGCATTGCTGATTACCTACGACGAGCACGGCGGGTTTTATGACCACGTGCCGACGCCGGTTTTGGACGTGCCGAGCCCGGATGGGATCGTGGGGAACGAACCGTATTATTTCCGGTTTGACCGGTTGGGTGTGCGGGTGCCGACCATACTCGTCTCGCCATGGGTCGAAAAGGGTACCGTGATCCATGAGCCAACAGGGCCGACGCCACATTCCCAATTTGAGCATTCGTCAATCGCCGCCACTGTAAAGAAGCTATTCAATTTGAAATCGAACTTCCTGACAAAGAGAGATGCATGGGCTGGTACTTTCGAGAATTATTTTACCCTCCGCAGTACTCCTCGTGACGACTGTCCAGAAACTCTTCCAGAGGTGACGAAGTCACTGAGGCCAGGCGGACCCAGAGAAGATTCGAGCCTCTCAGAATTCCAAGTCGAGCTGATCCAGCTTGCATCCCAGCTCAATGGCGATCATGTCCTCAAAACGTACCCTGATATCGGCGAAACCATGACAGTGCGTGAAGCCAACAGTTACGCAGAGGATGCAGTCAAGAGGTTCCTGGAAGCCGGAAGAGCTGCTCTAAAAGCCGGAGCGAACGAGTCTGCAATTGTTACAATGAGACCTTCCCTCACCAGCCGAGTTAACGTACAAGGTCATAGCTCCTACCTAGAATCTCAG
>Malsy_12g004160
ATGGGTGCCCACAAGGATGACTGGATCATCACACTCGCCCAGTTTGCAGTAAACCAGCCCAATCACAAAGAACATGAAACACGGGGTCTGCTCCACAGAAAAGTCAAGCAGCAGCAACCCCATCAAAATGGTGGTCGTTTTGGTCCAAGAGAACCGCTCATTCGACCACATGCTGGATGGATAAAGTCCATAAACCCTGAAATCAACGGAGTCACTGGCTCCGAATCCAACCCCATTTCCACCTCGGACCCAAACTCCACCCAAATCTTCTTCCGCGACAACTCTGCTTACATTGACCCGGACCCCAACCACTCCATCCAAGCTGTGTACGAGCAAGTCTTCAGCGAGCCATGGACCGAGGCCTCCGCTTCCAAAACCCTACCCCCTACCATGAACGGCTTCGCTCAAAATGCTGAAACAACACAAACCGGTTTAGCTGAGACCGTGATGAATGGTTTTAGGCCCGAAAACATCCTCGTTCACAGGGAGCTGGTGAAGGAGTTTACGGTATGTGACCGGTGGTTTGCGTCGGTGCCAACTACGACGCAGCCGAACCGGCAGTACATCCACTCTGCGACGTCGCATGGGTTGACGAGGAATGATAATCAGAAGCTAATTGAAGGGTTGCCTCAGAAGACAATATTTCAGTCGTTGGACGATGAGAGCTTTTCTTTTGGGATTTACTTTCAGTCATTTCCGTCCACTCTTTTGTACAGG
>Malsy_14g015400
ATGGGAGCTTCAAAGACCAAAACTTTACCACATTTTCCATCATTTCGCTTCATTTTCTCACTTTTTCTCACACTTTCCGGCACTTTCCTCCCAACCCATTTCTGCTCAGCTCAGCAGCAGCAACCCATCAAAACTGTCGTCGTTTTGGTCATGGAAAACCGCTCCTTCGACCACATGCTAGGTTGGATGAAGAAATCCGTCAACCCAGCAATCAACGGCGTCACTGGCAAAGAATGTAACCCGGTCTCCACCAAACCCGCTGAGCCGACAAAATCCATTTGCTTCTCCGACGACGCCGAGTTCGTGGATCCGGATCCGGGTCACTCTTTCGAAGCGGTTGAGCAGCAGGTTTTCGGGTCGGGTCCCCTCCCGTCAATGACCGGGTTCGTCGAACAAGCATTGTCAATGTCCCAAAACCTCTCCGAAACCGTCATGAAAGGCTTCAGACCGGAATCCGTCCCGGTCTACGCGGCCCTGGTCCGCGAATTCGCGGTGTTCGATCGATGGTTCTCTTCAATTCCAGGTCCGACCCAACCGAACCGGTTGTTTGTCTACTCCGCAACTTCCCACGGATCAACCAGCCACGTCAAGAAACAATTAGCTTCCGGGTACCCACAAAAAACAATCTTCGATTCGGTCCATGACAACGGGTTGGATTTCGGGGTGTACTTCCAGACCACCCCGACAACGATGTTCTACCGAAACATGCGGAAACTGAAGTACACTTTAAAGTTCCACCAGTACGATTTGAAGTTTAAGAAAGATGCTCGGAAGGGGAAGCTCCCGAGCTTGACGGTAATCGAACCGCGTTACTTCGACCTCAAGGGGATGCCGGCGAACGACGACCACCCGTCGCATGATGTCGCCAATGGTCAGAGGTTGGTTAAGGATGTTTATGAGACATTGAGGGCGAGTCCTCAGTGGAATGAGACGCTGTTGGTGATTACG
>Maldo_GDDH_03G1071800
ATGGCTTCCCGGCGAAAACCCGTCACCTGGGCTCTCTTCTTCTTCTACCTCTTGTTGGTCTCCACCCAATTCATTGCGGCGCGCAAAACCCCCAAAATCAAAGGGCCTATCAAAACGGTGGTGGTCGTCGTCATGGAAAACCGCTCCTTTGACCACATCTTTGGCTGGCTCAAGTCGACCCGACCCGACATCGACGGCCTGAACGGGAACGAATCGAACCCGATTTCCGTCTTGCTACCGGGCTCGGCTCGAGTCCGCGTCTCAAACGACGCCTTTTTCATCGACTCCGACCCGGGTCACTCGTTTCAGGCGATTCGTGAACAGATATACGGGTCAAACGAGAGCTCCGAGAACCCGGCACCGATGAACGGGTTCGCTCAGCAGGCGGATAGTATGGGCGAGGGGATGGCGAGGACAGTGATGAGCGGGTTCAAGCCGGAAGTCCTCCCCGTCTACACCGGGTTAGCAAACGAGTTCGCCGTGTTCGACCGGTGGTTCGCGTCCGTGCCGGCGTCGACTCAGCCGAACCGGTTCTACGTCCACTCGGCCACGTCACACGGTGCCATGAGCAACGTCCGCAAGGACCTCATCCACGGCTTCCCTCAGAAAACGATCTTCGACTCTCTGGACGAAAATGGCCTCGACTTCGGCATTTATTACCAGAACATCCCCGCCACGCTCTTCTTCAACAGCCTGAGGAAACTGAAGCACGTGAAGAAATTCCACAGCTACGCGCTGACGTTCAAGCGGCACGCGCGGCTCGGGAAGCTGCCCAACTATGCGGTGATCGAGCAGCGGTACTTCGACGTCAAGGAGCTTCCCGCCAACGACGACCATCCGTCGCATGACGTGGCGCGCGGGCAGAGGTTCGTGAAGGAGGTGTACGAGACGCTGAGGGCTAGCCCGCAGTGGAAAGAAATGGCATTGCTGATTACTTACGACGAGCACGGCGGGTTTTACGACCATGTGCCGACGCCGGTTTCGGGTGTGCCGAGCCCGGATGGGATCGAGGGGCCCGACCCGTATTATTTCCGGTTTGACCGGTTGGGTGTGCGGGTGCCGACCATCCTTGTCTCGCCGTGGGTCGAAAAGGGTACCGTGATCCATGAGCCAACAGGGCCGAAACCAGATTCCCAATTTGAGCATTCGTCTATCCCCGCCACCGTGAAGAGGCTATTCAATTTGAAATCGAACTTCCTGACGAAGAGAGATGCATGGGCTGGTACTTTCGAGAATTACTTTACCCTCCGCAGTACTCCTCGTGATGACTGTCCAGAAACTCTTCCAGAGGTGACGACATCACTGAGGCCAGGCGGACCCAGAGAAGATTCGAGCCTCTCAGAGTTCCAAGTCGAGCTTATCCAGCTTGCATCCCAGCTCAATGGCGATCACGTCCTCAACACCTACCCTAATATTGGCGAGACCATGACAGTGCGTGAAGCAAACATTTACGCAGAGGATGCAGTGAAGAGGTTCCTGGAAGCCGGAAGAGCTGCTCTAAAAGCCGGAGCGAACGAGTCTGCAATTGTTACGATGAGAGCTTCGCTCACCAGCCGAGTAAACGCACAAGGTCATAGCTCCTACCTAGAAACTCAG
>Maldo_GDDH_03G1165700
ATGGCCGCCGCCGCTTCCACAACCACCATTTCAATCCTCCTTCTGCTGCTCATAGGACTCAACAGTCCAGTCCATGCCAATCCCATCAAAACCATAGTTGTTATGGTGATGGAGAACAGGTCATTCGACCACATGCTGGGGTGGATGAAGAAAATCAACCCTGAAATCAACGGCGTGGATGGCTCCGAGGCCAACCCTCTCTCCACCACCGACCCCAACTCCAAGCGCTTCTTCTTCAACAACGAGTCTCACTATGTGGACCCTGATCCTGGCCACTCCTTCCAAGCCATCCGAGAGCAGATATTCGGGTCGGATAACACGTCGGCCGACCCTCCACCCATGAATGGCTTTGCTCAGCAGGCTTACTCCATGGACAACACCACCGCCCTGTCTCAGGATGTTATGAATGGATTCAACCCTGACATGGTTGCTGTCTACAAAACTCTTGTTTCTGAATTTGCTGTCTTTGACAGGTGGTTCGCCTCAGTGCCATCCTCAACCCAGCCAAATCGGCTCTACGTGCATTCAGGGACATCAGCTGGTGCAACAAGCAACATCCCAGCCCTTCTCGCCAAAGGGTACCCTCAAAGAACCATCTTCGAGAACCTCGACGACGCCGGAATATCCTTTGGAATATACTACCAAAACATCCCATCGACATTGTTCTATAGGAACCTGAGGAAGCTCAAGTACATAGGTAAGTTCCATTTGTACGACACCTTCAAGAGCCATGCAAAGGAAGGGAAACTGCACGGGTACACCGTCATAGAACAGAGGTACTTCGATGTCAAGAGTGCACCAGCAAATGATGATCATCCCTCCCATGACGTGTACCACGGGCAGATGTTTGTGAAGGAGGTGTATGAGACACTGAGAGCAAGCCCTCAGTGGAACAACACGCTGATGATCATCACGTATGATGAACATGGCGGTTTCTATGACCACGTCCCTACGCCGGTTCGTGGGGTCCCCAGCCCAGACGGGATCGTGGGGCCGGAGCCTTTCTTGTTTCAGTTCAACCGTTTGGGAGTTAGGGTTCCAACGATCATGGTCTCACCATGGATAGAGAAGGGTACAGTCATCCATGGGCCTAATGGATCACCATCTCCAACTTCGGAATTTGAACATTCATCTATTCCAGCAACAGTTAAGAAGATCTTCAACCTAACCGCACCCTTCCTCACGAAGAGGGATGAATGGGCCGGCACCTTCGAAAGCATTGTCCAAACGCGGACAGAACCCAGAACTGACTGCCCAGAGCAACTACCGACGCCAGTTGCCATCAGAAAGGGTGAGCCTAATGAAGATGCCAAGCTTACTGAATTTCAACAGGAGATGATGCAACTCGCAGCAGTTCTGAAAGGAGACAACATATTTACAAGTTACCCAGAAAAGACGGGGAAGGAGATGACTGTCAAGGATGGGAAGAAATACGCCGATGATGCAGTTAAACGATTCTTTGAAGCGGGGCTTTATGCTAAAAGAATGGGAGTTAACGAGGAACAGATTGTCCAGATGAGGCCCTCCCTTACTTCGAGATCATCCAAAACTTCACCAGAACACCCA
>Maldo_GDDH_06G1140600
ATGGGAGCTTCCAAGACCAAAACTTTCCCACATTTTCCATCGTTTTCCTTCGTTTTCTCACTCTTTCTCACTCTCTCATCGACTTTCCGGCCAACCCATTTCTGCTCTGCCCAGCAGCAGCAACCCATCAAAACCATCGTCGTTTTGGTCATGGAGAACCGCTCCTTCGACCACATGCTGGGTTGGATGAAAAAATCCGTTAACCCAGCAATCAACGGCGTCACTGGCAAAGAATGCAACCCGGTTTCAACCAAACCCGCCGACCCGGAAAAATCCATCTGTTTCTCCGACGACGCCGAGTTCGTGGATCCGGATCCGGGTCACTCATTCGAAGCGGTCGAGCAGCAGGTATTCGGGTCGGGTTCCCTCCCTTCGATGACCGGGTTCGTCGAACAAGCATTGTCAATGTCCCCAAACCTCTCCGAAACCGTTATGAAAGGCTTCAGACCGGAATCCGTTCCGGCCTACGCGGCCCTGGTCAGCGAATTCGCGGTGTTCGACCGGTGGTTCTCTTCAATTCCCGGTCCGACTCAACCCAATCGGCTGTTCGTCTACTCCGCTACTTCCCACGGCTCGACCAGCCACGTCAAGAAACAATTAGCTTCCGGGTACCCACAAAAAACAATCTTCGATTCCGTCCATGAAAACGGGTTGGATTTCGGTGTCTACTTCCAGAACATCCCGACAACAATGTTCTACCGAAACATGCGGAAACTGAAGTACATTTTCAAGTTCCACCAGTACGATTTGAAGTTCAAGAAAGACGCTCGGAAGGGGAAGCTCCCGAGCTTGACGGTGATCGAACCGAGTTACTTCGACCTTAAGGGGATGCCGGCGAACGACGACCACCCGTCCCATGATGTCGCCAACGGTCAGAGGCTGGTTAAGGAAGTTTATGAGACGTTGAGGGCGAGTCCTCAGTGGAACGAGACGCTTTTGGTGATCACGTACGACGAGCATGGCGGGTTTTTCGATCATGTCAAGACTCCGTATGTTAATGTTCCGAACCCGGACGGGAATAGCGGTCCGGCTCCTTCTTTTTTTAAGTTCGATCGGCTCGGAGTTCGCGTGCCGACGATTATGGTGTCGCCGTGGATTAAGAAGGGGACTGTGATGAGCGGTCCTCAAGGACCTACACCGAACTCCGAGTTTGAGCACTCTTCAATCCCCGCCACCATAAAGAAAATGTTCAACCTCAGCTCTAACTTCTTAACTCACAGAGACGCATGGGCGGGGACGTTTGAGCAAGTTGTTGGGCAATTATCTTCTCCCAGAACTGATTGCCCAGTGACCTTGCCGGACGTAGTGCCTCTGAGGAAAACGGAGGCCAAGGAAGACAGTAGTTTATCCGAGTTTCAGGGGGAGGCAGTGCAGTTAGCGGCCGTGCTCAACGGCGACCACTTCTTGAGCAGCTACCCGGATGAAATGAGCAAGAAGATGAGTGTGAGGGAAGCTCATGGGTACGTGAAAGGTGCAGTTTCAAGGTTCGTTAGAGCAAGCAAAGAGGCTATAAAACTGGGAGCAGAAGAGTCAGCAATTGTAGATATGAGATCTTCCCTCACAACTAGGTCCTCAAATATTAAAAAT
>Maldo_GDDH_07G1077400
ATGGTTTCAGAGTCAAGCAGCAGCAGCCCCATCAAAACGGTGGTCGTTTTGGTCCAAGAGAACCGCTCCTTCGACCACATGCTGGGATGGATGAAGTCCATAAACCCTGAAATCAACGGAGTCACTGGCTCCGAATCCAACCCCATTTCCACCTTGGACCCAAACTCCACCCAAATCTTCTTCCGCGACAACTCTGCTTACGTTGACCCGGACCCCGGCCACTCCATCCAAGCTGTGTACGAGCAAGTCTTCGGCGAGCCGTGGACTGAGGCCTCCGCTTCCAAAACCCTACCTCCTACCATGAACGGCTTCGCTCAAAACGCTGAAACAACACAAACCGGTTTAGCTGAGACCGTGATGAATGGTTTTAGGCCCGAAAACGTCCCCGTTCACAGGGAGCTGGTGAAGGAGTTTGCGGTATGTGACCGGTGGTTCGCGTCGGTGCCCGCTGCGACGCAGCCGAACCGGCAGTACATCCACTCTGCGACGTCGCATGGGTTGACGGGGAATGATAAACAGAAGCTAATTGAAGGGTTGCCTCAGAAGACAATATTTCAGTCGTTGGACGAGGAGGGCTTTTCTTTTGGGATTTACTTTCAGTCCTTTCCGTCCACTCTTTTGTACAGGAATCTAAGAAAATTGAAGTACATTGACAATTTCCATCAGTTTGATCTACAATTCAAGAAGCATTGTAAGGAGGGAAAGCTACCGAATTATGTGGTGGTGGAGCAAAGATTCTTTGATGTGTTATCAGTGCCTGCAAACGATGATCACCCATCCCATGACGTCTCTGAAGGCCAGAAGTTTATAAAAGAAGTGTACGAAGCTCTAAGAGCAAGTCCCCAGTGGAATGAAATGTTGTTCATTATAATATATGACGAGCATGGAGGTTTCTATGATCATGTTCCAACACCTGTGACAGATGTTCCTAGTCCGGATGATGTCGTTGGTCCTGAGCCATACAACTTTAAATTCGATCGTCTTGGTGTTCGTGCTCCAGCCATCTTAATTTCTCCATGGATTGAACCTGGAACAGTGTTGCATGGGCCTTCAGGGCCATATCCTTCATCAGAGTTTGAGCACTCCTCAATTCCTGCAACTGTTAAGAAAATTTTCAATCTGAAAGAGTTTCTGACTAAGCGTGACGCTTGGGCGGGAACCTTTGAGGGTGTCCTGAGTAGAACAAGCCCAAGAATTGATTGTCCAGTTACTTTGCCTGACCCGGTGAAACTACGCGAGGCTGCATCTAAAGATGGGACAAAAATTAGTGATTTTCAAGAAGAACTAATTCAATTGGCCGCTGCAATAAATGGAGACCACAGAAAGGATACATATCCTGACAAGCTGGTGGAGGACATAACTGTTTCAGAGGCTCTCAAATATGTGGAAGGAGCGTTTAAGACATTTTCAGATGAATGTGAGAAAGCCAGAAAAACTGGAACGGATGAATCTGAGATTATCGTCTGTGCAACATCACCTACACTACCAACATCCAAGTCGTTTGCTCAAAAGATATTTTCTTGTTTGGTTTGTGATAAC
>Maldo_GDDH_07G1077500
ATGGTTTCCGAGTCGAGCAGCGGCAGCGCTAAAACTCCTCCACCCAGCAGCCCCATCAAAACGGTGGTCGTTTTGGTACAAGAGAACCGCTCCTTCGACCACATGCTGGGGTGGATGAAGTCCCTAAACCCCGAGATCAACGGGGTCACTGGCTCCGAATCGAACCCCATTTCCACCTCTGACGCCAACTCGACCCAAGTCTTCTTCCGCGACAACTCCGCCTACGTCGACCCTGACCCCGGCCACTCCATCCAAGCCATCTACGAGCAAGTCTTCGGCGAGCCGTGGACGGAGGCCTCCGCTTCCAAAACCCTACCTCCGAAAATGAACGGTTTCGCCCAAAACGCTGAGAAGACACAAACCGGTTTAGCTGAGACGGTGATGAGTGGTTTTAAGCCAGAAAACGTCGCAGTTTACAGGGAGCTAGTGAAGGAGTTTGCAGTGTGCGACCGGTGGTTTGCGTCCATTCCGGCTTCGACGCAGCCGAACCGGCAGTACGTGCACTCTGCGACGTCGCATGGGCTGACGAGCAACGATACGCAGAAGCTGATTGAAGGGATGCCTCAAAAGACTATATTTGAGTCGTTGGACGAAGAAGGCTTTTCTTTCGGAATTTACTATCAATACCCTCCTGCTACCCTTTTGTATAGAAACCTTAGAAAGTTGAAGTATATTAAAAATTTCCATCAGTTTGATCTAACATTCAAGAAGCACTGCGAGGAGGGAAAGTTACCAAACTATGTGGTGGTGGAGCAAAGGTTCTTTGATTTGCTATCAATACCTGGGAACGATGATCATCCATCTCACGACGTCTCTGAAGGCCAGAAGTTTATAAAAGAAGTGTATGAAGCACTAAGAGCAAGTCCCCAATGGCCTGAAATGCTGTTCGTTATAATATATGACGAGCATGGTGGTTTCTACGATCACGTTCCAACACCTGTTACAGATGTTCCTAGTCCGGATGATATCGTTGGTCCCGAGCCATACAACTTTAAATTTGATCGTCTTGGTGTTCGGGTTCCAGCCATTTTAATTTCTCCGTGGATTGAACGCGGAACAGTGTTGCATGCGCCTTCAGGGCCATATCCCTCGTCACAGTTCGAGCACTCCTCAATCTCAGCAACTGTTAAGAAGATTTTCAATCTGAAAGAGTTTCTGACAAAGCGTGATGCATGGGCGGGAACCTTTGACGTTGTCCTCAATAGAACAAGTCCAAGAACTGATTGTCCAGCTACTTTGCCTGATCCTATGAAACTACGAGAGGCTGTATCTAAAGACGGGGCAAAAATAAGTGATTTTCAAGAAGAATTAGTACAATTGGCCGCGGCATTAAATGGAGACCATAGAAAAGATATATATCCTCACAAACTGGTGGAGAACATGACTGTTTCAGAGGCTGTCAAATATTGTGAAGAAGCATTTAACAAATTCTTACATGAATGTGAGAAAGCCAGGGAGAGTGGAACAGATGAATCTGAGATTGTCGTCTGTGCAACCTCACCTACACCGCCCTCCACCAAGTCGTTTGCTCAAAAAATATTTTCTTGTTTGGTTTGTGATCAT
>Maldo_GDDH_11G1075900
TTCAAAGCCACAGCCTTTCGCTTTATCTCTCTGGGTTTTACCGGGTTCTCCAAGTTCCAGCCTCCGGCGATGGCTTTCCGGCGAAAACGCATCATCTGGACTCTCTTTTTCTTCCACCTCTTGTTGGTCTCCACCCAATTCATTGCGGCACGCAAAACGCCCAAAATCAAAGGACCCATTAAAACGGTGGTCGTCGTGGTCATGGAAAACCGCTCCTTTGACCACATCTTCGGCTGGCTTAAGTCGACCCGACCTGACATCGACGGCCTGAACGGGAACGAATCGAACCCAATTTTCGTCTCGGAACCCGGCTCGCCCCGAGTCCGAGTCTCCAGCGACGCCTTCTTCGTCGACTCCGACCCAGGCCACTCGTTTCAGGCGATTCGAGAACAGATATTCGGGTCGAACGAGAGCTCTGAGAACCCGGCTCCGATGAACGGGTTCGCTCAGCAGGCGGAGAGTATGGGCGAGGGGATGGCGAGAACGGTGATGAGCGGGTTTAAGCCGGAAGTCCTCCCGGTCTACACCGAATTGGCTAACGAGTTCGCCGTGTTCGACCGGTGGTTTGCTTCCGTACCGGCGTCAACTCAGCCGAACCGGTTCTACATCCACTCGGCCACGTCACACGGCGCCATGAGCAACGTCCGCAAGGACCTCATCCACGGCTTCCCTCAGAAAACGATCTTCGACTCTCTGGACGAAAATGACCTTGACTTCGGCATTTATTACCAGAACATCCCCGCCACTCTCTTCTTCAAGAGCCTGAGGAAACTGAAGCATGTGACGAAATTCAACAGCTACGCGCTGACTTTCAAGCGGCACGCTCAGCTGGGGAAGCTGCCGAATTACGCGGTGATCGAGCAGAGGTACTTCGACGTCAAGGAGCTTCCCGCCAACGACGACCACCCGTCTCATGACGTGGCGCGCGGGCAGAGGTTCGTGAAGGAGGTGTACGAGACGCTGAGGGCGAGCCCACAGTGGAAAGAAATGGCATTGCTGATTACCTACGACGAGCACGGCGGGTTTTATGACCACGTGCCGACGCCGGTTTTGGACGTGCCGAGCCCGGATGGGATCGTGGGGAACGAACCGTATTATTTCCGGTTTGACCGGTTGGGTGTGCGGGTGCCGACCATACTCGTCTCGCCATGGGTCGAAAAGGGTACCGTGATCCATGAGCCAACAGGGCCGACGCCACATTCCCAATTTGAGCATTCGTCAATCGCCGCCACTGTAAAGAAGCTATTCAATTTGAAATCGAACTTCCTGACAAAGAGAGATGCATGGGCTGGTACTTTCGAGAATTATTTTACCCTCCGCAGTACTCCTCGTGACGACTGTCCAGAAACTCTTCCAGAGGTGACGAAGTCACTGAGGCCAGGCGGACCCAGAGAAGATTCGAGCCTCTCAGAATTCCAAGTCGAGCTGATCCAGCTTGCATCCCAGCTCAATGGCGATCATGTCCTCAAAACGTACCCTGATATCGGCGAAACCATGACAGTGCGTGAAGCCAACAGTTACGCAGAGGATGCAGTCAAGAGGTTCCTGGAAGCCGGAAGAGCTGCTCTAAAAGCCGGAGCGAACGAGTCTGCAATTGTTACAATGAGACCTTCCCTCACCAGCCGAGTTAACGTACAAGGTCATAGCTCCTACCTAGAATCTCAG
>Maldo_GDDH_11G1185000
ATGGCAGTCGCCGCCGCCATTTCCGTCCTTCTCCAACTGCTCGTAGGACTCTATAGTCCAGTCCATGCCAATCCCATAAAAAATATAGTTGTTCTAGTGATGGAGAACAGGTCGTTCGACCACATGCTAGGGTGGATGAAGAAAATCAACCCAGAAATCAACGGAGTGGACGGCTCCGAGTCCAACCCTCTCTCCACCACCGACCCCAACTCCAAGCGCTTCTTCTTCAAGAACGAGTCTCTCTATGTGGACCCTGATCCTGGTCACTCCTTCCAAGCCATCCGAGAGCAGATATTCGGGTCGGATAACACGGCGGCCGACCCGCCTCCCATGAATGGGTTTGCTCAGCAGGCTTACTCCATGGACAACACCACCGCCATGTCTCAGGACGTTATGAATGGATTCGATCCTGATATGGTTGCTGTCTACAAAACTCTTGTTTCTGAATTTGCCGTCTTTGACAGGTGGTTCGCCTCACTGCCAACCTCAACACAGCCGAATCGGCTCTACGTGCATTCAGGGACATCAGCTGGTGCAACAAGCAACATCCCAGCCCTTCTCGCCAAGGGTTACCCTCAAAGAACCATCTTCCAGAACCTCGATGACGCGGGAATATCCTTCGGGATATACTACCAAAACATTCCATCTACATTGTTCTACAGGAACTTGAGGAAGGTCAAGTACATATTCAAGTTCCATCGGTACAAAACCTTCAAGAGACATGCAAACGAAGGGAAACTACCCGGGTACACCGTCATAGAACAGAGGTACTTTGACATCAAGAGTGCACCTGCAAATGACGATCATCCCTCCCATGACGTGTACCACGGGCAAATGTTTGTAAAGGAGGTGTACGAGACACTAAGAGCAAGCCCTCAGTGGAACGACACCCTATTCATCATCACGTATGATGAACATGGGGGTTTCTATGATCATGTGCCTACACCGGTTCGTGGAGTCCCCAGCCCTGACAGGATCGTGGGGCCGGAACCTTTCTTCTTTCAGTTTGACCGGTTGGGAGTTAGGGTTCCAACGATCATGGTCTCACCATGGATAGAGAAGGGTACAGTCGTTCATGGTCCTAATGGATCGCCATTTCTGACTTCGGAATTTGAACACTCGTCTATTCCCGCAACAGTCAAGAAGATCTTCAACCTAACTGCACCCTTCCTAACAAAGAGGGATGAATGGGCTTGTACCTTTGAAGGCATTGTCCAAACACGGACAGAACCCCGAACTGACTGCCCAGAGCAACTGCCAACACCAGTCGCCATCAGAAAGAGTGAGCCTAACGAAGATGCCAAGCTTACAGAATTTCAGCAGGAGATGATACAACTCGCGGCAGTTCTAAAAGGAGACAACATATTTACAAGTTACCCCCAAAAGACAGGGAAGGCGATGACGGTCAAGGATGGGAAGAAATACGCAGATGATGCAGTTAAAGGATTCTTTGAAGGGGGGCTTTACGCTAAGAGAATGGGAGTTAATGAGGAGCGGATTGTCCAGATGAAACCTCCCTTACTTCGAGATCGTCCAGAACTTCACCAGAACACCCATAGAAATCTGGCAGTGGATCCTCGGGTGCATATG
>Maldo_GDDH_14G1156100
CTCTCTCTCTCTCTCTCTCTCTCTCTCTCTCTCTCTCTCTCTCTCTCAGCAATGGGAGCTTCAAAGACCAAAACTTTACCACATTTTCCATCATTTCGCTTCATTTTCTCACTTTTTCTCACACTTTCCGGCACTTTCCTCCCAACCCATTTCTGCTCAGCTCAGCAGCAGCAACCCATCAAAACTGTCGTCGTTTTGGTCATGGAAAACCGCTCCTTCGACCACATGCTAGGTTGGATGAAGAAATCCGTCAACCCAGCAATCAACGGCGTCACTGGCAAAGAATGTAACCCGGTCTCCACCAAACCCGCTGAGCCGACAAAATCCATTTGCTTCTCCGACGACGCCGAGTTCGTGGATCCGGATCCGGGTCACTCTTTCGAAGCGGTTGAGCAGCAGGTTTTCGGGTCGGGTCCCCTCCCGTCAATGACCGGGTTCGTCGAACAAGCATTGTCAATGTCCCAAAACCTCTCCGAAACCGTCATGAAAGGCTTCAGACCGGAATCCGTCCCGGTCTACGCGGCCCTGGTCCGCGAATTCGCGGTGTTCGATCGATGGTTCTCTTCAATTCCAGGTCCGACCCAACCGAACCGGTTGTTTGTCTACTCCGCAACTTCCCACGGATCAACCAGCCACGTCAAGAAACAATTAGCTTCCGGGTACCCACAAAAAACAATCTTCGATTCGGTCCATGACAACGGGTTGGATTTCGGGGTGTACTTCCAGACCACCCCGACAACGATGTTCTACCGAAACATGCGGAAACTGAAGTACACTTTAAAGTTCCACCAGTACGATTTGAAGTTTAAGAAAGATGCTCGGAAGGGGAAGCTCCCGAGCTTGACGGTAATCGAACCGCGTTACTTCGACCTCAAGGGGATGCCGGCGAACGACGACCACCCGTCGCATGATGTCGCCAATGGTCAGAGGTTGGTTAAGGATGTTTATGAGACATTGAGGGCGAGTCCTCAGTGGAATGAGACGCTGTTGACTCCGTATGTTAATGTTCCGAACCCGGATGGGAATAGCGGTCCGGCTCCTTATTTTTTTAAGTTTGATCGGCTCGGAGTTCGGGTGCCGACGATTATGGTGTCGCCGTGGATTAAGAAGGGGACTGTGATGAGCGGTCCTCAAGGACCTACACCGAACTCTGAGTTCGAGCACTCCTCGATCCCGGCCACCGTAAAGAAAATCTTCAACCTCAACTCTAACTTCTTGACTCACAGAGACGCATGGGCGGGGACGTTCGAGCAAGTTCTTGGGCAATTATCTTCTCCCAGGACTGACTGCCCAGTGACCTTGCCGGACGTAGTGCCTTTGAGGAAAACTGAGGCCAAGGAAGACGGTAATTTATCGGAGTTTCAGGGCGAGGTAGTGCAGTTAGCGGCTGTACTCAACGGCGACCACTACTTGAGCAGCTACCCGGACGAAATGAGCAAGAAGATGAGTGTGAGGGAAGCTCACGAGTATGTGAAAGGTGCAGTTTCAAGGTTCATTAGAGCAAGCAAAGAGGCTATAAAATTGGGAGCAGATGAGTCAGCAATTGTAGATATGAGATCTTCCCTCACAACTAGGTCATCAAATATTAAAAAT
>Maldo_Gala_03g006240
ATGGCTTCCCGGCGAAAACCCGTCACCTGGGCTCTCTTCTTCTTCTACCTCTTGTTGGTCTCCACCCAATTCATTGCGGCGCGCAAAACCCCCAAAATCAAAGGGCCTATCAAAACGGTGGTGGTCGTCGTCATGGAAAACCGCTCCTTTGACCACATCTTTGGCTGGCTCAAGTCGACCCGACCCGACATCGACGGCCTGAACGGGAACGAATCGAACCCGATTTCCGTCTTGCTACCGGGCTCGGCTCGAGTCCGCGTCTCAAACGACGCCTTTTTCATCGACTCCGACCCGGGTCACTCGTTTCAGGCGATTCGTGAACAGATATACGGGTCAAACGAGAGCTCCGAGAACCCGGCACCGATGAACGGGTTCGCTCAGCAGGCGGATAGTATGGGCGAGGGGATGGCGAGGACAGTGATGAGCGGGTTCAAGCCGGAAGTCCTCCCCGTCTACACCGGGTTAGCAAACGAGTTCGCCGTGTTCGACCGGTGGTTCGCGTCCGTGCCGGCGTCGACTCAGCCGAACCGGTTCTACGTCCACTCGGCCACGTCACACGGTGCCATGAGCAACGTCCGCAAGGACCTCATCCACGGCTTCCCTCAGAAAACGATCTTCGACTCTCTGGACGAAAATGGCCTCGACTTCGGCATTTATTACCAGAACATCCCCGCCACGCTCTTCTTCAACAGCCTGAGGAAACTGAAGCACGTGAAGAAATTCCACAGCTACGCGCTGACGTTCAAGCGGCACGCGCGGCTCGGGAAGCTGCCCAACTATGCGGTGATCGAGCAGCGGTACTTCGACGTCAAGGAGCTTCCCGCCAACGACGACCATCCGTCGCATGACGTGGCGCGCGGGCAGAGGTTCGTGAAGGAGGTGTACGAGACGCTGAGGGCTAGCCCGCAGTGGAAAGAAATGGCATTGCTGATTACTTACGACGAGCACGGCGGGTTTTACGACCATGTGCCGACGCCGGTTTCGGGTGTGCCGAGCCCGGATGGGATCGAGGGGCCCGACCCGTATTATTTCCGGTTTGACCGGTTGGGTGTGCGGGTGCCGACCATCCTTGTCTCGCCGTGGGTCGAAAAGGGTACCGTGATCCATGAGCCAACAGGGCCGAAACCAGATTCCCAATTTGAGCATTCGTCTATCCCCGCCACCGTGAAGAGGCTATTCAATTTGAAATCGAACTTCCTGACGAAGAGAGATGCATGGGCTGGTACTTTCGAGAATTACTTTACCCTCCGCAGTACTCCTCGTGATGACTGTCCAGAAACTCTTCCAGAGGTGACGACATCACTGAGGCCAGGCGGACCCAGAGAAGATTCGAGCCTCTCAGAGTTCCAAGTCGAGCTTATCCAGCTTGCATCCCAGCTCAATGGCGATCACGTCCTCAACACCTACCCTAATATTGGCGAGACCATGACAGTGCGTGAAGCAAACATTTACGCAGAGGATGCAGTGAAGAGGTTCCTGGAAGCCGGAAGAGCTGCTCTAAAAGCCGGAGCGAACGAGTCTGCAATTGTTACGATGAGAGCTTCGCTCACCAGCCGAGTAAACGCACAAGGTCATAGCTCCTACCTAGAAACTCAG
>Maldo_Gala_03g014540
ATGGCCGCCGCCGCTTCCACAACCACCATTTCAATCCTCCTTCTGCTGCTCATAGGACTCAACAGTCCAGTCCATGCCAATCCCATCAAAACCATAGTTGTTATGGTGATGGAGAACAGGTCATTCGACCACATGCTGGGGTGGATGAAGAAAATCAACCCTGAAATCAACGGCGTGGATGGCTCCGAGGCCAACCCTCTCTCCACCACCGACCCCAACTCCAAGCGCTTCTTCTTCAACAACGAGTCTCACTATGTGGACCCTGATCCTGGCCACTCCTTCCAAGCCATCCGAGAGCAGATATTCGGGTCGGATAACACGTCGGCCGACCCTCCACCCATGAATGGCTTTGCTCAGCAGGCTTACTCCATGGACAACACCACCGCCCTGTCTCAGGATGTTATGAATGGATTCAACCCTGACATGGTTGCTGTCTACAAAACTCTTGTTTCTGAATTTGCTGTCTTTGACAGGTGGTTCGCCTCAGTGCCATCCTCAACCCAGCCAAATCGGCTCTACGTGCATTCAGGGACATCAGCTGGTGCAACAAGCAACATCCCAGCCCTTCTCGCCAAAGGGTACCCTCAAAGAACCATCTTCGAGAACCTCGACGACGCCGGAATATCCTTTGGAATATACTACCAAAACATCCCATCGACATTGTTCTATAGGAACCTGAGGAAGCTCAAGTACATAGGTAAGTTCCATTTGTACGACACCTTCAAGAGCCATGCAAAGGAAGGGAAACTGCACGGGTACACCGTCATAGAACAGAGGTACTTCGATGTCAAGAGTGCACCAGCAAATGATGATCATCCCTCCCATGACGTGTACCACGGGCAGATGTTTGTGAAGGAGGTGTATGAGACACTGAGAGCAAGCCCTCAGTGGAACAACACGCTGATGATCATCACGTATGATGAACATGGCGGTTTCTATGACCACGTCCCTACGCCGGTTCGTGGGGTCCCCAGCCCAGACGGGATCGTGGGGCCGGAGCCTTTCTTGTTTCAGTTCAACCGTTTGGGAGTTAGGGTTCCAACGATCATGGTCTCACCATGGATAGAGAAGGGTACAGTCATCCATGGGCCTAATGGATCACCATCTCCAACTTCGGAATTTGAACATTCATCTATTCCAGCAACAGTTAAGAAGATCTTCAACCTAACCGCACCCTTCCTCACGAAGAGGGATGAATGGGCCGGCACCTTCGAAAGCATTGTCCAAACGCGGACAGAACCCAGAACTGACTGCCCAGAGCAACTACCGACGCCAGTTGCCATCAGAAAGGGTGAGCCTAATGAAGATGCCAAGCTTACTGAATTTCAACAGGAGATGATGCAACTCGCAGCAGTTCTGAAAGGAGAGAACATATTTACAAGTTACCCAGAAAAGACGGGGAAGGAGATGACTGTCAAGGATGGGAAGAAATACGCCGATGATGCAGTTAAACGATTCTTTGAAGCGGGGCTTTATGCTAAAAGAATGGGAGTTAACGAGGAACAGATTGTCCAGATGAGGCCCTCCCTTACTTCGAGATCATCCAAAACTTCACCAGAACACCCA
>Maldo_Gala_06g013220
ATGGGAGCTTCCAAGACCAAAACTTTCCCACATTTTCCATCGTTTTCCTTCGTTTTCTCACTCTTTCTCACTCTCTCATCGACTTTCCGGCCAACCCATTTCTGCTCTGCCCAGCAGCAGCAACCCATCAAAACCATCGTCGTTTTGGTCATGGAGAACCGCTCCTTCGACCACATGCTGGGTTGGATGAAAAAATCCGTTAACCCAGCAATCAACGGCGTCACTGGCAAAGAATGCAACCCGGTTTCAACCAAACCCGCCGACCCGGAAAAATCCATCTGTTTCTCCGACGACGCCGAGTTCGTGGATCCGGATCCGGGTCACTCATTCGAAGCGGTCGAGCAGCAGGTATTCGGGTCGGGTTCCCTCCCTTCGATGACCGGGTTCGTCGAACAAGCATTGTCAATGTCCCCAAACCTCTCCGAAACCGTTATGAAAGGCTTCAGACCGGAATCCGTTCCGGCCTACGCGGCCCTGGTCAGCGAATTCGCGGTGTTCGACCGGTGGTTCTCTTCAATTCCCGGTCCGACTCAACCCAATCGGCTGTTCGTCTACTCCGCTACTTCCCACGGCTCGACCAGCCACGTCAAGAAACAATTAGCTTCCGGGTACCCACAAAAAACAATCTTCGATTCCGTCCATGAAAACGGGTTGGATTTCGGTGTCTACTTCCAGAACATCCCGACAACAATGTTCTACCGAAACATGCGGAAACTGAAGTACATTTTCAAGTTCCACCAGTACGATTTGAAGTTCAAGAAAGACGCTCGGAAGGGGAAGCTCCCGAGCTTGACGGTGATCGAACCGAGTTACTTCGACCTTAAGGGGATGCCGGCGAACGACGACCACCCGTCCCATGATGTCGCCAACGGTCAGAGGCTGGTTAAGGAAGTTTATGAGACGTTGAGGGCGAGTCCTCAGTGGAACGAGACGCTTTTGGTGATCACGTACGACGAGCATGGCGGGTTTTTCGATCATGTCAAGACTCCGTATGTTAATGTTCCGAACCCGGACGGGAATAGCGGTCCGGCTCCTTCTTTTTTTAAGTTCGATCGGCTCGGAGTTCGCGTGCCGACGATTATGGTGTCGCCGTGGATTAAGAAGGGGACTGTGATGAGCGGTCCTCAAGGACCTACACCGAACTCCGAGTTTGAGCACTCTTCAATCCCCGCCACCATAAAGAAAATGTTCAACCTCAGCTCTAACTTCTTAACTCACAGAGACGCATGGGCGGGGACGTTTGAGCAAGTTGTTGGGCAATTATCTTCTCCCAGAACTGATTGCCCAGTGACCTTGCCGGACGTAGTGCCTCTGAGGAAAACGGAGGCCAAGGAAGACAGTAGTTTATCCGAGTTTCAGGGGGAGGCAGTGCAGTTAGCGGCCGTGCTCAACGGCGACCACTTCTTGAGCAGCTACCCGGATGAAATGAGCAAGAAGATGAGTGTGAGGGAAGCTCATGGGTACGTGAAAGGTGCAGTTTCAAGGTTCGTTAGAGCAAGCAAAGAGGCTATAAAACTGGGAGCAGAAGAGTCAGCAATTGTAGATATGAGATCTTCCCTCACAACTAGGTCCTCAAATATTAAAAAT
>Maldo_Gala_07g006820
ATGGTTTCCGAGTCGAGCAGCGGCAGCGCTAAAACTCCTCCACCCAGCAGCCCCATCAAAACGGTGGTCGTTTTGGTACAAGAGAACCGCTCCTTCGACCACATGCTGGGGTGGATGAAGTCCCTAAACCCCGAGATCAACGGGGTCACTGGCTCCGAATCGAACCCCATTTCCACCTCTGACGCCAACTCGACCCAAGTCTTCTTCCGCGACAACTCCGCCTACGTCGACCCTGACCCCGGCCACTCCATCCAAGCCATCTACGAGCAAGTCTTCGGCGAGCCGTGGACGGAGGCCTCCGCTTCCAAAACCCTACCTCCGAAAATGAACGGTTTCGCCCAAAACGCTGAGAAGACACAAACCGGTTTAGCTGAGACGGTGATGAGTGGTTTTAAGCCAGAAAACGTCGCAGTTTACAGGGAGCTAGTGAAGGAGTTTGCAGTGTGCGACCGGTGGTTTGCGTCCATTCCGGCTTCGACGCAGCCGAACCGGCAGTACGTGCACTCTGCGACGTCGCATGGGCTGACGAGCAACGATACGCAGAAGCTGATTGAAGGGATGCCTCAAAAGACTATATTTGAGTCGTTGGACGAAGAAGGCTTTTCTTTCGGAATTTACTATCAATACCCTCCTGCTACCCTTTTGTATAGAAACCTTAGAAAGTTGAAGTATATTAAAAATTTCCATCAGTTTGATCTAACATTCAAGAAGCACTGCGAGGAGGGAAAGTTACCAAACTATGTGGTGGTGGAGCAAAGGTTCTTTGATTTGCTATCAATACCTGGGAACGATGATCATCCATCTCACGACGTCTCTGAAGGCCAGAAGTTTATAAAAGAAGTGTATGAAGCACTAAGAGCAAGTCCCCAATGGCCTGAAATGCTGTTCGTTATAATATATGACGAGCATGGTGGTTTCTACGATCACGTTCCAACACCTGTTACAGATGTTCCTAGTCCGGATGATATCGTTGGTCCCGAGCCATACAACTTTAAATTTGATCGTCTTGGTGTTCGGGTTCCAGCCATTTTAATTTCTCCGTGGATTGAACGCGGAACAGGGCCATATCCCTCGTCACAGTTCGAGCACTCCTCAATCTCAGCAACTGTTAAGAAGATTTTCAATCTGAAAGAGTTTCTGACAAAGCGTGATGCATGGGCGGGAACCTTTGACGTTGTCCTCAATAGAACAAGTCCAAGAACTGATTGTCCAGCTACTTTGCCTGATCCTATGAAACTACGAGAGGCTGTATCTAAAGACGGGGCAAAAATAAGTGATTTTCAAGAAGAATTAGTACAATTGGCCGCGGCATTAAATGGAGACCATAGAAAAGATATATATCCTCACAAACTGGTGGAGAACATGACTGTTTCAGAGGCTGTCAAATATTGTGAAGAAGCATTTAACAAATTCTTACATGAATGTGAGAAAGCCAGGGAGAGTGGAACAGATGAATCTGAGATTGTCGTCTGTGCAACCTCACCTACACCGCCCTCCACCAAGTCCAGCAGCCCCATCAAAACGGTGGTCGTTTTGGTCCAAGAGAACCGCTCCTTCGACCACATGCTGGGATGGATGAAGTCCATAAACCCTGAAATCAACGGAGTCACTGGCTCCGAATCCAACCCCATTTCCACCTTGGACCCAAACTCCACCCAAATCTTCTTCCGCGACAACTCTGCTTACGTTGACCCGGACCCCGGCCACTCCATCCAAGCTGTGTACGAGCAAGTCTTCGGCGAGCCGTGGACTGAGGCCTCCGCTTCCAAAACCCTACCTCCTACCATGAACGGCTTCGCTCAAAACGCTGAAACAACACAAACCGGTTTAGCTGAGACCGTGATGAATGGTTTTAGGCCCGAAAACGTCCCCGTTCACAGGGAGCTGGTGAAGGAGTTTGCGGTATGTGACCGGTGGTTCGCGTCGGTGCCCGCTGCGACGCAGCCGAACCGGCAGTACATCCACTCTGCGACGTCGCATGGGTTGACGGGGAATGATAAACAGAAGCTAATTGAAGGGTTGCCTCAGAAGACAATATTTCAGTCGTTGGACGAGGAGGGCTTTTCTTTTGGGATTTACTTTCAGTCCTTTCCGTCCACTCTTTTGTACAGGAATCTAAGAAAATTGAAGTACATTGACAATTTCCATCAGTTTGATCTACAATTCAAGAAGCATTGTAAGGAGGGAAAGCTACCGAATTATGTGGTGGTGGAGCAAAGATTCTTTGATGTGTTATCAGTGCCTGCAAACGATGATCACCCATCCCATGACGTCTCTGAAGGCCAGAAGTTTATAAAAGAAGTGTACGAAGCTCTAAGAGCAAGTCCCCAGTGGAATGAAATGTTGTTCATTATAATATATGACGAGCATGGAGGTTTCTATGATCATGTTCCAACACCTGTGACAGATGTTCCTAGTCCGGATGATGTCGTTGGTCCTGAGCCATACAACTTTAAATTCGATCGTCTTGGTGTTCGTGCTCCAGCCATCTTAATTTCTCCATGGATTGAACCTGGAACAGTGTTGCATGGGCCTTCAGGGCCATATCCTTCATCAGAGTTTGAGCACTCCTCAATTCCTGCAACTGTTAAGAAAATTTTCAATCTGAAAGAGTTTCTGACTAAGCGTGACGCTTGGGCGGGAACCTTTGAGGGTGTCCTGAGTAGAACAAGCCCAAGAATTGATTGTCCAGTTACTTTGCCTGACCCGGTGAAACTACGCGAGGCTGCATCTAAAGATGGGACAAAAATTAGTGATTTTCAAGAAGAACTAATTCAATTGGCCGCTGCAATAAATGGAGACCACAGAAAGGATACATATCCTGACAAGCTGGTGGAGGACATAACTGTTTCAGAGGCTCTCAAATATGTGGAAGGAGCGTTTAAGACATTTTCAGATGAATGTGAGAAAGCCAGAAAAACTGGAACGGATGAATCTGAGATTATCGTCTGTGCAACATCACCTACACTACCAACATCCAAGTCGTTTGCTCAAAAGATATTTTCTTGTTTGGTTTGTGATAAC
>Maldo_Gala_11g006700
ATGGCTTTCCGGCGAAAACGCATCATCTGGGCTCTCTTTTTCTTCCACCTCTTGTTGGTCTCCACCCAATTCATTGCGGCACGCAAAACGCCCAAAATCAAAGGACCCATTAAAACGGTGGTCGTCGTGGTCATGGAAAACCGCTCCTTTGACCACATCTTCGGCTGGCTTAAGTCGACCCGACCTGACATCGACGGCCTGAACGGGAACGAATCGAACCCGATTTCCGTCTCGGAACCCGGCTCGCCCCGAGTCCGCGTCTCCAGCGACGCCTTCTTCGTCGACTCCGACCCAGGCCACTCGTTCCAGGCGATTCGAGAACAGATATTCGGGTCGAACGAGAGCTCCGAGAACCCGGCTCCGATGAACGGGTTCGCTCAGCAGGCGGAGAGTATGGGCGAGGGGATGGCGAGAACGGTGATGAGCGGGTTTAAGCCGGAAGTCCTCCCGGTCTACACCGAGTTGGCTAACGAGTTCGCCGTGTTCGACCGATGGTTTGCTTCCGTACCGGCGTCAACTCAGCCGAACCGGTTCTACATCCACTCGGCCACGTCACACGGCGCCATGAGCAACGTCCGCAAGGACCTCATCCACGGCTTCCCTCAGAAAACGATCTTCGACTCTCTGGACGAAAATGACCTTGACTTCGGCATTTATTACCAGAACATCCCCGCCACGCTCTTCTTCAAGAGCTTGAGGAAACTGAAGCATGTGACGAAATTCCACAGCTACGCGCTGACTTTCAAGCGGCACGCTCAGCTGGGGAAGCTGCCGAATTACGCGGTAATCGAGCAGAGGTACTTCGACGTCAAGGAGCTTCCCGCCAACGACGACCACCCGTCGCATGACGTGGCGCGCGGGCAGAGGTTCGTGAAGGAGGTGTACGAGACGCTGAGGGCGAGCCCGCAGTGGAAAGAAATGGCATTGCTGATTACTTACGACGAGCACGGCGGGTTTTATGACCACGTGCCGACGCCGGTTTCAGACGTGCCGAGCCCGGATGGGATCGTGGGGAACGAACCGTATTATTTCCGGTTTGACCGGTTGGGTGTGCGGGTGCCGACCATACTCGTCTCGCCATGGGTCGAAATGGGTACCGTGATCCATGAGCCAAAGGGGCCGACACCACATTCCCAATTTGAGCATTCTTCAATCGCCGCCACTGTAAAGAAGCTATTCAATTTGAAATCGAACTTCCTGACAAAGAGAGATGCATGGGCTGGTACTTTCGAGAATTATTTTACCCTCCGCAGTACTCCTCGTGACGACTGTCCAGAAACTCTTCCAGAGGTGACGAAGTCACTGAGGCCAGGCGGACCCAGAGAAGATTCGAGCCTCTCAGAATTCCAAGTCGAGCTGATCCAGCTTGCATCCCAGCTCAATGGCGATCATGTCCTCAAAACCTACCCTGATATCGGTGAAACCATGACAGTGCGTGAAGCCAACAGTTACGCAGAGGATGCAGTCAAGAGGTTCCTGGAAGCCGGAAGAGCTGCTCTAAAAGCCGGAGCGAACGAGTCTGCAATTGTTACAATGAGACCTTCCCTCACCAGCCGAGTTAACGTACAAGGTCATAGCTCCTACCTAGAATCTCAG
>Maldo_Gala_11g016730
ATGGCAGTCGCCGCCGCCATTTCCGTCCTTCTCCAACTGCTCGTAGGACTCTATAGTCCAGTCCATGCCAATCCCATAAAAAATATAGTTGTTCTAGTGATGGAGAACAGGTCGTTCGACCACATGCTAGGGTGGATGAAGAAAATCAACCCAGAAATCAACGGAGTGGACGGCTCCGAGTCCAACCCTCTCTCCACCACCGACCCCAACTCCAAGCGCTTCTTCTTCAAGAACGAGTCTCTCTATGTGGACCCTGATCCTGGTCACTCCTTCCAAGCCATCCGAGAGCAGATATTCGGGTCGGATAACACGGCGGCCGACCCGCCTCCCATGAATGGGTTTGCTCAGCAGGCTTACTCCATGGACAACACCACCGCCATGTCTCAGGACGTTATGAATGGATTCGATCCTGATATGGTTGCTGTCTACAAAACTCTTGTTTCTGAATTTGCCGTCTTTGACAGGTGGTTCGCCTCACTGCCAACCTCAACACAGCCGAATCGGCTCTACGTGCATTCAGGGACATCAGCTGGTGCAACAAGCAACATCCCAGCCCTTCTCGCCAAGGGTTACCCTCAAAGAACCATCTTCCAGAACCTCGATGACGCGGGAATATCCTTCGGGATATACTACCAAAACATTCCATCTACATTGTTCTACAGGAACTTGAGGAAGGTCAAGTACATATTCAAGTTCCATCGGTACAAAACCTTCAAGAGACATGCAAACGAAGGGAAACTACCCGGGTACACCGTCATAGAACAGAGGTACTTTGACATCAAGAGTGCACCTGCAAATGACGATCATCCCTCCCATGACGTGTACCACGGGCAAATGTTTGTAAAGGAGGTGTACGAGACACTAAGAGCAAGCCCTCAGTGGAACGACACCCTATTCATCATCACGTATGATGAACATGGGGGTTTCTATGATCATGTGCCTACACCGGTTCGTGGAGTCCCCAGCCCTGACAGGATCGTGGGGCCGGAACCTTTCTTCTTTCAGTTTGACCGGTTGGGAGTTAGGGTTCCAACGATCATGGTCTCACCATGGATAGAGAAGGGTACAGTCGTTCATGGTCCTAATGGATCGCCATTTCTGACTTCGGAATTTGAACACTCGTCTATTCCCGCAACAGTCAAGAAGATCTTCAACCTAACTGCACCCTTCCTAACAAAGAGGGATGAATGGGCTTGTACCTTTGAAGGCATTGTCCAAACACGGACAGAACCCCGAACTGACTGCCCAGTCGCCATCAGAAAGAGTGAGCCTAACGAAGATGCCAAGCTTACAGAATTTCAGCAGGAGATGATACAACTCGCGGCAGTTCTAAAAGGAGACAACATATTTACAAGTTACCCCCAAAAGACAGGGAAGGCGATGACGGTCAAGGATGGGAAGAAATACGCAGATGATGCAGTTAAAGGATTCTTTGAAGGGGGGCTTTACGCTAAGAGAATGGGAGTTAATGAGGAGCGGATTGTCCAGATGAAACCTCCCTTACTTCGAGATCGTCCAGAACTTCACCAGAACACCCATAGAAATCTGGCAGTGGATCCTCGGGTGCATATG
>Maldo_Gala_12g004300
ATGCTTGGAGCTTCGGGACTGGAATCCTGGTTGTGTAGTTTGAAGCATGATTTGTGGCTGAGGAACCTGCATGATTTGATTTCAGAGTCAAGCAGCAACAACCCTATCAAAACGGTGGTCGTTTTGGTCCAAGAAAACCCCTCATTCGACCACATGCTGGGATGGATAAAGTCCATAAACCCTGAAATCAACGGAGTCACTAGCTTCGAATCCAACCCCATTTCCACCTCGGACCCAAACTCCACCCAAATCTTCTTCCGCGACAACTCTGCTTACATTGACCCAGACCCCAGCCACTCCATCCAAGCTATGTACGAGCAAGTCTTCGACGAGCCATGGACCGAGGCCTTCGCTTCCAAAACCCTACCCCCTACCATGAACGGCTTCGCTCAAAATGCTGAAACAACACACACCGGTTTAGCTGAGATCGTGATGAATGGTTTTAGGCCCGAAAACATCCCCGTTCACAGGGAGCTGGTGAAGGAGTTTACGGTATGTGACCGGTGGTTCGCGTCAGTGCCAGCTACAACACAGCCGAACCGGCAGTACATCCACTCTGCGACGTCGCATGGGTTGACGAGGAATGATAATCAGAAGCTAATTGAAGGGTTGCCTCAGAAGACAATATTTCAGTCAGGAATCACCACCGCTATTGCCGAGTCACCCATTCACTCACTCAGCGAGTCACACAACGACCTCACCGGCCGGCGAAAAACCAAGCTCCGGATCGTCACCGCCGTCTTCGAGCAGTTTACGGAGCGAGCAATCAATTTCATCATCTTTTCTGAAAGAGAAGCCAGAGCTCTCGACAGAAACATGCATCTGCTTCTGGGTCTGATCGCCAAGGAAGAGCTGCACCATATGGGGGTCGCTGAGGAAGATCCAGTCTTCGCAGCTCGCCGAGGAGCAGTGCAATGCTACGAGGTTGTTCAGGCAGCTCTAGCCACAAAGTATAAAGTATATTCTAGTGTCGCCTCTCCCTCTCTTCCGTATTTC
>Maldo_Gala_14g015020
ATGGGAGCTTCAAAGACCAAAACTTTACCACATTTTCCATCATTTCGCTTCATTTTCTCACTTTTTCTCACACTTTCTGGCACTTTCCTCCCAACCCATTTCTGCTCAGCTCAGCAGCAGCAACCCATCAAAACTGTCGTCGTTTTGGTCATGGAAAACCGCTCCTTCGACCACATGCTGGGTTGGATGAAGAAATCCGTCAACCCAGCAATCAACGGCGTCACTGGCAAAGAATGTAACCCGGTCTCCACCAAACCCGCTGAGCCGACAAAATCCATTTGCTTCTCCGACGACGCCGAGTTCGTGGATCCGGATCCGCGTCACTCTTTCGAAGCGGTTGAGCAGCAGGTTTTCGGGTCGGGTCCCCTCCCGTCAATGACCGGGTTCGTCGAACAAGCATTGTCAATGTCCCAAAACCTCTCCGAAACCGTCATGAAAGGCTTCAGACCGGAATCCGTCCCGGTCTACGCGGCCCTGGTCCGCGAATTCGCGGTGTTCGATCGATGGTTCTCTTCAATTCCAGGTCCGACCCAACCGAACCGGTTGTTTGTCTACTCCGCAACTTCCCACGGATCAACCAGCCACGTCAAGAAACAATTAGCTTCCGGGTACCCACAAAAAACAATCTTCGATTCGGTCCATGAAAACGGGTTGGATTTCGGGGTGTACTTCCAGACCACCCCGACAACGATGTTCTACCGAAACATGCGGAAACTGAAGTACACTTTAAAGTTCCACCAGTACGATTTGAAGTTTAAGAAAGATGCTCGGAAGGGGAAGCTCCCGAGCTTGACGGTAATCGAACCGCGTTACTTCGACCTCAAGGGGATGCCGGCGAACGACGACCACCCGTCGCATGATGTCGCCAATGGTCAGAGGTTGGTTAAGGATGTTTATGAGACATTGAGGGCGAGTCCTCAGTGGAATGAGACGCTGTTGGTGATTACGTACGACGAGCATGGAGGGTTTTTCGATCACGTCCAGACTCCGTATGTTAATGTTCCGAACCCGGATGGGAATAGCGGTCCGGCTCCTTATTTTTTTAAGTTTGATCGGCTCGGAGTTCGGGTGCCGACGATTATGGTGTCGCCGTGGATTAAGAAGGGGACTGTGATGAGCGGTCCTCAAGGACCTACACCGAACTCTGAGTTCGAGCACTCCTCGATCCCGGCCACCATAAAGAAAATCTTCAACCTCAACTCTAACTTCTTGACTCACAGAGACGCATGGGCGGGGACGTTCGAGCAAGTTGTTGGGCAATTATCGTCTCCCAGGACTGACTGCCCAGTGACCTTGCCGGACGTAGTGCCTTTGAGGAAAACTGAGGCCAAGGAAGACGGTAATTTATCGGAGTTTCAGGGCGAGGTAGTGCAGTTAGCGGCTGTACTCAACGGCGACCACTACTTGAGCAGCTACCCGGACGAAATGAGCAAGAAGATGAGTGTGAGGGAAGCTCATGAGTATGTGAAAGGTGCAGTTTCAAGGTTCATTAGAGCAAGCAAAGAGGCTATAAAATTGGGAGCAGATGAGTCAGCAATTGTAGATATGAGATCTTCCCTCACAACTAGAAATTGCGATCCCCCATCTCTCTTCGAAACCCTACCAACGCACCGTCTCTCCACCTCGCCGTCGCTCGACCTCGCACGCCGTCTTACGTTGCGCAAACCTTTGCACATCAAAGAAGGGAAAATGCATGACAAGGCATTGATGCAGTTGATCACGGCAACTTTATCTCCTGCTGCAATTTCTTGTGCAATTAGCAGTACCAGCTCCAAAGATTTATGGTTCGGGCTTAAAGACCAGTTTTCTACAGTCACAAAAGCAAGTATCTTTCAACTTAAGTCTGAGCTTCAGACTATAAAGAAGGGTAATGATTCTATCACATTATATCTGCAGAAAATTAAAGAAGCAAAGGATTTATTAACTGCTGCTGTTGTGATATTTGAGGATGATGATGTTGTGATTCTTACACTTAATGGGTTGCCTGCTAAATACAATACCATTAGGTCCGTGATTAGGGGTCGTGAAACTGTTATATCTTTGAAAGATCTTTGCTCCCAATTACTTGCTGAAGAAACTTTACTTGAAAGTGTATCTGCATTACCTGTGTTATTTGCACTTATGGCACAGAACACTGGCTTTCCTTCCAAACATCAATCACTTTCCAATTCTGATGCGAATTATAGCAATCCTAATTCTAATGCTTACACGTCATTCAACAACAATAATAAGGGTCGAAATCGGTTTAATTCCAACTTTAATCCCAAGTTTGGCAACAAAAAGGTCTTTCATTCGAGTCCTGCTCCTGGCATTCTTGGTACATCTCCACCAAGGGCTCAAAACTATGGGTTTCAGACTCAACCTTGTCAGATTTGTGGAAAGAATAATCATTTGGCTTCTACCTACCGATTCATCATTATTTGTCAAGATTGTGGA
>Pyrco_DAP_Chr11v0.1_26957.1
ATGGCTTTCCGGCGAAAACGCATCACCTGGGCTCTCTTTTTCTTCCACCTCTTGTTGGTCTCCACCCAATTCATCGCGGCACGCAAAACCCCCAAAATCAAGGGACCCATTAAAACGGTGGTCGTCGTGGTCATGGAAAACCGCTCCTTTGACCACATCTTCGGCTGGCTTAAGGCGACCCGACCCGATATCGACGGCTTGAACGGGAACGAATCGAACCCGATTTCCGTCTCGGAACCCGGCTCGCCCCGAGTCCGCGTCTCCAGCGACGCCTTCTTCGTCGACTCCGACCCAGGCCACTCGTTTCAGGCGATTCGAGAACAGATATTCGGGTCGAACGAGAGCTCGGAGAACCCGGCTCCGATGAACGGGTTCGCTCAGCAGGCGGAGAGTATGGGCGAGGGGATGGCGAGAACGGTGATGAGCGGGTTTAAGCCTGAAGTCCTCCCGGTCTACACCGAGTTGGCTAACGAGTTCGCGGTGTTCGATCGGTGGTTCGCGTCCGTACCGGCGTCAACTCAGCCGAACCGGTTCTACGTCCACTCGGCCACGTCACACGGCGCCATGAGCAACGTCCGCAAGGACCTCATCCACGGCTTCCCTCAGAAAACGATCTTCGACTCTCTGGACGAAAATGACCTCGACTTTGGCATATATTACCAGAACATCCCCGCCACGCTCTTCTTCAAGAGCCTGAGGAAACTGAAGCATGTGACGAAATTCCACAGCTACGCGCTGACTTTCAAGCGGCACGCTCGGCTCGGGAAGCTGCCGAATTACGCGGTGATCGAGCAGAGGTACTTCGACGTCAAGGAGCTTCCCGCCAACGACGACCACCCGTCGCATGACGTGGCGCGCGGGCAGAGGTTCGTGAAGGAGGTGTACGAGACGCTGAGGGCGAGCCCGCAGTGGAAAGAAATGGCATTGCTGATTACTTACGATGAGCACGGCGGGTTTTACGACCACGTGCCGACGCCGGTTTCAGACGTGCCGAGCCCGGATGGGATGGAGGGGAACGAACCGTATTATTTCCGGTTTGACCGGTTGGGTGTGCGGGTGCCGACCATACTCGTCTCGCCATGGGTCGAAAAGGGTGCCGTGATCCATGAGCCAACAGGGCCGACGCCACATTCCCAATTTGAGCATTCTTCTATCCCTGCCACTGTAAAGAAGCTGTTCAATTTGAAGTCGAACTTCCTCACAAAGAGAGATGCATGGGCTGGTACTTTCGAGAATTATTTTACCCTCCGCAGTACTCCTCGTCATGACTGTCCAGAAACTCTTCCAGAGGTGACAAAGTCACTGAGGCCAGGCGGACCCAGAGAAGATTCGAGCCTCTCAGAATTCCAAGTCGAGCTGATCCAGCTTGCATCCCAGCTCAATGGCGATCATGTCCTCAAAACCTACCCTGATATCGGCAAAACCATGACAGTGCGTGAAGCCAACAGTTACGCAGAGGATGCAGTCGAGAGGTTCCTGGAAGCCGGAAGAGCTGCTCTAAAAGCCGGAGCGAACGAGTCTGCAATTGTTACAATGAGACCTGCCCTCACCAGCCGAGTTAACGCACAAGGTCATAGCTCCTACCTAGAATCTCAG
>Pyrco_DAP_Chr12v0.1_30134.1
ATGGCAGCCACCGCTGCCATTTCCGTCCTCCTCCTGCTGCTCGTAGGACTCTATAGTCCAGTCCATGCCAATCCCATAAAAAACATAGTTGTTCTAGTGATGGAGAACAGGTCGTTCGACCACATGCTAGGGTGGATGAAGAAAATCAACCCAGAAATCAACGGAGTGGACGGCTCCGAGTCCAACCCTCTCTCCACCACCGACCCCAACTCCAAGCGCTTCTTCTTCAAGAACGAGTCTCACTATGTGGACCCTGATCCTGGCCACTCCTTCCAAGCTATCCGAGAGCAGATATTCGGGTCGGATAACACGTCGGCCGACCGGCCTCCCATGAATGGGTTTGCTCAGCAGGCTTACTCCATGGACAACACCACCGCCATGTCTCAGGACGTTATGAATGGATTCAATCCTGATATGGTTGCTATCTACAAAACTCTTGTTTCTGAATTTGCAGTCTTTGACAGGAACTTGAGGAAGCTCAAGTACATATTCAAGTTCCATCGGTACAAAACCTTCAAGAGACATGCAAACGAAGGGAAACTACCAGGGTACACTGTCATAGAACAGAGGTACTTTGACATCAAGAGTGCACCTGCAAATGACGATCATCCCTCCCATGACGTGTACCACGGGCAAATGTTTGTAAAGGAGGTGTACGAGACACTAAGAGCAAGCCCTCAGTGGAACGACACCCTATTCATCATCACGTATGATGAACATGGGGGTTTCTATGATCATGTGTCTACACCGGTTCGTGAAGTCCCCAGCCCTGACGGGATTGTGGGGCCGCAACCTTTCTTCTTTCAGTTTGACCGGTTGGGAGTTAGGGTTCCAACGATCATGGTCTCACCATGGATAGAGAAGGGTACAGTCGTTCATGGTCCTAATGAATCGCCATTTCCGACTTCGGAATTTGAACTCTCGTCTATTCCGGCAACAGTCAAGAAGATCTTCAACCTAACTGCACCCTTCCTAACAAAGAGGGATGAATGGGCTGGTACCTTTGAAGGCATTGTCCAAACACGGACAGAACCCCGAACTGACTGCCCAGAGCAACTGCCAACACCAGTCGCCATCAGAAAGAGTGAGCCTAACGAAGATGCCAAGCTTACAGAATTTCAGCAGGAGATGATACAACTCGCGGCAGTTCTAAAAGGAGACAACATATTTACAAGTTACCCAAAAAAGACAGGGAAGGCGATGACGATCAAGGATGGGAAGAAATACGCAGATGATGCAGTTAAAGGATTCTTTGAAGCGGGGCTTTACGCTAAGAGAATGGGAGTTAATGAGGAGCAGATTGTCCAGATGAAACCCTCCCTTACTTCGAGATCGTCCAGAACTTCACCAGAACACCCA
>Pyrco_DAP_Chr14v0.1_35388.1
ATGCTGGGTTGGATGAAGAAATCCGTCAACCCAGCCATCAACGGCGTCACTGGCAAAGAATGTAACCCGGTCTCCACCAAACCCGATGAGCCGACAAAATCCATCTGCTTCTCCGACGACGCCGAGTTCGTGGATCCGGATCCGGGTCACTCATTCGAAGCGGTTGAGCAGCAGGTTTTCGGGTCGGGTCCCCTCCCGTCAATGACCGGGTTCGTGGAACAAGCATTGTCAATGTCCCCAAACCTCTCTGAAACCGTCATGAAAGGCTTCAGACCGGAATCCGTCCCGGTCTACGCGGCCCTGGTCCGCGAATTCGCGGTGTTCGATCGATGGTTCTCTTCAATTCCCGGTCCGACCCAACCGAACCGGCTGTTCGTCTACTCCGCAACTTCCCACGGCTCGACCAGCCACGTCAAGAAACAATTAGCTTCCGGGTACCCACAAAAAACAATCTTCGATTCGGTCCATGAAAACGGGTTGGATTTCGGGGTGTACTTCCAGACCACCCCGACAACAATGTTCTACCGAAACATGCGGAAACTGAAGTACACTTTCAAGTTCCACCAGTACGATTTGAAGTTTAAGAAAGATGCTCGAAAGGGGAAGCTCCCGAACTTGACGGTAATCGAACCGCGTTACTTCGACCTCAAGGGGATGCCGGCGAACGACGACCACCCGTCGCATGATGTCGCCAATGGTCAGAGGTTGGTTAAGGATGTTTATGAGACATTGAGGGCGAGTCCTCAGTGGAATGAGACGCTTTTGGTGATTACGTACGACGAGCATGGCGGTTTTTTCGATCACGTCCAGACTCCGTATGTTAATGTTCCGAACCCGGATGGGAATAGCGGTCCGGCTCCTTATTTTTTTAAGTTTGATCGGCTCGGAGTTCGGGTGCCGACGATTATGGTGTCGCCGTGGATTAAGAAGGGGACTGTGATGAGCGGTCCTCAAGGACCTACACCGAACTCCGAGTTCGAGCACTCCTCGATCCCAGCCACCATAAAGAAAATCTTCAACCTCAACTCTAACTTCTTAACTCACAGAGACGCATGGGCGGGGACGTTCGAGCAAGTTGTTGGGCAATTATCTTCTCCCAGGACTGACTGCCCAGTGACCTTGCCGGACGTAGTGCCTTTGAGGAAAACTGAGGCCAAGGAAGACGGTAATTTATCGGAGTTTCAGGGCGAGGTAGTGCAGTTAGCGGCTGTACTCAACGGCGACCACTTCTTAAGCAGCTACCCGGACGAAATGAGCACGAAGATGAGTGTGAGGGAAGCTCATGAGTATGTCAAAGGTGCAGTTTCAAGGTTCATTAGAGCAAGCAAAGAGGCTATAAATTTGGGAGCAGATGAGTCAGCAATTGTTGATATGAGATCTTCCCTCACAACTAGGTCATCAAATATTAAAAAT
>Pyrco_DAP_Chr3v0.1_05995.1
ATGGCTTTCCGGCGAAAACCCATCACCTGGGCTCTCTTCTTCTTCTACCTCTTGTTGGTCTCCACCCAATTCATTGCGGCGCGCAAAACCCCCAAAATCAAAGGGCCTATCAAAACGGTGGTCGTCGTCGTCATGGAAAACCGCTCCTTTGACCACATCTTTGGCTGGCTCAAGTCGACCCGACCCGACATCGACGGCCTGAACGGGAACGAATCGAACCCGATTTCCGTCTCGCAACCCGGCTCGGCTCGAGTCCGCGTCTCAAACGACGCCTTTTTCATCGACTCCGACCCGGGCCACTCGTTTCAGGCGATTCGGGAACAGATATTCGGGTCGAACGAGAGCTCCGAGAACCCGGCTCCGATGAACGGGTTCGCTCAGCAGGCGGAGAGTATGGGCGAGGGGATGGCGAGGACGGTGATGAGCGGGTTCAAGCCGGAAGTTCTCCCGGTCTACACCGGGTTAGCAAACGAGTTCGCCGTGTTCGACCGGTGGTTCGCGTCCGTGCCGGCGTCGACTCAGCCGAACCGGTTCTACGTCCACTCGGCCACGTCACACGGCGCCATGAGCAACGTCCGCAAGGACCTCATCCACGGCTTCCCTCAGAAAACGATCTTCGACTCTCTGGACGAAAATGGCCTCGACTTCGGCATTTATTACCAGAACATCCCCGCCACGCTCTTCTTCAACAGCCTGAGGAAACTGAAGCACGTGATGAAATTCCACAGCTACGCGCTGACGTTCAAGCGGCACGCGCGGCGCGGGAAGCTGCCCAACTACGCGGTGATCGAGCAGCGGTACTTCGACGTCAAGGAGCTTCCCGCCAATGACGACCACCCGTCGCATGACGTGGCGCGCGGGCAGAGGTTCGTAAAGGAGGTGTACGAGACGCTGAGGGCTAGCCCGCAGTGGAAAGAAATGGCATTGCTGATTACTTACGACGAGCACGGCGGGTTTTACGACCACGTGCCGACGCCGGTTTCAGGTGTGCCGAGCCCGGATGGGATCGAGGGGCCCGACCCGTATTATTTCCGGTTTGACCGGTTGGGTGTGCGGGTGCCGACCATACTCGTCTCGCCGTGGGTCGAAAAGGGTACCGTGATCCATGAGCCAACAGGGCCGAAACCACATTCCCAATTTGAGCATTCTTCCATCCCTGCCACTGTGAAGAAGCTATTCAATTTGAAATCAAACTTCTTGACAAAGAGAGATGCATGGGCTGGTACTTTTGAGAATTATTTTACCCTCCGCAGCACTCCTCGTGATGACTGTCCAGAAACTCTTCCAGAGGTGACAACCTCACTGAGGCCAGGCGGACCCAGAGAAGATTCGAGCCTCTCAGAGTTCCAAGTCGAGCTTATCCAGCTTGCATCCCAGCTCAATGGCGATCACGTCCTCAACACCTACCCTAATATCGGAGAGACCATGACAGTGCGTGAAGCAAACATTTACGCAGAGGATGCAGTCAAGAGGTTCCTGGAAGCCGGAAGAGCTGCTCTAAAAGCCGGAGCGAATGAGTCTGCAATTGTTACGATGAGAGCTTCTCTCACCAGCCGAGTTAACGCACAAGGTCATAGCTCCTACCTAGAAACTCAG
>Pyrco_DAP_Chr3v0.1_06031.1
ATGGCTTTCCGGCGAAAACCCATCACCTGGGCTCTCTTCTTCTTCTACCTCTTGTTGGTCTCCACCCAATTCATTGCGGCGCGCAAAACCCCCAAAATCAAAGGGCCTATCAAAACGGTGGTCGTCGTCGTCATGGAAAACCGCTCCTTTGACCACATCTTTGGCTGGCTCAAGTCGACCCGACCCGACATCGACGGCCTGAACGGGAACGAATCGAACCCGATTTCCGTCTCGCAACCCGGCTCGGCTCGAGTCCGCGTCTCAAACGACGCCTTTTTCATCGACTCCGACCCGGGCCACTCGTTTCAGGCGATTCGGGAACAGATATTCGGGTCGAACGAGAGCTCCGAGAACCCGGCTCCGATGAACGGGTTCGCTCAGCAGGCGGAGAGTATGGGCGAGGGGATGGCGAGGACGGTGATGAGCGGGTTCAAGCCGGAAGTTCTCCCGGTCTACACCGGGTTAGCAAACGAGTTCGCCGTGTTCGACCGGTGGTTCGCGTCCGTGCCGGCGTCGACTCAGCCGAACCGGTTCTACGTCCACTCGGCCACGTCACACGGCGCCATGAGCAACGTCCGCAAGGACCTCATCCACGGCTTCCCTCAGAAAACGATCTTCGACTCTCTGGACGAAAATGGCCTCGACTTCGGCATTTATTACCAGAACATCCCCGCCACGCTCTTCTTCAACAGCCTGAGGAAACTGAAGCACGTGATGAAATTCCACAGCTACGCGCTGACGTTCAAGCGGCACGCGCGGCGCGGGAAGCTGCCCAACTACGCGGTGATCGAGCAGCGGTACTTCGACGTCAAGGAGCTTCCCGCCAATGACGACCACCCGTCGCATGACGTGGCGCGCGGGCAGAGGTTCGTAAAGGAGGTGTACGAGACGCTGAGGGCTAGCCCGCAGTGGAAAGAAATGGCATTGCTGATTACTTACGACGAGCACGGCGGGTTTTACGACCACGTGCCGACGCCGGTTTCAGGTGTGCCGAGCCCGGATGGGATCGAGGGGCCCGACCCGTATTATTTCCGGTTTGACCGGTTGGGTGTGCGGGTGCCGACCATACTCGTCTCGCCGTGGGTCGAAAAGGGTACCGTGATCCATGAGCCAACAGGGCCGAAACCACATTCCCAATTTGAGCATTCTTCCATCCCTGCCACTGTGAAGAAGCTATTCAATTTGAAATCAAACTTCTTGACAAAGAGAGATGCATGGGCTGGTACTTTTGAGAATTATTTTACCCTCCGCAGCACTCCTCGTGATGACTGTCCAGAAACTCTTCCAGAGGTGACAACCTCACTGAGGCCAGGCGGACCCAGAGAAGATTCGAGCCTCTCAGAGTTCCAAGTCGAGCTTATCCAGCTTGCATCCCAGCTCAATGGCGATCACGTCCTCAACACCTACCCTAATATCGGAGAGACCATGACAGTGCGTGAAGCAAACATTTACGCAGAGGATGCAGTCAAGAGGTTCCTGGAAGCCGGAAGAGCTGCTCTAAAAGCCGGAGCGAATGAGTCTGCAATTGTTACGATGAGAGCTTCTCTCACCAGCCGAGTTAACGCACAAGGTCATAGCTCCTACCTAGAAACTCAG
>Pyrco_DAP_Chr3v0.1_06722.1
ATGGCCACCGCCGCCTCCACAACCACCATTTCAATCCTCCTTCTGCTGCTCATAGGACTCAACAGTCCAGTCCATGCTAATCCCATCAAAACCATAGTTGTTATGGTGATGGAGAACAGGTCATTCGACCACATGCTGGGGTGGATGAAGAAAATCAACCCTGAAATCAACGGCGTGGATGGCTCCGAGGCCAACCCTCTCTCCACCACCGACCCTAACTCCAAGCGCTTCTTCTTCAACAACGAGTCTCACTATGTGGACCCTGATCCTGGCCACTCCTTCCAAGCCATCCGAGAGCAGATATTCGGGTGGTTCGCCTCAGTGCCATCCTCAACACAGCCAAATCGGCTCTACGTACATTCAGGGACATCAGCTGGTGCAACAAGCAACATCCCAGCCCTTCTCGCCAAAGGGTACCCTCAAAGAACCATCTTCGAGAACCTCGACGACGCTGGAATATCCTTTGGAATATACTACCAAAACATCCCATCGACATTGTTCTATAGGAACCTGAGGAAGCTCAAGTACATAGGTAAGTTCCATTTGTACGACACCTTCAAAAGCCATGCACAGGAAGGGAAACTGCCGGGGTACACCGTCATAGAACAGAGGTACTTCGATGTCAAGAGTGCACCAGCAAATGATGATCATCCCTCCCATGACGTGTACCACGGCCAGATGTTTGTGAAGGAGGTGTATGAGACACTGAGAGCAAGTCCTGGGTGGAACAACACCCTGATGATCATCACGTATGATGAACATGGCGGTTTCTATGACCACGTCCCTACGCCGGTTCGTGGGGTCCCCAGCCCGGACGGGATCGTGGGGCCGGAGCCTTTCTTGTTTCAGTTCAACCGTTTGGGAGTTAGGGTTCCAACGATCATGGTCTCACCATGGATAGAGAAGGGTACAGTCATCCATGGTCCTAATGGATCACCATCTCCAACTTCGGAATTTGAACATTCATCTATTCCAGCAACAGTTAAGAAGATCTTCAACCTAACCGCACCCTTCCTCACGAAGAGGGATGAATGGGCGGGCACCTTCGAAGGCATTGTCCGAAAGCGGACAGAACCCAGAACTGACTGCCCAGAGCAACTACCGACACCAGTTGCCATCAGAAAGGGGGAGCCTCATGAAGATGCCAAGCTTACTGAATTTCAACAGGAGATGATGCAACTCGCAGCAGTTCTGAAAGGAGACAACATATTTACAAGTTACCCGGAAAAGACGGGGAAGGAGATGACTGTCAAGGATGGGAAGAAATATGCCGATGATGCAGTTAAACGATTCTTTGAAGCGGGGCTTTACGCTAAAAGAATGGGAGTTAACGAGGAACAGATTGTCCAGATGAGGCCCTCCCTTACTTCGAGATCATCCAAAACTTCACCAGAACACCCA
>Pyrco_DAP_Chr6v0.1_14979.1
ATGGGAGCTTCCAAGACCAAAACTTTCCCACATTTTCCATCGTTTTCCTTCGTTTTCTCACTCTTTCTCACTCTCTCATCGACTTTCCGGCCAACCCATTTCTGCTCTGCCCAGCAGCAGCAACCCATCAAAACCATCGTCGTTTTGGTCATGGAAAACCGCTCCTTCGACCACATACTGGGTTGGATGAAAAAATCCGTTAACCCAGCAATCAACGGCGTCACTGGCAAAGAATGCAACCCGGTTTCAACCAAACCCGCCGACCCGGAAAAATCCATCTGTTTCTCCGACGACGCCGAGTTCGTGGACCCGGATCCGGGTCACTCATTCGAAGCGGTCGAGCAGCAGGTATTCGGGTCGGGTTCCCTCCCTTCGATGACCGGGTTCGTCGAACAAGCATTGTCAATGTCCCCAAACCTCTCCGAAACCGTCATGAAAGGCTTCAGACCGGAATCCGTTCCGGTCTACGCGGCCCTGGTCAGGGAATTCGCGGTGTTCGACCGGTGGTTCTCTTCAATTCCCGGTCCGACTCAACCCAACCGGCTGTTCGTCTACTCCGCAACTTCCCACGGCTCGACCAGCCACGTCAAGAAACATTTAGCTTCCGGGTACCCACAAAAAACAATCTTCGATTCGGTCCATGAAAACGGGTTGGATTTCGGTGTCTACTTCCAGAACATCCCGACTACAATGTTCTACCGAAACATGCGGAAACTGAAGTACATTTTCAAGTTCCACCAGTACGATTTGAAGTTCAAGAAAGATGCTCGGAAGGGGAAGCTCCCGAGCTTGACGGTGATCGAACCGCGTTACTTCGACCTCAAGGGCATGCCGGCGAACGACGACCACCCGTCCCATGATGTCGCCAACGGACAGAGGCTGGTTAAGGATGTTTATGAGACGTTGAGGGCGAGTCCTCAGTGGAACGAGACGCTTTTGGTGATCACGTACGACGAGCATGGCGGCTTTTTCGATCATGTCAAGACTCCGTATGTTAATGTTCCGAACCCGGACGGGAATAGCGGTCCGGCTCCTTCTTTTTTTAAGTTCGATCGGCTCGGAGTTCGCGTGCCGACGATTATGGTGTCGCCGTGGATTAAGAAGGGGACTGTGATGAGTGGTCCTCAAGGACCTACACCGAACTCCGAGTTTGAGCACTCTTCAATCCCCGCCACCATAAAGAAAATGTTCAACCTCAGCTCTAACTTCTTAACTCACAGAGACGCATGGGCCGGGACATTCGAGCAGGTTGTTGGGCAATTATCTTCTCCCAGAACTGACTGCCCAGTGACCTTGCCGGACGTAGTGCCTCTGAGGAAAACGGAGGCCAAGGAAGACAGTAATTTATCCGAGTTTCAGGGGGAGGTAGTGCAGTTAGGGGCCGTGCTCAACGGCGACCACTTCTTGAGCAGCTACCCGGACGAAATGAGCAAGAAGATGAGTGTGAGGGAAGCTCATGGGTACGTGAAAGGTGCAGTTTCAAGGTTCATTAGAGCAAGCAAGGAGGCTATAAAACTGGGAGCAGAAGAGTCAGCAATTGTAGATATGAGATCTTCCCTCACAACTAGGTCCTCAAATATTAAAAAT
>Pyrco_DAP_Chr7v0.1_16587.1
ATGGTTTCAGAGTCAAGCAGCAGCAGCAGCCCCATCAAAACGGTGGTCGTTTTGGTCCAAGAGAACCGCTCCTTCGACCACATACTGGGATGGATGAAGTCCATAAACCCCGAAATCAACGGAGTCACTGGCTCCGAATCCAACCCCATTTCCACCTCGGACCCAAACTCCACCCAAATCTTCTTCCGCGACAACTCTGCTTACGTTGACCCGGACCCCGGCCACTCCATCCAAGCTGTGTACGAGCAAGTCTTCGGCGAGCCGTGGACCGAGGCCTCCGCTTCCAAAACCCTACCTCCTACCATGAACGGCTTCGCTCAAAACGCTGAAACAACACAAACCGGTTTAGCTGAGACCGTGATGAATGGTTTTAGGCCCGAAAACGTCCCCGTTCACAGGGAGCTGGTGAAGGAGTTTGCGGTATGTGACCGGTGGTTTGCGTCGGTGCCCGCTGCGACGCAGCCGAACCGGCAGTACATCCACTCAGCGACGTCGCATGGGTTGACGGGGAATGATAATCAGAAGCTAATTGAAGGGTTGCCTCAGAAGACCATATTTCAGTCGTTGGACGAGGAGGGCTTTTCTTTTGGGATTTACTTTCAGTCCTTTCCGTCCACTCTTTTGTACAGGAATCTAAGAAAATTGAAGTACATCGACAATTTCCATCAGTTTGATCTACAATTCAAGAAGCATTGTAAGGAGGGAAAGCTACCGAATTATGTGGTGGTGGAGCAAAGATTCTTCGATGTGTTATCAATGCCTGCAAACGATGATCACCCATCTCATGACGTCTCTGAAGGCCAGAAGTTTATAAAAGAAGTGTACGAAGCTCTAAGAGCAAGTCCCCAATGGAATGAAATGTTGTTCATTATAATATATGACGAGCATGGAGGTTTCTATGATCATGTTCCAACACCTGTGACAGATGTTCCTAGTCCGGATGATGTCGTTGGTCCTGAGCCATACAACTTTAAATTCGATCGTCTTGGTGTTCGTGTTCCAGCCATCTTAATTTCTCCATGGATTGAACCTGGAACAGTGTTGCATGGGCCTTCAGGGCCATATCCTTCATCAGAGTTTGAGCACTCCTCAATTCCTGCAACTGTTAAGCAAATTTTCAATCTGAAAGAGTTTCTGACTAAGCGTGACGCTTGGGCGGGAACCTTTGAGGGTGTCCTGAGTAGAACAAGCCCAAGAACTGATTGTCCAGTTACTTTGCCTGACCCGGTGAAACTACGCGAGGCTGCATCTAAAGATGGGACAAAAATGAGTGATTTTCAAGAAGAACTAATTCAATTGGCCGCGGCAATAAATGGAGACCATAGAAAGGATACATATCCTGACAAGCTGGTGGAGGACATAACTGTTTCAGAGGCTCTCAAATATGTGGAAGGAGCGTTTAAGACATTTTCAGATGAATGTGAGAAAGCCAGAAAAACTGGAACGGATGAATCTGAGATTATCGTCTGTGCAACATCACCTACACTACCAACATCCAAGTCGTTTGCTCAAAAGATATTTTCTTGTTTGGTTTGTGATAAC
>Pyrco_DAP_Chr7v0.1_16588.1
ATGGTGTCCGAATCGAGCAGCGGCAGCGCTGCAACTCCTCCACCCAGCAGTCCCATCAAAACGGTGGTCGTTTTGGTCCAAGAGAACCGCTCCTTCGACCACATGCTGGGATGGATGAAGTCCCTAAACCCCGAGATCAACGGGGTCACCGGCTCCGAATCAAACCCCATTTCCACCTCTGACGCCAACTCAACCCAAGTCTTCTTCCGCGACAACTCTGCCTACGTCGACCCTGACCCCGGCCACTCTATCCAAGCCATCTACGAGCAAGTCTTTGGCGAGCCGTGGACGGAGGCCTCCACTTCCAAAACCCTACCTCCTAAAATGAACGGTTTCGCCCAAAACGCTGAGAAGACACAAACCGGTTTAGCTGAGACGGTGATGAGTGGTTTTAAGCCAGAAAACGTCGCAGTTTACAGGGAGCTAGTGAAGGAGTTTGCGGTGTGCGACCGGTGGTTTGCGTCCGTTCCGGCTTCGACGCAGCCAAACCGGCAGTACGTGCACTCTGCGACGTCGCATGGGCTGACGAGCAACGATACGCAGAAGCTGATTGAAGGGATGCCTCAGAAGACTATATTTGAGTCGTTGGACGAAGAAGGCTTTTCTTTCGGAATTTACTATCAGTACCCTCCTGCTACCCTTTTGTATAGAAACCTTAGAAAGTTGAAGTACATTAAAAACTTCCATCAGTTTGATCTAACATTCAAGAAGCACTGCAAGGAGGGAAAGTTACCAAACTATGTGGTGGTGGAGCAAAGGTTCTTTGATCTGCTATCAATACCTGGGAACGATGATCATCCATCTCACGACGTCTCTGAAGGCCAGAAGTTTATAAAAGAAGTGTACGAAGCACTAAGAGCAAGTCCCCAATGGCCTGAAATGCTGTTCGTTATAATATATGACGAGCATGGTGGTTTCTACGATCACGTTCCAACACCTGTTACAGATGTTCCTAGTCCGGATGATATCGTTGGTCCCGAGCCATACAACTTTAAATTTGATCGTCTTGGTGTTCGGGTTCCAGCCATTTTAATTTCTCCGTGGATTGAACGCGGAACAGTGTTGCATGCGCCTTCAGGGCCATATCCCTCGTCACAGTTCGAGCACTCCTCAATCTCAGCAACTGTTAAGAAGATTTTCAATCTGAAAGAGTTTCTGACAAAGCGTGATGCATGGGCGGGAACCTTTGACGTTGTCCTCAATAGAACAAGTCCAAGAACTGATTGTCCAGCTACTTTGCCTGATCCTATGAAACTACGAGAGGCTGTATCTAAAGACGGCGCAAAAGTAAGTGATTTTCAAGAAGAATTAGTACAATTGGCTGCGGCATTAAATGGAGACCATAGAAAAGATATATATCCCCACAAACTGGTGGAGAACATGACTGTTTCAGAGGCTGTCAAATATTGTGAAGAAGCATTTAACAAATTCTTACATGAATGTGAGAAAGCCAGGGAGAGTGGAACAGATGAATCTGAGATTGTCGTCTGTGCAACCTCACCTACACCGCCCTCCACCAAGTCGTTTGCTCAAAAAATATTTTCTTGTTTGGTTTGTGATCAC
>Pyrco_DAP_Chr7v0.1_16614.1
ATGGTTTCAGAGTCAAGCAGCAGCAGCAGCCCCATCAAAACGGTGGTCGTTTTGGTCCAAGAGAACCGCTCCTTCGACCACATACTGGGATGGATGAAGTCCATAAACCCCGAAATCAACGGAGTCACTGGCTCCGAATCCAACCCCATTTCCACCTCGGACCCAAACTCCACCCAAATCTTCTTCCGCGACAACTCTGCTTACGTTGACCCGGACCCCGGCCACTCCATCCAAGCTGTGTACGAGCAAGTCTTCGGCGAGCCGTGGACCGAGGCCTCCGCTTCCAAAACCCTACCTCCTACCATGAACGGCTTCGCTCAAAACGCTGAAACAACACAAACCGGTTTAGCTGAGACCGTGATGAATGGTTTTAGGCCCGAAAACGTCCCCGTTCACAGGGAGCTGGTGAAGGAGTTTGCGGTATGTGACCGGTGGTTTGCGTCGGTGCCCGCTGCGACGCAGCCGAACCGGCAGTACATCCACTCAGCGACGTCGCATGGGTTGACGGGGAATGATAATCAGAAGCTAATTGAAGGGTTGCCTCAGAAGACCATATTTCAGTCGTTGGACGAGGAGGGCTTTTCTTTTGGGATTTACTTTCAGTCCTTTCCGTCCACTCTTTTGTACAGGAATCTAAGAAAATTGAAGTACATCGACAATTTCCATCAGTTTGATCTACAATTCAAGAAGCATTGTAAGGAGGGAAAGCTACCGAATTATGTGGTGGTGGAGCAAAGATTCTTCGATGTGTTATCAATGCCTGCAAACGATGATCACCCATCTCATGACGTCTCTGAAGGCCAGAAGTTTATAAAAGAAGTGTACGAAGCTCTAAGAGCAAGTCCCCAATGGAATGAAATGTTGTTCGTTATAATATATGACGAGCATGGAGGTTTCTATGATCATGTTCCAACACCTGTGACAGATGTTCCTAGTCCGGATGATGTCGTTGGTCCTGAGCCATACAACTTTAAATTCGATCGTCTTGGTGTTCGTGTTCCAGCCATCTTAATTTCTCCATGGATTGAACCTGGAACAGTGTTGCATGGGCCTTCAGGGCCATATCCTTCATCAGAGTTTGAGCACTCCTCAATTCCTGCAACTGTTAAGCAAATTTTCAATCTGAAAGAGTTTCTGACTAAGCGTGACGCTTGGGCGGGAACCTTTGAGGGTGTCCTGAGTAGAACAAGCCCAAGAACTGATTGTCCAGTTACTTTGCCTGACCCGGTGAAACTACGCGAGGCTGCATCTAAAGATGGGACAAAAATGAGTGATTTTCAAGAAGAACTAATTCAATTGGCCGCGGCAATAAATGGAGACCATAGAAAGGATACATATCCTGACAAGCTGGTGGAGGACATAACTGTTTCAGAGGCTCTCAAATATGTGGAAGGAGCGTTTAAGACATTTTCAGATGAATGTGAGAAAGCCAGAAAAACTGGAACGGATGAATCTGAGATTATCGTCTGTGCAACATCACCTACACTACCAACATCCAAGTCGTTTGCTCAAAAGATATTTTCTTGTTTGGTTTGTGATAAC
>Pyrco_DAP_Chr7v0.1_16615.1
ATGGTTTCCGAATCGAGCAGCGGCAGCGCTGCAACTCCTCCACCCAGCAGTCCCATCAAAACGGTGGTCGTTTTGGTCCAAGAGAACCGCTCCTTCGACCACATGCTGGGATGGATGAAGTCCCTAAACCCCGAGATCAACGGGGTCACCGGCTCCGAATCAAACCCCATTTCCACCTCTGACGCCAACTCAACCCAAGTCTTCTTCCGCGACAACTCTGCCTACGTCGACCCTGACCCCGGCCACTCTATCCAAGCCATCTACGAGCAAGTCTTTGGCGAGCCGTGGACGGAGGCCTCCACTTCCAAAACCCTACCTCCTAAAATGAACGGTTTCGCCCAAAACGCTGAGAAGACACAAACCGGTTTAGCTGAGACGGTGATGAGTGGTTTTAAGCCAGAAAACGTCGCAGTTTACAGGGAGCTAGTGAAGGAGTTTGCGGTGTGCGACCGGTGGTTTGCGTCCGTTCCGGCTTCGACGCAGCCAAACCGGCAGTACGTGCACTCTGCGACGTCGCATGGGCTGACGAGCAACGATACGCAGAAGCTGATTGAAGGGATGCCTCAGAAGACTATATTTGAGTCGTTGGACGAAGAAGGCTTTTCTTTCGGAATTTACTATCAGTACCCTCCTGCTACCCTTTTGTATAGAAACCTTAGAAAGTTGAAGTACATTAAAAACTTCCATCAGTTTGATCTAACATTCAAGAAGCACTGCAAGGAGGGAAAGTTACCAAACTATGTGGTGGTGGAGCAAAGGTTCTTTGATCTGCTATCAATACCTGGGAACGATGATCATCCATCTCACGACGTCTCTGAAGGCCAGAAGTTTATAAAAGAAGTGTATGAAGCACTAAGAGCAAGTCCCCAATGGCCTGAAATGCTGTTCGTTATAATATATGACGAGCATGGTGGTTTCTACGATCACGTTCCAACACCTGTTACAGATGTTCCTAGTCCGGATGATATCGTTGGTCCCGAGCCATACAACTTTAAATTTGATCGTCTTGGTGTTCGGGTTCCAGCCATTTTAATTTCTCCATGGATTGAACGCGGAACAGTGTTGCATGCGCCTTCAGGGCCATATCCCTCGTCACAGTTCGAGCACTCCTCAATCTCAGCAACTGTTAAGAAGATTTTCAATCTGAAAGAGTTTCTGACAAAGCGTGATGCATGGGCGGGAACCTTTGACGTTGTCCTCAATAGAACAAGTCCAAGAACTGATTGTCCAGCTACTTTGCCTGATCCTATGAAACTACGAGAGGCTGTATCTAAAGACGGCGCAAAAGTAAGTGATTTTCAAGAAGAATTAGTACAATTGGCTGCGGTATTAAATGGAGACCATAGAAAAGATATATATCCCCACAAACTGGTGGAGAACATGACTGTTTCAGAGGCTGTCAAATATTGTGAAGAAGCATTTAACAAATTCTTACATGAATGTGAGAAAGCCAGGGAGAGTGGAACAGATGAATCTGAGATTGTCGTCTGTGCAACCTCACCTACACCGCCCTCCACCAAGTCGTTTGCTCAAAAAATATTTTCTTGTTTGGTTTGTGATCAC
>Pyrco_BP1_009124.1
ATGGCTTTCCGGCGAAAACGCATCACCTGGGCTCTCTTTTTCTTCCACCTCTTGTTGGTCTCCACCCAATTCATTGCGGCACGCAAAACCCCCAAAATCAAGGGACCCATTAAAACGGTGGTCGTCGTGGTCATGGAAAACCGCTCCTTTGACCACATCTTCGGCTGGCTTAAGGCGACCCGACCCGATATCGACGGCTTGAACGGGAACGAATCGAACCCGATTTCCGTCTCGGAACCCGGCTCGCCCCGAGTCCGCGTCTCCAGCGACGCCTTCTTCGTCGACTCCGACCCAGGCCACTCGTTTCAGGCGATTCGAGAACAGATATTCGGGTCGAACGAGAGCTCGGAGAACCCGGCTCCGATGAACGGGTTCGCTCAGCAGGCGGAGAGTATGGGCGAGGGGATGGCGAGAACGGTGATGAGCGGGTTTAAGCCTGAAGTCCTCCCGGTCTACACCGAGTTGGCGAACGAATTCGCCGTGTTCGATCGGTGGTTTGCTTCCGTACCGGCGTCAACTCAGCCGAACCGGTTCTACGTCCACTCGGCCACGTCACACGGCGCCATGAGCAACGTCCGCAAGGACCTCATCCACGGCTTCCCTCAGAAAACGATCTTCGACTCTCTGGACGAAAATGACCTCGACTTCGGCATATATTACCAGAACATCCCCGCCACTCTCTTCTTCAAGAGCCTGAGGAAACTGAAGCATGTGACAAAATTCCACAGCTACGCGCTGACTTTCAAGCGGCACGCTCGGCTCGGGAAGCTGCCGAATTACGCGGTGATCGAGCAGAGGTACTTCGACGTCAAGGAGCTTCCCGCCAACGACGACCACCCGTCGCATGACGTGGCGCGCGGGCAGAGGTTCGTGAAGGAGGTGTACGAGACGCTGAGGGCGAGCCCGCAGTGGAAAGAAATGGCATTGCTGATTACTTACGATGAGCACGGCGGGTTTTACGACCACGTGCCGACGCCGGTTTCAGACGTGCCGAGCCCGGATGGGATGGAGGGGAACGAACCGTATTATTTCCGGTTTGACCGGTTGGGTGTGCGGGTGCCGACCATACTCGTCTCGCCATGGGTCGAAAAGGGTGCCGTGATCCATGAGCCAACAGGGCCGACGCCACATTCCCAATTTGAGCATTCTTCTATCCCTGCCACTGTAAAGAAGCTGTTCAATTTGAAGTCGAACTTCCTCACAAAGAGAGATGCATGGGCTGGTACTTTCGAGAATTATTTTACCCTCCGCAGTACTCCTCGTCATGACTGTCCAGAAACTCTTCCAGAGGTGACAAAGTCACTGAGGCCAGGCGGACCCAGAGAAGATTCGAGCCTCTCAGAATTCCAAGTCGAGCTGATCCAGCTTGCATCCCAGCTCAATGGCGATCATGTCCTCAAAACCTACCCTGATATCGGCAAAACCATGACAGTGCGTGAAGCCAACAGTTACGCAGAGGATGCAGTCGAGAGGTTCCTGGAAGCCGGAAGAGCTGCTCTAAAAGCCGGAGCGAACGAGTCTGCAATTGTTACAATGAGACCTGCCCTCACCAGCCGAGTTAACGCACAAGGTCATAGCTCCTACCTAGAATCTCAG
>Pyrco_BP1_010175.1
ATGGCTTTCCGGCGAAAACCCATCACCTGGGCTCTCTTCTTCTTCTACCTCTTGTTGGTCTCCACCCAATTCATTGCGGCGCGCAAAACCCCCAAAATCAAAGGGCCTATCAAAACGGTGGTCGTCGTCGTCATGGAAAACCGCTCCTTTGACCACATCTTTGGCTGGCTCAAGTCGACCCGACCCGACATCGACGGCCTGAACGGGAACGAATCGAACCCGATTTCCGTCTCGCAACCCGGCTCGGCTCGAGTCCGCGTCTCAAACGACGCCTTTTTCATCGACTCCGACCCGGGCCACTCGTTTCAGGCGATTCGGGAACAGATATTCGGGTCGAACGAGAGCTCCGAGAACCCGGCTCCGATGAACGGGTTCGCTCAGCAGGCAGAGAGTATGGGCGAGGGGATGGCGAGGACGGTGATGAGCGGGTTCAAGCCGGAAGTTCTCCCGGTCTACACCGGGTTAGCAAACGAGTTCGCCGTGTTCGACCGGTGGTTCGCGTCCGTGCCGGCGTCGACTCAGCCGAACCGGTTCTACGTCCACTCGGCCACGTCACACGGCGCCATGAGCAACGTCCGCAAGGACCTCATCCACGGCTTCCCTCAGAAAACGATCTTCGACTCTCTGGACGAAAATGGCCTCGACTTCGGCATTTATTACCAGAACATCCCCGCCACGCTCTTCTTCAACAGCCTGAGGAAACTGAAGCACGTGATGAAATTCCACAGCTACGCGCTGACGTTCAAGCGGCACGCGCGGCGCGGGAAGCTGCCCAACTACGCGGTGATCGAGCAGCGGTACTTCGACGTCAAGGAGCTTCCCGCCAATGACGACCACCCGTCGCATGACGTGGCGCGCGGGCAGAGGTTCGTAAAGGAGGTGTACGAGACGCTGAGGGCTAGCCCGCAGTGGAAAGAAATGGCATTGCTGATTACTTACGACGAGCACGGCGGGTTTTACGACCACGTGCCGACGCCGGTTTCAGGTGTGCCGAGCCCGGATGGGATCGAGGGGCCCGACCCGTATTATTTCCGGTTTGACCGGTTGGGTGTGCGGGTGCCGACCATACTCGTCTCGCCGTGGGTCGAAAAGGGTACCGTGATCCATGAGCCAACAGGGCCGAAACCACATTCCCAATTTGAGCATTCTTCCATCCCTGCCACTGTGAAGAAGCTATTCAATTTGAAATCAAACTTCTTAACAAAGAGAGATGCATGGGCTGGTACTTTTGAGAATTATTTTACCCTCCGCAGCACTCCTCGTGATGACTGTCCAGAAACTCTTCCAGAGGTGACAACCTCACTGAGGCCAGGCGGACCCAGAGAAGATTCGAGCCTCTCAGAGTTCCAAGTCGAGCTTATCCAGCTTGCATCCCAGCTCAATGGCGATCACGTCCTCAACACCTACCCTAATATCGGAGAGACCATGACAGTGCGTGAAGCAAACATTTACGCAGAGGATGCAGTCAAGAGGTTCCTGGAAGCCGGAAGAGCTGCTCTAAAAGCCGGAGCGAACGAGTCTGCAATTGTTACGATGAGAGCTTCGCTCACCAGCCGAGTTAACGCACAAGATTATGTCTACGACATGAATCTCATCGGAACTCCTAAAAAGCTCGAGAGAACTGCCGCGCACCTGAAGTCGGAATTTGAGATGAAAGATTTAGGAAAGACTCGATATTGTCTCGTGATGAGGAACCCATTATCTAGAGTCGATTCTCGCCTTGTTGGTTATGCCGACATAGGATACTTATTTGATCCGTACAAGTTTAGTGCGTACCTCATTTTCTCTTGCTTCCTTTCCGGGTTTGTGTACCCTGTGGTGGCTCATTGGGTGTGGTCGTCCACTGGGTGGCTTAGCCCAAACTCGAGTAACTTATTGTTCAGCTCTGGGGCCATTGACTTTGCCGGGAGTGGCGTGGTGCATTTGGTCGGCGGGGTTGCCGGGCTTTGGGGCTCTTTCATCGAAGGCCCCAGAGTGGGCCGATTCGATGCGTTCAGGAATGCCATACCCATCAGAGGCCATAACGCGACGCTTGTGGTGCTTGGAACATTCTTATTGTGGTTTGGTTGGTTCGGGTTTAACCCCGGCTCGTTTGATAAGATTCTCGTGGCGTATCCGAACACAAGCGATCAAGGGAATTGGACTGGTGTGGGCCGAACGGCAGTTACGACTACGTTAGCTGGATCGACTGCTGGAATCGTAACCCTGTTCGGCCGGCGCTTGCTAGTGGGCCATTGGGATGCACTAGATGTTTGCAATGGAGTGCTTGGTGGGTTTGTGGCGATTACGTCAGGATGTGCGGTGGTCGAGCCGTGGGCTGCAGTTGTTTGCGGGTTCTTCGCCGCTTGGGTCTTAATCGGGCTCAACATCTTGGCCCTAAAGCTACAATTCGACGACCCCCTAGAGGCAACCCAATTGCATGGTGGGTGTGGTGCTTGGGGTTTGATATTTACAGGACTGTTTGCGAAAGAGGAGTTTGTGGTCCAAGCCTATAATTCCGGCGCCGTCGGTACAGTACGGCCTTATGGTCTCTTCATGGGCGGCGGGTGGGGGCTGCTCGGAGCGCAAGTGGCTGAGCTTTTGGCCATTGTGGGCTGGGTCAGCTTGACAATGGGTCCTCTCTTCTACACCCTTCACAAGCTCAACATTTTGAGGATCTCTGTTGACGACGAAATTGCAGGTCTTGACGTTTCCAGTCATGGAGGCCATGCCTATGTTCATACAGAAGAAGACCATCCACGCTTTTACGCAGACTACATACGCATTCAAGACAATGGATCG
>Pyrco_BP1_012676.1
ATGGAAAACCGCTCCTTCGACCACATGCTGGGTTGGATGAAGAAATCCGTCAACCCAGCCATCAACGGCGTCACTGGCAAAGAATGTAACCCGGTCTCCACCAAACCCGATGAGCCGACAAAATCCATCTGCTTCTCCGACGACGCCGAGTTCGTGGATCCGGATCCGGGTCACTCATTCGAAGCGGTTGAGCAGCAGGTTTTCGGGTCGGGTCCCCTCCCGTCAATGACCGGGTTCGTGGAACAAGCATTGTCAATGTCCCCAAACCTCTCTGAAACCGTCATGAAAGGCTTCAGACCGGAATCCGTCCCGGTCTACGCGGCCCTGGTCCGCGAATTCGCGGTGTTCGATCGATGGTTCTCTTCAATTCCCGGTCCGACCCAACCGAACCGGCTGTTCGTCTACTCCGCAACTTCCCACGGCTCGACCAGCCACGTCAAGAAACAATTAGCTTCCGGGTACCCACAAAAAACAATCTTCGATTCGGTCCATGAAAACGGGTTGGATTTCGGGGTGTACTTCCAGACCACCCCGACAACAATGTTCTACCGAAACATGCGGAAACTGAAGTACACTTTCAAGTTCCACCAGTACGATTTGAAGTTTAAGAAAGATGCTCGAAAGGGGAAGCTCCCGAACTTGACGGTAATCGAACCGCGTTACTTCGACCTCAAGGGGATGCCGGCGAACGACGACCACCCGTCGCATGATGTCGCCAATGGTCAGAGGTTGGTTAAGGATGTTTATGAGACATTGAGGGCGAGTCCTCAGTGGAATGAGACGCTTTTGGTGATTACGTACGACGAGCATGGCGGGTTTTTCGATCACGTCCAGACTCCGTATGTTAATGTTCCGAACCCGGATGGGAATAGCGGTCCGGCTCCTTATTTTTTTAAGTTTGATCGGCTCGGAGTTCGGGTGCCGACGATTATGGTGTCGCCGTGGATTAAGAAGGGGACTGTGATGAGCGGTCCTCAAGGACCTACACCGAACTCCGAGTTCGAGCACTCCTCGATCCCAGCCACCATAAAGAAAATCTTCAACCTCAACTCTAACTTCTTAACTCACAGAGACGCATGGGCGGGGACGTTCGAGCAAGTTGTTGGGCAATTATCTTCTCCCAGGACTGACTGCCCAGTGACCTTGCCGGACGTAGTGCCTTTGAGGAAAACTGAGGCCAAGGAAGACGGTAATTTATCGGAGTTTCAGGGCGAGGTAGTGCAGTTAGCGGCTGTACTCAACGGCGACCACTTCTTAAGCAGCTACCCGGACGAAATGAGCACGAAGATGAGTGTGAGGGAAGCTCATGAGTATGTCAAAGGTGCAGTTTCAAGGTTCATTAGAGCAAGCAAAGAGGCTATAAATTTGGGAGCAGATGAGTCAGCAATTGTTGATATGAGATCTTCCCTCACAACTAGGTCATCAAATATTAAAAAT
>Pyrco_BP1_017454.1
ATGGTGTCCGAATCGAGCAGCGGCAGCGCTGCAACTCCTCCACCCAGCAGTCCCATCAAAACGGTGGTCGTTTTGGTCCAAGAGAACCGCTCCTTCGACCACATGCTGGGATGGATGAAGTCCCTAAACCCCGAGATCAACGGGGTCACCGGCTCCGAATCAAACCCCATTTCCACCTCTGACGCCAACTCAACCCAAGTCTTCTTCCGCGACAACTCTGCCTACGTCGACCCTGACCCCGGCCACTCTATCCAAGCCATCTACGAGCAAGTCTTTGGCGAGCCGTGGACGGAGGCCTCCACTTCCAAAACCCTACCTCCTAAAATGAACGGTTTCGCCCAAAACGCTGAGAAGACACAAACCGGTTTAGCTGAGACGGTGATGAGTGGTTTTAAGCCAGAAAACGTCGCAGTTTACAGGGAGCTAGTGAAGGAGTTTGCGGTGTGCGACCGGTGGTTTGCGTCCGTTCCGGCTTCGACGCAGCCAAACCGGCAGTACGTGCACTCTGCGACGTCGCATGGGCTGACGAGCAACGATACGCAGAAGCTGATTGAAGGGATGCCTCAGAAGACTATATTTGAGTCGTTGGACGAAGAAGGCTTTTCTTTCGGAATTTACTATCAGTACCCTCCTGCTACCCTTTTGTATAGAAACCTTAGAAAGTTGAAGTACATTAAAAACTTCCATCAGTTTGATCTAACATTCAAGAAGCACTGCAAGGAGGGAAAGTTACCAAACTATGTGGTGGTGGAGCAAAGGTTCTTTGATCTGCTATCAATACCTGGGAACGATGATCATCCATCTCACGACGTCTCTGAAGGCCAGAAGTTTATAAAAGAAGTGTACGAAGCACTAAGAGCAAGTCCCCAATGGCCTGAAATGCTGTTCGTTATAATATATGACGAGCATGGTGGTTTCTACGATCACGTTCCAACACCTGTTACAGATGTTCCTAGTCCGGATGATATCGTTGGTCCCGAGCCATACAACTTTAAATTTGATCGTCTTGGTGTTCGGGTTCCAGCCATTTTAATTTCTCCGTGGATTGAACGCGGAACAGTGTTGCATGCGCCTTCAGGGCCATATCCCTCGTCACAGTTCGAGCACTCCTCAATCTCAGCAACTGTTAAGAAGATTTTCAATCTGAAAGAGTTTCTGACAAAGCGTGATGCATGGGCGGGAACCTTTGACGTTGTCCTCAATAGAACAAGTCCAAGAACTGATTGTCCACCTACTTTGCCTGATCCTATGAAACTACGAGAGGCTGTATCTAAAGACGGCGCAAAAGTAAGTGATTTTCAAGAAGAATTAGTACAATTAGCTGCGGCATTAAATGGAGACCATAGAAAAGATATATATCCCCACAAATTGGTGGAGAACATGACTGTTTCAGAGGCTGTCAAATATTGTGAAGAAGCATTTAACAAATTCTTACATGAATGTGAGAAAGCCAGGGAGAGTGGAACAGATGAATCTGAGATTGTCGTCTGTGCAACCTCACCTACACCGCCCTCCACCAAGTCGTTTGCTCAAAAAATATTTTCTTGTTTGGTTTGTGATCAC
>Pyrco_BP1_017455.1
ATGGTTTCAGAGTCAAGCAGCAGCAGCAGCCCCATCAAAACGGTGGTCGTTTTGGTCCAAGAGAACCGCTCCTTCGACCACATACTGGGATGGATGAAGTCCATAAACCCCGAAATCAACGGAGTCACTGGCTCCGAATCCAACCCCATTTCCACCTCGGACCCAAACTCCACCCAAATCTTCTTCCGCGACAACTCTGCTTACGTTGACCCGGACCCCGGCCACTCCATCCAAGCTGTGTACGAGCAAGTCTTCGGCGAGCCGTGGACCGAGGCCTCCGCTTCCAAAACCCTACCTCCTACCATGAACGGCTTCGCTCAAAACGCTGAAACAACACAAACCGGTTTAGCTGAGACCGTGATGAATGGTTTTAGGCCCGAAAACGTCCCCGTTCACAGGGAGCTGGTGAAGGAGTTTGCGGTATGTGACCGGTGGTTTGCGTCGGTGCCCGCTGCGACGCAGCCGAACCGGCAGTACATCCACTCAGCGACGTCGCATGGGTTGACGGGGAATGATAATCAGAAGCTAATTGAAGGGTTGCCTCAGAAGACCATATTTCAGTCGTTGGACGAGGAGGGCTTTTCTTTTGGGATTTACTTTCAGTCCTTTCCGTCCACTCTTTTGTACAGGAATCTAAGAAAATTGAAGTACATCGACAATTTCCATCAGTTTGATCTACAATTCAAGAAGCATTGTAAGGAGGGAAAGCTACCGAATTATGTGGTGGTGGAGCAAAGATTCTTCGATGTGTTATCAATGCCTGCAAACGATGATCACCCATCTCATGACGTCTCTGAAGGCCAGAAGTTTATAAAAGAAGTGTACGAAGCTCTAAGAGCAAGTCCCCAATGGAATGAAATGTTGTTCATTATAATATATGACGAGCATGGAGGTTTCTATGATCATGTTCCAACACCTGCGACAGATGTTCCTAGTCCTGATGATGTCGTTGGTCCTGAGCCATACAACTTTAAATTCGATCGTCTTGGTGTTCGTGTTCCAGCCATCTTAATTTCTCCATGGATTGAACCTGGAACAGTGTTGCATGGGCCTTCAGGGCCATATCCTTCATCAGAGTTTGAGCACTCCTCAATTCCTGCAACTGTTAAGCAAATTTTCAATCTGAAAGAGTTTCTGACTAAGCGTGACGCTTGGGCGGGAACCTTTGAGGGTGTCCTGAGTAGAACAAGCCCAAGAACTGATTGTCCAGTTACTTTGCCTGACCCGGTGAAACTACGCGAGGCTGCATCTAAAGATGGGACAAAAATGAGTGATTTTCAAGAAGAACTAATTCAATTGGCCGCGGCAATAAATGGAGACCATAGAAAGGATACATATCCTGACAAGCTGGTGGAGGACATAACTGTTTCAGAGGCTCTCAAATATGTGGAAGGAGCGTTTAAGACATTTTCAGATGAATGTGAGAAAGCCAGAAAAACTGGAACGGATGAATCTGAGATTATCGTCTGTGCAACATCACCTACACTACCAACATCCAAGTCGTTTGCTCAAAAGATATTTTCTTGTTTGGTTTGTGATAAC
>Pyrco_BP1_021515.1
ATGGCCACCGCCGCCTCCACAACCACCATTTCAATCCTCCTTCTGCTGCTCATAGGACTCAACAGTCCAGTCCATGCTAATCCCATCAAAACCATAGTTGTTATAGTGATGGAGAACAGGTCATTCGACCACATGCTGGGGTGGATGAAGAAAATCAACCCTGAAATCAACGGCGTGGATGGCTCCGAGGCCAACCCTCTCTCCACCACCGACCCTAACTCCAAGCGCTTCTTCTTCAACAACGAGTCTCACTATGTGGACCCTGATCCTGGCCACTCCTTCCAAGCCATCCGAGAGCAGATATTCGGGTCGGATAACACGTCGGCCGACCCTCCACCCATGAATGGCTTTGCTCAGCAGGCATACTCCATGGACAACACCACCGCCCTGTCTCAGGATGTTATGAATGGATTCAACCCTGACATGGTTGCTGTCTACAAAACTCTTGTTTCTGAATTTGCTGTCTTTGACAGGTGGTTCGCCTCAGTGCCATCCTCAACACAGCCAAATCGGCTCTACGTACATTCAGGGACATCAGCTGGTGCAACAAGCAACATCCCAGCCCTTCTCGCCAAAGGGTACCCTCAAAGAACCATCTTCGAGAACCTCGACGACGCTGGAATATCCTTTGGAATATACTACCAAAACATCCCATCGACATTGTTCTATAGGAACCTGAGGAAGCTCAAGTACATAGGTAAGTTCCATTTGTACGACACCTTCAAAAGCCATGCAAAGGAAGGGAAACTGCCGGCGTACACCGTCATAGAACAGAGGTACTTCGATGTCAAGAGTGCACCAGCAAATGATGATCATCCCTCCCATGACGTGTACCACGGCCAGATGTTTGTGAAGGAGGTGTATGAGACACTGAGAGCAAGTCCTGGGTGGAACAACACCCTGATGATCATCACGTATGATGAACATGGCGGTTTCTATGACCACGTCCCTACGCCGGTTCGTGGGGTCCCCAGCCCGGACGGGATCGTGGGGCCGGAGCCTTTCTTGTTTCAGTTCAACCGTTTGGGAGTTAGGGTTCCAACGATCATGGTCTCACCATGGATAGAGAAGGGTACAGTCATCCATGGTCCTAATGGATCACCATCTCCAACTTCGGAATTTGAACATTCATCTATTCCAGCAACAGTTAAGAAGATCTTCAACCTAACCGCACCCTTCCTCACGAAGAGGGATGAATGGGCGGGCACCTTCGAAGGCATTGTCCGAAAGCGGACAGAACCCAGAACTGACTGCCCAGAGCAACTACCGACACCAGTTGCCATCAGAAAGGGGGAGCCTAATGAAGATGCCAAGCTTACTGAATTTCAACAGGAGATGATGCAACTCGCAGCAGTTCTGAAAGGAGACAACATATTTACAAGTTACCCGGAAAAGACGGGGAAGGAGATGACTGTCAAGGATGGGAAGAAATATGCCGATGATGCAGTTAAACGATTCTTTGAAGCGGGGCTTTACGCTAAAAGAATGGGAGTTAACGAGGAACAGATTGTCCAGATGAGGCCCTCCCTTACTTCGAGATCATCCAAAACTTCACCAGAACACCCA
>Pyrco_BP1_027024.1
ATGGCAGCCACCGCCGCCATTTCCGTCCTCCTCCTGCTGCTCGTAGGACTCTATAGTCAAGTCCATGCCAATCCCATAAAAAACATAGTTGTTCTAGTGATGGAGAACAGGTCGTTCGACCACATGCTAGGGTGGATGAAGAAAATCAACCCAGAAATCAACGGAGTGGACGGCTCCGAGTCCAACCCTCTCTCCACCACCGACCCCAACTCCAAGCGCTTCTTCTTCAAGAACGAGTCTCACTATGTGGACCCTGATCCTGGCCACTCCTTCCAAGCCATCCGAGAGCAGATATTCGGGTCGGATAACACGTCGGCCGACCGGCCTCCCATGAATGGGTTTGCTCAGCAGGCTTACTCCATGGACAACACCACCGCCATGTCTCAGGACGTTATGAATGGATTCAATCCTGATATGGTTGCTATCTACAAAACTCTTGTTTCTGAATTTGCAGTCTTTGACAGGTGGTTCGCCTCACTGCCAACCTCAACACAGCCGAATCGGCTCTACGTGCATTCAGGGACATCAGCTGGTGCAACAAGCAACATCCCAGCCCTTCTCGCCAAGGGTTACCCTCAAAGAACCATCTTCCAGAACCTCGATGACGCCGGAATATCCTTCGGGATATACTACCAAAACATTCCATCTACATTGTTCTACAGGAACTTGAGGAAGCTCAAGTACATATTCAAGTTCCATCGGTACAAAACCTTCAAGAGACATGCAAACGAAGGGAAACTACCAGGGTACACTGTCATAGAACAAAGGTACTTTGACATCAAGAGTGCACCTGCAAATGACGATCATCCCTCCCATGACGTGTACCACGGGCAAATGTTTGTAAAGGAGGTGTACGAGACACTAAGAGCAAGCCCTCAGTGGAACGACACCCTATTCATCATCACGTATGATGAACATGGGGGTTTCTATGATCATGTGTCTACACCGGTTCGTGAAGTCCCCAGCCCTGACGGGATTGTGGGGCCGCAACCTTTCTTCTTTCAGTTTGACCGGTTGGGAGTTAGGGTTCCAACGATCATGGTCTCACCATGGATAGAGAAGGGTACAGTCGTTCATGGTCCTAATGGATCACCATTTCCGACTTCAGAATTTGAACACTCGTCTATTCCGGCGACAGTCAAGAAGATCTTCAACCTAACTGCACCCTTCCTAACAAAGAGGGATGAATGGGCTGGTACCTTTGAAGGCATTGTCCAAACACGGACAGAACCCCGAACTGACTGCCCAGAGCAACTGCCAACACCAGTCGCCATCAGAAAGAGTGAGCCTAACGAAGATGCCAAGCTTACAGAATTTCAGCAGGAGATGATACAACTCGCGGCAGTTCTAAAAGGAGACAACATATTTACAAGTTACCCAAAAAAGACAGGGAAGGCGATGACGATCAAGGATGGGAAGAAATACGCAGATGATGCAGTTAAAGGATTCTTTGAAGCGGGGCTTTACGCTAAGAGAATGGGAGTTAATGAGGAGCAGATTGTCCAGATGAAACCCTCCCTTACTTCGAGATCGTCCAGAACTTCACCAGAACACCCA
>Pyrco_BP1_041961.1
ATGGGAGCTTCCAAGACCAAAACTTTCCCACATTTTCCATCGTTTTCCTTCGTTTTCTCACTCTTTCTCACTCTCTCATCGACTTTCCGGCCAACCCATTTCTGCTCTGCCCAGCAGCAGCAACCCATCAAAACCATCGTCGTTTTGGTCATGGAAAACCGCTCCTTCGACCACATACTGGGTTGGATGAAAAAATCCGTTAACCCAGCAATCAACGGCGTCACTGGCAAAGAATGCAACCCGGTTTCAACCAAACCCGCCGACCCGGAAAAATCCATCTGTTTCTCCGACGACGCCGAGTTCGTGGACCCGGATCCGGGTCACTCATTCGAAGCGGTCGAGCAGCAGGTATTCGGGTCGGGTTCCCACCCTTCGATGACCGGGTTCGTCGAACAAGCATTGTCAATGTCCCCAAACCTCTCCGAAACCGTCATGAAAGGCTTCAGACCGGAATCCGTTCCGGTCTACGCGGCCCTGGTCAGCGAATTCGCGGTGTTCGACCGGTGGTTCTCTTCAATTCCCGGTCCGACTCAACCCAACCGGCTGTTCGTCTACTCCGCAACTTCCCACGGCTCGACCAGCCACGTCAAGAAACAATTAGCTTCCGGGTACCCACAAAAAACAATCTTCGATTCGGTCCATGAAAACGGGTTGGATTTCGGTGTCTACTTCCAGAACATCCCGACAACAATGTTCTACCGAAACATGCGGAAACTGAAGTACATTTTCAAGTTCCACCAGTACGATTTGAAGTTCAAGAAAGATGCTCGGAAGGGGAAGCTCCCGAGCTTGACGGTGATCGAACCGCGTTACTTCGACCTCAAGGGCATGCCGGCGAACGACGACCACCCGTCCCATGATGTCGCCAACGGACAGAGGCTGGTTAAGGATGTTTACGAGACGTTGAGGGCGAGTCCTCAGTGGAACGACACGCTTTTGGTGATCACGTACGACGAGCATGGCGGCTTTTTCGATCATGTCAAGACTCCGTATGTTAATGTTCCGAACCCGGACGGGAATAGCGGTCCGGCTCCTTCTTTTTTTAAGTTCGATCGGCTCGGAGTTCGCGTGCCGACGATTATGGTGTCGCCGTGGATTAAGAAGGGGACTGTGATGAGTGGTCCTCAAGGACCTACACCGAACTCCGAGTTTGAGCACTCTTCAATCCCCGCCACCATAAAGAAAATGTTCAACCTCAGCTCTAACTTCTTAACTCACAGAGACGCATGGGCCGGGACATTCGAGCAGGTTGTTGGGCAATTATCTTCTCCCAGAACTGACTGCCCAGTGACCTTGCCGGACGTAGTGCCTCTGAGGAAAACGGAGGCCAAGGAAGACAGTAATTTATCCGAGTTTCAGGGGGAGGTAGTGCAGTTAGGGGCCGTGCTCAACGGCGACCACTTCTTGAGCAGCTACCCGGACGAAATGAGCAAGAAGATGAGTGTGAGGGAAGCTCATGCGTACGTGAAAGGTGCAGTTTCAAGGTTCATTAGAGCAAGCAAGGAGGCTATAAAACTGGGAGCAGAAGAGTCAGCAATTGTAGATATGAGATCTTCCCTCACAACTAGGTCCTCAAATATTAAAAAT
>Pyrco_BP_DH_03g05800
ATGGCTTTCCGGCGAAAACCCATCACCTGGGCTCTCTTCTTCTTCTACCTCTTGTTGGTCTCCACCCAATTCATTGCGGCGCGCAAAACCCCCAAAATCAAAGGGCCTATCAAAACGGTGGTCGTCGTCGTCATGGAAAACCGCTCCTTTGACCACATCTTTGGCTGGCTCAAGTCGACCCGACCCGACATCGACGGCCTGAACGGGAACGAATCGAACCCGATTTCCGTCTCGCAACCCGGCTCGGCTCGAGTCCGCGTCTCAAACGACGCCTTTTTCATCGACTCCGACCCGGGCCACTCGTTTCAGGCGATTCGGGAACAGATATTCGGGTCGAACGAGAGCTCCGAGAACCCGGCTCCGATGAACGGGTTCGCTCAGCAGGCGGAGAGTATGGGCGAGGGGATGGCGAGGACGGTGATGAGCGGGTTCAAGCCGGAAGTTCTCCCGGTCTACACCGGGTTAGCAAACGAGTTCGCCGTGTTCGACCGGTGGTTCGCGTCCGTGCCGGCGTCGACTCAGCCGAACCGGTTCTACGTCCACTCGGCCACGTCACACGGCGCCATGAGCAACGTCCGCAAGGACCTCATCCACGGCTTCCCTCAGACGATCTTCGACTCTCTGGACGAAAATGGCCTCGACTTCGGCATTTATTACCAGAACATCCCCGCCACGCTCTTCTTCAACAGCCTGAGGAAACTGAAGCACGTGATGAAATTCCACAGCTACGCGCTGACGTTCAAGCGGCACGCGCGGCGCGGGAAGCTGCCCAACTACGCGGTGATCGAGCAGCGGTACTTCGACGTCAAGGAGCTTCCCGCCAATGACGACCACCCGTCGCATGACGTGGCGCGCGGGCAGAGGTTCGTAAAGGAGGTGTACGAGACGCTGAGGGCTAGCCCGCAGTGGAAAGAAATGGCATTGCTGATTACTTACGACGAGCACGGCGGGTTTTACGACCACGTGCCGACGCCGGTTTCAGGTGTGCCGAGCCCGGATGGGATCGAGGGGCCCGACCCGTATTATTTCCGGTTTGACCGGTTGGGTGTGCGGGTGCCGACCATACTCGTCTCGCCGTGGGTCGAAAAGGGTACCGTGATCCATGAGCCAACAGGGCCGAAACCACATTCCCAATTTGAGCATTCTTCCATCCCTGCCACTGTGAAGAAGCTATTCAATTTGAAATCAAACTTCTTGACAAAGAGAGATGCATGGGCTGGTACTTTTGAGAATTATTTTACCCTCCGCAGCACTCCTCGTGATGACTGTCCAGAAACTCTTCCAGAGGTGACAACCTCACTGAGGCCAGGCGGACCCAGAGAAGATTCGAGCCTCTCAGAGTTCCAAGTCGAGCTTATCCAGCTTGCATCCCAGCTCAATGGCGATCACGTCCTCAACACCTACCCTAATATCGGAGAGACCATGACAGTGCGTGAAGCAAACATTTACGCAGAGGATGCAGTCAAGAGGTTCCTGGAAGCCGGAAGAGCTGCTCTAAAAGCCGGAGCGAATGAGTCTGCAATTGTTACGATGAGAGCTTCTCTCACCAGCCGAGTTAACGCACAAGGTCATAGCTCCTACCTAGAAACTCAG
>Pyrco_BP_DH_03g12040
ATGGCCACCGCCGCCTCCACAACCACCATTTCAATCCTCCTTCTGCTGCTCATAGGACTCAACAGTCCAGTCCATGCTAATCCCATCAAAACCATAGTTGTTATAGTGATGGAGAACAGGTCATTCGACCACATGCTGGGGTGGATGAAGAAAATCAACCCTGAAATCAACGGCGTGGATGGCTCCGAGGCCAACCCTCTCTCCACCACCGACCCTAACTCCAAGCGCTTCTTCTTCAACAACGAGTCTCACTATGTGGACCCTGATCGATCTGGCCACTCCTTCCAAGCCATCCGAGAGCAGATATTCGGGTCGGATAACACGTCGGCCGACCCTCCACCCATGAATGGCTTTGCTCAGCAGGCATACTCCATGGACAACACCACCGCCCTGTCTCAGGATGTTATGAATGGATTCAACCCTGACATGGTTGCTGTCTACAAAACTCTTGTTTCTGAATTTGCTGTCTTTGACAGGTGGTTCGCCTCAGTGCCATCCTCAACACAGCCAAATCGGCTCTACGTACATTCAGGGACATCAGCTGGTGCAACAAGCAACATCCCAGCCCTTCTCGCCAAAGGGTACCCTCAAAGAACCATCTTCGAGAACCTCGACGACGCTGGAATATCCTTTGGAATATACTACCAAAACATCCCATCGACATTGTTCTATAGGAACCTGAGGAAGCTCAAGTACATAGGTAAGTTCCATTTGTACGACACCTTCAAAAGCCATGCAAAGGAAGGGAAACTGCCGGCGTACACCGTCATAGAACAGAGGTACTTCGATGTCAAGAGTGCACCAGCAAATGATGATCATCCCTCCCATGACGTGTACCACGGCCAGATGTTTGTGAAGGAGGTGTATGAGACACTGAGAGCAAGTCCTGGGTGGAACAACACCCTGATGATCGATCACGTA
>Pyrco_BP_DH_06g13060
ATGGGAGCTTCCAAGACCAAAACTTTCCCACATTTTCCATCGTTTTCCTTCGTTTTCTCACTCTTTCTCACTCTCTCATCGACTTTCCGGCCAACCCATTTCTGCTCTGCCCAGCAGCAGCAACCCATCAAAACCATCGTCGTTTTGGTCATGGAAAACCGCTCCTTCGACCACATACTGGGTTGGATGAAAAAATCCGTTAACCCAGCAATCAACGGCGTCACTGGCAAAGAATGCAACCCGGTTTCAACCAAACCCGCCGACCCGGAAAAATCCATCTGTTTCTCCGACGACGCCGAGTTCGTGGACCCGGATCCGGGTCACTCATTCGAAGCGGTCGAGCAGCAGGTATTCGGGTCGGGTTCCCACCCTTCGATGACCGGGTTCGTCGAACAAGCATTGTCAATGTCCCCAAACCTCTCCGAAACCGTCATGAAAGGCTTCAGACCGGAATCCGTTCCGGTCTACGCGGCCCTGGTCAGCGAATTCGCGGTGTTCGACCGGTGGTTCTCTTCAATTCCCGGTCCGACTCAACCCAACCGGCTGTTCGTCTACTCCGCAACTTCCCACGGCTCGACCAGCCACGTCAAGAAACAATTAGCTTCCGGGTACCCACAAAAAACAATCTTCGATTCGGTCCATGAAAACGGGTTGGATTTCGGTGTCTACTTCCAGAACATCCCGACAACAATGTTCTACCGAAACATGCGGAAACTGAAGTACATTTTCAAGTTCCACCAGTACGATTTGAAGTTCAAGAAAGATGCTCGGAAGGGGAAGCTCCCGAGCTTGACGGTGATCGAACCGCGTTACTTCGACCTCAAGGGCATGCCGGCGAACGACGACCACCCGTCCCATGATGTCGCCAACGGACAGAGGCTGGTTAAGGATGTTTACGAGACGTTGAGGGCGAGTCCTCAGTGGAACGACACGCTTTTGGTGATCACGTACGACGAGCATGGCGGCTTTTTCGATCATGTCAAGACTCCGTATGTTAATGTTCCGAACCCGGACGGGAATAGCGGTCCGGCTCCTTCTTTTTTTAAGTTCGATCGGCTCGGAGTTCGCGTGCCGACGATTATGGTGTCGCCGTGGATTAAGAAGGGGACTGTGATGAGTGGTCCTCAAGGACCTACACCGAACTCCGAGTTTGAGCACTCTTCAATCCCCGCCACCATAAAGAAAATGTTCAACCTCAGCTCTAACTTCTTAACTCACAGAGACGCATGGGCCGGGACATTCGAGCAGGTTGTTGGGCAATTATCTTCTCCCAGAACTGACTGCCCAGTGACCTTGCCGGACGTAGTGCCTCTGAGGAAAACGGAGGCCAAGGAAGACAGTAATTTATCCGAGTTTCAGGGGGAGGTAGTGCAGTTAGGGGCCGTGCTCAACGGCGACCACTTCTTGAGCAGCTACCCGGACGAAATGAGCAAGAAGATGAGTGTGAGGGAAGCTCATGCGTACGTGAAAGGTGCAGTTTCAAGGTTCATTAGAGCAAGCAAGGAGGCTATAAAACTGGGAGCAGAAGAGTCAGCAATTGTAGATATGAGATCTTCCCTCACAACTAGGTCCTCAAATATTAAAAAT
>Pyrco_BP_DH_07g06100
ATGGTTTCAGAGTCAAGCAGCAGCAGCAGCCCCATCAAAACGGTGGTCGTTTTGGTCCAAGAGAACCGCTCCTTCGACCACATACTGGGATGGATGAAGTCCATAAACCCCGAAATCAACGGAGTCACTGGCTCCGAATCCAACCCCATTTCCACCTCGGACCCAAACTCCACCCAAATCTTCTTCCGCGACAACTCTGCTTACGTTGACCCGGACCCCGGCCACTCCATCCAAGCTGTGTACGAGCAAGTCTTCGGCGAGCCGTGGACCGAGGCCTCCGCTTCCAAAACCCTACCTCCTACCATGAACGGCTTCGCTCAAAACGCTGAAACAACACAAACCGGTTTAGCTGAGACCGTGATGAATGGTTTTAGGCCCGAAAACGTCCCCGTTCACAGGGAGCTGGTGAAGGAGTTTGCGGTATGTGACCGGTGGTTTGCGTCGGTGCCCGCTGCGACGCAGCCGAACCGGCAGTACATCCACTCAGCGACGTCGCATGGGTTGACGGGGAATGATAATCAGAAGCTAATTGAAGGGTTGCCTCAGAAGACCATATTTCAGTCGTTGGACGAGGAGGGCTTTTCTTTTGGGATTTACTTTCAGTCCTTTCCGTCCACTCTTTTGTACAGGAATCTAAGAAAATTGAAGTACATCGACAATTTCCATCAGTTTGATCTACAATTCAAGAAGCATTGTAAGGAGGGAAAGCTACCGAATTATGTGGTGGTGGAGCAAAGATTCTTCGATGTGTTATCAATGCCTGCAAACGATGATCACCCATCTCATGACGTCTCTGAAGGCCAGAAGTTTATAAAAGAAGTGTACGAAGCTCTAAGAGCAAGTCCCCAATGGAATGAAATGTTGTTCATTATAATATATGACGAGCATGGAGGTTTCTATGATCATGTTCCAACACCTGTGACAGATGTTCCTAGTCCGGATGATGTCGTTGGTCCTGAGCCATACAACTTTAAATTCGATCGTCTTGGTGTTCGTGTTCCAGCCATCTTAATTTCTCCATGGATTGAACCTGGAACAGTGTTGCATGGGCCTTCAGGGCCATATCCTTCATCAGAGTTTGAGCACTCCTCAATTCCTGCAACTGTTAAGCAAATTTTCAATCTGAAAGAGTTTCTGACTAAGCGTGACGCTTGGGCGGGAACCTTTGAGGGTGTCCTGAGTAGAACAAGCCCAAGAACTGATTGTCCAGTTACTTTGCCTGACCCGGTGAAACTACGCGAGGCTGCATCTAAAGATGGGACAAAAATGAGTGATTTTCAAGAAGAACTAATTCAATTGGCCGCGGCAATAAATGGAGACCATAGAAAGGATACATATCCTGACAAGCTGGTGGAGGACATAACTGTTTCAGAGGCTCTCAAATATGTGGAAGGAGCGTTTAAGACATTTTCAGATGAATGTGAGAAAGCCAGAAAAACTGGAACGGATGAATCTGAGATTATCGTCTGTGCAACATCACCTACACTACCAACATCCAAGTCGTTTGCTCAAAAGATATTTTCTTGTTTGGTTTGTGATAAC
>Pyrco_BP_DH_07g06110
ATGCGTAACCCCAACAAAATATTTCCCACAATACTAGAATTCCCAACCACCGAAACACACCACCAAACAACAATGGTGTCCGAATCGAGCAGCGGCAGCGCTGCAACTCCTCCACCCAGCAGTCCCATCAAAACGGTGGTCGTTTTGGTCCAAGAGAACCGCTCCTTCGACCACATGCTGGGATGGATGAAGTCCCTAAACCCCGAGATCAACGGGGTCACCGGCTCCGAATCAAACCCCATTTCCACCTCTGACGCCAACTCAACCCAAGTCTTCTTCCGCGACAACTCTGCCTACGTCGACCCTGACCCCGGCCACTCTATCCAAGCCATCTACGAGCAAGTCTTTGGCGAGCCGTGGACGGAGGCCTCCACTTCCAAAACCCTACCTCCTAAAATGAACGGTTTCGCCCAAAACGCTGAGAAGACACAAACCGGTTTAGCTGAGACGGTGATGAGTGGTTTTAAGCCAGAAAACGTCGCAGTTTACAGGGAGCTAGTGAAGGAGTTTGCGGTGTGCGACCGGTGGTTTGCGTCCGTTCCGGCTTCGACGCAGCCAAACCGGCAGTACGTGCACTCTGCGACGTCGCATGGGCTGACGAGCAACGATACGCAGAAGCTGATTGAAGGGATGCCTCAGAAGACTATATTTGAGTCGTTGGACGAAGAAGGCTTTTCTTTCGGAATTTACTATCAGTACCCTCCTGCTACCCTTTTGTATAGAAACCTTAGAAAGTTGAAGTACATTAAAAACTTCCATCAGTTTGATCTAACATTCAAGAAGCACTGCAAGGAGGGAAAGTTACCAAACTATGTGGTGGTGGAGCAAAGGTTCTTTGATCTGCTATCAATACCTGGGAACGATGATCATCCATCTCACGACGTCTCTGAAGGCCAGAAGTTTATAAAAGAAGTGTACGAAGCACTAAGAGCAAGTCCCCAATGGCCTGAAATGCTGTTCGTTATAATATATGACGAGCATGGTGGTTTCTACGATCACGTTCCAACACCTGTTACAGATGTTCCTAGTCCGGATGATATCGTTGGTCCCGAGCCATACAACTTTAAATTTGATCGTCTTGGTGTTCGGGTTCCAGCCATTTTAATTTCTCCGTGGATTGAACGCGGAACAGTGTTGCATGCGCCTTCAGGGCCATATCCCTCGTCACAGTTCGAGCACTCCTCAATCTCAGCAACTGTTAAGAAGATTTTCAATCTGAAAGAGTTTCTGACAAAGCGTGATGCATGGGCGGGAACCTTTGACGTTGTCCTCAATAGAACAAGTCCAAGAACTGATTGTCCAGCTACTTTGCCTGATCCTATGAAACTACGAGAGGCTGTATCTAAAGACGGCGCAAAAGTAAGTGATTTTCAAGAAGAATTAGTACAATTGGCTGCGGCATTAAATGGAGACCATAGAAAAGATATATATCCCCACAAACTGGTGGAGAACATGACTGTTTCAGAGGCTGTCAAATATTGTGAAGAAGCATTTAACAAATTCTTACATGAATGTGAGAAAGCCAGGGAGAGTGGAACAGATGAATCTGAGATTGTCGTCTGTGCAACCTCACCTACACCGCCCTCCACCAAGTCGTTTGCTCAAAAAATATTTTCTTGTTTGGTTTGTGATCAC
>Pyrco_BP_DH_12g08790
ATGGCAGCCACCGCCGCCATTTCCGTCCTCCTCCTGCTGCTCGTAGGACTCTATAGTCAAGTCCATGCCAATCCCATAAAAAACATAGTTGTTCTAGTGATGGAGAACAGGTCGTTCGACCACATGCTAGGGTGGATGAAGAAAATCAACCCAGAAATCAACGGAGTGGACGGCTCCGAGTCCAACCCTCTCTCCACCACCGACCCCAACTCCAAGCGCTTCTTCTTCAAGAACGAGTCTCACTATGTGGACCCTGATCCTGGCCACTCCTTCCAAGCCATCCGAGAGCAGATATTCGGGTCGGATAACACGTCGGCCGACCGGCCTCCCATGAATGGGTTTGCTCAGCAGGCTTACTCCATGGACAACACCACCGCCATGTCTCAGGACGTTATGAATGGATTCAATCCTGATATGGTTGCCATCTACAAAACTCTTGTTTCTGAATTTGCAGTCTTTGACAGGTGGTTCGCCTCACTGCCAACCTCAACACAGCCGAATCGGCTCTACGTGCATTCAGGGACATCAGCTGGTGCAACAAGCAACATCCCAGCCCTTCTCGCCAAGGGTTACCCTCAAAGAACCATCTTCCAGAACCTCGATGACGCCGGAATATCCTTCGGGATATACTACCAAAACATTCCATCTACATTGTTCTACAGGAACTTGAGGAAGCTCAAGTACATATTCAAGTTCCATCGGTACAAAACCTTCAAGAGACATGCAAACGAAGGGAAACTACCAGGGTACACTGTCATAGAACAAAGGTACTTTGACATCAAGAGTGCACCTGCAAATGACGATCATCCCTCCCATGACGTGTACCACGGGCAAATGTTTGTAAAGGAGGTGTACGAGACACTAAGAGCAAGCCCTCAGTGGAACGACACCCTATTCATCATCACGTATGATGAACATGGGGGTTTCTATCGATCATGTGTCTACACCGGTTCG
>Pyrco_BP_DH_14g12960
ATGGGAGCTTCAAAGACCAAAACTTTACCACATTTTCCATCATTTCGCTTCATTTTCTCACTTTTCCTCACACTTTCCGGCACTTTCCTCCCAACCCATTTCTGCTCAGCTCAGCGGCAGCAACCCATCAAAACTGTCGTCGTTTTGGTCATGGAAAACCGCTCCTTCGACCACATGCTGGGTTGGATGAAGAAATCCGTCAACCCAGCCATCAACGGTGTCACTGGCAAAGAATGTAACCCGGTCTCCACCAAACCCGATGAGCCGACAAAATCCATCTGCTTCTCCGACGACGCCGAGTTCGTGGATCCGGATCCGGGTCACTCATTCCAAGCGGTTGAGCAGCAGGTTTTCGGGTCGGGTCCCCTCCCGTCAATGACCGGGTTCGTGGAACAAGCATTGTCAATGTCCCCAAACCTCTCTGAAACCGTCATGAAAGGCTTCAGACCGGAATCCGTCCCGGTCTACGCGGCCCTGGTCCGCGAATTCGCGGTGTTCGATCGATGGTTCTCTTCAATTCCCGGTCCGACCCAACCGAACCGGCTGTTCGTCTACTCCGCAACTTCCCACGGCTCAACCAGCCACGTCAAGAAACAATTAGCTTCCGGGTACCCACAAAAAACAATCTTCGATTCGGTCCATGAAAACGGGTTGGATTTCGGGGTGTACTTCCAGACCACCCCGACAACAATGTTCTACCGAAACATGCGGAAACTGAAGTACACTTTCAAGTTCCACCAGTACGATTTGAAGTTTAAGAAAGATGCTCGAAAGGGGAAGCTCCCGAACTTGACGGTAATCGAACCGCGTTACTTCGACCTCAAGGGGATGCCGGCGAACGACGACCACCCGTCGCATGATGTCGCCAATGGTCAGAGGTTGGTTAAGGATGTTTATGAGACATTGAGGGCGAGTCCTCAGTGGAATGAGACGCTTTTGGTGATTACGTACGACGAGCATGGCGGGTTTTTCGATCACGTCCAGACTCCGTATGTTAATGTTCCGAACCCGGATGGGAATAGCGGTCCGGCTCCTTATTTTTTTAAGTTTGATCGGCTCGGAGTTCGGGTGCCGACGATTATGGTGTCGCCGTGGATTAAGAAGGGGACTGTGATGAGCGGTCCTCAAGGACCTACACCGAACTCCGAGTTCGAGCACTCCTCGATCCCGGCCACCATAAAGAAAATCTTCAACCTCAACTCTAACTTCTTAACTCACAGAGACGCATGGGCGGGGACGTTCGAGCAAGTTGTTGGGCAATTATCTTCTCCCAGGACTGACTGCCCAGTGACCTTGCCGGACGTAGTGCCTTTGAGGAAAACTGAGGCCAAGGAAGACGGTAATTTATCGGAGTTTCAGGGCGAGGTAGTGCAGTTAGCGGCTGTACTCAACGGCGACCACTTCTTGAGCAGCTACCCGGACGAAATGAGCACGAAGATGAGTGTGAGGGAAGCTCATGAGTATGTCAAAGGTGCAGTTTCAAGGTTCATTAGAGCAAGCAAAGAGGCTATAAATTTGGGAGCAGATGAGTCAGCAATTGTTGATATGAGATCGTCCCTCACAACTAGGTCATCAAATATTAAAAAT
>Pruav_co3988899.1_g010.1.br
ACTTTGGGTGAACCTGTGAAACTACGAGAGACTGCATCTAGAGAGGGGGCCAAATTAAGTGATTTTCAAGAAGAACTAGTGCAATTGGCAGCGGCTTTGAACGGGGACCATAGAAAGGATATATATCCAACCAAATTGGTGGAGAACATATCTGTTGCAGAAGCTCTCAAATATGTGGAAGCAGCATTTGAGAAATTTTCGGATGCATGTGAGAAAGCCAGGGAAAGTGGGGCAGATGAATCTGTGATTGTCGTCTGTGAAACCTCCCCTTCACCAACATATCACAAGTCTTTTGCTCAAAGGATATTTTCTTGTTTGGTTTGTGATAAC
>Pruav_co4077501.1_g010.1.br
TTGAAGTACATTAAGAATTTCCATCAGTTTGATCTGCAATTCAAGAAGCACTGCGAGGAGGGGAAGTTACCAAACTATGTGGTGGTGGAGCAAAGGTTCTTTGATGTGTTATCATTTCCTGCAAATGATGATCACCCGTCCCACGACGTCTCTGAAGGCCAGAAGTTTATAAAAGAAGTGTATGAAGCATTAAGAGCAAGTCCCCAATGGAATGAAATGTTGTTTGTAATAATATATGACGAGCATGGCGGTTTCTATGATCATGTTCCAACACCTGTCACGGATGTTCCTAGTCCAGATGATATCGCTGGTCCTGAGCCATACAACTTCAAATTCGATCGTCTTGGTGTTCGGGTTCCAGCCATTTTAATCTCTCCATGGATTGAACGTGGAACAGTGTTGCATGGGCCTTCAGGGCCATATCCCTCATCAGAATTCGAGCACTCCTCAATCCCAGCAACTGTGAAGAAGATTTTCAACCTAAAAGAGTTTCTTACAAAGCGTGATGCTTGGGCGGGAACCTTTGAGGGTGTCTTGAGTAGATCAACCCCAAGAACTGACTGTCCAGTTACTTTGCCCGAACCTGTGAAACTACGAGAGACTACATCCAAAGACGGGGCCAAAATGAGTGATTTTCAAGAAGAAATAGTGCAATTGGCAGCAGCCATAAATGGGGACCATAGAAAGGATATTTATCCCAACAAACTGGTGGAGAAGATGTCTGTTTCCAAGGCTGTCAATTATGTGGAAGCATCGTTTAAGAAATTTTCAGATGAATGCGAGAAAGCCAGGGAAAGTGGAGCAGACGAATCTGAGATTGTGGTCTGTGCAACCTCACTTGAATCGCCATCTCCCAAGTCGTTTGCTAAAAAGATGTTTTCTTGCTTGGTTTGTGATCAC
>Pruav_sc0000314.1_g150.1.mk
ATGGTTACAGAGTCAAGCAGCAGCAGCAGCAGCAGCCCCATCAAAACGGTGGTCGTTTTGGTCCAAGAGAACCGCTCCTTCGACCACATGCTAGGGTGGATGAAGTCCCTAAACCCAGAGATCAACGGCGTCACCGGATCCGAATCCAACCCCATTTCCACCTCCGACCCGAACTCCACCCTAGTCTTCTTCGGCGACGACTCCGCCTACGTGGACCCGGACCCGGGCCACTCCATCCAAGCCGTCTACGAGCAAGTCTTCGGCGAGCCATGGACGGAGGCCTCCGCCACCAAAACCCTAGCTCCCACAATGAAGGGTTTCACCCAAAACGCAGAGAAGACACAGACTGGTCTTGCTGAGACGGTCATGAACGGTTTCAGGCCCGAAAACGTTGCCGTTCACAGGGAGCTGGTGAAGGAGTTTGCGGTGTGTGACCGGTGGTTTGCTTCGGTTCCGGCTGCAACGCAGCCGAACCGGCAGTACATCCACTCTGCAACGTCGCATGGGCTGACGGGGAATGATACTAAGACGCTGGTCGAAGGGTTGCCTCAGAAGACTATATTTCAGTCGTTGGATGAAGAAGACTTTTCTTTCGGGATTTACTTTCAGACCTTCCCTTCCACTCTTCTGTACAGGAACCTAAGAAAGTTGAAGTACATTAAGAATTTCCATCAGTTTGATCTGCAATTCAAGAAGCACTGCGAGGAGGGGAAGTTACCAAACTATGTGGTGGTGGAGCAAAGGTTCTTTGATGTGTTATCATTTCCTGCAAATGATGATCACCCGTCCCACGACGTCTCTGAAGGCCAGAAGTTTATAAAAGAAGTGTATGAAGCATTAAGAGCAAGTCCCCAATGGAATGAAATGTTGTTTGTAATAATATATGACGAGCATGGCGGTTTCTATGATCATGTTCCAACACCTGTCACGGATGTTCCTAGTCCAGATGATATCGCTGGTCCTGAGCCATACAACTTCAAATTCGATCGTCTTGGTGTTCGGGTTCCAGCCATTTTAATCTCTCCATGGATTGAACGTGGAACAGTGTTGCATGGGCCTTCAGGGCCATATCCCTCATCAGAATTCGAGCACTCCTCAATCCCAGCAACTGTGAAGAAGATTTTCAACCTAAAAGAGTTTCTTACAAAGCGTGATGCTTGGGCGGGAACCTTTGAGGGTGTCTTGAGTAGATCAACCCCAAGAACTGACTGTCCAGTTACTTTGCCCGAACCTGTGAAACTACGAGAGACTACATCCAAAGACGGGGCCAAAATGAGTGATTTTCAAGAAGAAATAGTGCAATTGGCAGCAGCCATAAATGGGGACCATAGAAAGGATATTTATCCCAACAAACTGGTGGAGAAGATGTCTGTTTCCAAGGCTGTCAATTATGTGGAAGCATCGTTTAAGAAATTTTCAGATGAATGCGAGAAAGCCAGGGAAAGTGGAGCAGACGAATCTGAGATTGTGGTCTGTGCAACCTCACTTGAATCGCCATCTCCCAAGTCGTTTGCTAAAAAGATGTTTTCTTGCTTGGTTTGTGATCAC
>Pruav_sc0000314.1_g160.1.mk
ATGGCTTCAGAGCCAAGCAGCAGCAGCAGCAGCAGCAGTCCCATCAAAACGGTGGTCGTTTTGGTGCAAGAGAACCGCTCCTTCGACCACATGCTGGGGTGGATGAAGTCCCTAAACCCAGAGATTAACGGCGTCACCGGATCCGAATCCAACCTCATTTCCACCTCCGACTCGAACTCCACCCAAGTCTTCTTCGGCGACAGCGCCGCCTACGTCGACCCAGACCCGGGCCACTCCATCCAAGCCATCTACGAGCAAGTGTTCGGCGAGCCGTGGACGGAGGCCTCCGCTTCCAAAAAGCTACCTCCGAAAATGAACGGTTTTGCCCAAAACGCTGAAAAGACACAGAGTGGTCTTGCTGAGACGGTGATGAGTGGTTTTAAGCCGGAAAACGTCCCCGTTTCAGCGGAGCTGGTGAGGGAGTTTGCGGTTTGTGACCGGTGGTTCGCTTCGATTCCTGCTTCGACGCAGCCGAACCGGCAGTTCGTGCACTCGGCGACATCTCATGGGCTGACGAGCAACGACACGCAGAAGCTGGTCGAAGGGTTGCCTCAGAAGACAATATTTCAGTCGTTGGATGAAGAAGACTTATCTTTTGGGATTTACTTTCAGTCCTTTCCTTCCACCCTTCTCTACAGGAGCCTAAGAAAATTGAAGTACATCAAGAATTTCCATGCATTTGATCTGCAATTCAAGAAACATTGCGAGGAGGGAAAGTTACCAAACTATGTGGTTGTGGGGCAAAGAATCCCCAAACCACCACCAAAAATGGCTTCAGAGTCAAGCAGCAGCAGTAGCAGCAGCCCCATCAAAACGGTGGTCGTTTTGGTGCAAGAGAACCGCTCCTTCGACCACATGCTGGGGTGGATGAAGTCGCTAAACCCAGAGATTAACGGCGTCATCGGATCCGAATCCAACCTCATTTCCACCTCCGACCCGAACTCCACCCAAGCCTTCTTCGGCGACAGCGCCGCCTACGTTGACCCAAACCCGGGCCACTCCATCCAAGCCATCTACGAGCAAGTGTTCGGCGAGCCGTGGACGGAGGCCTCCGCTTCCAAAAAGCTACCTCCGAAAATGAACGGTTTTGCCCAAAACGCTGAAAAGACACAGACTGGTCTTGCTGAGACGGTGATGAAAGGTTTTAAGCCGGAAAACGTCCCCGTTTCAGCGGAGCTGGTTAGGGAGTTTGCTGTATGTGACCGGTGGTTCGCTTCGATTCCTTCTTCGACGCAGCCGAACCGGCAGTTCGTGCACTCGGCGACGTCTCATGGGCTGACGAGCAACGACACGCAGAAGCTGGTCGAAGGGTTGCCTCAGAAGACAATATTTCAGTCGTTGGATGAAGAAGACTTATCTTTTGGGATTTACTTTCAGTCCTTTCCTTCCACCCTTCTCTACAGGAACCTAAGAAAATTGAAGTACATCAAGAATTTCCATGCATTTGATCTGCAATTCAAGAAACATTGCGAGGAGGGAAAGTTACCAAACTATGTGGTTGTGGAGCAAAGTAATTTTTAT
>Pruav_sc0000543.1_g590.1.mk
ATGGGCACTAGCACCACCATTTCAGTCCTGTTTTTGATGCTCATAGCCCTTCACAGTCCAATATATGCCAATCCCATCAAAACTATTGTTGTAATTGTGATGGAGAACAGGTCATTTGACCACATGCTGGGTTGGATGAAGAGAATCAATCCAGAAATCAACGGTGTGGATGGCTCTGAGGCCAACCCTTTGTCCACAACTGATCCAAACTCCAAGCTCTTCTTCTTCAACAATGAGTCTCACTATGTGGACCCTGATCCTGGCCACTCATTTCAGGCCATCAGAGAGCAAATCTTCGGCTCAGATAACACCTCAGCTGACCCGCCTCCCATGAATGGCTTTGCCCAGCAGGCTTTCTCCATGGACAACACCACCACCATGTCTCAAGATGTTATGAATGGCTTCAACCCGGATATGGTTGCTGTCTATAAAACTCTTGTTTCTGAATTTGCAGTCTGTGACAGGTGGTTTGCCTCGGTCCCATCCTCAACACAGCCGAATCGCCTCTACGTGCATTCAGGGACATCAGCTGGGGCAACAAGCAACATCCCAGCCCTTCTAGTCAAGGGCTACCCGCAAAGAACCATCTTCGAAAGCGTTTACGACGCCGGAATATCCTTCGGAATATACTACCAAAACATTCCGGCCACACTCTTCTATAGGAACTTGAGGAAGCTCAAGTACATAAGCAAGTTCCACATGTATGACACCTTCAAGAGCCATGCAAAGCAAGGGAAGCTGCCAGGCTACACTGTCGTAGAACAGAGGTACTTTGACGTCAAGATTGCCCCGGCAAATGATGATCATCCCTCGCACGACGTGTTCCAAGGGCAGATGTTTGTCAAGGAGGTGTACGAGACACTGAGGTCGAGCCCTCAGTGGAACGACACCTTGTTGATCATCACTTATGATGAACATGGAGGGTTCTACGATCATGTAGGTACGCCGGTACATGGAGTCCCTAGCCCCGATGGGATCGTGGGGCCGGAGCCTTTCTTGTTTCGATTTGACCGGTTGGGAGTTAGGGTTCCGACCATCATGGTCTCACCCTGGATTGAGAAGGGTACTGAGCAACTACCAACGCCAGTCAAGATCAGAAAAAGTGAGCCTAAAGAAGATGCTAAGCTTACTGAATTTCAGCAGGAGATGACACAACTCGCAGCAGTTCTAAAAGGAGATAACATATTTACAAGCTACCCCAAAAAGACAGGGAAGGAGATGACCGTCAAGGATGGGAAGGAATACGCAGATGACGCAGTTAAACGATTCTTTGAGGCAGGGCTTTATGCTAAGAGAATGGGAGTTAGTGAGGAACAGATTGTCCAGATGAGGCCCTCCCTTACTACAAGACCATCACCCATAGTTAACCAGACACCA
>Pruav_sc0000638.1_g250.1.mk
ATGGCTTTCCGGCGAATACCCATCACATGGACTGTCTTCCTCTACCTCTTGTTAGTATCGACCCAATCCATTCATACTGCTACGGCACGCAAAACCCCTAAAATCCAAGGACCCATCAAAACGGTCGTCGTTTTGGTCATGGAAAACCGCTCCTTCGACCACATGCTCGGCTGGCTGAAGTCGAGCCGACCCGAAATCGACGGCCTCACCGGAAACGAGTCGAACCCGCTCTCCGTCTCGGACCCCAACTCGCCCCGAGTCCCCGTCTCAAGCGACGCCTTCTTCATTGACTCGGACCCGGGCCACTCGATCCAGGCGATCAGGGAGCAGATATTCGGGTCCAACCGGAGCTTCGAGGACCCAGCCCCGATGAACGGGTTCGCTCAGCAGGCTGAGAGCATGGCCGAGGGCATGTCGAGCAAGGTGATGAGCGGGTTCAAGCCGGAGGTCTTGCCGGTCTACACCGAGTTAGCGAACGAGTTTGCCGTGTTCGACCGGTGGTTCGCGTCCGTACCCGCGTCGACTCAGCCGAACCGGTTCTACGTCCACTCGGCCACATCACACGGCGCCTCCAGCAACGTCCGCAAGGACCTCATCCACGGGTTCCCTCAGAAAACGATCTTCGACTCCCTGGACGAAAATGCCCTCGACTTCGGGATTTATTACCAGAACATCCCCGCCACCCTCTTCTTCAGAAGCCTGAGGAAGCTGAAGCACGTGACGAAATTTCACAGCTATGCTCTGAAATTCAAGCTCCACGCGAAGCGCGGGAAGCTCCCGAACTACGCGGTGATCGAGCAGAGGTACTTTGACGTCAAGGAGCTTCCCGCCAACGACGACCACCCGTCGCATGATGTGGCGCGAGGGCAGAGGTTCGTGAAGGAGGTGTACGAGACGCTGAGGGCGAGCCCACAGTGGAAAGAAATGGCCTTGTTGATTACATACGATGAGCACGGCGGGTTTTACGACCACGTGCCTACGCCGGTTTCGGGTGTGCCGAGCCCGGATGGGATTGTCGGGCCCGACCCGTTTTATTTCAGGTTTGACCGGTTGGGTGTGAGGGTGCCGACCATACTCGTCTCGCCCTGGGTCGAAAAGGGTACCGAAACTCTTCCAGAGGTGACTATGTCACTGAGGCCTGGGGGACCCCGAGAAGATGTGAGCCTCTCAGAATTTCAAGTTGAGTTGATCCAGCTTGCATCCCAGCTCAATGGTGATTATCTTCTCAACACTTACCCATATATCGGCGAAAGCATGAGAGTGGCTGAAGCCAACAGATATGCAGAGGATGCTGTTAAGAGGTTCCTGGAAGCTGGACGAGCTGCACTTAAAGCCGGAGCCAACGAGTCTGCAATCGTTACGATGAGACCTTCCCTCACTAGCCGAGTTAATATGCAAGGTCATGGCTCCTCCTACCTACAAACTCAA
>Pruav_sc0000740.1_g390.1.mk
ATGGAAAACAGGTCCTTTGATCATATGCTTGGGTGGATGAAGAAAGCCATTAATCCAGCAATCAATGGTGTCACAGGCAAGGAATGCAACCCTGTTTCAACCAAAAATGCAGACCCAAAATCCATTTGCTACTCAGACGATGCTGAGTTTGTGGATCCGGATCCGGGTCACTCATTTGAAGCAGTGGAGCAACAGGTATTTGGGTCTAGTTCCCTTCCTTCAATGACTGGTTTTGTAGAGCAAGCATTATCAATGTCCCCAAATCTCTCCGAGACAGTCATGAAAGGCTTTAGGCCTGAATCTGTGCCTGTTTATGCGGCTTTAGTGCGAGAATTTGCTGTATTTGATAGGTGGTTTTCTTCAATTCCTGGCCCAACACAACCCAATAGGCTTTTTGTGTATTCTGCAACTTCTCATGGCTCAACAAGCCATGTTAAGAAGCAATTGGCTTCAGGGTATCCACAAAAAACCATATTTGATTCGGTTCACGAGAATGACATGAACTTTGGTGTTTACTTTCAAAACATACCCACCACTATGTTCTATAGAAATATGAGGAAATTGAAGTACATTTCTAAGTTTCATCAGTATGATTTGAAGTTTAAGAAAGATGCCAGGAAGGGGAAGCTCCCAATAATGAGTGGTCCACAAGGACCTACACCAAACTCTGAGTTTGAGCATTCTTCAATCCCTGCCACCATAAAGAAGATGTTCAACCTCTCGTCTAACTTCTTAACTCACAGAGATGCATGGGCCGGCACATTTGAGCATGTTGTTGGGCAATTGACTTCTCCCAGGACTGACTGCCCAGAGACCTTGCCAGATGTGGTGCCTTTGAGGAGCACAGAGGCGAAAGAAGATGCCGGTTTATCCGAGTTTCAGGGCGAGGTAGTCCAATTAGCTGGTGTACTTAATGGTGACCACTTCTTGAGCAGCTTCCCTGATGAAATGAGCAAGAAGATGAGCGTGAAGCAAGCTCACGGGTACGTAAAAGGTGCTGTTTCAAGGTTCATTAGAGCAAGCAAAGAGGCCATCAATTTGGGAGCAGACCAGTCAGCAATTGTAGATATGAGATCTTCCCTCACAACAAGGTCCTCGATTAAAAAT
>Pyrusco11g012560.1
ATGGCAGCCACCGCCGCCATTTCCGTCCTCCTCCTGCTGCTCGTAGGACTCTATAGTCCAGTCCATGCCAATCCCATAAAAAACATAGTTGTTCTAGTGATGGAGAACAGGTCGTTCGACCACATGCTAGGGTGGATGAAGAAAATCAACCCAGAAATCAACGGAGTGGACGGCTCCGAGTCCAACCCTCTCTCCACCACCGACCCCAACTCCAAGCGCTTCTTCTTCAAGAACGAGTCTCACTATGTGGACCCTGATCCTGGCCACTCCTTCCAAGCCATCCGAGAGCAGATATTCGGGTCGGATAACACGTCGGCCGACCGGCCTCCCATGAATGGGTTTGCTCAGCAGGCTTACTCCATGGACAACACCACCGCCATGTCTCAGGACGTTATGAATGGATTCAATCCTGATATGGTTGCTATCTACAAAACTCTTGTTTCTGAATTTGCAGTCTTTGACAGGTGGTTCGCCTCACTGCCAACCTCAACACAGCCGAATCGGCTCTACGTGCATTCAGGGACATCAGCTGGTGCAACAAGCAACATCCCAGCCCTTCTCGCCAAGGGTTACCCTCAAAGAACCATCTTCCAGAACCTCGATGACGCCGGAATATCCTTCGGGATATACTACCAAAACATTCCATCTACATTGTTCTACAGGAACTTGAGGAAGCTCAAACATGCAAACGAAGGGAAACTACCAGGGTACACTGTCATAGAACAGAGGTACTTTGACATCAAGAGTGCACCTGCAAATGACGATCATCCCTCCCATGACGTGTACCACGGGCAAATGTTTGTAAAGGAGGTGTACGAGACACTAAGAGCAAGCCCTCAGTGGAACGACACCCTATTCATCATCACGTATGATGAACATGGGGGTTTCTATGATCATGTGTCTACACCGGTTCGTGAAGTCCCCAGCCCTGACGGGATTGTGGGGCCGGAGCCTTTCTTCTTTCAGTTTGACCGGTTGGGAGTTAGGGTTCCAACGATCATGGTCTCACCATGGATAGAGAAGGGTACAGTCGTTCATGGTCCTAATGGATCGCCATTTCCGACTTCGGAATTTGAACACTCGTCTATTCCGGCAACAGTCAAGAAGATCTTCAACCTAACTGCACCCTTCCTAACAAAGAGGGATGAATGGGCTGGTACCTTTGAAGGCATTGTCCAAACACGGACAGAACCCCGAACTGACTGCCCAGAGCAACTGCCAACACCAGTCGCCATCAGAAAGAGTGAGCCTAACGAAGATGCCAAGCTTACAGAATTTCAGCAGGAGATGATACAACTCGCGGCAGTTCTAAAAGGAGACAACATATTTACAAGTTACCCAAAAAAGACAGGGAAGGCGATGACGGTCAAGGATGGGAAGAAATACGCAGATGATGCAGTTAAAGGATTCTTTGAAGCGGGGCTTTACGCTAAGAGAATGGGAGTTAATGAGGAGCAGATTGTCCAGATGAAACCCTCCCTTACTTCGAGATCGTCCAGAACTTCACCAGAACACCCA
>Pyrusco14g015200.1
ATGGGAGCTTCAAAGACCAAAACTTTACCACATTTTCCATCATTTCGCTTCATTTTCTCACTTTTCCTCACACTTTCCGGCACTTTCCTCCCAACCCATTTCTGCTCAGCTCAGCGGCAGCAACCCATCAAAACTGTCGTCGTTTTGGTCATGGAAAACCGCTCCTTCGACCACATGCTGGGTTGGATGAAGAAATCCGTCAACCCAGCCATCAACGGTGTCACTGGCAAAGAATGTAACCCGGTCTCCACCAAACCCGATGAGCCGACAAAATCCATCTGCTTCTCCGACGACGCCGAGTTCGTGGATCCGGATCCGGGTCACTCATTCCAAGCGGTTGAGCAGCAGGTTTTCGGGTCGGGTCCCCTCCCGTCAATGACCGGGTTCGTGGAACAAGCATTGTCAATGTCCCCAAACCTCTCTGAAACCGTCATGAAAGGCTTCAGACCGGAATCCGTCCCGGTCTACGCGGCCCTGGTCCGCGAATTCGCGGTGTTCGATCGATGGTTCTCTTCAATTCCCGGTCCGACCCAACCGAACCGGCTGTTCGTCTACTCCGCAACTTCCCACGGCTCGACCAGCCACGTCAAGAAACAATTAGCTTCCGGGTACCCACAAAAAACAATCTTCGATTCGGTCCATGAAAACGGGTTGGATTTCGGGGTGTACTTCCAGACCACCCCGACAACAATGTTCTACCGAAACATGCGGAAACTGAAGTACACTTTCAAGTTCCACCAGTACGATTTGAAGTTTAAGAAAGATGCTCGAAAGGGGAAGCTCCCGAACTTGACGGTAATCGAACCGCGTTACTTCGACCTCAAGGGGATGCCGGCGAACGACGACCACCCGTCGCATGATGTCGCCAATGGTCAGAGGTTGGTTAAGGATGTTTATGAGACATTGAGGGCGAGTCCTCAGTGGAATGAGACGCTTTTGGTGATTACGTACGACGAGCATGGCGGGTTTTTCGATCACGTCCAGACTCCGTATGTTAATGTTCCGAACCCGGATGGGAATAGCGGTCCGGCTCCTTATTTTTTTAAGTTTGATCGGCTCGGAGTTCGGGTGCCGACGATTATGGTGTCGCCGTGGATTAAGAAGGGGACTGTGATGAGCGGTCCTCAAGGACCTACACCGAACTCCGAGTTCGAGCACTCCTCGATCCCGGCCACCATAAAGAAAATCTTCAACCTCAACTCTAACTTCTTAACTCACAGAGACGCATGGGCGGGGACGTTCGAGCAAGTTGTTGGGCAATTATCTTCTCCCAGGACTGACTGCCCAGTGACCTTGCCGGACGTAGTGCCTTTGAGGAAAACTGAGGCCAAGGAAGACGGTAATTTATCGGAGTTTCAGGGCGAGGTAGTGCAGTTAGCGGCTGTACTCAACGGCGACCACTTCTTGAGCAGCTACCCGGACGAAATGAGCACGAAGATGAGTGTGAGGGAAGCTCATGAGTATGTCAAAGGTGCAGTTTCAAGGTTCATTAGAGCAAGCAAAGAGGCTATAAATTTGGGAGCAGATGAGTCAGCAATTGTTGATATGAGATCTTCCCTCACAACTAGGTCATCAAATATTAAAAAT
>Pyrusco3g006460.1
ATGGCCACCGCCGCCTCCACAACCACCATTTCAATCCTCCTTCTGCTGCTCATAGGACTCAACAGTCCAGTCCATGCCAATCCCATCAAAACCATAGTTGTTATAGTGATGGAGAACAGGTCATTCGACCACATGCTGGGGTGGATGAAGAAAATCAACCCTGAAATCAACGGCGTGGATGGCTCCGAGGCCAACCCTCTCTCCACCACCGACCCCAACTCCAAGCGCTTCTTCTTCAACAACGAGTCTCACTATGTGGACCCTGATCCTGGTCACTCCTTCCAAGCCATCCGAGAGCAGATATTCGGGTCGGATAACACGTCGGCCGACCCTCCACCCATGAATGGCTTTGCTCAGCAGGCTTACTCCATGGACAACACCACCGCCCTGTCTCAGGATGTTATGAATGGATTCAACCCTGACATGGTTGCTGTCTACAAAACTCTTGTTTCTGAATTTGCTGTCTTTGACAGGTGGTTCGCCTCAGTGCCATCCTCAACACAGCCAAATCGGCTCTACGTACATTCAGGGACATCAGCTGGTGCAACAAGCAACATCCCAGCCCTTCTCGCCAAAGGGTACCCTCAAAGAACCATCTTCGAGAACCTCGACGACGCTGGAATATCCTTTGGAATATACTACCAAAACATCCCATCGACATTGTTCTATAGGAACCTGAGGAAGCTCAAGTACATAGGTAAGTTCCATTTGTACGACACCTTCAAAAGCCATGCAAAGGAAGGGAAACTGCCGGGGTACACCGTCATAGAACAGAGGTACTTCGATGTCAAGAGTGCACCAGCAAATGATGATCATCCCTCCCATGACGTGTACCACGGCCAGATGTTTGTGAAGGAGGTGTATGAGACACTGAGAGCAAGTCCTCGGTGGAACAATACCCTGATGATCATCACGTATGATGAACATGGCGGTTTCTATGACCACGTCCCTACGCCGGTTCGTGGTGTCCCCAGCCCGGACGGGATCGTGGGGCCGGAGCCTTTCTTGTTTCAGTTCAACCGTTTGGGAGTTAGGGTTCCAACGATCATGGTCTCACCATGGATAGAGAAGGGTACAGTCGTCCATGGACCTAATGGATCACCATCTCCAACTTCGGAATTTGACCATTCATCTATTCCAGCAACAGTTAAGAAGATCTTCAACCTAACCGCACCCTTCCTCACGAAGAGGGATGAATGGGCGGGCACCTTCGAAGGCGTTGTCCAAACGCGGACAGAACCCAGAACTGACTGCCCAGAGCAACTACCGACACCAGTTGCCATCAGAAAGGGGGAGCCTAAGGAAGATGCCAAGCTTTCTGAATTTCAACAGGAGATGATGCAACTCGCAGCAGTTCTGAAAGGAGACAACATATTTACAAGTTACCCGGAAAAGACGGGGAAGGAGATGACTGTCAAGGATGGGAAGAAATACGCCGATGATGCAGTTAAACGATTCTTTGAAGCGGGGCTTTACGCTAAAAGAATGGGAGTTAACGAGGAACAGATTGTCCAGATGAGGCCCTCCCTTACTTCGAGATCATCCAAAACTTCACCAGAACACCCA
>Pyrusco3g019050.1
ATGGCTTTCCGGCGAAAACCCATCACCTGGGCTCTCTTCTTCTTCTACCTCTTGTTGGTCTCCACCCAATTCATTGCGGCGCGCAAAACCCCCAAAATCAAAGGGCCTATCAAAACGGTGGTCGTCGTCGTCATGGAAAACCGCTCCTTTGACCACATCTTTGGCTGGCTCAAGTCGACCCGACCCGACATCGACGGCCTGAACGGGAACGAATCGAACCCGATTTCCGTCTCGCAACCCGGCTCGGCTCGAGTCCGCGTCTCAAACGACGCCTTTTTCATCGACTCCGACCCGGGCCACTCGTTTCAGGCGATTCGGGAACAGATATTCGGGTCGAACGAGAGCTCCGAGAACCCGGCTCCGATGAACGGGTTCGCTCAGCAGGCGGAGAGTATGGGCGAGGGGATGGCGAGGACGGTGATGAGCGGGTTCAAGCCGGAAGTTCTCCCGGTCTACACCGGGTTAGCAAACGAGTTCGCCGTGTTCGACCGGTGGTTCGCGTCCGTGCCGGCGTCGACTCAGCCGAACCGGTTCTACGTCCACTCGGCCACGTCACACGGCGCCATGAGCAACGTCCGCAAGGACCTCATCCACGGCTTCCCTCAGAAAACGATCTTCGACTCTCTGGACGAAAATGGCCTCGACTTCGGCATTTATTACCAGAACATCCCCGCCACGCTCTTCTTCAACAGCCTGAGGAAACTGAAGCACGTGATGAAATTCCACAGCTACGCGCTGACGTTCAAGCGGCACGCGCGGCTCGGGAAGCTGCCCAACTACGCGGTGATCGAGCAGCGGTACTTCGACGTCAAGGAGCTTCCCGCCAACGACGACCACCCGTCGCATGACGTGGCGCGCGGGCAGAGGTTCGTAAAGGAGGTGTACGAGACGCTGAGGGCTAGCCCGCAGTGGAAAGAAATGGCATTGCTGATTACTTACGACGAGCACGGCGGGTTTTACGACCACGTGCCGACGCCGGTTTCAGGTGTGCCGAGCCCGGATGGGATCGAGGGGCCCGACCCGTATTATTTCCGGTTTGACCGGTTGGGTGTGCGGGTGCCGACCATACTCGTCTCGCCGTGGGTCGAAAAGGGTACCGTGATCCATGAGCCAACAGGGCCGAAACCACATTCCCAATTTGAGCATTCTTCCATCCCTGCCACTGTGAAGAAGCTATTCAATTTGAAATCAAACTTCTTGACAAAGAGAGATGCATGGGCTGGTACTTTTGAGAATTATTTTACCCTCCGCAGCACTCCTCGTGATGACTGTCCAGAAACTCTTCCAGAGGTGACAACCTCACTGAGGCCAGGCGGACCCAGAGAAGATTCGAGCCTCTCAGAGTTCCAAGTCGAGCTTATCCAGCTTGCATCCCAGCTCAATGGCGATCACGTCCTCAACACCTACCCTAATATCGGAGAGACCATGACAGTGCGTGAAGCAAACATTTACGCAGAGGATGCAGTCAAGAGGTTCCTGGAAGCCGGAAGAGCTGCTCTAAAAGCCGGAGCGAACGAGTCTGCAATTGTTACGATGAGAGCTTCTCTCACCAGCCGAGTTAACGCACAAGATTATGTCTACGACATGAATCTCATCGGAACTCCTAAAAAGCTCGAGAGAACTGCCGCGCACCTGAAGTCGGAATTTGAGATGAAAGATTTAGGAAAGACTCGATATTGTCTCGTGATGAGGAACCCATTATCTAGAGTCGATTCTCGCCTTGTTGGTTATGCCGACATAGGATACTTATTTGATCCGTACAAGTTTAGTGCGTACCTCATTTTCTCTTGCTTCCTTTCCGGGTTTGTGTACCCTGTGGTGGCTCATTGGGTGTGGTCGTCCACTGGGTGGCTTAGCCCAAACTCGAGTAACTTATTGTTCAGCTCTGGGGCCATTGACTTTGCCGGGAGTGGCGTGGTGCATTTGGTCGGCGGGGTTGCCGGGCTTTGGGGCTCTTTCATCGAAGGCCCCAGAGTGGGCCGATTCGATGCGTTTAGGAATGCCATACCCATCAGAGGCCATAACGCGACGCTTGTGGTGCTTGGAACATTCTTATTGTGGTTTGGTTGGTTCGGGTTTAACCCCGGCTCGTTTGATAAGATTCTCGTGGCGTATCCGAACACAAGCGATCAAGGGAATTGGACTGGTGTGGGCCGAACGGCAGTTACGACTACGTTAGCTGGATCGACTGCTGGAATCGTAACCCTGTTCGGCCGGCGCTTGCTAGTGGGCCATTGGGATGCACTAGATGTTTGCAATGGAGTGCTTGGTGGGTTTGTGGCGATTACGTCAGGATGTGCGGTGGTCGAGCCGTGGGCTGCAGTTGTTTGCGGGTTCTTCGCCGCTTGGGTCTTAATCGGGCTCAACATCTTGGCCCTAAAGCTACAATTCGACGACCCCCTAGAGGCAACCCAATTGCATGGTGGGTGTGGTGCTTGGGGTTTGATATTTACAGGACTGTTTGCGAAAGAGGAGTTTGTGGTCCAAGCCTATAATTCCGGCGCCGTCGGTACAGTACGGCCTTATGGTCTCTTCATGGGCGGCGGGTGGGGGCTGCTCGGAGCGCAAGTGGCTGAGCTTTTGGCCATTGTGGGCTGGGTCAGCTTGACAATGGGTCCTCTCTTCTACACCCTTCACAAGCTCAACATTTTGAGGATCTCTGTTGACGACGAAATTGCAGGTCTTGACGTTTCCAGTCATGGAGGCCATGCCTATGTTCATACAGAAGAAGACCATCCACGCTTTTACGCAGACTACATACGCATTCAAGACAATGGATCG
>Pyrusco7g004550.1
ATGGTTTCAGAGTCAAGCAGCAGCAGCAGCCCCATCAAAACGGTGGTCGTTTTGGTCCAAGAGAACCGCTCCTTCGACCACATACTGGGATGGATGAAGTCCATAAACCCCGAAATCAACGGAGTCACTGGCTCCGAATCCAACCCCATTTCCACCTCGGACCCAAACTCCACCCAAATCTTCTTCCGCGACAACTCTGCTTACGTTGACCCGGACCCCGGCCACTCCATCCAAGCTGTGTACGAGCAAGTCTTCGGCGAGCCGTGGACCGAGGCCTCCGCTTCCAAAACCCTACCTCCTACCATGAACGGCTTCGCTCAAAACGCTGAAACAACACAAACCGGTTTAGCTGAGACCGTGATGAATGGTTTTAGGCCCGAAAACGTCCCCGTTCACAGGGAGCTGGTGAAGGAGTTTGCGGTATGTGACCGGTGGTTTGCGTCGGTGCCCGCTGCGACGCAGCCGAACCGGCAGTACATCCACTCAGCGACGTCGCATGGGTTGACGGGGAATGATAATCAGAAGCTAATTGAAGGGTTGCCTCAGAAGACCATATTTCAGTCGTTGGACGAGGAGGGCTTTTCTTTTGGGATTTACTTTCAGTCCTTTCCGTCCACTCTTTTGTACAGGAATCTAAGAAAATTGAAGTACATCGACAATTTCCATCAGTTTGATCTACAATTCAAGAAGCATTGTAAGGAGGGAAAGCTACCGAATTATGTGGTGGTGGAGCAAAGATTCTTCGATGTGTTATCAATGCCTGCAAACGATGATCACCCATCTCATGACGTCTCTGAAGGCCAGAAGTTTATAAAAGAAGTGTACGAAGCTCTAAGAGCAAGTCCCCAATGGAATGAAATGTTGTTCATTATAATATATGACGAGCATGGAGGTTTCTATGATCATGTTCCAACACCTGTGACAGATGTTCCTAGTCCGGATGATGTCGTTGGTCCTGAGCCATACAACTTTAAATTCGATCGTCTTGGTGTTCGTGTTCCAGCCATCTTAATTTCTCCATGGATTGAACCTGGAACAGTGTTGCATGGGCCTTCAGGGCCATATCCTTCATCAGAGTTTGAGCACTCCTCAATTCCTGCAACTGTTAAGCAAATTTTCAATCTGAAAGAGTTTCTGACTAAGCGTGACGCTTGGGCGGGAACCTTTGAGGGTGTCCTGAGTAGAACAAGCCCAAGAACTGATTGTCCAGTTACTTTGCCTGACCCGGTGAAACTACGCGAGGCTGCATCTAAAGATGGGACAAAAATGAGTGATTTTCAAGAAGAACTAATTCAATTGGCCGCGGCAATAAATGGAGACCATAGAAAGGATACATATCCTGACAAGCTGGTGGAGGACATAACTGTTTCAGAGGCTCTCAAATATGTGGAAGGAGCGTTTAAGACATTTTCAGATGAATGTGAGAAAGCCAGAAAAACTGGAACGGATGAATCTGAGATTATCGTCTGTGCAACATCACCTACACTACCAACATCCAAGTCGTTTGCTCAAAAGATATTTTCTTGTTTGGTTTGTGATAAC
>Pyrusco7g004560.1
ATGGTGTCCGAATCGAGCAGCGGCAGCGCTGCAACTCCTCCACCCAGCAGTCCCATCAAAACGGTGGTCGTTTTGGTCCAAGAGAACCGCTCCTTCGACCACATGCTGGGATGGATGAAGTCCCTAAACCCCGAGATCAACGGGGTCACCGGCTCCGAATCAAACCCCATTTCCACCTCTGACGCCAACTCAACCCAAGTCTTCTTCCGCGACAACTCTGCCTACGTCGACCCTGACCCCGGCCACTCTATCCAAGCCATCTACGAGCAAGTCTTTGGCGAGCCGTGGACGGAGGCCTCCACTTCCAAAACCCTACCTCCTAAAATGAACGGTTTCGCCCAAAACGCTGAGAAGACACAAACCGGTTTAGCTGAGACGGTGATGAGTGGTTTTAAGCCAGAAAACGTCGCAGTTTACAGGGAGCTAGTGAAGGAGTTTGCGGTGTGCGACCGGTGGTTTGCGTCCGTTCCGGCTTCGACGCAGCCAAACCGGCAGTACGTGCACTCTGCGACGTCGCATGGGCTGACGAGCAACGATACGCAGAAGCTGATTGAAGGGATGCCTCAGAAGACTATATTTGAGTCGTTGGACGAAGAAGGCTTTTCTTTCGGAATTTACTATCAGTACCCTCCTGCTACCCTTTTGTATAGAAACCTTAGAAAGTTGAAGTACATTAAAAACTTCCATCAGTTTGATCTAACATTCAAGAAGCACTGCAAGGAGGGAAAGTTACCAAACTATGTGGTGGTGGAGCAAAGGTTCTTTGATCTGCTATCAATACCTGGGAACGATGATCATCCATCTCACGACGTCTCTGAAGGCCAGAAGTTTATAAAAGAAGTGTACGAAGCACTAAGAGCAAGTCCCCAATGGCCTGAAATGCTGTTCGTTATAATATATGACGAGCATGGTGGTTTCTACGATCACGTTCCAACACCTGTTACAGATGTTCCTAGTCCGGATGATATCGTTGGTCCCGAGCCATACAACTTTAAATTTGATCGTCTTGGTGTTCGGGTTCCAGCCATTTTAATTTCTCCGTGGATTGAACGCGGAACAGTGTTGCATGCGCCTTCAGGGCCATATCCCTCGTCACAGTTCGAGCACTCCTCAATCTCAGCAACTGTTAAGAAGATTTTCAATCTGAAAGAGTTTCTGACAAAGCGTGATGCATGGGCGGGAACCTTTGACGTTGTCCTCAATAGAACAAGTCCAAGAACTGATTGTCCAGCTACTTTGCCTGATCCTATGAAACTACGAGAGGCTGTATCTAAAGACGGCGCAAAAGTAAGTGATTTTCAAGAAGAATTAGTACAATTGGCTGCGGCATTAAATGGAGACCATAGAAAAGATATATATCCCCACAAACTGGTGGAGAACATGACTGTTTCAGAGGCTGTCAAATATTGTGAAGAAGCATTTAACAAATTCTTACATGAATGTGAGAAAGCCAGGGAGAGTGGAACAGATGAATCTGAGATTGTCGTCTGTGCAACCTCACCTACACCGCCCTCCACCAAGTCGTTTGCTCAAAAAATATTTTCTTGTTTGGTTTGTGATCAC
>Pyrbe_006772
ATGGCTTTCCGGCGAAAACGCATCACCTGGGCTCTCTTTTTCTTCCACCTCTTGTTGGTCTCCACCCAATTCATTGCGGCACGCAAAACCCCCAAAATCAAAGGACCCATTAAAACGGTGGTCGTCGTGGTCATGGAAAACCGCTCCTTTGACCACATCTTCGGCTGGCTTAAGGCGACCCGACCCGATATCGACGGCTTGAACGGGAACGAATCGAACCCGATTTCCGTCTCGGAACCCGGCTCGCCCCGAGTCCGCGTCTCCAGCGACGCCTTCTTCGTCGACTCCGACCCAGGCCACTCGTTTCAGGCGATTCGAGAACAGATATTCGGGTCGAACGAGAGCTGCGAAAACCCGGCTCCGATGAACGGGTTCGCTCAGCAGGCGGAGAGTATGGGCGAGGGGATGGCGAGAACGGTGATGAGCGGGTTTAAGCCTGAAGTCCTCCCGGTCTACACCGAGTTGGCGAACGAATTCGCCGTGTTCGATCGGTGGTTTGCTTCCGTACCGGCGTCAACTCAGCCGAACCGGTTCTACGTCCACTCGGCCACGTCACACGGCGCCATGAGCAACGTCCGCAAGGACCTCATCCACGGTTTCCCTCAGAAAACGATCTTCGACTCTCTGGACGAAAATGACCTCGACTTCGGCATATATTACCAGAACATCCCCGCCACTCTCTTCTTCAAGAGCCTGAGGAAACTGAAGCATGTGACGAAATTCCACAGCTACGCGCTGACTTTCAAGCGGCACGCTCGGCTCGGGAAGCTGCCGAATTACGCGGTGATCGAGCAGAGGTACTTCGACGTCAAGGAGCTTCCCGCCAACGACGACCACCCGTCGCATGACGTGGCGCGCGGGCAGAGGTTCGTGAAGGAGGTGTACGAGACGCTGAGGGCGAGCCCGCAGTGGAAAGAAATGGCATTGCTGATTACTTACGACGAGCACGGCGGGTTTTACGACCACGTGCCAACGCCGGTTTCAGACGTGCCGAGCCCGGATGGGATGGAGGGGAACGAACCGTATTATTTCCGGTTTGACCGGTTGGGTGTGCGGGTGCCGACCATACTCGTCTCGCCATGGGTCGAAAAGGGTGCCGTGATCCATGAGCCAACAGGGCCGACGCCACATTCCCAATTTGAGCATTCTTCTATCCCTGCCACTGTAAAGAAGCTGTTCAATTTGAAGTCGAACTTCCTCACAAAGAGAGATGCATGGGCTGGTACTTTCGAGAATTATTTTACCCTCCGCAGTACTCCTCGTCATGACTGTCCAGAAACTCTTCCAGAGGTGACAAAGTCACTGAGGCCAGGCGGACCCAGAGAAGATTCGAGCCTCTCAGAATTCCAAGTAGAGCTGATCCAGCTTGCATCCCAGCTCAATGGCGATCATGTCCTCAAAACCTACCCTGATATCGGCAAAACCATGACAGTGCGTGAAGCCAACAGTTACGCAGAGGATGCAGTCGAGAGGTTCCTGGAAGCCGGTAGAGCTGCTCTAAAAGCCGGAGCGAACGAGTCTGCAATTGTTACAATGAGACCTGCCCTCACCAGCCGAGTTAACGCACAAGGTCATAGCTCCTACCTAGAATCTCAG
>Pyrbe_008294
ATGGCAGCCACCGCCGCCATTTCCGTCCTACTCCTGCTGCTCGTAGGACTCTATAGTCCAGTCCATGCCAATCCCATAAAAAACATAGTTGTTCTAGTGATGGAGAACAGGTCGTTCGACCACATGCTAGGGTGGATGAAGAAAATCAACCCAGAAATCAACGGAGTGGACGGCTCCGAGTCCAACCCTCTCTCCACCACCGACCCCAACTCCAAGCGCTTCTTCTTCAAGAACGAGTCTCACTATGTGGACCCTGATCCTGGCCACTCCTTCCAAGCCATCCGAGAGCAGATATTCGGGTCGGATAACACGTCCGCCGACCCGCCTCCCATGAATGGGTTTGCTCAGCAGGCTTACTCCATGGACAACACCACCGCCATGTCTCAGGACGTTATGAATGGATTCAATCCTGATATGGTTGCAATCTACAAAACTCTTGTTTCTGAATTTGCAGTCTTTGACAGGTGGTTCGCCTCACTGCCAACCTCAACACAGCCGAATCGGCTCTACGTGCATTCAGGGACATCAGCTGGTGCAACAAGCAACATCCCAGCCCTTCTCGCCAAGGGTTACCCTCAAAGAACCATCTTCCAGAACCTCGATGACGCCGGAATATCCTTCGGGATATACTACCAAAACATTCCATCTACATTGTTCTACAGGAACTTGAGGAAGCTCAAGTACATATTCAAGTTCCATCGGTACAAAACCTTCAAGAGACATGCAAACGAAGGGAAACTACCCGGGTACACTGTCATAGAACAGAGGTACTTTGACATCAAGAGTGCACCTGCAAATGACGATCATCCCTCCCATGACGTGTACCACGGGCAAATGTTTGTAAAGGAGGTGTACGAGACACTAAGAGCAAGCCCTCAGTGGAACGACACCCTATTCATCATCACGTATGATGAACATGGGGGTTTCTATGATCATGTGTCTACACCGGTTCGTGAAGTCCCCAGCCCTGACGGGATTGTGGGGCCGGAGCCTTTCTTCTTTCAGTTTGACCGGTTGGGAGTTAGGGTTCCAACGATCATGGTCTCACCATGGATAGAGAAGGGTACAGTCGTTCATGGTCCTAATGGATCGCCATTTCCGACTTCGGAATTTGAACACTCGTCTATTCCGGCGACAGTCAAGAAGATCTTCAACCTAACTGCACCCTTCCTAACAAAGAGGGATGAATGGGCTGGTACCTTTGAAGGCATTGTCCAAACACGGACAGAACCCCGAACTGACTGCCCAGAGCAACTGCCAACACCAGTCGCCATCAGAAAGAGTGAGCCTAACGAAGATGCCAAGCTTACAGAATTTCAGCAGGAGATGATACAACTCGCGGCAGTTCTAAAAGGAGACAACATATTTACAAGTTACCCAAAAATGACAGGGAAGGCGATGACGGTCAAGGATGGGAAGAAATACGCAGATGATGCAGTTAAAGGATTCTTTGAAGCGGGGCTTTACGCTAAGAGAATGGGAGTTAATGAGGAGCAGATTGTCCAGATGAAACCCTCCCTTACTTCGAGATCGTCCAGAACTTCACCAGAACACCCA
>Pyrbe_018484
ATGGGAGCTTCAAAGACCAAAACTTTACCACATTTTCCATCATTTCGCTTCATCTTCTCACTTTTCCTCACACTTTCCGGCACTTTCCTCCCAACCCATTTCTGCTCAGCTCAGCAGCAGCAACCCATCAAAACTGTCGTCGTTTTGGTCATGGAAAACCGCTCCTTCGACCACATGCTGGGTTGGATGAAGAAATCCGTCAACCCAGCAATCAACGGCGTCACTGGCAAAGAATGTAACCCGGTCTCCACCAAACCCGCTGAGCCGACAAAATCCATCTGCTTCTCCGACGACGCCGAGTTCGTGGATCCGGATCCAGGTCACTCATTCGAAGCGGTTGAGCAGCAGGTTTTCGGGTCGGGTCCCCTCCCGTCAATGACCGGGTTCGTGGAACAAGCATTGTCAATGTCCCCAAACCTCTCTGAAACCGTCATGAAAGGCTTCAGACCGGAATCCGTCCCGGTCTACGCGGCCCTGGTCCGCGAATTCGCGGTGTTCGATCGATGGTTTTCTTCAATTCCCGGTCCGACCCAACCGAACCGGCTGTTCGTCTACTCCGCTACTTCCCACGGCTCGACCAGCCACGTCAAGAAACAATTAGCTTCCGGGTACCCACAAAAAACAATCTTCGATTCGGTCCATGAAAACGGGTTGGATTTCGGGGTGTACTTCCAGACCACCCCGACAACAATGTTCTACCGAAACATGCGGAAACTGAAGTACACTTTCAAGTTCCACCAGTACGATTTGAAGTTTAAGAAAGATGCTCGAAAGGGGAAGCTTCCGAGCTTGACGGTAATCGAACCGCGTTACTTCGACCTCAAGGGGATGCCGGCGAACGACGACCACCCGTCGCATGATGTCGCCAATGGTCAGAGGTTGGTTAAGGATGTTTATGAGACATTGAGGGCGAGTCCTCAGTGGAATGAGACGCTTTTGGTGATTACGTACGACGAGCATGGCGGGTTTTTCGATCACGTCCAGACTCCGTATGTTAATGTTCCGAACCCGGATGGGAATAGCGGTCCGGCTCCTTATTTTTTTAAGTTTGATCGGCTCGGAGTTCGGGTGCCGACGATTATGGTGTCGCCGTGGATTAAGAAGGGGACTGTGATGAGCGGTCCTCAAGGACCTACACCGAACTCCGAGTTCGAGCACTCCTCGATCCCGGCCACCATAAAGAAAATCTTCAACCTCAACTCTAACTTCTTAACTCACAGAGACGCATGGGCGGGGACGTTCGAGCAAGTTGTTGGGCAATTATCTTCTCCCAGGACTGACTGCCCAGTGACCTTGCCGGACGTAGTGCCTTTGAGGAAAACTGAGGCCAAGGAAGACGGTAATTTATCGGAGTTTCAGGGCGAGGTAGTGCAGTTAGCGGCTGTACTCAACGGCGACCACTTCTTGAGCAGCTACCCGGACGAAATGAGCAAGAAGATGAGTGTGAAGGAAGCTCATGAGTATGTCAAGGTGCAGTTTCAAGGTTCATTAGAGCAAGCAAAGAGGCTA
>Pyrbe_034796
ATGAACGGGTTCGCTCAGCAGGCGGAGAGTATGGGCGAGGGGATGGCGAGGACGGTGATGAGCGGGTTCAAGCCGGAAGTCCTCCCGGTCTACACCGGGTTAGCAAACGAGTTCGCCGTGTTCGACCGGTGGTTCGCGTCCGTGCCGGCGTCGACTCAGCCGAACCGGTTCTACGTCCACTCGGCCACGTCACACGGCGCCATGAGCAACGTCCGCAAGGACCTCATCCACGGCTTCCCTCAGAAAACGATCTTCGACTCTCTGGACGAAAATGGCCTCGACTTCGGCATTTATTACCAGAACATCCCCGCCACGCTCTTCTTCAACAGCCTGAGGAAACTGAAGCACGTGATGAAATTCCACAGCTACGCGCTGACGTTCAAGCTGCACGCGCGGCTCGGGAAGCTGCCGAACTATGCGGTGATCGAGCAGCGGTACTTCGACGTCAAGGAGCTTCCCGCCAACGACGACCACCCGTCGCATGACGTGGCGCGCGGGCAGAGGTTCGTGAAGGAGGTGTACGAGACGCTGAGGGCTAGCCCGCAGTGGAAAGAAATGGCATTGCTGATTACTTACGACGAGCACGGCGGGTTTTTCGACCACGTGCCGACGCCGGTTTCAGGTGTGCCGAGCCCGGATGGGATCGAGGGGCCCGACCCGTATTATTTCCGGTTTGACCGGTTGGGTGTGCGGGTGCCGACCATACTTGTCTCACCGTGGGTCGAAAAGGGTACCGTGATCCATGAGCCAACAGGGCCGAAACCACATTCCCAATTTGAGCATTCTTCCATCCCTGCCACTGTGAAGAAGCTATTCAATTTGAAATCAAACTTCTTGACAAAGAGAGATGCATGGGCTGGTACTTTTGAGAATTATTTTACCCTCCGCAGCACTCCTCGTGATGACTGTCCAGAAACTCTTCCAGAGGTGACAACCTCACTGAGGCCAGGCGGACCCAGAGAAGATTCGAGCCTCTCAGAGTTCCAAGTCGAGCTTATCCAGCTTGCATCCCAGCTCAATGGCGATCACGTCCTCAACACCTACCCTAATATCGGAGAGACCATGACAGTGCGTGAAGCAAACATTTACGCAGAGGATGCAGTCAAGAGGTTCCTGGAAGCCGGAAGAGCTGCTCTAAAAGCTGGAGCGAACGAGTCTGCAATTGTTACGATGAGAGCTTCGCTCACCAGCCGAGTTAACGCACAAGGTCATAGCTCCTACCTAGAAACTCAG
>Pyrbe_035985
ATGGCCGCCGCCGCCTCCACAACCACCATTTCAATCCTCCTTCTGCTGCTCATAGGACTCAACAGTCCAGTCCATGCCAATCCCATCAAAACCATAGTTGTTATAGTGATGGAGAACAGGTCATTCGACCACATGCTGGGGTGGATGAAGAAAATCAACCCTGAAATCAACGGCGTGGATGGCTCCGAGGCCAACCCTCTCTCCACCACCGACCCCAACTCCAAGCGCTTCTTCTTCAACAACGAGTCTCACTATGTGGACCCTGATCCTGGCCACTCCTTCCAAGCCATCCGAGAGCAGATATTCGGGTCGGATAACACGTCGGCCGACCCTCCACCCATGAATGGCTTTGCTCAGCAGGCTTACTCCATGGACAACACCACCGCCCTGTCTCAGGATGTTATGAATGGATTCAACCCTGACATGGTTGCTGTCTACAAAACTCTTGTTTCTGAATTTGCTGTCTTTGACAGGTGGTTCGCCTCAGTGCCATCCTCAACACAGCCAAATCGGCTCTACGTACATTCAGGGACATCAGCTGGTGCAACAAGCAACATCCCAGCCCTTCTCGCCAAAGGTTACCCTCAAAGAACCATCTTCGAGAACCTCGACGACGCTGGAATATCCTTTGGAATATACTACCAAAACATCCCATCGACATTGTTCTATAGGAACCTGAGGAAGCTCAAGCACATAGGTAAGTTCCATTTGTACGACACCTTCAAAAGCCATGCAAAGGAAGGGAAACTGCCGGGGTACACCGTCATAGAACAGAGGTACTTCGATGTCAAGAGTGCACCAGCAAATGATGATCATCCCTCCCATGACGTGTACCACGGCCAGATGTTTGTGAAGGAGGTGTATGAGACACTGAGAGCAAGTCCTCGGTGGAACAACACCCTGATGATCATCACGTATGATGAACATGGCGGTTTCTATGACCACGTCCCTACGCCGGTTCATGGGGTCCCCAGCCCGGACGGGATCGTGGGGCCGGAGCCTTTCTTGTTTCAGTTCAACCGTTTGGGAGTTAGGGTTCCAACGATCATGGTCTCACCATGGATAGAGAAGGGTACAGTCATCCATGGACCTAATGGATCACCATCTCCAACTTCGGAATATGACCATTCATCTATTCCAGCAACAGTTAAGAAGATCTTCAACCTAACCGCACCCTTCCTCACGAAGAGGGATGAATGGGCGGGCACCTTCGAAGGCATTGTCCAAACGCGGACAGAACCCAGAACTGACTGCCCAGAGCAACTACCGACACCAGTTGCCATCAGAAAGGGGGAGCCTAAGGAAGATGCCAAGCTTTCTGAATTTCAACAGGAGATGATGCAACTCGCAGCAGTTCTGAAAGGAGACAACATATTTACAAGTTACCCGGAAAAGACGGGGAAGGAGATGACTGTCAAGGATGGGAAGAAATATGCCGATGATGCAGTTAAACGATTCTTTGAAGCGGGGCTTTACGCTAAAAGAATGGGAGTTAACGAGGAACAGATTGTCCAGATGAGGCCCTCCCTTACTTCGAGATCATCCAAAACTTCACCAGAACACCCA
>Pyrbe_046217
ATGGGAGCTTCCAAGACCAAAGCTTTCCCACATTTTCCATCGTTTCCCTTTGTTTTCTCACTCTTTCTCACTCTCTCATCGACTTTCCGGCCAACCCATTTCTGCTCTGCCCAGCAGCAGCAACCCATCAAAACCATCGTCGTTTTGGTCATGGAAAACCGCTCCTTCGACCACATACTGGGTTGGATGAAAAAATCCGTTAACCCAGCAATCAACGGCGTCACTGGCAAAGAATGCAACCCGGTTTCAACCAAACCCGCCGACCCGGAAAAATCCATCTGTTTCTCCGACGACGCCGAGTTCGTGGACCCGGATCCGGGTCACTCATTCGAAGCGGTCGAGCAGCAGGTATTCGGGTCCGGTTCCCTCCCTTCGATGACCGGGTTCGTCGAACAAGCATTGTCAATGTCCCCAAACCTCTCCGAAACCGTCATGAAAGGCTTCAGACCGGAATCCGTTCCGGTCTACGCGGCCCTGGTCAGCGAATTCGCGGTGTTCGACCGGTGGTTCTCTTCAATTCCCGGTCCGACTCAACCCAACCGGCTGTTCGTCTACTCCGCAACTTCCCACGGCTCGACCAGCCACGTCAAGAAACAATTAGCTTCCGGGTACCCACAAAAAACAATCTTCGATTCGGTCCATGAAAACGGGTTGGATTTCGGTGTCTACTTCCAGAACATCCCCACCACAATGTTCTACCGAAACATGCGGAAACTGAAGTACATTTTCAAGTTCCACCAGTACGATTTGAAGTTCAAGAAAGATGCTCGGAAGGGGAAGCTCCCGAGCTTGACGGTGATCGAACCGCGTTACTTCGACCTCAAGGGCATGCCCGCGAACGACGACCACCCGTCCCATGATGTCGCCAACGGACAGAGGCTGGTTAAGGATGTTTATGAGACGTTGAGGGCGAGTCCTCAGTGGAACGAGACGCTTTTGGTGATCACGTACGACGAGCATGGCGGCTTTTTCGATCATGTCAAGACTCCGTATGTTAATGTTCCGAACCCGGACGGGAATAGCGGTCCGGCTCCTTCTTTTTTTAAGTTCGATCGGCTCGGAGTTCGCGTGCCGACGATTATGGTGTCGCCGTGGATTAAGAAGGGGACTGTGATGAGTGGTCCTCAAGGACCTACACCGAACTCCGAGTTTGAGCACTCTTCAATCCCCGCCACCATAAAGAAAATGTTCAACCTCAGCTCTAACTTCTTAACTCACAGAGACGCATGGGCCGGGACATTCGAGCAGGTTGTTGGGCAATTATCTTCTCCCAGAACTGACTGCCCAGTGACCTTGCCGGACGTAGTGCCTCTGAGGAAAACGGAGGCCAAGGAAGACAGTAATTTATCCGAGTTTCAGGGGGAGGTAGTGCAGTTAGGGGCCGTGCTTAACGGCGACCACTTCTTGAGCAGCTACCCGGACGAAATGAGCAAGAAGATGAGTGTGAGGGAAGCTCATGGGTACGTGAAAGGTGCAGTTTCAAGGTTCATTAGAGCAAGCAAGGAGGCTATAAAACTGGGAGCAGAAGAGTCAGCAATTGTAGATATGAGATCTTCCCTCACAACTAGGTCCTCAAATATTAAAAAT
>Pyrbe_047886
ATGGTTTCAGAGTCAAGCAGCAGCAGCAGCCCCATCAAAACGGTGGTCGTTTTGGTCCAAGAGAACCGCTCCTTCGACCACATACTGGGATGGATGAAGTCCCTAAACCCCGAAATCAACGGAGTCACTGGCTCCGAATCCAACCCCATTTCCACCTCGGACCCAAACTCCACCCAAATCTTCTTCCGCGACAACTCTGCTTACGTTGACCCGGACCCCGGCCACTCCATCCAAGCTGTGTACGAGCAAGTCTTCGGCGAGCCGTGGACCGAGGCCTCCGCTTCCAAAACCCTACCTCCTACCATGAACGGCTTCGTTCAAAACGCTGAAACAACACAAACAGGTTTAGCTGAGACCGTGATGAATGGTTTTAGGCCCGAAAACGTCCCCGTTCACAGGGAGCTGGTGAAGGAGTTTGCGGTATGTGACCGGTGGTTCGCGTCGGTGCCCGCTGCGACGCAGCCGAACCGGCAGTACATCCACTCAGCGACGTCGCATGGGTTGACGGGGAATGATAATCAGAAGCTAATTGAAGGGTTGCCTCAGAAGACCATATTTCAGTCGTTGGACGACGAGGGCTTTTCTTTTGGGATTTACTTTCAGTCCTTTCCGTCCACTCTTTTGTACAGGAATCTAAGAAAATTGAAGTACATCGACAATTTCCATCAGTTTGATCTACAATTCAAGAAGCATTGTAAGGAGGGAAAGCTACCGAATTATGTGGTGGTGGAGCAAAGATTCTTCGATGTGTTATCAATGCCTGCAAACGATGATCACCCATCTCATGACGTCTCTGAAGGCCAGAAGTTTATAAAAGAAGTGTACGAAGCTCTAAGAGCAAGTCCCCAATGGAATGAAATCTTGTTCATTATAATATATGACGAGCATGGAGGTTTCTATGACCATGTTCCAACACCTGTGACAGATGTTCCTAGTCCGGATGATGTCGTTGGTCCTGAGCCATACAACTTTAAATTCGATCGTCTTGGTGTTCGTGTTCCAGCCATCTTAATTTCTCCATGGATTGAACCTGGAACAGTGTTGCATGGGCCTTCAGGGCCATATCCTTCATCAGAGTTTGAGCACTCCTCAATTCCTGCAACTGTTAAGAAAATTTTCAATCTGAAAGAGTTTCTGACTAAGCGTGATGCTTGGGCGGGATCCTTTGAGGGTGTCCTGAGTAGAACAAGCCCAAGAACTGATTGTCCAGTTACTTTGCCTGACCCGGTGAAACTACGCGAGGCTGCATCTAAAGATGGGACAAAAATGAGTGATTTTCAAGAAGAACTAATTCAATTGGCCGCGGCAATAAATGGAGACCATAGAAAGGATACATATCCTGACAAGCTGGTGGAGGACATAACTGTTTCAGAGGCTCTCAAATATGTGGAAGGAGCGTTTAAGACATTTTCAGATGAATGTGAGAAAGCCAGAAAAACTGGAACGGATGAATCTGAGATTATCGTATGTGCAACATCACCTACACTACCAACATCCAAGTCGTTTGCTCAAAAGATATTTTCTTGTTTGGTTTGTGATAAC
>Pyrbe_047887
ATGGTTTCCGAATCGAGCAGCGGCAGCGCTGCAACTCCTCCACCCAGCAGTCCCATCAAAACGGTGGTCGTTTTGGTCCAAGAGAACCGCTCCTTCGACCACATGCTGGGATGGATGAAGTCCCTAAACCCCGAGATCAACGGGGTCACCGGCTCCGAATCAAACCCCATTTCCACCTCTGACGCCAACTCAACCCAAGTCTTCTTCCGCGACAACTCTGCCTACGTCGACCCTGACCCCGGCCACTCCATCCAAGCCATCTACGAGCAAGTCTTTGGCGAGCCGTGGACGGAGGCCTCCACTTCCAAAACCCTACCTCCGAAAATGAACGGTTTCGCCCAAAACGCTGAGAAGACACAAATCGGTTTAGCTGAGACGGTGATGAGTGGTTTTAAGCCAGAAAACGTCGCAGTTTACAGGGAACTAGTGAAGGAGTTTGCGGTGTGCGACCGGTGGTTTGCGTCCGTTCCGGCTTCGACGCAGCCGAACCGGCAATACGTGCACTCTGCGACGTCGCACGGGCTGACGAGCAACGATACAAAGAAGCTGATTGAAGGGATGCCTCAGAAGACTATATTTGAGTCGTTGGACGAAGAAGGCTTTTCTTTCGGAATTTACTATCAGTACCCTCCTGCTACCCTTTTGTATAGAAACCTTAGAAAGTTGAAGTACGTTAAAAACTTCCATCAGTTTGATCTAACATTCAAGAAGCACTGCAAGGAGGGAAAGTTACCAAACTATGTGGTGGTGGAGCAAAGGTTCTTTGATCTGCTATCAATACCTGGGAACGATGATCATCCGTCTCACGACGTCTCTGAAGGCCAGAAGTTTATAAAAGAAGTGTATGAAGCACTAAGAGCAAGTCCCCAATGGCCTGAAATGCTGTTCGTTATAATATATGACGAGCATGGTGGTTTCTACGATCACGTTCCAACACCAGTTACAGATGTTCCTAGTCCGGATGATATCGTTGGTCCCGAGCCATACAACTTTAAATTTGATCGTCTTGGTGTTCGGGTTCCAGCCATTTTAATTTCACCGTGGATTGAACGCGGAACAGTGTTGCATGCGCCTTCAGGGCCATATCCCTCGTCACAGTTCGAGCACTCCTCAATCTCAGCAACTGTTAAGAAGATTTTCAATCTGAAAGGGTTTCTGACAAAGCGTGATGCATGGGCGGGAACCTTTGACGTTGTCCTCAATAGAACAAGTCCAAGAACTGATTGTCCAGCTACTTTGCCTGATCCTATGAAACTACGAGAGGCTGTATCTAAAGACGGGGCAAAAGTAAGTGATTTTCAAGAAGAATTAGTACAATTGGCTGCGGCATTAAATGGAGACCATAGAAAAGATATATATCCTCACAAACTGGTGGAGAACATGACTGTTTCAGAGGCTGTCAAATATTGTGAAGAAGCATTTAACAAGTTCTTACATGAATGTGAGAAAGCCAGGGACAGTGGAACAGATGAATCTGAGATTGTCGTCTGTGCAACCTCACCTACACCGCCCTCCACCAAGTCGTTTGCTCAAAAAATATTTTCTTGTTTGGTTTGTGATCAC
>Pyrpy_N_03g0711.1
ATGGCTTTCCGGCCACCGGAGATGGCTTTCCGGCGAAAACCCATCACCTGGGCTCTCTTCTTCTTCTACCTCTTGTTGGTCTCCACCCAATTCATTGCGGCGCGCAAAACCCCCAAAATCAAAGGGCCTATCAAAACGGTCGTCGTCGTCGTCATGGAAAACCGCTCCTTTGACCACATCTTTGGCTGGCTCAAGTCGACCCGACCGGACATCGACGGCCTGAACGGGAACGAATCGAACCCGATTTCCGTCTCGCTACCCGGCTCGGCTCGAGTCCGCGTCTCAAACGACGCCTTTTTCATCGACTCCGACCCGGGTCACTCGTTTCAGGCGATTAGGGAACAGATATTCGGGTCGAACGAGAGCTCCGAGAACCCGGCTCCGATGAACGGGTTCGCTCAGCAGGCGGAGAGTATGGGCGAGGGGATGGCGAGGACGGTGATGAGCGGGTTCAAGCCGGAAGTCCTCCCGGTCTACACCGGGTTAGCAAACGAGTTCGCCGTGTTCGACCGGTGGTTCGCGTCCGTGCCAGCGTCGACTCAGCCGAACCGGTTCTACGTCCACTCGGCCACGTCACACGGCGCCATGAGCAACGTCCGCAAGGACCTCATCCACGGCTTCCCTCAGAAAACGATCTTCGACTCTCTGGACGAAAACGGCCTCGACTTCGGCATTTATTACCAGAACATCCCCGCCACGCTCTTCTTCAGCAGCCTGAGGAAACTGAAGCACGTGATGAAATTCCACAGCTACGCGCTGACGTTCAAGCTGCACGCGCGGCTCGGGAAGCTGCCAAACTATGCGGTGATCGAGCAGCGGTACTTCGACGTCAAGGAGCTTCCCGCCAACGACGACCACCCGTCGCATGACGTGGCGCGCGGGCAGAGGTTCGTGAAGGAGGTGTACGAGACGCTGAGGGCTAGCCCGCAGTGGAAAGAAATGGCATTGCTGATTACTTACGACGAGCACGGCGGGTTTTACGACCACGTGCCGACGCCGGTTTCAGGTGTGCCGAGCCCGGATGGGATCGAGGGGCCCGACCCGTATTATTTCCGGTTTGACCGGTTGGGTGTGCGGGTGCCGACCATACTCGTCTCGCCGTGGGTCGAAAAGGGTACCGTGATCCATGAGCCAACAGGGCCGAAACCACATTCCCAATTTGAGCATTCTTCCATCCCTGCCACTGTGAAGAAGCTATTCAATTTGAAATCAAACTTCTTGACAAAGAGAGATGCATGGGCTGGTACTTTTGAGAATTATTTTACCCTCCGCAGCACTCCTCGTGATGACTGTCCAGAAACTCTTCCAGAGGTGACAACCTCACTGAGGCCAGGCGGACCCAGAGAAGATTCGAGCCTCTCAGAGTTCCAAGTGGAGCTTATCCAGCTTGCCTCCCAGCTCAATGGTGATCACGTCCTCAACACCTACCCTAATATCGGAGAGACCATGACAGTGCGTGAAGCAAACATTTACGCAGAGGATGCAGTCAAGAGGTTCCTGGAAGCCGGAAGAGCTGCTCTAAAAGCCGGAGCGAACGAGTCTGCAATTGTTACGATGAGAGCTTCGCTCACCAGCCGAGTTAACGCACAAGGTCATAGCTCCTACCTAGAAACTCAG
>Pyrpy_N_03g1546.1
ATGGCCGCCGCCGCCTCCACAACCACCATTTCAATCCTCCTTCTGCTGCTCATAGGACTCAACAGTCCAGTCCATGCCAATCCCATCAAAACCATAGTTGTTATAGTGATGGAGAACAGGTCATTCGACCACATGCTGGGGTGGATGAAGAAAATCAACCCTGAAATCAACGGCGTGGATGGCTCCGAGGCCAACCCTCTCTCCACCACCGACCCCAACTCCAAGCGCTTCTTCTTCAACAACGAGTCTCACTATGTGGACCCTGATCCTGGCCACTCCTTCCAAGCCATCCGAGAGCAGATATTCGGGTCGGATAACACGTCGGCCGACCCTCCACCCATGAATGGCTTTGCTCAGCAGGCTTACTCCATGGACAACACCACCGCCCTGTCTCAGGATGTTATGAATGGATTCAACCCTGACATGGTTGCTGTCTACAAAACTCTTGTTTCTGAATTTGCTGTCTTTGACAGGTGGTTCGCCTCAGTGCCATCCTCAACACAGCCAAATCGGCTCTACGTACATTCAGGGACATCAGCTGGTGCAACAAGCAACATCCCAGCCCTTCTCGCCAAAGGGTACCCTCAAAGAACCATCTTCGAGAACCTCGACGACGCTGGAATATCCTTTGGAATATACTACCAAAACATCCCATCGACATTGTTCTATAGGAACCTGAGGAAGCTCAAGTACATAGGTAAGTTCCATTTGTACGACACCTTCAAAAGCCATGCAAAGGAAGGGAAACTGCCGGGGTACACCGTCATAGAACAGAGGTACTTCGATGTCAAGAGTGCACCAGCAAATGATGATCATCCCTCCCATGACGTGTACCACGGCCAGATGTTTGTGAAGGAGGTGTATGAGACACTGAGAGCAAGTCCTCTGTGGAACAACACCCTGATGATCATCACGTATGATGAACATGGCGGTTTCTATGACCACGTCCCTACGCCGGTTCGTGGGGTCCCCAGCCCGGACGGGATTGTGGGGCCGGAGCCTTTCTTGTTTCAGTTCAACCGTTTGGGAGTTAGGGTTCCAACGATCATGTCCTCCGACCCATCGAAGAAAAAACCAGAATCAATCACCTGGTTTCTTCGGATGGGTTTGGATTTGCCGCCCATGAAACCCACCCTAATCCTCACCCACGACAAAGACTCGCCGAACCAATCGGCAGCGCTGCTCTCTTTCCACACCGACTCATCCGCCTCTCCGATCCCATCGTCTTCCCCTTCTCATAAACCCAACACCACCGTCATCTTCATCTCTCTCCTCCTCACCACCTGCGTTGCTCTCTCCGCCGCTGCCGCATTTGCCTTCCTCTTCTTCTCCAACTCACCAAAATCCGCCCCCGTTTACAACTCCTCATCAGAGGAATCCAAGGCTCGACTT
>Pyrpy_N_06g1218.1
ATGGGAGCTTCCAAGACCAAAACTTTCCCACATTTTCCGTCGTTTTCCTTCGTTTTCTCACTCTTTCTCACTCTCTCATCGACTTTCCGGCCAACCCATTTCTGCTCTGCCCAGCAGCAGCAACCCATCAAAACCATCGTCGTTTTGGTCATGGAAAACCGCTCCTTCGACCACATACTAGGTTGGATGAAAAATTCCGTTAACCCAGCAATCAACGGCGTCACTGGCAAAGAATGCAACCCGGTTTCAACCAAACCCGCCGACCCGGAAAAGTCCATCTGTTTCTCCGACGACGCCGAGTTCGTGGACCCGGATCCGGGTCACTCATTCGAAGCGGTCGAGCAGCAGGTATTCGGGTCGGGTTCCCTCCCTTCGATGACCGGGTTCGTCGAACAAGCATTGTCAATGTCCCCAAACCTCTCCGAAACCGTCATGAAAGGCTTCAGACCGGAATCCCTTCCGGTCTACGCGGCCCTGGTCAGCGAATTCGCGGTGTTCGACCGGTGGTTCTCTTCAATTCCCGGTCCGACTCAACCCAACCGGCTGTTCGTCTACTCCGCAACTTCCCACGGCTCGACCAGCCACGTCAAGAAACAATTAGCTTCCGGGTACCCACAAAAAACAATCTTCGATTCGGTCCATGAAAACGGGTTGGATTTCGGTGTCTACTTCCAGAACATCCCCACAACAATGTTCTACCGAAACATGCGGAAACTGAAGTACATTTTCAAGTTCCACCAGTACGATTTGAAGTTCAAGAAAGATGCTCGGAAGGGGAAGCTCCCGAGCTTGACGGTGATCGAACCGCGTTACTTCGACCTCAAGGGCATGCCGGCGAACGACGACCACCCGTCCCATGATGTCGCCAACGGACAGAGGCTGGTTAAGGATGTTTATGAGACGTTGAGGGCGAGTCCTCAGTGGAACGAGACGCTTTTGGTGATCACGTACGACGAGCATGGCGGGTTTTTCGATCATGTCAAGACTCCGTATGTTAATGTTCCGAACCCGGACGGGAATAGCGGTCCGGCTCCTTCTTTTTTTAAGTTCGATCGGCTCGGAGTTCGCGTGCCGACGATTATGGTGTCGCCGTGGATTAAGAAGGGGACTGTGATGAGTGGTCCTCAAGGACCTACACCGAACTCCGAGTTTGAGCACTCTTCAATCCCCGCCACCATAAAGAAAATGTTCAACCTCAGCTCTAACTTCTTAACTCACAGAGACGCATGGGCGGGGACATTCGAGCAGGTTGTTGGGCAATTATCTTCTCCCAGAACCGACTGCCCAGTGACCTTGCCGGACGTAGTGCCTCTGAGGAAAACGGAGGCCAAGGAAGACAGTAATTTATCCGAGTTTCAGGGGGAGGTAGTGCAGTTAGGGGCCGTGCTCAACGGCGACCACTTCTTGAGCAGCTACCCGGATGAAATGAGCAAGAAGATGAGTGTGAGGGAAGCTCATGGGTACGTGAAAGGTGCAGTTTCAAGGTTCATTAGAGCAAGCAAGGAGGCTATAAAACTGGGAGCAGAAGAGTCAGCAATTGTAGATATGAGATCTTCCCTCACAACTAGGTCCTCAAATATTAAAAAT
>Pyrpy_N_07g0911.1
ATGGTTTCCGAATCGAGCAGCGGCAGCGCTGCAACTCCTCCACCCAGCAGTCCCATCAAAACGGTGGTCGTTTTGGTCCAAGAGAACCGCTCCTTCGACCACATGCTGGGATGGATGAAGTCCCTAAACCCCGAGATCAACGGGGTCACCGGCTCCGAATCAAACCCCATTTCCACCTCTGACGCCAACTCAACCCAAGTCTTCTTCCGCGACAACTCTGCCTACGTCGACCCTGACCCCGGCCACTCCATCCAAGCCATCTACGAGCAAGTCTTTGGCGAGCCGTGGACGGAGGCCTCCACTTCCAAAACCCTACCTCCGAAAATGAACGGTTTCGCCCAAAACGCTGAGAAGACACAAACCGGTTTAGCTGAGACGGTGATGAGTGGTTTTAAGCCAGAAAACGTCGCAGTTTACAGGGAACTAGTGAAGGAGTTTGCGGTGTGCGACCGGTGGTTTGCGTCCGTTCCGGCTTCGACGCAGCCGAACCGGCAGTACGTGCACTCTGCGACGTCGCATGGGCTGACGAGCAACGATACAAAGAAGCTGATTGAAGGGATGCCTCAGAAGACTATATTTGAGTCGTTGGACGAAGAAGGCTTTTCTTTCAGAATTTACTATCAGTTTCCTCCTGCTACCCTTTTGTATAGAAACCTTAGAAAGTTGAAGTACGTTAAAAACTTCCATCAGTTTGATCTAACATTAAAGAAGCACTGCAAGGAGGGAAAGTTACCAAACTATGTGGTGGTGGAGCAAAGGTTCTTTGATCTGCTATCAATACCTGGGAACGATGATCATCCGTCTCACGACGTCTCTGAAGGCCAGAAGTTTATAAAAGAAGTGTATGAAGCACTAAGAGCAAGTCCCCAATGGCCTGAAATGCTTTTCGTTATAATATATGACGAGCATGGTGGTTTCTACGATCACGTTCCAACACCAGTTACAGATGTTCCTAGTCCGGATGATATCGTTGGTCCCGAGCCATACAACTTTAAATTTGATCGTCTTGGTGTTCGGGTTCCAGCCATTTTAATTTCTCCGTGGATTGAACGCGGAACAGTGTTGCATGCGCCTTCAGGGCCATATCCCTCGTCACAGTTCGAGCACTCCTCAATCTCAGCAACTGTTAAGAAGATTTTCAATCTGAAAGAGTTTCTGACAAAGCGTGATGCATGGGCGGGAACCTTTGACGTTGTCCTCAATAGAACAAGTCCAAGAACTGATTGTCCAGCTACTTTGCCTGATCCTATGAAACTACGAGAGGCTGTATCTAAAGACGGGGCAAAAGTAAGTGATTTTCAAGAAGAATTAGTACAATTGGCTGCGGCATTAAATGGAGACCATAGAAAAGATATATATCCTCACAAACTGGTGGAGAACATGACTGTTTCAGAGGCTGTCAAATATTGTGAAGAAGCATTTAACAAGTTCTTACATGAATGTGAGAAAGCCAGGGAGAGTGGAACAGATGAATCTGAGATTGTCGTCTGTGCAACCTCACCTACACCGCCCTCCACCAAGTCGTTTGCTCAAAAAATATTTTCTTGTTTGTCAAGCAGCAGCAGCAGCCCCATCAAAACGGTGGTCGTTTTGGTCCAAGAGAACCGCTCCTTCGACCACATACTGGGATGGATGAAGTCCATAAACCCCGAAATCAACGGAGTCACTGGCTCCGAATCCAACCCCATTTCCACCTCGGACCCAAACTCCACCCAAATCTTCTTCCGCGACAACTCTGCTTACGTTGACCCGGACCCCGGCCACTCCATCCAAGCTGTGTACGAGCAAGTCTTCGGCGAGCCGTGGACGGAGGCCTCCGCTTCCAAAACCCTACCTCCTACCATGAACGGCTTCGCTCAAAACGCTGAAACAACACAAACCGGTTTAGCTGAGACCGTGATGAATGGTTTTAGGCCCGAAAACGTCCCCGTTCACAGGGAGCTGGTGAAGGAGTTTGCGGTATGTGACCAGTGGTTTGCATCGGTGCCCGCTGCGACGCAGCCGAACCGGCAGTACATCCACTCAGCGACGTCGCATGGGTTGACGGGGAATGATAATCAGAAGCTAATTGAAGGGTTGCCTCAGAAGACCATATTTCAGTCGTTGGACGACGAGGGCTTTTCTTTTGGGATTTACTTTCAGTCCTTTCCGTCCACTCTTTTGTACAGGAATCTAAGAAAATTGAAGTACATCGACAATTTCCATCAGTTTGATCTACAATTCAAGAAGCATTGTAAGGAGGGAAAGCTACCGAATTATGTGGTGGTGGAGCAAAGATTCTTCGATGTGTTATCAATGCCTGCAAACGATGATCATCCATCTCATGACGTCTCTGAAGGCCAGAAGTTTATAAAAGAAGTGTACGAAGCTCTAAGAGCAAGTCCCCAATGGAATGAAATGTTGTTCATTATAATATATGACGAGCATGGAGGTTTCTATGATCATGTTCCAACACCTGTGACAGATGTTCCTAGTCCGGATGATGTCGTTGGTCCTGAGCCATACAACTTTAAATTCGATCGTCTTGGTGTTCGTGTTCCAGCCATCTTAATTTCTCCATGGATTGAACCTGGAACAGTGTTGCATGGGCCTTCAGGGCCATATCCTTCATCAGAGTTTGAGCACTCCTCAATTCCTGCAACTGTTAAGAAAATTTTCAATCTGAAAGAGTTTCTGACTAAGCGTGACACTTGGGCGGGAACCTTTGAGGGTGTCCTGAGTAGAACAAGCCCAAGAACTGATTGTCCAGTTACTTTGCCTGACCCGGTGAAACTACGCGAGGCTGCATCTAAAGATGGGACAAAAATGAGTGATTTTCAAGAAGAACTAATTCAATTGGCCGCGGCAATAAATGGAGACCATAGAAAGGATACATATCCTGACAAGCTGGTGGAGGACATAACTGTTTCAGAGGCTCTCAAATATGTGGAAGGAGCGTTTAAGACATTTTCAGATGAATGTGAGAAAGCCAGAAAAACTGGAACGGATGAATCTGAGATTATCGTATGTGCAACATCACCTACACTACCAACATCCAAGTCGTTTGCTCAAAAGATATTTTCTTGTTTGGTTTGTGATAAC
>Pyrpy_N_11g0592.1
ATGGCTTTCCGGCGAAAACGCATCACCTGGGCTCTCCTTTTCTTCCACCTCTTGTTGATCTCCACCCAATTCATTGCGGCACGCAAAACCCCCAAAATCAAGGGACCCATTAAAACGGTGGTCGTCGTGGTCATGGAAAACCGCTCCTTTGACCACATCTTCGGCTGGCTTAAGGCGACCCGACCCGATATCGACGGCTTGAACGGGAACGAATCGAACCCGATTTCCGTCTCGGAACCCGGCTCGCCCCGAGTCCGCGTCTCCAGCGACGCCTTCTTCGTCGACTCCGACCCAGGCCACTCGTTTCAGGCGATTCGAGAACAGATATTCGGGTCGAACGAGAGCTCCGAGAACCCGGCTCCGATGAACGGGTTCGCTCAGCAGGCGGAGAGTATGGGCGAGGGGATGGCGAGAACGGTGATGAGCGGGTTTAAGCCTGAAGTCCTCCCGGTCTACACCGAGTTGGCGAACGAATTCGCCGTGTTCGATCGGTGGTTTGCTTCCGTACCGGCGTCAACTCAGCCGAACCGGTTCTACGTCCACTCGGCCACGTCACACGGCGCCATGAGCAACGTCCGCAAGGACCTCATCCACGGCTTCCCTCAGAAAACGATCTTCGACTCTCTGGACGAAAATGACCTCGACTTCGGCATATATTACCAGAACATCCCCGCCACGCTCTTCTTCAAGAGCCTGAGGAAACTGAAGCATGTGACAAAATTCCACAGCTACGCGCTGACTTTCAAGCGGCACGCTCGGCTCGGGAAGCTGCCGAATTACGCGGTGATCGAGCAGAGGTACTTCGACGTCAAGGAGCTTCCCGCCAACGACGACCACCCGTCGCATGACGTGGCGCGCGGGCAGAGGTTCGTGAAGGAGGTGTACGAGACGCTGAGGGCGAGCCCGCAGTGGAAAGAAATGGCATTGCTGATTACTTACGACGAGCACGGCGGGTTTTACGACCACGTGCCGACGCCGGTTTCAGACGTGCCGAGCCCGGATGGGATGGAGGGGAACGAACCGTATTATTTCCGGTTTGACCGGTTGGGTGTGCGGGTGCCGACCATACTCGTCTCGCCATGGGTCGAAAAGGGTGCCGTGATCCATGAGCCAACAGGGCCGACGCCACATTCCCAATTTGAGCATTCTTCTATCCCTGCCACTGTAAAGAAGCTGTTCAATTTGAAGTCGAACTTCCTCACAAAGAGAGATGCATGGGCTGGTACTTTCGAGAATTATTTTACCCTCCGCAGTACTCCTCGTCATGACTGTCCAGAAACTCTTCCAGAGGTGACAAAGTCACTGAGGCCAGGCGGACCCAGAGAAGATTCGAGCCTCTCAGAATTCCAAGTCGAGCTGATCCAGCTTGCATCCCAGCTCAATGGCGATCATGTCCTCAAAACCTACCCTGATATCGGCAAAACCATGACAGTGCGTGAAGCCAACAGTTACGCAGAGGATGCAGTCGAGAGGTTCCTGGAAGCCGGTAGAGCTGCTCTAAAAGCCGGAGCGAACGAGTCTGCAATTGTTACAATGAGACCTGCCCTCACCAGCCGAGTTAACGCACAAGGTCATAGCTCCTACCTAGAATCTCAG
>Pyrpy_N_11g1499.1
ATGGCAGCCACCGCCGCCATTTCCGTCCTCCTCCTGCTGCTCGTAGGACTCTATAGTCCAGTCCATGCCAATCCCATAAAAAACATAGTTGTTCTAGTGATGGAGAACAGGTCGTTCGACCACATGCTAGGGTGGATGAAGAAAATCAACCCAGAAATCAACGGAGTGGACGGCTCCGAGTCCAACCCTCTCTCCACCACCGACCCCAACTCCAAGCGCTTCTTCTTCAAGAACGAGTCTCACTATGTGGACCCTGATCCTGGCCACTCCTTCCAAGCCATCCGAGAGCAGATATTCGGGTCGGATAACACGTCGGCCGACCGGCCTCCCATGAATGGGTTTGCTCAGCAGGCTTACTCCATGGACAACACCACCGCCATGTCTCAGGACGTTATGAATGGATTCAATCCTGATATGGTTGCTATCTACAAAACTCTTGTTTCTGAATTTGCAGTCTTTGACAGGTGGTTCGCCTCACTGCCAACCTCAACACAGCCGAATCGGCTCTACGTGCATTCAGGGACATCAGCTGGTGCAACAAGCAACATCCCAGCCCTTCTCGCCAAGGGTTACCCTCAAAGAACCATCTTCCAGAACCTCGATGACGCCGGAATATCCTTCGGGATATACTACCAAAACATTCCATCTACATTGTTCTACAGGAACTTGAGGAAGCTCAAGTACATATTCAAGTTCCATCGGTACAAAACCTTCAAGAGACATGCAAACGAAGGGAAACTACCAGGGTACACTGTCATAGAACAGAGGTACTTTGACATCAAGAGTGCACCTGCAAATGACGATCATCCCTCCCATGACGTGTACCACGGGCAAATGTTTGTAAAGGAGGTGTACGAGACACTAAGAGCAAGCCCTCAGTGGAACGACACCCTATTCATCATCACGTATGATGAACATGGGGGTTTCTATGATCATGTGTCTACACCGGTTCGTGAAGTCCCCAGCCCTGACGGGATTGTGGGGCCGGAGCCTTTCTTCTTTCAGTTTGACCGGTTGGGAGTTAGGGTTCCAACGATCATGGTCTCACCATGGATAGAGAAGGGTACAGTCGTTCATGGTCCTAATGGATCGCCATTTCCGACTTCGGAATTTGAACACTCGTCTATTCCGGCAACAGTCAAGAAGATCTTCAACCTAACTGCACCCTTCCTAACAAAGAGGGATGAATGGGCTGGTACCTTTGAAGGCATTGTCCAAACACGGACAGAACCCCGAACTGACTGCCCAGAGCAACTGCCAACACCAGTCGCCATCAGAAAGAGTGAGCCTAACGAAGATGCCAAGCTTACAGAATTTCAGCAGGAGATGATACAACTCGCGGCAGTTCTAAAAGGAGACAACATATTTACAAGTTACCCAAAAAAGACAGGGAAGGCGATGACGGTCAAGGATGGGAAGAAATACGCAGATGATGCAGTTAAAGGATTCTTTGAAGCGGGGCTTTACGCTAAGAGAATGGGAGTTAATGAGGAGCAGATTGTCCAGATGAAACCCTCCCTTACTTCGAGATCGTCCAGAACTTCACCAGAACACCCA
>Pyrpy_N_11g1531.1
ATGGCAGCCACCGCCGCCATTTCCGTCCTCCTCCTGCTGCTCGTAGGACTCTATAGTCCAGTCCATGCCAATCCCATAAAAAACATAGTTGTTCTAGTGATGGAGAACAGGTCGTTCGACCACATGCTAGGGTGGATGAAGAAAATCAACCCAGAAATCAACGGAGTGGACGGCTCCGAGTCCAACCCTCTCTCCACCACCGACCCCAACTCCAAGCGCTTCTTCTTCAAGAACGAGTCTCACTATGTGGACCCTGATCCTGGCCACTCCTTCCAAGCCATCCGAGAGCAGATATTCGGGTCGGATAACACGTCCGCCGACCCGCCTCCCATGAATGGGTTTGCTCAGCAGGCTTACTCCATGGACAACACCACCGCCATGTCTCAGGACGTTATGAATGGATTCAATCCTGATATGGTTGCTATCTACAAAACTCTTGTTTCTGAATTTGCAGTCTTTGACAGGTGGTTCGCCTCACTGCCAACCTCAACACAGCCGAATCGGCTCTACGTGCATTCAGGGACATCAGCTGGTGCAACAAGCAACATCCCAGCCCTTCTCGCCAAGGGTTACCCTCAAAGAACCATCTTCCAGAACCTCGATGACGCCAGAATATCCTTCGGGATATACTACCAAAACATTCCATCTACATTGTTCTACAGGAACTTGAGGAAGCTCAAGTACATATTCAAGTTCCATCGGTACAAAACCTTCAAGAGACATGCAAACGAAGGGAAACTACCCGGGTACACTGTCATAGAACAGAGGTACTTTGACATCAAGAGTGCACCTGCAAATGACGATCATCCCTCCCATGACGTGTACCACGGGCAAATGTTTGTAAAGGAGGTGTACGAGACACTAAGAGCAAGCCCTCAGTGGAACGACACCCTATTCATCATCACGTATGATGAACATGGGGGTTTCTATGATCATGTGTCTACACCGGTTCGTGAAGTCCCCAGCCCTGACGGGATTGTGGGGCCGGAGCCTTTCTTCTTTCAGTTTGACCGGTTGGGAGTTAGGGTTCCAACGATCATGGTCTCACCATGGATAGAGAAGGGTACAGCAGTCGTTCATGGTCCTAATGGATCGCCATTTCCGACTTCGGAATTTGAACACTCGTCTATTCCGGCAACAGTCAAGAAGATCTTCAACCTAACTGCACCCTTCCTAACAAAGAGGGATGAATGGGCTGGTACCTTTGAAGGCATTGTCCAAACACGGACAGAACCCCGAACTGACTGCCCAGAGCAACTGCCAACACCAGTCGCCATCAGAAAGAGTGAGCCTAACGAAGATGCCAAGCTTACAGAATTTCAGCAGGAGATGATACAACTCGCGGCAGTTCTAAAAGGAGACAACATATTTACAAGTTACCCAAAAAAGACAGGGAAGGCGATGACGGTCAAGGATGGGAAGAAATACGCAGATGATGCAGTTAAAGGATTCTTTGAAGCGGGGCTTTACGCTAAGAGAATGGGAGTTAATGAGGAGCAGATTGTCCAGATGAAACCCTCCCTTACTTCGAGATCGTCCAGAACTTCACCAGAACACCCA
>Pyrpy_N_14g1320.1
ATGGGAGCTTCAAAGACCAAAACTTTACCACATTTTCCATCATTTCGCTTCATTTTCTCACTTTTCCTCACACTTTCCGGCACTTTCCTCCCAACCCATTTCTGCTCAGCTCAGCAGCAGCAACCCATCAAAACTGTCGTCGTTTTGGTCATGGAAAACCGCTCCTTCGACCACATGCTGGGTTGGATGAAGAAATCCGTCAACCCAGCAATCAACGGCGTCACTGGCAAAGAATGTAACCCGGTCTCCACCAAACCCGCTGAGCCGACAAAATCCATCTGCTTCTCCGACGACGCCGAGTTCGTGGATCCGGATCCGGGTCACTCATTCGAAGCGGTTGAGCAGCAGGTTTTCGGGTCGGGTCCCCTCCCGTCAATGACCGGGTTCGTGGAACAAGCATTGTCAATGTCCCCAAACCTCTCTGAAACCGTCATGAAAGGCTTCAGACCGGAATCCGTCCCGGTCTACGCGGCCCTGGTCCGCGAATTCGCGGTGTTCGATCGATGGTTTTCTTCAATTCCCGGTCCGACCCAACCGAACCGGCTGTTCGTCTACTCCGCTACTTCCCACGGCTCGACCAGCCACGTCAAGAAACAATTAGCTTCCGGATACCCACAAAAAACAATCTTCGATTCGGTCCATGAAAACGGGTTGGATTTCGGGGTGTACTTCCAGACCACCCCGACAACAATGTTCTACCGAAACATGCGGAAACTGAAGTACACTTTCAAGTTCCACCAGTACGATTTGAAGTTTAAGAAAGATGCTCGAAAGGGGAAGCTCCCGAGCTTGACGGTAATCGAACCGCGTTACTTCGACCTCAAGGGGATGCCGGCGAACGACGACCACCCGTCGCATGATGTCGCCAATGGTCAGAGGTTGGTTAAGGATGTTTATGAGACATTGAGGGCGAGTCCTCAGTGGAATGAGACGCTTTTGGTGATTACGTACGACGAGCATGGTGGGTTTTTCGATCACGTCCAGACTCCGTATGTTAATGTTCCGAACCCGGATGGGAATAGCGGTCCGGCTCCTTATTTTTTTAAGTTTGATCGGCTCGGAGTTCGGGTGCCGACGATTATGGTGTCGCCATGGATTAAGAAGGGGACTGTGATGAGCGGTCCTCAAGGACCTACACCGAACTCGGAGTTCGAGCACTCCTCGATCCCGGCCACCATAAAGAAAATCTTCAACCTCAACTCTAACTTCTTAACTCACAGAGACGCATGGGCGGGGACGTTCGAGCAAGTTGTTGGGCAATTATCTTCTCCCAGGACTGACTGCCCAGTGACCTTGCCAGACGTAGTGCCTTTGAGGAAAACTGAGGCCAAGGAAGACGGTAATTTATCGGAGTTTCAGGGCGAGGTAGTGCAGTTAGCGGCTGTACTCAACGGCGACCACTTCTTGAGCAGCTACCCGGACGAAATGAGCAAGAAGATGAGTGTGAGGGAAGCTCATGAGTATGTCAAAGGTGCAGTTTCAAGGTTCATTAGAGCAAGCAAAGAGGCTATAAATTTGGGAGCAGATGAGTCAGCAATTGTTGATATGAGATCTTCCCTCACAACTAGGTCATCAAATATTAAAAAT
>Rosch_v2.0_Chr1g0337121
ATGGTTTCAGAGTCGAGCAGCAGTACAAGTAGCTGCCCCATCAAAACGGTGGTGGTTCTGGTGCAAGAGAACCGCTCCTTCGACCACATGCTCGGGTGGATGAAGTCCCTAAACCCTGACATCAACGGTGTCACCGGATCCGAGTCCAACCTCATTTCCACCTCCGACCCTAACTCCAAACGTGTCTTCTTCGGCGACAACTCCGCCTACGTCGACCCTGACCCTGGCCACGCCATCCAAGCTGTCTACGAGCAAGTCTTCGGCCAGCCATGGTCGGAGGCCTCGGTGTCCAATAACCTCGCCCCAACAATGGAGGGATTCGCTCAAAACGCTGAGACAACGCAGGCGGGGTTGGCCGAGACGGTGATGAACGGGTTCAAGCCGGAGAACATTCCAGTGTATAGGGAGCTGGTGAAAGAGTTTGCAGTGTGTGACAGGTGGTTTGCTTCTGTGCCGGCGTCGACGCAGCCGAACCGGCAGTACGTGCACTCGGCGACGTCGCATGGACTTTCCGGGACTGATACGAAGTTGCTGATTGAAGGGCTGCCGCAGAAGACAATATTTGAGTCCATGGAGGAGGCTGGCCATTCTTTTGGAATTTACTATCAGACCCCTCCTTCCACACTTTTGTACAGGAATCTAAGAAAGTTGAAGTACATCGATAACTTCCATCAGTTTGATCTACATTTCAAGAAGCACTGCGAGGAGGGCAAATTACCAAACTATACAGTTGTGGAACAAAGATTCTTCGATCTATTGTCCCTCCCTGCCAACGATGATCACCCGTCTCATGACGTCTCAGAGGGCCAGAAATTCGTAAAGCAAGTGTACGAAGCATTACGATCAAGTCCTCAGTGGAATGAAATGTTGTTCATAATTGTATACGACGAGCATGGCGGATTCTATGATCATGTTCCGACGCCTGTTAAAGATGTTCCTAGTCCTGATGACATCACCGGTCCTGCTCCCTACAACTTTAAATTCGATCGTCTTGGTGTTAGGGTTCCGGCCTTCCTAATTTCTCCCTGGATTGAGCGTGGAACCGTGTTGCATGGGCCTTCGGGGCCATATCCTTCATCAGAGTTTGAGCACTCCTCAATTGCAGCAACTGTTAAGAAGATTTTCAATCTAAAAGAGTTTCTTACAAAGCGTGATGCTTGGGCAGGAACCTTTGATGTTATTTTGACCAGAACAACTCCAAGAACTGATTGCCCAGTTACTTTACCCGAGCCAATCAAACTACGAGAAGCTGGATCTAAAGACGATGCAAAGATCAGCGACTTTCAAGAAGAACTAGTGCAATTGGCTGCAACACTAAACGGAGATCACAGGAAGGATATATATCCCCACAAACTGGTTGAGAATATGATTGTTTCAGAGGCTCTCAAATATGTGGAAGGAGCATTTAAAATGTTTCAAGATGAATGTCAAAAAGCCCGGGAAAGTGGAACTGACGAATCTCAAATTATCGTCTGCGCAACCTCTCCTACGCCGCAATCATCAAAGTCATTTATTCATAAGATATTCTCTTGTTTGGTTTGTGATAAC
>Rosch_v2.0_Chr1g0337171
ATGGTTTCAGAGTCGAGCAGCAGTACAAGTAGCTGCCCCATCAAAACGGTGGTGGTTTTGGTCCAAGAGAACCGCTCGTTCGACCACATGCTCGGGTGGATGAAGTCCCTAAACCCTGACATCAATGGCGTCACCGGTTCCGAATCCAACCTCATTTCCACCTCCGACCCTAACTCCAAACGTGTCTTCTTCGGCAAGAACTCCGCCTACGTCGACCCTGACCCAGGCCACTCCATCCAAGCTGTCTACGAGCAAGTCTTCGGCGAGCCATGGTCGGAGGCCTCTGAGTCCAAGAACCTCGCCCCAACAATGGAGGGGTTCGCACAAAACGCCGAGACAACGCAGACGGGGTTGGCTGAGACGGTGATGAACGGGTTCAAGCCGGAGAACATTCCAGTGTATAGGGAGCTGGTGAAAGAGTTTGCAGTGTGTGACAGGTGGTTTGCTTCGGTGCCGGCGTCGACGCAGCCGAACCGGCAGTACGTGCACTCGGGGACGTCGCACGGACTTTCAGGGAATGATACGATCTTGCTGATTGAGGGGATGCCGCAGAAGACCATATTTGAGTCCGTGGAGGAAGCTGGTCACTCTTTCGGAATATACTATCAGACCCCTCCTGCCACACTTTTGTACAGGAATCTAAGAAAGTTGAAGTATATTGATAACTTCCATCAGTTTGATCTACATTTTAAGAAGCATTGCGAGGAGGGCAAATTACCAAACTATACGGTTGTGGAACAAAGATTCTTCGATCTATTGTCCCTCCCTGCCAACGATGATCACCCGTCTCATGATGTCTCAGAGGGCCAGAAATTCGTAAAGCAAGTGTACGAAGCAATACGATCAAGTCCTCAGTGGAATGAAATGTTGTTCATAATTGTATATGACGAGCATGGCGGATTCTATGATCATGTTCCGACGCCTGTTAAAGATGTTCCTAGTCCTGATGACATCGCTGGTCCTGCGCCCTACAACTTTAAATTCGATCGTCTTGGTGTTAGGGTTCCGGCCTTCCTAATTTCTCCCTGGATTGAGCGTGCAACAGTGTTGCATGGACCTTCGGGGCCATATCCTTCATCAGAGTTTGAGCACTCCTCAATTGCAGCAACTGTTAAGAAGATTTTCAATCTAAAAGAGTTTCTCACAAAACGTGATGCTTGGGCAGGAACCTTTGATGTTATTTTGACTAGAACAACTCCAAGAACTGATTGCCCAGTTACCTTGCCCGAACCGATGAAACTACGAGAAGCTGGATCTAAAGATGATGCAAAAATCAGTGACTTCCAAGAAGAACTAGTGCAATTGGCTGCAGCACTAAATGGGGATCACAAGAAGGATATATATCCCCACAAATTGGTGGAGAACATGACTGTTTCAGAGGCTCTCAAATATGTGGAAGGTGCGTTTAAAATGTTTCAAGATGAATGCCAGAAAGCCAGGGAAAATGGAACCGACGAATCCCAGATTATTGTCTGCGCAACCTCTCCTACGCCGCAATCAACAAAGTCGTTTGTTCATAAGATGTTCTCTTGTTTGATCTGTGATAAT
>Rosch_v2.0_Chr5g0050581
ATGGGTGTCCTTGGCAGCTCCATTTTCATCACATTTCTGCTTCTTCTTAATCTTGGCTTCCATGGGGGCGGCAGCAGCAGCCCTATCAAGACCATCGTGGTGCTGGTGATGGAGAACAGGTCGTTCGACCACATGATCGGGTGGATGAAGAGACTCAACCCTGAAATAAACGGCGTGGATGGCTCCGAGTCCAACCCTCTCAACACCAGTGACCCAAACTCGAAGCGCATCTTCTTCAAGAACGAGTCTCACTACGTCGACCCGGACCCGGGTCACTCGTTCCAAGCCATTAGAGAGCAGATATTCGGGTCCGACGCCGGCAACACCTCGTCGGGAAACCCACCTCCGATGAACGGGTTTGCTCAGCAGGCTTACTCCATGGACAACACCACCACCATGTCCCAGGATGTCATGAATGGCTTCAATCCCGACATCGTCGCCGTCTACAAAGCTCTTGTTTCTGAATTCGCAGTTGTTGACAGGTGGTTTGCCTCGGTGCCATCCTCAACACAGCCGAATCGCCTCTTTGTTCATTCGGGGACTTCTGCTGGTGCAACAAGCAACATTGCGTCACTTCTGGCCAAGGGTTACCCACAAAGAACCATCTTCGAGAACCTTGACGATGAAGGAATATCCTTTGGAATATACTACCAAAACATTCCGACCACATTGTTCTACCGTAATTTGAGGAAGCTCAAGTACTTGGGCAACTTCCACCTATATGACGCCTTCAAGGCCCATGCAAAGCAAGGGAAGCTGCCATCCTACACTGTTGTGGAGCAGAGATACTTTGATCTCAAGTTCGCACCCGCAAACGATGACCATCCATCGCATGATGTGTACCACGGCCAAATGTTCGTCAAGGAGGTCTACGAGATACTGAGGGCGAGTCCGCAATGGAACCAGACCTTGTTGGTCATCACATATGATGAACATGGTGGGTTCTACGATCATGTGCCTACTCCCGTTGATGGGGTTCCCAGCCCGGATGGGATTGTAGGGCCGGAGCCTTTCTTGTTTCAGTTCAATCGGTTGGGAGTTAGGGTTCCGACCATCTTGGTGTCGCCCTGGATAGAAAAGGGTACCGTTGTTCATGGGCCTAATGGATCACCATTTCCGAATTCGGAATTTGAACATTCGTCAATTCCAGCAACTGTTAAGAAGGTGTTCAACCTGTCTGCACCATTCCTAACAAAGAGGGATGAATGGGCTGGTACCTTTGAAGCCATTGTGCAAACAAGGACAGAACCCAGAACTGATTGTCCAGAGCAACTACCTGAACCAGTCCCAACCAGAAACAGCACGGCAAAGGAAGACGCCAAGCTTAGTGAATTTCAGCAGGAGGTACTGCAACTTGCAGCCGTGCTAAAAGGAGATAACCTATTTACAAGTTACCCAGAAAAGACGGGGAAGAAGATGACTGTCAAGGAAGGGAAGGAATACACTGAAGATGCACTTAAACGATTCTTCGAGGCAGGGCTTTATGCTAAGAGAATGGGAGTCAATGAAGAACAAATTGTCCAGATGAGGCCCTCCCTTACAACAAGATCATCCAAAACTTCACCAGAACACCCA
>Rosch_v2.0_Chr5g0069151
ATGGCTTTCCGGCGACCCTCTTTCACCTGGGCTCTCTTCCTCTGCGTCCTGCTTCTCTCTACCCATTCTTCTATTGCGCGCAAAACCCACAAAATCCGAGGACCCATCAAAACCGTCGTCGTTTTGGTCATGGAAAACCGCTCCTTCGACCATATCCTCGGCTGGCTCAAGTCGACCCGACCCGAAATCGACGGCCTGACCGGCAAAGAATCGAACCGGCTCTCCGTCTCCGACCCGAATTCCCCGAAAGTCCACGTCTCCAGCGACGCCGACTTCATCGACTCCGATCCCGGCCACTCGTTCCAGGCGATCCGGGAACAGATATTCGGATCCGACCGGAGCTCCGGCAACCCGGCGCTGATGAACGGGTTCGCCCAGCAGGCCGAGTCCATGTCCCCGGGCATGGCCGCCACCGTCATGAGCGGCTTCAAACCGGAGGTCCTCCCCGCCTACACCGCGTTGGCGAACGAGTTCGCCGTCTTCGACCGGTGGTTCGCTTCGGTGCCGGCGTCGACCCAGCCGAACCGGTTCTACGTCCACTCCGCCACGTCACACGGCGCCACCAGCAACGTCCGGAAAGACCTAATCCACGGCTTCCCGCAGCGAACCATCTTCGACTCCCTGGACGAAAATGACCTCAGCTTCGGGATTTATTACCAGAACATCCCCGCCTCTCTGTTCTTCAAGAGCCTCAGGAAGCTGAAGCACGTGACCAATTTCCACAGCTACGCCTTGAAGTTCAAGCTCCACGCCAAGCTCGGGAAGCTGCCCAACTACGCCGTCATCGAGCAGCGATACTTCGACGTTAAGGAGATGCCGGCCAATGACGACCACCCGTCGCATGACGTGGCGAGAGGGCAGAGGTTCGTGAAGGAGGTGTACGAGACTCTGAGGAAGAGCCCGCAGTGGAAAGAAATGGCATTGCTGATTACTTATGATGAGCACGGTGGGTTTTATGACCATGTGCCTACGCCTATTTCGGGTGTTCCTAGTCCTGATGGGATTGCCGGGCCTGACCCGTTTTACTTCCGGTTTGACCGGTTGGGGGTTCGGGTGCCTACCATTCTTGTCTCCCCCTGGGTCGAAAAGGGTACCGTGATCCATGAGCCAACAGGGCCAACACCACATTCCCAGTTTGAGCATTCTTCTATTCCCGCAACTGTAAAGAAGCTTTTCAATTTAAAATCCAACTTCCTGACAAAGAGAGATGCATGGGCTGGTACTTTTGAGAATTACTTTTACCTCCGTGACACTCCTCGTGATGATTGTCCAGAAACTCTTCCAGAGGTGACGAAATCACTGAGGCCAGGGGGACCTAAAGAAAACATAAGCCTCTCAGAGTTTCAGGTTGAACTGATCCAGCTTGCATCCCAGCTCAACGGTGATCATGTACTCAACACTTACCCCAATATTGGCGAAAGAATGAACGTGCGCGAAGCCAACAGTTATGCAGAGGATGCTGTCAAGAGGTTCCTGGAAGCTGGAAGAACTGCTCTTAAAGCCGGAGCCAACGAGTCTGCAATTGTTATGATGAGACCATCTCTCACTAGCCGAGTTAAAATGCAAGATCATGGTTCGTACCTAGAATCCCAA
>Rosch_v2.0_Chr7g0189931
ATGGGAGCCTCCAAGACCAGACCTTTACTCTTGCCATCTTCATTCTTCTTGCTGCTTCTCACACTGTCATGGACTTCTCCAATAACCCATTTGGCTCTGGCCCAGCAACAACAACAACAACAACCCATCAAGACCATTGTGGTTCTGGTCATGGAGAACAGGTCCTTTGATCACTTGCTTGGGTGGATGAAGAAAGCTATAAACCCAGCCATCAATGGCGTCACAGGCCAAGAATGTAACCCTGTTTCGACCAAAAACCCGGACCCGAAGTCCATCTGCTTCACGGACGATGCCGAGTTTGTGGATCCGGATCCGGGTCATTCGTTTGAGGCTGTGACGCAGCAGGTATTTGGGTCTAGTCCTAATCCTTCAATGTCAGGTTTTGTTGAGCAAGCACTTTCTATGTCTCCCAATCTATCCGAGACTGTCATGAAGGGGTTTAGGCCGGAATCTGTGCCGGTTTACGCTTCTTTAGTCTGTGAATTTGCGGTTTTTGATAGGTGGTTCTCTGCAATTCCGGGCCCAACACAGCCTAACAGGCTGTTTGTGTACTCTGCAACTTCACACGGCTCCACCAGCCATGTGAAGAAGCAATTGGCTCGGGGCTACCCGCAGAAAACAATATTCGACTCGGTTCATGAGAATGGCATGGATTTTGGGGTCTACTTCCAGAACATACCCACCACCATGTTTTACAGAAACATGAGGAAGTTGAAATACATATTGAAATTTCATCAGTATGATTTGAAGTTCAAGAAACATGCTAGAGATGGCAAGCTACCGAGCTTGACGGTGATCGAGCCTCGCTATTTCGATCTGAAAGGGATGCCGGCGAACGATGATCACCCTTCTCATGATGTTGCCAATGGGCAGAAGCTGGTGAAGGAGGTCTATGAGACACTGAGGGCTAGTCCTCAGTGGAATGAGACCCTTTTGGTCATTACTTATGATGAGCATGGTGGGTTTTATGATCATGTCCAGACTCCTTATGTCAATGTCCCTAATCCGGATGGGAATAGCGGCCCTGCTCCTTATTTCTTCAAGTTTGATCGGCTCGGCGTTCGCGTGCCGACGATTATGATCTCTCCATGGATCAAGAAAGGGACCGTAATAAGTGGTCCACAAGGACCTACGCCAAATTCTGAGTTTGAGCATTCTTCAATACCTGCCACAATAAAGAAGATGTTCAATCTCTCCTCGAATTTCTTGACTCATAGGGATGCATGGGCTGGGACATTTGAACAAGTTGTTGGGCAATTAACTTCTCCAAGGACAGACTGCCCAGTGACGTTGCCGGATGTGACGCCTTTGAGGACCACAGAGGCGAAGGAAGACAGCGGTTTATCCGAGTTTCAGGGTGAGGTAGTCCAGTTAGCTGCAGTGCTTAATGGAGATCACTTCTTGAGCAGCTTCCCTGATGGAATGAGCAAGAAGATGACTGTGAAGGAAGCTCATGACTATGTAAAGGGTGCTGTTTCTAGGTTCATTAGAGCAAGCAAAGAGGCAATCAAGTTGGGAGCAGATAAATCAGCAATTGTAGATATGCGATCTTCCCTCACAACCAGGTCCAAAACTAAAAAT
>Rubch_LG03.3325
[truncated: 14,881 more chars]
