# Supplementary material for: Transcriptomics of long‐term, low oxygen storage coupled with ethylene signaling interference suggests neofunctionalization of hypoxia response pathways in apple ( Malus domestica )
Source: Plant Direct. 2024 Dec 20;8(12):e70025. doi: 10.1002/pld3.70025 (PMC11660084; doi:10.1002/pld3.70025)
Supplement: Supplementary file 2 — Data S2: Homologs of all 606 hypoxia response genes identified in this study across 42 representative species of land plants). [file PLD3-8-e70025-s004.gz › 01-integratedGeneFamilies_dir/217.fna]

>gnl_Ambtr_v1.0_evm_27.model.AmTr_v1.0_scaffold00045.48
ATGCTCTTCTTGTCAATGGCTGCAAGGCACACTACATTCAAATCCAACGTGAACTCTCCGTCTCCAGTTCCTTTAATTGTGTGTGATCCTTCGAGGTATATGAGCATGGGACTTGACATGAACAAGTTTTCGTTCTGTAACACGAGCTTGTCTTATTCAGTTAGAGCCAAGGATTTGGTCGAGAGGATGACTCTCGCAGAGAAGGTTTACCAGTTGGGGAACTCGGCATCGGGGGTGGCGAGATTGGGACTTCCGAAGTACGAATGGTGGTCGGAGGCCCTTCATGGTGTCTCCAATGTAGGGCCTGGGACTCACTTTGATGCTAAGATCGTTCCAGGGGCTACTTGTTTCCCTAATGTGATCCTCACTGCTGCTGCCTTCAATGAAACACTTTGGAAGACCATCGGAGAGGTGGTTTCCACGGAGGCAAGAGCCATGTTTAACCTAGGCCTTGCTGGTCTAACGTATTGGAGCCCTAACATTAATGTGGTTAGGGACCCAAGGTGGGGCCGCGTGCTTGAGACCCCCGGTGAGGATCCGTACACCGTTGGCCGTTACGCCACCAACTATGTGAGGGGATTGCAAGATGTCGAAGGCACTGTTGAGGACTACGCCAACGATTTGGCATCGCGGCCGCTCAAGGTCGCCTCCTGCTGCAAGCACTATGCAGCCTATGATATCGATAATTGGCAGGGTGTTGACCGATTCCACTTCGATGCCAAGGTCACTGAGAGAGATATGGTAGAGACCTTTGTAAGACCCTTTGAAATGTGCGTCAAGGATGGTGATGTTAGCAGCGTGATGTGCTCTTACAATAGTGTTAATGGCATCCCAGCCTGTGCAGACCCAAAACTATTGGGTAACACCATTAGAGGAGATTGGAAGCTTAATGGGTATATTGTTTCGGACTGCGATTCGTTGGAGGTGATGTATCATGGTCATCATTTTCTCAATGACACTCAAGAGGACACTGTTGCCCAAACCATGAGAGCTGGGCTAGACTTGGATTGTGGAAGCTATTATCCAAATTACACCCATTCAGCTGTCCAACAAGGCAAGATAGGTGAACCCGATGTGGACAAGGCATTGGTGAACTTGTACGTCGTGCTCATGAGACTCGGTTTCTTTGATGGGCAACCTGCTTACGCAAAACTAGGGAAGGATGATGTGTGCAGTGAGTCGAACATTGAGCTTGCCGCCGAGGCAGCAAGAGAGGGCATAGTGCTTTTGAAAAATAGGGATAATACCCTTCCATTGGATGTGAATAAACAAAAGAAGATTGTGGTCATAGGGAATAATGCTAATGCAACTGACGTAATGAGAGGAAACTATGCAGGTATTCCTTGTAGGTACGTGACCCCTATCGAAGGCCTTTCAAAGTATGCTACTGTTGAGTACCATCCAGGGTGTAAAGACTCTCATTGCACGGATACTAGCTTGTTCGAAGACGCAGTTTGTGCAGCGAAAACTGCAGATGCCACTATTCTTGTCATGGGCTTGGATACACAAATTGAAGCTGAGGGCCATGATAGGAATGATCTCCTTCTACCAGGTCAACAGACTGAGTTGATTAATAGGGTGATGGCTGTTGCAGGGGGGCCTAAGATTCTGGTTATAATGTCAGGCGGAGCTGTTGATATAAATTTCGCCAAGAATAATTGGTTTGTCGGCGCCATGCTTTGGGTTGGTTACCCTGGTGGTGAAGGAGGGAGAGCCATTGCAGATGTCATCTATGGAAAATACAACCCTGGTGGCCGGCTCCCCCTCACATGGTACTACAACGACTATGTGATGCAGATCCCAATGACATCCATGTCCTTCAGGCCCCTCCCTGAACAGGGCTATGCTGGTAGAACCTACAAGTTTTTCACAGGCCAGACCGTCTACCCCTTTGGCTATGGCATGAGTTATTCATCCTTCAACTACACCCTCAAATCCATTCCCGATGCTGTGGACCTCAGCTTAGGCCAGAACGAACTTTGCCATAGAGTCAGCTACACAGATGATGCCCCTACAGGGCCTCCCTCTTGTGCCTCGGTCTTGGTTTCTGACTCGAGCTGCGAAAAACACCTCGAATTTGAGGTGGCTGTGAACAATTTGGGGCCTAGAGATGGCAGTCATGTGGTCTTGGTATATGATGTGCTACCTGTGGGGCTCGAAGGTGCTCCGATCAAACAATTGGTTGCCTTCCAAAGAGTCCATGTCCTGGCCGGGCGTAGTGAGACCGTAAAGTTTAAGCTTAACGTATGCGAGAGCTTGTACGTGGTCGATAGTTCGGCGTATAAGTTGGTGCCCGCCGGTGAGCATACGATTTTGATTGGGGATGAGATTCAGGGGGCTTCATTCCCACTTACCGTGAATTTTGGT
>gnl_Ambtr_v1.0_evm_27.model.AmTr_v1.0_scaffold00184.25
ATGCAAGCACCTCTCTGGCTCCAAATGGCCCAATCCCAATGGCATCCACCACCTCTTATCTCCCTCTTTCTCTTTCTCTTTCTCTCTCTAAGTTTTCCCTCTTCCCTTGAAAACCCATCTCCCCAATTCTCGTGCAAACCCCCCCATGACTGCTACCCCTTCTGCAATTCCTCTCTCCCCACCAAAATCCGAGCTCAAGACCTCCTCTCTCGCCTCTTTCTCTCTGATAAGATTCTGCAACTCTCTAATGGCGCTGCCTCGATACCCCATCTCGGCATTCCAGCCTACGAGTGGTGGTCTGAATCTCTTCATGGTCTGGCACCTAATGGACCTGGAGTCACCTTTAATGGCTCTGTAACCTCTGCAACTATCTTCCCTCAAGTCATTTTATCCACTTCTTCTTTCAATTCCTCTCTCTGGTTTTCGCTTGCCTCTTCAATTGGGGATGAGGCTAGAGCCATGCATAATGTTGGTCAAGCTGGTTTAACCTTTTGGGCTCCAAATATCAATATTTTCAGAGACCCAAGATGGGGTAGAGGCCAAGAAACCTGTGGAGAAGATCCACTGGTTGCGAGTGTTTATGCAGTTGAGTATGTAAGGGGGTTTCAGGGAGAGCCTGAGTTTGAAGGTTTGGATGATGAGTTGATGAGAGATAAAAGGATTCTTATTCCGCGTGATTCCAAATTGAAGCTCTCTGCTTGTTGTAAGCATTTTACTGCGTATGATCTCGAGAATGCCGAGAATGTTACAAGATATACATTTAATGCCAAGGTATCGAAGCAAGATTTGGAGGACACATACCAACCACCATTTAAAAGTTGTATCCAAGACGGTCATGCAAGCTGTTTGATGTGTTCCTATAATCAGCTTAATGGGATACCTTCATGTGCAAGATATGATCTTCTTACACAGACAGCTAGAAATGAATGGGGATTCGAAGGATATATCACCTCAGATTGTGATGCTGTTGCAGTAATTTATGAAGACCAGAGATATGCCCCTTCACCAGAAGATGCAGTCGCAGATGTCCTGAAAGCAGGAATGGATATCAACTGTGGAACTTATCTACTTCGATACACAGCATTTGCAGTTGAGCAGGGAAAAGTCGTTGAATCGGACATTGACAGGGCTCTTCTGAATTTGTTTTCTGTACAAATACGCCTTGGCCTTTTCGATGGTTTTCCAAATAAACAGAGATTTGCAGGGTTGGGGCCGAATGATGTTTGCAATGCGAAACACAGGAAATTGGCTCTAGAGGCCACAAGGCAAGGGATTGTTCTCTTGAAGAACACAAAGAGCTTTCTACCACTAACAAAATCTAAGGTTTCTTCAATGGCCATAATTGGTCCTGCTGCACACAATGCAAGTCTACTCAATGGAGATTATTCAGGAACCCCATGCAACCCAACAACCTTATTTGAAGGTCTACGTACTTATGTTAAAAACACGGCATATAGTCTTGGTTGCCTTGATATCGCATGTGAATCAAGCGATGGGTTTGGAGAAGCCATTGATGTAGCAAAAACAGCCGATATTGTTGCTGTGGTTGCTGGTTTAGACCTGACTCAGGAGACAGAAGACCATGATCGAGTAAGTTTAATTCTTCCAGGTAAGCAGAGAGGTCTCATAACTTCCATTGCTCATGCTAGTAAAGGACCGGTGATCCTCATCTTAGTGGGAGGTGGGCCTATTGATGTTTCATTCACCAAAGAAGACCCGAGAATAGCTAGTATCCTATGGATTGGCTACCCAGGTGAAACGGGTGGGGAAGCAGTTGCAGAAGTCTTATTTGGAGATGTCAACCCAGGTGGGAGGCTGCCTGTGACATGGTACCCTGAATCATTCACCAGTGTGCCAATGACTGACATGAACATGCGCCCCGACCCATCTCGAGGATACCCTGGTCGAACTTATCGATTCTACACTGGGGAGGTGGTTTACCCATTTGGTCATGGGCTGAGTTATTCAGAATTTTCTTATGAGTTTCTCTCTCTTCCCAAGTTCCTTTCAGTCCCTAAGGTCGAATTACTCAGTTCAACTCCGGACACCTTAAGAACAAATCAGGTTGATTACATTTACATTGAAGAGGTGGAAACTTGTGAAGCATTGAGGTTTTATGTGCGTGTATCTGTGTTGAATGATGGTGGTATGGATGGAAGCCATGTTGTTCTTTTGTATAGTAAATCACCAGCTAGGATTAGTGGCGCTCCAAAAAAGCAGTTAATTGGATTCAAACGTGTGCACACAAAATCTAAGCAGCCTACCGAAGCTGTGTTCTTTGTGAACCCATGTGAGAACCTAAGCAATGTGAATGAGCACGGAGAAAGGGTTTTGGAAATTGGAAACCATGTCCTCATGGTTGGGAATGTAGAGCATCTTATGGTTGTAGGAAGT
>gnl_Ambtr_v1.0_evm_27.model.AmTr_v1.0_scaffold00125.28
ATGAAGAGACTCTTTGGCAACAAACACTTCCTCTCATTGCAACTCCCAAACTATGAAACTCTACTTCTCTTCCTCCTCCTCCTCCATGTTACCCCGCAACCAGTAATCCCTTATGCATGTGACAAAGGTGAGGCCGCACCATTGCCGTTTTGTAATATCTCACTGCCCATACATGATCGAGCACAGGATCTCGTTTCCCGCCTAAACCTCACGGAGAAGGTTCAACAGCTGGTGAACAAGGCTGCCGGGGTTGCTAGGTTAGGGGTCCCACCCTACGAGTGGTGGTCTGAGGCCTTACATGGGGTCTCCAATGTTGGGCCCGCGGTGCACTTCAATGGCACTATCCCAGGTGCCACCAGTTTTCCTGCAGTCATCCTGAGTGGTGCCTCCTTCAATGAGACACTATGGTTTGTGATGGGCCAAGTGGTTTCAACCGAGGCTCGAGCCATGTATAACACTGGGCTGGCGGGGCTCACCTACTGGAGCCCAAATGTCAACGTCTTTCGTGATCCTAGGTGGGGAAGAGGTCAGGAGACCCCCGGTGAGGACCCCGTAGTTGTTAGTCGCTATGCTGTCAACTATGTTCGAGGATTGCAGGACCCTGACAATGAGGCAACATCTTCTAACAGTCTCAAGGTTTCAAGTTGTTGCAAGCATTACACAGCTTATGATGTCGATAACTGGAAAGGGGTTGATCGCTTCCACTTTGATGCTACAGTGAAATTGCAAGACATGGAAGATACATACCAGCCACCGTTCAAGAACTGTGTTGAGGAGGGGCAAGTGAGCAGTGTGATGTGCTCCTATAACAGAGTCAATGGCATCCCCACCTGTGCTGATCCCAACCTCCTTAAAGGGGTGGTCAGGGGACAATGGAACCTAGATGGGTACATTGTTTCCGATTGCGACTCAATCGAAGTTTTTTATAATGCAATCCATTATTCGGCGACACCAGAAGATGCAGTGGCTGCAGCACTAAAAGCAGGTCTGGACATGAATTGTGGGACGTACCTAGGAAAATACACAGGAAATGCAGTGAAAACCGGCAAAGTCGAAGAATCAGTGGTAGACCAAGCCTTAATCAACAATTACATAGTGTTGATGAGATTAGGCTTCTTTGATGGCGACCCCAAACAGCTTCCATTTGGCAAGTTGGGCCCCGCCGACGTGTGCACGGCCCCACACCAACAATTGGCCCTTGAAGCAGCCAAGCAAGGGATTGTCCTCCTCTACAATGATGGAGCCCTCCCTTTGTGTGACAAAGCCCTAAAAACAATGGCTATAATTGGACCCAATGCTAATGTAACTGAAGTTATGATAAGCAATTATGCTGGAATACCTTGCAAATATGTCACCCCATTACAAGGTATGCAAAAATACAATTTGAGCACAAGTTATTATCCAGGGTGTGCGAATGTGGGTTGCAAAGATGGAAGCCTCATTGCAGGAGCTGCCAAGGCAGCCTCTAGTGCTGATGTTGTGGTGTTAGTTGTTGGACTTGATCAATCTATAGAGGCTGAGGGATTGGATAGGGTGAACTTAACCTTGCCTGGTTTACAAGAGAAATTGGTCTCTGATGTAGCGGATGCCGCCAAGGGGACGATGATACTTGTGATCATGTCAGCTGGGCCGATTGATGTTTCTTTTGTTGTGAACAAGAGCAACATAAGGGGGATATTGTGGGTCGGATACCCTGGTGAGGCTGGTGGAGATGCCATAGCTCAAGTCATATTTGGGGACTATAATCCTGGGGGTAGGTCACCATTCACATGGTACCCTCAGGAATTTGCAGATAAAGTCCTCATGACAGACATGAACATGAGGCCCAATGCCACCACCAACTTCCCAGGAAGGACATACAGGTTTTACTCAGGAAAACCCATCTATGAATTTGGTCATGGACTAAGTTACTCCACTTTCTCCAAGTTCATAAAAAATGCACCTTCTTCTCTCTCTATACCAATTAAGCCTACTCAAAGCTCGGAGTTGGATATCAAACACAACATTCTTGATGCATTGGTGACGGATCCCAGAAGAGCAATCGACTTGTCAACAGTTATTTGTGACCACTTGAGATTCAATGTGACTGTTGGAGTAAAAAATGAGGGTCCGATTCATGGGACTCATGTGGTATTATTATTTTGGAAGCCTCCTAACACTACTGAGATCAATGGAAACCCAAAGCAACAACTGATTGGGTTTACCAGGGTTGAGGTGAAGAGAGGAGAAGTTGTGTTGGCAACCATAAGTGTTGATTTATGCAAGGACTTGAGTTCAGTGGATGAAGAGGGAAAGAGGAAGGTTATACTTGGGCAGCACACATTAGTAGTTGGCTCATCAACTGAGCAACAAGTGAGGCACCATATCTATTTGAGAGCAAAAAACAGTAGAGCTGAGATGATG
>gnl_Ambtr_v1.0_evm_27.model.AmTr_v1.0_scaffold00010.165
ATGGCTCCTACTCCTACACCCTCTGGATTTTGTAAGGGTTTAACCTTCTCTCTCTTCTTCATCCATGTGATTGCCTCTCCCCCATTTGCCTGTGACCAATCCAACCCTTCCACATCCTCCTTCAAATTTTGCACAACTTCTCTCTCTATCAATGAGAGGGTGTGGGACTTGATCTCTCACCTCACTCTAGAAGAGAAAGTCTCTCAGCTAGTTAACACTGCTCCTGCAATTTCAAGGCTTGGTATCCCAAGCTATCAATGGTGGTCTGAATCTCTTCATGGTGTCTCAAACATTGGGCCTGGGATCCGATTCAATGGCACCATTCGCTCTGCAACAAGTTTCCCTCAAGTCATTCTCACGGCTTCTTCTTTTAACAGAGAGATCTGGTACCAAATCGGACAGGCGGCCGGAAAAGAGGCGAGAGCAATATACAACGCTGGACAAGCTAATGGATTAACATTCTGGGCGCCAAATATCAATATCTTTAGGGACCCAAGATGGGGTAGAGGGCAAGAAACACCAGGAGAAGATCCCACTGTAACAGGAAAATACGCAGTGGCATATGTGAGGGGTTTACAGGGTGATTCCATTGATGGGTCCAGAGGGCCTACGGTTCGATTGAGGGCTTCGGCTTGTTGTAAACACTTAACGGCTTATGATTTGGATAAATGGGAAGGGACCACGCGTTATACGTTCAACGCCGCTGTTTCTTCACAGGATTTAGCAGATACTTATCAGCCACCATTCCAAAGGTGCGTGGAAGAAGGGCATGCGAGTGGGATAATGTGTGCATATAATCGTGTTAATGGTGTTCCCAATTGCGCCGATTACGACCTCCTTACCAAAACCGCAAGATCACGTTGGGGTTTTTACGGGTATATCACCTCTGATTGCGACGCGGTTGGGATAATCCATGACTCTCAGAGCTATGCTGCAACCCCTGAAGATGCCGTTGGCGATGTCCTCCGAGCTGGCATGGATGTCAACTGTGGAAGCTACATGCAGCAGCATACCATGTCTGCAATTCAACAGGGGAAAGCAAAAGAATCAGATGTAAACAGAGCCCTTCACCATCTTTTCTCAATAAGGATTAGGTTAGGCCTTTTTGATGGGAACCCAACAAAGCTACCTGATGGTAATATTGGGCCGAACATTGTATGTTCAAATGAACACCAGTACTTAGCTCTCCAAGCAGCTCGAGAAGGGATCGTTTTGTTAAAGAATTCTCCCAAGGTTCTTCCTCTCTCTAAAAATGCGATCAAATCGTTCGCTGTTATCGGCCCAAATGCAAACAACCCACAAACCCTTTTGGGGAATTATGCTGGACCGCCCTGTAACATTCTTTCACCCCTTCAAGCTCTACAAAGATATGTAAAACACACACAATTCGCACATGGATGCGACTTGGTTGCTTGCACCTCAGAAGCATTGATCGACGAAGCTGTGAATGTAGCAAGAGCGGCAGATCATGTGGTTTTGGTGATGGGTTTGGATCAAAGCCAAGAGAGAGAGGAGTTGGATAGAGTGAGCCTTAGCCTTCCAGGTCACCAAGAGAGGTTGATTACCATGGTTTCTCAGGCTGCAAAGAAGCCGGTGGTGCTGGTGCTTTTGTGTGGTGGACCGGTGGATGTGTCTTTTGCGAAGCGTAATTCGAAGATTGGAGCCATGGTTTGGGCTGGTTATCCTGGTGAAGCAGGGGGGACTGCCCTTGCTGAGATCATCTTTGGTGAACATAATCCAGGGGGTAAATTGCCCATGACCTGGTACCCCGAAGAATTTACCAAGATCCCAATGACCAACATGAGGATGCGCCCTGACCTGAATTCTGGCTATCCAGGCCGCACATACCGCTTCTACAGGGGCCGAGAGGTTTTTCGATACGGCCATGGCCTGAGCTACTCAACCTACTCGTATGAGTTTCTCTCTCCAGCTATCACCCCACTTTACCTGAACCTCTCTCTCTATAGAGACCCCTCTCTCTCTAACCAAGACTCTGAGCATTTAATCTATGATATTGATCAGTTGGGTAGTGAAGCCTGTGATCAAGTTCAGTTCTCGACAACAGTTCGAGTGAGAAACTCGGGCCAAATGGATGGTCAACATGTTGTATTACTGTTTTCGCGGCCTCCTGTTGTGAGCAATGATGCTCCAAAGAGGCAATTGGTGGATTTTAAGAGTGTCTATTTGAAGGCAGGGGAGATGAGGGAGGTTCATTTTGAGCTGAGACCATGTGAGCACTTTGCTGGGACCTTAGAGGATGGGAGGAGGGTTTTTGAGGGGGGCCCTCATTACCTCATGGTTGGCAATGTGGAGAGGCTGGTTATTCTCGTGGCT
>gnl_Ambtr_v1.0_evm_27.model.AmTr_v1.0_scaffold00010.334
ATGGCCCTCACTGATAAGAAAGCCCTGCTCGTTTTGCCATGGGTTTTTGTGAGCATTGCTTCTTTTCATGGGGCCTTTGCCCAATCCCCTGTTTTTGCTTGTGACACATCAAAGGACCCGTCTGTTGGCTCATATGGGTTCTGCAATGGCTCACTTGGGCTCAGTGAGAGGGTCCAGGACCTGGTTCAGAGGCTCACATTGAGTGAGAAAATTGGGTTTTTGGTTAACAAAGGAGTTGGGGTGAGCAGGCTTGGTATCCCTGCTTATGAGTGGTGGTCTGAGGCCCTTCATGGTGTCTCCTATGTTGGGCCTGGAACCCACTTCTCTGGGCTTGTTCCTGGTGCCACAAGTTTTCCTCAGGTTATTCATTCTGTTGCTTCATTCAATTCTTCCCTCTGGGAGGCCATTGGAAAGGTGGTCTCAACGGAAGCTCGAGCAATGTACAATGTGGGTCTGGCAGGGCTCACATTTTGGAGCCCAAATATAAACATTTTTAGGGACCCAAGATGGGGAAGAGGGCAAGAAACAGCAGGAGAAGACCCACTTCTCACTAGCAAATACGCAGTGGGTTATGTGAAGGGATTGCAATCGAGTGATGATGGGGATCCAAACAGGCTCAAAGTTGCAGCTTGTTGCAAACACTACACAGCTTATGACTTGGATAATTGGAAAGGGGTTGATCGATTCCATTTTAATGCTAAGGTAACGAAACAGGATATGGATGATACTTTTCAGCCTCCCTTTAAGAGCTGTGTCATTGATGGGCAAGTTGCAAGTGTGATGTGCTCTTATAACCAAGTGAATGGCATCCCCACATGTGCAGACCCTAATCTCTTAGCTGGGACAGTTAGAGGAGAATGGAACTTAAATGGATACATAGTCTCAGACTGTGATTCAGTGGAGGTGTTATATGACAAACAACGGTACACTAAAACTCCTGAGGATGCTGCTGCCCAGACAATTATGGCCGGATTGGATCTCAATTGTGGATCCTTCTTGGGTCAGCACACACCGGCTGCAATTAAGGCCGGAAAATTGAATGAGTCGGCTGTCGATAACGCGGTCTCTAACAACTTGGCCGTTTTGATGCGGCTCGGCTTCTTTGACGGGGACCCACGTAGCCAATTGTATGGAAAATTGGGGCCAAAAGATGTCTGCACCCATGAAAACCAGCAGCTAGCACTGGAGGCAGCGAGGCAGGGCATTGTCCTTTTGAAGAACAGCGCTGGATCACTGCCATTGTCGCCGGCCGCCATCAAGAAATTAGCAGTGATCGGCCCCAATGCTAATGTCACCAAAACCATGATCGGAAACTATGAAGGGACGCCGTGCAAGTACACAACTCCCCTACAAGGAATCTCAGCCTCAGTGAGTACAGTCTACAACCCGGGTTGCCAAAATGTGGCTTGCGCCGAGTCCGGACTCCAGCTCGATGCAGCCAAGAAGGCAGCATCAGAAGCTGATGCCACCATCCTCATAATGGGTGCAGACCAATCCATCGAGGCCGAGGATCGTGACCGTACAGACATCACCCTCCCTGGGGCACAACAAAAGCTAATATCTGCGGTTGCCAATGCAACTAACGGGCCAGTCATTCTTATTGTGATGTCTGGTGGCCCGATGGACATATCATTTGCTAAGATCGATGACAAGATTACGAGCATTATTTGGGTCGGTTACCCTGGCGAAGCCGGGGGAGCGGCCATAGCTGATGTCATATTCGGGGTTCACAATCCTGGCGGCAGATTGCCAGTGACATGGTACCCACAAGACTTCGTCACCAAGGTCCCGATGACGAACATGAACATGCGGCCTGACACTTCGACTGGCTACCCCGGCCGCACATATCGGTTCTACACCGGAGATACCGTCTACTCTTTCGGAGACGGCCTCAGCTACACTGAGTTTTCTCACCACCTTATCCGAGCCCCTACAACAGTCTCGATCCCCCTAGAAGAGGGCCATCCCTGCCTCTCTACTGCCTGTGAATCTGTCGAGCTTCACAGTAGCAAATGTCCTAATTTAACCTTCAGTTTACATGTGAAGGTTAAGAATGTGGGGGATCGGCATGGGGGCAATACCGTCCTTTTGTTCTCAACGCCACCTAGAGTGCACAACGCACCTAGGAAGCGGCTTCTAGGTTTTGAGAAGGTGCATGTGGAGCCGAGAAGCGAACGTGCGGTCGAGTTTCGGGTCGAGGTTTGTGAGGGTTTGGGAGTGGTGGATGAGTTTGGGAGCAAGAAGGTGGCTTTAGGCTCACACACATTTCATGTAGGCAACTTGGTGCACTCTTTGAGTGTGGTAACT
>gnl_Ambtr_v1.0_evm_27.model.AmTr_v1.0_scaffold00068.44
ATGGCAATGGCAACCTTCCAACTCTTTCTCTCTCTGGGGGCAGCCATTCTTCCCCTACTCACTATGGCTGCAAGGCCTGGCACTGGGCTCTCGTCTTCAGCAGTGACCCTGACCTCTGGTCAAGGACCGACCATTGTTTGCGATCATTTGAGGTTTAAGGACTTGGGCCTGGACATGAAGAGCTTCCCCTTCTGCGACAAGTCGTTATCGTATGGTGTTCGCGTGAAGGATTTGATCGACAGGATGACATTGGTGGAGAAGGTGGGGCAGATAGGGGACCAAGCTACCGGGGTCCCTCGCCTGGGGCTCCCCAAGTACGACTGGTGGTCGGAGGCTCTGCATGGAGTGGCGTATGTTGGCCATGGAACTCACTTCGACGATATCGTCCCGGCTGCCACCAGCTTCCCAGAAGTAATCCTAATGGCAGCGTCTTTCAATGAATCTCTCTGGAAGGCTATAGGCCAGGTGGTTTCTACCGAGGCCAGAGCCATGAACAATCTGGGTTTGGCTGGCCTAACATTCTGGAGCCCGAATATCAATGTGGCTAGGGATCCAAGATGGGGGAGGATCATGGAGACACCTGGGGAAGACCCATATACGGTGGGACGCTACGCCGTGAACTATGTCAGGGGCCTTCAAGATGTCGAGGGAACCACTCCTGGCACCAACACAACAGAGGAGGACTTGAACACAAGGCCCCTCAAAGTTGCTGCATGCTGCAAGCACTACGCAGCTTATGATGTCGATAATTGGCAAGGTGTCGACCGCTACCATTTCGACGCGAGGGTGACAGAGAGGGACATGTTAGAGACGTTCGTCCGCCCCTTTGAGATGTGTGTGCGGGACGGCGATGTCAGCAGCGTCATGTGCTCTTACAACAGGGTCAATGGCATACCTACATGCGCAGATCCCAAGCTTCTCTCAGAGACCATTCGAGGAGAATGGAACCTCCATGGGTATATTGTTTCTGACTGTGATTCACTGGAAGTGATGCATCATGGCCACAAATTCCTCAATGACACCCCAGAGGACACTGTGGCACAAACCCTCCGAGCAGGATTGGATTTGGACTGTGGACTCTATTTCACCAAATACACCAATTCTTCAGTTTCCCAGGGCAAGGTCAGACAGGCTGACATTGATAAGGCCTTGAACAATTTGTACATGGTACTCATGAGGCTGGGCTTTTTTGATGGAAGCCCTGTTTATGCAGGCCTCGGCAAGTCCGATGTGTGCTCTGACTCCAATATTGAGCTAGCGGCAGAGGCTGCTAGGGAAGGCATAGTCCTACTCAACAATTCCATGGGTGGCCTTCCTCTGAACAAGCTCAAACATAAGAATGTCGTGGTGGTCGGTCCCCATGGCAATGCCTCCAATGCGATGATCGGGAATTATGAAGGATATCCGTGTAGAAATATGACCCCTCTCATAGGACTTTCAGAGTATGCCAATGTAAGTTATGAACCTGGATGTGCAGACATAAATTGCCTGAACATGACCCTGTTTCATCGGGCTGTAACGGCAGCAAAAAACGCTGATGCCACCATCCTCCTCATGGGAATCGACTTGTCGGTGGAGGCTGAAGGCCGTGATAGGAATGATCTTCTCCTTCCCGGTTACCAACATCAATTGATCAGTGAGATTGCGGATGCCGCCAAGGGGCCTGTCATTTTGGTCATTTTGTCTGCTGGAGGTGTCGATATTTCCTTTGCCATGGACAACCCCAACGTATCTGCAGTTGTGTGGGCCGGTTATCCGGGTGGTGAAGGAGGGCGTGCCATCGCTGATGTAATCTATGGGCATTACAATCCAGGTGGCCGGCTCCCCATCACATGGTACCAAGCAGACTACGTACACCAGTTCCCCATGACATCAATGCCGTTGAGACCCATCGATGATTTGGGATATCCCGGAAGAACCTACAAGTTCTTCTCTGGCAAACCCCTCTTCCCCTTCGGTTACGGCCTGAGCTACACTAGTTTTAACTACACCTTAAAAACTGCAACCAAGAGCCTGGCGATCCACTTGGGGAAGTATGTACAATGTCGACAACTATCGTACGCTGAAAGTGTCAAACCACCCCCGTGCCCTGCCGCTCTTGTTTCTGATTTGAGTTGTGCTAAGACCTTTGAGATCGAAGTCATAGTGCAAAATGTCGGCACGATAGGTGGCAGCCATGTGGTCATGGTTTACACTGTGCCGCCTTCCGGGTTGTTAGGCATGCCCCTTAAGCAGCTCGTCGGGTTTCAGAGGGTGTTTGTGTCCGCGGGTGGCAGTGAGGTGGTGAAGTTTAAGCTGAATGGATGCCAGAGTTTCACTGTGGTGGAGGAGACGGCGTACCAAGTTGTGCCGGCTGGAGTAAGCACGGTGCTCATCGGGGACGATAAAGTGTCTGTTTCGTTTCCCCTTGAGCTGCAATTGCATTAT
>gnl_Ambtr_v1.0_evm_27.model.AmTr_v1.0_scaffold00057.26
ATGGCGAAATCGATACTTTTGGCCACGTTTTTCTCTCTCCTCATCGCGACAACTTTTCCGGCCATCGTAGAACCAGGCCCCTCCTTCGCTTGTGACGGACAAATGGGTTCGTTTCCGTTTTGTGACCGGTCACTGCCGATTAACGCCAGGGTTAGCGACTTAATCCGGCGGTTAACCTTGCCGGAAAAGACTAGGCTCCTGGTTAACAACGCGGAGGGGTTGGCGAGGCTTGGCGTTCCTCACTATGAATGGTGGTCGGAGGCTTTACACGGTGTGTCGAATGTGGGGCCCGGTACAAGGTTTGGCGGTAATGTTCCCGGTGCCACCAGTTTTCCTCAGGTCATTTTGACGGCTGCCTCTTTTAACTCTTCACTATGGGAAGAGATTGGTCAGGCAGTGTCAACTGAGGCCAGGGCAATGTACAATGAGGGGTTAGCTGGGCTAACGTTTTGGAGCCCAAATGTGAACATTTTTCGCGACCCGAGATGGGGAAGAGGACAGGAGACACCAGGTGAAGACCCGACTGTGGTGGGTAGGTACGCTGGTCGCTATGTTAGGGGCCTCCAAAATGCTTTTGATGCAAAGGATCCCAATCGCTTGAAAGTGGCAGCTTGCTGTAAACACTACACTGCCTATGACCTTGACAATTGGAAGGGCGTTGATCGATTCCATTTTGATGCCAAGGTGAGCAAGCAAGACTTGGAGGACACATATCAGCCACCCTTTGAGACATGCGTGGTTGAAGGGAGAGCTGCTAGTGTGATGTGTTCTTATAACCAGGTCAATGGCATTCCCACCTGTGCCGATCCTAACCTCTTAACCAAGACTATCCGGGGAGATTGGGGCCTCAATGGGTACATTGTATCCGATTGTGACTCGGTGGGTGTATTCTACGACTCGCAGCACTATACTGCTACACCTGAAGATGCAGCTGCCATTGCCATTAAGTCTGGTTTGGATTTAGACTGTGGACCTTTCTTGGCTGAACACACAGGGGAGGCCATGAGAAAAGGGAAAGTGAGTGAGAGAGATATAGACCAAGCCCTAACAAACACTTTCACCGTTCAAATGAGGCTTGGAATGTTCGATGGGAACCCGGCCGCTCAGCCTTTCGGGCAGCTTGGGCACAAGGATGTCTGCACCCCTCCACACCAACAGCTTGCCTTAGAGGCTGCTCGACAAGGAATCGTACTCTTAAAGAATCATCGGGCAGCGCTTCCCCTATTGCCAGCGCGGGTTCGCACAGTGGCTGTTATAGGACCTAATGCTGATGCAACATTCACCATGATCGGTAACTACGCAGGAGTTCCATGTGGGTACACAAGCCCTGTTCAAGGTATAAGGAGATATGCCAAGGCCATCTACCAACCTGGTTGCCGAGGCGTTGCATGCCCTACTACCGATCTATTTAGGCCTGCCATTGAAGCCGCACAGAATTCGGATGCAACCATTATGGTCATGGGATTGGATCAAAGCATAGAGGCAGAGTTGAGGGATAGAGAGGACCTTCTCTTGCCAGGACACCAGCAAGAGCTGATACAAAGTGTCTCCATGGCATCAAGGGGACCAGTGGTCCTGGTCTTGATGAGTGGGGGTCCAATTGATGTGTCCTTTGCTAAGGACAACAATAGGGTCCCAGGCATCATTTGGGCAGGGTACCCTGGCCAAGCTGGGGGGCAAGCTATTGCAGATATTGTATTTGGTCAATATAATCCAGGGGGGAAGCTACCAATGACATGGTACCCACAAGAATATGTCACCAAGTTACCAATGACATCCATGAACATGCGCCCCGATCCCTCGAAGGGCTACCCTGGAAGGACCTACCGATTCTACACGGGCAACACTGTGTACCCATTCGGCCATGGATCGAGCTATACCAAGTTCACAGAGTCAATAGCCCAAGCACCATCCATGGTCTCGGTTCCCCTCGACGGGAAACACGGGTGCTTCCGCAACGACACCGTGTCGTGCCAAGCGGTTAGGGTGTCTCACACTAGATGCAGTGGCTTGTTCATGAGCCTCCATATTGATGTCAATAACATTGGCCCCATGGATGGCTCCCATGTGGTGTTTGTATACTCCACACCTCCTCAAGGCCATGGAGCACCAAGCAAGCAATTGGTGGGGTTTAGGAGAATCCATCTCCCATCAAACTCTCAACAACAAGCTAGGTTTGATATTGATGTGTGCAGGGATCTCAGTATTGTGGATCAATTTGGCTTGAAAAAGCTGCCAATTGGGTCTCACCTCTTCCAAGTTGGAGAATTGACACATTCCGTTTCCCTACAGTTGATGAAAGTT
>gnl_Aquco_v3.1_Aqcoe2G277200.1
ATGGCTAGCTCTTTCATACCATTACCACCTATCTCTCTCTCTTTCTTCTTCTTCTTCATCTTCATTTTTCTCTTATCAGATGCAACTGCACTACGTGGTCCATTTGCATGTGACCCAAAAAATAGTGTTACAAATAACTTACCATTCTGTAAAATATCTTTGCCTATACCAGTTAGAGTCAGAGATTTAATCGGACGGTTGACATTACAAGAAAAGATTGGATTGTTAGTTAATAACGCTGCACCAGTTCCTAGGCTTGGTATTAAAGGTTATGAATGGTGGTCTGAAGCACTTCACGGAGTCTCTAATGTGGGTCCCGGTACTAAATTTGGCGGGCATTTTCTTGGTGCAACTATGTTTCCTCAAGTCATTACCACTGCTTCTTCCTTCAATGCCTCTCTCTGGGAGCAAATCGGACGGGTGGTATCAGATGAAGCAAGAGCAATGTACAACTGGGGAGATGCTGGCTTGACATTTTGGAGTCCAAATGTAAATATATTTAGAGATCCAAGGTGGGGTCGTGGGCAAGAAACTCCCGGTGAAGACCCAGTTGTAGCTGGTAAGTATGCCGCTAGCTATGTCAGAGGACTGCAAGGTTACGATGGTGACCGATTGAAGGTAGCAGCATGCTGTAAACATTACACAGCTTATGACCTTGATAACTGGAATGGCATTGATCGCTTCCACTTCAATGCCAAGGTTAGCAAACAAGACCTTGAGGATACCTTTGATGTTCCATTCAGAGCCTGTGTTTTGGAAGGAAAAGTTGCCAGTGTTATGTGTTCTTACAATCAAGTTAATGGAATTCCTACCTGTGCTGACCCTAGTCTTCTACGTAATACAATCAGAGGGGACTGGAAGCTTAATGGGTACATTGTGTCTGATTGCGATTCAGTTGGTGTTTTCTACGATAATCAACACTATACCGCTACACCGGAGGAAGCAGCTGCAGATGCCATTAAAGCCGGTTTGGATTTGGACTGTGGCCCATTTCTTGCAGTGCACACTGCAGGGGCCATAGAAAGAAGGTTATTGAATGAAGTGGACGTAAACAATGCACTTGTTAATACAATGACAGTCCAAATGAGGCTGGGTATGTTTGATGGTGAGCCATCTAGGCAGCCCTATGGACACTTAACTATATCAGATGTGTGCGCTGCAGCCAACAACCAACTCGCTCTTGAAGCTGCTCGACAAGGGATTGTCTTGATGAAGAATCGTGGTCCAACACTACCATTATCGACCCTTCGTCATCGCACAGTTGCAGTCATTGGACCCAATTCTGATGTCACTGTTACCATGATTGGAAACTATGCAGGTGTTGCATGTGGATACACTACACCAGTACAAGGGATAGCAAGATACGTTAGGACAATTCATCAAGCCGGATGTAGAGACGTTGCATGCACGGACAATCGGCTATTTGGTGCAGCAGAAAATGCAGCACGACAAGCCGATGCAACAGTCTTAGTGATGGGGTTGGATCAGTCAATCGAAGCCGAATTCAGAGACAGGGCAGGGCTTCTTCTCCCAGGTCGTCAACAAGAACTTATTTCTAGGGTTGCTATGGCTTCCAGGGGTCCTACAATTCTTGTGTTAATGAGTGGAGGCCCAATTGATATATCATTTGCTAAAAATGATCCACGAATTGCTGGAATCATATGGGCTGGTTACCCTGGCCAGAATGGTGGTACAGCCATTGCTGATGTCTTATTTGGACAAACTAATCCAGGTGGCAAGCTTCCAATGACTTGGTACCCACAAAGTTACTTGGCAAAGGTACCCATGACTATTATGGGTATGAGAGCAGATCCAGCAAGAGGATACCCAGGTAGAACATACCGATTTTACAAAGGCCCAGTTGTCTACCCATTTGGTCATGGAATGAGTTACACCACTTTCACCCACACCATTGCCCATGCACCAACTATAGTTGCAGTACCACTTGACGGCAGACGTGCTGGAAACTCGACTTTAAGCTCAGCAGTAAGGGTCACACATGCTAAATGCAACAGGCTTTCGATTGGTGTACATGTTGACGTAAAGAATGTTGGTTCTAGAGATGGATCGCATACGCTATTAGTATTTTCGCATCCGCCTGCAGGACATTGGGGCGAACACAAACAACTAGTGGCATTTGAGAAAGTACATGTACCAGCAGGGTCTCAACAACGAGTAAAGATTGGGATACATGTTTGCAAGTCACTTAGTGTTGTGGACAAAAATGGTATTAGAAGAATTCCAATGGGTGAACATAGTATTCATGTTGGAGATGTCAGGCATTCCTTCTCTCTTCATGCAGCAAATCTGGCTGAAATCAAAACA
>gnl_Aquco_v3.1_Aqcoe6G050400.1
ATGGTTTATACAAGAAACAGAGCAAAATGCTCTGTTTTCATATTGATTGTTTTGTTTTTAATTCTTCTTATTGAAAATGGTGTTTTATGCCAATCTCCTGTTTTTGCCTGTGATATTGGCAAGAATCCAAGTTTGGGTAGTTTTGGATTTTGTAATTCTTCATTGGATATAGCATCAAGAGTAAGTGATTTGGTTCAAAGACTTACATTACAAGAGAAAATTATTAATTTGGTTGATAAAGCTGGAGCTGTTAGTAGACTTGGAATACCAAGTTATGAATGGTGGTCTGAAGCTTTACATGGAGTTTCTTATGTTGGTCCTGGAACTAAATTCTCTAGTGTTGTTCCTGGTGCTACTAGCTTTCCTCAAGTAATCCTTACTGCTGCTTCTTTTAATGCATCTCTCTTTCAGGCTATTGGGAAGGTGGTTTCCACTGAAGCTAGAGCAATGTACAATGTAGGCTTAGCAGGATTAACATTTTGGAGTCCAAATGTAAATATATTTCGAGACCCCAGATGGGGAAGAGGCCAAGAGACTCCTGGAGAAGACCCATTGCTTTCAAGCAAATATGGAGCTGGTTATGTCAGAGGCTTACAAGAAACTGATAATGATCCAAATCGGCTCAAGGTTGCTGCTTGTTGTAAGCATTATACAGCTTATGATGTCGATAACTGGAAAGGCATTGATCGATACCACTTCAACGCTGTGGTTAATCAACAAGACTTAGATGATACATATAATGTTCCATTCAAGAGCTGTGTAATTGATGGGAATGTGGCAAGTGTGATGTGCTCTTACAATCAGGTCAATGGCAAACCGACCTGTGCGGACCCAGACCTCCTTTCCGGAGTCATTCGAGGCGAATGGAAGTTAAATGGCTACATAGTATCAGACTGTGATTCTGTGGATGTGCTGTATTCTTCCCAACATTACACTAAAACCCCAGAAGAGGCTGCTGCCGTTTCTATAAAAGCAGGGCTGGATCTAGATTGTGGAACTTTCTTGAGTCAACATACTGAAGCAGCAATAAAGGGTGGACTTGTGAATGTATCAGACATTGATAGGGCAATTACAAACAATTTTGCCACATTGATGCGTCTAGGATTCTTTGAAGGTGATCCTACAAAGCAACCTTATGGAAAACTTGGACCAAAAGATGTATGTACTCCTGACCACCAGGAACTTGCCCGTGAAGCTGCAAGACAAGGGATTGTCTTGTTAAAGAACACTGCAGGATCCTTACCGTTGTCTCCAACAACCATCAAGTCCTTGGCGGTTATTGGACCCAATGCCAATGTCACCAAAACCATGATTGGCAACTATGAGGGTACTCCATGCAAGTATACAACCCCTCTACAAGGCTTAACAGCTGTGGTTCCTACTCTGTATTCACCTGGCTGCGCTAATGTAGCATGTGCCACTGCCCAAGTAGATGATGCAAAGAAAATTGCAGCCCAAGCAGATGCCACAATTTTAATAGTTGGCATTGATCTATCAATCGAGGCAGAGAGTCTCGATAGAGTAGACCTTCTTCTACCCGGTCAACAGACACTTCTAATCAATGAGGTTGTTACGGCTTCCAAAGGACCTGTAATTCTTGTTATAATGTCTGGTGGAGGATTTGATATCACCTTTGCCAAAAGCAATACTAAGATTACTAGTATACTATGGGTCGGTTACCCTGGCGAAGCTGGTGGTGCCGCAATTGCAGATGTGATTTTTGGTTACTTCAATCCAAGTGGAAGATTGCCCAATACATGGTATCCACAAGAGTTTGCAGAAAAGGTCAACATGACAAACATGAATATGAGACCGGATCCTGCTACTGGATATCCTGGGCGAACTTACCGTTTCTACACAGGTGAAACCATATACGAATTTGGAGACGGTCTAAGCTATTCCCCATTCAATCACCGTCTTGTTAAAGCACCTACATTAATATCAGTTCCCCTAGAAGAAGGTCACACATGTCGCTCCGAAAGTTGCCAAAGCGTTCAACTTGTTGAGAGCCATTGCCAAAATTTGGCTTTTGATATTCATTTAGGAGTTAAGAACATGGGAAGCATGGCAGGAAGTCATACAGTTTTCTTGTTCTCTTCTCCTCCAAATGTTCATAACTCTCCCAAGAAGCACTTGTTAGGATTTGAAAAGGTTCACTTGACATCCCAAAGGGAAGAACTGGTGAAGTTCAGAGTTGATGTGTGTAAGGATTTGAGTGTGGTTGATGAGTTTGGGAGTAGAAAAGTTGCTTTGGGTTTGCATGTTCTTCATGTTGGTGACTTGAAACACCCTTTGAGTATAATGATT
>gnl_Aquco_v3.1_Aqcoe4G091400.1
ATGGAGAAGATCAGTATCTTATTTCTTTCTCTTTGTTTCTTGTTAGTTACTAGTAATGCTTATAGAGCAACTATGTTTAGATCATCATCTTCTTCTACTTCCTTTTCCCCATCTCCATCTCCATCTCCAACACCATCATCTCCTTCTGACAATTCTCCTTTTGCATGGAAAAATGGTAGTTCTGTTTGTAATCCTGGGAGGTTTGAAAGCTTAGGTTTGGATATGGAAAAGCTAGGATTCTGCGATAAGTCTTTACCATTTGAGGTTAGAGCAAAAGAGCTTATTGATAGAATGACATTAGATGAGAAGATTGGTCAGCTAGGTGATATAACATATGGAGTTCCTAGACTTGGACTTCCTCAATATAATTGGTGGTCAGAGGCACTTCATGGAGTTTCTAATGTTGGGCATGCTACATTTTTTGACAATACTACTGTTCCTGGTGCAACTAGCTTTCCAACTGTTATTCTCACTTCGGCATCTTTCAATGAATCATTATGGAAAAGAATTGGACAGGTTGTTTCGACAGAGGCAAGAGCAATGTACAATCTAGGAGTTGCAGGGCTTACATTTTGGAGTCCAAATATTAATGTAGTAAGGGATCCAAGATGGGGGAGAACCTTAGAAACACCTGGAGAAGATCCATTTGTTGTTGGTACTTATGCAGTTAACTATGTTAGAGGACTGCAAGATGTCGAAGGATTCGAAAATCCATCAGACTTGAACTCTAGGCCTCTGAAGGTCGCTGCATGTTGTAAGCATTATGCTGCTTATGATGTTGACAACTGGTTCGGTGTTGATCGTTACCATTTTAATGCCAAGGTTACTGAGCAAGATATGACAGAAACTTTTCTTGCTCCATTTGAGATGTGTGTCAAGGAAGGGGACGTCAGTAGTGTTATGTGCTCATACAACCAAGTCAATGGCATTCCAACTTGTGCAGATCCGAAGCTACTGAAACAAACAATTAGAGATGAATGGGGACTTCACGGGTATATAGTCTCTGACTGCGATTCAATTGAAGAAATTTACAAGCATCAACAATGGCTTACAGATACACAAGAAGAATCTGTTGCCCAAGTGCTCAAAGCTGGATTGGATCTGGACTGCGGAATGTACTATACAAATTTCACAAAGAATGCGGTGGTGAAAGGGAAAGTGAGAGAGAGGGATATTGATAATGCTCTAAGGAACCTATACGTTGTACTTATGCGGCTTGGATTCTTTGATGGTAGCCCTTTATTCGAATCATTACACAAAGATGATATATGCTCTGAAGAACACATTGAATTAGCGGCAGAGGCAGCTAGAGAAGGAATTGTTCTTCTTAAGAACGATAACTACTCATTACCTTTGAGACCGGAGCTATATAAATACAAAACCATTGCAATAATTGGTCCTCATGCTAATGCGACCGATGCCATGATCGGTAACTATGCAGGAGTTCCTTGTAGACACACAAGTCCTCTAGATGGATTCAATGGCACTACCAATGTGATATTTGAACCTGGATGTCTTGACATAGCCTGCAAGAATGAGACACATATCTTCAAAGCAATGCAAGCTGCAAAGAAAGCAGATGCTACTATAATTTTTGCAGGGATAGACTTGTCAGTGGAGGCAGAGAGCTTGGACCGTGTTAACCTGTCACTCCCTGGATACCAAGAACAATTGATTAATCAAACTGCCATGGCTGCCAAAGGTCCTGTTATTCTTGTTATCCTCAGTGCTGGAGGTATCGATATTGGTTTTGCCAAGGGTAATCCTAGTATCTCATCTATAATTTGGGCTGGATATCCTGGAGAGGAAGGAGGAAAAGCCATTGCAGATGTTATTTATGGAAACTACAACCCCGGAGGAAGACTTCCTGTTACATGGTTTGAAGCAAACTACGTTGATCAGCTGCCTATGACATCGATGCCACTAAGGCCAATTGATGAATTGGGCTATCCTGGTAGAACCTACAAATTCTTCAATGGATCGACAGTCTATCCTTTTGGTTATGGACTGAGCTACTCAACATTCAATTATACACTACCTGCGTCAAAGAGAGCGATGAATCTGAAGCTTAGCCGACACCAACACTGTCGCAACCTGAACTACACTGATGGTGCTTACAGGCCTCCTTGTCCTTCTATACTAGTTGATGATATTCAATGTAAGGATGAGTTTGCTTTTGATGTTCAAGTTCAAAATAATGGAAACATTGATGGGAACCATGTAATCATGGTCTACTCCAAGCCTCCTAACAACATCGTTGGTACTCACCTCAAGAAAGTTATAGGATTCAAACGGGTTGCCATTCCTGCAAGAGAAAGTCAGACTGTAAACTTCAAGTTCAACATTTGTAAGAGCTTGGGCATTGTGGATTTTGCTGCAAATCACGTCGTACCTTCTGGGGAGCACACAATCATACTTGATAATGGAGTTGATGCTACTACATTCCCTCTTCACATCTACCTTGCAAAGGAC
>gnl_Aquco_v3.1_Aqcoe4G091500.1
ATGAAAAAGCTAGGATTCTGTGATAAGTCTTTACCATTTGAGGTTAGATCGAAGGAATTAATTGATAGAATGACATTAGATGAAAAGATCGGTCAGCTTGGTGATATAGCATTGGGAGTTCCACGTCTTGGACTACCTCCGTATAATTGGTGGTCAGAAGCACTTCATGGTGTTTCTAATGTTGGGCATGCTACATTTTTTGATAATGCTACTGTTCCTGGTGCAACTAGCTTTCCGACCGTTATTCTCACTTCCGCATCTTTCAATGAATCATTATGGAAAAGAATTGGGCAGGCTGTTTCGACAGAGGCAAGAGCAATGTACAATCTAGGAGTTGCGGGGCTTACATTTTGGAGTCCAAATATTAATGTAGTAAGGGATCCTAGATGGGGAAGAACATTAGAAACACCTGGAGAAGATCCATTCGTTGTTGGTACTTATGCAGTTAACTATGTTAGAGGACTGCAAGATGTCGCTGCATGTTGTAAGCATTATGCTGCTTATGATCTAGACAACTGGTTGGGTGTTGATCGTTATCATTTTAATGCCAAAGTTACTGAGCAAGATATGATCGAAACATTTCTTGCTCCATTTGAGATGTGTGTCAAGGAAGGCGATGTTAGTAGTGTTATGTGTTCATATAACCAAGTCAATGGCATTCCATCCTGTGCAGATCCAAGGTTATTGAAACAAACAGTCAGAGATGAATGGGGTCTTCATGGCTATATAGTCTCCGACTGTGATTCGATTGAGGAAATTTACAAGCATCAACAATGGCTCTCTGACACACAAGAAGAAGCTGTTGCCCAAGTGCTCAAAGCTGGATTGGATTTGGATTGTGGAATGTACTACACAAACTTCACAAAGAATGCGGTCCTGCAAGGGAAAGTGAGAGAGGGGGATATTAATAATGCTCTAAGGAACCTATATGTGGTGCTTATGCGACTTGGATTCTTTGATGGTAGCCCTGTGTTCGAATCATTGCACAAAGATGATATATGCTCTAAAGAACACATTGAATTAGCGGCGGAGGCAGCAAGAGAAGGAATTGTTCTTCTTAAGAACGATAACGATACCTTACCTTTGAGACCTGACCATTATAAAGAGAAACATATTGCTATAATTGGTCCTCATGCTAATGCTACCGATGCTATGATCGGTAACTATGCAGGAGTTCCTTGTAGATACACAAGTCCTCTGGATGGATTCAACGACACTACCAATGTGATATTTGAACCTGGATGTCTTGACGTAGCCTGCAAGAATGAGACACATATCTTCAAAGCAATGCAAGCTGCAAAGAAAGCAGATGCTACTATAATTTTTGCAGGTATAGACTTGTCAGTGGAGGCAGAGAGCTTGGACCGTGTTAACCTGTCACTCCCTGGATACCAAGAACAATTGATTAATCAAACTGCCATGGTTGCGAAAGGTCCTGTTATTCTTGTTATCCTCAGTGCTGGAGGTATCGATATTGGTTTTGCCAAGGGCAATCCTAGTATCTCATCTATAATTTGGGCTGGATATCCCGGAGAGGAAGGAGGAAAAGCCATTGCAGATGTTATTTATGGAAACTACAACCCCGCAAACTACATTGATCAGCTGCCAATGACATCAATGCCACTAAGGCCAATTGATGAACTGGGTTATCCTGGTAGAACCTACAAATTTTTCAATGGATCGACAGTTTATCCTTTTGGTTATGGACTGAGTTACTCAACATTCAATTATACACTACCTGCTTCGAAGAGAGCGATGAATATCAAGCTAAACCAACATCAACAATGTCACGACCTGAACTATACTGATGGTGCCCACAGGCCTCCCTGTCCGTCTATACTAGTTGATGATATGCAATGTAAAGATGAGTTTAATTTCGATGTTCAAGTTCAAAATAATGGAAGCAGTAAAGGGAACCATGTAATCCTCGTCTACTCCAAGCCTCCTAACAACATCATTCGTACTTACCTCAAGAAGGTTATAGGATTCAAACGGGTTGCCATTCCTGGAAAGGGTAGTCAGACTGTGAACTTCAACTTCAATATTTGTAAGAGCTTGAGCATTGTGGATTATGCTGCAAATAACGTCGTACCTTCTGGGGAGCATACAATCATACTTGATAATGGAGTTGATGCTACCACATTCCCTCTTCACATCTACCTTACAAAAGACTAT
>gnl_Aquco_v3.1_Aqcoe1G113500.1
ATGTTTATCCAATTGAGATTGTTGTTGAGCTTTGGGATTTTCATTATTCTTATCACCTTCTCCCAAGCAATCAAAACATACCCACATACCCAATACCCCTGCAAGCCACCAGATCACCATTCCTACGCATTTTGCAACACTTCCTTACCCATCTCAACAAGAGCTCAATCTCTCATTTCCCTCCTTACCCTCCCTGAAAAGATCACCCAACTCTGTGATAATGCCTCATCTATAGCGAGACTCGGCATTCCTGCATATGAATGGTGGTCTGAATCATTACATGGGATAGCTACTAATGGTCCTGGTGTTTCTTTCAATGGAACTATTCCTTCTGCCACTAGCTTCCCTCAAGTGCTTGTTACTACAGCTTCTTTTAATAAAAGTTTATGGTTTTTTATTGGAGCGGCGACTGCCGTGGAAGCAAGAGCAATGTACAATGTGGGTCAAGCTGGATTGACATTTTGGGCACCTAATATTAATATATTTAGAGATCCTAGATGGGGAAGGGGGCAAGAGACACCAGGCGAAGATCCTATGACCGCGGCAGCCTATGCAGTAGAATACATAAGGGGATTCCAGGGAGAGAATTGGAATGGTGGTGGTGGAGACAACAGAGATAGATTTGGTAAAAAGAGAGTGTTGGCAGGGTCTGGGGACAGTGCTGGTAGTGAGTTGATGCTTTCTGCCTGTTGTAAGCACTTAATTGCTTATGATCTGGAGAACTGGAAGAGCTTCACTAGGTATAACTTCAATGCTGTGGTTTCAAATCAAGATATGCAGGATACTTTTATGCCACCATTTCGAAGTTGCGTTGAAGATGCTAAAGCAAGCTGTTTGATGTGTTCTTACAATGAAATTAATGGGGTCCCTGCATGTGCAAACAAGGATCTCTTGCAGCAAGCTAGACTAGAATGGGGTTTCAAAGGATACATTGCCTCTGATTGTGATGCTGTAGCAACTGTTTATGAGTATCAGCATTACGCACATTCGGCAGCTGATGCTGTTGCAGATGTTTTAAAAGCAGGAACGGACATAAATTGTGGAACGTATATGCTTCTAAATACTCAGTCTGCAATTGAACAAGGAAAGGTGCAAGAAGAGGACATAGACAGAGCACTTTACAATCTTTTCTCAGTTCAACTGCGTCTTGGACTGTTTAACGGAAATCCCGCAAAGGGGAAATATGGAAAGTTGGGACCTCATAATGTATGTACTAAAGAACACAGGGAACTTGCACTGGAAGCAGCAAAGCAGGGCATTATACTCCTAAAGAATGATAGGAATTTCTTGCCACTAAAAAAGACGAGTGTTGCCTCACTAGCCGTCATTGGTCCTACAGCAAATGGTACAAGCAACTTGGGTGGCACATATACAGGTATACCTTGCGATGCCAAGAGCTTTCTGGACGGATTTCAGGCGCACACGCAAATTGTATACTACACTGCTGGTTGCATTGACGTAGCATGCCAATCTACTGATGGTTTTGCAGAAGCAGTTCGTATTGCCCGAATGGCTGATGTGGTGGTTGTGGTTGCTGGTTTGGATTTGTCTCAGGAAACCGAAGACCGAGATCGGGTGAGCTTATTGTTGCCTGGTAAACAGATGGACCTTATTGCAGCTGTTGCCGTTGCAAGTAAAAGACCTATGGTACTGGTCCTTACAGGTGGAGGCCCGATTGATGTCTCATTTGCTAAAGAAGACGCCAGAATTGCAAGCATTCTGTGGGTTGGATATCCAGGTGAGGCTGGTGGCCTAGCTCTCGCCGAAATTATATTTGGAAAATACAATCCAGGAGGACGACTTCCCATGACTTGGTATCCTGAGTCATTCACCAGTGTACCAATGAACGATATGCGAATGCGATCTGATCTTTCACATGGTTATCCTGGACGAACTTATAGGTTTTACACTGGTGAAACAGTTTACGAATTTGGCTATGGTTTGAGCTATAGCAACTATAATTATAAACTTATATCAGCACCCAACAAAATAAGCTTGTTGGGGTCATCCATTGAGACAGATTTCAGTAGCATAGTATACCACAGCAAAGAGGAGATTGATTATATCCACATTGATCAGGTACCATCGTGTGACGCACTTAAGTTTTACTCCCATATCTCTGTGATGAATAATGGGAACATGAGCGGGAGCCATGTGGTAATGTTGTTCTCTAGACAACCCAGAATGTTCAAAGATGCTCCACAAAAGCAGTTAATTGGATTCAATAGGGTACATACTGAATCCTCTGGAGCTACTGAAACAAGCTTTTTAATAGAACCTTGCAAACATCTTAGCACAGTAGATAAGCATGGAATCAGGATCTTAAACTTAGGCAATCATATTTTGATGATGGAAGGCTTTGAACATTCTATTTCCATTGATATCCAA
>gnl_Aquco_v3.1_Aqcoe5G100900.1
ATGAAGAAGCATGTAGTCTTAGCTTTGTGCCTCTTAGTTCTTCTAATGAACCCAGATTCCACACAACAATATGCCTGCGACAAGCGCACAAGTAAGACCAGTGAATTCCCATTTTGTAATACATCTTTGCCTTATGATGTTCGCGTCAAAGACCTTGTGGGACGGCTTACCCTTCAAGAGAAGGTTCAACAACTAGTAAACAAGGCCACTGGTGTATCAAGACTTGGTGTGCCAGGGTATGAGTGGTGGTCTGAAGCACTTCATGGTGTCTCAAATACTGGTCCTGGGGTAATTTTCAATGCCACTGTGCCTGGTGCAACTAGTTTCCCAGCAGTGATCCTATCTGCGGCAACATTTAATATGTCTTTATGGTATGAAATGGGTCGTGTTGTATCAACAGAGGCTCGTGCCATGTACAATGTTGGTCAAGCCGGGTTGACATACTGGAGCCCAAATGTCAATGTCTTTCGTGATCCGAGATGGGGTAGAGGTCAAGAGACGCCTGGGGAGGATCCATTGGTGGTCTCCAGATATGCTGTGAATTATGTCAGGGGTCTCCAGGAGATGGAAAAAGACGGAAACTCAAGTAGCGACAAACTCAAAGTTTCTAGCTGTTGCAAGCATTATACTGCTTATGATGTCGATAACTGGAAAGGCATTGATCGGTTTCATTTTGATGCAAAGGTAACATTGCAAGACATGGAAGATACGTATCAATCACCATTCAAGAGCTGTGTGGTGGAAGGACACGTCAGTAGTGTGATGTGTTCATATAACAGAGTGAATGGTGTTCCCACTTGTGCTGATGCAGACCTCTTGAAAGGTGTTGTTAGAGGCCAATGGGGTTTAGATGGATACATTGTTTCTGACTGTGATTCAGTTGAAGTGTTCTATAACTCGATCCATTACACTGCTACACCTGAAGATGCCGTCGCAGTAGCTCTAAAAGCAGGTCTTGACATGAACTGCGGGACTTATTTGGGCAAGTATACAGAGAATTCGGTCAAGTTGGGAACAGTAGAAGAATCAGTAGTAGACCAAGCTCTAACAAATAACTACATTGTTCTAATGAGATTGGGTTACTTTGATGGCGACCAAACACAACATCCATTTGGAAAACTAGGCCCTGCAGATGTATGCACAGATGGTAACCAGAAGTTAGCTCTTGAAGCTGCAAAGCAAGGCATAGTTTTGTTAGAAAACAATGGCACCCTCCCTTTGTCACCTAACACCACCAAGACCATAGCAGTTATCGGTCCCAACGCTAATGCTAGTCAAGTCATGTTAAGCAACTATGCAGGTATCCCTTGTGGATATATTACTCCTTTACAAGGACTAAAGAAATATGCCTCTGTGACTTACCAGCCAGGTTGCGCCAATGTAAGCTGTAGTGATGAAAGTTTGATTGATTCAGCCGCTAAAGCTGCATCTACAGCAGACGCAACAATACTGATTGTAGGTCTTGATCAATCTATTGAAGCTGAAGGGTTAGATAGAGTGAACTTAACCTTACCAGGACTCCAAGAGAAACTTGTCATGCAAGTAGCAAATGCAACACCTGGACCTACTATATTAGTTATCATGTCAGCAGGTCCTGTTGATGTGTCGTTTGCAAAGAATGTGAGCAAAATAGTAGGAATCCTGTGGGTAGGTTATCCTGGTCAATCTGGGGGAGAAGCCATAGCTCAAGTCATATTTGGCCATTATAATCCAGGTGGAAGGTCGCCGGTCACTTGGTATCCACAAAAGTATGTCGATGAATTACCATTGACAGACATGAACATGAGAGCTAATAGAACAAGAACGTTTCCTGGAAGAACATATCGATTCTACACCGGCCAAAGCATCTACTCATTTGGGCATGGACTAAGTTACTCCACATATTCCAAGTTTGTAAAATCAGCTCCTACTACCGTAAGTGTTCCCTTAAAGTCTTCTCTCATGCTTGATCCACACAACACACTCCTCCCCAACACCATCACATCAGCCACAAATGGACAAGCAATCAATGTATCCAAAGTAAATTGTGAAGGACTACAATTTGATGTTGAAATCGGGATAAAGAACGTTGGCACAATGGATGGATCTCATGTGGTTTTAGTCTTTTGGAAGCCACCCACTTCAGATGCAGTTAAAGGATCTCCAAATAGGCAGTTAATAGCCTTTGATAGGGTTGACGTGAAGAGTGGGAAGGCTGAGACTGTGAAGCTTAAAGTAGATGTGTGTAAAGATTTGAATGTGGTCGATGAACACGGTCAGAGGAAGTTGGTTTTCGGACAACATGCACTTGTAGTTGGTGCCTCAAGTGAACACCAAGTCAGACACCATTTCTATCTTAAGCAGCTTACAACTGAAGAAGCCATGTTATCTATGTAC
>gnl_Aquco_v3.1_Aqcoe5G395400.1
ATGCCAAGTAAGTTTCCATTTTGTGACAGAAGTTTACTACATCGTTTTCGAGCTGTGGATTTGGTGAGTCGAATGACACTGGAGGAGAAGGTGGCTCAACTTGGGGACTGCGCTGCAGGTGTGCCTCGCCTTAATCTCCCACATTACAATTGGTGGTCAGAAGCTCTGCATGGAGTTTCAGATGTGGGAAGGGGGACACATTTCGATGCTATGACTCCTTCTGCAACCAGCTTTCCTACTGTTATTCTTACTGCAGCTTCCTTCAATGAGACTTTATGGAAACAAATTGGCGTGGTTGTTTCGGATGAGGCTCGAGCAATGCACAATGTAGGATTATCAGGATTGACATTTTGGAGTCCAAATGTTAACCCAGTTAGGGATCCAAGGTGGGGTAGAATAACTGAAACACCAGGTGAAGACCCATTTGTGATTGGCAAATATGCCGTTAATTATGTTAGAGGCCTGCAAGACGTAGAAGGATATACAAATATTGCTGATCCAAATGGAAGACCCCTAAAGGTTGGAGCTTGTTGCAAGCATTATGCAGCTTATGATGTTGACAAATGGAATGGTGTAGATAGATTACATTTTGATGCTCAGGTGACCCAGAGGGATATGGTGGAAACCTTTTTGTATCCATTTGAAATGTGTGTGAAAGAAGGAGACGTCGTCAGTGTTATGTGTTCATACAATAAAGTAAATGGTATTCCTACTTGTGCAGATCCAAGCCTAAATTCTATTGTCAGGGAACAGTGGGGACTTCATGGGTACATAGTGGCTGATTGCGATGCAATTGACACAATTGTTACTGGCCACCATTATAACAACTCTTTTCCAGCTGCGGTTGCACAGTCTCTCATGGCTGGGCTTGATTTAGATTGTGGAATCACATCTCCTCAGAATGCATTAGAAGCAGTACAAAAAGGGTTGGTTCAGGAGGCTAAAATTGACGAAGCCCTTCAGAATCTGTATGTTGTATTGATGCGGTTAGGGTGGTTTGATGGTAGCTATGGAAATTACAGTAGCTTAGGAAGAAGTGATGTTTGCAAACCAGAAGCCATCGAATTAGCAGCAGAGGCAGCTAGACAAGGCATTGTTTTGCTCAAGAATGATAAATACACTTTGCCATTCAATTTCATAAGTAAAAAACCCACATTAGCTGTACTAGGACCTCATGCGAATGCAACATATGCCATGATTGGGAATTATGCGCTAAAGAATCCGTGTCGATTTTCAACACCCCTTGGTGCACTTGGAAAGTATGGGACTGTGAAGTATGCCCCCGGATGTTTAGACGTAAAGTGTCCAAATATTGATGGAATTGCTGCAGCAGTTGAAGCTACAAAAGGTGCAGATGCAACAGTTTTGTTAGTAGGACTAGACTTATCTATTGAGGCGGAGGAATTAGACCGTGCTGATTTAAAGCTTCCAATCAATCAAGGGACACTTATCGATTCAGTGGTCAGTGCATCTACTGGTCCTGTGGTTTTAGTAATTATGTCAGCTGGAGGTATTGATATTTCAGCCTTTAAGAACAACCCCAAGGTTCCTGCTATTGTTTGGGTTGGGTATCCAGGTGCTGAAGGTGGTCAGGCCATCGCGGATGTCTTATTCGGACACTATAACCCTGGTGGACGACTTCCGGTAACTTGGTACCCAACAGAGTATACATCACTGCTCCCTATGACTTCAATGCAGCTTAGATCAAACCCTGAGTTAGGCTATCCAGGAAGAACATACAAATTTTATAATGGAACCACCATATATCCATTTGGCTATGGATTGAGCTATACAAAATTTAAATACACCATATCTGCTCCAAAATCAGTTTCATATGATCTCGAACGGTTACGAGGAATCTGCAAGCCAATTGAGTCATCCATAAAATTATTTCCGGAATGCCAATCGATCCTAGTTCGGAAGTACTCGAAATGCGACCAGAAGGTGACAATTGTTGTAGGGGTGATCAATACAAGAAAAATGGATGGATCACATGTGGTACTATTGTATTCAGTACCACCATCTGATATCATTGGAGCACCAATAAAAAGACTTGTTGGATTTCAAAGAGTGTTTATAAAGAGTGGAAAATATGTTCAAGTAAGATTTGATTTAAATGGTTGCAAGAGCTTTAGCATTATTGATAAAGATGGTAATGAGTTGTTACCTGCTGGAGAACATTCACTTGTTGTTGGAGATGGTTATGAAAAAATCTCCACCAAGATTTCATTTAATTTTACTAATATCAAT
>gnl_Aquco_v3.1_Aqcoe5G262800.1
ATGAAGCTACAAACATTCTCTCTTCTTCTCATAACACTCACTTACTTATCCCTTCTTTTCATTTCATCATCTATTGCAATCCAACCTCCATTTGCTTGTGATACATCAAATTCATTAACTAAAACATTCCCATTTTGCAAAACTTCATTACCTATTAACCAAAGAGTTCATGACCTTATTTCTCGTCTTACATTAGATGAGAAAATCTCTCAACTTGTTAACACTGCTCCATCTATTCCAAGACTTGGTATACCTCGTTATGAATGGTGGTCAGAAGCATTACATGGTGTATCTTACACAGGACGTGGAATTAGATTCAATGGGACTATTCACTTTGCTACTAGCTTCCCTCAAATCATTCTTACTGCTGCTACTTTTGATGCTCAACTTTGGTACCGGATTGGCCGTGCAATTGGGATAGAAGCAAGAGCAGTGTATAATGCAGGACAAGCAAATGGGATGACATTTTGGGCACCAAATATAAATATATTTAGAGATCCAAGATGGGGTAGAGGTCAAGAAACACCAGGTGAAGATCCAATGGTTACAGGTAAATATGCAGTTTCATATGTAAGAGGAATACAAGGTGATTCATTTCAAGGTGGAAAACTTGGTGATGAAAGTCTTCAAGCATCAGCTTGTTGTAAGCATTTTACTGCTTATGATCTTGATAATTGGAAGAACACTACTAGATATGTCTTTGATGCTCGTGTCACTGTGCAAGATTTGGCTGATACATATCAACCTCCATTCAGGAGATGTGTTGAAGAGGGAAAAGCAAGTGGGATAATGTGTGCATATAATAGAGTTAATGGTATCCCAAGCTGTGCAGATTATAATCTTCTATCAAAGACAGCAAGAGGACTATGGGGCTTCCAAGGGTACATCACTTCGGACTGTGATGCAGTGTCCATCATCTACGATGCTCAAGGATATGCTAAATCACCTGAAGATGCTGTTGGAGATGTGCTTAAAGCTGGCATGGATGTCAACTGTGGTTCCTACTTGCAGAAACATACCAAATCAGCAGTTCAAAAGAAAAAAGTAACTGAAAATGATATCGACCGAGCTCTTACAAACCTTTTCTCAATCAGAATGAGATTGGGACTCTTTAATGGAAACCCAGTCCAAAACCCCTTTGGGAACATTGGTTCAGTCGAAGTCTGCTCACAAGAACATCAGGATATAGCTCTTGAAGCTGCTCGCAATGGCATTGTTCTTTTGAAGAACTTAGCCAAGTTACTGCCACTGTCCAAAACCAAAACCAAGGCAATTGGTGTCATTGGCCCTAATGCTAATGTTGCTCTAACTCTTCTAGGAAATTATGCTGGTCCTCCTTGTAAATCCATTACAGCGTTACAAGCATTACAGAGATACACTGAAAATGCATATTATCACCCTGGTTGTGATTCAGTTGCATGTTCTTCGGCTTCAATTGGAGAAGCAGTAAAATTGGCAAAGTCTGTAGATTATGTAATCTTGATTGTCGGTTTGGATAAAACACAAGAGAGGGAGTCACAAGATAGAGAGGAATTAGTACTCCCTGGAAAGCAACAAAGTCTCATTCAAAGTGTTTCCAAGGCTGCAAGGAAGCCTGTGATCTTGGTGATCATGAGTGGAGGTCCTGTTGATATTACATTTGCAAAATATGATCGGAATATCGGAAGCATCTTGTGGGTTGGTTATCCTGGTGAGGCTGGAGGAGTCGCACTAGCTGAGATCATCTTTGGAGACCATAATCCAGGTGGGAGATTACCCATGACTTGGTATCCACAAGCTTTCACCAAAATACCAATGACAGACATGAGAATGCGACCTGACACAGTATCTAGCTATCCTGGACGCACATACCGATTCTATGAAGGTAGAAAAGTGTTCAAATTCGGTTATGGTCTCAGCTACTCAACCTACTCCTACAAATTCCATCCTGTTAATAAAAAACAACTCTACTTAAACCAATATGGAAATCCTGAGGCAGTTCAAAGCAAGGATTCCGTACGCTATCTATCTGTCTCAGAAATGGGAACTGAAAACTGTGAGAAGCTGAAGTATTCAACTACTATTAGAGTTAAAAATCTCGGGGAGATGCCAGGCAAGCATCCAGTATTGCTCTTCATAAAACCTTCCCAAAATCGACCTGGGAGCCCATTAAAGCAGTTGGTTGGATTTCAAAGTGTACAGTTGAAGGCAGGGGAAAGAGCGGACGTGGAGTTTGTTTTAAGCCCTTGTGAACACCTAAGTAGAGCAAATGAAGCCGGGTTGATGGTAATGGAGGAAGGGTCTTACTTCTTGGCTGTAGGAGATGAGAAGTCCCAGCTCACAGTTTCTTTC
>gnl_Arath_TAIR10_AT1G02640.1
ATGATTCTCCACAAAATGGCGTTCTTGGCCGTTATTCTCTTCTTCTTGATAAGCAGCAGCAGCGTTTGCGTTCATAGCCGTGAAACGTTTGCTTGCGATACAAAGGACGCAGCAACAGCTACACTGAGATTCTGCCAGCTTTCAGTTCCTATACCGGAGAGAGTCAGAGATTTGATCGGACGGTTGACATTGGCCGAGAAAGTGAGCTTGTTAGGGAACACTGCGGCGGCGATACCACGTCTAGGAATCAAAGGGTACGAGTGGTGGTCGGAGGCTTTACACGGCGTTTCAAATGTGGGACCCGGTACTAAGTTCGGTGGGGTTTACCCTGCAGCCACCAGTTTCCCTCAAGTCATCACCACCGTTGCTTCTTTCAATGCCTCCTTGTGGGAATCCATCGGACGGGTTGTGTCAAATGAGGCCAGGGCCATGTACAACGGTGGAGTTGGTGGGCTTACGTATTGGAGCCCAAACGTTAACATATTGAGGGACCCACGTTGGGGACGTGGACAGGAAACTCCCGGTGAAGATCCAGTAGTAGCCGGTAAATACGCAGCGAGCTACGTCAGAGGGTTACAGGGAAACGACCGTAGCCGGTTAAAAGTAGCTGCTTGTTGCAAACATTTCACAGCTTACGATCTCGATAACTGGAACGGCGTCGACAGATTCCATTTCAACGCTAAGGTAAGCAAGCAAGACATAGAAGACACGTTCGACGTACCGTTCCGTATGTGTGTTAAAGAAGGTAACGTTGCGAGCATTATGTGTTCGTACAATCAAGTTAATGGTGTTCCTACATGTGCTGATCCTAATCTCCTCAAGAAGACCATACGCAATCAATGGGGTCTCAACGGGTATATCGTGTCTGATTGTGACTCTGTCGGTGTTTTGTACGATACCCAACATTACACTGGTACTCCTGAAGAAGCTGCCGCTGATTCCATCAAAGCTGGCTTGGATTTAGATTGTGGGCCATTTCTAGGAGCCCATACAATCGATGCGGTGAAGAAAAACTTGTTGCGTGAGTCCGATGTTGATAATGCCTTAATCAACACGCTAACAGTCCAAATGAGACTAGGAATGTTTGATGGCGATATAGCGGCTCAACCGTACGGACACCTTGGACCGGCACACGTGTGTACACCGGTTCACAAAGGACTAGCTCTCGAAGCAGCTCAACAAGGAATCGTCCTACTCAAAAATCACGGCTCGTCTCTACCTCTCTCAAGCCAACGTCACCGAACTGTCGCCGTAATTGGACCTAATTCAGACGCTACGGTCACAATGATTGGTAATTATGCAGGGGTTGCTTGTGGATATACCAGTCCGGTTCAAGGTATTACCGGTTATGCTCGAACCATTCATCAAAAGGGTTGCGTGGACGTACACTGCATGGATGATAGATTGTTCGATGCCGCGGTTGAAGCGGCTCGTGGAGCTGATGCGACGGTTCTTGTGATGGGTTTGGATCAGTCTATTGAAGCGGAGTTCAAGGACAGAAACAGTTTGCTTTTGCCTGGGAAACAACAAGAGCTTGTCTCTAGAGTTGCTAAGGCCGCTAAAGGCCCAGTTATCTTAGTATTGATGTCTGGTGGGCCTATCGATATATCTTTTGCTGAGAAGGATCGGAAAATTCCAGCGATTGTTTGGGCCGGGTATCCGGGTCAAGAAGGTGGTACCGCAATCGCCGATATCTTATTCGGCAGTGCTAATCCCGGAGGAAAGCTTCCGATGACTTGGTATCCGCAAGATTATTTAACCAATTTACCAATGACAGAAATGTCGATGCGGCCGGTCCATTCGAAGCGGATCCCGGGTCGGACTTACCGGTTCTACGACGGTCCAGTTGTTTACCCGTTCGGGCATGGTTTGAGTTACACGCGCTTTACTCACAACATAGCCGACGCGCCAAAAGTGATTCCTATAGCTGTTCGTGGAAGAAACGGCACCGTTTCAGGGAAATCAATCCGTGTGACGCACGCTAGGTGTGATCGTCTCTCTCTCGGAGTCCACGTGGAAGTTACTAACGTTGGCTCGAGAGATGGGACGCACACAATGCTTGTGTTCTCGGCTCCGCCGGGTGGAGAATGGGCTCCGAAGAAACAGCTGGTTGCTTTTGAGAGAGTACACGTGGCGGTTGGGGAGAAGAAGCGTGTGCAGGTGAATATACACGTGTGTAAGTATTTAAGTGTAGTGGACCGAGCCGGGAACCGAAGGATTCCGATCGGTGATCATGGGATTCATATTGGAGATGAGAGTCATACGGTGTCGCTTCAAGCTTCTACTCTTGGAGTCATCAAGTCT
>gnl_Arath_TAIR10_AT1G78060.1
ATGGCTAAACAACTGCTTCTTCTTCTCCTTCTCTTCATCGTCCACGGCGTTGAATCAGCTCCTCCGCCGCACTCCTGTGACCCTTCAAATCCAACCACGAAACTCTACCAGTTCTGCCGCACTGACCTCCCAATTGGCAAGCGAGCGCGTGATCTCGTCTCGAGGCTAACCATAGACGAGAAGATCTCGCAGCTGGTGAATACAGCTCCAGGGATACCGCGTCTTGGAGTTCCGGCGTACGAATGGTGGTCAGAAGCTTTACACGGCGTAGCCTACGCCGGTCCAGGAATCCGGTTTAACGGAACGGTTAAAGCTGCTACCAGCTTTCCTCAAGTCATCTTGACCGCTGCTTCATTCGACTCCTATGAATGGTTCCGCATTGCTCAAGTTATAGGAAAGGAAGCAAGAGGAGTGTACAACGCAGGGCAAGCGAATGGAATGACATTTTGGGCACCAAACATTAACATATTTAGAGATCCACGGTGGGGAAGAGGCCAAGAAACTCCCGGCGAGGATCCGATGATGACCGGAACTTACGCGGTGGCTTACGTTAGAGGACTACAAGGTGACTCTTTTGACGGTCGGAAAACACTCTCCAATCATCTCCAAGCCTCCGCTTGTTGTAAGCATTTTACAGCGTACGATCTTGATCGTTGGAAGGGTATTACTCGCTACGTCTTCAATGCTCAGGTGAGTTTGGCTGACTTGGCGGAGACGTACCAACCACCGTTCAAGAAATGCATAGAAGAAGGTCGAGCCAGTGGCATCATGTGTGCTTATAACCGAGTCAACGGCATTCCTTCTTGCGCTGACCCGAATCTTTTGACTCGAACCGCTCGTGGTCAATGGGCTTTCCGCGGATACATTACTTCAGATTGTGACGCAGTCTCAATCATCTACGATGCTCAAGGCTACGCTAAAAGCCCTGAAGACGCTGTTGCTGATGTCCTCAAAGCTGGCATGGACGTAAACTGTGGATCATACTTACAAAAACACACCAAATCAGCTCTTCAACAGAAGAAAGTGTCTGAAACAGACATTGACAGAGCTCTACTCAATCTTTTCTCTGTTAGGATTCGTCTCGGTCTCTTTAACGGCGATCCAACCAAATTACCTTACGGAAACATTAGTCCTAACGAAGTTTGTTCACCGGCTCATCAAGCTTTAGCACTTGATGCTGCTCGTAATGGTATAGTTCTCTTGAAAAACAATCTTAAACTCCTTCCTTTCTCCAAACGCAGCGTTTCGTCTTTAGCTGTGATCGGTCCAAACGCTCACGTCGTTAAAACGCTTCTTGGAAACTACGCTGGTCCGCCTTGTAAGACTGTGACTCCTCTTGATGCCTTACGTAGTTATGTCAAAAACGCTGTTTACCACCAAGGATGTGATTCCGTGGCTTGCTCTAACGCTGCGATTGATCAAGCGGTTGCAATTGCAAAAAATGCTGATCATGTGGTTTTGATTATGGGACTAGACCAGACTCAAGAGAAAGAAGATTTTGACCGTGTGGACCTTAGTCTTCCCGGGAAGCAACAAGAACTCATAACAAGCGTTGCAAATGCTGCAAAGAAACCGGTGGTCCTTGTTCTGATATGTGGCGGTCCTGTCGATATTTCATTTGCTGCGAATAACAATAAGATAGGAAGCATTATATGGGCTGGTTATCCTGGAGAAGCTGGAGGGATTGCTATTTCTGAAATCATATTCGGAGATCACAATCCCGGAGGGAGATTACCAGTGACATGGTATCCTCAGAGCTTTGTGAATATACAGATGACAGACATGAGAATGCGGTCTGCAACTGGATATCCTGGAAGGACTTACAAATTCTATAAAGGACCTAAAGTGTATGAGTTTGGTCATGGTCTTAGCTACTCAGCTTACTCTTACCGGTTCAAGACTCTGGCTGAAACCAATCTCTACTTGAACCAATCTAAAGCTCAAACCAACTCGGACTCTGTTCGATACACTCTGGTTTCGGAAATGGGGAAAGAAGGTTGCGATGTAGCCAAGACTAAGGTCACTGTAGAGGTGGAAAATCAAGGGGAGATGGCAGGGAAACATCCGGTGCTGATGTTTGCGAGGCACGAGCGAGGAGGAGAAGACGGTAAACGAGCAGAGAAACAGCTTGTTGGGTTTAAGAGCATTGTGTTAAGCAATGGAGAGAAAGCAGAGATGGAGTTTGAGATTGGTCTTTGTGAGCATTTGAGCAGAGCTAATGAATTTGGAGTAATGGTTCTTGAAGAAGGAAAGTATTTCTTAACCGTTGGAGATTCAGAGCTCCCTCTTATTGTTAATGTC
>gnl_Arath_TAIR10_AT3G19620.1
ATGAGTATTAGAAGATTTGTGCGTCTCTCTCTGCTAATCATAGCTCTAGTTTCATCACTTTGCGAGTCTCAAAAGAACTTTGCGTGTGACATAAGTGCCCCAGCGACGGCTAAGTATGGTTTCTGCAACGTCTCATTGTCGTATGAAGCACGTGCCAAAGATTTGGTCTCACGTCTCTCCCTTAAGGAAAAAGTCCAGCAACTCGTAAACAAAGCCACAGGAGTTCCAAGGCTCGGTGTTCCGCCGTACGAGTGGTGGTCGGAAGCTCTCCATGGCGTCTCCGACGTTGGACCAGGGGTGCATTTCAACGGGACGGTGCCTGGAGCGACGAGTTTCCCGGCGACAATATTAACGGCGGCTAGCTTTAACACATCGTTGTGGCTAAAAATGGGAGAAGTGGTATCGACGGAGGCTCGAGCGATGCACAACGTAGGACTAGCTGGACTCACCTATTGGAGTCCCAACGTTAACGTCTTCAGAGATCCGAGATGGGGTCGAGGCCAAGAGACACCAGGAGAGGATCCTCTCGTTGTTTCGAAGTACGCTGTGAACTACGTTAAGGGCTTACAAGACGTTCACGACGCCGGTAAATCACGGCGGCTAAAGGTTTCAAGCTGTTGCAAGCATTACACAGCTTATGATCTTGATAACTGGAAAGGCATCGATAGATTCCACTTTGATGCCAAGGTAACGAAGCAAGACTTGGAAGACACGTATCAGACGCCATTCAAGAGTTGTGTAGAGGAAGGAGATGTGAGCAGCGTAATGTGTTCTTACAACAGAGTTAATGGTATCCCAACTTGTGCAGACCCTAATCTTCTTCGTGGAGTTATCCGTGGCCAATGGCGTCTTGACGGGTACATAGTTTCGGATTGTGATTCCATCCAGGTCTATTTCAACGACATTCATTACACCAAGACACGTGAAGATGCAGTTGCTCTCGCCCTCAAAGCAGGTTTGAACATGAACTGTGGAGATTTTCTAGGTAAGTACACAGAGAATGCAGTGAAGCTTAAGAAACTGAACGGATCAGATGTTGATGAAGCGCTGATTTACAACTACATTGTTCTCATGAGGCTCGGATTCTTCGATGGAGATCCAAAGTCGCTTCCTTTTGGTAATCTTGGTCCGTCTGATGTTTGCAGCAAGGATCATCAAATGCTTGCGTTAGAAGCCGCAAAACAGGGGATTGTTCTGCTTGAGAACAGAGGAGATCTTCCGTTACCGAAGACCACGGTTAAGAAACTTGCGGTTATAGGGCCAAATGCAAACGCTACAAAGGTCATGATTAGTAACTACGCAGGTGTACCCTGTAAGTACACAAGCCCTATACAAGGGCTGCAAAAGTATGTACCGGAAAAAATTGTTTACGAGCCAGGGTGTAAAGATGTCAAATGTGGTGACCAAACACTGATTTCAGCAGCGGTCAAGGCGGTTTCAGAGGCTGATGTGACGGTTTTGGTGGTTGGATTGGATCAGACGGTAGAGGCAGAGGGTCTTGACCGTGTTAACCTAACCCTTCCGGGTTATCAAGAAAAGCTGGTGAGAGATGTGGCAAATGCTGCAAAGAAAACTGTTGTTTTGGTCATAATGTCAGCCGGACCTATAGATATCTCATTCGCCAAGAATCTGAGCACGATTCGGGCTGTTTTATGGGTCGGATATCCTGGTGAAGCTGGAGGAGACGCTATAGCTCAAGTCATCTTTGGTGACTACAATCCTTCTGGGAGACTACCAGAGACATGGTACCCACAAGAGTTTGCGGATAAGGTTGCAATGACAGATATGAACATGAGACCTAACTCAACCTCTGGTTTCCCTGGAAGATCTTACAGATTCTACACAGGGAAACCGATTTACAAATTCGGATACGGGCTTAGCTACTCTTCTTTCTCGACTTTTGTTCTCTCAGCTCCATCGATCATACACATCAAAACCAATCCAATCATGAACCTAAACAAGACAACCTCTGTGGATATCTCCACAGTAAATTGCCACGATCTCAAGATCCGGATAGTTATCGGGGTCAAGAACCACGGGCTACGGTCTGGTAGCCACGTGGTGCTCGTGTTCTGGAAACCACCAAAGTGTTCAAAGTCTCTGGTGGGTGGTGGCGTGCCACTGACGCAACTGGTAGGGTTTGAGAGAGTAGAAGTTGGGAGAAGCATGACAGAGAAATTTACCGTTGATTTTGATGTCTGCAAAGCACTTAGCCTTGTGGATACTCACGGGAAAAGAAAACTAGTCACCGGACACCACAAGCTTGTTATTGGATCCAACAGTGATCAACAAATCTATCATCACCTCAACGTTAGATTGGCCGGAGATTCAACGGTTGCTATC
>gnl_Arath_TAIR10_AT5G64570.1
ATGGGCTCTTCTTCTCCATTAACAAGGAGAAACAGAGCACCACCATCCTCTGTTTCCTCTGTTTATCTAATCTTTCTCTGTTTCTTCCTCTACTTTTTAAATTTCTCAAACGCTCAATCATCGCCGGTTTTCGCCTGCGACGTAGCTGCAAACCCTTCTCTCGCCGCCTATGGTTTCTGCAACACCGTTTTGAAGATCGAATACCGAGTCGCTGATCTGGTCGCGAGGCTCACGTTGCAAGAAAAGATCGGGTTTTTAGTGAGTAAAGCTAACGGCGTGACTCGTCTTGGGATTCCAACGTATGAATGGTGGTCTGAAGCACTTCACGGCGTTTCTTACATCGGACCCGGCACGCATTTTTCTAGCCAAGTTCCCGGAGCTACGAGTTTCCCGCAGGTTATACTCACCGCCGCTTCTTTCAACGTATCTCTGTTTCAAGCCATTGGCAAGGTCGTCTCAACGGAAGCGAGGGCAATGTACAACGTGGGATTAGCCGGACTAACGTATTGGTCACCGAACGTGAACATATTCCGAGATCCAAGATGGGGAAGAGGGCAAGAGACTCCAGGAGAAGATCCATTGCTCGCTAGTAAGTATGCTTCAGGGTACGTTAAGGGTCTTCAAGAGACTGACGGTGGCGATTCTAACCGTCTCAAAGTCGCCGCCTGCTGCAAACACTATACCGCTTACGATGTCGATAATTGGAAAGGCGTAGAACGTTACAGTTTCAACGCCGTGGTGACTCAACAAGATATGGATGATACGTATCAACCACCGTTCAAGAGTTGTGTGGTTGATGGGAATGTGGCGAGTGTTATGTGTTCTTACAATCAAGTTAACGGCAAACCGACATGCGCTGATCCAGATCTGCTCTCTGGTGTTATCCGCGGTGAATGGAAATTAAATGGGTACATTGTTTCAGATTGTGATTCAGTAGATGTCTTGTATAAGAACCAACACTATACAAAGACTCCAGCTGAAGCTGCAGCCATATCTATATTGGCAGGTTTGGATTTAAACTGTGGTTCATTCTTGGGTCAACATACAGAGGAAGCAGTTAAGTCGGGTTTGGTAAACGAGGCAGCTATCGATAAAGCGATTTCGAACAACTTTTTGACCCTTATGCGTTTAGGATTCTTTGATGGAAACCCAAAGAACCAAATCTATGGCGGGTTAGGTCCTACCGACGTTTGCACGTCTGCGAATCAAGAGCTAGCAGCAGATGCAGCAAGACAAGGCATTGTTCTACTCAAGAATACTGGATGCTTACCGCTTTCTCCTAAATCGATCAAAACACTAGCCGTGATTGGACCAAACGCGAATGTCACCAAAACAATGATTGGAAACTACGAAGGCACGCCGTGTAAATACACAACACCACTACAAGGACTAGCCGGGACGGTATCTACAACATATCTACCAGGCTGCTCCAATGTAGCTTGTGCTGTAGCGGATGTAGCCGGCGCCACGAAACTAGCAGCCACTGCAGATGTGTCTGTGCTTGTGATCGGTGCCGATCAATCAATCGAGGCAGAGAGCCGAGACAGAGTCGACCTGCATCTTCCTGGACAGCAACAAGAGCTGGTGATCCAAGTGGCTAAAGCAGCAAAAGGACCGGTCTTGCTCGTCATTATGTCCGGTGGAGGTTTCGATATTACATTCGCTAAGAATGACCCAAAGATCGCCGGAATTTTGTGGGTTGGTTATCCCGGAGAAGCCGGTGGTATCGCCATTGCTGATATCATCTTTGGCCGTTATAATCCAAGTGGGAAATTACCGATGACGTGGTATCCACAGTCGTATGTAGAGAAAGTTCCGATGACAATAATGAACATGAGACCCGATAAAGCAAGCGGGTATCCGGGTCGGACTTACCGATTCTACACCGGAGAAACAGTATACGCATTCGGAGATGGACTCAGCTACACCAAATTCAGTCACACTTTAGTCAAAGCTCCAAGTCTCGTTTCTCTCGGTCTCGAAGAGAATCACGTTTGCCGATCATCGGAATGTCAATCGCTAGACGCGATCGGACCGCACTGCGAAAACGCTGTCTCCGGCGGTGGATCGGCGTTTGAAGTTCATATCAAGGTACGAAACGGAGGAGATAGAGAAGGGATTCACACGGTGTTTCTATTCACGACGCCGCCGGCGATTCACGGATCGCCGAGGAAGCATTTGGTAGGATTCGAGAAGATTCGATTGGGGAAGAGGGAAGAAGCGGTGGTTAGGTTTAAGGTAGAGATATGTAAAGATCTGAGTGTGGTTGATGAGATTGGGAAGAGGAAGATTGGTTTGGGAAAGCATCTTCTTCATGTCGGAGATTTAAAACATTCCTTAAGCATTAGAATC
>gnl_Arath_TAIR10_AT5G10560.1
ATGAATCTTCAGTTGACTCTAATCTCCTTACTCTTCTTCACTTCCGCCATAGCTGAAACCTTCAAAAACCTCGATTCTCATCCACAGTTCCCTTGTAAACCTCCTCATTTTAGCTCTTATCCCTTCTGCAATGTCTCTTTATCCATAAAACAACGAGCAATTTCTCTCGTCTCCCTCCTCATGCTCCCAGAGAAGATAGGTCAGCTCTCAAACACAGCTGCTTCAGTACCCCGTCTCGGTATTCCTCCGTACGAGTGGTGGTCGGAGTCTTTACACGGACTCGCCGATAACGGTCCCGGAGTTTCCTTCAACGGTTCGATCTCCGCCGCTACTAGTTTTCCTCAGGTAATCGTATCTGCTGCATCTTTCAATAGAACGCTATGGTACGAGATTGGATCTGCTGTTGCGGTGGAAGGTCGGGCTATGTACAACGGTGGTCAAGCTGGGTTGACGTTTTGGGCTCCGAATATAAATGTGTTTAGGGATCCGAGATGGGGAAGAGGACAGGAGACTCCTGGTGAGGATCCGAAGGTAGTTTCCGAGTATGGAGTTGAGTTCGTTAGAGGGTTTCAAGAGAAGAAGAAAAGGAAGGTTTTGAAAAGAAGATTTAGTGATGATGTTGATGATGATCGTCATGATGATGATGCTGATGGGAAGCTCATGTTATCTGCTTGTTGTAAGCATTTCACTGCCTATGATTTGGAAAAATGGGGGAATTTCACTAGATACGACTTCAATGCTGTGGTCACAGAACAGGACATGGAAGACACATATCAGCCCCCATTTGAGACTTGTATAAGAGATGGTAAAGCTAGCTGCTTGATGTGTTCATATAATGCAGTTAATGGGGTCCCTGCTTGTGCGCAAGGAGACTTATTACAAAAAGCTCGAGTTGAGTGGGGATTTGAAGGGTACATTACATCAGACTGTGATGCTGTGGCAACTATTTTTGCGTACCAAGGATATACCAAGTCACCTGAGGAAGCTGTTGCTGATGCCATAAAAGCAGGGGTGGATATAAATTGTGGAACATACATGCTTCGGCACACACAATCTGCGATTGAGCAGGGGAAGGTGAGCGAAGAACTAGTAGACCGAGCTCTGCTAAATCTCTTTGCTGTTCAACTTCGTCTTGGACTTTTTGATGGTGATCCAAGAAGAGGACAGTACGGAAAGTTAGGATCAAATGACATTTGTAGCTCAGACCACAGAAAATTGGCACTGGAAGCAACAAGACAGGGTATCGTGCTCCTGAAAAATGATCACAAGTTGTTGCCTTTGAACAAAAACCATGTTTCTTCATTAGCAATCGTTGGTCCAATGGCGAATAATATAAGCAATATGGGCGGTACTTATACAGGAAAGCCGTGTCAACGAAAGACTTTGTTCACGGAACTTCTGGAGTATGTGAAGAAGACATCTTATGCGTCTGGTTGCTCAGACGTGTCTTGTGATTCTGATACCGGATTTGGAGAAGCTGTGGCCATCGCCAAGGGAGCGGATTTTGTCATAGTAGTTGCAGGATTAGATCTCTCTCAAGAAACCGAGGATAAGGATCGAGTTAGTCTTTCTTTGCCTGGTAAACAGAAAGATCTTGTGTCTCATGTTGCTGCTGTGAGCAAAAAACCGGTGATTCTTGTTCTAACCGGTGGAGGACCAGTGGATGTAACGTTTGCTAAAAATGACCCGAGAATCGGAAGCATTATCTGGATTGGTTATCCAGGTGAAACTGGTGGACAAGCACTCGCTGAAATCATATTTGGAGACTTCAATCCAGGTGGTAGATTACCGACAACGTGGTATCCGGAGTCATTCACGGATGTGGCAATGTCGGATATGCACATGAGAGCCAATTCATCTCGTGGATATCCAGGAAGAACGTACAGATTCTATACCGGACCTCAAGTTTACAGTTTTGGGACCGGTTTAAGCTACACGAAATTCGAGTACAAGATCTTATCAGCACCAATCAGACTTAGCTTATCGGAACTTCTTCCACAACAGTCTTCTCACAAGAAACAACTACAACATGGAGAAGAACTTCGATACTTACAGCTCGATGATGTGATTGTTAACTCTTGCGAATCTCTGCGGTTTAACGTTCGTGTTCATGTGAGCAATACCGGAGAAATCGACGGTAGTCATGTTGTGATGCTGTTTTCGAAAATGCCACCGGTTTTATCTGGTGTTCCGGAGAAGCAGCTGATTGGTTATGATCGTGTTCATGTTCGTTCCAATGAAATGATGGAAACAGTGTTCGTAATCGATCCTTGCAAGCAGCTAAGCGTAGCGAATGATGTCGGGAAGAGAGTGATTCCTCTGGGGAGTCATGTCTTGTTCTTGGGAGATTTACAACATTCTCTCTCTGTTGAATTC
>gnl_Arath_TAIR10_AT5G49360.1
ATGTCTTGTTATAATAAAGCACTATTGATCGGCAACAAAGTCGTCGTTATACTTGTATTCCTCTTATGTTTGGTTCACTCGTCAGAGTCACTTCGACCACTGTTTGCATGTGATCCAGCAAACGGGTTAACCCGGACGCTCCGGTTCTGTCGGGCCAATGTACCGATCCATGTGAGAGTTCAAGATTTGCTCGGAAGGCTCACGTTGCAGGAGAAGATCCGCAACCTCGTCAACAATGCTGCCGCCGTACCACGTCTCGGTATTGGAGGCTATGAGTGGTGGTCCGAGGCTCTCCACGGCATTTCCGACGTTGGTCCAGGCGCTAAGTTCGGTGGTGCTTTTCCCGGTGCCACCAGCTTCCCTCAGGTCATCACCACCGCAGCTTCTTTCAACCAGTCTCTATGGGAAGAGATCGGACGGGTGGTGTCTGATGAGGCAAGAGCTATGTACAATGGTGGCGTGGCCGGTCTGACATATTGGAGTCCGAATGTGAATATCTTGAGGGACCCGCGGTGGGGCCGAGGCCAAGAAACTCCCGGAGAAGATCCTATCGTTGCCGCAAAATATGCCGCCAGCTACGTCCGGGGACTTCAGGGTACTGCTGCCGGTAACCGCCTTAAAGTCGCCGCATGTTGCAAACATTACACTGCTTATGATCTTGATAATTGGAATGGCGTCGACCGTTTCCACTTCAACGCTAAGGTCACCCAACAAGATTTAGAGGACACATACAACGTGCCATTCAAATCATGTGTTTACGAAGGAAAAGTAGCGAGTGTAATGTGTTCGTACAACCAAGTCAATGGAAAGCCCACATGTGCTGATGAAAATCTCTTAAAGAACACTATTCGTGGTCAATGGCGTCTCAATGGGTACATTGTCTCAGATTGTGACTCTGTTGATGTTTTCTTCAACCAACAACATTACACTAGCACTCCGGAAGAAGCCGCCGCCAGATCCATTAAAGCCGGTTTGGACTTGGACTGCGGGCCGTTTTTGGCGATTTTCACGGAAGGTGCAGTGAAGAAAGGATTGTTAACGGAGAATGACATCAATTTAGCACTTGCTAATACATTAACAGTCCAAATGAGACTTGGTATGTTTGATGGTAACCTTGGGCCGTACGCTAATCTTGGGCCAAGAGATGTTTGTACTCCGGCCCATAAACATTTAGCTCTTGAAGCAGCCCATCAAGGGATTGTTCTTCTCAAAAACTCTGCTCGCTCTCTTCCACTCTCCCCCAGACGCCACCGCACCGTCGCCGTGATTGGTCCAAACTCCGACGTCACTGAGACTATGATCGGCAACTATGCAGGGAAAGCATGCGCCTATACGTCGCCGTTGCAAGGGATTTCAAGATACGCGAGGACACTTCACCAAGCTGGCTGTGCCGGCGTGGCTTGCAAAGGGAACCAAGGATTTGGTGCAGCGGAGGCAGCGGCGCGTGAAGCCGACGCGACGGTTCTTGTGATGGGATTAGATCAGTCGATAGAGGCAGAGACACGAGATCGAACCGGGCTTCTCTTACCGGGTTATCAACAAGACCTAGTGACCCGTGTAGCTCAAGCTTCTAGAGGTCCAGTCATTTTGGTCCTTATGAGTGGTGGACCAATCGATGTAACCTTCGCTAAGAATGATCCTCGTGTTGCTGCCATCATTTGGGCTGGGTATCCGGGTCAAGCGGGTGGAGCTGCCATCGCCAATATCATCTTTGGTGCTGCTAATCCCGGAGGAAAACTACCAATGACATGGTATCCACAAGATTACGTGGCCAAAGTGCCAATGACGGTAATGGCCATGAGAGCATCCGGTAATTATCCAGGAAGGACATACAGATTCTACAAAGGTCCAGTAGTATTTCCATTTGGGTTCGGTTTAAGTTACACTACCTTCACTCATAGTTTGGCCAAAAGCCCATTGGCCCAACTATCAGTTTCACTCTCCAATCTCAACTCTGCCAATACCATTCTCAACTCTTCATCACACTCCATCAAAGTGTCTCACACCAACTGCAATTCATTTCCGAAAATGCCCCTTCACGTCGAAGTATCAAACACAGGTGAATTCGATGGAACACACACGGTGTTTGTATTTGCTGAGCCGCCGATAAACGGAATAAAAGGATTGGGTGTGAACAAACAATTGATAGCGTTCGAGAAGGTTCATGTCATGGCAGGGGCAAAACAGACCGTTCAAGTTGATGTTGATGCTTGCAAGCATCTTGGTGTAGTGGATGAGTATGGAAAGAGGAGAATCCCAATGGGTGAGCATAAGCTGCACATTGGTGACCTTAAACATACTATTTTGGTCCAACCGCAACTT
>gnl_Arath_TAIR10_AT5G09730.1
ATGGCGAGCCGAAACAGAGCACTCTTCTCTGTTTCCACTCTTTTCCTCTGTTTCATCGTCTGCATCTCCGAGCAATCGAACAATCAGTCTTCTCCAGTCTTCGCCTGTGACGTCACCGGAAACCCTTCTCTTGCCGGGCTTAGATTCTGCAACGCGGGGTTGAGTATCAAAGCCCGAGTCACCGATCTTGTCGGAAGATTGACGTTGGAGGAGAAAATCGGGTTTTTGACCAGCAAAGCTATCGGCGTTAGCCGCCTTGGGATTCCGTCTTACAAATGGTGGTCGGAGGCACTTCATGGCGTCTCTAACGTCGGAGGTGGTAGTCGGTTCACCGGTCAAGTCCCTGGCGCCACTAGCTTCCCACAAGTTATACTCACGGCCGCTTCTTTCAATGTGTCTTTGTTCCAAGCCATTGGCAAGGTTGTATCGACAGAGGCGAGGGCAATGTACAATGTGGGATCAGCCGGTTTAACGTTTTGGTCACCTAATGTGAACATATTCCGGGACCCGAGATGGGGAAGAGGACAAGAGACTCCCGGTGAGGACCCAACACTCTCAAGCAAATACGCAGTGGCCTACGTTAAAGGTCTTCAGGAGACTGACGGTGGAGATCCTAACCGTCTCAAAGTCGCTGCTTGCTGCAAACACTACACCGCCTATGATATTGACAATTGGAGAAATGTCAATCGTCTCACTTTCAACGCTGTGGTAAACCAACAAGATCTGGCTGATACGTTTCAACCACCGTTCAAGAGCTGTGTGGTTGATGGGCATGTTGCTAGTGTCATGTGTTCTTACAACCAAGTTAACGGTAAACCAACATGTGCCGATCCTGATCTGCTTTCCGGTGTGATCCGCGGACAATGGCAGCTCAACGGATACATTGTTTCGGATTGTGATTCGGTAGATGTGTTGTTCAGAAAACAACACTATGCTAAGACTCCAGAAGAAGCTGTGGCCAAATCTCTATTGGCAGGTTTGGATTTGAATTGTGATCATTTCAATGGTCAACACGCGATGGGAGCGGTCAAGGCGGGTTTGGTAAACGAAACAGCTATTGACAAAGCGATTTCAAACAATTTCGCGACTCTGATGCGTTTAGGGTTCTTCGATGGAGACCCTAAGAAGCAGCTCTACGGTGGTCTTGGTCCTAAGGATGTTTGCACCGCTGATAACCAAGAACTCGCAAGAGATGGCGCAAGACAAGGCATTGTCTTGCTTAAGAACTCTGCTGGTTCGCTTCCGCTCTCACCTTCCGCAATCAAAACATTAGCCGTGATCGGACCAAACGCCAATGCCACAGAAACAATGATCGGAAACTACCACGGTGTACCATGCAAGTACACAACGCCGCTTCAGGGATTGGCAGAAACGGTGTCGTCTACCTATCAACTGGGATGTAACGTGGCTTGCGTAGATGCGGATATAGGCTCAGCCGTGGATCTGGCTGCTTCTGCGGATGCTGTTGTGCTCGTGGTGGGCGCAGACCAATCAATTGAGAGGGAGGGCCATGACCGAGTCGACCTGTATCTTCCTGGAAAGCAGCAAGAGCTTGTGACTCGAGTTGCTATGGCAGCAAGAGGACCGGTGGTGCTAGTTATCATGTCCGGTGGAGGATTTGACATTACATTCGCCAAGAATGATAAAAAGATCACAAGCATAATGTGGGTCGGATACCCTGGTGAAGCCGGTGGTCTCGCCATTGCTGACGTTATCTTCGGACGTCATAATCCGAGTGGAAATTTGCCGATGACGTGGTATCCTCAATCGTACGTGGAAAAAGTTCCGATGTCAAATATGAACATGAGACCCGACAAATCAAAGGGGTATCCGGGTCGGAGTTACAGGTTTTACACCGGAGAAACCGTATACGCCTTCGCAGACGCGCTTACCTACACTAAATTCGACCATCAGCTAATCAAAGCGCCAAGACTCGTCTCTCTCAGTCTCGACGAGAACCACCCTTGCCGATCATCGGAGTGCCAATCTTTGGACGCGATCGGACCTCACTGCGAGAACGCCGTTGAGGGAGGATCGGATTTCGAGGTTCATTTGAATGTAAAGAACACCGGAGACAGAGCGGGAAGCCACACGGTGTTTCTGTTCACGACGTCGCCGCAAGTACACGGATCTCCGATTAAGCAACTACTAGGATTTGAGAAGATTCGTCTGGGAAAGAGTGAAGAAGCGGTGGTTAGGTTTAACGTCAATGTGTGTAAGGATCTGAGTGTGGTTGATGAGACCGGGAAGAGGAAAATCGCGTTAGGTCATCATCTTCTCCATGTAGGAAGCTTGAAACACTCTTTGAACATTAGTGTT
>gnl_Betvu_v1.2_Bv1_009520_fpuu.t1
ATGACGAGGCTCCAACGGAGAAGTTCGGGTTCTCCGGTGGCCGCCTTTGCAGTCTTGCTGCTAGTAGCATTCCTTTATGTCGAGGCAGCAATACCACCATTTGGCTGCGATTCGTCGGATCCAAGCACGGACACTTTTGCATTTTGTAGAGTGGACTTGCCTATCAGGCAACGAGCCAAAGACTTGGTTGCTCGTCTAACTTTTGATGAGAAGGTCTTTCAGCTGGTTAACACTGCCCCTGCTATACCGCGCCTTGGCATCCCCGCTTACCAGTGGTGGTCCGAGGCGTTGCACGGGGTTGCTGCTGTGGGGCGTGGTGTCACCTTTAGTGGCACCATCCGTAATGCTACTAGCTTTCCTCAGGTTATTCTTACTGCTGCTTCTTTTGATGTCCATCTCTGGTACCGCATTGGCCAGGCAATAGGAAGAGAAGCAAGAGCATTTTACAATGAAGGACAAGCTAAAGGAATGACATTTTGGGCACCAAATATAAACATATTTAGGGATCCAAGATGGGGCAGAGGCCAGGAGACTCCGGGGGAAGACCCTTGGGTGGCAGGCAAATACGCGATGCAGTTTGTGAGAGGTCTACAAGGAGACTCTTTTGAAGGAGGACAAATGCGGGGACACCTTCAAGCCTCAGCATGCTGTAAACATTTCACTGCGTATGATTTGGACCGCTGGAATGGTTTCACTCGCTACAGATTTGATGCTCAGGTGACCGCACAAGATATGGCAGATACATACCAGCCTCCATTTGAGAGCTGCATACACCAGGGAAGAGCCAGTGGCATAATGTGTGCCTATAATCGCGTCAATGGAGTTCCTAATTGTGCTGATTACAATCTCTTAACTAGAACAGCGCGAGAAAAATGGTCTTTTGATGGGTATATAACATCAGACTGTGATGCAGTATCTCTCATCCATCAAGCTCAAGGTTTCGCTGAAACACCTGAAGATGCAGTAGGCGATGTCCTAAAAGCTGGTATGGATCTGAACTGTGGGTCTTACCTACTGAATTACACAAAATCAGCAGTAGAACAAGGGAAAGTGGTAGAAGCAGAGGTAGACAGAGCACTTGAAAACTTGTTTGCAGTGAGAATGAGGTTGGGTTTGTTTAATGGCAACCCAAAAGATCTGCAATATGGGAGTCTTGGCCCTGCAGATGTGTGCACCCAAGAGAGTAAGGCCTTAGCCCTCGAGGCTGCTCGACAGGGCATCGTTCTCTTGAAAAACAAAGACAAGCTTCTCCCACTCCCAAAGGAACAAACCTTTTCCCTAGCTGTCATAGGCCCCAATGCTGATGCTGCTTTGACGCTTCTAGGCAACTATCGTGGTCGTCCTTGCAATTCTATTTCCTTACTTCAAGCACTACAGAACTACGTCGAGAACACAATATACCACCCGGGGTGTGAGAATGTGGCTTGTTCTTCTGCTTCAATCGAAGAAGCCTCGAATATAGCAGAGGCAGCAGATTATGTGGTGCTAATCATGGGGCTTGATACAACACAGGAAACAGAAGGTCTTGATCGGTTGAACTTGGTACTGCCAGGTGAGCAACATAATCTGATACAACAGGTTGCAAGAGTTGCTAAAAGACCAGTGGTATTAGTGCTTCTGTGTGGAGGTCCAGTTGATGTAACCTTCGCCAAAATAGATGCCAACATAGGTGGCATCATCTGGGCTGGTTACCCTGGTCAAGCAGGTGGTGTTGCACTTGCAGAAATCATTTTTGGAGATTATAATCCAGGTGGAAAACTACCAATGACTTGGTATCCACAACAATTTGTTGAAGTACCAATGACAGACATGAGAATGAGAGCAGACCCTTCCTCAGGCTATCCAGGGCGTACATACAAGTTCTACCAAGGAAGTACAGTATTTGAATTCGGAGATGGTCTAAGCTACACATCCTACAATTATAATTTCATTTCAGTTACTCCAAATACTCAGTACTTAAATTTAGTAGGAACTATCAAAGTTGTTGAGTATTCATATTCGACCAAGTATGCTATAGTTTTAGATAAGGATTCTGGACCCTGTAGTACAATGAAGTTTATAGCTACTATTGGAGTGACAAATGAAGGTGATGTGGCAGGAAAGCACCCGGTGTTGTTGTATGCAAGGAAAGAAAACGCGATCAATGGAAGTCCGATAAAGAAGTTAGTTGGGTTTGAGAGTGTGTACTTGAATGCAGGGGAACAAACAGAAATCCAGTTTGAATTGAACCCTTGTAAGCACCTGAGTAGAGCTGACCAAGATGGGGTTATGGTGGTGGAAGAAGGCATTTACTCTCTAATTGTGGGAGATCAAGAGTTTCCAATCACCATTCAACTCACAAATTAT
>gnl_Betvu_v1.2_Bv1_009530_rznm.t1
ATGAGGCTCCCTCTAAAAACATCCGTCTTTACAACAGTGCTGCTGCTAATCTCAGCCAACATTGCGGCAGCAGCAGCGACTGAGCCACCATTTGCTTGCGATTCCTCGAACCCGAACACGAAACATTACACATTCTGTAGAGCTGATTTACCAATTAGAAAACGAGCCAAAGATTTAATAGCTCGTTTGACATTAGATGAGAAAGTTTCTCAGTTGGTAAATACTGCTCCTAGTATCCCCCGTCTCGGCATCCCGGCTTACGAATGGTGGTCAGAGGCATTGCACGGGGTGGCCGACGCAGGGCCTGGAGTTTCTCTCTATGGTACCATCCGTGCTGCTACTAGCTTTCCTCAAGTTATTCTTACTGCTGCTTCTTTTGATGTTCGTCTCTGGTACCGCATTGGCCAGGCAATAGGAAAAGAAGCACGAGGAGTATACAATGAAGGGCAAGCAAAAGGAATGACATTTTGGGCACCAAATATAAACATATTTAGAGATCCAAGATGGGGCAGAGGCCAAGAAACTCCAGGGGAAGACCCTTTGATGACTGGCAAATATGCAATGTACTTTGTGAGAGGCTTACAAGGTGACTCTTTTCAAGGAGGCCAAAAACTTAGTCACCTTCAAGCGTCGGCATGTTGTAAACACTTCACTGCTTATGATTTGGACCGTTGGCATAACATCACTCGCTATGTCTTTGATGCACATGTGACTGCACAAGATCTGGCAGATACATACCAGCCTCCATTTGAGAGCTGCATACACCAAGGCAGGGCCAGCGGCATCATGTGTGCCTATAATCGCGTCAACGGAGTTCCTAATTGTGCTGATTACAATCTCTTAACTAAGATTGCACGAGGAAAATGGGCTTTTGACGGGTATATTACATCAGACTGTGATGCAGTATCAATCATACATGACGCTCAAGGATATGCTAAAGCTCCTGAAGATGCAATAGCTGATGTCCTAAAAGCTGGAATGGATGTGAACTGTGGTTCTTACCTGCAAAACTACACAAAATCAGCAGTACAACAAAGAAAAGTGCCTGAAGCACAATTAGACAGGGCACTTGAAAACTTGTTTGCAGTGAGAATGAGGCTGGGTTTGTTTGATGGAAACCCGAGAAAGCTGCAATTTGGGAACATTGGCCCTGCTCAAGTTTGTACCAGGGAGAGTCGAGCTTTAGCCTTGAAGGCTGCTCAATCTGGCATTGTGCTCTTGAAGAACAATAACAAACTTCTTCCATTCCCCAAGGAAAAAACCCTCTCCCTTGCTGTCATAGGCCCCAATGCCGACACTGCTCTAACACTTCTAGGCAATTATCATGGTCGTCCTTGCACTTCTATTACCCCACTTAAAGCACTGCAAAGCTATGTCAAGAACACAAGATATCACCCAGGATGTAATAAGGTGGCTTGCTCTTCTGCTTCAATACAAGAAGCTGTGGCAATTGCAAAGGGAGCAGATTACGTGGTGCTGATCATGGGACTGGATCAAACGCAGGAAAGAGAAGACTATGATCGAACAGACTTGGTGCTTCCAGGTAAACAGCACAATCTCATCACACAGGTGGCGAGAGCTGCTAAGAAGCCAGTGGTGTTGGTGATCCTTTCTGGCGGTCCAGTTGATATAGCTTTTGCCAAAGTAGACACCCACATTGGCAGCATTGTTTGGGCCGGTTACCCTGGTGAAGCTGGTGGTGTTGCACTTGCACAAGTCATTTTCGGAGATCACAACCCAGGTGGGAAATTACCAATGACTTGGTATCCTAGAATATTTATTAAAGTGCCAATGACAGACATGAGGATGAGGGCAGACCCTTCCTCGGGCTACCCAGGGCGCACGTACAAGTTTTACAGAGGCAGGAAAGTCTTTGAATTTGGACACGGTCTAAGCTACACCACTTATTCGTACAAGTTCATCTCAGTTCCTCAAAAGAGTTTGAATCTGAATTCAGTAGGGAGCACCAAGATGGCTAAGAATCTTGATTCTGCAAGGTATGTTATAGTTTCCGATATGGAGTCAGAATCATGTAAGACGATGAAATTTTCAGCTACTGTTGGAGTTGAAAATGGAGGGGAGATGGCAGGAAACCACCCAGTGTTAATGTACGTGAGGCAAGAGAACACGACCAATGGAAGTCCAATGAAACAATTAGTTGGCTTTGAGAGTGTGAACTTGAAAGCAGGGGAAAAAACAGAAATCCAGTTTGAATTGAGCCCTTGTGAACACCTGAGCCGAGCCAACCAAGATGGGCTTATGGTGGTAGAAGAAGGCACTCACTTTTTAGTCGTGGGTGATCAAGAGTTCCCAATTGCTGTTCATGTTGCTTAT
>gnl_Betvu_v1.2_Bv2_047360_scgp.t1
ATGAATGCCAGAAAAACAACTCTGGTTCTTCCCAACTTGATATACCTTTTCTTTACTTCTACACTCGTTAAACTCGGCAGAGTGAACTCAGTCCCATCTCGGCCACTCTTCGCTTGTGACTCGTCAAACCCATTAACAAAATCTTACCTTTTTTGCAATAACAAATTACCCATCAACCAACGAGTCAAGGACCTAGTGAGTCGACTCAGTATAGACGAGAAGATATCCCAACTCACCAACTCAGCTCCAGCGATTCAACGACTCGGTATCCCTGCTTACGAGTGGTGGTCCGAGTCACTTCATGGGGTGTCAAGACACGGCCGTGGGTACCGATTCAATGGTACGTTTGATGAAAATGGCACCATTTTGAATGGGACTGCTACAATTAAGGCAGCTACTATGTTCCCTCAGATCATTCTCACTGCTTCTTCCTTTGATTCTCAGCTTTGGTATCGCATTGCTCAGGCAATTGCAACAGAAGCAAGGGCGATGTACAACGTTGGACAAGGCAAAGGCTTGACATTTTGGGCACCAAACATAAACATATTTAGAGATCCAAGGTGGGGAAGAGGGCAGGAAACCCCTGGAGAAGACCCATTGCTGACTTCTAGATATGGAGTGTCCTATGTCAGAGGCATTCAAGGGTATACTATCCAAGGGAAGAAAACTTCACAGCACCTTCAAGCCTCTGCTTGCTGTAAGCACTTCACAGCTCATGACTTGGATAACTGGCACGGCATCACTCGTTATACTTTCGATGCTAAGGTGTCTAAGCAAGATTTGGCAGATACGTTCCAGCCACCATTCCAGAGTTGTGTTGAACAAGGTCAAGCCAGCTCGATAATGTGTGCGTATAATCGTGTGAATGGAATCCCTAGTTGTGCACATTATGATTTCTTAACAGACACAGCTAGAGGGCAGTGGCATTTTGATGGGTACATAGTCTCAGACTGTAATGCAGTGCCTATAATATATGAGCAACAGGGCTATGCCAAAACACCAGAAGATGCAGTTGCTGCTGTTCTAAGTGCAGGGATGGATGTGGAATGTGGCTCTTACACAACACGATATTCCAGATCAGCACTTGAGCAGAAAAAAATTACAGAGGAAGATTTAGACCGAGCCCTTTACAACTTGTTCTCTGTCCGAATGAGGTTAGGCCTTTTCAATGGAGATCCAAGGAAAATTGGATCTTTCAGGAAGATCGGTCCAGAACAAGTTTGCTCTGAAGAGCATCAAAATCTTGCTCTTGAAGCTGCCAAAAACAGCATTGTACTTCTTAAAAATGTTAACAATCTCCTTCCGCTGTCAAAAGCGAAAAGCAGTTCATTTGCTGTAATAGGACCTAATGCAGATTCTCCTCAAGTTCTGCTCGGTAACTATGAAGGTTTTCCGTGCAAAACAACAACAATTCATGAAGCCTTACAACTTTATGTTGAGGGTATAAAGTATCATCCGGGATGCAATGCGGTTGAGTGTTCATCTGCTGAAGTTGAACAAGTTGTGGAAATAGCTAAAGCGGTAGATTATGTTGTTCTTGTGATGGGTTTGGATCAAACACAGGAAAGAGAGAAACTGGATCGTGTTGATCTCGTTCTTCCTGGTAAACAGCAAAGTCTTATAAAAAGTGTAGCAGAAGCTGCAAAAAAGCCGGTTGTACTAGTGCTTCTTTGTGGTGGTCCAGTTGACATCTCTCTTGCAAGGGATGACGATGAAGTTGGAAGCATATTATGGGCTGGTTATCCAGGGGAAGCCGGGGGACTTGCCCTAGCAGAAGTCATTTTTGGTGATCATAACCCAGGTGGGAGATTACCAGTGACATGGTATCCAAAAGATTTTGCTCAAGTACCAATGACAGATATGAGGATGCGGCCTGACAAGTCTTCAGGCTATCCAGGGAGGACATACAGATTCTACGAAGGCAAGAAGGTTTTTGAATTTGGTTATGGTCTAAGCTACTCAACCTATTCTTATGAGTTTGCCTCAGTTACTCGAAATACACTAAGCTTAAATTTGGCATCATATGCTAACCCGTTTCTCAAGGGCTCCAACATCACCCAACCACTATTGATTTCACATATGAGTAAGCAATTCTGTGAGACAGGGAAGTTAATAGCAGTTGTTAGAGTGAAAAATAACGGGAAAACACCAGGCAGGCATCCGGTGTTACTTTTTGTGAAGACTGGTGTGCAGATTGATGGTAGTCCAATAAAACAGTTGATCGGGTTTGAGAGCGTGAACTTAAATGAAGGAGAATTTAAGGAAATTGAGTTTCCCGTGAGTCCATGTGAGCACCTAAGTAAAGCTAACAAGGATGGGCTGATGACGATTGCCAAAGGTGTTTATTTTCTGGTTGTGGGAGAGGCAGCTTACCAAATCAACATCACAGCA
>gnl_Betvu_v1.2_Bv3_053740_wtqc.t1
ATGTCACGTAACAACTTTTTTCTTATCTTAGTGTTTTTCTTTTGTCTTAACTTTAGCGCACAGGCCCGGGTGCCATTCGCTTGTGATCCAAGGAATGGTCTAACTCGGGCCATGCGCTTCTGCAGGGTCAACCTCCCGATACACGCAAGGGTTCAAGACCTTGTCGGGAGGTTGAACCTGCAGGAGAAGGTTAAATTACTAGTTAATAATGCGGCTGGAGTGCCGCGCCTTGGTATTCAAGGCTACGAGTGGTGGTCCGAGGCGTTACATGGCGTGTCTAACGTCGGCCCGGGGACTAAATTCCAAGGCGCTTTTCCGGGCGCCACCAGCTTCCCACAAGTCATTACCACGGCTGCTTCCTTCAATGCCTCTCTTTGGGAAGCTATTGGACAGGTGGTGTCAGATGAAGCAAGAGCAATGTATAATGGAGGAACAGGAGGATTAACATATTGGAGTCCAAATGTGAATATATTTCGTGACCCAAGGTGGGGTAGAGGTCAAGAAACTCCTGGAGAAGACCCAAGTTTAGCAGCTAAATATGCAGCAAGTTATGTTCGAGGGCTTCAAGGTAATTATAACAAGAACAGGTTGAAAGTTGCTGCTTGTTGCAAACATTATACAGCTTATGATCTTGACAATTGGAATGGTGTTGATCGCTTCCATTTTAATGCCCGAGTGAGCAAGCAAGATTTGGAGGACACATATAATGTACCCTTCAAGGCCTGTGTACTAGAGGGAAAAGTTGCGAGTGTAATGTGCTCTTACAACCAGGTCAATGGCAAGCCCACATGTGCTGACCCTGATATACTTCGCAACACAATTCGTGGCCAGTGGCGTCTTAATGGGTATATTGTATCTGATTGTGATTCAGTTGGTGTAATGTATGATTCTCAACATTACACCAGAACTCCTGAAGAAGCAGCAGCTGATACGATCAAAGCTGGCTTAGACTTGGACTGTGGGCCTTTCCTAGCAGTGCACACGGAAGGTGCCATAAAAAGAGGACTAATGACAGAGGCTGATGTAAATCAGGCCTTAACCAACACTATCACTGTCCAAATGAGATTAGGCATGTTTGATGGTGAACCATCGGCCCAACCCTTTGGAAACTTAGGCCCAAGAGATGTTTGCACTCCAGCCCATCAAGAACTAGCCCTTCAGGCAGCCCGACAAGGGATAGTTCTTCTCCAAAACCGGCCCGGCTCACTGCCCTTGTCCACAGCCCGCCACCGTACTATTGCTGTTATTGGGCCTAATGCCGATGCCACGGTCACCATGATCGGTAACTACGCTGGTGTTGCATGTGGGTACACATCTCCCTTACAAGGTATAGCAAGGTATGCGAAAACGATCCACCAAGCAGGATGTGTAGGAGTTGCTTGTAGTAGCAACCAACAATTTGGTGCAGCTATAGCAGCAGCAACTCATGCTGATGCAACAGTGTTAGTAATGGGCTTGGACCAATCAATTGAGGCTGAAGCCCGTGATAGGACATCGGTCCTTTTACCGGGCCACCAACAAGAATTAATTTCAAAAGTGGCCAGAGCCTCAAGAGGCCCAACTATTTTGGTCTTAATGTGTGGTGGGCCTGTGGATGTCTCCTTTGCTAAAGTTGACCCAAAAATTAGTGCCATTGTGTGGGTTGGTTATCCTGGTCAAGCTGGTGGTACTGCTATTGCTGATGTCCTCTTTGGTACCACTAATCCAGGAGGAAGGCTACCAAATACATGGTATCCCCAAGACTATGTAGCAAAGATTGCAATGACGGACCTAGCAATGCGAGCCAACCCAGTAAGAGGTTATCCCGGACGTACCTACCGTTTTTATAGAGGGCCAGTTGTGTTCCCTTTTGGATTTGGGTTAAGCTACACAAGATTTTCCCAATCCTTGGCCCAAGCACCAACAAAAGTCATGGTACCCCTATCCAAACACTATACAAGTACAAACACCACCACATTGAGCAACAATGCCGTAAGAGTGTTACACACAAAATGTGACACCACAACTTCCTTAAGCCTCCACATCGATGTAAAAAACACGGGCGAGGCGGACGGGTCCCACACGGTCCTCGTATTCTCGAGCCCGCCACGTGGGGCACAGGCATCCGAGAAGCATCTTATTGGGTTTAAAAAGGTCCACGTGCTAGCAGGTTCGCTAGAACGAGTCAGGATGAACATACATGTCTGCAAACATCTTAGTACAGCTGATGAGTTTGGAATTAGAAGAATCCAAATGGGTGAGCATACTCTTCATATTGGAGATGACATAAAACATCAGCTTTCTCTTCAAGTTGATCTAGGAAAT
>gnl_Betvu_v1.2_Bv5_121630_wrwg.t1
ATGGAAGTTACGTTTATTTTCTTTCTCCTCTTTCTAGGAAGGGTTTTTATTTCGGACGTAGAGGCTCGGGGTCCATTTGCATGTAACCCGAAACATGCTGGATTCCGAGCCTTCCCATTTTGTAAGACTACATTACCCGTGGGGGATCGTGTCCGAGACCTCATCGGACGGCTAACATTGCAAGAGAAGGTGAAGTTATTAGTGGACAATGCCGCCGCCGTTCCGAGGCTCGGAATCCAAGACTATGAGTGGTGGTCAGAGGCGTTACATGGGGTTTCAAATGTAGGGCCAGGGACTAAATTTGGAGGGAAGTTTCCTACAGCCACTAGCTTCCCACAAGTTATTACAACTGCTGCCTCTTTTAATGCTTCATTGTGGGAGGAGATTGGACGGGTGGTGTCAGATGAAGCAAGAGCAATGTACAATGGAGGGATGGCAGGACTTACATATTGGAGCCCTAATGTTAACATTTTGAGGGACCCACGATGGGGTCGTGGACAAGAGACTCCCGGTGAAGACCCTGTACTTGCCGGTAAATATGCTGCTAGCTACGTTAGAGGCTTACAAGGTACAGACGGTGACCGGTTAAAGGTGGCTGCTTGTTGTAAACATTATACAGCTTATGACCTTGATAATTGGGGTGGAGTTGATCGCTTTCATTTCAATGCACAGGTTAGCAAGCAAGACATAGTGGACACATTTGATGTGCCATTTAGAGAATGTGTAATGGAAGGCAAAGTTGCGAGTGTCATGTGCTCCTACAATCAAGTCAATGGCATCCCTACTTGTGCTGATCCTAAACTCCTTCGTAACACTATTAGAGGAGATTGGCGTCTTAATGGATACATAGTTTCGGATTGTGATTCTGTTGGAGTTTTCTATAAGAACCAACATTATACCTCAACTCCTGAAGAAGCTGCTGCTGATGCTATTAAAGCAGGACTGGATTTGGATTGTGGGCCGTTCCTTGGCACCCACACAGAAGACGCCATAAAGAAGGGCCTACTAAGTGAAATTGATGTAAACAATGCCTTAACAAATACACTTACTGTACAAATGAGGCTAGGGATGTTTGATGGCCCACCATCAGCCCAACCATATGGCCACCTTGGCCCAGCAGATGTATGTTCTCCAGCCCACCAAGAGTTGGCCCTCGAAGCCGCACGACAAGGCATTGTCTTGCTTAAGAATCACGGCCCAACTCTTCCTCTATCCCATATCCGCCATCGAAGTGTTGCAGTTATTGGGCCCAATTCCGATGTCACCGTAACAATGATAGGCAATTATGCTGGTATTGCATGTGGGTATACAACCCCCCTTCAAGGAATTGGGAAATATGCCAAAACAATTCACCAACAAGGCTGTGCAGATGTGGGCTGCATAGATGACCGGCTATTTGGGCCCGCAATTAGCGCAGCAACCCAAGCAGATGCAACAGTGCTCATAATGGGCCTTGATCAGTCCATTGAGGCAGAGTTTAGGGACAGAGCTGGGCTACTCTTACCGGGCCGACAGCAGGAGCTTGTGTCCAAGGTTGCAGCAGCCTCAAGAGGGCCCATAGTTTTGGTCTTGATGAGTGGTGGGCCTGTGGATGTGACCTTTGCTAAGAATGATCCAAAGATATCTGCCATATTATGGGCCGGGTACCCGGGTCAGGCTGGTGGGCAAGCCATAGCAGATGTTCTATTTGGTACAACTAATCCAGGTGGCAAATTACCAATGACATGGTACCCTCAAGAATACCTCAACAAGCTACCTATGACCAATATGGGGATGCGTTCGGGACCTGGTTACCCTGGGCGAACCTACCGATTTTATCAAGGTCCTGTGGTCTATCCCTTTGGACATGGGTTGAGCTACACCCATTTTACTCACACAATAGCGGACGCCCCAATGGAGGTCACGGTTCCATTGGACGGCCATCGAAGGTCTAATGCTAGTGCCTCTGGCAAAGCTATCCGTGTGACTCATGCAAGGTGTGGCCAACTCTCCTTGATGGTACATGTAGATGTCAAGAATGAAGGGTCCAAGGATGGAGCCCACACCCTCCTTGTCTTCTCTAGGCCACCGGCAGGAAAATGGGCCCCACAGAAGCAACTCGTCGCGTTCGAGAGGGTCCATCTACCCGCGGGTTCCCAGCAAAGGGTGAGAGTCCACATCCATGTGTGCAAGTACTTGAGTGTGGTGGATAAATCAGGCATCAGGAGAATTCCATTAGGTGACCACCATATCCACATTGGTAATGCTAGGCATTCCATCTCACTCAAACCACAAACTCTAGGAGTCATAAAAACC
>gnl_Betvu_v1.2_Bv6_152900_aoak.t1
ATGAGAAGATACAACACACAATCTTCCATCCTCACCCTCATACTCCTTTGCTCTCTACTCCAACAACTCACAGTAAAAGCATCAAAAACTACTCCATTACCAAACCTTAAACTCAAATTCTCATGTAACCCACCTCAAAATTCCTACCCTTTTTGCAACACATCTCTTCCACACTCAACCAGATCACAAAACCTACTCTCTCTCCTCACACTCCCTGAGAAAATCAGTTTTCTGTGCAACAACTTCTCAGGAATACCCAGATTAGGAATCCCACCATATCAATGGTGGTCTGAATCACTCCATGGAATTGCAACAAATGGTCCTGGAATCAACTTCAATGGACCCATCAAATCAGCCACTATGTTCCCACAAGTGCTTAATTCAGCTGCTTCTTTTAACAAAAGTTTATGGTTTGAAATTTCTTCTGCAATTAGTGTTGAAGGAAGGTCAATGTACAATTCTGGGCAAGCTGGGTTGACTTTTTGGGCACCCAATATTAATATTTTTAGGGACCCAAGATGGGGGAGAGGCCAAGAGACTCCTGGGGAGGACCCACTTGTTGTTTCATCTTTTGGGGTTGAATTTGTTAAGGGATTTCAAGGTCAGTTTTTTGGAAATGGAGATGGGTATAATTATAATTATGGAAAGAAGAAAGTTTTGGAAGAAGATGAAGATGATGATGGGTTGTTGATGCTTTCTGCTTGTTGTAAGCATTTTACTGCATATGATTTGGAAAAGTGGGGGAATTTCAGCAGATATTCCTTTAATGCTGTGGTTACTGAACAAGACATGGAGGACACCTACCAACCCCCATTTAAGAGCTGTATCCAACAAGGTAAAGCAAGCTGCTTGATGTGTTCTTACAATAGTGTCAATGGGATACCTGCTTGTGCAAGAGGAGATCTTTTGGAGAAAGTACGAAGTGATTGGGGATTTAGGGGATATATCACCTCTGACTGTGATGCAGTGGCAACAATCTATGAATATCATTCATATGTTACAACCGCCGAGGATGCAATTGCTGACGCTCTTAAAGCAGGAGTTGATATAAACTGTGGAACTTACATGCTTTACTATACCGAATCTGCTATTGAAAAAGGAAAGCTCAAGCAAGAAGATATTGACCGAGCTCTTAAAAACCTGCTCTCTGTTCTGCTCCGATTGGGTCTTTTCAATGGAGATCCTTTAAATGGTATGTTTGGAAAACTGGGAAGTCAAGATGTTTGTACTCAAAAGCACCAGAGACTAGCACTTGAAGCAGCAAGGGAGGGCGTAGTGCTTCTTAAGAATTATGACAACTTCTTACCTTTAAACAAGCATCAGATATCTTCATTAGCCATAATTGGTCCTGGTGCCAATTCTACAAGTCAGCTATGGGGTGGATATTCAGGAGTTCCATGCAATGCGAAAACCTATGTTGAGGGCCTGCAAACATACATCAAGGAGACATCTTATGTTGGTGGATGCCTGGATGTGGCTTGTGAATCCAACTCAATGTTTGATGAAGCCCTCCTTGTTGCTGAAGTATCTGATTATGTTATCTTAGTTGTTGGGCTGGACTTGACCCAAGAAACTGAAGATAAAGACCGTGTTACTCTTCTTCTTCCTGGAAAACAGATGGAACTTGTATCTTTGGTTGCTTCTGTTAGCAGAAGACCAGTTATATTAGTCCTCACTGGTGGTGGACCCTTAGATGTCTCTTTTGCTGAAGAAAATTCACGAATTGCTAGCATTCTTTGGCTTGGGTATCCTGGTGAAGCTGGTGGCAAAGCACTCGCCGAAGTCATCTTTGGAGATCATAATCCAGGTGGGAGATTGCCTATGACTTGGTATCCAGAATCATTCACCAAGATACCTATGAACAACATGAATATGCGGGCTGATCCTTCTCATCTATATCCCGGAAGAACCCATCGGTTTTATACTGGAAAGGTTGTTTATAAATTTGGACATGGTTTAAGCTATACGAATTACACGTACAAGCTTTTATCAGCACCAATTACGCTTAATGTGTTTACGGAGAACAAATCTAACTCAAGAATACTATATCAAAGGATTGGTTATGTTTCAACAGATGAGCTGTTTTCTTGTGATTCTTTGAGGTTCAATGTCGAAATCTCTGTAATGAACGCCGGGTTTATGGATGGAAGCCATGTTGTAATGCTTTACTCAAAAACGTCTAGAAATGTAGATGGTGCTCCAAGAAAACAGCTTATTGGATTTAGCCGTGTCCATACTACTGCTCATGGATCGACAGAAACGAGCATCGTAGTTGATCCTTGTGAACATCTTAGCTTTGCAAATGAGCATGGAAAGAGGGTATTGCATTTGGGAGAGCATATATTGATGTTAGGAGATCTGCAGCACTCATTGCTGATTGATTTA
>gnl_Betvu_v1.2_Bv8_189590_igsy.t1
ATGAGAATCATACTCCATTTTTTACTCTTTTTCTTGACTTTTATTCTAACTCCCTACCCTACTCATCAATATGCATGTAACAAGAGAGAAGTTGATATAAACAATTTGTCTTTCTGTAACAAATCTTTACCTTATCATGATCGTGCCAAGGACTTAGTTTCCCGCCTTACCTTAGATGAAAAAGCTCGACAACTAGTAAACGCAGCTAGGGGTATCCCTAGGCTAGGTGTACCGGCCTACGAGTGGTGGTCGGAGGCCCTCCATGGGGTCTCCAACACCGGCCCTGGTGTACACTTCAATGCAACAGTACCTGGTGCCACAAGCTTCCCAGCAGTGATACTATCTGCTGCAAGCTTTAACACATCGTTGTGGTACATGATGGGTCAGGTAGTGTCCACTGAGGCACGAGCCATGTACAATGTAGGCCTTGCTGGGCTTACATATTGGAGCCCAAACGTAAACGTGTATAGGGATCCTAGGTGGGGTAGAGGCCAAGAGACTCCTGGGGAAGACCCTTTGGTTGTTAGCAAATATGGTGTCAATTATGTTAGAGGTCTACAGGAGGTTGGTAGTCATGGTAGTAAAGACATGCTTAAGGTTTCGAGTTGTTGTAAGCATTATACTGCTTATGATATCGATAATTGGAAAGGCGTTGATCGTTTCCATTTCGATGCAAAGGTTAGTTTACAGGACTTGGAGGATACATACCAGCCCCCATTTAAGAGTTGTGTTGAGAAGGGACACGTTAGTAGTGTGATGTGCTCATACAACAGAGTCAATGGAGTCCCAACCTGTGCTGATCCCAAGCTTCTGAAAGGAATTATCAGAGAAGAATGGGGTTTAAATGGTTATGTGGTCACTGATTGTGATTCCATCCAAGTCTACTATGAATCTATCAAATACACATCTACACCAGAGGAAGCAGTAGCCCTTGCACTAAAAGCAGGAGTGAACATGAATTGTGGAGATTATCTAAGAAAGTACACACCAGCAGCAGTCGACGACGGGAGAGTGGAGGAATCAGTTGTAGACCAGGCACTGATATACAACTACATAGTCTTAATGAGGCTCGGTTTTTTCGATGGAAACCCACGAAAACACCCCTTTGGCAAACTAAGGCCGTCTGATGTATGTACGAAGGAGCACAAAAAACTTGCTCTTGATGCTGCAAAACAAGGGATAGTCTTGCTAGAAAACAAAGGATCAGCTCTTCCTTTGTCTCGAAAATATGTCAAAGAGTTGGCAATTATTGGTCCTAATGCTAACGCCACCAAAACCATGTTAAGTAACTATGCTGGTGTACCATGTGGGTATACTAGCCCTTTAGAAGGGTTCAAGAAATATGAAAAAAAAGTAGTTTATGAACCAGGTTGTCAAAATGTGAAATGTCAAAGGCAAGACTCTATCAATGCAGCGGCTAAGGCGGCAGCCAAAGCTGATGTGACGGTGTTAGTAGTGGGGCTCGATCAGTCGATTGAAGCAGAGGGACTAGACAGGGTGAACTTGACATTGCCTGGGTACCAAAAGATGCTTGTAGAGAAAGTCAGTACCGCAGCCAAAGGGAAAGTTGTTCTTGTGATCATGTCTGCTGGTCCAATTGATGTGTCATTTACTAGTAAGTTAAGAAAGATTCGTGCAATTCTATGGGTTGGTTACCCTGGCCAAGATGGAGGTGATGCCATTGCTCAAGTTGTATTTGGAGATCATAATCCAAGTGGAAGGACACCTGTGACATGGTACCCGAAAGAGTACGCAGAACAAGTACTAATGTCCAACATGAATATGAGAGCAGACAAAGCCAGAAGATTTCCTGGTAGAACATACAGATTTTACACCAGGAAACCACTCTATCCCTTTGGCCATGGACTAAGCTATTCTCATTTCATCAAGTTCATAGTATCTGCTCCTTCAGCAGTAACAATCGAGAAATCAACAGACGATGAGCTCAACCTCGGTACCCAAAATCTGCTTCTAGCTACCGAAAAGAATCAGACAATTTGCAATAAAGCCATTGATGTATCAGAAGTAAACTGCAAGAAGTTAGAGTTTGTTGTTGCAATAGGTGTGACTAATGAAGGGAAGATGGACGGCGCACACGTTGTGCTCGTGTTCTGGGAGCCGCCTATGTGGAGTGGGATCAAAGGTGCGCCCAAGAAACAGCTCGTAGGATTCAAGCGAGTACAAGTAAAAGCAGGAAAGACAGAATTGGCTGTTGTTAAGGTAAATGTGTGTGAAGCATTCAGTCTAGCTGATGAGGAAGGTAAAAGAAAGTTGGTGACTGGTTTACATACACTAGTGATTGGTTCTTCAAGTGAAAAACAAGTTAGCCATCACTTTACCATTGGAATGTGTGGTACCACTGAAGATCAC
>gnl_Betvu_v1.2_Bv8_190250_nxyi.t1
ATGGCCTATCAAAAAAGCAGAGCAAAAAAATGCTCTGTTTTTTGCCCTTGTTATTACACCATTGTTACAATCACATTGCATTTTTTGTCCACCTTTAGCAAAGCTCTAGGGCAGTCACCAGCTTTCGCCTGCGACACAACGAGCAACGCCTCGTTGTCGAGCTTAGGCTTCTGTGATACGTCGAAGAGTGTCGAAGCGAGGGTGGCAGATTTGATCGGACGACTAACATTAACAGAGAAGATAGGGTACTTGATTAGTGGAGCAGCTAGTGTTAATAGGCTTGGGATACCGAAGTACGAGTGGTGGTCTGAGGCTTTACATGGAGTTTCAAATGTTGGTCCTGGTACACGTTTCACTAGTGTTGTTCCTGGAGCTACTAGTTTCCCTCAAGTTATTACAACTGCTGCATCTTTCAATACTACACTTTTTCAAGCCATAGGAAAGGTAGTATCAAATGAAGCAAGGGCTATGTACAATACAGGATTGGCAGGATTGACATATTGGTCACCAAATGTGAACATATTTAGGGATCCAAGGTGGGGAAGAGGACAGGAAACTCCAGGGGAGGACCCACTTCTTTCTAGTAAATATGGTTCAGCTTATGTTAGAGGTTTACAGCAAACTGATGATGCTGATCCTAACAAGCTTAAGGTTGCTGCTTGCTGTAAACATTACACTGCCTATGATGTTGATAATTGGAAATCTGTCGATCGTTATCATTTCAATGCTCTGGTGTCACAACAAGATTTGGATGATACATATCAACCTCCTTTCAAGAGTTGTGTTGTAGATGGGAATGTTGCTAGTGTTATGTGCTCCTACAACCAAGTCAATGGCAAGCCTACTTGTGCTGATACTGACCTTCTTTCTGGTGTTATTAGAGGAGAATGGAAGTTAAATGGCTACATTGTTACAGATTGTGACTCCATTGATGTGTTGTACAATAATCAACATTACACCAAAACCCCAGAAGAAGCTGCAGCTCAGTCCATTTTAGCAGGTGTCGACCTTAACTGTGGATACTTCCTTTCCAAGCATACTCAAGGTGCGGTAGATAAAGGACTAGTGAAGGAAACTGATATAAACAAAGCGATCTCCAACAATTTGATAACATTAATGAGACTTGGCTTCTTCGATGGGAACCCGAGCAAGAAACCTTATGGAAACCTCGGTGCTAAAGACGTGTGCACCTCAGAAAATCAAGAGCTAGCTCTTGATGCTGCAAGACAAGGCCTTGTTCTTCTAAAGAACAATGCAGGTTGTTTGCCATTTTCTGCTACCAAAATCAAGTCACTTGCTGTTATTGGACCTAATGCCAATGTTACAAAGACAATGATTGGGAACTATGAAGGCATCCCCTGCAAGTACACAACCCCACTGCAAGGACTTTCCGCGTATACTTCAACAACTTACCAACCCGGCTGCTCTAATGTAGCATGTGCAGCAGCTCAAGTTGATGAAGCAAAACAGATAGCATCAACAGCAGATGCTACCGTTCTCATTATGGGTGCTGATCAATCCATCGAAGCAGAGAGCCGAGACAGAGTTGATCTGTACCTTCCGGGGCAGCAATCTTTGCTGGTGGCAGCAGTAGCGAATGTATCCAGAGGACCTGTGATTCTGGTCATAATGTCTGGTGGTGGTATGGACATAACTTTTGCCAAGGACAATGACAAAATCAGTAGCATTGTGTGGGTAGGTTATCCTGGTCAAGCTGGTGGTGCTGCTCTTGCTGATCTCATCTTTGGTGCTTACAATCCAAGTGGAAGATTGCCAATGACATGGTATCCACAATCCTATGCAGAAAAGGTACCAATGACCAATATGAACATGAGACCAAACCCTACGACTGGGTATCCAGGAAGGAGCTACAGGTTTTACACGGGAGAAACTGTGTACAATTTTGGTGACGGCTTAAGTTACTCTGACTTCACCCACCACCTTGTCAAGGCACCTACAGAAGTCTCGGTCCCATTGCAGGAAGAACATGTTTGCCATACTTCGACCTGCAAGTCAATAGATGCTCTTGGAGAGCATTGCAAAAACTTAGGATTTGATGTCCACCTAAAAGTCAGGAATAACGGAGCTATGGAAGGAAGACACACAGTGTTCCTCTTCTCATCTCCTCCATCAGTTCACAATTCTCCTAAGAAAAACCTGATTGCTTTCGAGAAGGTGTTCTTGCATGGGAAGACAGAAGGCATGACCGTTTTTAAGGTGGACGCCTGCGAACATTTGAGTGTGGTTGATGAGGAAGGCAACCGTAAGGTTGCTTTGGGAGTTCATCAATTACACATTGGCAACATGAAACATTCATTCAATGTCAGGATC
>gnl_Carpa_v0.4_evm.model.supercontig_0.14
ATGGCTCCTTTCAACCTCTCTGTTTTCCTCTCTTTCTTGGTTCTCTTCCAGTTTTGGATCCGTGTTGTGGGGCAATCATCTCCTGTTTTTGCCTGCGATGTGGATAGCAATCCCGAGCTGGGGAGTTATGGGTTCTGCAACAGGACTTTGGAGGTTGAATCCAGGGTGGTTGACTTGGTCAAGAGGCTGACATTGCAAGAGAAAATTGGATTTTTGGTGAACTCAGCAGGGAGTGTGAGTAGACTTGGGATTCCAAAGTATGAGTGGTGGTCTGAGGCCTTACATGGAGTCTCTTATGTTGGACCAGGAACCCATTTCTCCAATGTCGTACCAGGAGCTACCAGTTTTCCTCAGGTCATTCTTACTGCTGCTTCCTTTAATGCCTCACTCTTCCAAGCCATTGGCAAGGTAGTGTCAACTGAAGCTAGAGCAATGTACAACGTCAGATTAGCAGGATTGACATTTTGGTCTCCTAACATTAACATATTTAGGGACCCAAGATGGGGAAGAGGTCAGGAAACTCCAGGAGAAGACCCTTTACTCTCCAGCAAATATGCATCTGGTTATGTTAGAGGTTTACAACAGAGTGATGATGGTAACCCAAATCGCCTCAAGGTTGCTGCTTGCTGTAAACATTATACAGCATATGATTTGGATAATTGGAAAGGAGTAGATCGTTATCATTTCAATGCTGTGGTAACAAAGCAAGATATGGATGATACGTTTCAACCACCATTCAAGAGCTGTGTAATTGATGGAAATGTAGCTAGTGTGATGTGTTCATACAATAAAGTTAATGGCAAGCCAACTTGTGCTGATCCAGACTTACTCGAAGGTGTTATTCGAGGTCAATGGAAGTTAAACGGCTATATTGTTTCCGATTGTGATTCAGTAGACGTATTGTTCAATTCACAGCACTACACGAAAACACCGGAGGAAGCTGCTGCTGTCTCAATTTTGGCAGGATTAGATCTCAACTGTGGATCTTTCCTGGGCCAGCATACTGGAGCGGCAGTAAAAGCAGGACTTTTAAATGAGTCAGCCATTGACAAGGCCATCTCTAACAATTTTGCTACTCTGATGAGACTTGGCTTCTTTGATGGGAATCCAAGCAACCAAATATATGGAAAACTTGGACCTAAGGATGTATGTACACCAGAGAACCAAGAACTGGCTCGTGAAGCTGCCAGACAAGGGATTGTTCTGCTAAAAAACACAGCAGGCTCACTGCCTCTGTCTCCCTCTACCATTAAAACTTTGGCGGTGATTGGACCCAATTCCAATGTCACAAAAACCATGATTGGAAACTATGAAGGGACACCATGCAGATACACAACACCTTTGCAGGGCTTAGCAGCTTCAGTTGCCACAACTTACCTGCCAGGCTGCTCTAATGTGGCATGTAGCAGTGCACAGGTGGATGAAGCTAAGAAAATAGCTGCCTCAGCAGATGCTACTGTGCTTGTGATGGGAGCTGATCAATCCATAGAAGCAGAGAGTCGCGACAGAGTCGACCTTCTCCTTCCAGGACAGCAACCCCTTTTGATAACAGAAGTTGCAAAAATAGCCAAGGGACCTGTCATACTGGTTATAATGTCTGGAGGGGGTATGGACATAACATTTTCTAAGAATGATGATAAAGTTACAAGCATTCTTTGGGTTGGTTACCCTGGGGAAGCTGGTGGAGCTGCCATAGCTGATGTGATCTTTGGATACCACAATCCAAGTGGAAGACTGCCAATGACATGGTACCCAGAAGCATACGTTGACAAGGTACCAATGACAAACATGAATATGAGAGCAGACCAGTCTAAGGGATACCCAGGCAGGACTTACAGGTTTTACACAGGAGAAACCGTGTATGCATTTGGAGATGGACTGAGTTACTCCCAATTCAAACACAAGCTAGTTAAAGCACCTAAGCTGGTGTCCATCACTTTAGAGGAAGACCATGTTTGTTACTCATCAGAGTGCAAGTCAGTCGATGCTCTCCATCAAAGTTGCGAGAATTTAGGCTTTGATGTGCATTTAAGAGTGAAAAACACGGGTAAAATCAGCGGTAGCCACACTGTATTCTTGTTCTCTTCGTCACCATCAGTTCATAATGCACCCAGAAAACACTTGGTTGGTTTTGAGAAGGTGTCGTTGGCGGGGGAAGGAGAGACATTGGTGAGGTTCAAGGTGGATGTTTGCAAGGATTTGAGTGTGGTGGGTGAGGATGGAACCAGAAAAGTTGGTCTAGGACAACACCTTCTCCATATTGGAACCCTAAAACACTCCCTAACTGTCGGGATT
>gnl_Carpa_v0.4_evm.model.supercontig_106.54
ATGTATCGTCTTCTTCCTCTTTTCCTCTCGCTTCTCCTGACAACAATCCCAACCCCACGCTGCAACTCTCAACAGTTCGCTTGCGACGAAACTCTCCCTGCAACATCCCAATATCCCTTCTGCAACACCTCCTTACCCTACCCCGACCGAGCCAAGGACCTCGTCTCCCGTCTAACCCTCCAAGAAAAAGTCAAACAGCTAGTAAACAAAGCCGCCGGAGTTCCCAGACTCGGTGTCCCGGCCTACGAGTGGTGGTCGGAGGCTCTCCACGGCGTCTCCAACGTCGGTCCCGGCGTCCATTTCAACGCAACGGTGCCCGCCGCCACGAGCTTCCCCGCCGTTATTCTCTCTGGGGCGAGCTTCAACACGACGCTGTGGCTCGACATGGGCCAGGTGGTGTCAACGGAGGCTCGAGCCATGTATAACGTGGGTCTTGCCGGGTTGACGTACTGGAGTCCGACGATCAACGTATTTCGCGATCCGAGATGGGGCCGCGGCCAGGAGACGCCAGGGGAGGACCCGCTGGTGGTGTCGAGGTACGCGGTGAATTATGTTCGGGGACTGCAGGAAGTGATTGGCGGTGACGATGGTGACGGTGACAGGCGGCGGCTCAAGGTGTCGAGTTGCTGCAAGCATTATACTGCTTATGATGTTGATAATTGGAAAGGTGTTGATAGATTCCACTTCGACGCTAAGGTGACAAAGCAGGATATGGAGGATACATATCAACCACCATTTAGGAGTTGTGTGGAGGAAGGACATGTGAGCAGTGTTATGTGTTCTTACAATAGAGTTAACGGGATTCCCACTTGTGCCGATCCAAATTTACTCACGGGCATTATCAGAGGTCAATGGAATCTCGATGGATATATTGTTTCAGATTGTGACTCCATTGAGGTATATTACAATGCCATTCGATACACAGATACCCCAGAAGATGCAGCGGCTCTTGCCCTGAAAGCAGGTTTAAACATGAACTGTGGAGACTATTTAGGCAAGTACACAGAAAATGCAGTGAAGTTAAACAAAGTAGAAGAATCTGTAGTTGACGAAGCCTTGTTGTACAACTACGTCGTTTTGATGAGACTAGGATTATTCGACGGTGACCCTAGATCTTTACCGTTCGGGAATCTTGGACCGTCCGATGTCTGTGCCGATGATCATCAGAGATTAGCCGTTGATGCTGCAAGACAAGGCATAGTCTTGTTGTACAACAATGGAGCTCTGCCATTATCCATAAACACGACGAAGAGTTTAGCCGTCATCGGGCCAAATGCAAATGCTACGACTGTCATGATAAGCAACTACGCCGGAATTCCTTGTGGGTATATAAGTCCGGTTGAAGGTTTGAAGAAATATGTATCCACGAATAGCGTTTTGTATTCGGCGGGTTGTGGGGATGTTAAGTGTGGTGATGAGGGGTTGATTAAGGAAGCGATGGAGACTGCGGCGGCGGCGGAAGACGCAGTGGTTGTGGTTGTAGGGCTTGATCAGTCTGTTGAGGCAGAAGGAGTTGACCGAGTCAACCTTACTTTGCCTGGGTTTCAAGAGAAATTGGTGGTGGAGGTGGTGAATGCAACTCGAGAGAGTACAAAAGTGATTCTTGTGATAATGTCTGCTGGACCTGTTGATGTTTCTTTTGTTCGGAATTTGAAAAAAGTTGCAGGGATTTTGTGGGTCGGGTATCCGGGTCAAGGTGGTGGAGACACCATTGCTCAAATCATATCAGCGTTGACATGTTACGATCAATCCTACGCCGATCAGGTCCCCATGACAGACATGACCATGAGACCAAACACTTCATCAAACTTCCCCGGCCGAACCTACCGATTGTTCACCGGCAAACCCATCTACGAATTCGGCCATGGACTCAGCTACTCCACATTTTCCACCTTCATAATCTCCGCACCCTCAACCCTCCTCATCCCACTTCACCCCCACAACATTCTAGTCTCCTCCACCGTCATCGACGTCTCAGAAGTCGACTGCAACGACTTGAAAGTTGACCTCGTTATCGGAGTAAAAAACAACGGACCGATGAACGGAACCCATGTGGTGATGGTGTTCTGGAAGCCGCCGACGGGGTCGGGGGCGGTGGGTGGTGCGCCGAGGTTGCAGCTGGTTGGGTTCGAGAGAGTTGAAGTTGAGGTGGGGAAAACGAAGATTGTGAGAAAGGAGATTGATGTGTGCGAGGAGATGAGTTTGGTTGATGCGGACGGGAGGAGGAAGCTGGTGACGGGGGTTCATACGATTGTGGTTGGGGCCGCGAGTGACCGGCGCGTCCAACATCGGCTAAATGTGAGGGTGGCGGAGACTGCGAGTGGAGTTGGTGGGTTTGTGTCTGTC
>gnl_Carpa_v0.4_evm.model.supercontig_1071.2
ATGTATATACTCAAAGCCATGAGGACGCTGCTGAATGTAGCGGTAGTAATGTTATTAGTAGTTTTGAGTCGGGTGTCGGGTCGGGCTCCATTTGCATGCGACCCGAGAAACGGGTTGACGAGGACTCAGAAGTTCTGTAACGCGAACCTACCGGTTCACGTGAGAGTTCGGGACTTGATCGGACGGCTGACGTTGCAGGAGAAGATCAGGCTGCTGGTGAACAATGCAGCTCCGGTACCGAGGCTGGGAATTCAAGGGTACGAGTGGTGGTCGGAGGCTCTTCACGGCGTCTCCAACACCGGTCCCGGCGTCAAGTTCGGCAGCCAGTTTCCCGGAGCCACCAGCTTCCCTCAAGTCATCACCACCGCTGCTTCCTTCAATCAGTCCTTGTGGGTACAAATCGGACGGGTAGTGTCAGATGAAGCAAGAGCAATGTACAATGGGGGGGTGGCAGGGCTAACATATTGGAGCCCTAATGTGAATATCTTCCGAGATCCAAGATGGGGCCGCGGCCAAGAAACTCCCGGTGAAGATCCCGGAATGGCCGGTAAATACGCCGCTAGTTACGTCCGGGGACTTCAAAGTATTACCGGGAAAAACCGGTTAAAGGTTGCCGCATGCTGCAAGCACTACACCGCGTATGATCTTGATAACTGGAATAAAGTGGACCGCTTCCATTTCAACGCGAAGGTAAGCAAGCAAGACTTGGAGGACACCTTCAACGTGCCATTTAAGGTGTGTGTTCGAGAAGGGAATGTTGCCAGTGTGATGTGCTCGTACAATCAAGTAAATGGAAAGCCCACGTGTGCCGATCCTGATCTCCTCAAAAACACTATACGTGGTCAATGGGGTCTCGACGGGTATATAGTGTCCGATTGTGATTCCGTTGAGGTTCTGTACGCCGATCAACACTACACGGCCACACCAGAGGAGGCGGCTGCGATCACCGTCAAAGCTGGTTTGAACTTGGACTGCGGACCGTTTTTAGCTGTGCATACAGAACAAGCCATAAAAAAACAACTTATGAATGAAGAAGATGTTAACATAGCCTTGGAATACACAATTACTGTTCAGATGAGACTTGGAATGTTTGATGGTGAACCGTCAAGCCAAGAATACGGCCATCTTGGCCCAGAACATGTTTGCACCCCGGCTCACCAACAACTCGCTCTTGAGGCTGCCAGACAAGGAATCGTTCTTCTAAAAAATACTGGGAAATCGCTGCCGTTGTCCACTTCACGACATCGTTATGTTGCAGTGATTGGACCCAATTCGGATGTTACTCAAACCATGATTGGAAACTATGCAGGAGTACCATGTGGGTATACAAGTCCTTTACAAGGAATATCTAAATACGCTAGAGCTGTTCACCAGCCAGGATGTAATGGTGTTGCTTGCCCTAGTAATGAGAAGTTTCACGATGCAGAAGTAGCAGCTCGTAACTCAGATGCAACAGTACTAATAATGGGACTAGACCAATCAATTGAACAAGAAGGAAGAGATAAGATCAACCTCCTCCTGCCTGGACACCAGCAAGAGCTTGTGGAACGAGCAGCCATGGCATCTAGAGGTCCAGTAATCTTGGTCTTGATGTGCGGCAGCCCTGTCGATGTGTCATTTGCGAAGAACAATCCTCGAATTGGTGCCATTTTGTGGGTTGGTTATCCAGGCCAAGCCGGAGGAGCTGCGATCGCTGATGTTTTGTTCGGAACAACTAATCCAGGGGGAAAATTGCCAATGACATGGTACCCACAAGATTATTTGGCTAAAGCACCAATGACAAGAATGGATATGAGAGCATCAGGAAACTATCCTGGTAGAACTTACAGGTTCTACAAAGGTCCTGTTGTTTTCCCATTTGGGCATGGCTTGAGTTACACAAAATTTACTCATAGTTTATCAACAGCTCCAACTCAAGTTTTAGTTCCTCTATCATCGACTGCCACCAGTCTTTTCGCAACGAAAAACTCAACCATGTCAACCAACACAATCAGAGTGTCACATGCCAACTGCAATGCGCTCGAGCCATTAACCATACATGTTGATGTTATAAACACTGGACCTATGGATGGAGCTCATGTTCTTCTCGTGTTTTCAGCACCATCCGAAAAATCAAAAGGGTCGCCGATCAAACAGTTAGTGAGCTTCGAAAAGGTTCACGTCATGGCAGGATCGAAACAAAGAGTCAAGATTGATGTCCATGCCTGCAAGCATCTCAGTGTTGCGGACGAATTTGGAGTTCGAAGAATTCCATTAGGCGAACATAATCTGCACATCGGCGACCTCAAACATTCCATTTCAATTCAAACAACATTGAAAGATATTAAACCT
>gnl_Carpa_v0.4_evm.model.supercontig_166.29
ATGTCAAATGAAGCCAGTGCTACTGCGCCTGAGCAGCCTCCTTTTACTTATGTGTGTGATCCAGCACATTTGAGTGCTGTAAAGTTAGATGTTTCCACCCTTGGTTTCTGTGACAAGTCTCTCCCCTATAGTGTGAGGGTAGAGGATTTGGTAGATCAATTATCAGTGGAAGAGAAGGTATTGCTACTTGGGAGTACGTCCCCCGGGGTGCCAAGGTTAGGATTGCCAAAGTACGAGTGGTGGAATGAGGCATTGCATGGTGTCTCATCCGTCGGAGGTGGCTCCCGTTTCGACACAGTGGTTCCCGGTGCAACAAGCTTTCCTACTGTTATCCTTTCGACTGCTTCTTTTAATGAAGACCTATGGAAAAGAATCGGCCAGGTTGTTTCAAATGAAGCAAGAGCAATGTACAACCTAGGTCGAGCTGGGTTAACATTTTGGAGTCCGGTGATCAACGTAGTTCGAGATCCAAGATGGGGAAGAACTCAAGAGACACCTGGGGAAGATCCTTTCGTGGTGGGCCGATATGCAGCAAACTTTGTTAGAGGTTTACAGGATGTTAGGGGAACCGAACACATACCTGACTTGAATGCAAGACCACTCAAGGTTTCTGCATGTTGCAAGCATTACGCTGCCTACGATGTAGACAACTGGAAAGGAGTTGATCGCCTTCATTTCGATGCCAGGGTGACCGAGCAAGATATGGTGGAGACTTTTCTTAAGCCTTTTGAAATGTGTGTTAAAGAAGGCGATGTCAGTAGCATTATGTGTTCCTACAATCGTGTCAACGGCATACCCACATGCGCCGATCCAAAACTCTTGAACCAAACTGTCAGAGGAGATTGGGGTCTTCGCGGATACTTGGTATCGGATTGTGACTCCATTGAAGTAATGGTAGACAACCACCAATTTATCAATGACACAAATGAGGATGCTGTTGCACAAACCCTAAAAGCAGGCAAGTTATCGCTT
>gnl_Carpa_v0.4_evm.model.supercontig_166.31
ATGGGTAAAATTATTGAGTTTATGGTGTACGCTTCTCTGGGTTATAGCTTGTTTTGTTTAACATGCATTGTTGCAGAAGATTTTACAATGTCTGATAAACTCAATGATGCTACGCCCGAGCCTCCTCTTTTCACTTATGTGTGTGATCCAGCACATTTGAGTGCTGTAAAATTAGACGGTTCCACCCTTGGTTTCTGCGACACATCCCTTCCCTATAGCGTGAGGGTAGAGGATTTGGTAGATCGATTATCGGTGGAAGAGAAGGTATTGCTACTTGGGAGTACGTCCCCCGGGGTGCCAAGGTTAGGATTGCCAAAGTACGAGTGGTGGAATGAGGCATTGCATGGTGTCTCATCCGTCGGAGGTGGCTCCCGTTTCGACGCAGTGGTTCCTGGTGCAACAAGTTTTCCTACAGTTATCCTTTCGACTGCTTCGTTTAATGAGGACCTATGGAAAAGAATCGGCCAGGTTATTTCAAATGAAGCAAGAGCAATGTACAACCTAGGTCGAGCCGGATTAACATTTTGGAGCCCAGTGATCAACGTAGTTCGCGACCCAAGATGGGGAAGAATTCAAGAGACACCCGGGGAAGATCCTTTTGTGGTTGGCCGATATGCGGCAAACTTTGTTAGAGGCTTACAGGACGTTAGAGGAACTGAACACGTCCATGACTTGAATGCAAGACCACTCAAGGTTTCTGCATGTTGTAAGCATTACGCTGCATACGATGTAGACAACTGGAAAGGAATCGATCGTCTTCATTTCGATGCCAGGGTGACCGAGCAAGATATGGTGGAGACTTTTCTCAAGCCTTTTGAAATGTGTGTTAAAGAAGGTGATGTCAGTAGCATTATGTGTTCTTACAATCGTGTCAACGGCATACCCACATGCGCCGACCCAAAACTCTTGAACCAGACTGTCAGAGGAGATTGGGGTCTTCACGGATACTTAGTATCAGATTGTGACTCCATTGAAGTAATGGTAAACAAGCATCAATTTATCAATGACACGAATGAGGATGCCGTTGCTCAAACCCTAAAAGCAGGCAAACTTTTGATTGATGGAGTTAATGTTACAGGGTTGGATTTGGACTGTGGCGACTTCTACCCAAAGTTTACAATGAGCTCGATTAGACAAGGAAAGGTGAGAGTAGAAGATGTGGATAAGGCGTTGAGAAATCTTTACATGTTGATGATGCGACTTGGGTATTTTGATGGAATTCCTCAATTCAAAAATCTTGGCAAAAAGGACATTTGCTCTCCTTCAAACATTGATTTAGCCGCAGAAGCAGCTAGACAGGGAATTGTTCTTTTGAAGAATGATAATGGAACCTTACCTTTCGATCGCAATGCAGTCAAGAACTTAGCCGTAGTCGGCCCCCATGCCACAGTTACCGATGTCATGATTGGAAATTACGCAGGCGATCCGTGTCGGTATGTTACTCCCGTCGATGGATTCTCTACGTATACGAAAGTACAAACTCAGCAAGGATGTGAAGATGTACTTTGCAATAACGATAAACTTATAGGCGCTGCTGTTGATGCTGCAAAGGTTGCCGATGCTACTGTGATCGTGGTGGGACTAAATCTCAAGGTCGAAGCTGAAAGCTTGGATAGACTAAATCTCTTCTTACCAGGTTTCCAAACTCAACTCATTAACCAAGTTGCAGATGCTGCCAAAGGTCCAGTTGTTCTTATCATAATGTCAGCCGGTGGAGTGGATATCACTTTCGCAAAGAACAATCCCAAAATCAAAGCTATTATATGGGCTGGATACCCTGGACAAGAAGGTGGTCGTGCGATTGCTGATGTCGTTTTTGGGACTTATAATCCTGGAGGAAGATTACCGATCACTTGGTACGAAGGCAGCTATGTGGAGAAGCTACCAATGACATCTATGCAGTTAAGACCAGTAGATGACTTAAGTTACCCAGGTAGAACTTATAAATTTTACAATGGGACGACAGTGTATCCCTTCGGCTACGGCCTTAGCTATAGTCAATTCACCTACAAAATTCAACCCCTTAATCTCCAATCACTCAAAGTAAAGCTCACCAAACTCCAACACTGCCATGACATCGACTACAGACCAGGTGCCCAAAAGCCTACATGCCCGTCTGTCAAGATCGAAGATGGTCTTGCATGTGACACTCACTACACCATTAACACACAAATCCAAATCACGAATACAGGAACAAGAGACGGTGACCAAGTGGTGATTGTTTACTCCAAAGCACCTGAAGGAATTCTTGGAGCACCCATCAAACAAGTGATTGGTTTCAAGAGAGTCGGTATTCGTGCAGGACAGACAGTCACAGTGCCGTTTCAGTTTAATGCGTGCAAGGCTTTGAGCATCGTGGATTACCAAGCACACGCTGTGTTGCCGGCCGGTCAACATTCAATTATTGTTGGAGATGGAGAAGCTTCCTTCACTTTCGATGTTGATTTTACT
>gnl_Carpa_v0.4_evm.model.supercontig_18.25
ATGGCTTGCGGAAGCTCTGCTCATACGTCGTCGTTCCTCACTCTTCTCTTTCTTTTCCTTTCGGGTGTTCTAGTTCGCGGGCGCGACCCATTTGGGTGTGACCCGACAGATAAAACGACGAACAACTTGCCGTTTTGTCGGACGTCGGCGCTAATATCGGAGAGAGTGAATGACCTGATCGGACGGTTGACATTGCAGGAGAAAGTTAGGCTGCTGGTGAACAATGCTGCGGCGGTTCCACGGCTGGGAATCAAAGGGTACGAGTGGTGGTCTGAGGCTCTTCACGGAGTATCAAATGTGGGCCCGGGGACAAAGTTTGGCGGGGCCTTCCCTGGGGCCACTAGCTTCCCTCAAGTGATCACAACCGCTGCTTCGTTCAATGCTAGTTTGTGGGAGGAAATTGGACGGGTTGTGTCAGACGAGGCTCGAGCCATGTACAACGGAGGCATGGCGGGGCTCACATATTGGAGTCCTAATGTCAACATTTTCAGGGATCCAAGGTGGGGTCGCGGACAGGAAACACCCGGTGAGGATCCTGTACTGGCCGGTAAATATGCTGCTAGCTACGTCAAGGGGTTACAGGGAGATGACGGTAACCGGTTGAAGGTTGCCGCCTGTTGCAAACACTTCACTGCGTATGACCTCGATAACTGGAATGGAGTTGATAGATTCCACTTTAACGCTAAGGTAAGCAAGCAGGATATCGAGGATACATTTGATGTGCCATTCAGGATGTGCGTTAAGGAAGGTAAGGTTGCAAGTGTGATGTGCTCTTATAATCAAGTCAACGGCGTTCCCACTTGTGCTGACCCTAATCTCCTGAGGAAGACCGTACGCGGAGTTTGGAACCTCAACGGGTACATTGTGTCAGATTGTGATTCTGTTGGTGTGTTCTATGAAAACCAGCATTATACATCGACCCCTGAAGAAGCTGCTGCGGATGCTATCAAAGCAGGTTTGGATTTAGACTGCGGACCATTCTTAGCGGAGCACACGGAGGATGCAGTGAAACAAGGGTTGTTGGGCGAGGCCGAGATAAACAATGCATTGAGTAACACGCTGACGGTCCAAATGAGGCTCGGAATGTTTGATGGGACGCCATCAGCCCATGCATACGGGAAACTAGGCCCAAGAGATGTGTGCACTCTGGCCCATAAAGAACTAGCCCTTGAAGCCGCCAGACAAGGCATTGTCCTTCTCAAGAACCATGGTTCCTCACTGCCTCTATCTCATCGGCGTCACCGCACAATCGCCGTCATCGGTCCCAATTCCAATGCCACCGTCACCATGATCGGAAATTATGCTGGTGTTGCGTGTGAATATACAAGTCCCATACAAGGGATAGGGAAGTACGCGAAGGTAATTCATCAAATGGGCTGTGGTAATGTAGCCTGTGGTGATGAAAACTTGTTCGATGAAGCCATTGATAGTGCACGTCAAGCTGATGCTACGGTTTTGGTGATGGGACTTGACCAGTCCATTGAAGCAGAGTTTAAGGACAGAACAGAGCTGGTTTTACCTGGTCACCAGCAAGATCTTATCTCTGAAGTCTCTAAAGCCTCAAAGGGTCCAACCATATTAGTTTTAATGTCCGGTGGACCTGTTGATCTCTCATTTGTAAAGAATGATAAGTTGATCTCTGCCATTTTATGGGTTGGGTATCCTGGTCAAGCCGGAGGAGCCGCCATTGCTGATATCTTGTATGGAGAAACAAACCCAGGAGGGAAATTGCCAATGACATGGTACCCACAAGAATATATCAAGAATTTAGCAATGACAGAAATGGCAATGCGTTCAAGCCCTTCAAAAGGGTACCCAGGAAGAACATATAGGTTTTACAAGGGACCTGTGGTTTACCCATTCGGTTACGGACTCAGTTACAGCAACTTTGTCCACACCATAGCCAACGCGCCCACCGTCCTCTCAATCCATCTCCACGGCCGCCACGGCTCGCAAAACGGCACCGTTTCGGGCAAGGCGATAAGAGTGACGCACGCGAAATGCAGCGGGCTGTCGTTAGGAGTTCAAGTAGAGGTAAAGAACACAGGTTCTAAAGACGGTTCTCATACGCTGCTAGTTTTCTCCACGCCGCCGGCCGGTCACTGGGCGCCGGAAAAACAGTTGGTGGGGTTTGAGAAAGTGCAGGTAGCCGCCGGCGGCCGGCGAGTAGTTGAAATGAATATTCATGTTTGTAAGTATCTGAGCGTTGTGGATAGATCTGGGATTCGAAGAATTCCATTGGGCGAACACCATCTTCATATTGGAGGGATTAAACACAGAGTCTCGCTGCAAGCTGCAACTCTGGGAATAATCAAGTCG
>gnl_Carpa_v0.4_evm.model.supercontig_489.8
ATGTCTGATAAACTCAATGATGCTACGCCCGAGCCTCCTCTTTTCACTTATGTGTGTGATCCAGCACATTTGAGTGCTGTAAAATTAGACGGTTCCACCCTTGGTTTCTGCGACACATCCCTTCCCTATAGCGTGAGGGTAGAGGATTTGGTAGATCGATTATCGGTGGAAGAGAAGGTATTGCTACTTGGGAGTACGTCCCCCGGGGTGCCAAGGTTAGGATTGCCAAAGTACGAGTGGTGGAATGAGGCATTGCATGGTGTCTCATCCGTCGGAGGTGGCTCCCGTTTCGACGCAGTGGTTCCTGGTGCAACAAGTTTTCCTACAGTTATCCTTTCGACTGCTTCGTTTAATGAGGACCTATGGAAAAGAATCGGCCAGGTTATTTCAAATGAAGCAAGAGCAATGTACAACCTAGGTCGAGCCGGATTAACATTTTGGAGTCCAGTGATCAACGTAGTTCGCGATCCAAGATGGGGAAGAATTCAAGAGACGCCCGGGGAAGATCCTTTTGTGGTGGGCCGATATGCAGCAAACTTTGTTAGAGGCTTACAGGACGTTAGAGGAACTGAACACGTCCATGACTTGAATGCAAGACCACTCAAGGTTTCTGCATGTTGTAAGCATTACGCTGCATACGATGTAGACAACTGGAAAGGAATCGATCGTCTTCATTTCGATGCCAGGGTGACCGAGCAAGATATGGTGGAGACTTTTCTCAAGCCTTTTGAAATGTGTGTTAAAGAAGGTGATGTCAGTAGCATTATGTGTTCCTACAATCGTGTCAATGGCATACCCACATGCGCCGACCCAAAACTCTTGAACCAGACTGTCAGAGGAGATTGGGGTCTTCACGGATACTTAGTATCAGATTGTGACTCCATCGAAGTAATGGTAAACAAGCATCAATTTATCAATGACACGAATGAGGATGCTGTTGCTCAAACCCTAAAAGCAGGGTTGGATTTGGACTGTGGCGACTTCTACCCAAAGTTTACAATGAGCTCGATTAGACAAGGAAAGGTGAGCGTAGAAGATGTAGATAAGGCGTTGAGAAATCTTTACATGTTGATGATGCGACTTGGGTATTTTGATGGAAGTCCTCAATTCAAAAATCTTGGCAAAAAGGACATTTGCTCTGCTTCAAACATTGAGTTAGCTGCAGAAGCAGCTAGACAGGGAATTGTTCTTTTGAAGAATGATAATGGAACTTTACCTTTCAATCGCGATACAATCACAAACTTAGCCGTAGTCGGCCCCCATGCCAAAGTTACCGATGTCATGATTGGAAATTACGCAGGTGATCCGTGTCGATATGTTACCCCTGTCGATGGCTTCTCTATATATACAAAAGTACAAACTCAGCAAGGATGTGAAGACGTACTTTGCAATAATGATAAACTTATAGGTGCTGCTGTTGATGCTGCAAAGGTTGCCGATGCTACTGTGATCATGGTGGGACTAAATCTCAAGGTCGAAGCTGAAAGCTTGGATAGACTAAATCTCTTCTTACCAGGTTTCCAAACTCAACTCATTAATCAGGTTGCAGATGCTGCCAAAGGTCCAGTTGTTCTTATCATAATGTCAGCCGGTGGAATAGATATCACTTTTGCAAAGAACAATCCCAAAATCAAAGCTATTATATGGGCTGGATACCCTGGACAAGAAGGCGGTCAAGCGATTGCTGATGTCGTTTTTGGGACATATAATCCTGGAGGAAGATTGCCAATCACTTGGTACGAAGGCAGCTACGTGGAGAAGTTACCAATGACATCTATGCAGTTGAGACCAGTAGACAATTTAGCTTATCCTGGTAGAACTTATAAATTCTACAATGGAACCACAGTGTATCCCTTCGGCTACGGCCTTAGTTACAGTCAATTTACCTACACAATTCAACCCCTTAATCCTGCATCACTCAACATAAAACTCAACAAACTCCAACATTGTCATGACATCGACTACAAACCAGGTGCCCAGAAGCCTACGTGCCCATCTCTTAAGATCGAAGATGGTCTTGCATGCGACGCTTACTACACCATTAACACACACATTCAAATCAAAAATACAGGAACAAGAGACGGTGATCAAGTAGTGATTGTTTACTCTAAGGCGCCCGAAGGGATTCTTGGAGCACCCATCAAACAGGTGATTGGTTTCAAGAGAGTTGGTATTCGTGCAGGACATACCGCAGTGCTTCCATTTCAGTTTAATGCGTGCAAAGCTCTGAGCATTGTGGATTACCAAGCGCACACTGTGTTGCCGGCTGGTCAACATTCAATCATTGTTGGAGATGGAGTAGCTTCCTTCACTTACGATGTTAATTTTACT
>gnl_Carpa_v0.4_evm.TU.contig_33237.2
ATGGAAGACACGTTTCAGGCACCATTTCGTATTTGTATTGAACAAGCCAAGGCAAGCTGCTTGATGTGTTCCTATAATGAAGTTAATGGGGTGCCTGCATGTGCTCGAAAAGATCTGTTACAAAAAGCTCGAGAAGAATGGGGGTTTCAAGGGTACATTACTTCAGATTGTGATGCGGTGGCCACAGTTTATGAATATCAGAAGTATGCCAAAACAGCTACTGATGCTGTAGCTGATGTTCTTCAAGCAGGGTTGGATATTGACTGCGGCTCATTTATGCTTCGGAACACTCAATTTGCGGTTGATGAAGGGAAGGTGCGGGAAGAGCAGATAGACAGAGCTCTTCTCAATCTGTTTTTGGTTCAACTTCGTCTTGGACTGTTTGATGGAGACCCGAGAGAAGGGTTTTTTGGAAATTTGGGACCACAGGATGTGTGCACCCCGGAGCACAGGATGCTGGCACTTGAGGCAGCAAGGCAAGGAACTGTTCTTCTAAAGAATGATAATAAGTTTCTGCCTTTGAATAAGAACGCTGTTTTTTCGTTAGCAGTAATTGGCCCAATGGCAAACAAAACAAGTGATCTGGGCGGTGGTTACTCAGGCTATCCATGTGACGGAAAGAGCCTTTTTGAGGGACTTCAATCCTATGTGAAGGCTGCATCTTATGCAGCTGGTTGCCCTGACGTAGCTTGTGATTCTGATGCCATGTTTGATGAAGCAATTAGGGCTGCCAAAGATGCTGATTTTGTAGTTGTAGTAGCTGGGCTGGATTTGTCTGCTGAAACTGAAGATCATGACCGTGTTAGCCTTCTCTTACCCGGTAAACAGATGGGTTTGGTGTCTTCTATTGCTGCTGTAAGTAAAAGACCACTAATTCTAGTTCTTACTGGTGGAGGGGCCCTTGATGTATTGTTTGCTGAACAAGACCCAAGAATTGCAAGCATTCTCTGGATTGGATACCCTGGTGAAGCTGGTGGAAGAGCACTTGCTGAAATCATTTTTGGAGACTTCAATCCAGGGGGAAGACTTCCAGTGACTTGGTATCCTGAGTCATTCACAAAGGTCCCCATGAATGACATGCGAATGCGAGCTAATCATTCTACTGGGTACCCAGGGAGAACTTATCGGTTTTATACTGGACCTCGGGTCTACGGTTTTGGACAAGGCTTAAGCTACACTAACTATACTTACAAACTTCTGTCGGCACCAAATAAACTAAATTTGTTAAGATTCATTACGGGAACCTCCACTAGGAATATGCTACAACAAGGAGGAGAACAACTAAATTACCTGAATGTTGATGAGATAAAATCTTGTGATTCTTTGCGATTCTCTGTAGGAATCTCTGTGATGAATGCAGGGGAAATGGATGGAAGCCATGTTGTAATGCTGTTCTCTAAAGTAGCTAAAAATCTCGAGGGCACCCCTGAGAAACAGCTGATTGGATTTGACCGTATTCATACTAAATCTTACAGATCAACTGAAACAAGCATTATGGTTGATCCTTGTAAACATCTTAGCATTGCAAATGTGTACGGGAAGAGGGTAATTCCCCTCGGTAACCATGTTATCATGGTGGGCGATCTGGAGCATTTTATTTCCGTGGAAATTGAT
>gnl_Elagu_v2.0_p5_sc00025.V1.gene305
ATGGGCTTCATCTCCGGCTCCGCGGTGTCGGACGAGGCTCGGGCGATGTACAACGGCGGCCAGGCAGGGCTGACATTTTGGAGCCCGAACGTTAACATCTTCCGGGACCCTCGGTGGGGCCGCGGCCAGGAGACTCCCGGCGAGGACCCGGGCGTCGCCAGCCGCTACGCCGTCAGCTACGTTCGAGGGCTCCAACAGGCCTCCGGTGGGCCGCACGGCCACGGCCGGCTCAAGTTGGCGGCTTGCTGCAAGCACTACACAGCCTACGACCTTGACAATTGGCGTGGCGTTGACCGGTTCCACTTCAACGCCAAGCATTACACCTCTACTCCGGAAGAGGCAGCTGCAGATGCAATTAAAGCAGGTCTAGATCTGGATTGTGGGCCTTTCCTGGCCCAGTATACTGTCAGTGCTGTGAAGCAGGGGTTGGTGAGTGAGGCCCAGGTAAATGCGGCCCTGACCAACACCATCACAGTCCAAATGAGATTAGGGATGTATGATGGTGACCCATCAAAACAACCCTTTGGAAACCTAGGCCCTGGAGATGTATGCACCCCGGCCCATCAGAATCTTGCCCTCGAGGCTGCCCGCCAAGGAATTGTGCTCCTTAAGAACAATGGCCATGCTCTGCCACTCTCTCCCTCGCACCTCCGATTTGTTGCGGTCATCGGGCCGAACTCGGATGCCACGGTCACCATGATCGGAAACTATGCTGGTGTTCCTTGTGGATATACAAGCCCTCTTCAAGGAATTGGGAGGTATGCGAAGACCAATCACCAGATGGGCTGCACCAATGTGGCCTGCACTGGGAACCAGCCCATCGATGCTGCCATCGCAGCCGCTCGTAATTCAGATGCAACAATCTTGATCATGGGCCTTGATCAATCAATTGAAGCTGAAGCCAGAGATAGAGATGGGCTCCTCCTTCCGGGCCGGCAGCAGGAGCTGGTGTCGAAGGTGGCAAAGGCTTCAAGGGGCCCCACCATTCTAGTCCTCATGTGTGGTGGGCCTGTGGATGTAACCTTCGCTAAGAATGACCCAAGGATCGCCGCCATCCTCTGGGTCGGGTACCCTGGTCAGGCCGGTGGAGCGGCGATTGCCGATGTATTATTTGGTAAATTCAATCCAGGTGGTAAGCTCCCTGTGACATGGTACCCCCAACAATTTGTGGATAAGGTGCCCATGACCAACATGGCCATGCGAGCCGACCCGGCCCGGGGCTACCCCGGCCGGTCCTACCGGTTCTATACCGGTCCGGTAGTCTTCCCCTATGGCCACGGCCTTTCCTACACTAAATTTACCCATTCTTTGGCCCACGCGCCGGCCCAGATCTCGGTCCAACTTGACGGGCGCCGCGCCTCGGCCCACAATTCCACCGAACCAGGGCGGGCGGTCCGGGTCTCCCATGCGAGGTGCGACGGCCTCGCCATCCCCGTCCACGTGGATGTTAAGAACGTCGGGGATCAGGATGGGTCGCACACAGTGCTCGTGTATTCGACTCCACCAGGTACACGATGGGCCCCGCAGAAGCAGCTAGTGGCCTTTGAAAAGGTACACGTTGCAGTCGGTGGACAAGTCCGGGTCAAGTTCGGTGTGGACGTGTGCAGGGATCTGAGCTTTGCCGACGAGTATGGGATCCGAAGGATTCCGATCGGCGAACACAGCCTTCAGATCGGCGATTTAATCCACACGATATCTTTACACGCGGAAGATCTGCGGCGC
>gnl_Elagu_v2.0_p5_sc00025.V1.gene726
ATGGCAGCCTTCCGTCTCTTCTTTCTTCTTTCCCTCGCCACCATTATCTCCCCTTCGTTCTCCCGATGCCATTCCCAAAGCCCAAGCCCTAGCCCTAACCAAAACCAGTCTCTTGCCGCTACTCTGCCAGCTCCGAAGCCCGGTCCCATCGAGTCCAACGCGAGGAACTACACCAAGGTGTGCGACCGCGCCCGCTTCGCCGACATCGGCCTCGACATGGATGACTTCACCTACTGTGATATGTCGCTGCCATACGAGGTGAGGGTGGAGGACCTTATTGGCAGGATGACTCTCGCCGAGAAGGTCGCCCAGCTAGGTGACCGGGCTGGTGGAGTCGGCCGGATTGGGCTTGCCAACTATCGCTGGTGGTCGGAAGCTTTGCATGGCGTCTCGGACGTTGGCCATGCAACGTACTTTGGTGACATCGTCACTGGTGCAACGAGCTTCCCTACCCCAATCCTCACTGCCGCCTCCTTCAATGAGTCTTTGTGGTTAAGTATCGGTCAGGTCACATCCACGGAAGCAAGGGCTATGTATAATTTAGGCCACAGTGGATTGACCTTCTGGAGCCCAAATATCAATCTTGTCAGAGATCCAAGATGGGGCAGAGCTCTAGAGACGCCAGGAGAGGATCCATTCATGGCTGGCCGCTACGCTGTCAACTTTGTCAGGGGCATGCAGGATGTCGAAGGATCAGAGGTTGCTAAGGACATGAACTCCAGGCCCCTGAAGACCTCAGCTTGTTGCAAACACTACGCTGCCTATGATGTTGACAATTGGTTCTTCCATGAACGATACTCTTTTGATGCAAGGGTCACCGAGCAAGACATGGTTGAGACCTTTGTTCGTCCCTTTGAAATGTGTGTCAGGGAAGGTGATGCCAGTAGCATCATGTGCTCCTACAATCTCGTCAATGGCATACCAGTGTGCGCCGATGCTAGGCTAATGTCTCAGACCATCCGGTTGGATTTGGACTGTGGATACCCCAAAGATCCATATTATGAGACCTACACTTTGTCGGCAGTGGCCCAAGGGAAAGTCAGGGAGGCTGACATTGATAATGCTCTGAAGAACCTGTATATGGTCCTCATGAGGGTTGGATTCTTCGACAGCTTGCTGGCCTACGAGTCCCTTGGAGTTATGGATGTCTGCACCAATGGGAACATTGAGTTGGCCACTGATGCTGCCAGGCAAGGAATGGTCCTTCTGAAGAACAATCTCACATTGCCTTTGGACGCAAAGAAGCTTGGCCTTGTTGCTTTGGTTGGTCCCCATGTCCAAACCACCAAGACTATGATTGGAAATTACGCAGGCGTACCCTGTCGATATACATCACCCTTTGATGCTATTACAAAAGAGGTTAAAGTTGACTACAAGCAGGGTTGTCGTAATGTGGCTTGCACCTCCCAAGACGGTATTGTTCGGGCTGTCAACGCTGCGAAGACTGCCAATGCCACGATCATCATTGCTGGATTGGATCTTGGAGTGGAAGCTGAGAGTCTAGACCGGTCAAATCTTCTCCTTCCTGGCTTCCAAGCTAAGCTCATCAACGATGTTGCAGATGCTTCCAAAGGCCCTGTAGTTTTGGTGATCTTATCCGGTGGAGGTGTTGATATCTCCTTTGCTCAGAACCATCCTAAGATTGGTGCCATCATCTGGGCTGGATATCCTGGTGAGGAAGGAGGCCAAGCAATATCTGATGTCATCTTTGGACACTACAATCCAGGAGGAAGGCTACCCTTGACATGGTACAAGAATGACTATGTGGACATTATCCCCATGATCTCCATGAAACTACGTCCAATCGATGAGTTGGGTTACCCTGGTCGAACCTACAAGTTCTTCAATGGCACTGTCCTCTACCCCTTCGGCTATGGGCTCAGTTACACTACTTTCGAGTACAGCAAGCTCAACTACGAGACGAGCTCCATCACTATTAACATCAACTCCACGCAGTATTGCAAGCCGCTCTCCATGAAGCCCAACGCCACTGCTCCACACTGCCCAGCTGTCGATATCACCAGCTTGCCATGCGACGAGGAGATCACCTTCGACGTCGAGGTCGCCAACACAGGCAATATGGATGGCAGCGAAGTCGTTCAGGTGTACTTCAAGCCTCCGCCGGAGGTCGCTGATGCCCCTCTGAAGCAGTTGGTGGCATTCCAGAGGGTGTTCGTGCCGTCGAAAGGAAGAAGTAAGCTGAGCTTCAGCCTAGATGCCTGCAAGGCATTGACCTTGGTGGAGAAGACGGCATACGTTGTGGTGCCTTTAGGGAAGAGCACCATTGTGATTGGCAATGGCGATGGCGAAATTTCTTTTTCAGTGGATGTCAAGCTCCAAATT
>gnl_Elagu_v2.0_p5_sc00025.V1.gene731
ATGTCTTCTTCCCCTCTCTACGCTTTCCTCCTCCTCCTATCCGTCGCCACCTTGGCCGGCGCGGCGGACCCAAACACGCCGCTCTACAACTACAAGTACGTTTGCGACGCCAATCGCTTGAAAGCAGGGGGCCTCGAGATTGCCAACTTGGCGTACTGCGACAAAACCTTGCCGTACTTCCAGAGGGCGAAGCACTTGACCGATAGCTTGACGCTTGCCGAGAAGGCCCAGCTGCTCGGTAGCCTGAACAAGGGTGCCCCTCGTGTTGGTATCCCGCAGTATAACTGGTGGTCGGAGGCCCTGCATGGCGTCTCCAACGTCGGCGATGGGTCTAAGTTTGGTAAGATCGTGCCGGGTGCGACGAGCTTCCCAACTCCGATCACCACCACCTCCTCCTTCAATGAGTCCTTGTGGAAGGCCATTGGCCAGGCTGTCTCCACAGAGGCAAGGGCTATGAACAATCTTGGGGTGGCAGGTCTCACATTTTGGAGCCCTAACATCAACGTGGTCAGGGATCCAAGATGGGGAAGAACCCTAGAGACTCCTGGGGAAGATCCCTATGTTGTTGGTCGCTATGCTGTTAACTATGTCAGGGGCTTGCAGGATGTTGTGGGCCAAGAAACTACCAAGGATCCGAATAGCAGACCGCTCAAGGTTGCGGCTTGCTGCAAACACTATGCTGCGTATGATATTGATAAATGGACTGATAAGGGGAACATGCTCATCGATCGGTTCCACTTCAGTGCTAATGCTACTGAGCAAGATATGGTTGAGACGTTCCTCCGTCCTTTTGAGATGTGCGTTAAGGATGGTGATGTTAGCAGCGTCATGTGCTCGTATAATAATATTTGGGGCATCCCAACATGTGCTGATGCAAGGCTTTTGAGAGGAACAATCAGAGGGGATTGGAATCTTCACGGTTACATTGTTTCCGATTGTGATTCAATCGAGACTATAGTTACGAGTCAGAAGTTCTTAGATGACACTCCATATGATGGAGTTGCTCAAGTCTTGAATGCTGGGCTGGACATGGATTGCATGTACTATTATCAAAACTACCTCGAGTCGGCAGCATTGCAGGGTCTGGTTAAAGAAAGTGATATGGACAACGCCTTGATTAATGACTTCGTTGTTCTCATGAGGCTTGGTTGGTTTGATGGCCAACCTGTTTATGACTCACTAAATGCCAAGGATATTTGTTCCAAGGAGCATATTGACTTGGCAACAGATGCAGCAAGGCAAGGAATAGTTTTGCTCAAGAATAATGGCAATGCTTTGCCTCTAAGCACCGATAAGCACAAGAATATTGCCATCGTTGGCCCTCATGCTCAGGCCACCTCAGTCATGATTGGAAATTATGCAGGTGTTCCATGCAAGTATGTCTCGCCCGCTGATGGCCTAAAGGTGTATGCCAATGTTACAACCCAGATGGGTTGTGCTGATGTTTTCTGCAAGAATGAAACATTCATCTTCCCTGCTGTCAGGGTTGTAAGGAATGCTGATGCTACGATCATCGCCGTAGGTCTCGATCAGAATGTCGAGGCCGAGGGCCTTGACCGTCTCAATCTTGATCTTCCTGGTTATCAAAATATGCTCATCCGGCAAGCAGCTCAAGCATCAAAGGGGCCTGTCGTTCTTGTCATCTTCTCAGCTGGAGGTTTGAATATTACTGAATTTCAAAAATCTAATGACATTGATGCCATTATCTGGGCTGGTTATCCTGGCGAACAAGGAGGTGCTGCCATTGCAGATATTCTTTATGGAAAACACAATCCAGGAGGAAAGCTTCCAATTACGTGGTACCCAGGGGACTATGTTTCTCAGCTGCCCATGACATCCATGAACCTTCGTCCCATCGATGAGCTTGGCTACCCTGGAAGGACCTACAAATTCTACAATGGCTCGGTCATCTACCCATTTGGCTACGGTCTCAGCTACACTCAGTTCACTTATGCTGTGACCTCACCTCAAAAGATGGTGAGCAAGAAGCTGGCGTTCAACTTGCACTGTGTGCAGCTCAGCTTCAACAACACGGCTTACATCCCACCATGCCATGGAGCTCGCATCAGTGACCTTGCATGCGACCAGGACGATATCACCATCGATGTTTCTGTGACCAACACCGGGAAGGTTGATGGTACTGAAACCGTGATCCTGTTCTCACGTCCACCGCAGGGTATTGTTGGTGCTCCCATCAAGCAAGTGATTGGATTCCAGAGCGTGTTCGTGGCTGCCGGCAAGACCGCGGTGGTGACGTTCGGTCTTAACTCATGCAAGACTTTGAGCATCGTCACTGGATCAGCCTATGTTGCTTTACCGACAGGCCAGCACACCATCGTCGTTGGCACTGGTAGCAATGCCATTGAATTCCCCTTCCAGCCACAAATTTCCCACTCCAACATCCAGAGT
>gnl_Elagu_v2.0_p5_sc00035.V1.gene82
ATGGTTTCGATGGGAAAGTCATCAAAATCCCACCTTTGGGCTCCCCTGTTCCGGCTCTCCCTCCTCTGTTTCCTGGGTTTTAGCGGGGTCTTGGCTCAGACGCCCATCTTTGCTTGCGACATTGCGTCGAATCCGAGCCTGGCGAACTTCGGGTTCTGTAACACGTCGTGGGGGACGGCGGCGAGGGTGGATGACTTGGTGGAGAGGCTCACATTGGACGAAAAGGTGGGATTTTTGGAGAACAAGGCGACGGCGGTGAGTAGGCTTGGGATCCCGAGCTACGAGTGGTGGTCGGAGGCGTTGCACGGGGTCTCCTACGTCGGGCCCGGGACACATTTCTCGAGCCTGGTCCCCGGGGCGACGAGCTTTCCCCAGGTCATTCTCACTGCGGCTTCGTTCAACACTACCTTGTTTGAAACCATTGGAAAGGTGGTATCGACAGAAGCCAGGGCAATGCATAATGTGGGTCTAGCAGGACTAACATTTTGGAGCCCAAACGTCAATATATTTCGAGATCCTCGATGGGGAAGAGGACAGGAGACGCCGGGAGAAGATCCTTTGCTTGCTAGCAAGTATGCTGCTGGTTATGTGAAGGGCTTGCAGAAGGCCAGCAATCCAGACCGGCTTAAAGTCGCTGCTTGTTGCAAGCATTACACTGCCTATGACTTGGATAACTGGAAAGGAATCCAGCGCTACACCTTCGATGCTGTGGTCACAAAGCAAGACCTGGATGACACCTTTCAGCCTCCATTCAAGAGCTGTGTAACTGATGGGAATGTGGCCAGTGTCATGTGCTCATACAACCAAGTCAATGGTGTCCCCACATGTGCAGACGCAGATCTCCTGGCTGGAACCATCAGAGGAGACTGGAAACTTAATGGCTATATCGTCTCTGATTGCGACTCGGTCGATGTGCTCTACAACAGTCAGCACTACACCAAAACACCCGAGGATGCTGCAGCTGTAACCATCTTGGCAGGTCTGGACCTCAACTGTGGGTCATTTCTGGGGCAGCACACCCAGGCTGCAGTGAAGGCCGGGAAGCTAAAGGAGAGCGATGTGGACAAAGCCATAACAAACAATTTTGTGGTCCTGATGCGTCTCGGTTTTTTCGACGGTGATCCTCGGAAGCAGGAATACGGTTCGCTGGGCCCAAAGGATGTGTGTACCGCGGCGAACCAGGAGTTGGCCCGTGAGGCCGCGAGACAGGGTATCGTGCTCCTCAAGAACGACGACGATGCCCTGCCCCTTGACCCCAAATCCATCACATGCATGGCTGTGATCGGCCCCAACGCCAATGTCACCAAGACCATGATCGGCAACTACGAAGGTACTCCATGCACGTATACCACCCCTCTCCAGGGCCTAACAGCTGTTGTTTCCACGGTGTACCAGCCAGGATGCACCAACGTGGGGTGCACCGGCAATAGCCTGCAATTGGATGCAGCCAAGGCGGCGGCGGCGAAAGCTGATGTCACCATCTTGGTTGTAGGCACCGATCAATCGATCGAGAGGGAGGGCTTGGATCGGGTGAACCTGCTCCTCCCTGGGCAACAGCCAACCCTTGTAACAGAGATAGCAAAGGCGGCGAAGGGAAAGGTGATCCTAGTGATCATGTCTGGTGGTCCCTTTGACATATCATTCGCGAAATCTGATGATCGGATTTCGAGCATCCTCTGGGTTGGGTACCCTGGCGAAGCTGGTGGTGCTGCCCTAGCCGACATCATCTTTGGCTATTACAATCCAAGTGGGAGGTTGCCTGTGACATGGTACCCTGAATCATTCGCCGACAAGGTCCCGATGACCGACATGCGCATGAGGCCTGATCCATCGACTGGTTATCCTGGACGGACATACCGGTTCTATACGGGTGATGTTGTATACTCTTTCGGTGATGGTTTAAGCTACAATGACTACGCCCACCACCTAGTTCGAGCTCCAAAGCTAGTATCAATCCCCCTAGAAGAGGGGCACTCATGCTACTCCAAGAGGTGTAAGTCGATTGACGTCGTCGGAAGTGGATGCGAGAATGTGGCCTTCGACATCCATCTGAGAGTTCAGAACACCGGTCGCATGGCCGGGAGCCACACTGTCTTCCTTTTCTCAACTCCGCCTTCAGTCCACAACTCTCCCCAAAAGCAGTTGCTTGGATTTGAGAAGGTCTACTTGGGCCCCCAAGGGGTGGGCAACGTTGTGTTCAAGGTTGATGTTTGCAAGGACTTGAGCCTTGTGGATGAGCTTGGGAACAGAAAGGTGGCCTTAGGGTCTCATATCCTTCATGTGGGGAGTTTGATGCATTCACTTAAGGTGAGGGTT
>gnl_Elagu_v2.0_p5_sc00187.V1.gene106
ATGGATATCAACTGTGGAACATATCTGCTTCGATACACTGGTAAAGCAGTCAAGTTAGGAATTGTTCGAGAAGAAGACATCGACCGCGCATTACTTAACCTATTCTCTGTTCAGCTGCGCCTTGGGCTCTTTGATGGAAACCCAGCTTATAATCGGTTTGGGGAGCTTGGACCGAGTAATATATGCACCAAGGAGCACAGGGAGCTCGCATTAGAAGCTGCAAGGCAGGGCATTGTGCTTCTGAAGAATGATCAAAGTTTCTTGCCGCTGAGAAAGAATAAGGTCAGCTCCTTGGCTATTATTGGTCCTGCCGGTAATGACACAAACATATTGGGTGGTGATTACACAGGTGTCCCTTGCCGTCCGACTAGCTTGTTTGAGGGTCTCCAGGCTTATGTACCAAGAACATCATTTGCTGCAGGATGCATTGATGTACCTTGTAACTCGACAGATGGCTTCGAAGCGGCTGTGGCGGTTGCTAGAAAAGCAGAAGTAGTGGTCATGGTTGCTGGACTGAACCTAACAGAAGAGAATGAAGAGCACGATCGGATTAGCCTACTGCTGCCTGGAGAACAGATGGATCTCGTAAATGCTATTGCCAAGGTGAGTAAGAAACCACTGGTGCTGGTCCTTATGGGTGGTGGTCCTGTCGACATTTCCTTCGCGAAGGACAATCCAGGAATTGGAAGCATTCTCTGGATTGGATATCCAGGTGAAGTTGGTGGCCAAGCAGTTGCAGAAGCTCTGTTTGGAGAATTCAATCCAGGGGGACGGTTGCCGGTGACTTGGTACCCGGAGTCCTTCACCAAGATGCCAATGAATGATATGCATATGAGGGCCGATCCCTCGCGAGGATACCCGGGACGAACTTACCGATTTTATACAGGAGAGGTGGTTTACAGATTTGGATATGGTTTGAGCTATTCAAGCTATTCCTACAAGTTCTTGTCAGTGCCTGAGAAACTTAGTGTGCCAAGTTCATCAACTGAGGCTAATATCAGGAAGGAACCCCCATATGCCAGGAAAGATGGATTAGACTACTTGCACATTGATGAGATCTCATCTTGCAAGGCTTTAAGATTTTATGTGCAGATTTCGGTGATTAATGGTGGCAATATGGACGGAAGCCACACTGTCCTACTGTTCTCAAGATCAAGAGCAAACATCAAAGGCTGCCCGCAGAAACAGTTGATTGGATTCAAGCGTGTGCATACAACAGCTGGCAAAGCCACTGAAGCTAGGATTACTGTGGATCCCTGCAAGCATCTGAGCACAGTGAATGAAGAAGGTCGAAGGGTGCTACTATTGGGAGCTCATCTCTTGATGGTGGAAGATTTAGTGTATGAATTGGTAATTCAAGCT
>gnl_Elagu_v2.0_p5_sc00454.V1.gene43
ATGGGAATTCTTGGAGAGTTTCATTTCATTGTTTTCTATGTTCTTCTATTACCTTCCTTGGTTTTTTCATTAGACCCACCATTTGCTTGTGATGCTTCAAACCCATCCACCAAGTCCTTTGCCTTTTGTGAAACAACATTAGCCATTGACAAAAGAGTGGATGATCTCATTTCACGCTTATCCTTGGAGGAGAAGATAGCTCAACTGGGTGATAGTGCCCCTTCAATCCCCCGGCTCGGCGTGCCGGCCTATGAATGGTGGTCTGAGTCACTTCATGGGGTATCGAATTGGGGCCGTGGCATGCACTTCACTGGCCCCATTCGTACTGCAACAAGCTTCCCTCAAGTCATACTCACTGCAGCATCCTTCAATCCCCAGATTTGGTATCAAATCGGGCAGGTTATCGGAACCGAGGCCCGGGCGATTTACAATAATGGCCAGGCACAAGGGTTAACATTCTGGGCACCAAACGTCAATATATTCCGGGATCCCAGATGGGGAAGAGGCCAAGAGACTCCTGGCGAGGACCCGGTGACAGCAAGCAAGTATGCAGCCTCTTTTGTCAGGGGAATGCAGGGTGATTCCTTCGAAGGGGGAAGCGCTGCAGAGCTCAAGGCTTCAGCTTGCTGCAAGCACTACACTGCATATGATATGGATAATTGGGGTGGCAAATCTCGATTCACATTCGATGCCATCGTTTCAACTCAGGATTTGGAGGACACTTACCAGCCTCCTTTCAAAAGCTGTGTGGAAGAAGGTAGAGCCAGTTGTATCATGTGCTCATACAATAGCGTCAATGGAGTCCCAACATGTGCTGATTCCAATCTCTTGTCTAAAACAGCAAGGGACACTTGGGGATTATATGGATACATTGCCTCAGACTGTGATGCAGTTGCCACCATCCGTGGTGCTCATGTCTATGCTAAAACGCCAGAAGATGCAGTTGGAGATGCTCTCAAAGCTGGATTGGATTTGGACTGTGGCAACTACGTGCAAACATATGCTATGTCTGCTGTCCAACAAGGAAAACTATCTGAAGAGGACATAAACCGAGCTCTGCGCAACCTGTTCTCCACCAGAATGAGGCTGGGGCTCTTCAATGGAAGTCCAGCATACCAACTCTACAGCAATATCGCCCCAAGCCAAGTCTGCACGCAAGAGCATCAGGACTTGGCCCTGGAAGCAGCCAGAGATGGCATCGTTCTGTTGAAGAACTCTGTCAACACCCTTCCTTTGTCTAGATCACAAGTTACATCCCTTGGTGTGATTGGCCCGAATGCGAACAGTGTTATGAAACTTATTGGTAATTATGCGGGGCCTCCATGCAAATACATCACTCCACTTCAGGTATTGCAGAGCTATGTTAGGGACACCAGATACTTGTCTGGGTGTGACACTGCTGCTTGCAATCCAAGTTCCCTCAATGAAGCAGTCCAATTGGCAAGCTCAGTAGACTATGTGGTTATGTTCATGGGGTTGGATCAAGATCAGGAGAAGGAGGGGCTTGATAGAGTGGACTTGGTTCTCCCTGGAATGCAGCAAACCCTCATCACCAGTGTGGCAAGAGCAGCGAAAAGGCCTGTGATCTTGGTGCTGTTATGTGGAGGTCCGGTAGATATCACATTTGCCAAGTATGAAGAGAAAATTGGAAGCATCTTGTGGGCTGGTTATCCTGGTGAGTCTGGTGGACTGGCTATTGCACAGGTTATTTTTGGAGAACATAACCCAGGGGGAAAATTGCCAGTCACTTGGTATCCACAATCATTTACAAGTGTTGCCATGACCGACATGAGGATGAGGGCTGACCCTGCCTCTGGATACCCAGGCCGCACCTATCGATTCTACACCGGCAAACCTGTGTTCGAATTTGGTTACGGCCTCAGCTACTCCAATTATTCTTATGAATTCAGTGCTGAATCTGAGAACACAATTTACATGAACAAATCAATCAGTCTTGATTCTTTCAAGATGTCAGACTCTTCAAGCTATGACATAAAAAAGATGGGCTCGCAAGCATGCAGGAAGCTCAAATTCTCAACAGTTGTTGGAGTTAAGAATCATGGACCAATGGATGGAAAGCATCCAGTGTTGCTTTTCCTGCGCTGGCCTAATGTCCTGCATGGGAGACCTATGAAACAGTTGATAGGATTCCAAAATGTGCACTTGAAGGCTGGGGAAAGAGCTGATGTCAAATTTGTTGTGAGCCCATGCAAGCACCTCAGTCGAACCAACATAGATGGTACAAAGGTGTTGGACCAGGGATCTCATTTCTTGGTGACTGGAAAGCAGGAATATCAGATCAGCATCATGGCA
>gnl_Elagu_v2.0_p5_sc00454.V1.gene49
ATGGATGTGAATTGTGGCGGCTACGTGCAAAAATATGCCATGTCTGCAGTCCAACAGGGAAAACTATCTGAAGGGGACATAAACCGAGCTCTGCACAACCTATTCTCCATCAGAATGAGGTTGGGTCTCTTCAATGGAAATCCAAAATATGAAGCCTATGGCAAAATAGCTCCAAGCCAAGTCTGCACACAGAAGCACCAGAACCTGGCACTAGAAGCAGCCAAAGATGGCATTGTTCTGTTGAAGAACTCCGTTGATATCCTTCCTCTGTCTAGATCGAAAGTAAAGTCACTTGGTGTGATTGGCCCAAATGCAAACAATGCGACAAAACTACTTGGCAACTATGCCGGTCCTCCATGCAAACACATCACTCCACTTGAGGCATTGCAGAGCTATGTTAAGGACACCAGATATTTAGCTGGGTGTGCCACTGCTGCATGTAATTCAAGTTCAATAAGTGAAGCAGTCCAATTGGCAACATCAGTGGACTTTGTGGTTATGTTCATGGGTTTGGATCTGGAGCAGGAGAGGGAGGAGCTTGATAGAGTGGACTTGGTTCTCCCAGGGATGCAGCAAAGCCTCATCACTAGTGTGGCAAGAGCAGCGAAAAGGCCTGTAATTCTGGTGCTATTATGCGGCGGTCCAGTCGATATCACATTCGCCAAGTATGAAAAGAAAATTGGAGGCATCTTGTGGGCTGGTTATCCTGGTGAAGCTGGTGGACTGGCTATTGCACAGGTTCTTTTTGGGGAACATAATCCAGGGGGAAAATTGCCAGTCACTTGGTATCCACAGTCATTTACAAGTGTTGCCATGACCGACATGAGGATGAGAGCTGACCCTGCCTCTGGATACCCAGGCCGCACCTATCGATTCTACACCGGCAAACCTGTGTTCGAATTTGGTTACGGCCTCAGCTACTCCAATTATTCTTATGAATTCAGTGCTGAATCTGAGAACACAATCTACATGAACAAATCAGTCAGTCTTGATGCTTTCAAGATGTCAGAATCTTTCAGTTATGATATAAAAAAGATGGGCTCTGAAGCATGCAAGAAGCTCAAATTCTTGACAGTTGTTGGAGTAAAAAATCATGGACCAATGGATGGAAAGCATCCAGTTTTGCTTTTTCTACGCTGGCCTGATGTCCTCCATGGGAGGCCTATGAAACAATTGATAGGATTCCAAAGTGTGCACTTGAAGGCTGGAGAAAAAGCTGATGTCAAATTTGTTGTCAGCCCATGCAAGCACCTCAGTCGAACCAACGTTGATGGTATGAAGGTTTTGGACCAAGGATCTCATTTTTTGATGACAGGGAAAAAGGAATATCAGATCAGCGTCATGGCA
>gnl_Eucgr_v2.0_Eucgr.F02441.1
ATGAGAAACCGCCAAGTCCAAATCCTCTCTCTGCTCATCACCTTCGCCTCCGCCGCCACCCTCCTCTCCACTCCCGCCGCTGCCCAGCCGCCGCCGTTCTCGTGCGACCCATCGAGCCCCTCCACCAAGTCCTTCCCCTTCTGCAAGGCCTCGCTCCCCATCAGCAAGCGCGCCCAGGACCTCGTCTCCAGGCTCACATTGGACGAGAAGATCTTGCAGCTGGTCAGCTCCACCCCGGCCATCCCCCGGCTCGGCGTCCCCGCCTACGAGTGGTGGTCCGAGTCCCTCCACGGCGTCTCCAACGCCGGCCGCGGCATCCACTTCGACGGCACCATCAAGTCCGCCACCAGCTTCCCCCAGGTCATCCTCACCGCCGCCTCCTTCGACGCCGACCTCTGGTACCGCATCGGCCAGGTGATAGGGACCGAGGCGAGGGCGGTGTACAACGCGGGGCAGGCGACGGGGATGACGTTCTGGGCGCCCAACATCAACATATTCAGAGACCCAAGGTGGGGGAGAGGGCAGGAGACGCCCGGCGAGGACCCGCTGGTCACCGGAAAGTACGCCGTCTCGTACGTGCGAGGCGTCCAGGGCGACCGCCCCCAGGGCGGAGGGAAGTCCCGAGGGGGTCTCCAGGCGTCCGCTTGCTGCAAGCACTTCACCGCCTACGATCTGGACCGCTGGAAGGGCGTGGATCGTTACGACTTCGATGCTCAGGTGACGGCACAAGACATGGCGGATACGTTCCAGCCACCATTTCAGAAGTGCATTCAGGACGGGAAGGCTAGTGGGATCATGTGCGCTTATAACCGGGTCAACGGCGTCCCTAGCTGCGCCGACTACAATCTTCTCTCCAACATTGCCCGTCGTCAGTGGTCTTTCCACGGGTACATAACATCGGATTGCGATGCTGTATCCATCATGTATGACAATCAAAAATACGCCAAGACACCTGAGGATGCCGTTGCCGATGCCCTCAAAGCTGGCATGGATGTCAACTGTGGAACCTATCTGCAAAATCATACCAAATCTGCTGTTGAGCAAAGGAAAGTGTCAGTATCCGAGATAGACAGAGCACTTCACAACCTCTTCTCGGTAAGAATGAGGCTAGGACTCTTCAATGGCGACCCCAAGAAACAGCCATTTGGCAACATAGGCCCTGATCAGGTCTGCTCCCAAAAGCATCAAGATTTGGCTCTCGAGGCTGCTCGAAGTGGCATCGTGCTTCTGAAGAACAAAGAAAAGCACCTACCTCTTCAGAGATCGAAGTCTGCATCGCTTGCTGTAATAGGCCCCAATGCCAACAAGGCCTCGAACCTGCTCGGGAACTATGCAGGACCGCCATGCAAGTCTGTGACGCTGCTGCAGGCTCTGCAGAGTTATGTGAAGGACACAAGGTATCAGCCGGGTTGTGATGATGTAGTGTGTTCGTCACCGCAGATTGCCCAGGCTGTGGAAGTAGCGAAAGCAGCAGATCACGTGGTCCTGATCATGGGGTTAGATCAAACTCAAGAGAGGGAGGACTTCGATCGTGTGGATTTGGTCCTTCCTGGCAGGCAACAGGAGTTCATCACGACTGTCGCCCAGGCTGCAAAGAAGCCAGTCATCTTGGTGATTCTTTGTGGAGGTCCTGTTGACATAAGATTCGCCAGAGATGATCAGAACATCGGAAGCATCTTGTGGGCCGGTTATCCTGGTGAGGCCGGCGGGATGGCATTGTCAGAAATCATCTTTGGTGAACATAATCCTGGTAAAATCCTACGATCCCTCTTCACTTCTTGGCTTCTGTACCTGAGTTTCTTGAAAAAATCAGGACGTTTTCTTTTACTATTGAAACAGGAGGGAGATTGCCAG
>gnl_Eucgr_v2.0_Eucgr.F02442.1
ATGAGAAACCACCGAGTCAAGAGCCTCCCTCTACTCATCGTCCTCATCTCCGTCGCCACCCTCCTCTCCCCTCCCGCCACCTCCGCCCAGCCGCCGCCGTTCTCGTGTGACCCATCAGGCCCCTCCACCACGTCATTCCCCTTCTGCAATGCCTCTCTACCCATCAGCCAGCGTGCCCAGGACCTCGTCTACAGGCTCACATTGGACGAGAAGATCTCGCAGCTGGTCAGCTCCGCCCCGACCATCCCCCGGCTCGGCATCCCCGCCTACGAATGGTGGTCCGAGTCCCTCCACGGCGTCTCCGAATCCGGCCCCGGCATCCGCTTCAACGGCACCATCCGGTCCGCCACCAGCTTCCCCCAGGTCATCCTCACCGCCGCCTCCTTCGACGCCAACCTCTGGTACCGCATCGGCCAGGCGATAGGGACCGAGGCGAGGGCGGTGTACAACTCGGGGCAGGCGAAGGGGATGACGTTCTGGGCCCCGAACATCAACATATTCAGAGACCCGAGGTGGGGGAGAGGGCAGGAGACGCCCGGCGAGGACCCGCTGGTCACCGGCAAGTACGCCGTCTCGTACGTGCGAGGCGTCCAAGGCGATGCCTTCCAAGGCGGAGGGAACCCCCGCGGGAGCCTTCAGGCATCCGCTTGCTGCAAGCACTTCACCGCCTACGATCTGGACAACTGGAAGGGCGTGAACCGGTTCGTCTTCGATGCTCGGCTGAGTTATGGCAGGTACATAACATCGGATTGCGGCGGCGTCGCTATCATATACGAAAATCAGGGATATGCCGAGACACCAGAAGATGCCGTCGCCGATGTCCTCAAAGCCGGCATGGATGTCAACTGTGGAGACTACCTGAAGAGACATACCAAATCCACTGTCGAGCAAAAGAAAGTGTCAGTATCCGAGATAAATAGAGCGCTTCACAACCTCTTCTCGGTAAGAATGAGGCTAGGACTTTTTGATGGCGACCCCAAGAAACAGCCTTTCGGCAACATAGGCCCGGATCAGGTCTGCTCCCAAAAGCATCAAGATTTGGCTCTTGAGGCTGCTCGAAGCGGCATTATGCTTCTGAAGAACATAGAAAAGCGTCTGCCTCTTCAGAGAACGGAGTCCATGTCGCTTGCTGTAATAGGCCCCAATGCTAACAATGCCTGGAAGCTGCTCGGGAACTATGCGGGACCCCCATGCAAGTCCGTGACGCTGCTGCAGGCTCTGCAGAATTACGTGAAGGACACGAGGTACCAGCCGGGTTGTGACGATGTAGAGTGTTCGTCGCCCCAGATTGCCCAGGCCATGGAAGTAGCGAAAGCAGCGGATCACGTGGTGCTGATCATGGGGTTAGATCAAACTCAAGAGAGGGAGAACTTCGATCGTGTGGATTTGGTCCTTCCCGGTAGGCAACAAGAGTTCATCACAACCGTCGCCCAAGCTACAAAGAAGCCGGTCATTTTGGTGATTCTTTGTGGAGGTCCTGTTGACATTAGATTCGCCAGAGATGATCAGAACATTGGAAGCATCTTGTGGGCCGGTTATCCTGGAGAGGCTGGCGGGATGGCGTTGTCAGAAATCATCTTTGGTGAATATAATCCTGGAGGGAGATTGCCAGTGACTTGGTACCCGCGAGAATTCACCACAGTGCCAATGACTGACATGAGGATGAGGCCTGAACCATCCACCGGCTATCCCGGGCGTACATACCGGTTCTACCAAGGCCAATCGGTTTTCGAGTATGGATATGGGCTTAGCTACACGGAACATTCTTACAAGTTCATATCTGTTACCAAGGTACTTTTCTACCTAAACCAATCCCCTAAATCTCAACTTGATGAAGCCTCGGACGACTCCCCTCGATACAGACCGGTTTCGGATTTGGGAGCAGCGTTTTGCAAGAAGAGCAATTTTGTAGTCACGGTCGAAGTCAAGAACCATGGCGACATGGTAGGCAAGCACCCGGTGTTGCTCTTTGTGAGGCATGCGAAGCCAAGCAGCAGGAGTCCAGTGAAGCAGCTGGTGGCCTTCCAGAGTGTGGAACTGAAGGGGGGCGAAACTGTGGAGGTCCGATTGGCATTGAACCCTTGCGACCACCTGAGCCGAGCCGATGAAAATGGCGTGATGATATTAGAAGAAGGGCGGCGCTTCTTGCGGGTGGGAGATCAAGAGTACCCGATCGACGTGATGGCC
>gnl_Eucgr_v2.0_Eucgr.F02443.1
ATGGATGTCAACTGTGGAGATTACCTACAGAAACATACTAAGTCCGCTGTCAAGCAAAAGAAAGTGTCGGTGTCCGAGATAGACAAAGCGCTTAACAACCTCTTCTCAGTGAGAATGAGGCTAGGACTCTTCAATGGCGACCCCAAGAAACAACCTTTCGGCAACATAGGCCCGGATCAGGTCTGCTCCCAAAAGCATCAAGATTTGGCTCTTGAGGCTGCTCGAAGCGGCATTGTGCTTCTGAAGAATAAAGAAAATCGTCTGCCTCTTCAGAGATCAGATTCCATGTCGCTCGGGGTAATAGGCCCCAATGCCAACAATGCCTCGATGCTACTTGGGAACTACGCGGGACCGCCATGCAAGTCCGTAACACTGCTGCAGGCTCTGCAAAGTTATGTGAATGACACAAGGTATCAGGCGGGTTGCGACAATGTAACATGTTCGGTGCTGCAGATCGCCCAGGCCGTGGAAGTAGCAAAAGTAGTAGATCACGTGGTGCTAATCATGGGGTTAGATCAAACTCAAGAGAGGGAGAAGTTCGATCGTGTGGATTTGGTCCTTCCCGGCAGGCAACAGGAGCTCATCACGACCGTTGCCCAAGCTGCAAAGAAGCCGGTAATTTTGGTGATTCTCTGTGGGGGTCCCGTTGACATTAGATTTGCCATTGAAGATCAGAACATCGGAAGCATCTTGTGGGCCGGTTATCCTGGTGAGGCCGGCGGGATGGCGTTGTCAGAAATCATCCTTGGTGAATATAATCCTGGAGGGAGACTGCCAGTGACTTGGTACCCACAAGAATTCACCGGAGTGCCAATGACCGACATGAGGATGAGGCCTGAACCATCCACTGGCTATCCCGGGCGTACATACCGGTTCTACCAAGGCCCATCGGTTTTCGAGTATGGATCCGGGCTTAGCTACACGGAATATTCTTACAAGTTCATAACTGTTACCAAGGAACTTTTCTACCTAAACCAATCCCCTAAATCTCAATCTGATGAAGCCTCGGATGCCTCCCCTCGGTATAGACCAGTTTCGGATTTGGGAGCAGAGTTTTGCAGGAAGGGCGATATTGCCGTCACACTCGAGGTCAGGAACCGTGGCGACATGGAAGGCAAGCACCCAGTGTTGCTCTTTGTGAGGCATGCAAAGCCGAGCAGAGGGAATCCGAGTAAGCAGCTGGTGGCCTTCCAGAATGTGGAACTGAAGGGGGGCGAAACCGTGGAGATCCAATTGGCATTTAACCCTTGCGACAAC
>gnl_Eucgr_v2.0_Eucgr.H02409.1
ATGGCGGCCGCCTTCAACCGCACGCTCTGGTCCGCCGTCGGGTCGGCCATCGCGACGGAGGCGCGGGCCATGTACAACGTGGGGCAGAGCGGGTTGACCTTCTGGGCGCCCAACATCAACATCTTCAGGGACCCCAGGTGGGGCAGGGGCCAGGAGACGCCCGGGGAGGACCCGATGGTTGCCTCGGCCTTCGCGGTCGAGTTCGTCGAGGGGTTTCAGGGCGGTCGTGGAGGGAGCGAGGAAGAGGATGATGGGTTGATGCTCTCGGCGTGCTGCAAGCATTTCACTGCATACGACTTGGAGAAGTGGCACGATTTGACCCGATACAACTTCAATGCTGTGGTCACACAGCAGGACCTGCAAGACACATTTCAGCCTCCATTTCAGAGTTGCATTCAACAAGGGAAAGCAAGCTGCTTAATGTGCGCCTACAACGAAGTCAATGGGGTGCCTGCGTGTGCTATGCAAGATCTCTTACAGAAAGCTAGAGTTGATTGGGGCTTTAAAGGATACATCACCTCAGACTGTGATGCGGTCGCCACTATTTTTGAGTACCAACATTTTGTGAAGACGCGTGAAGACGCTGTTGCTGATGCTCTCAAAGCAGGCATGGATATAAATTGTGGATCATTTTTGGTTCGAAATACTGAGTCTGCAGTTGAGCAAGGGAAGGTGGGGGAAGAAGACATAGATAGAGCTCTTCTCAATCTCTTTTCAGTCCAATTGCGTCTTGGCATTTTTGATGGGGACCCCAGGAAAGGACAATTTGGAAGATTGGGACCTAAAGATGTTTGTAAATCTGAGAATAGGATGCTAGCATTAGAAGCTGCGAGGCAGGGAATAGTTCTCCTAAAGAATGAAAACAAATTCCTGCCTTTCCGCGAGGATGTTGTTTCTTCCTTGGCCGTTATTGGTCCACATGCTAGGAACATAAGCAATATGCTGGGCTCTTACACAGGAATCCCTTGCAGGCAAAAAAGCCTGTTCGAGGAACTTCAAGCCTATGTACAGATGACATCTCATGCAGCTGGTTGCCAAGACATCCCATGTAATGCAAGCGATGCATTTCATGAAGCAGTTCTGGCTGCAAAGAAGGCCGACTATGTTATTGTTGTTGTGGGCTTGGACTTGACCCAAGAGACAGAAGACCTAGATCGAGTCAGTCTTCTCTTACCTGGACAACAGATGGATCTTGTGTCTTCAATTGCTGCCACAAGTAAAAACCCTATAGTCCTTGTTCTGACTGGTGGCGGGCCCCTTGATGTTTCATTCGCTCAAAATGACCCACGAATTGCGAGCATCCTTTGGATTGGATACCCTGGCGAAGCTGGTGGGAAAGCGCTTGCAGAAATCATTTTTGGTGATGTCAATCCAGGTGGTCGACTGCCTGTGACATGGTATACGGAGTCATTCACCAAAGTTCCGATGAATAATATGAACATGCGGGCTGATCCTTCTCATGGTTATCCTGGAAGAACATACCGGTTTTACACCGGCGATAGAGTCTACGGATACGGACACGGCTTAAGCTACACAGATTTCCATTACAAGTTCCAATCAGCACCAGTGAAGCTAACTCTGCTAAAATCTTCCAGAGCTAATCCTTACAGGAACCGAGTACTCCGGGAGGCTGAAGGACTGGCTTCCTTGGACATTGCTGAGATCGAAGGATCCTGCGATTCGCTGAAATTCCGGGTACAGATATCCGTGACGAACGTCGGTGATATGAAGGGTAGCCACGTGGTGATGCTATTCTCTAGAGCACCAAGACTAATTCGAGGCACCCCACAGAAACAACTTATTGGATTCGACCGCGTGCATACTTTTCCAAATAGATCTATTGAGACAAGCATTTTGGTAGATCCTTGTGACCATTTTAGCGTTGTAAATGAGAGTGGCAGAAGGACGTTGGTCGGGGGCGGGCATGTCTTGATGCTGGGGGATCTGGAGCATATCGTGTTGGTTGAATTGAAC
>gnl_Eucgr_v2.0_Eucgr.H01055.1
ATGACCGGAACAGCCCTCCCCGCCGCCGCCGCCGCCACGGCGACCCTCCTCCTCCTCCTCCTCATCTCCGGCGGCATCGGCCGCCTCGCCGTCGGCGCCCGGGAGCCGTTCGCCTGCGACCCGAAGGACGAGAGGACGAGGGGCTTCCCGTTCTGCCAGGCCTCCTCGCCGGTCCCGGAGAGGGCGAGGGACCTGGTCGGGCGGCTCACATTGCAAGAGAAGGCGAAGCTGCTCGGGAACGACGCCGCCGCCGTCCCGCGGCTGGGGATCAAGGGCTACGAGTGGTGGTCGGAGGCGCTCCACGGGGTGTCCAACGTGGGGCCGGGGACCCGGTTCGGCGGCGACTTCCCCGGCGCCACCAGCTTCCCTCAAGTGATCACGACCGCCGCATCCTTCAACGCATCGCTCTGGGAAGCGATCGGACAGGTAGTGTCGGACGAGGCAAGAGCCATGTACAACGGAGGCATGGGCGGGCTCACCTACTGGAGCCCCAACATCAACATCCTACGGGACCCGCGCTGGGGCCGGGGCCAGGAGACTCCCGGCGAGGACCCTGTCGTCGTTGGCCAGTACGCCGCCAGCTATGTGCGGGGGTTGCAAGGGGCCGACGGCAATGGTGGCGGTCGGCTCAAGGTGGCGGCTTGTTGCAAGCACTTCACAGCCTATGACCTCGATAACTGGAACGGGGTCGATCGCTATCACTTCAACGCACGGGTGAGCAAACAGGACATGGAGGATACGTTCAGTGTCCCGTTCCGGATGTGCGTGATGGAAGGCAAGGTGGCCAGCGTGATGTGCTCTTACAATCAGGTCAACGGCATCCCGACCTGTGCCGACCCGAACCTCCTCAGGAAAACCGTCCGCGGCGCATGGCGGCTCGACGGGTACGTTGTCTCGGATTGCGATTCGGTCGGGGTATTCTATGGCAACCAACATTATACATCCACGCCGCAGCAGGCCGTGGCCGATGCGATTAAAGCAGGCCTGGATTTGGACTGCGGCCCATTCCTCGGGAAGCACACGGAGGAGGCGGTGAGAGGCGGCCTGATGAACGAAGCCGACATCGACGGTGCTTTGCTCAATACGCTAGCGGTCCAGATGCGGCTGGGGATGTTCGATGGCGAGCCGTCGGCCCAGCCCTACGGGACACTCGGCCCGAAGGATGTGTGCACTCCGGCCCATCAGGAGCTCGCCCTCGAAGCCGCCAGGCAAGGCATCGTCCTCCTCAAGAACCAGGGACCGGCCCTCCCCCTCTCCCCTCGCCGCCACCGTGCCGTCGCCATCATCGGCCCCAACTCAGACGTCACCGTCACGATGGTCGGGAACTATGCCGGTGTTGCGTGTGGATATACGACTCCCCTCCAAGGAATCGGCAAGTACACGAAGACCATACACCAACAAGGTTGTGCGGACGTAGCTTGCAGCGATGACAAGCTGTTCGAAGGAGCGATCAAGGCGGCGCGTGGAGCCGACGCGACGGTCTTGGTGATGGGGCTCGACCAGAGCATCGAGGCGGAGTTCAAGGACAGGGACAGTCTCCTCTTGCCGGGACGGCAGCAAGAGCTCGTGTCGAAGGTGGCCATGGCCTCCAAGGGTCCAACTGTGCTGGTCTTGATGTCCGGTGGGCCTGTCGACATCTCCTTTGCTAAGAACGATCCGCGGGTTGCCGCCATACTGTGGGCCGGTTACCCCGGCCAGGCCGGTGGCACGGCCATCGCTGATATCTTGTTCGGAGCAACTAACCCAGGAGGAAAACTGCCTATGACATGGTACCCACAAGATTACCTAGCGAGCGTACCCATGACCGTGATGGACATGAGGCCCACCAGATCGAACCTCTACCCGGGCCGGACCTACCGATTCTATGGAGGCCCGGTGGTGTACCCGTTCGGCCACGGGCTGAGCTACACCCACTTCGTCCACACGCTCGCTTCTGCTCCCTCAACGGTGGTTGTCCCCCTCGCCGGCCGCCGCCCCGCGAATGCCACCATGGGCCCCGGGAAGGCAGTCAGGGTCACGCACGCCCGGTGTGCCAGGCTCTCACTCGGGGTTCAGCTGGACGTCCAGAACGCCGGGGCAAGGGACGGGGCCCACACGGTGCTCGTGTTCTCGACGCCCCCCGAGGACGGCGGGGCGCGCTGGGCGCCGCCACGCAGTCAGCTGGTGGGGTTCCAGAGGGTCCATGTGGCGGCGGGGGCCCGTGAGAGGGTCGGGATCAACATCCACGTGTGCAAGTCCCTGAGCGTGGTGGACGGGGCCGGGGTGAGGAGGATTCCGATGGGGGAGCACCGGCTTCAGATTGGGGATGTCGTGCACTCGGTGTCGCTTCAGGCCGAGCCGTTAAGAGTGATC
>gnl_Eucgr_v2.0_Eucgr.H04033.1
ATGGTCCGACGTAAGCTGCTCACCACCACCACCAAGCTCTCACTCCCACACACCCCCGCGGCCGCCAAAGCCAATGCCAAGGCGGCGCTCTCGCTCCTCCTCCTCCTCCTCCTCCTCGCCCCCACCTCGTGGGCGGCTCGCGTCCCGTTCGCATGCGACCCGCGGAGCGGCCTCACCAGGGGCCTGAGGTTCTGCCGGGTGGCCCTCCCGATCCACGTCCGGGTCCGGGACCTCATCGGGCAGCTGACGCTGCAGGAGAAGATCCGGCTGCTCGTCAACAACGCGGCCGCCGTGCCGAGGCTGGGCATCCAGGGGTACGAGTGGTGGTCCGAGGCGCTCCACGGGGTCTCCAACGTCGGGCCGGGGACCAGGTTCGGTGGGGCCTTCCCCGGGGCCACCAGCTTCCCTCAGGTCATCACGACCGCCGCGTCGTTCAACTCCTCGCTCTGGGAGGAGATCGGACGGGTCGTGTCGGATGAAGCGAGGGCCATGTACAACGGTGGGATGGCGGGGCTGACGTACTGGAGCCCGAACGTGAACGTGTTCCGAGACCCGAGGTGGGGGCGGGGCCAGGAGACGCCGGGCGAGGACCCCGTGATGGCCGGGAAGTACGCAGCAAGCTACGTCCGGGGGCTCCAGGGCAACGTCGGCAATCGGCTGAAGGTCGCGGCGAGCTGCAAGCATTACACCGCCTATGACCTCGACAACTGGAATGGTGTGGACCGATACCATTTCAATGCCCGGGTGAGCAAGCAAGATTTGGAGGACACATACAACGTACCATTCAAGGCCTGCGTGGTGGACGGGAAAGTGGCGAGCGTGATGTGCTCGTACAACCAGGTCAACGGCGTCCCGACCTGCGCCGATCCGAACCTCCTCAAGAACACCATCCGTGGCCAGTGGCGTCTCAACGGGTACATCGTCTCGGACTGCGACTCGGTCGGGGTGCTGTACGAGAACCAACACTACACCACCACGCCGGAAGATGCGGCTGCAGACACCATCAGGGCAGGATTGGACCTGGACTGCGGGCCGTTCCTGGCGGTCCACACGGAGGCGGCCATCAGGGGAGGGAAGATGGCCGAGGCCGAGGTGGACCTGGCCCTCGCGAACACGATCACAGTGCAGATGAGGCTGGGCATGTTCGATGGCGAGCCGTCGGCGCAGCCCTACGGGAACCTCGGGCCGCGGGACGTGTGCACTCCGGCCCACCAGCAGCTGGCCCTGGAGGCCGCGCGCCAGGGCATCGTGTTGCTCAAGAACCAGGGACAGGCTCTGCCGCTCTCTGCTAGGCGCCACCGCCTCGTTGCGGTCATCGGGCCGAACTCCGACGTTACCGTGACGATGATTGGGAATTACGCAGGCGTCGCGTGCGGCTACACCAGTCCCTTTCAAGGAATCGGGAGGTACAGCAGGACGGTCCACCAACCAGGATGCGTCGGCGTCGCGTGCACCTCGAACCAGCTCTTTGGGAGGGCAGAGGTTGCGGCTCGGCATGCCGACGCCACCGTCCTAGTCATGGGGCTAGACCAATCGATCGAAGCGGAGTTCAGAGACAGAACTGGGCTGCTCTTGCCAGGACATCAGCAGGAGCTCGTGTCGAGGGTGGCCATGGCCTCCAGAGGCCCGACCATCTTGGTCCTGATGAGCGGTGGGCCGATCGACGTGTCCTTCGCGAAGAACGACCCGCGGGTCGCCGCCATAGTGTGGGCTGGGTATCCGGGTCAAGCCGGCGGGCAGGCCATAGCCGATGTCCTGTTCGGAACTGTCAATCCGGGAGGAAAGCTTCCTGTGACTTGGTACCCGCAGGAATATGTTGCCAAGGTTCCTATGACGAACATGAACATGAGGGCGAACCCGGCGAAGGGCTATCCCGGGCGGACCTACCGCTTCTACAAAGGCCCCGTCGTGTATCCCTTCGGCTACGGCATGAGCTACACCAGTTACCGACACTCGCTAGTCAAGGCTCCGACCCAAGTCTCGGTGCCGGTGGCGAGCCTTAGTGCTGCCTACCGAAACTCGTCCCTGCTGAGCGCTGGGATCAGAGCTGCGCATGTGAATTGCAATGCAGCCTCCCTTGGGATCCATGTCAACATCGAGAACACCGGCTCGATGGACGGGACGCACACCCTGCTCGTGTTCTCCGCGCCGCCGGAGGGGAAATGGTCCCCGGCGAGGCAGCTGATCGGGTTCGAAAAGGTCCATGTGTCGGCCGGGTCCCAGCGGCGGGTCAGGATCGACGTCCGCGTCTGCGAGCACCTGAGCGTGGTCGACGAGTTTGGGATCCGAAGGATCCCGATAGGCGAGCACAAGCTCCACGTCGGCGACGTCGAGCATTCCATGACCCTCCAAGCAAATTTGGGG
>gnl_Eucgr_v2.0_Eucgr.D00316.1
ATGTCGGCTTTCTCGTTCTGCGACGCCTCGCTGACCTACGAGGAGCGAGCCAAGGATCTGGTGAAGCGGATGGTCCTCCATGAGAAGGTCCGGCAGCTCGGCAACGGCGCCTATGGCGTCCCGAGGCTAGGGCTTCCCAAGTACGAGTGGTGGTCCGAGGCGCTCCACGGCGTCTCCAACGTGGGCCCCGGGACCTTCTTCGACGACGTCGTCCCCGGCGCGACGAGCTTCCCCACTGTCATCCTCACGGCCGCCGCCTTCAACGAGTCTCTTTGGAAAAGCATCGGCCAGGCTGTTTCGACGGAAGCGAGAGCGATGTACAACCTCGGACGGGCCGGACTGACGTTCTGGAGCCCGACCATCAACGTCGTACGAGACCCCCGGTGGGGGCGAGCGCTGGAGACCCCTGGGGAGGACCCTTTCGTGGTCGGGAGGTACGCCGTCGACTACGTCAGGGGCCTGCAAGACGTGGAGGGAGCCGACCACCACCGCACGGCCGACCCGAACCAGAGGCCCCTCAAGGTCTCCTCGTGCTGCAAGCACTACGCCGCGTACGACGTCGAAAACTGGTTGGGGGTCGATCGCTACCATTTCGACGCGAGGGTGCGCCAGCAAGACATGGAGGAGACGTTCCTCCGGCCGTTCGAGATGTGCGTGAAGGAGGGCGACGTTAGCAGCGTCATGTGCTCGTTCAACCGGGTCGACGGAATTCCGACGTGCGCCGATCCGAACCTCTTGAAGGACACGATCAGAGGGGAGTGGGATCTTCACGGGTATATAGTCGCCGATTGCGACTCTATTCAAGTCATGGTGGATGACCACAAGTTCCTCAACGACACAAACGAGGACGCCGTGGCACGAACGCTTAAAGCAGGTTTGGACTTGGACTGTGGAGTTTACTACACGAATTTCACGCCCGGCGCGGTGGCAGCAGGGAAGGTGAGGGAGAGAGAAATCGATACGTCGTTGAAGTATCTCTACGTCGTGCTCATGAGGCTGGGGTACTTTGATGGAAGTCCCGAGTTCAAATCTCTTGGCAAGGACGATATTTGCACCAAGGCGAACCTCGAGCTAGCCGCTCGGGCAGCTAAGGAAGGGATTGTTCTCTTGAAAAATAACCGGACGCTCCCTCTCAGCCCTCACCAAGCCCGAAACATAGCCGTCGTCGGCCCTCACGCCAACGCCACCGAGGCGATGATCGGGAACTATGCCGGTGTCCCATGCCGATTCACCGCGCCCATCGACGGCTTCTCCAGGTATGGGGTGGTGACGTACAAGGCGGGGTGCGCAGACACCGCTTGCAAGAACGAGAGCTTCATTTTCCCGGCCATGAAAGCCGCCAAGCGCGCGGACGCGACGGTGATCTTGGCGGGACTGGACCTGTCGGTGGAGGCCGAGGCTTTGGACCGGACCGACCTCGTCCTTCCCGGGTACCAGACTCAGCTCATCAATCAAGTGGCAGAGGTCGCCAAAGGCCCCGTCGTCCTCGAGAATCCAAATATTGGCGGCATCTTGTGGGCTGGATATCCCGGAGAGGAAGGGGGCCGAGCTATCGCGGATGTTGTCTTCGGCCACTATAATCCCGGTGGAAGGCTACCTCTAACATGGCACAAGGCGGACTACGTGGATATGCTGCCCATGACATCGATGCCATTGAGGCCGGTCCCCTCCCTGGGCTACCCCGTACGCACTTACGAGTTCTTCAATGGCTCCGTCGTGTACCCCTTCGGCTACGGCTTGAGCTACACACGGTTCAATTACTCGTTGTCGCCTGCAAAGCGATTTGTCGACCTCAAGGTGGAGAACCTCGACTACTGCCGCGACCTCAGCTACAGCCACAACACCAAGCGGCCGCCATGCCCCGCGATGTCCATCGACGACTTGAACTGCGGGCATGACATCGATTTCGAAGTCGAAGTGACGAACACTGGGCACAGGGACGGGAGCGACGTGGTCTTGGTGTACTCGAAGCCTCCCCATGGGATTTTGGGCACGCACATAAAGCAATTGATTGGGTTCAAGAGGGTCTTCATTCGCGAACAAAGTAGCCAAAAGGTTCATTTCAAGATCAACGTTTGTAAGGGCTTGGAAATAGTTGACTCCGCCGCGAATCACATCTTGCCATCTGGCGGTCACTCCATTGTGATTGGAGATGACGTGGTTTCTTTTCCATTTCAAGTCAACTTTAGT
>gnl_Eucgr_v2.0_Eucgr.B01815.1
ATGCCTCAATTCACCACAATCACCTTCATCTTTCTCACTCTTTGCACAGCAACAATAGCAAAGCCTGCTAAATTTAAGCTTGATCATTCATCATCATCATCTTCTTCAAGTACTAAGAAATACACTTATGTTTGTGACGCCTCGCGCTACGCAAGCCTCGGCCTCAACATGTCGTCTTTCTCGTTCTGCGATGCCTCGCTGACCTACGAGGAGCGAGCCAAGGATCTGGTGAAGCGGATGGTCCTCCATGAGAAGGTCCGGCAGCTCGGCAACGGCGCCTACGGCGTCCCGAGGCTAGGGCTTCCCAAGTACGAGTGGTGGTCCGAGGCGCTCCACGGCGTCTCCAATGTGGGCCCCGGGACCTTCTTCGACCACTTCGTCCCCGGCGCGACGAGCTTCCCCACCGTCATCCTCATGGCGGCCGCCTTCAACGAGTCTCTTTGGAAAAGCATCGGTCAGGCTGTTTCGACGGAAGCGAGAGCGATGTACAACCTCAGACGGGCCGGACTGACGTTCTGGAGCCCGAACATCAACGTCGTACGAGACCCCCGGTGGGGGCGAGCGCTGGAGACCCCCGGGGAGGACCCTTTCGTGGTCGGGAGGTACGCCGTCAACTACCACTACGCCGCGTACGACGTCGACGACTGGTTGGGGGTCGATCGCTTCCATTTCGACGCGAGGGTGCGCCAGCAAGACATGGAGGAGACGTTCCTCCGGCCGTTCGAGATGTGCGTGAAGGACGGCGACGTTAGCAGCGTCATGTGCTCGTACAACCGGGTCGACGGAATTCCGACGTGCGCCGATCCGAACCTCTTGAAGGACACGATCAGAGGGGAGTGGGATCTTCACGGGTATATAGTCTCCGATTGCGACTCTATTCAAGTCATGGTGGATTACCACAAGTTCCTCGGCGACACAAACGAGGACGCCGTAGCGAGAACGCTTAAAGCAGGTTTGGACTTAGACTGTGGAGTTTACTACACGAATTTCACGGCCGGCGCGGTGGCAGAAGGGAAGGTGAGGGAGAGAGAAATCGATACGTCGTTGAAGTATCTCTACATCGTGCTCATGAGGCTGGGGTTCTTTGATGGAAGTCCCGAGTTCAAATCTCTCGGCAAGGATGATATTTGCACCAAGGCGAACCTTGAGCTAGCCGCTCGGGCAGCTGAGGAAGGGATTGTTCTCTTGAAAAATAACCGGACGCTCCCTCTCAGCCCTCACCAAGCCCGAAACATAGCCGTCGTCGGCCCTCACGCCAACGCCACCGAGGCGATGATCGGGAACTATGCCGGTGTCCCATGCCGATACACCGCGCCCATCGACGGCTTCTCCAGGTATGGAGTGGTGACGTACAAGGAGGGGTGCGCGGACATCGCTTGCAAGAACGAGAGCTTCATTTTCCCGGCCATGAAAGCCGCCAAGCGTGCGGACGCGACAGTAATCTTGGCGGGACTGGACCTGTCGGTGGAGGCCGAGGGTTTGGACCGGACCGACCTCGTCCTTCCCGGGTACCAGACTCAGCTCATCAATCAAGTGGCGGAGGTTGCCAAAGGCCCCGTCGTCCTCGTGATTCTATCGGCCGGCGGCGTCGATATCTCGTTTGCGAAGGAGAATCCGAATATTGGCGGCATCTTGTGGGCTGGATATCCCGGAGAGGAAGGTGGCCGAGCTATCGCGGATGTTGTCTTCGGCCACTATAATCCCGGTGGAAGGCTACCTCTAACATGGCACAAGGCGGACTACGTGGATATGCTGCCCATGACATCGATGCCACTGAGGCCGGTCCCCTCCCTGGGCTACCCCGGACGCACTTACAAGTTTTTCAATGGCTCCGTCGTGTACCCCTTCGGCTACGGCTTGAGCTACACACGGTTCAATTACTCGTTGTCGACTGCAAAGCGATTCGTCGACCTCAAGGTGGAGAACCTCGACTACTGCCGCGACCTCAGCTACAACCACAACACCAAGAGGCCACCATGCCCCGCGACGTCCATCGACGACTTGGACTGCAGGCACGACATCGATTTCGAAGTCGAAGTGATGAACACTGGGCACAGGGACGGGAGCGACGTCGTCTTGGTGTACTCGAAGCCTCCCCATGGGATTTTGGGCACACACATAAAGCAATTGATTGGGTTCGAGAGGGTCTTCGTTCGTAAACAAAGTAGCCAAAAGGTTCATTTCAAGATCAACGTTTGTAAGGGCTTGGAAATAGTTGACTACGCCGCGAATCACGTCTTGCCATCTGGCGGTCACTCCATTGTGATTGGAGATGACGTGGTTTCTTTTCCATTTCAAGTCAACTTTAGT
>gnl_Eucgr_v2.0_Eucgr.I01067.1
ATGGGCCAGGTCGTGTCAACCGAGGCTAGAGCCATGCACAATGTTGGCCAAGCGGGGCTCACATACTGGAGCCCTAATGTCAATGTGTTCCGGGACCCACGATGGGGGCGCGGACAAGAAACGCCAGGGGAAGACCCTCTGGTTGTGTCCAGATATGCGGCGAACTATGTGAGAGGACTGCAAGAAGTGGTGGAGGGAGGAAATTATACCGACAGCAGGCTCAAGGTTTCTAGTTGCTGCAAGCATTATACCGCTTATGATGTTGATAGCTGGAAAGCTGTAGATCGATTTCATTTTGACGCACGGGTGACAAAACAGGACATGGAGGACACATATCAGCCACCATTTAGGAGCTGCATAGAGGAGGGACGTGTTAGTAGTGTTATGTGCTCTTACAATAGGGTGAACGGGGTTCCTACCTGTGCTGATCCAAACCTGCTCAAAGGAATAGTCAGAGATCAATGGGGTCTTGACGGCTATATCGTCTCAGATTGTGACTCAATTGAGGTTTACCATGATCGCATCCACTATACCCCTACACCTGAGGATGCAGTCGCCCTCGCCCTAAAAGCAGGTTTAAACATGAATTGTGGGGATTTTCTGAGCAAGTACACACAAAATGCGGTAAAGCAGAAGAAGGTAGATGAGTCTGTTGTGGATCAGGCCTTGGTATACAACTATGCAGTCCTCATGAGACTCGGCTTCTTTGATGGAGACCCCAATTCTCTCCCATTTGGAAATCTTGGTCCACAGGATGTATGTACCAACGAAAATCAACACTTGGCACTAGATGCAGCGAAGCAAGGGATCGTCCTTCTTGCCAATGAGGGAGCACTCCCACTGTCCGAAAGTACCATAAAAAACATGGCTGTTATAGGACCAAATGCTAATGCCACAACGGTCATGATAAGCAACTATGCCGGTACACCTTGTCAATACACCAGTCCATTACAAGGGCTGCAAAAGTTTGTAAGCACAGTGAGCTATGAGCCCGGTTGCGCCGATGTAAAATGCAGCAACAAATCTCTTTTCGAGGCAGCTGTTAACATCGCCACCCCAGCCGACGTTGTGGTTGTTGTGGTGGGGCTTAGTCTATCAATTGAGAAAGAGGGGTTGGACAGAGTGAACTTGACATTGCCAGGGCTTCAGGAAAATCTGGTCATGGAGGTATCGGAAGCGACAAATGGGACCGTGATTCTCGTTATCATGTCAGCTGGTCCAGTTGATGTTTCATTCGCAAAACATGTGAGTAAAATCAAGGGAATTCTGTGGGTTGGATATCCAGGCCAAGATGGAGGAGACGCCATAGCTCAGGTCATCTTTGGGAACTACAACCCAGCGATTTTATTAGGTGGAAGGTCCCCCTTTACGTGGTATCCACAAGAGTATGCCGATCAAGTACCGATGACAGACATGAACATGAGAGCCAACGCCTCTACTAACTACCCTGGAAGAACTTACCGTTTTTACACAGGAAAATCCGTCTATCAGTTTGGCCACGGACTGAGCTACTCCTACTATTCCAAATTCATCATATCCGCCCCATCCACTATACTTGTCCAATTGGCACCCACACCCGATCAACACGACATTCTCTGTTCCAGCTCCAAAGTCCAGATACTCTCGGACTCCAACGCTCAAGCTATCGACATTTCAGCAATCAAGTGTACAGACTTGGGATTCAACATCGTTGTTGGAGTCACAAACGATGGGAAAATGGACGGGACTCATGTGGTGCTAGTGTTTTGGAAGCCGCCGCGCTCACGAGGATTAATAACCGGTGTGCCAATTCAGCAACTGGTGGGTTTTGAGAGAGCGGAGGTGAAGGTTGGCAAGACAGAGAAGGTGACGGTGAGGGTGGACGTGTGCAAGCATCTGAGTCTTGCAGACAAGGAAGGGAACAGACTTCTGGTGACAGGGCGGCACACGTTAGTAGTCGGTTCTCCAAGCGAGTGCCAAGCGAGACATCGCTTGAACATCCGGGTGGAAGCGATGAAGATGAAC
>gnl_Eucgr_v2.0_Eucgr.G00653.1
ATGACCCCTGCCCAGAACAGAGCGCCGAAGGTGTCCTCTGTTTTGCTCTGCCTCTGCTGCATTCACGCGTTCTTCTCGTACGCCGTCCGGCTCGTCGCGGGCCAGACGCCCAAGCCGGTCTTCGCCTGCGACGTGGACAGCGACCCGAGCCTCGCCGGCTTCGGGTTCTGCAACACGTCGTTGGGGGTCGAGGCGCGGGTGGTGGACCTGGTGCAGCGGCTCACCCTGCAGGAGAAGGTCGGGTTCCTGGTGAACAACGCCAGCAATGTGGACCGCCTGGGGATCCCCAAGTACAGTTGGTGGTCGGAGGCGCTGCACGGGGTGTCAGACGTCGGGCCCGGGACCACGTTCGCGAGCCTCGTCCCGGGGGCGACCAGCTTCCCCCAGGTGATCCTGACGGCGGCGTCGTTCAATGCCACCCTGTTCGAGACCATCGGGAAGGTGATTTCGACAGAAGCCCGGGCGATGCACAATGTGGGGTTAGCAGGATTAACGTTTTGGTCCCCGAATGTCAACATATTCAGAGACCCAAGATGGGGGCGAGGCCAGGAGACTCCGGGGGAAGACCCGTTGCTCTCGAGCAAGTATGCGTCAGGTCATGTTCGAGGCCTACAACAGAGCGATGACGGAAACGCAGACCGGCTTAAGGTCGCTGCGTGTTGCAAACATTATACTGCATATGACGTCGATCACTGGAAAGGTGTCGATCGCCTTACCTTCAACGCTGTGGTAACACAACAAGATTTAGATGATACGTTTCAACCGCCATTCAAGAGTTGTGTCCTCGACGGCAATGTCGCGAGTGTGATGTGCTCCTACAACCAGGTTAACGGTAAGCCGACGTGTGCAGACCCAGATCTTCTCGCCGGGATTATCCGAGGAAAATGGAAATTGAATGGATACATTGTTTCCGATTGTGATTCGGTGAAAGAATTCTATGAGAAACAACACTATACTAAAACACCAGAAGAGGCTGCAGCTAAGGCCATTTTGGCAGGGTTGGATCTCAACTGCGGAGATGTCCTTGGCCAACACTCCGAAGCAGCCGTGAAAGGTGGATTGTTGAATGAATCCGCGGTAGACAGGGCCATCTCTAATAATTTTGCCACGCTGATGAGGCTCGGCTTCTTTGATGGTGATCCGAGGAAGCAGTTGTATGGAAAGCTCGGCCCGGACGATGTGTGCACACCGAGCAACCAGGAACTGGCCCGTGAAGCCGCAAGGCAAGGGATTGTGTTGCTTAAGAACACGGCAGGATCATTGCCCTTGTCCTCGACCGCCATAATGTCCTTGGCGGTGATTGGACCAAATGCCAATGTCACGAAGACCATGATCGGGAACTACCAAGGCACTCCTTGCAAGTACGTGACGCCTTTGCAAGGCCTAGCAGCTGTCGTTTCGACAACGTATGTGGCTGGCTGCGTGGATGTAGGATGCGGCACCGCCCAGACAGACGACGCGAAGAAAGTAGCAGCCTCAGCAGATGCGACGGTGCTTGTAATGGGGGCCGACCAGTCAATCGAGAGGGAGAATTTCGACCGAATCGACCTCAACCTCCCAGGCCAGCAGTCGCTCTTGGTCTCCGAAGTGGCGAACGTGTCGAAGGGACCTGTGATCCTCGTGATCATGTCAGGGGGAGGGATGGATGTATCGTTCGCGAAGGATAATGACAAGATCACAAGCATTTTGTGGGTTGGCTATCCCGGCGAAGCCGGTGGCGCTGCAATGGCGGACGTGATTTTCGGTGACCATAATCCTAGTGGAAGACTGCCAATGACATGGTATCCCCAGTCGTACGCGGATGCCGTCCCGATGACAAACATGAACATGAGGCCCGACCCAGCAACGGGCTACCCTGGCAGGACATACCGCTTCTACACCGGCCCTACCGTGTACAAGTTCGGGGACGGGCTGAGCTACTCCAACTTCAGCCACAGTCTAGTCCAAGCGCCACAGGTCGTGTCCGTGCCCTTAGAGGAGGGCCACGTTTGCCGCTCGTTGGCATGCGAATCATTGGAAGCCACCGGCGAGATGTGCTCGAATCTGGCCCTAGACGTGCATCTGAACGTCAAGAACGTGGGAAGGTTCAGCGGGAGCCACACGGTGTTCTTGTTCAGCAGCCCTCCATCGGTGCACAGGGCGCCTCAGAAGCACCTGCTGGGCTTTGAGAAGGTGTTCTTGGCGTCACAAAGTGAGGCGCAAGTGCAGTTCAAGGTCGACATTTGCAAGGACCTCGGCGTGGTCGACGAGCTCGGCTGCCAGAAGGTCGCCCTAGGGACGCACGTCCTCCACATCGGCGACTTGAAGCATGCGTTGAGCGTGCAGATTGGATCGTCCGGGCTCTCCCTGAGCCCGCCGAGACATTTC
>gnl_Eucgr_v2.0_Eucgr.G00649.1
ATGATGACCCCTGCCCAGAACAGAGCGCCGAAGGTGTCCTCTGTTTTGCTCTGCCTCTGCTGCATTCATGCGTTCTTCTCGTGCGCCGTCCGGCTGGTCGCGGGCCAGACGCCCAAGCCGGTATTCGCCTGCGACGTGGACGGCAACCCGAGCCTCGCCGCCTTCGGGTTCTGCAACACGTCGTTGGGGGTGGAGGCGCGGGTGGCGGACCTGGTGCAGCGGCTCACCCTGCAGGAGAAGGTCGGGTTCCTGGTGAGCGGCGCCGGCAATGTGGACCGCCTGGGGATCCCCAAGTACGAGTGGTGGTCGGAGGCGCTGCATGGGGTGTCGTACGTCGGGCCCGGGACCAAGTTCTCGAGCCTCGTCCCCGGAGCGACCAGCTTCCCCCAGGTGATCCTGACGGCGGCGTCGTTCAATGCCACCCTGTTCGAGACCATCGGGAAGGTGGTTTCGACAGAAGCCCGGGCAATGCACAATGTGGGGTTAGCCGGATTAACGTTTTGGTCCCCAAATGTCAACATATTCAGAGACCCGAGATGGGGGCGGGGCCAGGAGACTCCGGGGGAAGACCCGCTGCTTTCGAGCAAGTATGCGGCAGGTTATGTCCGAGGCCTACAAAAGAGCGACGACGGAAATGCGGACCGGCTTAAGGTTGCTGCCTGTTGCAAACATTATACTGCATATGATGTCGATAACTGGAAGGGTGTCAATCGCCTTACCTTCAACGCTGTGGTAACACAACAAGATTTAGATGATACGTTTCAACCGCCATTCAAGAGTTGTGTCCTTGACGGCAATGTTGCGAGTGTGATGTGCTCCTACAACCAGGTTAATGGTAAGCCGACATGTGCAGACCCGGACCTTCTTGCTGGGACCATCCGAGGAAAATGGAAATTGAACGGATACATCGTTTCGGATTGCGATTCGGTGGAAGTTTTGTATGACAAACAACACTATACTAAAACACCAGAAGAGGCTGCAGCTAAGGCCATTTTGGCAGGGTTGGATCTCAATTGCGGATCTTTCCTTGGCCAACACACCGAAGCTGCCGTGAAAGGTGGATTGTTGAATGAATCCGTGGTAGACAAGGCCATCTCTAATAATTTTGCCACGCTGATGAGGCTCGGGTTCTTTGACGGTGATCCGAGGAAGCAGTTGTATGGAAAGCTCGGCCCGGACGACGTGTGCACACCGAGCAACCAGGAGCTGGCCCGCGAAGCTGCAAGGCAAGGGATTGTGTTGCTTAAGAACACGGCAGGATCATTGCCCTTGTCCTCGACCGCCATAAAGTCCTTGGCGGTGATTGGACCAAACGCCAATGTCACGAAGACCATGATCGGGAACTACGAAGGCACTCCTTGCAAGTACGTGACGCCTTTGCAAGGCCTAGCAGCCATCGTTTCGACAATGTACGTGGCCGGCTGTGCGGATGTAGGATGCAGCACGGCCCAGACAGACGACGCGAAGAAAGCTGCGGCTTCGGCAGATGCAACGGTGCTTGTGATGGGCGCCGACCAGTCGATTGAGAGGGAGGATTTTGACCGGGTCAACCTCAACCTCCCAGGCCAGCAGTCGCTCTTGGTCTCAGAAGTGGCGAACGTGTCGAAGGGGCCTGTGGTCCTCGTGATCATGTCTGGGGGAGGGATGGATGTATCCTTCGCCAAGGACAATGCAAAGATAACGAGCATTTTGTGGGTTGGCTACCCCGGCGAAGCCGGCGGCGCTGCAATGGCGGACGTGATTTTTGGGGACCATAATCCTAGTGGAAGATTGCCGATGACGTGGTATCCGCAATCATACGTGGACGCCGTCCCAATGACAAATATGAACATGAGGCCCGACCCAGCCACGGGCTACCCCGGCAGGACATACCGCTTCTACACCGGGCCGACTGTGTACTCATTTGGGGATGGGCTGAGCTACTCCAGCTTCAGCCACGGTCAAGTCCAAGCGCCACAGCTCGTGTCCGTGCCCTTAGATGAGGGCCACATTTGCCACTCGTCGGCATGCGAATCGTTGGAAGCCAAGAGCGAAACATGCTCGAATCTGGTCTTCGACGTGCATCTGAACGTCAAGAACGTGGGAAGGTTCAGCGGCAGCCACACGGTGTTCTTGTTCAGCAGCCCTCCATCGGTGCACAGGTCGCCCCAGAAGCACCTGCTGGGCTTTGAGAAGGTGTTCTTGGCCTCACAAAGTGAGGCGCAAGTGCAGTTCAAGGTCGACGTTTGCAAGGATCTGAGCGTGGTCGACGAGCTCGGTGGCCGGAAGGTCGCCCTGGGGACGCATGTCCTCCACGTCGGCGACCTGAAGCATGCGTTGAGCGTGCAGATTGGATCGTCCGGGCTCTCCCTGAGCCCGCCGAGACATTTC
>gnl_Eucgr_v2.0_Eucgr.G00651.1
ATGACCCCTGCCCAGAACAGAGCGCCGAAGGTGTCCTCTGTTTTGCTCTGCCTCTGCTGCATTCACGCGTTCTTCTCATGCGCCGTCCGGCTCGTCGCGGGCCAGACGTCCAAGCCGGTCTTCGCTTGCGACGTGGACAGCGACCCGAGCCTCGCCGGCTTCGGGTTCTGCAACGCGTCGTTGGGAGTCGAGGTGCGGGTGGCGGACCTGGTGCAGCGGCTCACCCTGCAGGAGAAGGTCGGGTTCCTTGTGAACAACGCCGGCAATGTGGACCGCCTGGGGATCCCCAAGTACGAGTGGTGGTCGGAGGCGCTGCACGGGGTGTCATACCTCGGGCCCGGGACCAAGTTCTCGAGCCTCGTCCCGGGGGCGACCAGCTTCCCTCAGGTGATCCTGACGGCGGCGTCGTTCAATGCCACCCTGTTCGAGACCATCGGGAAGGTGGTTTCGACAGAAGCCCGGGCGATGCACAATGTGGGGTTAGCCGAATTAACGTTTTGGTCCCCGAATGTCAACATATTCAGAGACCCAAGATGGGGGCGGGGCCAGGAGACGCCGGGGGAAGACCCGTTACTCTCGAGCAAGTATGCGTCGAGTTATGTCCGAGGCCTACAACAGAGCGATGATGGAAAGACGGACCGGCTTAAGGTCGCTGCGTGTTGCAAACATTATACTGCGTATGACATCGATAACTGGAAAGGTGTCGATCGATTCCACTTCAACGCTGTGGTAACCCAACAAGATTTAGATGATACTTTTCAACCGCCGTTCAAGAGCTGTGTCCTCGATGGCAATGTCGCAAGCGTGATGTGCTCCTACAACCAGGTTAATGGTAAGCCAACGTGCGCAGACCCGGACCTTCTTGCCGGGATTGTCCGAGGAAAATGGAAATTGAATGGATACATAGTTTCGGATTGCGATTCAGTGGACGTGTTCTATAATAGCCAGCACTATACTAAAACACCAGAAGAGGCTGCAGCTAAGGCCATTTTGGCAGGGTTGGATCTTGACTGTGGAACTTTCCTTGGCCAACACACTGAAGCCGCCGTGAAAGGCGGATTGTTGAATGAATCTGCGATTGATAAGGCCATCTCTAATAATTTTGCCACGCTGATGAGGCTGGGCTTCTTTGATGGCGATCCAAGGAAGCAGTTGTATGGAAAGCTCGGCCCGGATGATGTGTGCACACCAAGCAACCAGGAGCTGGCCCGCGAAGCTGCAAGGCAAGGGATTGTGTTGCTTAAGAACACGGCAGGATCATTGCCCTTGTCCTCAACCGCCATAAAGTCCTTGGCGGTGATCGGACCAAATGCCAATGTCATGAAGACCATGATCGGGAACTATGAAGGCACTCCTTGCAAATATGTGACGCCTTTGCAAGGCCTAGCAGCCGTCGTTTCGACAACGTACGTGGCTGGCTGTGCAGACGTAGCGTGTGGCATGGCCCAGACAGATGACGCGAAGAAGGCTGCAGTTTCAGCAGATGCGACAGTGCTTGTAATGGGTGCCGACCAGTCGATCGAGAAGGAGAAGTTGGACCGGGTCGACCTCAACCTCCCAGGCCAGCAGTCGCTCTTGGTCTCCGAAGTGGCGAACGTGTCAAAGGGACCTGTGATCCTTGTGATCATGTCAGGGGGAGGGATGGATGTATCATTCGCGAAGGATAATGACAAGATCACGAGCATTTTGTGGGTCGGCTATCCCGGCGAAGCCGGCGGCGCTGCAATGGCGGACGTGATTTTCGGTGACCATAATCCTAGTGGAAGACTGCCAATGACATGGTATCCGCAGTCATACGCGGATGCCGTCCCGATGACAAACATGAACATGAGGCCCGATCCAGCAACGGGCTACCCCGGCAGGACGTACCGCTTCTACACTGGCCCTACCGTGTACTTGTTCGGGGACGGGCTGAGCTACTCCAACTTCAGCCACACTCTAGTCCAAGTGCCGCAGCTCGTGTCCGTGCCCTTAGAGGAGGGCCACGTTTGCCGCTCATCGGCATGCGAATCATTGGAAGCCACCAACGAGATGTGCTCGAATCTGGCCCTAGACGTACATCTGAACGTCAAGAACGTGGGAAGGTTCAGCGGGAGCCACACGGTGTTCTTGTTCAGCAGCCCTCCATCGGTGCACAGGGCGCCTCGGAAGCACCTGCTGGGCTTTGAGAAGGTGTTCTTGGCCTCACAAAGTGAGGCGCAAGTGCAGTTCAAGGTCGACGTTTGCAAGGACCTCGGCGTGGTCGACGAGCTCGGCTGCCGGAAGGTCGCCCTAGGGATGCACATCCTCCACGTCGGCGACTTGAAGCATGCGTTGAGCGTGCAGATTGGATCGTCCGGGCTCTCCCTCAGCCCGCCGAGACATTTC
>gnl_Eucgr_v2.0_Eucgr.G00654.1
ATGCACAACGTGGGGTTAGCGGGATTGACGTTTTGGTCCCCGAATGTCAACATATTCAGAGACCCAAGATGGGGACGGGGTCAGGAGACGCCGGGAGAAGACCCGTTGCTCTCGAGCAAGTACGCGTCAGGTTATGTCCGAGGCCTACAACAGAGTGATGATGGAAATGCAGACCGGCTCAAGGTCGCTGCGTGTTGCAAACATTATACTGCGTATGACATTGAAGACTGGAAAGGTGTCGATCGCTATCACATCAACACTGTGGTAACGCAACAAGACTTAGAAGATACGTTTCAACCGCCGTTCAAGAGCTGTATCCTCGACGGCAATGTCGCGTGCGTGATGTGTTCCTACAACCAGGTTAATGGTAAGCCAACATGCGCAGACCCAGACTTTCTCGCTGGGATTATCCGAGGAAAATGGAAATTGAATGGATATATTGCTTCGGATTGCGATTCGGTGTACGAGTTCTATAATTCCCAGAACTATACTAAAACACTCGAAGAGGCTGCAGCTAAGGCCATTTTGGCAGGGTTGGATCTCAACTGTGGATATGTCCTTGTCCAACACACCGAAGCAGCGGTGAGAGGCGGATTGTTGGATGAATCGGCAATTGACAAGGCCATCTCTAACAATTTTGCCACGCTGATGAGGCTCAGCTTCTTCGATGGCGATCCGAGGAAGCAGTTGTATGGAAAGCTCGGTCCAGACCACGTGTGCACGCCAAGCAACCAGGAACTCGCCCGCGAAGCCGCGAGGCAAGGGATTGTGTTGCTCAAGAACAATGCAGGATCATTGCCCCTGTCCTCGACCACCATAAAGTCCCTGGCGGTGATCGGACCAAATGCAAATGTGACAACGACCATGATCGGGAACTATGAAGGCATTCCTTGCAAATATGTGACGCCTTTGCAAGGTCTAGCAGCTGTCGTTTCGACAACGTATGTGGCCGGCTGCGCAGATGTAGGATGCGGCTTGGCCCAGACAGACGACGCGAAGAAAGTAGCAGCCTCAGCAGATGCGACGGTGCTTGTAATGGGGGCCGACCAGTCAATCGAGAGGGAGAATTTGGACCGGGTCGACCTCAACCTCCCAGGCCAGCAGTCGCTCTTGGTCTCCGAAGTGGCGAACGTGTCGAAGGGGCCTGTGATCCTCGTGATCATGTCAGGGGGAGGGATGGATGTATCGTTCGCGAAGGATAATGACAAGATCACGAGCATTTTGTGGGTTGGCTATCCTGGCGAAGCCGGCGGCGCTGCAATGGCGGACCTGATTTTCGGTGACCATAATCCTAGTGGGAGACTGCCAATGACATGGTATCCGCAGTCGTATGCGGACACTGTCCCGATGACAAACATGACCATGAGGCCCGACCCAGCAATGGGCTACCCCGGCAGGACGTACCGCTTCTACACCGGCCCTACCTTGTACTCGTTCGGGGACGGGCTTAGCTACTCCAGCTTCAACCACAGTCTAGTCCAAGCCCCGCGGGTCATGTCAGTGCCCTTAGAGGAGGGCCACGTTTGCCGCTCGTCGGCATGCGAATCGTTGGAAGCCACTGGGGAAACGTGCTCGAATCTGACCTTTGACGTGCATCTGAACGTCAAGAACGTGGGAAATTTCAGCGGCAGCCACACGGTGTTCTTGTTCAGCAGCCCTCCATCAGTGCACAGGGCGCCTCAGAAGCAGCTGCTAGGCTTTGAGAAGGTGTTCTTGGCTTCACAAAGTGAGGCGCAAGTGCAGTTCAAGGTCGATGTTTGCAAGGACCTGAGCGTGGTCGACGAGCTCGGCCACCGGAAGGTCGCCCTGGGGATGTACGTCCTCCATGTCGGTGACTTGAAGCATGCGTTGAGCGTGCAGATT
>gnl_Eucgr_v2.0_Eucgr.G00650.1
ATGACCCCTGCCCGGAACAGAGCGCCGAAGGTGTCCTCTGTTTTGCTCTGCCTCTGCTGCATTCACGCGTTCTTCTCATGCGCCGTCCAGCTCGTCGCGGGCCAGACGCCCAAGCCGGTCTTCGCCTGCGACGTGGGCAGCGACCCGAGCCTTGCCGGCTTCGGGTTCTGCAACACGTCGTTGGGAGTTGAGGCGCGGGTGGCGGACCTGGTGCAGCGGCTCACCCTGCAGGAGAAGGTCGGGTTCCTTGTGAACAACGCCGGCAATGTGGACCGCCTGGGGATCCCCAACTACAAGTGGTGGTCGGAGGCGCTGCACGGGGTGTCGTATGTGGGGGGCGGGACCAGTTTCTCGAGCCTCGTCCCGGGGGCGACCAGCTTCCCTCAGGTCATCCTGACGGCAGCGTCGTTCAATGCCACCCTGTTCGAGACCATCGGGAAGGTGGTTTCGACAGAAGCCCGGGCGATGCACAATGTGGGGTTAGCCGGATTAACGTTTTGGTCCCCGAATGTCAACATATTCAGAGACCCAAGATGGGGGCGGGGCCAGGAGACGCGGGGGGAAGACCCATTACTCTCGAGCAAGTATGCGTCGGGTTATGTCCGAGGCCTACAACAGAGCGATGACGGAAACGCGGACCGGCTTAAGGTCGCTGCGTGTTGCAAACATTATACTGCGTATGACATCGATAACTGGAAAGGTGTCGATCGATTCCACTTCAACGCTGTGGTAACCCAACAAGATTTAGATGATACGTTTCAACCGCCGTTCAAGAGCTGTGTCCTTGATGGCAATGTCGCAAGCGTGATGTGCTCCTATAACCAGGTTAATGGTAAGCCAACATGCGCAGACCCGGACCTTCTCGCCGGGATTGTCCGAGGAAAATGGAAGTTGAATGGATACATTGTTTCGGATTGTGATTCGGTGAAAGTGTTCTATAATACCCAGCACTATACTAAAACACCAGAAGAGGCTGCAGCTAAGGCCATTTTGGCAGGGTTGGATCTCAACTGCGGATCTTTCCTTGGCCAACACACTGAAGCCGCCGTGAAAGGCGGATTGTTGAATGAATCTGCGATTGACAAGGCCATCTCTAATAATTTTGCCACGCTGATGAGGCTGGGCTTCTTTGACGGCGATCCAAGGAAGCAGTTGTATGGAAAGCTCGGCCCGGATGATGTGTGCACACCGAGCAACCAGGAGCTGGCCCGCGAAGCTGCAAGGCAAGGGATTGTGTTGCTTAAGAACACGGTAGGATCATTGCCCTTGTCCTCGACCGCCATAAAGTCCTTGGCAGTGATCGGACCAAATGCCAATGTCATGAAGACCATGATCGGGAACTATGAAGGCACTCCTTGCAAATATGTGACGCCTTTGCAAGGCCTAGCAGCCGTCGTTTCGACAACGTACGTGGCTGGCTGTGCAGACGTAGGATGTGGCACGGCCCAGACAGACGATGCGAAGAAGGCTGCAGCTTCAGCAGATGCGACAGTGCTTGTAATGGGTGCCGACCAGTCGATCGAGAAGGAGAGTTTGGACCGGGTCGACCTCCACCTCCCAGGCCAGCAGTCGCTCTTGGTCTCGGAAGTGGCGAATGTGTCCAAGGGGCCTGTGATCCTTGTGATCATGTCGGGGGGAGGGATGGATGTGTCATTTGCAAAGGATAATGACAAGATCACAAGCATTTTGTGGGTCGGCTATCCCGGAGAAGCTGGTGGCGCTGCAATGGCGGACGTGATTTTCGGTGACCATAATCCTAGTGGAAGACTGCCAATGACATGGTATCCGCAGTCGTATGCAGATGCTGTCCCGATGACAAACATGAACATGAGGCCCGACCCGGCAACAGGCTACCCCGGCAGGACGTACCGCTTCTACACTGGCCCTACCGTGTACTCGTTTGGGGACGGGCTGAGCTACTCCAACTTCAGCCACAGTCTAGTCCAAGCGCCACAGCTCGTGTCTGTGCCCTTAGAGGAGGGTCACGTTTGCCGCTCGTCGGCATGCAAATCATTGGAAGCCACCGGCGAGATGTGCTCGAATCTGGCCTTAGACGTGCATCTGAACGTCAAGAACGTGGGAAGGTTCAGCGGGAGCCACACGGTGTTCTTGTTCAGCAGTCCTCCATCGGTGCACAGGGCGCCTCAGAAGCACCTGCTGGGCTTTGAGAAGGTGTTCTTGGCCTCGCAGAGTGAGGCGCAAGTGCAGTTCAAGGTCGACGTTTGCAAGGACCTCAGCGTGGTCGACGAGCTCGGCCACTGGAAGGTTGCCCTGGGGACGCATGTCCTCCACGTCGGCGACTTGAAGCATGCATTGAGTGTGCAGATTGGACCGTCCGGGCTCTCCCTGAGCCCGCCGAGACGTTTC
>gnl_Manes_v6.1_Manes.04G057600.1
ATGGGTTCTGCTCCTCTAAACAGAGCGCCTAAGGTCTCTGTTTTCCTCTGCTTTTTTCATTGTTTTTGTTTCTGTTTGTTAACTTCAAAAGCTAGAGTTTTAGCACAATCATCGCCTGTTTTTGCCTGCAATGTTGTGAGCAATCCATCATTGGCAAGTTTCGGTTTCTGCAATACTTCATTGGGAATCAATGACAGAGTTGTAGACCTTGTGAAGAGACTCACATTGCAAGAGAAAATTAGTTTCTTGGTTAATAGTGCTGGAAGTGTGAGTAGACTTGGGATACCAAGGTATGAATGGTGGTCTGAGGCTTTACATGGGGTCTCTTATGTGGGTCCTGGCACACATTTCTCCAATGTCGTCCCAGGAGCTACAAGCTTTCCTCAGGTCATCTTAACTGCTGCTTCCTTCAACGCTTCCCTTTTTGAAGCCATCGGAAAGGTGGTTTCTACTGAAGCTAGGGCTATGTACAATGTGGGATTGGCAGGCTTGACGTTTTGGTCACCAAATATTAACATATTTCGTGATCCCAGATGGGGAAGAGGCCAAGAGACACCAGGTGAAGACCCATTACTTTCAAGCAAGTATGGATCAGGCTATGTAAGAGGTTTGCAACAGAGGGATGATGGTGATCAAAATAGGCTTAAGGTTGCTGCCTGTTGTAAACATTATACAGCCTATGATTTAGATAATTGGAAAGGAACGGATCGTTACCATTTTAATGCAGTGGTAACAAAGCAAGACATGGATGATACATTTCAACCGCCATTCAAGAGTTGTGTTCTTGATGGGAATGTTGCTAGTGTCATGTGTTCCTATAATCAGGTAAATGGTAAGCCTACATGTGCTGATCCAGACCTTCTTTCTGGGGTTATCCGAGGCCAATGGAAATTAAATGGATATATTGTTTCTGACTGTGATTCAGTTGATGTGTTCTATAACTCCCAACATTACACCAAAACACCAGAAGAAGCTGCAGCTAAAGCTATATTGGCAGGATTGGATCTTAATTGTGGATCTTTCCTAGGCCAACACACGGAAGCAGCAGTAAAAGCTGGATTAGTAAATGAGTCTGCCATTGATAAGGCTGTCTCGAACAATTTTGCCACTTTGATGAGACTTGGTTTCTTTGATGGTGATCCTAGCAAGCAACTCTACGGAAAGCTTGGTCCAAAAGATGTTTGTACACAAGAGAACCAAGATTTAGCTCGTGAAGCTGCAAGGCAAGGAATTGTATTGCTTAAGAATACTCCAGGATCACTACCTCTATCTCCCACTACCATAAAAAACTTGGCAGTAATTGGACCCAATGCCAATGTCACAAAAACAATGATCGGGAACTATGAGGGTACCCCATGTAAATATACGACCCCTTTGCAAGGACTAACAGCATCAGTTGCAACCACTTATCAAGCAGGCTGCTCTAATGTTGCATGTGCCACAGCCCAAGTGGATGATGCTAAGAAGGTAGCAGCCTCCGCAGATGCTGTTGTGCTTGTCATGGGTGCTGATCAATCCATTGAGGCAGAGAGTCGTGACAGGGTCGATCTTCTTCTTCCTGGACAACAACAACTTCTAATAACACAAGTTGCAAATGTTTCCAAGGGACCTGTGATTCTTGTTATAATGTCTGGAGGGGGCATGGATATATCATTTGCAAAGACTAATGACAAAATCACAAGCATATTATGGGTTGGTTACCCTGGCGAAGCTGGTGGAGCTGCCATAGCTGATGTGATTTTTGGGTATTACAATCCAAGTGGAAGACTTCCAATGACATGGTATCCACAATCATATGTGGACAAAGTACCAATGACAAACATGAACATGCGACCTGATCCTTCCTCTGGCTATCCTGGTAGAACCTACAGATTCTACACAGGAGAAACTGTTTATTCATTTGGAGATGGGCTGAGCTATTCCAAATTTGAGCACAAACTAGTTCAAGCACCTAAATTAGTACCTGTACAGTTGGAGGAAGATCATACTTGTCGATCTTCAAACTGCACATCAATTAATGCTGTTGAGCAGACTTGTCAAAATTTGGCATTTGATGTACATTTAAAAATTAAAAATATAGGAAAAATTAGAGGAGGCCATACGGTGTTTTTGTTCTCTACACCTCCATCAGTGCATAACTCACCACAGAAGCACTTAGTGGATTTTGAGAAAGTTTCTTTGGATGCACAAACACAGTCATTGGTGAGATTTAAGGTGGATGTTTGCAAGCATTTGGGTGTCACTGATGAATTCGGAAACCGAAAAGTTGCCTTGGGAGAGCATGTTCTTCATGTTGGGAGCCTCAGACATTCCTTCACTGTGAGGATT
>gnl_Manes_v6.1_Manes.04G052800.1
ATGGCAAGAGCTGCTTATACCCTGCTTTCTCTTGTTGCTTTCTTAGTTGTTTGCAATGCTAGACCCGCATTAATCACTGATGTCCCTACTAACTACACCCATGTTTGTGAGCCTACAAGATTTGCTGTTCAAGGTCTGAAAATGGCTGAGTTTGGCTATTGTGACTCTTCCCTATCATTTGGCATGAGGGCTAAAGATTTAGTGGATAGAATGACCTTAGAGGAGAAGGTGCAACAGTTGGGAAATTTTGCTGCAGGTGCATCTCAATTAGGATTACCAGCTTATGAATGGTGGTCTGAGGCCTTGCATGGTGTCTCTAATACCGGTCCAGGGACCTTCTTTGATGAAACTGTACCCGGTGCAACAAGTTTCCCTACTGTTTTACTTACAACTGCATCCTTTAACCAATCTCTCTGGAAAAGAATTGGCCGGGTTGTTTCATCTGAAGCCAGAGCAATGTACAACTTAGGGAGAGCTGGATTAACATATTGGAGCCCGAATATAAATGTGGTAAGGGATCCCAGATGGGGAAGAATTCAAGAGACACCAGGGGAGGATCCATATATTGTTGGAACATATGCCTCGACTTATGTAAGAGGGCTTCAAGACATTGAAGGAACAGAAAATATCACAGATTTGAACTCTAGACCTCTCAAAGTTGCTGCTTGTTGTAAGCATTATACTGCTTATGATATCGAAGACTGGATGGGAGTTGATCGATTCCATTTTGATGCAAGGGTGACTGAGCAAGATATGTTGGAGACGTTTCAAAAGCCATTCGAAATGTGTGTTAAAGACGGTGATGCAAGCAGTGTTATGTGCTCTTTTAATCGTATTAATGGTGTCCCTGTTTGTGCTGATAAGAAACTTATGCAAGACACAATTAGAGGAGACTGGGATCTTCATGGGTACATAGTTTCAGACTGTGATTCAATTGAGGTGATGGTTGATGGCCATAAATGGCTTGGGGACACTCAAGAGGATGCTGTTTCACAAGTCCTCAAGGCAGGATTGGATCTTGACTGTGGAGATTATTATCCCAAGTCTCTAAAGAAAGCTGTGATGCAAGGACAAGTTAGTGAAGCAGAGGTTGACAAATCATTAAAATATCTATATGTTGTCCTAATGAGGCTAGGATACTTTGATGGGAGTCGTTTCAATTCACTTGGCAAGAAGGATATTTGCACTCATGAGAATTTTGAATTAGCAGCGGAAGCAGCTAAAGAAGGAATTGTTCTTCTTAAAAATGACAATGAAACTTTGCCTTTGAATTCTTCCAAATACAAGAAACTTGCTTTAATTGGACCACATGGCAATGCTACAAAAGCAATGATTGGAAATTATGCAGGCGTTCCTTGCCGGTATGTTTCTCCAATTGAAGGATTCTCTGCATTTGGAGAGGTCAAATACGAAATGGGATGCGGAGATGTTGCTTGCAAAAATGATAGTTTGATCTTTCCAGCAATGGAAGCTGCACGTGAAGCAGATGCCACAATTTTAGTGGTGGGCTTGGACTTGTCTGTTGAAGCTGAAGGCAGGGACAGGGTGGATCTCCTCCTCCCAGGTTACCAGAATCTATTGATCAATCAAGTTTCTAAAGCCTCTAAAGGACCAGTGATCCTTGTAATTATGACAGCAGGTGGAGTTGATATCTCTTTTGCCAAGGAGAGTACAAACATACAATCCATCTTGTGGGCTGGATATCCCGGCCAAGAAGGTGGTCGAGCCATTGCTGATATTGTTTTTGGAAAACACAATCCTGGCGGAAGATTACCACTCACATGGTATGAAGCCGAATATGCTAATTTGGTACCCATGACATCTATGACACTAAGGCCAATTGTTAACCCAGTTGCTAATTTGAGCTACCCTGGAAGAACATACAAATTCTTCAATGGATCAACAGTTTACCCATTTGGGTATGGTCTTAGCTACACCAACTTCAACTACAAGATAGCACCCTCAAAGACTTTAATCAAGATAAAATTGAACAAGTACCAACATTGCAGCAACTTGAATTATGAATATACTGATGATAAGCCATATTGTCCAGCTGTTTTGGTTGATGACTGTTCTTGTGAACAAGAGTTTGGAATTGCAGTTACAGTTAAAAATGTAGGTAAAATGGATGGGAGTGAAGTGGTAATGGTTTACTCAAAGCCTCCAAAGGGGATCAAAGAAACTCATGCCAAACAAGTGATTGGTTTTGAAAGGGTATTCGTTCAAGCAGGCGGGGAAACGAAGACAAAGCTTAGATTTAATGTATGTAAGAGCTTAGCAATTGTGGATAAAAAAGGTTACAAGGTTTTGCCGTCTGGTTTGCACACCATTATGGTGGGAGATGCTAATGTCTCATTTTTTTTTTGGATTTGTAGT
>gnl_Manes_v6.1_Manes.02G225100.1
ATGAAGGCTAGAGCTTTAGCACAATATTCATCGCCTGTTTTTGCCTGTGATGTTGTCACCAACCCATCATTGGCAAGTTTCGGTTTCTGTAACACTTCGTTGGGATTCAGTGACAGAGTTGTAGACCTTGTCAAGAGACTCACATTGCAAGAGAAAATTGGCTTCTTGGTTGATAAATCTGCAAGTGTGAGTAGACTAGGGATACCAAACTATAACTGGTGGTCTGAGGCTTTACATGGAGTCTCTTATGTGGGTCATGGTACAAATTTCTCCAATGTCGTACCTGCAGCTACAAGCTTTCCTCAGGTCATCTTATCTGCTGCTTCCTTCAATGTTTCCCTTTTTCAAGCCATTGGAAAGGTGGTTTCTACTGAAGCCAGGGCCATGCACAACGTAGGATTGACAGGCTTAACGTTTTGGTCGCCAAATGTTAACATATTTCGTGATCCCAGATGGGGAAGAGGCCAAGAGACCCCTGGTGAAGACCCATTACTCTCGAGTAAGTATGCATCAAGCTATGTTAGAGGTCTGCAACAAAGAGATGATGGAGATCAGAATAGGCTTAAGGTTGCTGCATGCTGTAAACATTATACGGCCTATGACTTAGATCATTGGAATGGCACAGACCGTACAAATTTCAATGCTGTGGTAACAAGGCAAGACATGGAGGATACATTTCAACCTCCATTTAGAAGTTGTGTTCTTGATGGTAATGTTGCCAGTATAATGTGTTCCTACAATCAGGTCAATGGTAAGCCTACATGTGCTGATCCAAATCTTCTCTCTGGGGTCATCCGAGGCGAATGGAAATTGAATGGATACATAGTTTCTGACTGTGATTCAGTATATGAGTTCTTTAATAGACAACACTATACCAAAACAACAGAAGAAGCTGCAGCTACGGCAATATTGGCAGGCCAACACACTGAAGCAGCAGTAAAAGCAGGATTAGTTGATATGTCGAATATTGACAAGGCTGTCTCAAATAATTTTGCTACTATGATGAGACTTGGTTTTTTTGATGGTGATCCTACCAAGCAAATCTATGGAAATCTTGGTCCAAAAGATGTTTGCACAGCAGAAAACCAAGATTTGGCCCGCGAAGCTGCAAGACAAGGCATAGTGTTGCTCAAGAACAATCCAGGCTCACTGCCTCTATCTCCAACTTCCATAAAAATGCTGGCAGTAATTGGACCAAATGCCAACGCGACATTAACAATGATTGGAAACTATCAGGGTATCCCATGCAACTATACGACTCCTTTGCAAGGACTAACAGCATTGGTTGCAACTGCTTATCATGCAGGCTGCTATAATGTTGCATGTGACAAAGCCCAAGTAGATGATGCCAAGAAAGTAGCAGCCTCTGCAGATGCTGTTGTGCTTGTCATGGGTGCCAATGGATCTATAGAGACTGAGGGTTTTGATAGAGTTGATCTTCTTCTTCCAGGACAGCAGTCACTTTTAGTAACAGAAGTAGCAAGTGTTTCCAAGGCACCTGTGATTCTTGTTATAATGTCTGGAGGTGGCATGGATGTATCATTTGCAAAGAATAATGACAAAATAACAAGCATCCTATGGGTTGGCTATCCTGGTGAAGCTGGTGGAGCTGCCATAGCTGATGTGATTTTTGGGTATCACAATCCAATTTTCTTAATCAGGATGTCTGAAACGAGAAAACTGAAGTACTATTTCTCAGGTGGAAGACTTCCAATGACATGGTATCCACAATCATATGTGGACAAAGTACCAATGACAAACATGAACATGAGAGCAGATCCTTCGACGGGCTATCCAGGCAGAACCTACAGATTTTATACTGGAGAAACTGTTTATTCATTTGGAGATGGGCTTAGCTATTCCACATTTGAGCACAAACTAGTTCAAGCACCTGAAGTAGTATCTGTCCCGTTGGAGGAAGACCATCCTTGTCGATTCTCGAAATGTATATCAATTGATGCTGTTGAGAAGAGTTGTGAAGATTTAGCTTTTGATGTGCATTTGAAAGTTGAAAATACAGGAATAATGAGAGGAAGCCATGTAGTGTTGTTGTTCTATATGCCTCCGTCAGTGCACAACTCACCACGCAAACACTTGGTGGATTTTGAGAAGGTGCTTTTGGATGCAAAAACAGCTACAATGGTGCAGTTCAAGGTTGATGTTTGCAAGCATTTGAGCATTAATGATGAATTTGGTAGCAGAAAAGTTGCCTTGGGAGAGCATGTTCTTCACATTGGGAGCCTCAACCACTCGTTCACTGTGAGGATT
>gnl_Manes_v6.1_Manes.02G154700.1
ATGAGATCCCAGACACTTTCCTACTTTATCTTTACTCTACTTGTCTTCCGAGTTGCCTCAACTCAGCCTCCATTCTCATGTGATCCTTCAAACCCATCAACAAGCTCCTATCTTTTTTGTAAAACCACAATACCCATCAGCCAAAGAGTCAGGGACCTTGTCTGCAGGCTCACATTAGATGAGAAGATTTCCCAACTCGTCAGCTCAGCTCCACCGATTCCACGACTGGGTATCCCGGCGTATGAGTGGTGGTCCGAGGCATTACATGGGGTTGCCAATGTGGGACGTGGCATTCATTTTGAAGGCACTATCCGTTCCGCCACTAGCTTCCCTCAAGTCATCCTCACTGCCGCTTCTTTTGACGCCTACCAATGGTACCGAATAGGTCAGGTGATTGGAAGAGAAGCAAGAGCAGTGTACAATGCAGGGCAAGCCACAGGGATGACATTTTGGGCACCAAACATTAACATATTTAGGGACCCGAGATGGGGGAGAGGGCAAGAGACGCCCGGGGAGGATCCCCTGGTGACAGGGAAATATGCAGTTTCTTATGTGAGAGGAGTTCAGGGGGATTCTTTTCAAGGAGGGAAGCTTAAAGGACATCTTCAAGCTTCAGCTTGTTGTAAGCACTTTACTGCTTATGATCTAGACAATTGGAAGGGTGTGAATCGCTTTGTGTTTGATGCTCGTGTTACTATTCAAGATTTAGCAGATACCTATCAGCCACCATTTCAGAGTTGTGTGCAACAAGGGAAAGCCAGTGGCATCATGTGCGCTTACAATAGAGTGAATGGAGTCCCAAGCTGTGCAGATTTCAATCTCCTCTCCAAAACTGCCAGAGGGCAATGGGATTTTCATGGGTACATCACATCGGACTGTGATGCAGTCTCCATCATCTACAATGATCAAGGATATGCTAAATCACCAGAAGATGCTGTAGTTGATGTGCTTAAAGCTGGCATGGATCTCAACTGTGGGTCATTCTTGCAAAAACACACTAAAGCGGCTGTGGAGCAGAAAAAGCTGCCTGAATCTGCAATAGACAGAGCTCTTCACAACCTTTTTTCTATAAGAATGAGATTAGGACTTTTCAATGGAAATCCAACGGAACAGCCTTTCAGCAATATTGGTCCTGACCAGGTGTGCTCCCAGGAGCACCAGATGCTAGCCCTTGAAGCAGCTCGCAATGGCATTGTCCTCCTAAAGAACTCTGCAAAACTCCTCCCACTTTCAAAATCTACGACCACCTCATTAGCTGTAATTGGCCCTAATGCCAATTCTGCACAAACACTTCTTGGAAACTATGCAGGCCCTCCGTGCAAGTCTGTAACACCATTGCAAGCACTGCAAAACTATATTAAAAACACTATTTATCACCCAGGTTGTGATACAGTTCAATGCTCTTCAGCTTCCATTGACAAGGCAGTTGATATAGCAAAAGGGGTGGACCATGTGGTACTGATAATGGGATTGGACCAAACTCAGGAGAGGGAGGAGCTTGATCGTGTGGACTTGGTGTTGCCAGGGAAGCAACAAGAACTAATCATCAATGTCGCGAGATGTGCAAAGAATCCAATTGTTTTAGTGCTTCTTTGTGGAGGTCCAGTTGATGTATCCTTTGCCAAGTATGATAAGAACATTGGAAGCATTTTGTGGGCTGGTTATCCTGGTGAAGCTGGTGGGATAGCACTTGCAGATATCATATTTGGTGATCATAATCCAGGAGGGAGATTACCAGTGACCTGGTATCCACAAGAATTTGTCAAAGTACCAATGACTGATATGAGGATGCGACCTGATTCCTCTTCAGGCTATCCTGGACGAACATATAGATTCTACAAAGGCCAGAGTGTTTTTGAGTTTGGTTATGGCCTCAGCTACTCGAAGTACTCTTATGAGCTCAAGTCTGTCACCCAAAACAAACTCTATTTAAATCAATCTTCAACGATGCATGTAATTGACAACTCCGACTCATTACGTTCCACATTGGTCTCTGAGTTGGGCGCAGAATTCTGCAAGGAAAGTGAGTTTTCAGTTAGAGTTGGAGTGGAAAACCAAGGGGAGATGGCTGGTAAGCATCCGATATTGCTGTTTGTGAGACAGGCAACGCATGGGAATGGGAGGCCAAGGAAACAGTTGATTGGTTTCAAAAGTGTGATTCTAAGTGCAGGGGAAAAAGCTGAAATTGAATTTGAGCTAAGTCCTTGCGAGCACTTCAGCAGAACTAATGAAGATGGTCTGAAGGTGATAGAAGAAGGAACACACTTCTTGGTTGTAGGAGATGATAAGTACCCAATTTCCATCATTGTT
>gnl_Manes_v6.1_Manes.05G002500.1
ATGGCCTCCACAACCCTCATTGTTTTCTCGCTTCTCTTCTTGGGTTTTTCGACGGCCCTGGAACCATTTGCCTGCGACCCAAAACATGAAGCGACGAGGAACTTGCCCTTTTGCCAAGTAAAGCTGCCGATACAGGATAGAGTTAAGGACCTTATTGGCAGGTTGACATTGTCAGAGAAGGTTGGATTGCTGGTTAACAATGCTGCTGCAGTTTCCAGGCTTGGGATTAACGGGTATGAATGGTGGTCCGAGGCCCTTCATGGGGTTTCCAATGTGGGTCCAGGGACTAAGTTCGGTGAAGGCTTCCCCGGGGCCACTAGCTTCCCTCAAGTGATCACTACCGCTGCTTCTTTTAATGCTACACTGTGGGAGGCTATAGGACGGGTTGTGTCAGATGAAGCAAGAGCAATGTACAACGGAGGAATGGGTGGGCTCACATACTGGAGCCCAAACGTCAACATTTTTAGAGACCCAAGATGGGGCCGTGGACAAGAGACTCCAGGTGAAGATCCTTTAGTAGTGGGTACATATGCAGCTAACTATGTCAAAGGGCTGCAGGGAAACGACGGTGATCGATTGAAGGTAGCTGCTTGTTGTAAGCACTTCACAGCCTACGACCTCGATAATTGGAACGGAGTGGATCGCTTCCACTTTAATGCTCAGGTAAGTAAGCAGGACATCGAGGACACATTTGATGTGCCATTCAGGATGTGTGTAACAGAAGGAAAGGTGGCGAGTGTGATGTGCTCTTATAACCAAGTAAATGGCATCCCCACTTGTGCTGACCCCAATTTGCTGCGGAAAACCGTACGCAGTGAATGGGGCCTCAATGGGTACATCGTTTCAGATTGTGATTCCGTTGGAGTTTATTACGATAAGCAGCATTATACATCTACTCCTGAAGAGGCTGCTGCTGATGCCATCAAAGCAGGTTTGGATTTGGACTGTGGTCCATTCCTTGGGGCACACACGGAGGATGCAGTTAAAAGAGGCCTTGTAAGTGAGGCTGACATAAATGGTGCTTTGGTTAATACGCTAGCCGTTCAGATGAGGCTGGGGATGTTTGATGGTGAGCCATCAGCGCATCCATATGGAAACCTGGGTACGAAAGACGTGTGCACCCCGGCTCATCAAGGGCTAGCCCTCGAAGCCGCCAGACAAGGCATTGTTCTTTTGAATAATCATGGTCCTACATTGCCATTATCCGCTCGCCGTCATCGCACCATTGCCATAATTGGGCCCAATTCTAATGTCACTGTTACTATGATTGGGAATTATGCTGGCATTGCCTGTGGATATACTACGCCTCTACAAGGAATAGGGAGCTATGCCAGGACAATTTACCAGCAGGGTTGTGAAGATGTAAGCTGTGCAAGTGATCGCCTATTTGGTGGAGCTATTAATGCTGCAAGCCAAGCGGATGCAACAGTTCTCGTGATGGGGCTTGACCAATCCATCGAGGCAGAGTTCAGAGACAGGGCCGGCCTTCTTCTTCCTGGACGCCAACAGGAGCTTGTATCAAAGGTTGCAATGGCTTCTAGGGGTCCAACCATTTTGGTCTTGATGTCTGGTGGGCCTATTGATGTGTCTTTCGCTATGAATGATCCAAAAATCTCTGCCATCTTATGGGCTGGTTATCCTGGTCAATCTGGTGGAGCTGCCATCGCAGATGTGTTGTTTGGAACAACGAACCCAGGAGGCAAACTGCCCATGACATGGTATCCACAAGATTATATCACAGATTTGCCAATGACAGAGATGGCCATGAGGTCAAGCCGATCGAAAGGATATCCCGGCAGAAGCTATAGATTCTATAAAGGTAAAGTGGTGTACCCATTTGGGCATGGATTGAGCTACACAGTCTTCGTTCACACCATAGCTACAGCACCCACCACAGTTTCAGTGCCCCTTGATGGTCATCGCCGTGGCTCTGCAAACACAACCATCTCAAGGAAGGCAATTAGAGTGACACATACAAGATGTAACAAGCTCACGCTAGGAATTGAAGTAGACGTGAAAAATGTTGGCTCCAAGGACGGGACTGACACATTGCTAGTCTACTCTAAACCACCGGCAAGACATTGGGCTCCGCACAAGCAATTGGTAGGCTTTGAGAAGGTTCATGTAGCTGCAGGAACACAGCAGAGAGTGAGAATTAATATACATGTGTGCAAGTATCTAAGTGTTGTGGATAAGTCAGGAATTCGAAGGATTCCAATGGGTGAACATAGTCTTCACATTGGTGATATTAAGCACCAAGTTTCACTTCAACCCACAGTTCTTGGGGTGATAAAGTCC
>gnl_Manes_v6.1_Manes.13G104300.1
ATGTCAATGCCTCTTCACTGTGGATTCTTCTTCTTCCTCATACTATTTCTTCAACCCTCCATCTCCAAATCACTGATCCCTCAGTTCCCATGTCAGCCTCCTTACCATAGCTCCTACCCCTTCTGCAACAAATCTCTCTCTATTCCTGCAAGAGCTCAATCTCTCATCTCTCTATTGACCCTCCAAGAAAAGATCTTGCAACTCGCAAATAATGCTTCGGAGATTCCAAGACTTGGAATCCCACCTTATGAATGGTGGTCTGAGTCTCTCCATGGTATTGCCACTAATGGTCCTGGTGTCTCCTTTGAAAGTGGACCTGTTTCTTCAGCTACAGGTTTCCCTCAAGTTATTGTATCAGCTGCTGCTTTTAATAGGACGCTTTGGTTCCTGATTGGATCAGCTATTGCTGTTGAGGCTAGGGCAATGTATAATGTTGGGCAAGCAGGGTTGACGTTTTGGGCTCCTAATATTAATGTTTTTAGGGACCCCAGATGGGGGAGAGGCCAAGAAACTCCTGGGGAGGATCCTATGGTGGCTTCTGCTTATGCTATTGAGTATGTCAAGGGTTTTCAAGGTGGGGATTGGAAGATTGGTGGTGGTCAGGGAAGTGGTGGTGGATTGGGAGAGAGAAGGGTGTTGAGAGAAGTTGACGATGGGCTTATGCTGTCTGCTTGTTGCAAACATTTTACTGCTTATGACTTGGAGAAATGGGGCAATTTCAGTAGATATTCCTTCAATGCTGTGGTTACTGAGCAAGATTTAGAGGACACATATCAGCCTCCGTTTCGTAGTTGCATACAGCAAGGTAAAGCAAGTTGCTTAATGTGTTCTTATAATCAAGTTAATGGAGTGCCTGCATGTGCAAGAGAAGATTTCTTACAAAAAGCTAGAACAGAATGGGGCTTTCATGGATACATCGTCTCAGACTGTGATGCTGTGGCCACGATTTTCGAGTATCAAAACTACACAAAAAGCCCTGAGGATGCAGTTGCTATTGCTCTTAAAGCAGGTATGGATATTAATTGTGGCTCATATGTGATTCGCCATGCTCAATCAGCAGTTGATCAGGGTAAGTTGCAAGAAGAGGATATAGATAGAGCTCTTCTCAATCTTTTCTCAGTTCAACTTCGACTTGGACTGTTTGATGGGAACCCCAAAAATGGGCAGTTTGGAAATCTGGGACCTGAAGCTGTTTGTACTAAAGAGCACAAGACACTAGCACTTGAAGCAGCAAGGCAGGGCATTGTTCTTCTTAAAAATGATAAGCAGTTCCTGCCATTGAATAAGACAGCTGTCTCTTCCCTGGCTATTGTTGGCCCCATGGCAAACAATGCAACCAATTTGGGTGGTGATTACACAGGATATCCATGTGATCCGCAGAGCCTTTTTGCTGGACTTAAATCCTATATAACAGAGACATCTTATGCAGTTGGTTGTCCTGATGTTTCTTGTGATTCTGATGCTCAATTTCATGAAGCAATAAATATTGCCAAAAGTGCTGATTATGTAGTTGTAGTTGCTGGGCTTGATTTGTCTCAAGAAACTGAAGAACATGACCGAGTTAGTCTTTTGTTACCTGGTAAACAAATGGCTCTGGTATCTTCTGTTGCAGCAGTTAGTAAAAAACCAGTGATTCTAGTTCTTATTGGTGGAGGACCACTTGATGTATCATTCGCCAAACTAGACCCAAGAGTTGCTAGCATTCTTTGGATTGGTTACCCTGGTGAAGCTGGTGCAAAAGCACTCGCGGAAGTTATCTTCGGAGAATATAATCCAGGTGGAAGACTGCCAATGACTTGGTATCCTGAGTCTTTCACCAAGATACCAATGACTGATATGAATATGCGAGCTGATCCTTTTCGTGGTTACCCTGGAAGAACCTACCGCTTTTATACCGGACCTCGAGTCTATGGTTTCGGGGAAGGCTTAAGCTACACCAGTTTTACTTACAAGTTCTTGTCAGCACCAAGCAAGTTGAGTCTTTCAGGATCTTTGACAGCTAATTCCAGAAAGAGAATACTACATCAGAAAGGTAAAACACTTGGTTATATACAAATCGACGAGATGAACTCTTGCAACTCTTTGAGATTCCATGTGCAAATATCTGTCATGAATGTTGGAGATATGGATGGAAGCCATGTTGTGATGTTGTTCTCTAAAGTGCCAAAAGTTTTTAAAGGCACTCCAGAAAAACAACTTGTCGGATTTGATCGCGTGCATACGATTTCTTACACATCTACTGAAACAAGCATCTTGGTAGATCCTTGCATGCATCTAAGCATTGCAAATGAGCAGGGAAAAAGAGTAATGCCATTGGGTGATCATGTCCTAATGTTAGGGGATTTAGAATATTTTTTCACCATTGAAGCTTAT
>gnl_Manes_v6.1_Manes.18G069300.1
ATGAATGGCTCTCACCAGCAACTCACAATGAGAATAAAGATCCAGAGTCTCTGTCTCGTAACCCTGCTCTTCATCTTAGCTGATTCATCTCAGCCACCATTCTCATGTGATTCGTCCAATCCATCAACCAAATCCTACCCCTTTTGCCAAACCTCACTCCCCATAAGCCAAAGAGTCCAAGACCTTGTATCTAGGCTCACATTGGATGAGAAGATCTCCCAACTTGTGGACACTGCGCCTGCCATTCCCAGGTTCGGCATCCCCGCCTACGAGTGGTGGTCTGAAGCTTTACATGGTGTTGCGTTCCTTCCTGAGGTCAGCCAAAGGCAAGGCATCCATTTCAATGGCACCATCAAGTCCGCCACTAGCTTCCCTCAAGTCATTCTCACTGCTGCCTCATTTGATGCCTATCTTTGGTATAGCATTGGTCAAGTGACTGGAATAGAAGCCAGAGCAATATACAATGCTGGACAAGCTATTGGCATGACTTTTTGGGCACCAAACATCAATATATTCAGGGATCCAAGATGGGGGAGAGGGCAAGAGACACCTGGAGAAGATCCATTGGTTACAGGGAAGTATGCAGTGTCGTTTGTGAGAGGCGTTCAAGGGGACTCTTTTCAAGGAGGGGTTCTTGGGGAGCAACTTCAGGCATCAGCTTGCTGCAAGCATTTTACTGCTTATGATTTGGATAAATGGAATGGCACAAATAGATTCATTTTTAACGCTCAAGTCACGTTGCAAGACTTAGCTGACACATATCAGCCTCCATTTCGAAGTTGCATACAAGAAGGGAAAGCTAGTGGGATAATGTGTGCTTATAATCAAGTCAATGGAGTCCCAAATTGTGCAGATTACAATCTTTTATCTAAGACTGCTAGAGGACAGTGGAACTTCAATGGGTACATCACATCTGACTGTGATGCGGTTTCCATCATCTTCGATGATCAGGGATATGCTAAATCGCCAGAAGATGCAGTTGCAGATGTGCTTAAAGCTGGGATGGATGTCAACTGTGGTGATTATTTGAAGAAATACACGAAATCAGCAGTAGAAAAGAAGAAACTGACAGAATCTGATATAGATAGAGCACTTCAAAATCTCTTCTCCATTAGGATGAGGCTGGGACTATTCAATGGCAATCCAGCTAAACTGCCTTATGGTAAAATTGGTTCAGATCAAGTTTGTTCTCAAAAGCATCAGGCTCTGGCACTTGAAGCAGCTCGAGATGGCATTGTCTTGCTAAAGAACTCTGATCAACTTCTCCCTCTTTCAAAATCAAAAACCACGTCCCTTGCAGTTATTGGCCCTAATGCTCATAATTCAACTATTCTTCTAGGAAATTATGCCGGTCCCCCGTGCAAAGCCGTAACACCATTGCAAGGATTGAAGAGTTATATTAAGAACACTAGATATCACCCAGGTTGCAGCACAGTTGCATGTTCCTCAGCTGCAATTTACGAAGCAGTAAAATTGGCAAAAGAAGCAGACCAAGTGGTATTGGTTATGGGACTTGATCAAACTCAAGAAACAGAAGAACACGATCGAGTGGACTTGATACTCCCTGGGAATCAGCAGAAGTTGATAACCAGTGTTGCACGAGCTGCAAAGAAACCTGTTGTTTTGGTGCTTCTTTGTGGAGGACCAGTAGACATATCTTTCGCCAAATATGATAAGAACATTGGAAGCATTTTGTGGGCTGGTTATCCAGGTGAAGCTGGAGGAATTGCACTTGCAGAAATCATCTTTGGTGATCACAATCCAGGAGGGAGATTACCAATGACTTGGTATCCACAAGAGTTCACCAAGGTGCCAATGACAGACATGAGGATGCGGCCTCAACCATCTTCAGGCTACCCTGGCCGCACTTACAGATTCTACAAAGGCAAAAAGGTTTTTGAATTTGGTCACGGTCTAAGTTATTCAAACTATACTTATGAGCTTGTCTCTCCTACACAAAACAATATCCACTTGACATCATTTGTTGATAAAATGGTTCGAAACTCAAACCCCATAAGTTACAGAGCAATTTCAGAGTTCGGCACAGAACTCTGTGAAAAGAGCAAGTTTTCAGTTATCGTGAGAGTTAAAAACCAGGGAATGATGTCAGGCAAGCATCCAGTATTGCTATTTCTGAAGCAACCAAAGCTTGGAGAAGGTAGGCCAATGAAAAAGTTGATTGGATTCCAAAGTGTGAAACTTAATGCAGGGGAGAGTGGTGAAATTGAATATAAGCTAAGCCCTTGTGAGCACCTTAGCAGAGCCAATGAAGAAGGCTTAATGGTGATTGATGAAGGGTCTCAATTCTTGCTTGTGGGAGGCAGAGAATATCCAATTAATATAACTATT
>gnl_Manes_v6.1_Manes.18G069200.1
ATGATGAAACTTGTAATCCTCATAGTTATAGTTGTCACTAACATTACTTCGCAGGTTCACTCGGTTGAATCAGTTTCACCTCCATTTGCATGCGACTTCTCAAACCCATCAACGAAACTCTATCCTTTTTGCAAAACCACGTTATCCATAAGCCAGAGGGTCCAAGACCTTATTTCTAGGCTTACGTTTGATGAAAAAATAGCCCAACTAGCTTACGCAGCCCCTCCAATTCCTCGACTCGGCATCCCTAGCTACCATTGGTGGGGCGAAGCATTACACGGTATAGTTTACGTGGGCAATGCAACCTACGGCATCAACTTCAACGGGACCATTCGGTCTGCCACCAGCTTCCCTCAGGTCCTTCTCACAACTGCTTCTTTCAATCCTCAGATCTGGTTTCGCATTGGTCAAGTGATTGGAGAAGAAGCTAGAGCATTGTATAATGCTGGACAAGCAACTGGACTCACATTTTGGTCCCCAAATATTAACATATTCAGAGACCCAAGATGGGGTAGAGGCCAAGAGACACCAGGAGAAGACCCATTGGTTGCAGGGAAGTATGCGATGTTATTTGTAAGAGGAGTTCAAGGTGATTCTTTTGAAGGAGGGAAACTTGGGGTTGGTGATCATCTTCAAGCTTCAGCTTGCTGTAAGCATTTCACAGCTTATGACCTCGATAATTGGAAGGGCGTGAGCACTTTAGTGTTTGATGCTCGTGTGACGTTGCAGGATTTGGCGGATACCTTCCAGCCTCCATTTCATAGTTGCATAGTGGAAGGGAAAGCCAGTGGGATAATGTGCGCTTATAATCGTGTCAATGGAGTCCCAAATTGTGCAGATTATAATCTCTTGTCTAAGACGGCCAGAGGAAAATGGGGTTTCCAGGGGTACATTGTATCAGACTGTTATGCGGTTGCCCAGTTGCATGACAACCAAGGATACGCAAAATCGCCGGAGGATGCCGTCGCAGATGTCCTGAAAGCTGGAATGGATGTGGACTGCGGGGGCTATGTGTCTAACCATACCAAATCAGCTATAAAGCAGAAAAAATTGGGAGAATCAGAAATAGACAGGGCCCTTGGAAACCTCTTCTCTGTCAGGATGAGGTTAGGCCTCTTCAATGGCAATCCTTTAAAACTGCCCTATGGAAATATCGGTTCAGACAAAGTCTGCTCAAAAGAGCACCAGGATCTAGCACTTGAGGCTGCTAGAGAGGGCATTGTCCTTGTAAAGAACTCTGTTAAATTCCTCCCACTTAAGAAATCAAAAACCAGATCTCTTGCTGTTGTAGGCCACAATGCTGATGAACCACAAACTATCCTCGGAAGCTATAAAGGTCTACCTTGCAACATTGTTACACCTCTGCAAGCATTGCAGAAGTATGTTAAAAAAGTTAGGCATCACCGCGGTTGCGACACAGCTGGATGTACTTCAGCTTCTATAGACAAAGCAGTAAGAATTGCAAGAGTGGTAGACCATGTGGTACTAATAATAGGATTGGATCAAACTCAGGAGAGGGAAGGTCTCGACCGCTTGAATTTGGTGCTTCCAGGGAAACAGCAGGAGCTCATCAGAAAAGTTGCAAAAGCTGCAAAGAAGCCTGTTGTTTTGGTTATTCTTTCTGGAGGTCCAATAGACATAACTTTTGCCAAAAATGATAACAAAATTGGCAGCATTCTGTGGGCAGGTTATCCAGGAGAAGCTGGAGGGACTGCACTTGCAGAAATCATATTCGGTGACTATAATCCAGGAGGAAGATTACCAGTGACATGGTATCCACAAGATTTTACCAAGGTGCAAATGGTAGACATGAGAATGCGTAGTGAACCATCTTCAGGTTATCCAGGGCGCACCTACAGATTCTATGGAGGCAAGAAGGTTTTCGAATTTGGTTATGGTCTCAGCTACACAAACTATTCTTACAACTTCATTTCTGTTTCCAGAACCAATATCACCTTTTACAAAAGAAAATCAAATCTCAACAGCTACATATTAGTTTCAGATTTAGGTACAGAACTATGTGAAAATAGCAAGTTCTGGGTTACCATCGGAGTTGAGAACACAGGGATGATGGCAGGTAGGCACCCAGTGTTGGTTTTTGCAAAACAGGCAAAGCTTGGAAATGGGAAGCCACTGAAACAGTTGGTTGGTTTCCAGAGTGTGAAGTTGAACGCTAAGGCGAAAGCTGAAATAAAATATGAGCTTAATCCTTGTGAGCATCTCACCAGAGCTAATGAAGATGGTTCAATAGTGATAGACGAGGGGCTGTATTACTTTATTGTTGGATCGGAAGAGTACCCATTAACTGTCATTGTTGCT
>gnl_Manes_v6.1_Manes.18G069400.1
ATGAAGAAGCTCCCAAGCCTCTGTCTCATAGCCTTTCTCCACTTTACTTCCCTTCTCCTTATCTCTGTTCAGTCTGCTCGCCCTCCATTTGCCTGTGATCCCTCTAATGAATTAACAAAATCATTCCCCTTTTGCAAAAGATCATTGCCTATAAGCGAAAGGGTCAAAGATCTTGTCTCTAGACTCACATTGGATGAGAAGGTCTTGCAACTTGTAGACACAGCACCTGCTATACCTCGGCTCGGAATCCCTGCCTATGAGTGGTGGTCGGAAGCATTACATGGGGTTGCCTTCTTGCCTCATGTTGCAACTAGGCAAGGTATCCATTTCAATGGAACCATTACGGCTGCCACTAACTTTCCACAAGTCATTCTCACTGCTGCTACATTTGATCCCCTGCTATGGTATCGCATTGGTCAAGTGGCTGGAAAAGAAGCAAGAGCTATATATAATGCTGGCCAAGCTACAGGATTGACATTTTGGTCACCAAATATCAATATATTTAGGGACCCAAGATGGGGAAGAGGGCAAGAAACAGCTGGAGAAGATCCCTTGGTTTCAGGGAAGTATGCAGTGTCATTTGTGAGAGGGCTTCAAGGAGACTCTTATGAAGGCGGAGCCCTTGGGGAGCATCTTCAAGCTTCAGCTTGCTGCAAGCATTTTACAGCTTATGACCTGGATCACTGGAAAGACATGCATAGGTTTATATTCAATGCTAAAGTCACAAAACAAGACATGGCCGATACGTTTCAACCTCCATTTCAAAGTTGCGTGCAAGAAGGAAAAGCCAGTGGGATCATGTGTGCTTATAATCAAGTTAATGGAATCCCAAACTGTGCAGATTACAATCTCTTGTCAAAGACAGCCAGAGGAGAGTGGGGCTTCCAAGGGTACATCACCTCTGACTGCGACGCTGTAGCTGTCATGCATGAAAATCAGATGTATGCTAAAACACCAGAAGATGCAGCTGCAGATGTGCTTAAAGCAGGGATGGACATGGACTGTGGCTATTATCTGAAATACTATACCAAATCAGCAGTCGAAAAGAAGAAAGTAAAAGAATTTGATGTTGACAGAGCCCTTCACAACCTCTTCACCATGAGGATGAGGCTTGGATTATTCAACGGTGATCCAGTTAAACTTCCTTATGGCAATATTGGCGCAGACCAAGTTTGTTCACAAAAGCATCAAGCCATAGCTCTTGAAGCAGCTCGAGATGGCATTGTTTTGCTGAAGAACTCAGATCAGCTGCCTCTTTCAAAATCAAACATCAAATCCCTTGCAGTTATTGGCCCTAATGCAGACAATGCAACAATACTTCTTGGAAATTATGCAGGTCCCCCATGCCAAGCCATTACACCATTGCAAGGATTGCAGAATTACATTAAGAACACCAAGTATCACAAAGGTTGCAATACAGTTGCTTGTTCCTCAGCTGAACTTGACGAAGCAGTAAAAGTAGCAGAAGCAGCAGATCAAGTGGTGTTAGTTATGGGGCTTGATCAAGAACAAGAAAGGGAAGAACGTGATCGAATTGACTTGTTACTTCCAGGGAAGCAGCAGGAGCTGATAACTAGCGTCACAAAAGCTGCAAAAAAACCTGTTGTTCTGTTGCTTCTTTGTGGAGGTCCAGTAGATGTATCTTTTGCCAAAACTAATGAGAAAATTGGAAGCATTTTGTGGGCTGGTTATCCAGGTCAATACGGAGGAACTGCACTTGCAGAAATCATTTTTGGTGACCATAACCCAGGTGGGAGATTACCAATGACTTGGTATCCACAACAGTTCACTCAGGTGCCAATGACAGACATGAGGATGCGAGCTAATTCATCTTCTGGCTATCCTGGCCGAACTTACAGATTTTATCAAGGCAAAAAAGTATTTGAATTTGGTTATGGTCTGAGTTACTCAAACTATTCTTATGAGATTGTCTCTGTTACACCAGACAAGATCAACTTAAGATCATCAACTAAGGATGAAAAATCAAATCACAAGCCAGTCTCAAACTTGGGGGCAGATCTCTGTGAAAAGAGCATATTGTCTGTTGTTGTAAGAGTTAAAAACCAAGGGGTAATGACAGGCAAGCATCCAGTATTGCTCTTTATGAGGCCAGCAAAGGGTGAATATGGGACGCCAATGAAAAAATTAGTTGGATTTCAAAGCATCAAACTTAAATCAGGGGAAACTGCTGAAATTGAATATAAGCTGAACCCTTGTGAGCACCTTAGCAGAGCTGATGAAGATGGGTTGATGGTGATGGATGAAGGGCTTCAGTACTTGCTTGTTGGAGACAAAGAGTCACCAATCTATGTGATAGTT
>gnl_Manes_v6.1_Manes.15G006300.1
ATGGCTTACAAATACCACACACACCCATTCCTCATCTGCTCCTTCTTCTTCTTCCTTGTTTGCATACCCTTTTACGCCGTGGAATCTCGGGCACCTTTCGCCTGTGACCCCAGTAATGGCTTAACTAGAACCCTCAAATTCTGTCGCGTTAATGTGCCAATACATGTGAGAGTGAGAGACTTGATAGGGAGATTAACATTACAGGAGAAAATCAGATTGCTAGTCAACAATGCAGCTGCTGTACCTAGGCTTGGCATTCAAGGATATGAGTGGTGGTCTGAGGCTCTTCATGGCGTCTCTAATGTTGGCCCAGGTGTCAAGTTTGGTGGGGCCTTCCCTGGGGCCACTAGCTTCCCTCAAGTCATCACCACCGCTGCTTCCTTCAACGAGTCTCTTTGGGAGCAAATCGGACGGGTAGTATCTGATGAAGCGAGGGCAATGTATAATGGAGGACTGGCCGGATTGACATATTGGAGTCCTAACGTAAACATATTTCGTGATCCACGGTGGGGAAGAGGGCAAGAGACTCCCGGTGAAGATCCTGTTTTAGCCGGAAAATATGCTGCTAGCTATGTCAGGGGACTTCAGAGCATGACAGGTATCAAACTAAAGGTTGCCGCATGTTGCAAGCATTACACAGCGTATGATCTTGATAATTGGAATGGCGTGGATCGATACCATTTCAATGCTGTGGTAAGCAAGCAAGACTTGGAGGACACATATGATGTGCCGTTCAAGGCTTGTGTGGTAGAAGGAAAGGCTGCCAGTGTGATGTGCTCTTACAATCAAGTCAATGGAAAACCCACTTGTGCTGATCCTGATCTCCTCAAGAACACCATCAGGGGTGAATGGCGACTCAATGGATACATTGTCTCAGACTGCGACTCCGTTGGGGTTTTATACGATAACCAGCACTACACTTCAACACCCGAAGAAGCAGCTGCAGCCACCATTAAAGCAGGTCTTGATTTAGATTGTGGTCCATTCTTGGCCATCCACACGCAGAATGCAATAAACAAACGGCTGCTACGCGAGGAAGACGTAAATCTGGCCTTAGCCAACACCATCACTGTCCAGATGAGACTGGGCATGTTCGATGGAGAACCATCGGCCCATCCTTATGGAAACTTGGGCCCAAGGGATGTTTGCACTCCGCCCCATCAGCAATTGGCTCTAGAAGCAGCCCGTCAAGGCATAGTCCTGCTACAGAATCGTGGAGGAACCCTCCCATTGTCCCCAACACGTCACCGTAATATAGCTGTCATTGGGCCCAATTCTGATGTTACCGTTACCATGATAGGAAATTATGCAGGTATTGCATGTAGTTACACGACTCCATTGCAAGGGATCGGCAGATACGCTAGGACCATTCACCAACCTGGGTGTAGCGATGTGGCATGCAATGGGAACCAAAATTTTGGTTTAGCTGAGGTAGCAGCCCGCCATGCTGATGCTACTGTCCTGGTAATGGGTCTTGATCAATCCATAGAAGCAGAATTCAGAGATAGGGTAGGGCTCCTCTTGCCTGGATATCAACAAGAACTCGTATCCAGAGTGGCTAGAGCCTCCAGGGGTCCAATTGTATTGGTGTTGATGAGTGGTGGCCCTATTGATGTCTCATTTGCTAAGAATGATCCACGAATTGGTGCCATTTTGTGGGTTGGATATCCTGGACAAGCCGGAGGTACCGCCATTGCTGATGTTTTGTTTGGTACAACCAATCCAGGAGGGAAGCTGCCAATGACATGGTATCCACAAAGCTACCTTGCCCAGGTGCCAATGACAAATATGGGAATGAGACCAGACCCATCAAAAGGGTATCCTGGTAGAACCTATAGATTCTACAAGGGCCCTGTTGTTTTCCCTTTTGGCCATGGATTGAGCTACACCTCCTTTTCTCACTCTCTATCACAAGCTCCAAAACAGCTGTCACTACCAATTACTAGTCTCAAAGCCTTGAAAAACACTACCATTTCAAGCAAAGCAATAAGGGTCTCACACACTAACTGTGATTCTCTCTTTCTAGGACTTGACATTGATGTAAAGAACACTGGAACCATGGATGGAACTCACACCCTAATGGTGTTCTCTAGCCCACCAGCAGGAAAATGGTCCTCTAACAAGCAATTAATTGGTTTTGAAAAGGTTCATTTAGTAGCCGGTTCTCAGAAACAAGTCAGGATTAACATTCACGCGTGCAAGCACCTGAGCGTGGTAGACCAATTTGGAATTCGAAGAATTCCCGTTGGTGAACATGATCTTCACATTGGAGATCTCAAGCATTCTATTTCTCTCCAAGCAAATTTGGAGGAGATCAAAGTT
>gnl_Manes_v6.1_Manes.15G119100.1
ATGGCCAAGGTCCTGAGTTTTCTTCTTTTTACTTTGATCCTATCACTCTCTGCAAAAGCTAGAAATGCTCTTAGAAATCCAACTTCATACTCCGCATTAGGCCATGATGATGCAACTCCACAGGGGTCTAACTTCACATTTGTTTGTGACCCTTCAAGGTATGCTAGTCTGGGTTTGGACATGTCAAATTTTGCCTTTTGTGACTCTTCCCTCTCCTATGATGTGAGGGCTAGGGATTTGGTGAACCATATGACACTACATGAGAAGGTACGACAGCTTGGAGACCTTGCTTATGGGGTGCCTAGGTTAGGGCTGCCTAAATATGAATGGTGGTCCGAGGCTCTTCATGGTGTGTCCAATGTTGGTCCAGGAACTTTCTTTGATGATCTTGTTCCCGGTGCAACTAGCTTCCCCTCAGTAATCCTCACAACTGCTTCATTTAACGAATCTCTGTGGAAAAATATTGGTCAGGTTGTTTCAACAGAAGCAAGGGCAATGTACAACTTAGGTAGGGCAGGATTGACATATTGGAGTCCAACTATCAATGTAGTGAGAGATCCTCGGTGGGGAAGAGCCATTGAAACACCTGGAGAAGATGCTTTCGTTGTTGGCACTTATGCTTCCAATTACGTGAGAGGCTTGCAGGATGTGGAGGGGACTGAGAATTACACAGATTTGAATTCCAGACCTCTCAAAGTTTCCTCTTGCTGCAAGCACTTTGCTGCCTATGATGTTGACAACTGGAAAGGGGTTGAGCGCTACAGCTTCGATGCCAGAGTGACAGAACAAGATATGGTAGAGACCTTCCTTCGACCTTTCGAGATGTGTGTCAAAGATGGGGATGTAAGCAGTATCATGTGCTCTTATAATCGGGTTAATGGAGTGCCAACATGTGCTGATCCAAAACTTCTCAACCAAACTATCAGAGGAGATTGGAACCTTCATGGGTATATTGTTTCAGATTGTGATTCTATCCAAGTATTGGTTGATAACCATAAATATCTTGGTGACACAAAGGAGGATGCAGTTGCACAAACACTTAGAGCAGGCTTGGATTTGGACTGCGGCATTTACTACACCAATTTCACTCAAAAATCAGTAGAGCAAGGGAAGGCAAGGGAGGAACACATAGACAGATCTCTTACATATCTTTACGTGGTGCTTATGAGGCTAGGCTTCTTCGATGGAATCCCTCAATTCCAATCTCTTGGCAAGAAGGATATATGTTCTAAGCAACACATTGAGTTAGCTGCTCAAGCAGCAAGAGAGGGAATTGTCCTCCTCAAGAATGATAACGACACTTTGCCTCTGAGATCTGATAAGATAAAAACACTAGCTGTAGTTGGACCTCATGCTAATGCTACGTCAGCTATGCTTGGAAATTATGCAGGTGTTCCGTGCAGAATTATTTCTCCAATTGATGGGTTTTCAAGACATGCAGATGTGGACTACAAAATTGGCTGTGATGTTACTTGTAAGAATGAAAGTTTGATTTTCCCAGCTACGAAAGCCGCAAAGAAAGCTGGTGCCACCATAATAGTAGCAGGTATAGACTTATCAGTTGAGGCTGAGAGCTTGGACAGGGAAGATCTCCTCCTCCCTGGTTATCAAACTCAGTTTATCAACCAGGTCGCCAATGCTGCAAAAGGTCCAGTGATTCTCGTAATCATGTCAGCTGGTGGTATAGATATCTCTTTTGCTAAGAGTAACAGCAATATTAAAGCCATTTTGTGGGCTGGATACCCTGGACAGGAAGGTGGCCGCGCAATTGCAGATGTAGTTTTCGGAAAATACAATCCTGGAGGAAAATTGCCACTGACCTGGCATGAAGCTGATTATGTTGACCAGCTGCCCATGACATATTTGCAGCTCAGACCAGATGACATTAACGGATACCCAGGTCGAACTTATAGGTTCTTCAATGGCTCCATTGTGTATCCATTTGGCTATGGCCTCAGCTACACTAAGTTCAAGTACAATTTGACATCTTCATCCTCGTCAGTTCACATTAAACTGAACAGACTTCAGCACTGCCGTCCTTTGATATACGATAAGGACAGCTTTAGACCTCCATGCCCGTCAGTTGTAACAGATCATTTGTCGTGTGATGATGATATTAAGTTTGAAGTTGAAGTAGCAAATGTAGGGTCTAGAGATGGGAGTGAAGTTGTGATGGTGTACTCCAAGCCCCCAGAAGGAATCGTAGGCGCTCATATTAAGCAGGTGATTGGTTTCAAGAGGTTGTTTGTAAAAGCAGGAAGCCGTAAGAAGGTTAAATTTAATCTGAATTTGTGCAAGAGCTTGCGTCTGATTGACTATAGTGCATATTCTGTACTGCCTTCAGGAAAGCACACCATTGTTCTTGGGGATGATATAGTTTCTTTTCCCCTTCAAATTAGCTTCAAC
>gnl_Manes_v6.1_Manes.15G119200.1
ATGGCCAAGGTCCTGAGTTTTCTTCTTTTTACTTTGATCCTATCATTCTCTGCAAAAGCTAGAAATGCTCTTAGAACTCCAACTTCATACTCCGCATTAGGCCATGATGATGCAACTCCAAAGGGGTCTAACTTTACATTTGTTTGTGACCCTTCAAGGTATGCTAGTCTGGGTTTGGACATGTCAAAATTTGCCTTTTGTGACTCTTCCCTTTCCTATGATGTGAGGGCTAGGGATTTGGTGAACCATATGACACTACATGAGAAGGTACGACAGCTTGGAGACCTTGCTTATGGGGTGCCTAGGTTAGGGCTGCCTAAATATGAATGGTGGTCCGAGGCTCTTCATGGTGTGTCCAATGTTGGTCCAGGAACTTTCTTTGATGATCTTGTTCCTGGTGCAACTAGCTTCCCCTCAGTAATCCTCACAACTGCTTCATTTAACGAATCTCTGTGGAAAAATATTGGTCAGGTTGTTTCAACAGAAGCAAGGGCAATGTACAACTTAGGTAGGGCAGGATTGACATATTGGAGTCCAACTATCAATGTAGTGAGAGATCCTCGGTGGGGAAGAGCCATTGAAACACCTGGAGAAGATGCTTTCGTTGTTGGCACTTATGCTTCCAATTACGTGAGAGGCTTGCAGGATGTGGAGGGGACTGAGAATTACACAGATTTGAATTCCAGACCTCTCAAAGTTTCCTCTTGCTGCAAGCACTTTGCTGCCTATGATGTTGACAACTGGAAAGGGGTTGAGCGCTACAGCTTCGATGCCAGAGTGACAGAACAAGATATGGTAGAGACCTTCCTTCGACCTTTCGAGATGTGTGTCAAAGATGGGGATGTAAGCAGTATCATGTGCTCTTATAATCGGGTTAATGGAGTGCCAACATGTGCTGATCCAAAACTTCTCAACCAAACTATCAGAGGAGATTGGAACCTTCATGGGTATATTGTTTCAGATTGTGATTCTATCCAAGTATTGGTTGATAACCATAAATATCTTGGTGACACAAAGGAGGATGCAGTTGCACAAACACTTAGAGCAGGCTTGGATTTGGACTGCGGCATTTACTACACCAATTTCACTCAAAAATCAGTAGAGCAAGGGAAGGCAAGGGAGGAACACATAGACAGATCTCTTACATATCTTTACGTGGTGCTTATGAGGCTAGGCTTCTTCGATGGAATCCCTCAATTCCAATCTCTTGGCAAGAAGGATATATGTTCTAAGCAACACATTGAGTTAGCTGCTCAAGCAGCAAGAGAGGGAATTGTCCTCCTCAAGAATGATAACGACACTTTGCCTCTGAGATCTGATAAGATAAAAACACTAGCTGTAGTTGGACCTCATGCTAATGCTACGTCAGCTATGCTTGGAAATTATGCAGGTGTTCCGTGCAGAATTATTTCTCCAATTGATGGGTTTTCAAGACATGCAGATGTGGACTACAAAATTGGCTGTGATGTTACTTGTAAGAATGAAAGTTTGATTTTCCCAGCTACGAAAGCCGCAAAGAAAGCTGGTGCCACCATAATAGTAGCAGGTATAGACTTATCAGTTGAGGCTGAGAGCTTGGACAGGGAAGATCTCCTCCTCCCTGGTTATCAAACTCAGTTTATCAACCAGGTCGCCAATGCTGCAAAAGGTCCAGTGATTCTCGTAATCATGTCAGCTGGTGGTATAGATATCTCTTTTGCTAAGAGTAACAGCAATATTAAAGCCATTTTGTGGGCTGGATACCCTGGACAGGAAGGTGGCCGCGCAATTGCAGATGTAGTTTTCGGAAAATACAATCCTGGAGGAAAATTGCCACTGACCTGGCATGAAGCTGATTATGTTGACCAGCTGCCCATGACATATTTGCAGCTCAGACCAGATGACATTAACGGATACCCAGGTCGAACTTATAGGTTCTTCAATGGCTCCATTGTGTATCCATTTGGCTATGGCCTCAGCTACACTAAGTTCAAGTACAATTTGACATCTTCATCGTCGTCAGTTCACATTAAACTGAACAGATTTCAGCACTGCCGTCATTTGATATACGATAAGGACAGCTTTAGACCTCCATGCCCGTCAGTTCTAACAGATCATTTGTCGTGTGATGATGATATTAAGTTTGAAGTTGAAGTAGCAAATGTAGGGTCTAGAGATGGGAGTGAAGTTGTGATGGTGTACTCCAAGCCCCCAGAAGGAATCGTAGGCGCTCATATTAAGCAGGTGATTGGTTTCAAGAGGTTGTTTGTAAAAGCAGGAAGCCGTGAGAAGGTTAAATTTAATCTTAATTTGTGCAAGAGCTTGCGTCTGATTGACTATAGTGCATATTCTGTACTGCCTTCAGGAAAGCACACCATTGTTCTTGGGGATGATGTAGTTTCTTTTCCCCTTCAAATTAGCTTCAAC
>gnl_Manes_v6.1_Manes.07G058500.1
ATGAAAATCCAACTTCTCTTAACACTTCTTCTTTCGTTGCTCCTAATACTCCCAACTACGCCACAGAATAATTTTGCATGCGACCAGAGAAGTCCTGAAACAAGCCAATATCCCTTTTGTAATACAACCCTTTCCTATGAGGATCGAGCCAAGGACCTTGTTTCACGTCTAACACTCCAAGAAAAGGTGCAACAACTAGTAAATCATGCAGCTGGAGTTTCCAGGCTTGGCATCCCAGCCTATGAATGGTGGTCGGAGGCGCTGCATGGGGTTTCAGATGTTGGTTTTGGAGTACGTTTCAATGCCACAGTGCCCGGCGCCACTAGCTTCCCAGCAGTGATTTTGTCAGCTGCTAGTTTTAACGAGACACTGTGGTTGAAGATGGGGCAGGTGGTGTCAACAGAGGCTCGAGCCATGCACAACGTGGGACTAGCGGGGTTGACATTTTGGAGTCCTAATGTTAATGTGTTCCGGGACCCTAGATGGGGCCGTGGCCAAGAGACACCTGGTGAGGATCCACTGGTGGTGTCAAAATATGCAGTGAATTACGTTAGGGGCTTGCAAGAAGTTGGTGAAGAAGAGAATTGTACAAGAGGTGATAAGCTTAAAGTTTCAAGCTGTTGCAAGCATTATACTGCTTATGATCTTGACAAATGGAAAGATGTTGATCGATTTCACTTTGATGCTAAGGTGACAAAACAAGACCTAGAGGACACATATCAGCCACCATTTAGGAGTTGCGTAGAGGATGCACATGTGAGTAGTGTGATGTGTTCATATAACAAGGTGAATGGAATTCCTACTTGTGCTGATCCTGACCTGCTCAAAGGGATTATTAGAGATCAATGGAATCTTGATGGGTATATTGTCTCTGACTGTGATTCCATTGAGGTTTATCATGACAGAATGAACTACACAGCTACTCCTGAAGATGCAGTAGCCCTTGCTCTGAAAGCAGGCTTGAACATGAACTGTGGAGAATTTTTACGCAAGTATACGGAAAATGCAGTGAAATTGAATAAAGTAGAAGAATCTGTTGTAGACCAGGCCTTACTCTACGACTTCATCGTTCTGATGAGACTCGGTTTCTTTGACGGGGATCCAAAATCACTCCTATTTGGGAATCTTGGACCGTCTGATGTATGCAGTAATGAACATCAACTGCTGGCACTTGATGCTGCAAGACAAGGAATAGTCTTGTTAGACAACAATGGAGCTCTTCCCTTGTCTAAAAACACCACCAAAAGCTTAGCAGTTATAGGACCAAATGCTAATGTCACTGCAACTATGATAAGCAACTATGCTGGTATTCCCTGCCAGTACACCACCCCATTACAAGGGCTACAAAATTATGTCCCAACAGCTACATTTGAAGCTGGATGTTCAGTGAGTTGCACTGATGATACACAATTCGAGGCGGCGGCTAAGGTTGGATCAACAGCTGATGCAGTGGTGGTGGTTGTAGGGCTTGATCAGTCAATAGAGAGAGAGGAATTGGATAGAGAGAACTTGATATTGCCAGGATATCAGGAGAAACTTGTATTGGATGTTGCTAATGCAGCAAATGGAACAGTGATTCTTGTTGTTATGTCTGGTAGTCCTGTTGATGTTTCCTTTGCCAAGAACAACAGCAAGATTGGTGGGATTTTATGGGTTGGCTATCCTGGGCAAGCAGGAGGAGATGCCATAGCCCAAGTCATATTTGGAGACTACAATCCAGCTGGAAGGTCTCCATTTACTTGGTACCCACAAGCGTACGTGGATCAAGTGCCAATGACAAACATGAACATGCGAGCTAACGCAAGTGGAGACTATCCTGGAAGAACCTACAGATTCTACACAGGAGAAACTATTTACAAGTTTGGCCATGGATTAAGCTATTCAACCTTCTCCAAGTTCATAGTTTCAGCTCCATCAACTCTACCAATAAAACCAAACTCTCACCTCAAAGCAAATACCATTCTCTCAGTTGATGACTCCATAGAGAAATACCCTTTTGCCAATAATCAAGCCATCGACGCTTCATCCCTGAACTGCACAAGTTTGCAACTAGTTCTCGTCATTGGAGTGAGAAACAACGGGCCAAGGAATGGAGACCATGTGGTGCTAGTGTTTTGGAAGCCACCAAACACCGCAGAGGTCAGTGTTGCACCAAGTTTGGAGCTGGTTGGGTTCAGCAGGGTGGAGGTTAATAGAGGGAAGACAAAGAACACTACAGTGGTAATAGATGTTTGCAAGAGACTTGCTCTGGTGGATAGTGAAGGGAAAAGGAAACTTGTAACAGGCCAACACACATTTATAATTGGATCTTCTAGCGATAGACAAGTTAGGCACCATGTTGATATTAGATTGGCTCAATATGAACTAGGAGAAAGCAGAGTTTCTATG
>gnl_Medtr_Mt4.0v1_Medtr3g074060.1
ATGGCCCTCTCATCAACCTTTACCTTTGTCACCATCATTTCCCTTTTCCTCACTCTCACTTACTCAGTCCTTGCTCAGCTACCACCATTTGCTTGTGATTATTCAAACCCATCAACCAGATCCTATCCATTTTGCAACCCAAAACTTCCCATCACACAAAGAACCAAAGACCTTGTTTCAAGACTCACATTGGATGAGAAACTTGCTCAACTAGTTAACTCAGCTCCTCCCATTCCTAGACTTGGTATCCCTGCTTATGAATGGTGGAGTGAAGCACTTCATGGAATTGGTAATGTTGGACGTGGGATCTTCTTCAATGGAAGTATCACTTCAGCTACTAGCTTCCCTCAAGTCATTCTTACTGCAGCTAGCTTTGATTCTCATCTTTGGTACCGTATCGGTCAGGCAATTGGGGTTGAAGCGAGAGCAATATACAATGGAGGACAAGCAATGGGGATGACATTTTGGGCACCAAACATAAACATATTCAGGGATCCAAGATGGGGGAGAGGACAAGAAACAGCTGGTGAAGATCCTATGATGACTTCTAACTATGCTGTTTCCTATGTTAGAGGACTTCAAGGTGATTCTTTTCAAGGAGGTAAATTGAGGGGACACCTTCAAGCTTCTGCTTGTTGCAAACATTTCACTGCCTATGATTTGGACAATTGGAAGGGTGTTAATCGCTTTCACTTCGATGCTCGCGTGAGTTTGCAAGATTTAGCAGACACATATCAACCACCATTTCGTAGTTGCATTGAGCAAGGACGGGCTAGTGGAATAATGTGTGCTTATAACCGTGTAAATGGAATTCCAAGTTGTGCCGATTTCAATCTCTTAACGAATACTGTTAGAAAACAATGGGAATTCCACGGGTATATTGTGTCAGATTGTGGAGCTGTTGGGATCATACATGATGAGCAAGGGTATGCAAAATCAGCAGAGGATGCTGTAGCTGATGTTCTTCATGCTGGGATGGATTTAGAATGTGGAAGTTATTTGACAGACCATGCAAAATCGGCAGTGCAACAGAAAAAATTACCTATAGTTCGAATAGACCGTGCCCTTCACAATCTATTTTCAATTAGAATAAGGCTAGGCCAATTTGATGGAAATCCAGCAAAGCTTCCATTTGGAATGATTGGTCCCAACCATGTCTGTTCCGAAAATCATTTATATCTAGCTCTTGAAGCTGCAAGAAACGGCATTGTCCTTTTAAAGAACACTGCTTCACTTCTTCCACTTCCAAAAACTAGTATTTCCTTAGCAGTGATAGGTCCTAATGCCAATGCTTCCCCTCTAACTCTTCTAGGAAACTATGCTGGCCCTCCTTGTAAATCTATTACGATACTTCAAGGGTTTCAACACTATGTTAAGAACGCTGTTTTTCACCCTGGTTGTGATGGTGGACCAAAGTGTGCTTCGGCTCCAATAGACAAGGCAGTGAAAGTTGCTAAGAATGCGGATTATGTTGTTCTTGTTATGGGATTGGATCAAAGTGTAGAGAGGGAAGAGCGTGATCGTGTTCATCTTGACTTGCCAGGCAAGCAACTTGAGCTCATTAACAGTGTTGCCAAAGCTTCTAAGAGACCGGTTATTTTGGTGCTCCTTTGTGGAGGTCCTATTGATATTAGTTCAGCTAAAAATAACGATAAAATTGGAGGTATTATCTGGGCTGGTTATCCGGGTGAACTCGGAGGCATTGCACTTGCACAGATTATCTTCGGGGATCACAATCCAGGAGGAAGACTACCAATTACTTGGTACCCAAAAGATTACATTAAAGTTCCAATGACAGACATGAGGATGAGAGCTGATCCCACAACCGGCTATCCAGGAAGAACTTACAGATTTTACAAGGGTCCTACAGTATATGAATTTGGCCATGGACTAAGCTACACAAAATATTCCTACGAGTTTGTTTCCGTTACACATGACAAACTTCATTTCAATCAATCGTCCACTCATTTGATGACTGAAAATTCAGAAACTATACGGTACAAATTAGTTTCAGAGTTGGATGAAGAAACCTGCAAAAGCATGTCGGTCTCAGTCACTGTTGGAGTTAAAAACCATGGAAACATTGTAGGGAGGCACCCTATATTGCTGTTTATGAGACCACAAAAACATCGAACCAGAAGTCCTATGAAACAATTGGTAGGTTTTCATAGTTTGTTGTTAGATGCAGGGGAAATGAGCCATGTTGGATTTGAGCTTAGTCCTTGTGAGCATCTTAGTCGAGCGAACGAGGCTGGTTTGAAGATCATAGAAGAAGGGTCTCATTTGTTGCATGTGGGTGAAGAAGAGTACCTAATAGATATCATTGTT
>gnl_Medtr_Mt4.0v1_Medtr2g034720.1
ATGGGTTGTTTCAAAAACTTAATAACTTTCATGTTATTAATTTCCATATTAGTTACATTAAGTGAAGGTAGAGTACCCTTTGCATGTGACCCAAAAAATGGCTTAACAAGAAGCTACAAATTTTGCAATACAAGAGTACCAATTCATGCAAGGGTACAAGACCTTATAGGAAGACTTGCATTACCTGAAAAGATAAGGCTTGTTGTGAACAATGCAATTGCTGTTCCAAGACTTGGAATACAAGGTTATGAGTGGTGGTCGGAAGCTTTACATGGTGTTTCTAATGTGGGCCCAGGTACTAAATTTGGTGGGGCCTTCTCCGCCGCCACTAGCTTCCCTCAAGTTATCACCACCGCTGCTTCTTTCAATCAATCTTTGTGGCTTGAAATTGGACGGATTGTGTCTGATGAAGCAAGAGCAATGTACAATGGTGGAGCTGCAGGGTTGACTTTTTGGAGTCCTAATGTGAATATTTTCCGTGATCCACGGTGGGGCCGTGGCCAAGAGACACCCGGTGAAGATCCCACTGTGGCCGGAAAATATGCCGCCAGTTATGTTCAAGGATTACAAGGCAACGGTGCCGGAAACCGGCTCAAGGTTGCTGCTTGTTGTAAACATTACACTGCCTATGATCTTGATAACTGGAATGGTGTAGATAGGTTCCATTTCAATGCCAAGGTGAGTAAACAAGATTTGGCAGACACATATGATGTTCCGTTCAAAGCATGCGTTAGGGATGGGAAGGTGGCGAGTGTAATGTGTTCCTACAATCAAGTCAATGGCAAGCCTACTTGTGCTGATCCCGAACTCCTTCGTAACACCATCCGCGGTGAATGGGGCCTTAATGGGTACATAGTTTCGGATTGTGACTCAGTTGGAGTTTTATACGACAACCAACACTACACAAGAACACCTGAACAAGCAGCAGCCGCAGCGATTAAAGCGGGCCTGGACCTTGATTGTGGCCCATTTTTAGCCCTACATACCGATGGTGCTATTAAGCAAGGGCTTATTTCAGAAAATGATCTTAACCTTGCTTTAGCTAACCTTATTACAGTCCAAATGAGATTAGGCATGTTTGATGGTGATGCCCAACCATATGGTAATTTAGGCACAAGAGATGTTTGCTTACCATCCCATAATGATGTTGCACTTGAGGCAGCTAGACAGGGTATTGTCCTTCTACAAAACAAAGGAAATGCATTGCCATTATCCCCTACAAGATACCGCACTGTAGGAGTCATTGGTCCCAATTCTGATGTTACTGTTACCATGATAGGAAACTATGCTGGTATTGCTTGTGGTTATACGACGCCGTTGCAGGGGATTGCCAGATATGTGAAAACCATTCATCAAGCAGGATGTAAGGATGTGGGTTGTGGTGGAAATCAATTATTTGGGCTTTCAGAGCAAGTAGCAAGACAAGCTGATGCAACCGTATTAGTAATGGGCTTAGACCAGTCCATAGAAGCAGAATTTAGAGACAGGACTGGGCTTCTTTTACCAGGCCACCAACAAGAGCTAGTGTCTAGAGTAGCTAGGGCTGCAAGAGGCCCAGTTATCTTGGTACTCATGTCTGGTGGGCCTATTGATGTTACATTTGCCAAAAATGATCCCAAGATTAGTGCAATTTTGTGGGTTGGTTATCCTGGTCAATCTGGTGGCACTGCCATTGCTGATGTTATCTTTGGTAGAACTAATCCAAGTGGAAGGTTACCCAATACGTGGTACCCACAAGACTATGTAAGGAAAGTACCAATGACAAACATGGATATGCGTGCAAATCCAGCAACAGGGTATCCAGGTAGAACCTATAGATTCTACAAGGGCCCTGTAGTATTCCCATTTGGGCATGGGCTAAGTTACTCAAGATTCACACATTCCTTAGCACTTGCACCCAAACAAGTTTCAGTCCAATTTACAACCCCTTTGACTCAAGCCTTCACAAACTCAAGTAACAAAGCAATGAAAGTGAGTCATGCAAATTGTGATGAATTGGAAGTAGGATTTCACGTGGATGTGAAAAATGAAGGATCAATGGATGGGGCCCACACACTTCTAGTTTACTCTAAAGCACCTAATGGTGTTAAACAATTGGTGAATTTTCATAAGACTTATGTTCCTGCTGGATCAAAGACACGTGTTAAGGTTGGTGTTCATGTTTGTAACCACCTTTCTGCTGTGGATGAGTTTGGGGTTCGAAGAATCCCAATGGGTGAACATGAACTTCAAATTGGTGATCTCAAACATTCTATTTTGGTTCAAACTTTGGACCAAATTAAACAT
>gnl_Medtr_Mt4.0v1_Medtr2g008240.1
ATGGCCAACACAAAAAACAGAGAACCAAAGGTTTCCTCTGTTTTCCTCTGTTTCTCAATTTTCTATGTGGCAGTTTTGTTGAATTGTAACCATGTTTATGGTCAAACATCAACTGTTTTTGCTTGTGATGTTGCCAAGAATACAAATGTATCAAGTTATGGATTCTGTGACAAGTCATTGTCTGTGGAAGATAGGGTTTCAGACTTGGTGAAGAGATTAACATTGCAAGAGAAGATAGGGAACCTTGGAAACTCTGCTGTTGAAGTGAGTAGACTTGGGATACCAAAGTATGAATGGTGGTCTGAAGCACTTCATGGAGTCTCTAACATTGGTCCTGGCACACATTTTTCAAGTTTGGTTCCAGGTGCTACTAGTTTTCCTATGCCTATTCTTACAGCAGCTTCTTTCAATACTTCACTTTTTCAAGCCATTGGAAGTGTGGTTTCAAATGAAGCAAGAGCAATGTACAATGTAGGGTTGGCCGGTTTGACATATTGGTCACCAAACATTAACATATTCAGAGATCCAAGATGGGGAAGGGGACAAGAAACACCAGGTGAAGACCCTTTGTTAAGTAGCAAATATGCAGCAGGATATGTGAAAGGTTTGCAACAAACTGATGATGGAGACTCCGACAAGCTTAAGGTTGCTGCTTGTTGCAAACACTACACAGCTTATGATGTTGATAATTGGAAAGGTGTTCAGCGTTACACCTTCGATGCTGTGGTGAGTCAGCAAGATTTGGATGACACGTTCCAACCTCCATTTAAGAGTTGTGTGATTGATGGAAATGTTGCTAGTGTCATGTGTTCATACAATAAAGTTAATGGAAAACCAACTTGTGCAGACCCTGACCTCCTTAAAGGAGTTATCAGAGGCAAATGGAAATTAAATGGATATATAGTTTCTGATTGTGACTCAGTAGAAGTGCTTTTCAAAGATCAGCATTATACCAAGACTCCTGAAGAAGCTGCAGCCAAAACCATACTGTCAGGTTTAGATTTGGACTGTGGAAGTTATCTTGGCCAATATACAGGAGGGGCAGTAAAGCAAGGGCTTGTGGATGAAGCATCCATTAACAATGCTGTATCGAACAATTTCGCAACATTGATGCGTCTTGGTTTCTTTGATGGTGATCCAAGCAAGCAACCTTATGGAAACCTTGGTCCAAAGGATGTCTGCACTCCAGAGAATCAAGAGTTAGCTCGTGAAGCTGCAAGGCAAGGGATTGTGTTGCTTAAAAATAGTCCAGGATCATTGCCTCTAAGTTCCAAAGCCATTAAATCATTGGCAGTTATAGGACCTAATGCTAACGCTACAAGGGTCATGATTGGAAACTATGAAGGCATCCCTTGCAAGTATACATCTCCCTTGCAAGGCCTAACAGCATTTGTTCCTACGAGTTACGCTCCTGGCTGTCCTGATGTGCAATGTGCCAATGCTCAGATAGACGATGCCGCGAAGATTGCAGCCTCTGCAGATGCTACCATTATTGTTGTAGGTGCAAATCTAGCTATAGAGGCAGAAAGTCTTGACAGAGTTAACATTCTACTTCCAGGACAGCAGCAACAACTAGTAAATGAAGTTGCAAATGTATCCAAGGGTCCTGTGATTCTTGTCATAATGTCTGGTGGAGGCATGGATGTTTCCTTTGCCAAAACTAATGATAAAATCACAAGCATTTTGTGGGTTGGCTACCCCGGCGAAGCTGGTGGAGCTGCCATAGCTGATGTCATTTTCGGCTCCTATAATCCAAGTGGAAGGCTACCAATGACATGGTATCCACAATCCTATGTAGAAAAGATACCAATGACAAACATGAACATGAGGTCTGATCCTGCTACTGGTTACCCTGGTAGAACTTACAGATTTTATAAAGGAGAAACTGTTTTCTCATTTGGAGATGGAATGAGCTTTGGAACTGTCGAACACAAAATAGTAAAAGCGCCTCAGTTGGTATCTGTTCCTTTAGCCGAGGATCATGAATGTCGTTCCTTGGAATGCAAGTCACTTGATGTTGCTGATGAGCATTGTCAAAACTTGGCATTTGATATTCATCTCAGTGTTAAGAATATGGGGAAAATGAGTAGTAGCCATTCAGTGTTGTTATTCTTTACCCCTCCTAATGTGCACAATGCACCTCAGAAACACTTGTTGGGTTTTGAAAAGGTGCAATTGGCAGGAAAATCAGAAGGAATGGTTAGGTTCAAGGTAGATGTTTGCAATGATTTGAGTGTTGTTGATGAACTTGGTAACAGAAAAGTTCCATTGGGGGACCACATGCTTCATGTTGGAAACTTGAAGCATTCATTGAGTGTGAGGATT
>gnl_Medtr_Mt4.0v1_Medtr7g109390.1
ATGTCTTCCACATTCTCACTCTCACCTCTCATCACTCTCTTCATCCTCCTCCTACAAAGCTCCTGCGACGCACGTGATTCATTCGCGTGCGACGCAAAAGACGCCGCAACAAAGAACTTACCATTTTGCAATGTGAAACTTGCAATACCAGAGAGAGTGAAGGATCTCATTGGAAGATTAACAATGCAAGAGAAGGTTAATCTGTTAGTGAATAATGCTCCGGCGGTTCCTAGAGTCGGAATGAAAAGCTATGAGTGGTGGTCGGAGGCACTTCATGGTGTTTCAAATGTGGGTCCAGGTACTAGATTTGGTGGTGTGTTCCCTGCTGCTACTAGTTTTCCTCAAGTTATCACAACCGCTGCTTCTTTTAATGCTTCTTTGTGGGAGGCTATTGGACGGGTTGTCTCGGATGAAGCAAGGGCAATGTACAATGGAGGAGCAGCAGGGTTAACTTATTGGAGTCCAAATGTGAACATTTTCAGAGACCCTAGGTGGGGTCGTGGACAGGAAACTCCCGGTGAAGACCCTGTACTAGCCGGTAGATATGCCGCTAGTTATGTTAAGGGGCTACAGGGAACAGACGGTAACAAGTTGAAGGTAGCTGCTTGTTGCAAACACTTCACAGCTTATGATGTTGATAATTGGAATGGTGTGGATCGCTTTCACTTTAATGCACTGGTGAGTAAGCAAGACATAGAAGACACATTTGATGTACCATTCAGGATGTGTGTGAAGGAAGGAAAAGTAGCTAGTGTCATGTGTTCTTACAATCAAGTAAATGGGGTCCCTACATGTGCTGATCCTAACCTCTTAAAGAAAACAGTTCGTGGAGTATGGGGTCTTGATGGGTACATTGTATCTGATTGTGACTCTGTGGGAGTGCTTTACAATAGCCAACATTATACATCAACGCCGGAAGAAGCTGCTGCCGATGCCATCAAAGCAGGTTTGGATTTGGATTGTGGGCCTTTCCTAGGAGTGCACACGCAGGATGCGGTGAAAAAAGGTTTGTTAACTGAAGCAGATGTGAATAATGCTTTGGTGAATACATTGAAGGTGCAAATGAGATTAGGGATGTTTGATGGAGAGCCATCAGCTCAAGCTTATGGAAGATTAGGCCCTAAAGATGTGTGTAAACCAGCTCATCAAGAGCTAGCCCTTGAAGCTGCTAGACAAGGAATTGTGCTTCTCAAAAACACTGGTCCTACTTTGCCTCTCTCCCCACAACGCCACCGAACTGTGGCTGTCATTGGGCCCAATTCCGATGTCACAGTTACCATGATTGGAAACTATGCCGGTATTGCATGTGGATATACCAGCCCCTTACAAGGAATAGGAAGATATGCTAAAACTATTCATCAGCAGGGTTGTTCAAATGTAGCTTGTAGAGATGATAAACAATTTGGACCTGCCCTGGATGCAGCTCGTCATGCAGATGCAACTATTTTAGTGATAGGCTTGGACCAATCCATTGAAGCTGAAACTGTTGATAGGACTAGCTTGCTTTTGCCTGGACATCAACAAGATCTTGTTTCAAAGGTGGCAGCTGCATCAAAGGGACCAACTATTTTGGTTTTGATGTCTGGTGGGCCTGTGGACATTACTTTTGCAAAGAATGACCCCAAAGTTGCTGGCATATTGTGGGCGGGTTATCCAGGCCAAGCTGGTGGTGCTGCAATTGCTGACATTTTATTTGGAACTGCTAGCCCAGGAGGCAAGCTACCAGTGACATGGTACCCACAAGAGTACCTAAAAAACTTGGCCATGACAAATATGGCAATGAGACCAAGCAAAATAGGGTACCCAGGAAGAACATATAGATTCTACAAGGGACCAGTTGTATATCCATTTGGACATGGATTAACATACACACATTTTGTTCACGAATTATCTAGTGCACCCACAGTGGTGTCAGTTCCAGTCCATGGTCACCGACATGGCAACAACACAAACATTTCAAACAAAGCAATTAGAGTGACACATGCAAGATGTGGCAAACTCTCAATTGCCCTTCACGTTGATGTAAAAAATGTGGGATCTAGAGATGGCACTCACACCTTGTTAGTGTTCTCTGCTCCACCTAATGGTGGTAACCATTGGGTACCACAGAAAAGCCTAGTTGCTTTTGAGAAAGTTCATGTTCCTGCCAAGACTAAGCAAAGGGTTAGAGTAAATATTCATGTTTGTAAGTTGCTTAGTGTAGTTGATAAATCTGGGATTAGGAGAATTCCAATGGGAGAACATAGTCTTCACATTGGTGATGTTAAACATTCGGTTTCACTACAAGCAGAAGCACTTGGGATTATCAAGTCT
>gnl_Medtr_Mt4.0v1_Medtr5g030860.1
ATGATGTTTCTCCAACAAAGATCCACCATCATCATCTTCTTGTTTTCACTATTACTAATACACCTCCCTAAATTCTTCACCACCCCAGATTACCCATGCAAACCACCACACTCTCACTACCCATTCTGCAACATCTCTCTCCCCATCTCCACAAGAACAACCTCTCTCATCTCTCTCCTAACCCTCTCCGACAAAATCAACCAACTCTCCAACACCGCATCCTCCATCTCCCACCTTGGCATCCCATCTTACCAATGGTGGTCTGAAGCCCTCCATGGCATTGCAACCAATGGTCCTGGTGTCAACTTCAATGGATCAGTTAAATCTGCTACAAATTTCCCTCAAGTTATCGTCTCCGCCGCGGCGTTTAACCGTTCTCTTTGGTTTCTTATTGGTTATGCTGTTGGTGTTGAAGGTAGGGCTATGTTTAATGTGGGACAAGCTGGGTTGAGTTTTTGGGCTCCAAATGTTAATGTTTTTAGGGATCCTAGGTGGGGGAGAGGACAGGAAACTCCTGGAGAAGATCCTATGGTTGGTTCTGCTTATGCTGTTGAGTTTGTTAGAGGGATTCAAGGTGTTGATGGAATCAAGAAGGTGTTGAATGATCATGATAGTGATGATGATGGTCTTATGGTCTCTGCTTGTTGTAAACATTTTACTGCTTATGATTTGGAGAAATGGGGAGAGTTCTCTAGGTATAATTTCAATGCTGTGGTAACACAACAGGATTTGGAAGACACTTACCAGCCACCATTTCGTGGCTGTGTTCAACAAGGGAAAGCGAGCTGCTTGATGTGTTCTTACAATGAAGTTAACGGTGTTCCTGCTTGTGCTAGCAAGGATCTTTTAGGACTGGTTAGAAACAAGTGGGGATTTGAAGGGTATATTGCCTCAGACTGTGATGCTGTGGCTACTGTTTTTGAGTATCAAAAGTATGCAAAATCTGCCGAAGATGCTGTTGCTGATGTTCTTAAAGCAGGTATGGATATTAATTGTGGAACGTTTATGCTTCGACACACTGAATCTGCCATTGAACAAGGACTGGTGAAGGAGGAAGATTTAGATAGAGCTCTTTTCAACCTGTTCTCTGTTCAAATGCGCCTTGGACTGTTTAATGGAGATCCGGAAAAAGGCAAGTTTGGCAAACTGGGACCTCAAGATGTTTGCACACCGGAACACAAAAAACTAGCACTTGAAGCTGCAAGGCAGGGGATAGTACTTCTGAAGAATGACAATAAGTTCCTTCCCTTGGATAAGAAGGATCGTGTCTCCTTAGCTATCATTGGTCCAATGGCAACTACGAGTGAATTAGGTGGCGGTTATTCAGGAATTCCTTGCTCCCCAAGAAGCTTATATGATGGGCTTAAAGAATATGTAAAGACGATATCCTACGCTTTTGGTTGCAGTGATGTAAAATGTGACTCTGATGACGGGTTCGCCGTGGCTATTGACATTGCAAAACAAGCTGATTTTGTTGTAATAGTTGCCGGGCTTGATACCACACTTGAGACAGAGGATCTTGATCGAGTTAGTCTTCTTTTACCTGGTAAACAGATGGACCTTGTATCACGTGTTGCTGCTGCTAGTAAAAGACCAGTGATTCTAGTTCTTACTGGTGGAGGACCCCTTGATGTCTCTTTCGCTGAAAGTAATCAACTAATCACAAGTATTCTTTGGATAGGATACCCTGGTGAAGCTGGTGGAAAAGCACTAGCTGAAATAATCTTTGGAGAGTTCAATCCAGCTGGAAGGCTTCCGATGACTTGGTACCCCGAGTCATTTACCAATGTTCCCATGAACGACATGGGAATGCGAGCTGATCCTTCGCGTGGTTATCCCGGAAGGACCTACCGTTTTTATACTGGAAGCAGAATATATGGATTCGGGCATGGCTTAAGTTACAGTGATTTCTCGTACAGGGTTTTATCAGCTCCAAGTAAACTTAGCTTGTCTAAGACAACCAATGGTGGTTTGAGAAGAAGTTTATTGAACAAGGTAGAGAAAGATGTGTTCGAAGTTGATCACGTTCATGTTGATGAGTTGCAAAATTGCAACTCATTGAGCTTTTCAGTGCATATTTCTGTGATGAACGTTGGCGATATGGATGGAAGTCATGTGGTGATGTTGTTCTCTAAATGGCCTAAAAATATACAAGGTTCTCCGGAATCCCAGCTTGTCGGACCCAGTCGTCTGCATACTGTTTCTAACAAATCAATTGAAACAAGTATTTTGGCGGATCCTTGTGAACACTTTAGCTTTGCAGATGAACAAGGAAAAAGGATATTGCCCTTGGGCAATCATATTTTGAACGTAGGGGATGTTGAACACATTGTTTCTATTGAAATTTAT
>gnl_Medtr_Mt4.0v1_Medtr5g062320.1
ATGGGTCACTTTTCCATCACCATTACTTTCATTTTTCTCTTCTTAACTCGCTACCACCGACTCGTTCATGCCGATTCACTTGCTACTAATGTACCCCCTTACTCCTGTGACACCTCCAACCCACTTACAAAATCCTTTCCATTCTGCAATCTCAACCTTACCATCACTCAAAGAGCAAAAGACATCGTGTCACGGCTCACATTGGATGAGAAAATCTCTCAACTCGTTAACACAGCTCCTGCCATTCCTCGACTCGGTATACCGAGTTACCAATGGTGGAATGAAGCTTTGCATGGTGTTTCTTATGTTGGTAAGGGGATAAGATTGAATGGTAGTATTACAGCTGCAACTAGTTTCCCTCAAATTATTCTCATAGCAGCTTCTTTTGATCCCAAACTTTGGTACCGAATCAGTAAGGTGATTGGAACTGAGGCTAGAGGAGTGTACAATGCTGGACAAGCTCAAGGGATGACGTTTTGGGCACCAAACATAAACATATTTAGGGACCCAAGATGGGGAAGAGGACAAGAAACAGCTGGTGAAGATCCTTTGGTAAATTCAAAGTATGGTGTTTCCTATGTGAGAGGACTTCAAGGTGATTCCTTTGAAGGTGGGAAACTGATTGGAGGTCGTCTTAAAGCTTCTGCTTGTTGCAAACACTTTACTGCCTATGATTTGGAAAATTGGAAGGGTGTGAATCGTTATGTTTTCGATGCCAAAGTTACTTTACAAGATTTGGCAGATACATATCAACCCTCATTTCATAGTTGCGTGGTACAAGGACGATCTAGTGGAATCATGTGTGCTTACAACCGTGTCAATGGAGTTCCAAACTGTGCAGATTACAATCTTTTAACCAATACGGCAAGGAAAAAATGGAATTTCAATGGGTATATTGCGTCGGATTGTGACGCAGTTCGATTCATATATGAAAAACAAGGTTATGCAAAAACACCAGAGGATGTTGTAGCCGATGTACTTCGAGCTGGGATGGACGTAGAGTGTGGTAACTACATGACAAAGCATGCAAAGTCAGCAGTATTACAAAAAAAAATTCCTATATCTCAAATCGACCGTGCCCTACACAATCTATTCACCATTAGAATAAGACTAGGCTTGTTTGATGGGAATCCAACCAAACTCCAATATGGCAGAATTGGTCCAAATCAAGTATGCTCTAAAGAAAACCTAGACCTTGCTCTTGAAGCTGCAAGAAGTGGCATTGTACTTTTAAAAAACACTGCCTCAATTCTCCCACTTCCAAGAGTAAATACCCTTGGAGTTATAGGCCCTAATGCCAATAAATCATCAATAGTTCTTTTAGGAAACTATTTTGGTCAACCTTGTAAACAAGTATCAATATTAAAAGGCTTTTACACTTATGCCAGCCAGACACATTATCGTTCTGGATGTACTGATGGAGTAAAGTGTGCTTCAGCCGAAATTGACCGAGCAGTTGAAGTTGCTAAAATAAGTGATTATGTTATTTTGGTTATGGGATTAGACCAAAGTCAAGAGACGGAAACACTTGATAGAGATCATTTAGAGTTGCCTGGTAAGCAACAGAAACTTATTAACAGTGTTGCTAAAGCTTCCAAGAAGCCTGTTATTTTGGTAATTTTGTGTGGTGGTCCTGTTGATATTACTTTTGCTAAGAATAATGACAAAATTGGAGGGATTATTTGGGCTGGTTATCCTGGTGAACTTGGTGGAAGGGCTCTTGCTCAGGTTGTGTTTGGTGACTATAACCCAGGAGGGAGACTACCAATGACATGGTACCCAAAAGATTTCATCAAAATACCAATGACAGACATGAGAATGAGAGCTGATCCATCATCAGGCTATCCCGGTAGAACCTACCGTTTCTACACAGGTCCAAAGGTCTACGAATTCGGCTATGGCCTAAGCTACTCAAATTATTCCTACAACTTCATTTCCGTCAAAAACAACAACATTCACATCAACCAATCAACCACTCATTCGATACTCGAAAACTCTGAAACAATCCGTTACAAACTTGTTTCGGAGTTAGGGAAGAAAGCATGTAAAACCATGTCAATTTCTGTAACATTGGGAATTACAAATACTGGAAGCATGGCTGGGAAACATCCTGTGTTGCTGTTTGTGAAACCAAAGAAAGGTAGAAATGGAAATCCAGTAAAACAGTTGGTAGGGTTTGAGAGTGTGACGGTAGAAGGGGGTGGAAAAGGTGAAGTTGGATTTGAAGTTAGTGTTTGTGAGCATCTTAGTAGAGCAAATGAGAGTGGTGTTAAGGTGATTGAAGAAGGTGGTTATTTGTTTCTTGTGGGAGAGTTAGAGTACTCAATAAATATCACTCTT
>gnl_Medtr_Mt4.0v1_Medtr5g062370.1
ATGGGCGACTTTTCCATCACCATAACTTTCATCTCTTTCATTTTACTCTTCCTAACTCGCTACCACCAACTCGTTCATGCCGATCCACCAACTCTTGTACCTCCTTACTCCTGTGACACCTCAAACCCACGTACAAAATTATTTCCCTTTTGCAATCTCAACCTTACCATCACTCAAAGAGCCAAAGACATCGTATCACGGCTCACATTGGATGAGAAAGTCTCCCAACTCGTTAACACAGCTCCTGCCATTCCTCGACTCGATATACCGAGTTACCAATGGTGGAATGAAGCTTTGCATGGTGTTTCTTATGTTGGTATGGGGATAATATTGAATGGTAGTATTCCAGCTGCAACTAGTTTCCCTCAAGTTATTCTTACTGCTGCTTCTTTTGATCCCAAACTTTGGTACCAAATCAGTAAGGTGATTGGAACTGAGGCTAGAGGAGTATACAATGCTGGACAAGCCCAAGGGATGAATTTTTGGGCACCAAACATAAACATATTCAGGGACCCAAGATGGGGAAGAGGACAAGAAACAGCTGGTGAAGATCCTTTGGTAAATTCAAAGTATGGTGTTTCCTATGTGAGAGGACTTCAAGGTGATTCCTTTGAAGGTGGGAAACTGATTGGAGGTCGTCTTAAAGCTTCTGCTTGTTGCAAACACTTTACTGCCTATGATTTGGAAAATTGGAAGGGTGTGAATCGTTATGTTTTTGATGCCAAAGTTACTTTGCAAGATTTAGCGGATACGTATCAACCCTCATTTCATAGTTGCGTAGTACAAGGACGATCCAGTGGAATAATGTGTGCTTACAATCGTGTCAATGGAGTTCCAAACTGTGCAGATTACAATCTTTTAACCAATACGGCAAGGAAAAAATGGAATTTCAATGGGTATATTGCGTCGGATTGTGACGCAGTTCGATTCATATATGAAAAACAAGGTTATGCAAAAACACCAGAGGATGTTGTAGCCGATGTACTTCGAGCTGGGATGGATTTAGAGTGTGGTAACTACATGACAAAGCATGCAAAGTCAGCAGTATTACAAAAAAAAATTCCTATATCTCAAATCGACCGTGCCCTACACAATCTGTTTACCATTAGAATAAGACTAGGCTTGTTTGATGGGAATCCAACAAAACTCCAATATGGCAGAATTGGTCCAAATCAAGTATGCTCTAAAGAAAACCTAGACCTTGCTCTAGAAGCTGCAAGAAGTGGCATTGTACTTTTGAAAAACACTGCCTCAATTCTCCCACTTCCAAGAGTGAATACCCTTGGAGTTATAGGCCCTAATGCCAATAAATCATCAATAGTTCTTTTAGGAAACTATATTGGTCCTCCTTGTAAAAATGTATCAATCTTAAAAGGCTTTTACACTTATGCAAGCCAGACACATTATCATTCTGGATGTACTGATGGAACAAAGTGTGCTTCAGCCGAAATTGACCGAGCAGTTGAAGTTGCTAAAATAAGTGATTATGTTATTTTGGTTATGGGATTAGACCAAAGTCAAGAGACGGAAACACTTGATAGAGATCATTTAGAGTTGCCTGGTAAGCAACAGAAACTTATTAACAGTGTTGCGAAAGCTTCTAAGAAGCCTGTTATTTTGGTGCTTTTGTGCGGTGGTCCTGTTGATATTACTTTTGCTAAGAATAATGACAAAATTGGAGGGATTATTTGGGCTGGTTATCCTGGTGAACTTGGTGGAAGGGCTCTTGCTCAGGTTGTGTTTGGTGACTATAACCCAGGGGGGAGACTACCAATGACATGGTACCCAAAAGATTTTATCAAAATACCAATGACAGACATGAGAATGAGAGCTGATCCATCATCAGGCTATCCCGGTAGAACCTACCGTTTCTACACAGGTCCAAAGGTCTACGAATTCGGCTATGGCCTAAGCTACTCAAATTATTCCTACAACTTCATTTCCGTCAAAAATAACAACCTTCACATCAACCAATCAACCACTTATTCAATACTCGAAAACTCTGAAACAATCAATTACAAACTTGTTTCAGAGTTAGGCGAAGAAACATGTAAAACCATGTCAATTTCTGTCACATTGGGAATTACAAATACTGGAAGCATGGCTGGGAAGCATCCTGTGTTGCTGTTTGTGAAGCCAAAGAAAGGTAGAAATGGAAATCCAGTAAAACAGTTGGTAGGGTTTGAGAGTGTGACGGTGGAAGGAGGTGGAAAGGGTGAAGTTGGATTTGAAGTTAGTGTTTGTGAGCATCTTAGTAGAGCAAATGAGAGTGGTGTTAAGGTGATTGAAGAAGGTGGTTATTTGTTTCTTGTGGGACAGGAAGAGTACTCAATAAATATCATGTTGGATGAATTGATGCCATGTAATATTGAG
>gnl_Medtr_Mt4.0v1_Medtr5g062430.1
ATGGGTCACTTTTCCATCACCATTACCTTCATCTCTTTCATTTTTCTCTTCCTAACTCGCTACCACCGACTCGTTCATGCCGATTCACCAACTCATGTACCTCCATACTCCTGTGACACCACCAACCCACTTACAAAATCCTTACCCTTCTGCAATCTCAACCTTACCATCACTCAAAGAGCCAAAGACATTGTGTCACGGCTCACATTGGATGAGAAAATCTCTCAACTCGTTAACACAGCTCCTTCCATTCCTCGACTCGGTATACCGAGTTACCAATGGTGGGATGAAGCGTTGCACGGTGTTGCTAATGCTGGTAAAGGGATAAGATTGAATGGCAGTGTTGCAGGTGCTACTAGTTTCCCTCAAGTTATTCTTACGGCTGCTTCTTTTGATTCTAAACTTTGGTACCAAATCAGTAAGGTGATTGGAACTGAGGCTAGAGGAGTGTACAATGCTGGACAAGCTCAAGGGATGACGTTTTGGGCACCAAACATAAACATATTTAGGGACCCAAGATGGGGAAGAGGACAAGAAACAGCTGGTGAAGATCCTTTGGTGAATTCAAAGTATGGTGTTTCCTATGTAAGAGGACTTCAAGGAGATTCCTTTGAAGGTGGAAAACTGATTGGAGATCGTCTTAAAGCTTCTGCTTGTTGCAAACATTTTACTGCCTATGATTTGGATAATTGGAAGGGTTTGGACCGTTTTGATTTTGATGCCAAAGTTACTTTGCAAGATTTGGCGGATACGTATCAACCACCATTTCATAGTTGCATAGTACAAGGACGATCCAGTGGAATAATGTGTGCTTACAACCGTGTCAATGGAGTTCCAAACTGTGCAGATTACAATCTGTTAACCAAAACTGCTAGACAAAAATGGAATTTCAATGGGTATATTACGTCGGATTGTGAAGCAGTACGAATCATATATGATAATCAAGGTTATGCAAAAACACCAGAGGATGCTGTAGCCGATGTACTTCAAGCTGGGATGGACGTAGAGTGTGGTGATTACTTGACAAAGCATGCAAAGGCAGCAGTATTACAAAAAAAAGTACCTATATCTCAAATCGACCGTGCCCTACACAATCTGTTTACCATTAGAATAAGACTAGGCTTGTTTGATGGGAATCCAACAAAACTCCAATATGGCAGAATTGGTCCAAATCAAGTATGCTCTAAAGAAAACCTAGACCTTGCTCTTGAAGCTGCAAGAAGTGGCATTGTACTTTTAAAAAACACTGCCTCAATTCTCCCACTTCCAAGAGTAAATACCCTCGGAGTTATAGGCCCTAATGCCAATAAATCATCTAAGGTTGTTTTAGGAAACTACTTTGGCCGTCCTTGTAGATTAGTACCAATATTAAAAGGCTTTTACACTTATGCTAGCCAAACACATTATCGTTCTGGATGTCTTGATGGAACAAAGTGTGCTTCAGCTGAAATTGACCGAGCAGTTGAAGTTGCTAAAATAAGTGATTATGTTATTTTGGTTATGGGATTGGACCAAAGTCAAGAGAGGGAATCACGTGATAGAGATGATTTAGAGTTGCCTGGTAAGCAACAGGAACTTATTAACAGTGTTGCTAAAGCTTCTAAGAAGCCTGTTATTTTGGTGCTTTTGTGTGGTGGTCCTGTTGATATTACTTTTGCTAAGAATAATGACAAAATTGGAGGGATTATTTGGGCTGGTTATCCTGGTGAACTTGGTGGAAGGGCTCTTGCTCAGGTTGTGTTTGGTGACTATAACCCAGGGGGGAGACTACCAATGACATGGTACCCAAAAGATTTCATCAAAATACCAATGACAGACATGAGAATGAGAGCTGATCCCTCATCAGGCTATCCCGGTAGAACCTACCGTTTCTACACAGGTCCAAAGGTCTACGAATTCGGCTATGGTCTAAGCTACTCAAATTATTCCTACAACTTTATTTCCGTCAAAAACAACAACCTTCACATCAACCAATCAACCACTCATTCGATACTCGAAAACTCTGAAACAATCTATTACAAACTTGTTTCAGAGTTAGGTGAAGAAACATGTAAAACCATGTCAATTTCTGTCACATTGGGAATTACAAATACTGGAAGCATGGCTGGGAAACATCCTGTGTTGCTGTTTGTGAAGCCAAAGAAAGGTAGAAATGGAAATCCAGTAAAACAGTTGGTAGGGTTTGAGAGTGTGACGGTAGAAGGAGGAGGAAAAGGTGAAGTTGGATTTGAAGTTAGTGTTTGTGAGCATCTTAGTAGAGCAAATGAGAGTGGTGTTAAGGTGATTGAAGAAGGTGGTCATTTGTTGGTTGTGGGAGAGGAAGAGTACTCAATTAATATCACTCTT
>gnl_Medtr_Mt4.0v1_Medtr5g062650.1
ATGGGTTACTTACCTATCACCATTACTTTCATCTCTTTCATTTTTCTCTTCCTAACTCGCTACAACCAACTCGTTCATGCCGATTCACCAACTCTTGTTCCCCCTTACTCTTGTGATATCACCAACCCACTTACAAAATCCTATACTTTCTGCAATCTCAACCTTACCACCATTCAGAGAGCTAAAGACATTGTGTCACGGCTTACATTAGATGAGAAACTTGCTCAACTCGTTAATACAGCTCCTGCCATTCCTCGACTCGGTATACATAGTTACCAATGGTGGAGTGAAGCGTTGCACGGTGTTGCAGATTATGGTAAAGGGATAAGATTGAATGGGAATGTAACTATTAAAGCTGCAACTATTTTCCCTCAAGTTATTCTCACTGCTGCTTCTTTTGATTCCAAACTTTGGTACCGGATCAGTAAGGTGATTGGAACCGAAGCAAGGGCAGTGTACAATGCTGGACAAGCAGAGGGGATGACATTTTGGGCACCAAACATAAACATATTTAGGGACCCAAGATGGGGAAGAGGGCAAGAGACAGCTGGTGAAGATCCTTTGGTAAGTGCAAAGTATGCTGTTTCCTTTGTGAGAGGTCTTCAAGGTGATTCCTTTGAAGGTGGGAAACTTAATGAAGATCGTCTTAAAGCTTCTGCTTGTTGTAAACACTTTACTGCCTATGATTTGGATAATTGGAAAGGTGTGGATCGTTTTGACTTTGATGCCAATGTCACTTTGCAAGATTTGGCAGATACGTATCAACCCCCATTTCATAGTTGCATAGTACAAGGACGGTCTAGTGGAATAATGTGTGCTTACAACCGTGTCAATGGAATTCCAAACTGTGCAGATTACAATTTGTTAACCAATACAGCAAGGAAAAAATGGAATTTCAATGGGTATATTACGTCGGATTGTTCAGCAGTAGATATCATACATGATAGGCAAGGTTATGCAAAAGCACCAGAGGATGCTGTAGCAGATGTACTTCAAGCTGGAATGGATGTAGAATGTGGTGATTACTTCACAAGTCATTCCAAATCAGCAGTGTTACAAAAAAAAGTACCAATATCTCAAATCGACCGTGCCCTACACAATCTATTCTCCATTAGAATAAGGCTAGGATTATTTGATGGACATCCAACCAAACTGAAATATGGTAAAATTGGTCCAAATAGAGTATGTTCAAAACAAAACCTAAACATAGCTCTAGAAGCTGCAAGAAGCGGCATTGTACTTTTAAAAAACGCTGCCTCAATTCTCCCACTTCCAAAATCGACAGATTCCATTGTAGTTATAGGCCCGAATGCCAATTCTTCATCACAAGTTGTTCTAGGAAATTATTTTGGCCGTCCTTGTAATTTGGTAACAATATTACAAGGCTTTGAGAACTATTCTGATAACTTGTTGTATCATCCTGGATGTAGCGATGGAACAAAGTGTGTTTCAGCTGAAATTGACAGAGCTGTTGAAGTTGCTAAAGTAGTTGATTATGTTGTGTTGGTTATGGGATTGGATCAAAGTCAAGAGAGTGAAGGACATGATAGAGATGACTTAGAGTTGCCAGGGAAACAACAGGAACTTATTAATAGTGTTGCTAAAGCGTCTAAAAGACCGGTTATTTTGGTACTTTTCTGTGGTGGCCCTGTTGATATTTCTTTTGCTAAGGTTGATGACAAAATTGGAGGGATTTTGTGGGCTGGTTATCCTGGTGAACTTGGTGGAATGGCTCTGGCTCAGGTTGTGTTTGGTGACTATAACCCTGGGGGGAGACTACCAATGACATGGTACCCAAAAGATTTCATCAAAATACCAATGACAGACATGAGAATGAGAGCTGATCCATCATCAGGCTATCCCGGTAGAACCTACCGTTTCTACACAGGTCCAAAGGTCTACGAATTCGGCTATGGTCTAAGCTACTCAAATTATTCCTACAACTTCATTTCCGTCAAAAATAACAACCTTCACATCAACCAATCAACCACTTATTCAATACTCGAAAAATCTCAAACAATCCATTACAAACTTGTTTCGGAGTTAGGGAAGAAAGCATGTAAAACCATGTCAATTTCTGTAACATTGGGAATTACAAATACTGGAAGCATGGCTGGGAAACATCCTGTGTTGCTGTTTGTGAAACCAAAGAAAGGTAGAAATGGAAATCCAGTAAAACAGTTGGTAGGGTTTGAGAGTGTGACGGTAGAAGGGGGTGGAAAAGGTGAAGTTGGATTTGAAGTTAGTGTTTGTGAGCATCTTAGTAGAGCAAATGAGAGTGGTGTTAAGGTGATTGAAGAAGGTGGTTATTTGTTTCTTGTGGGAGAGTTAGAGTACTCAATAAATATCACTCTT
>gnl_Medtr_Mt4.0v1_Medtr1g106860.1
ATGAAAAATCATCTTTTGTTCTTATGCATTTTCTTTTCATTTTTTATTCTTCCAATTACTAGTCAAAAACATGCATGTGACAAAGGCTCTCCTAAAACTAGCAACTTTCCATTTTGCAACACTTCACTATCTTATGAAACCAGAGCCAAGGACTTAGTGTCACGCTTAACACTTCAAGAAAAAGCACAACAGCTGGTAAACCCTTCTACCGGCATATCAAGGCTTGGTGTTCCTGCTTATGAATGGTGGTCAGAGGCACTTCATGGTGTCTCTAATGTAGGACCAGGGACGCGTTTCGATAGCAGGGTACCCGGTGCTACTAGCTTTCCAGCAGTGATACTATCAGCTGCTAGTTTTAATGAAACATTATGGTACACAATGGGACAAGTTGTGTCAAATGAAGCTAGAGCTATGTACAATGTGGATCTGGCTGGTTTGACATTTTGGAGCCCTAATGTGAATGTTTTTCGCGATCCGAGGTGGGGGCGTGGACAAGAAACTCCAGGGGAAGATCCTTTGGTTGTTTCTAGATATGCTGTAAATTATGTCCGTGGACTACAAGAAGTTGGTGATGAAGCAAGTGCTAAAGGTGATAGGCTTAAGGTTTCTAGCTGTTGTAAGCATTATACTGCTTATGATGTTGATAATTGGAAAGGCGTTGATCGGTTCCATTTTGATGCTAAGGTGACAAAGCAAGACTTGGAGGATACTTATCAGCCTCCATTTAAGAGCTGTGTGTTGGAGGGACATGTTAGCAGTGTCATGTGCTCCTATAATAGGGTGAATGGAATTCCTACATGTGCCGATCCAGACCTTCTCCAAGGAGTAATCAGAGGCCAGTGGGGTCTAGATGGATATATTGTTTCAGACTGTGATTCAGTGGAAGTTTATTACAACTCAATTCATTACACAAAAACTCCTGAAGATGCAGTGGCTCTTGCACTGAAAGCAGGTTTAAACATGAACTGCGGTGACTTTCTTAAAAAATACACTGCAAATGCTGTAAACTTGAAGAAAGTAGACGTATCTATTGTAGACCAAGCCTTGGTGTACAACTATATAGTCCTAATGAGACTTGGCTTCTTTGAAAACCCAAAGTCACTTCCATTTGCAAACCTTGGTCCATCTGATGTATGCACTAAAGAAAATCAGCAATTGGCTCTAGAAGCTGCGAAGCAAGGAATAGTTTTGCTTGAAAACAACAAAGGAGCTCTTCCTTTATCAAAAACTAAGATAAAAAATTTGGCTGTGATTGGACCGAATGCAAATGCCACCACAGTTATGATTAGTAACTATGCCGGCATACCATGCCGCTATTCAAGCCCTTTACAAGGACTGCAGAAGTACATTTCTTCTGTAACTTACGCGCGTGGTTGCAGTGATGTTAAATGCAGTAATCAGAACCTTTTTGCAGCAGCAGTTAAGGCTGCAGCCTCTGCTGATGCAGTGGTGTTGGTTGTTGGATTGGACCAATCTATAGAAGCAGAAGGGCTGGATAGAGTTAACTTGACATTGCCTGGATTTCAAGAGAAGCTGGTGAAAGACGTGGCTGCTGCTACTAAAGGAACATTGATTTTAGTCATAATGGCAGCAGGCCCAATTGACATTTCTTTCACTAAAAGTGTAAGCAACATAGGAGGGATATTATGGGTAGGTTATCCTGGTCAAGATGGAGGAAATGCCATAGCACAAGTAATATTTGGAGACTATAACCCAGGTGGTAGGTCCCCGTTTACATGGTATCCACAATCATATGTCGATCAAGTTCCAATGACAGACATGAACATGAGAGCCAATAGCAGTAGAAATTTCCCTGGAAGAACATACAGGTTTTACAATGGGAAATCCCTCTATGAATTTGGCTATGGATTAAGCTACTCCACATTCTCCACCCACATAGCATCTGCTCCTTCCACCATAATGCTCCAGAAAAACACATCCATTTCAAAACCACTTAATAATATCTTCCTTGATGATCAAGTAATTGATATCTCCACCATAAGTTGTTTCAATTTGACATTTTCGCTTGTGATTGGTGTGAAGAACAATGGACCTTTTGATGGATCTCATGTGGTGTTAGTGTTTTTGGAGCCACCAAGTTCAGAGGCAGTGAGTGGTGTTCCATTGAAACAATTGATAGGATTTGAAAGAGCACAAGTTAAGGTTGGGAAGACAGAGTTTGTGACAGTAAAAATTGATATATGCAAAATGCTAAGTAATGTTGATAGTGATGGTAAAAGAAAGTTGGTGATTGGACAGCACAATATTCTGGTGGGAACTTCTAGTGAAAAACAAGTTACACACCACATTGATATTACAAATGGAGAAGAATTTATGTCTGAG
>gnl_Medtr_Mt4.0v1_Medtr1g087240.1
ATGGATTCGATCCTCATCACCATTGTATTTCTCCTTCTCTTAATGAGTAGTGAAGCACGTGACCCTTTTGCATGTGACCCAAAAAACACCTCCACAAATAACTTTCCATTTTGCAAGGCATCACTGCCTATACCAACAAGGGTGAATGACCTCATTGGAAGATTGACATTGCAAGAAAAGGTTAGCATGTTGGTGAACAATGCTGCCGCGGTTCCAAGGGTTGGGATCAAAGGCTATGAGTGGTGGTCAGAGGCTCTTCATGGAGTTTCAAATGTGGGACCAGGAACTAAGTTTGCTGGCCAATTCCCAGCTGCCACTAGCTTCCCTCAAGTCATCACTACCGTTGCTTCATTCAATGCTTCCTTGTGGGAAGCAATTGGACGGGTTGCTTCGGACGAAGCAAGGGCAATGTACAACGGAGGAACGGCAGGGTTGACATATTGGAGTCCAAATGTGAACATTTTTCGGGACCCACGATGGGGTCGTGGACAGGAGACTCCCGGTGAGGATCCAATTCTAGCAGGTAAATACGCTGCCAGTTATGTGAGAGGACTACAGGGAACAGACAGTAGCCGGTTAAAGGTGGCTGCTTCATGTAAACACTTTACCGCTTATGATCTCGATAATTGGAATGGTGTGGATCGCTTTCACTTTAATGCAAAGGTTAGCAAACAGGACATGGAAGACACGTTCAATGTGCCATTTAGGATGTGTGTGAAGGAAGGTAATGTGGCTAGTGTGATGTGTTCTTACAATCAGGTTAATGGTGTCCCTACTTGTGCTGACCCCAATCTTCTAAAGAGAACAATTCGTGGTCAATGGCATCTTGATGGGTACATTGTATCAGATTGTGACTCTGTTGGGGTATTTTACACTAACCAACATTATACATCAACACCAGAAGAAGCTGCTGCTGATGCCATTAAAGCAGGTTTGGATTTGGATTGTGGACCTTTCCTTGCACAACATACCCAAAATGCTGTTAAAAAAGGCCTGTTAACCGAAACTGATGTAAATGGTGCTTTGGCAAACACACTTACAGTCCAAATGAGGTTAGGAATGTTTGATGGTGAGCCATCAGCTCAACCATATGGCAACCTTGGTCCAACTGATGTGTGCACTCCAACTCACCAAGAGCTAGCTCTTGATGCTGCAAGACAAGGAATTGTGCTTCTTAAGAACACTGGTCCTTCTTTGCCTCTCTCCACAAAGAATCATCAGACTGTGGCAGTAATTGGGCCTAATTCTAATGCTACTGTCACCATGATCGGCAACTATGCTGGTATTGCTTGTGGATACACAAGTCCACTACAAGGAATAGGGAAATATGCAAGGACTATTCACGAGCCCGGTTGTGCGAATGTGGCATGCAATGATGATAAACAATTTGGGTCGGCTCTAAATGCAGCCCGTCAAGCGGATGCTACTGTTCTAGTGATGGGATTGGATCAGTCAATTGAGGCTGAAATGGTAGATAGGACTGGTTTACTTCTTCCTGGACATCAACAAGACCTTGTTTCAAAGGTAGCGGCTGCCTCGAGAGGCCCAACCATTTTGGTCTTAATGTCTGGTGGGCCTATAGATATAACTTTTGCAAAGAATGATCCTCGAATTATGGGCATTTTGTGGGCTGGTTATCCTGGTCAAGCCGGTGGTGCTGCCATTGCGGATATATTGTTTGGAACCACTAACCCAGGAGCTAAGCTACCTATGACATGGTACCCACAAGGTTACCTCAAAAACTTGGCAATGACAAATATGGCAATGAGACCAAGCTCATCCACAGGGTACCCTGGGAGAACCTATCGTTTTTACAACGGCCCTGTGGTATATCCATTTGGTTACGGATTATCTTACACAAACTTTGTTCACACATTAGCTAGTGCACCAAAAGTGGTGTCAGTTCCAGTAGACGGACACCGCCGTGGAAACAGCTCAAACAAAGCAGCAATTAGAGTGACACATGCACGATGTGGCAAGCTTTCAATTAGACTTGACATTGATGTTAAAAACGTTGGTTCAAAAGATGGTACTAACACTTTGTTGGTGTTCTCAGTACCACCTACAGGTAATGGTCATTGGGCACCACAGAAGCAACTAGTGGCTTTTGAGAAAGTTTATGTTCCTGCTAAGGCTCAGCAACGAGTGAGGATCAATATTCATGTATGTAAGCTTTTGAGTGTGGTTGATAAGTCTGGGACTAGGAGAATTCCAATGGGAGCACATAGTATTCACATTGGTGATGTTAAACATTTTGTATCACTTCAAGAACAAAAACTAGGGATCATCAAGACC
>gnl_Medtr_Mt4.0v1_Medtr4g094285.1
ATGGCTTATGTTGAAAACAGAACACCGAATGTCTCTGTTTTCCTCTGTTTCTTTATTCTGTTTGCCACAATTTTGTTGAGTTGCGGTCGAGTTTCGAGCCAAACATCTGCAGTTTTCGCCTGCGATGTTGCCAAGAATCCGGCATTGGCGAATTACGGGTTCTGCAACAAGAAGTTGAGTGTGGATGCAAGAGTGAAAGACCTTGTGAGAAGGTTGACATTGCAAGAGAAGGTTGGTAACCTTGTGAATTCTGCTGTTGATGTAAGCAGACTTGGGATTCCAAAATATGAATGGTGGTCTGAAGCACTTCATGGAGTCTCTAACATTGGTCCAGGAACTCATTTTTCCAATGTTATACCTGGGTCAACCAGTTTTCCTATGCCTATTCTCATTGCAGCTTCTTTCAATGCTTCCTTGTTTCAAACCATAGGAAAGGTGGTTTCGACGGAAGCAAGAGCAATGCACAATGTAGGGTTAGCTGGTTTAACATATTGGTCACCAAACATTAACATATTTAGGGATCCAAGATGGGGAAGAGGTCAAGAAACACCAGGAGAAGACCCTTTACTTGCTAGCAAATATGCAGCAGGGTATGTGAAAGGTCTACAACAAACTGATGATGGAGACTCAAACAAGCTTAAGGTTGCTGCTTGTTGCAAACACTACACTGCCTATGATGTTGATGACTGGAAAGGTGTTCAGCGTTACACCTTCAATGCTGTGGTGACACAACAAGATTTGGATGACACATATCAACCACCTTTTAAGAGCTGTGTGATTGATGGAAATGTAGCTAGTGTTATGTGTTCCTACAATCAAGTAAATGGAAAACCGACTTGTGCTGACCCTGATCTTCTTAAAGGTGTTATCCGTGGCAAATGGAAACTAAATGGATATATAGTTTCTGATTGTGACTCAGTAGATGTGCTTTTCAAAAATCAACACTACACCAAGACCCCTGAGGAAGCTGCAGCCAAATCCATTCTAGCAGGATTGGATTTGAACTGTGGGAGTTTTCTTGGCCGATATACAGAAGGTGCTGTCAAGCAAGGGCTTATAGGTGAAGCATCCATTAACAATGCTGTCTACAATAATTTTGCGACATTAATGCGTCTAGGTTTCTTTGATGGCGATCCTAGCAAGCAAGCTTATGGAAACCTTGGTCCAAAAGATGTCTGCACTTCAGCAAACCAGGAGCTAGCTCGTGAAGCTGCAAGGCAAGGGATTGTGTTGCTTAAAAACTGTGCAGGATCATTGCCTCTTAATGCCAAAGCTATTAAATCATTGGCAGTTATTGGTCCCAATGCCAATGCTACTAGGGCCATGATTGGAAACTACGAAGGCATTCCATGCAAATATACATCACCTTTGCAAGGCCTAACAGCCTTAGTTCCCACAAGCTTTGCTGCTGGCTGTCCTGATGTTCAATGCACCAATGCTGCACTAGATGATGCCAAAAAGATTGCAGCCTCAGCAGATGCAACCGTGATTGTAGTCGGTGCAAATCTTGCAATAGAGGCAGAGAGTCATGACAGGGTTAACATTCTTCTTCCAGGACAGCAGCAACAGTTAGTTACTGAAGTTGCAAATGTAGCTAAGGGACCTGTGATTCTTGCCATAATGTCTGGAGGAGGCATGGATGTTTCCTTTGCTAAAACTAATAAAAAAATCACAAGCATTCTGTGGGTTGGCTATCCTGGAGAAGCTGGTGGAGCTGCCATAGCTGATGTCATCTTTGGGTATCATAATCCAAGTGGAAGGCTACCCATGACATGGTATCCACAATCATATGTAGACAAAGTACCAATGACCAATATGAACATGAGGCCTGATCCTGCTACAGGCTACCCTGGTAGAACATACAGATTTTATAAAGGGGAAACTGTCTTCTCATTTGGAGATGGAATAAGCTACTCAACTTTCGAGCATAAATTGGTTAAAGCACCACAATTGGTGTCTGTTCCTTTAGCTGAGGATCACGTCTGTCGTTCCTCAAAATGTAAGTCACTTGATGTTGTTGGCGAACATTGTCAAAACTTAGTCTTTGATATTCACCTCAGGATCAAGAACAAAGGGAAAATGAGCAGTAGCCAAACAGTGTTTTTGTTCTCTACTCCTCCTGCAGTGCACAATGCACCTCAGAAACACTTGTTGGCTTTCGAAAAAGTACACTTTACAGGAAAATCAGAAGCACTGGTCAGTTTCAAAGTAGATGTTTGTAAAGATTTGAGTGTGGTTGATGAACTTGGCAACAGAAAAGTTGCCCTAGGAAAACATATGCTTCATGTAGGAGACTTGAAGCATCCTTTGAGCGTGATGATT
>gnl_Mimgu_v2.0_Migut.N01010.1
ATGGCTCCTGCAGAATGCTCTGTTTTAGTTTCCCTTTCAATTGTACTACTACTCTGTTTCGGGCCGGTTTGCTCTCAGGCGCAGCCCGTTTTCGCCTGCGACGTGTCGAGCAATCCGGGCCTGAAAAACTTCAGCTTCTGCGACCCGTCTTTGGACGTGAAAGCCCGAGTGGATGATTTGGTGGCTCGGCTGACTTTGCAGGAGAAGATCGGGTGGCTCGTGCATGCGGCGAAGGGGGTGAGTCGACTCGGTATACCGAGTTACGGGTGGTGGTCGGAGGCTTTACACGGTGTCTCCGATGTCGGTGGTGGCTCCCGGTTCACGGGTCCGGTTCCCGCCGCCACCAGCTTCCCTCAGGTCATTCTCACCGGAGCTACTTTCAACGAGTCTCTGTTTCAAGCCATTGGAAAGGTGGTATCGACGGAAGCAAGAGCAATGTACAATGTGGGATCGGCTGGATTGACGTTTTGGTCGCCGAACGTAAATATTTTCCGGGACCCACGATGGGGAAGGGGCCAAGAAACCCCCGGGGAAGACCCTTTGCTCACGAGCAAATACGCTGCGGCTTATGTAAGAGGCCTTCAAGAAAGAGAAGACGGCGACAAATCGAGGCTCAAAGTCGCAGCTTGTTGTAAACATTACACCGCTTACGATGTCGATAATTGGAAAGGGATACAGAGATACAATTTCAATGCTGTGGTGACGCAACAAGATATGGATGATACGTTTCAGCCCCCGTTCAAGAGCTGTGTTCTTGATGGGAATGTGGCGAGTGTGATGTGTTCGTATAATCAAGTCAACGGGAAGCCGACATGTGGCGACCCGGATTTATTGGCCGGTGTGATTCGAGGCGAATGGAAGTTGAACGGGTACATTGTTTCGGACTGCGATTCGCTGAATGAGATTCTCTATGCCCAACATTACACCAAAACACCAGAGGAAGCAGCTGCTTTGGCTGTCAATTCAGGTTTGGATCTTAACTGTGGCGAATTCCTAACAAAGCACGCTCAAGCAGCCGTGGATCGTGGCCTCCTAAACGAAACCACAATCAACAGAGCAATCTCGAACAATTTCGCTACAATGATGCGATTAGGGTTTTTCGACGGAAGCCCGAAAGACCAACTATACGGAAATTTAGGCCCGAAAGATGTCTGCACACCACAAAATCAAGAACTCGCACGCGAAGTTGCCCGACAAGGCATCGTTCTGCTGAAGAACGGGCCGGGCTCGTTGCCCTTGTCTCCAACCGCAATCAAATCCTTGGCTGTGATTGGCCCCAATGCTGCTGTCACCCACACCATGATTGGCAACTATGAAGGGAAACCGTGTAACTACACGTCGCCGTTGCAAGGGCTAACGGCCTCCGTACCAACGGTCTACCACCCGGGATGCTCGGGCGTTTCTTGTGGGACCGCTCAAGTGGATGCCGCCAAGAATGTGGCAGCGGCAGCCGATGCGGTGGTGATGGTTATGGGGTCGGATCAATCGATCGAGGGTGAGAGTTTGGATAGAGTGAGCATTACTCTACCGGGGCAACAACAATTGTTGATTTCGCAGGTTGCGAGTGTGTCTAAAGGCCCCGTGATTCTTGTGGTAATGTCGGGCGGGGGCATGGATGTCCAATTCGCAAAGGATGATCCGAAAATCACGAGCATTTTGTGGGTTGGTTTCCCCGGAGAAGCTGGTGGTGCCGCCATCGCCGATGTCATCTTCGGGTACTATAATCCAAGTGGAAGACTACCAATGACTTGGTACCCTCAATCGTACGTGGAAAAGGTCAACATGACCGACATGAACATGAGGGCGGACCCCACCAGAGGCTACCCCGGTCGATCGTACCGTTTCTACAAGGGGCCCACGGTCTTCTCGTTCGGATATGGGCTAAGCTACTCTCAATTCGACCACAAATTAGTCAAAGCTCCAACATCCGTTTCAATGGACTTGGAAGAAGACCACGTCTGTCGGTCTTCAACGTGTAGGTCCATCGATGCGGCGGGCCGTAGCTGCAAGAACAACGCCGCAATTGAAGTTCATCTGAGCGTGAAAAACGTCGGGAGAATGGGCGGGGCCCACACGGTGCTCTTGTTTTCTAGCCCGCCGGAGGTGCACGGTGCGCCTCGGAAACAGTTGCTAGGGTTTGAGAAGGTGCATTTGGTGCCACAAGGAGAAGGGGTTGTTAGATTCAATGTTGATGTTTGTAAGCATTTGAGTTTGGTGGATGAGAAGGGGAATAGGAAAGTTGCATTGGGAGAGCATGTTCTTCACGTGGGGAATTTGAAACACTCATTGAATGTGATAATT
>gnl_Mimgu_v2.0_Migut.D00090.1
ATGGGGAGAACGGCCAATTTTTCCTTTACATTTCTCTTGTTCCTATTGGCTATTTTTGCCACGTCAGCGGAGGCGAGGAAGTCATTCGCCTGCGATCCCAAAAATCCAGCCACCAAAACGCTGCCGTTTTGTCGAACTAATTTACGCACAGAAGATAGGGTTAGGGATTTGATCCGCCGTTTGACGTTGCAGGAGAAGGTTAAGCTCCTAGTCAACAATGCCGCCGCCGTGCCGCGGCTGGGGATCGTGGAGTACGAGTGGTGGTCGGAGGCGCTTCACGGCGTTTCCAACGTCGGTCCGGGGACTAAATTCGGCGGCGAGTTTCCCGGCGCCACCAGCTTCCCGCAGGTCATCACCACCGCCGCCTCTTTCAACGCCTCCTTGTGGGAGGAGATCGGCAAAGTCGTTTCAGACGAGGCTCGAGCAATGTACAATGGCGGAATGGGGGGTTTGACATATTGGAGCCCTAACGTGAACATATTCCGTGACCCACGGTGGGGGCGGGGGCAGGAAACTCCGGGAGAAGATCCGATGGTCGCCGGCGAATACGCCGCCAGATATGTCAGAGGTTTACAAGGCACAGACGGCGGCGACCGGCTGAAGGTGGCGGCGTGTTGCAAGCACTACACGGCGTACGATCTCGATAACTGGAGTGGGGTCGATAGATTCCACTTTAATGCTAAGGTAAGCAAGCAAGACATTGAAGATACATTTGATATACCGTTTAGAAGTTGTGTAATGGAAGGCAAAGTTGCAAGTGTGATGTGTTCGTACAACCAAGTCAACGGCATTCCCACCTGCGCTGACCCTAAACTTCTCCGAGGCACTGTTCGAGGTGCTTGGCGTCTCAATGGGTACATTGTTTCGGATTGCGACTCTGTCGGCGTGTTCTACGATAATCAGCATTACACATCAACTCCAGAAGCAGCAGCTGCTGACGCAATTAAAGCAGGATTGGATTTGGATTGTGGGCCCTTCCTCGGTGTGCACACAGAGAAGGCCATACAAGGTGGCCTGCTAAAGGAAGCAGAGATAGATAATGCATTGTTCAATACAATCACTGTCCAAATGAGACTCGGCATGTTCGATGGAGAACCGTCTGATCATCCGTACGGTAATCTCGGCCCTAAGGATGTCTGCACCGGGCCCCACCAAGAACTTGCCCTCGAAGCCGCTAGACAAGGCATTGTCTTACTCAAGAACCGCGGCCCCGCGCTTCCACTTTCTTCAAGACGACATCGTCCTATTGCCGTCATCGGTCCTAATTCTGACGTCACTCTCACCATGATAGGCAATTACGCCGGCGTTGCTTGTGGATACACGACTCCGTTGCAAGGAATAAGAAAGTACACGAGGGCGATTCATCAGCCGGGGTGTGCTGATGTGGCATGTAGTGACGAAGCGATGTTTGGTGGGGCGGTTGAGGCGGCTAGGCAGGCGGAGGCGACTATTATGGTGATGGGGTTGGATCAATCTATTGAAGCTGAGTTTAGAGACAGGGCGGGGCTTTTGCTGCCTGGGCGGCAACAAGAGCTGATTTCTAAGGTGGCTGCCGCTTCGAAGGGTCCGGTGGTTTTGGTCCTAATGAGCGGCGGTCCGATTGATGTATCGTTTGCTGAAAATGATCCGAAAATTGGAGCTATTTTGTGGGCTGGCTATCCTGGCCAAGCTGGTGGTGCTGCTATTGCTGATGTTCTCTTTGGATCTCACAATCCAGGTGGAAAGCTTCCTATGACGTGGTATCCACAAGAATACCTCAACAACTTGCCTATGACAACAATGGATATGAGATCGAATCCATCAAGAAACTATCCGGGCAGGACTTATAGATTCTACAAAGGACCCGTCGTTTATCCGTTCGGGCACGGTATGAGCTACACGAGCTTTGCGCACGCGGTGTCCGCTGATGCTCCGACGGTGGTTTCCGTCCCGGTGGACGGGCGGCACCACCACCTCTACAACGACACCGCCTTTTCCGGCGGAGCGGTCCGGGTGACACACGCTAGGTGCAAGGGGCTGTCGCTTAGTGTGGGCATGGATGTGAAGAATACGGGCTCGAGGGACGGGTCCCACACGCTGCTCGTGTTTGCCAGCCCGCCTGGCGGGGGATGGGCTCCGCACAAACAATTGGTGGCATTTGAGAAGGTGAGGGTTGCGGCGGGAGGGCAGGAGAGGGTCGCGGTGAGGATTCATGTATGCAAGTTCTTGAGTGTGGTGGATGGAGCCGGGATTCGGCGGATTCCGATGGGAGTGCATGCGTTGCATATTGGTGGTGTTAAGCATTCTGTTTCACTTCAGGCGCATGTTCTAGGGGTCATCAAATCC
>gnl_Mimgu_v2.0_Migut.I00548.1
ATGAGGAGAAATATTATTAACGTTTATTTTTCCTTAATTCTTCTCTTATTCACTCTGGCAACTTCTGCCTCTAGGCCGCCGTTCGCCTGCGACCCAAAAGATTCGGCCACTAGAGAATTGGCATTTTGTCGAACCGATTTCGGTACGGCTGATAGAGTGAAGGATTTGATCGGACGGTTGACGTTGCAGGAGAAGGTGAGGCTGCTCGTGAATAACGCCGCAGCTGTGCCGCGGCTGGGGATCATGGGCTACGAGTGGTGGTCGGAGGCGCTTCACGGCGTCTCAAATGTGGGACCGGGGACGAGATTCGGCGGCCAATTTCCCGGCGCCACCAGCTTCCCGCAGGTCATCACCACCGCCGCCTCTTTCAACGAATCCTTGTGGGAAGAGATTGGAAAAGTGGTATCGGACGAGGGGCGAGCAATGTACAATGGCGGGGCGTCAGGATTGACGTACTGGAGCCCCAACGTGAACATACTGCGGGACCCGAGGTGGGGCCGAGGACAGGAAACTCCCGGCGAAGATCCGGTGGTTGCCGGAAAATACGCGGCGAGGTATGTTAGAGGTTTACAGGGGAGCGACGGTGACCGGCTGAAGGTGGCGGCATGTTGCAAGCACTACACGGCGTACGATCTTGATAACTGGAACGGCGTTGATAGGTTCCACTTCAATGCTCAGGTAAGCAAGCAAGATTTGAAAGATACATTCAACATTCCATTCAAAAGTTGTGTGAAGGATGGCAATGTTGCAAGTGTAATGTGTTCTTACAATCAAGTTAACGGCATCCCGACGTGCGCCGATCCTAAGCTTCTCAAAGGAACTATACGAGGTGATTGGCGTCTCGATGGATACATCGTCTCCGATTGCGATTCCGTTGGCGTCTTATTCGACAATCAACACTATACACGGACGCCGGAAGAAGCAGCAGCAGTATCGATAAAAGCAGGTCTGGATTTGGACTGTGGGCCTTTCCTAGCGGTACACACGGAAAACGCGGTACAACGTGGGCTATTAAATGAATCGGATATAGACGGTGCGTTGTCCAATACCGTAAGAGTTCAGATGAGACTCGGGATGTTTGATGGCGAGCTGTCGGCCCAGCCATACGGTAAACTTGGCCCGGAAGACGTGTGCACGTCAAGCCACCAAGAACTCGCCTTGGAAGCAGCAAGGCAGGGCATTGTTTTACTAAAAAACGACGGCAACGCGTTGCCACTCTCTCGACAACAACATAATTCGGTCGCTGTTATTGGGCCTAACTCAGACGTCACCGCCACAATGATAGGCAATTACGCAGGTGTTCCGTGTGGATACACGACTCCATTACAAGGAATAGGAAAGTACACGAGCACAATTCATCGGGTAGGTTGCGCTAACGTGTCTTGCGCTAACGATGCCCTCTTCAATGAAGCGGTTGATGCTGCGCGGCAAGCAGATGCGACTGTTCTAGTAATGGGGCTCGACCAGTCGATCGAGGCCGAGTTCCTAGACAGGGAAGGGCTTCTGCTACCGGGGCGTCAACAAGAGCTCGTATCTAAAGTTGCTTCCGCCTCGAAAGGGCCCACCGTTTTAGTGCTGATGAGCGGTGGCCCCGTTGATGTCTCGTTTGCCCAAAATGACGATAAAATCGGTGCGATTATTTGGGTCGGCTATCCAGGCCAAGCTGGAGGAGCTGCCATTGCTGATGTCCTCTTTGGAACACACAATCCAGGTGGGAAGCTTCCAATGACTTGGTACCCACAAGAATACCTAAACAACTTGCCAATGACAACTATGGACATGAGATCCGACCCGTCCAGAAACTATCCGGGAAGAACTTACCGGTTCTACAAAGGGCCCGTGGTGTACCCCTTCGGGCACGGATTGAGCTACACGAGATTCCTCCACACGGTTGTCGACGCACCCGCGGTGTTCACCGTTCCGTTGCACCCCAACGGAACGGCACCATTGAGCAACATGAAGTTGGTCCGAACGAGTCATGCGCAATGCAAGAAGTTGTTTCTTGGGGTTAACGTGGACGTGGAGAACGCAGGCCCGAGAGGCGGGTCCCACACGCTGCTCGTGTACTCGTCCCCACCGTCGGACGGCGGCCGCCATTGGGCCCCACAGAAGCAGTTGGTTGCGTTCGAGAAGGTGAGCCTCCCGGCCGGAGGGCGGCAGAGGGTTGCCGTGAAAATCCATGTTTGTAGGCAGATGAGCGTGGTGGACGAGTCGGGAATCCGGAGGGTTCCTATGGGAGAGCATTCGCTTTATATCGGGGATGCTAGGCATGTTGTTTCCCTTGAGGCTCGC
>gnl_Mimgu_v2.0_Migut.O00673.1
ATGAAATTCAGCTCCGCCGTGGTCCTCCTCTTCCTCCTCCTGCTCCGCCTCGCCGCCTCAGCTCCGCCGCCGTTCTCGTGCGATGCCTCCGACCCGAAAACTAAAACGTTCGGATTTTGTAAAACTAATCTGCCAATTGATGAAAGAGTGCATGATCTGATTACGCGGCTGACGATCGACGAGAAGATATCTCAGCTGGTGAATTCGGCTCCGGCGATCCCACGGCTCGGTATCTCCGCCTACGAGTGGTGGTCGGAGGCATTGCACGGTGTCTCCGGCTGGGGACTTGGCGTTAGTTTTAATGGCACAATCAAAGGCGCCACCAGCTTCCCACAAGTCATTCTTTCTGCTTCCACCTTTGATTCCAATCTTTGGTACCGCATTGGTCAGGCTATTGGAAAAGAGGCACGAGCGATGTACAACCAAGGGCAAGTGAAAGGGATGGCATTTTGGGCACCAAATGTAAATATTTTTAGGGACCCAAGGTGGGGTAGGGGCCACGAGACACCTGGCGAAGACCCATTGGTTGCTGGGAAATATGCAGTGGCGTTTGTGAGGGGAATTCAGGGTGACAATTACAATAATGATAAAGTTGAGGGGCAAGAAAACAATAACGGCATTCTTCAGGCCTCTGCCTGCTGCAAACATTTCACCGCCTATGATTTGGACAACTGGAAAGGCGTTAGTCGCTTGGGTTTTGATGCTAAGGTGACGAAGCAAGATTTGGCAGACACATATCAGCCACCTTTTAAGAGCTGCATCCAAGAAGGGAGAGCGAGTGGGATTATGTGCGCGTACAATAGGGTGAATGGTGTTCCGAATTGCGCCGACTACGACCTTCTTACGAAAACCGCGCGTGGAGAATGGGGTTTTCAAGGGTACATTGTGTCTGACTGCAATGCAGTTGCTGTTATTCATGATGTCCATAAGTATGCAAAATTACCAGAAGATGCTGTAGCAGATGTACTCAAGGCTGGCATGGATGTCGACTGCGGTTCGTACTTATCGACCTACACAAAATCAGCACTCGAGCAGAAAAAAATGCTCGAATCCGATATAGACAGAGCCCTTCACAATTTATTTTCGGTCCAAATGAGATTAGGCTTCTTCAACGGAAATCCAAACACACAACCGTTCGGCAAAATCGGGCCCGATCAAGCATGCACGCAAGAGCACCAACAACTCGCCCTTGAAGCCGCGCATAACGGCATCGTTCTCCTAAAGAACTCCAACAACCGTCTCCCGTTGTCCAAAACCTCCTCACTAGCCGTTATCGGCCCAAATGCCAACAACGCCTACGTACTTCTCGGGAATTACGAGGGGCGCCCTTGTAAATCCGTAGAAGTCTTCCGAGCTATCCAAAGCTACGCACCGAACGCCTCGTACGAAGGCGGCTGCAAAGATGTGAACTGCGCGGTTGCTGATGTGGCGAGTGCTGTTCGAACGGCGAAGGACGCGGACGATGTGGTTCTGGTGATGGGGTTGAACTACAGCCTCGAGACGGAGGATCACGACCGCGTGGACCTGGTGCTGCCGGGTCAGCAGGAGGAGTTAATCAAAGCCGTTGCTGCCGCTTCCAAGAAGCCCGTGGTTCTTGTTTTGATCTGCGGTGGGCCCGTCGATGTTTCTTTTGCGAAGGATGATCCAAAAATAGGGAGCATTTTGTGGGCTGGATATCCGGGTGAAGCTGGTGGGATTGCACTGGCTGATATCTTGTATGGTCAACACAATCCGGGAGGGAAACTACCCGTAACTTGGTATCCAAAGGATTTCATCAAAGTACCAATGACTGATATGAGAATGAGGCCCGACCCTTCGTCTGGTTATCCGGGACGTACTTACCGTTTCTACAACGGACCAAAAGTGTTCGAGTTTGGCTATGGACTCAGCTACACAACACATTCCTACGAATTCATACCGTCAACTCCCAACACTCTCCACTTAAACCAATTAACCCCGACTTCTCAAACAACCAACGAAACAAATTCATTGTCCGTTTCCAAGATTGGGGCAAATAATTGTGAAAAGTTGAAGTTCTCAACACATGTCGGAGTCAAAAACACGGGGAATATGATAGGAAAGCACCCGGTTCTACTTTTCGTTAGGCACGAAAGGAATAGCAATACGGGAAGGCCTTTGAAACAATTGGTGGGATTCGAGAGTGTGAGCTTAAATGCGGGAGAAAGTGGTGTGATCGAATTCGTATTGGATCCGTGCGAGCATCTTAGCACGGTTAATGAAGATGGTGACATGGTGATAGACAGAGGGATA
>gnl_Mimgu_v2.0_Migut.O00935.1
TATGCCGTCTCGTTTGCTCGTGGAATCCAACGCGACAGTTTCGAAGGGGGTGACCTCAAAGACGGACGTCTTCAAGTCTCTGCATGCTGCAAACATCTCACCGCTTACGATTTGGATCACTGGAAAGGAGTCGATCGCTTTACGTTTGATGCTCATGTTACAAAGCAGGATATGGCAGATACATATCAGCCACCTTTCAAGAGTTGTGTGGAACAAGGGCGAGCGAGCGGGATTATGTGTGCTTATAATCTTGTAAACGGTGTTCCTAATTGTGCCGATTACGATCTATTAACGAAAACCGCTCGTGGCGAATGGGGATTCCAAGGATATATCACTTCGGATTGTGACGCAGTCTCGCTTCTATATGAGAAGCAAAAATATTCGAAATCGCATGAAGACGCCGTGGCAGATGTGCTTAAAGCCGGCATGGATGTTAATTGCGGCGACTATTTGGCGAATCACACAAAATCAGCAGTCGAAAAGGGGAAAGTGTCGGAATCTGATATAGACAGAGCCCTTTACAACCTCTTCTCTGTTAGAATGAGATTAGGACTTTTCAGCGGCAATCCTAGACAACTTCCGTACGGCGATCTTAGCCGTAAAGACATATGTACCCCCGAGCATCAAGATTTGGCACTCGAAGTTGCTCGTGATGGCATTGTCCTTTTAAAGAACTCTGCAAACCTACTTCCACTATCTAAGTCCCAAACGAAATCTCTTGCGGTAATAGGCCCTAATGCCAACGTCTCGAAAACACTCGTAGGAAACTACGCGGGGCCACCTTGCAAAACCCTTACTCCGCTACAAGGACTAACGGATTATATCGAGAAAATAAAATTCCATGAGGGTTGTGAAAACATCAATTGCACGTTAAATGCCAAAAGCAAAGCTGTGAAAATTGCGAAATCGGCAGATTACGTCGTTTTAGTAATGGGACTCAATCAAGAGGAAGAGAGTGAAGATCGTGACAGAGAAGAATTGGTACTTCCGGGCGAGCAACAAAGTTTTATCACGAGCGTTTCCGAGGCTGCTAAAAAGCCCGTTGTGTTATTATTGCTCTGTGGAGGTCCACTTGATATTTCATTCGCGAAAAATAATCCCAAGATTGGAAGTATTCTTTGGGCCGGATATCCCGGTGAAGCCGGGGGGAAAGCAATTGCAGAGATCATATTTGGCGACCACAATCCAGGAGGAAGGCTTCCATTGACTTGGTATCCAAGGGATTTCATCAAAGTACCAATGACTGATATGAGAATGAGGCCCGATCCTTCGTCTGGATATCCAGGACGTACTTACAGATTTTACCAAGGCGAGAAAGTTTATGAATTTGGCTATGGTCTCAGCTACTCAAAATATTCTTACAAGTTTGTTTCTGTCGGTCAAAGTAAGCTCGATTTCAAGAACTATATTTTAGTTTCGGATGTTGGTTCGAAATCATGTGAAAATGCGAAGTTTTCAGCTATTGTTAGTGTTGAGAATGAAGGGAGTATGGCCGGTAAGCACTCGGTTCTGATATTCGTAAGGCACGATGAAGCTGGTAACGGGAGTCGTCCCATGAAACAGTTGGTCGGGTTTCAGACGGTGAGATTGAATGCAAAGGAGAAGACTAATGTCAAATTTGAAATAAATCCATGTCAGCACTTTGCAAGAGCTAGTGAAGATGGAACAATGGTGATTGGATCTGGAGTTCAATATTTGGTTGTTGGAGATCAAGAGTATCCTATCAGCACT
>gnl_Mimgu_v2.0_Migut.C00005.1
ATGTTCTCTAATGAAAGTCTTGATAATTTATTTCAAAAGAGAAACCTAGTTGACTTTTATTGTGTTGTGCTTCATTTCTCCCCAATAAATAGAAAAAAAATTAGACATAGTTTGATCTGCATGATCCGTACAATGTCTCTCATAGCTTATGCAATATTCATATGCTCTATCATGCTTGCGAATATCGAAGCCGATAATTCCAAACAACCGCTCCCACCATTCTCTTGCGACTCCGAAAATCCATCCACAAAGTCATTCCCATTCTGCAACGTCGATTTGCCGTTACACGAGCGGGCCTACGACTTGGTTTCCCGACTCTCGTTGGACGAGAAAATCTCGCAGCTGGTCAACACCGCACCGGCCATCCCACGGCTAGGAATCCCCGACTACCAGTGGTGGTCGGAGGCACTGCATGGAGTTGCAGGGTCCATGGTAGCGGCCTCCGGCATCACGTTCGGCGGGAGTATCCAGGCGGCAACTAGTTTTCCACAAGTTATACTTACTGCAGCTACATTCGATGAGAAACTTTGGTATCGAATTGCCAAGGCAATAGGAACAGAAGCTAGAGCTATATACAATGAAGGGGAGGCACAAGGCATGACATTTTGGTCGCCGAACGTAAATATTTTCCGAGATCCGAGGTGGGGAAGGGGGCAAGAGACACCTGGCGAAGACCCTTTTATGACAAGCAAATACGCCGTCTCGTTTGTTCGCGGAATCCAAGGGGACAGCTTCGAAGGCGGCCAACTCAAAGACGGCCGTCTTTTAGCCTCCGCATGTTGCAAGCACTTCACTGCCTATGATTTGGAGAGTTGGAACGGGAATAGTCGTTTTACGTTCGACGCTCGTGTGACAGAGCAGGACATGGCAGATACGTATCAACCGCCTTTCAAAACATGTGTGAAAGATGGTCGGGCGAGCGGGATTATGTGTGCTTATAACTCTGTAAACGGCGTTCCGAATTGTGCTGATTACGATCTATTAACGAAAACTGCTCGTGGCGAATGGGGATTCCAAGGGTATGTAGTATCAGATGATCAAGCGGTCACGCATCTATTCGAGATGCAAAAATACTCAAAATCACCCGAAGACGCTGTGGCAGATGTGCTTAAAGCAGGATTGGATGTCGAATGCGGCGACTATTTGGCGAATCACGCAAAATCAGCAGTCGAAAAGGGGAAAGTGTCGAAATCTGATATAGACAGAGCCCTTCATAACAGCTTCACAATCAGGATGAGATTAGGACTTTTCAACGGAAATCCAAGTAAACATGTATACGGGAACCTAAGCCGTAACGACGTATGTAGTCCCGAGCATCAAGATTTAGCCGTTGAAGTTGCTCGTGATGGCATTGTCCTTTTAAAGAACTCTGCAAATCTACTTCCACTATCAAAGTCGAAAACAAAGTCTCTTGCAGTAATAGGCCCCAATTCCAATGTATCGGAAACACTCTTAGGAAGCTACGCGGGCCCCCCATGCAAGACAATTACTCCACTACAAGGACTAATGAATTATGTCGAGAGAATCGAATTCCATCAGGGCTGCGAAACCGTCAACTGCACCTCAATTGCCTCACGAGAAACGATGAGACTTGCCAGATCAGCAGATTACGTTGTACTCGTAATGGGAATCAATCAAGATTTTGAGCGCGAAGATTTGGATCGAGAAGACTTGGTACTTCCAGGTCAGCAACAGAGTCTTATCATGAGTGTTGCAAAGGCAGCTAAAAATCCGGTTATATTAGTATTGCTTTGTGGAGGTCCCGTTGATATTTCGTTTGCGAAAAATAACCCCAAGATCGGAGGTATTTTGTGGGCTGGATATCCCGGTGGAGCAGGGGGGAAAGCAATTGCAGAGATCATATTTGGTGACCACAATCCAGGAGGAAGGTTACCTGTAACTTGGTATCCGAAAGATTTCAACAAAATACCAATGACTGATATGAGAATGAGGCCCGATCCTTCATCAGGCTATCCGGGACGAACTTATAGATTTTACCAAGGCGAAAAAGTTTATGAATTTGGCTATGGTCTTAGCTACTCAAACTATTCTTACAAATTTGTCTCCGTCGGTCAAAGCAAGCTCGACGTGAAGCTTGAAAACTCGGGGGATATTTCAGTTTCAGATATTGGTTACGAAACATGTGAGAAGGCAAAGTATTCGGTTATTGTTAGTGTTGAAAATGAAGGGGATATGGTTGGCAAGAACCCGGTTCTACTATTTGCAAAGCGCGACGAAGTTGTTAAGGGTAGTCCCGTGAAACAGTTGGTCGGATTTCAACCGGTTAGATTGAATGCAAAGGAAAAGGATAATGTTGAATTTGAAGTAAATCCATGTGAGCATTTGAGCAGAGCTAGTGAAGATGGAACTATGGTTATTGAATCAGGGGCCTATCATTTAATTGTAGGAGATCAAGTGTATCGTATGCATTCACCGCGTATGTTTGACAGCAAATTGTCTCAATTGATT
>gnl_Mimgu_v2.0_Migut.C00282.1
ATGATCCGTACAATGTCTCTCATAGCTTATGCAATATTCATATGCTCTATCATGCTTGCGAATATCGAAGCCGATAATTCCGAGCAACCGCTCCCGCCATTCTCTTGTGACTCCGAAAATCCATCCACAAAGTCATTCCCATTCTGCAATCATGATTTGCCGTTACACGAGCGGGCCCGCGACTTGGTGTCCCGACTCTCGTTGGAAGAGAAAATCTCGCAGCTGGTCAACACCGCACCGGCCATCCCACGGCTAGGAATCCCCGACTACCAGTGGTGGTCGGAGGCACTGCATGGAGTTGCGGGGTCCATGGTAGCGGACTCCGGCATTACGTTCGGCGGGACTATCGGGGCGGCAACTAGTTTTCCGCAAGTTATACTAACTGCAGCTACCTTTGATGAAAATCTTTGGTACCGAATTGCCAAGGCAATAGGAACAGAAGCTAGAGCTATATACAATGAAGGGGAGGCACAAGGCATGACATTTTGGTCGCCGAACGTCAATATTTTCCGAGATCCGAGGTGGGGAAGAGGGCAGGAGACACCTGGCGAAGACCCTTTTATGACAAGTAAATACGCTGTCTCGTTTGTTCGCGGAATCCAAGGCGACAGTTTTGAAGGCGGCCAACTGAAAGACGGCCGTCTTCTAGCCTCTGCATGTTGCAAACACTTCACCGCCTATGATTTGGAGAGTTGGAACGGGAATAGTCGTTTTACGTTCGACGCTCGTGTGACAAAGCAGGATATGGCAGATACGTATCAGCCGCCTTTCAAAACATGTGTGAAAGATGGTCGAGCGAGCGGGATTATGTGTGCTTATAACTCTGTAAACGGCGTTCCAAATTGCGCTGATTACGATCTATTAACGAGAACTGCTCGTGGCGAATGGGGATTCCGAGGGTACGTAGTATCAGATGATCAAGCGGTCCCGCATCTATTCGAGATGCAAAAATACTCAAAATCACCCGAAGATGCTGTGGCAGATGTGCTTAAAGCAGGATTGGATGTCGAATGCGGCAACTATTTGGCGAATCACACAAAATCAGCAGTCGAAAAGGGGAAAGTGTCTGAATCTGATATAGACAGAGCCCTTCATAATAGCTTCACAATCAGGATGAGATTAGGACTTTTCAACGGCAATCCAAGTAAACTTGTATACGGGAACTTAAGCCGTAACGACGTATGTAGTCCCGAGCATCAAGATTTAGCCGTTGAAGTTGCTCGTGATGGGATTGTCCTTTTAAAGAACTCCGCAAATCTCCTTCCACTATCAAAGTCGAAAACAAAGTCCCTTGCAGTAATAGGCCCCAATGCAAATGTCTCGGAGACACTCTTAGGAAGCTATTCGGGGCCCCCTTGCAAATCCATTACTCCGATGCAAGGGCTAATGAATTATGTCGAGAAAATTGAATTCCATGAGGGTTGTGAAACCATCAACTGTGCATCAATTGCCTCAATAGAAGCAGTGAAAAAACTAGCAAAATCAGCAGATTATGTTGTTCTTGTAATGGGAATCAATCAAGATTTTGAGCGCGAAGATTTGGATCGAGAAGACTTGGTACTTCCAGGTCAGCAACAGAGTCTTATCAGGAGTGTTGCAAACGCAGCTAAAAATCCGGTTATATTGGTATTGCTCTGTGGAGGTCCTGTTGATATTTCGTTTGCGAAAGATAACCCCAAGATCGGAGGTATTTTGTGGGCCGGATATCCCGGTGGAGCCGGGGGGAAAGCAATTGCAGAGATCATATTTGGTGACCACAATCCAGGAGGAAGGTTGCCTGTAACATGGTATCCGAAAGATTTCAACAAAATACCAATGACTGATATGAGAATGAGGCCCGATCCTTCATCTGGCTACCCGGGACGAACTTATAGATTTTACCAAGGGGAAACAGTTTACGAATTTGGCTATGGTCTTAGCTACTCAAACTATTCTTACAAATTTGTCTCCGTCGGTCAAAGCAAGCTCGACGTGAAGCTTGAAAACTCGGGGGATATTTCAGTTTCGGATATTGGTTACGAAACATGTGAGAAGGCGAAGTATTCGGTTATTGTTAGTGTTGAAAATGAAGGGGATATGGTTGGCAAGAACCCAGTTCTACTATTTGCAAAGCGCGACCAAGTTGTGAAGGGTAGTCCCGTGAAACAGTTGGTCGGATTCAACCGGTTAGAT
>gnl_Mimgu_v2.0_Migut.C00004.1
ATGTCTCTCATAGCTGCAATATTCATGTGCTCTATGATGCTTAATGCGAATATCAACGCGCAATCGACTAATTCTAAACAACCGCTCCCACCATTCTCTTGTGACTCAATCACTAATCCATCTACAAAGTCGTATCCATTCTGCAACGTCGATTTGCCGATCGGAAAACGGGCCCACGATTTGGTCTCGCGTCTCACATTGAACGAAAAAATCTCCCAGCTCGTTAATAAGGCATCGGCAATCCCAAGGCTAGGCATACCCTACTACCAATGGTGGTCGGAGGCTCTGCATGGAGTCGCCGGTACCTTGGGTGTAGATACCGGCTTCTTTTTTAACGGGACTATCCGCGCGGCGACTAGTTTTCCTCAAGTTATACTCACCGCCGCCACCTTTGATGCCCATCTTTGGTATCGAATAGCCAAGGTGATCGGGACGGAGGGTCGAGCAATATACAATGAAGGGGAGGCGACGGGCATGACGTTTTGGTCACCCAACATTAATATTTTCCGAGATCCGAGGTGGGGAAGGGGGCAAGAGACACCTGGCGAAGACCCTTTCATGACAAGTAAATATGGCGTCTCGTTTGTTCGAGGCATTCAAGGTGACAGCTTCGAAGGCGGTGACCTCAAAGACGGCCGTCTTCTAGCCTCCGCGTGCTGTAAACATCTCACTGCCTATGATTTGGAGAGTTGGAACGGAAATAGTCGTTTTACGTTCGACGCTCATGTTACAAAGCAGGATATGGCAGATACATATCAGCCACCTTTCAAAAGCTGTGTAGAACAAGGCCGAGCGAGCGGGATTATGTGTGCTTATAATCTCGTAAATGGTGTTCCCAATTGTGCTGATTACGATTTACTAACGAAAACAGCTCGTCGCGAATGGGGATTCCAAGGGTACATAACATCTGATTGTGGTGCAGTCTCTCTTCTCTATGGTACGCAAAATTATTCGAAATCACACGAAGATGCTGTAGCAGATGTGCTTAAAGCAGGTTTGGATGTTGAATGCGGCAACTATTTGACGAATCACACGAAATCAGCAATCGAAAAAGGGAAAGTGTCGGAGCATGATATAGACAGAGCCCTTCGTAACCTCTTCACTATTAGGATGAGATTAGGACTTTTCAATGGAAATCCAAGTGAACATGTATACGGCAATCTTAGCCGTAACGACGTATGTAGTCCCGAGCATCAAGATTTAGCCCTTGAAGTTGCACGCGATGGCATCGTCCTTTTAAAGAACTCCGCAAATCTACTTCCACTATCTAAGTCCAAAACAAAGTCCCTTGCCGTAATAGGCCCCAATTCCAATGTATCGGAAACACTCTTAGGAAGCTACGCGGGCCCCCCGTGCAAGACAATTACTCCACTACAAGGACTAATGAATTATGTCAAGAAAACCGAATTCCATAAGGGTTGCGAAACCGTTAATTGCACCTCAATTGCCTCCAGAGAAGCGACGAGAATTGCCAGATCAGCAGATTATGTTGTACTCGTAATGGGAATCAATCAAGATTTTGAGCGCGAAGATTTGGATCGAGAAGACTTGGTACTTCCAGGTCAGCAACAGAGTCTTATCAGGAGTGTTGCAAACGCAGCTAAAAATCCGGTTATATTGGTATTGCTCTGTGGAGGCCCCGTTGATATTTCGTTTGCGAAAAATAACCCCAAGATTGGAGGTATTTTGTGGGCTGGATATCCCGGTGAAGCTGGGGGGAAAGCAATTGCAGAGATCATATTTGGTGACCACAATCCAGGAGGAAGGTTGCCTGTAACTTGGTATCCGAAAGATTTCATCAAAATACCAATGACTGATATGAGAATGAGGCCCGATCGCGCATCTGGCTATCCGGGACGAACTTATAGATTTTACCAAGGCGAAAAAGTTTATGAATTTGGCTATGGTCTTAGCTACTCAAACTATTCTTACAAATTTGTTTCTGTCGGCCAAAGCAAGCTCGACTTCAAGCCAGAAAACTCGGGAGATGTTTCAGTTTCGGATATCGGGTTCGAAACATGTGAGAAGTCAAAGTTTTCGGTTGTTGTTAGTGTTGAAAATGAAGGGGAGATGGCCGGTAAGAACTCGGTTCTGCTATTCCTAAAGCGTGACGAACCTCTTAAGGATAGTCCCACGAAACAGTTGGTCGGATTTCAGACAGTGAGATTGAATGCAAATGAGAAGGCTAATGTTGAATTTGAAATAAATCCATGTCAGCACTTTGCAAGAGCTAGTGAAGATGGAAAGATGGTGATTGAATCAGGGACTCATCATTTTATCGTAGGAGATCAGAAAGAGTATCCTATCAGCATTAAT
>gnl_Mimgu_v2.0_Migut.C00003.1
ATGGCTCTCAAATTTACAATAATATGCTCTATCATATTACTCGAAATCTTAAAGGCTCAATCAGCCAATAAACTCCCGCCATTCTCGTGCGACTCGGCCGCCACATCGACAAAGTCGTACCCGTTCTGCAACTCCGACTTGCCGATACCCGAGCGGGCCCACGACTTGATATCCCGACTCTCGTTGGACGAGAAAATCTCGCAGCTGGTCAACAAGGCGTCGGCCGTTCCGCGGCTGGGGATACCGTACTACCAGTGGTGGTCGGAGTCCCTGCATGGCGTCGCGGGGTCCACGACAGCGGACTCCGGCGTAACGTTCGACGAGACGATCAAGTCGGCGACTAGTTTTCCTCAGGTCATACTCACAGCATCTACATTCGACGAGAATCTTTGGTATCGAATTGCCAAGGTGATGGGCAAAGAAGCTAGAGCTATATACAATGAAGGGCATGCAGTAGGCATGACATTTTGGTCGCCGAACGTCAACATTTTCCGAGATCCGAGGTGGGGAAGGGGACAAGAGACACCTGGCGAAGACCCTTTTATGACAAGTAAATACGCCGTCTCGTTCGTTCGAGGAATCCAAGGCGACAGTTTCGAAGGGGGTGACCTTAGAGATGGCCATCTTCAAGCCTCCGCATGCTGCAAGCATCTCACCGCCTATGATTTGGAGAGTTGGAACGGAAATAGTCGTTTCACGTTCGACGCTCTTGTGACGAAGCAGGATATGTCGGATACATTTCAACCATCTTTTAAAAGTTGTGTGAAGGATGGTCGAGCGAGTGGGGTTATGTGTGCTTATAATTCCGTCAACGGTGTTCCAAATTGTGCTGATTATAATCTACTAACGAAAACCGTTCGTGGGGAATGGGGATTTCAAGGGTATATAGCATCGGACGATCATGCGGTCCCACATCTATACGAGATGCAAAAGTACTCCAAATCACACGAAGACGCTGTGGCCGATGTTCTCAAAGCAGGCATGGATGTCGAATGCGGCAACTATCTGGCGAATCACACAAAATCAGCAATCCAAATGGGGAAAGTGAGTGAATTTGATATAGACAGAGCCCTTCACAACCTATTCTCTGTCAGAATGAGATTAGGACTTTTCAACGGCAATCCAAGTCAACTTCCGTACGGAAACCTTAGCCATAACGACATATGTACTCACGAGCATCAAGATTTGGCGCTCGAAGTTGCACGCGATGGGATTGTCCTTTTAAAGAACTCTGCAAATCTACTTCCATTATCCAAATCCGAAACAAAATCTCTTGCAGTAATAGGCCCCAATGCCAATGTCTCGCAAACACTCTTAGGAAGCTACGCGGGCCCACCGTGCAACACGGTTACTCCACTACAAGGACTAATGAATTATGTCAGGAAAACCGAATTCCATCAGGGTTGCGAAACCATCAACTGCACCTCAATTGCCTCCAGAGAAGCGACGAGACTTGCCAAATCAGCAGATTATGTTGTACTTGTAATGGGAATCAATCAAGATTTTGAGCGCGAGGATTTGGATCGAGAAGACTTGGTACTTCCAGGTCAGCAACAAAGTCTTATCATGAGTGTTGCAAAGGCAGCTAAAAATCCGGTTATATTGGTATTGCTCTGTGGAGGCCCTGTTGATATTTCGTTCGCGAAACATAATCCTAAAATCGGGAGTATTTTGTGGACCGGATATCCCGGTGAAGCTGGAGGAAGAGCTATTGCCGAGATTATATTTGGTGACCACAATCCAGGGGGAAGGCTGCCTATGACTTGGTATCCGAAAGATTTCATCAAAATACCAATGACTGATATGAGAATGAGGTCCGATCCTTTATCCGGCTACCCGGGACGAACGTACAGATTTTATCAAGGCGAAAAAGTTTATGAGTTCGGCTATGGTCTTAGCTACTCAAATTATTCATACAAATTTATTAACGTTGGCAAAAACAATCTCGATGTCAAGAGATTATCGACCGCAAAGAGGCTTAAAAGACCGTACGAAATTCCAGTTTCGGATATTGGCTTCGAAAAATGCGAGAACGCAAAGTTTTCGGTTATTGTTAGCGTAGAAAATGAAGGGGAGATGGCCGGTAAGAACTCGGTTCTGTTATTTGTAAGGCGCGACGAAGCCGTTAAGGGTAGTCCAGTGAAACAGTTGGTCGGATTTCAGACAGTGAGATTAAATGCAAATGAAAAGGCTAATGTTGAATTTGAAATAAATCCATGCGAGCATTTTAGTAGTGCTAGTGAAGATGGGACAATGGTGATTCAATCAGGGACACATTACTTAGTTGTAGGAGATCAAGAATATCCTATCCTGCCAGCACAAATATTTGACAACAGCTGGCACTTCTTT
>gnl_Mimgu_v2.0_Migut.C00235.1
ATGTACAATGAAGGGCAAGTAAAAGGGATGACATTTTGGGCACCAAATGTAAATATTTTTAGGGATCCAAGGTGGGGTAGGGGCCACGAGACACCTGGCGAGGACCCATTGGTAGCTGGAAAATATGCAGTAGCATTTGTTAGGGGAATTCAGGGGGACATTTATAATTATGGTAAAGTTGAGGGACGGCAAATAAATAACGGCCATCTTCAGGCCTCTGCTTGCTGCAAACATTTCACTGCCTATGATTTGGACAGCTGGAAAGGCGTTAGCCGCTTCGGTTTTGATGCCAAGGTGACAAAGCAAGATTTGGCGGACACATATCAGCCACCTTTTAAGAGCTGTATCCAAGAAGGGAGAGCGAGCGGGATTATGTGCGCGTACAATCGGGTGAATGGTGTTCCGAATTGCGCCGATTACGACCTTCTTACGAAAACCGCGCGTGGAGAATGGGGTTTTCATGGGTACATTACGTCTGATTGTGATGCGGTGTCTATCATTCGTGATAATCACAAGTATGCAAGATTACCGGAAGATGCTGTTGCGGATGTACTCAAAGCTGGCATGGACGTAAACTGCGGCACATACTTAAAGAACTACACGAAATCCGCAATCCAACAGAAAAAAGTTCGAGAGTCTGATATCGACAGAGCCCTTCACAACCTATTCTCCGTCCGAATGAGATTAGGTCTATTCAACGGAAACCCGAACAAAAATATATTCGGCCAAATCGGTCCAAACCAAGTTTGCACACAACAACACCAACAACTAGCTCTCGAGTCTGCAAGAAATGGGATCGTCCTATTAAAAAACTCCGCTAATCTTCTCCCGTTTCCCAAAAAAACTGCCACCTTAGCCGTTATAGGACCCAATGCCAACAACGCCCACGCACTTCTCGGAAATTACGAAGGACCCCCTTGCAAATCTGTAGAAATCTTTAAAGCCCTCCAGGGGTACGCATCGAACGTGTTGTACCATAACGGATGCAATGACATGGGTTGTACATTTGCTGATATCGGGAGTGCCGTGGGGACCGCGAAGAAGGCGGATTATGTGGTTTTGGTGATGGGGTTGGATCAGAGTCAGGAGAGGGAGGATCACGATCGTGTGGACCTCGTGCTGCCAGGTCAGCAGGAGGGATTAATCCGAGCCGTTGCTGCGGCTTCGAAGAAGCCTGTGGTTCTCGTGTTGGTTTGTGGTGGGCCCGTTGATGTTTCTTTCGCGAAGGGTGACCCGAAAATTGGGAGTATTTTGTGGGCTGGATATCCGGGTGAAGCTGGTGGGGTTGCATTGTCGGAAATCTTATTTGGTGAACATAATCCAGGAGGGAAACTACCCGTAACTTGGTATCCAAAGGATTTCATAAGAGTACCGATGACCGACATGAGAATGAGGCCCGATCCATCGTCCAGATATCCGGGCCGTACATATCGTTTCTACAACGGTCCAAAAGTGTTCGAGTTCGGCTACGGCCTTAGCTACACAAAATACTCCTACGAATTCATGCCTTCAACTCCCAACACCATCCACTTAAACCAATTAACGCCAAATTCTCATCAAGCGACCGACGAAACTTCAATAATCCGTTCGTTGTCCGTCTCCGAAATCGGGACGCACAATTGTGAAAAGTTGAAGTTCTCAACACACGTCGGGGTCGAAAACACGGGAAATATGACAGGAAAGCACCCGGTTCTACTTTTCGTCAGGCACGAGACGACGAGCAATATTAACGGAAGGCCTTCGAAAGAGTTGGTGGGATTCGAGAGTGTGAGCTTAGACGCAAGAGAGAGAGCCGAAATCGAATTCGTATTGGACCCGTGCGAGAATCTTAGCACGGCTAATGAAGATGGTGTTATGGTTATAGAAGAGGGGTATAGGTACTTAGTGGTAGAAGATAAAGAGTATGCTATCAATGTTGTACTT
>gnl_Mimgu_v2.0_Migut.C00237.1
ATGGCTCTCATAGCTGCAATCATATGCTCTACCATGCTTGTAAGTATCAATGCTCATATTGCTCAATCAACTCATCATAAACAACCACTCCCACCATTTTCTTGTGACTCCACAAATCCATCTACAAAGTCGTACCCGTTCTGCAACGTCGATTTGCCGATCGAAAAACGGGCCCACGACTTGGTCTCACGCCTCACGTTAGACGAGAAAATCTCGCAGCTTGTAAATAAGGCTTCGGCCGTTCCACGGCTAGGAATACCGTACTACCAATGGTGGTCGGAGGCTCTGCATGGAGTTGCCATGGCCACCGGAGTCGAAAACGGCTTCGCCTTCAACGGGACTATTCGCGCCGCCACTAGCTTTCCGCAAGTTATACTCACCGCGGCTACATTTGATGAAAATCTCTGGTATCAAATTGGCAAGGTGATCGGAGCGGAGGCTCGAGCAATATACAATGAAGGGGAGGCAATAGGCATGACATTGTGGTCACCAAACATTAACATTTTCCGAGATCCGAGGTGGGGAAGGGGACAAGAGACACCTGGCGAAGACCCTTTCATGACAAGTAAATACGCCGTCTCGTTTGTTCGCGGAATCCAAGGCGACAGTTTCGAAGGCGGCCAACTCAAAGACGGCCGTTTACAAGCCTCTGCGTGCTGCAAGCATTTCACCGCCTATGATTTGGAGAGTTGGAACGGAAACAACCGTTTCACGTTCAACGCTCACGTGACAAAGCAGGATATGGCAGATACGTATCAGCCACCGTTCAAAAGCTGTGTAGAACAAGGTCGAGCGAGCGGGGTTATGTGCGCTTATAATCTTGTAAACGGTGTTCCTAATTGCGCCGATTACGATCTATTAACGAAAACTGCTCGTGGCGAATGGGGATTCCAAGGGTATATAGTATCCGATTGTGACGCAGTCTCACTTATTTACGAGAAACAGAATTACTCAAAATCGCACGAAGATGCTGTGGCAGATGTGCTTAAAGCCGGTATGGATGTCAACTGCGGCAGCTATTTGGCGGAGCACACAAAATCGGCAATCGAGAAAGGAAAAGTGTCGGAATCTGATATAGACAGAGCCCTTTACAACCTCTTCACCGTTCGGATGAGATTAGGACTTTTCAACGGCAATCCAAGGAAACTTCCTTACGGAAACCTTAGACGTAAAGACGTCTGTTCTCACAAGCATCAAAATTTAGCCCTTGAAGTTGCACGTGATGGCATTGTCCTTTTAAAGAACTCCGCAAATCTACTTCCACTATCCAAGTCGGAAACAAAATCTCTTGCAGTAATAGGCCCCAACGCAAACGACTCGAGAACACTAGTAGGAAACTACGCGGGCCCGCCTTGCAAAACCATTACTCCGCTACAAGGACTAATGAAATATATCAAGAAAACAAAGTTCCACCCGGGATGCAATAGCGTAAATTGTACCTCAATTGCCTCGAGAGAAGTTATAAAGTTATCGAAATCAGCGGATTATGTGGTTCTCGTAATGGGAATCAATCAAGATCACGAGCGCGAAGAGCTTGACCGAGAAGACTTGGTACTTCCAGGTCAACAACAAGATCTTGTAATGAGGGTGGCCGAGGCTGCTAAAAATCCGATTATATTGGTATTACTTTGTGGAGGCCCCGTTGATATTTCGTTCGCGAAAGATAATTCAAAAATCGGGAGTATTTTGTGGGCTGGATATCCCGGTGAAGCAGGGGGGAAAGCGATTGCAGAGATCGTGTTTGGTGACCATAATCCAGGAGGAAGGCTTCCTATGACTTGGTATCCAAAAGATTTCGTCAAAGTACCGATGACTGATATGAGAATGAGGCCCGATCCTTCGTCTGGATATCCGGGACGAACTTATAGATTCTACCAAGGCGAAAAAGTGTTTGAGTTTGGATATGGTCTTAGCTACTCAAACTATTCTTACAAATTTATCTCTAGTAGTAAAATCAAACTCGATTTCAAGAAATCATCCGTTGGTAGTAGGGTTGGAAACTTGGGCGACATTTCGGTTTCGGACATTGGTTTGGAATCATGTGAGAAGGCAAAATTTTCGGTTATTGTACGTGTTGAAAATGAAGGGAATATGGCCGGTAAGCATCCGGTTTTGCTATTCCTAAGACACGATCAAGGTAAACAGTTGGTCGGATTTCAGACAGTTAAGTTGGGTGCAAAGGAGAAGGCTAATGTTGAGTTTCGGGTAAATCCATGTGAGCAGTTTAGTAGAGCTATTGAAGATGGAACAATGGTGATTGGATCGGGGCTCCAACATTTGGTTGTAGGAGATCAAGAGTTTCCTATTAGCACAAATGTT
>gnl_Mimgu_v2.0_Migut.C00001.1
AAGATGGCTCTCAAAAATGCAATGATATTATTATGCTCTATATTGCTCCCCATCTTCTTCAATGCTGAATTATCAGCTGATTCTAATAAACAGCCACTCCCACCATTCTCTTGTGACTCCACAAATCCATCCACAAAGTCGTACCCGTTCTGCAACGTTGATTTGCCGATCGAAAAACGGGCCCGCGACTTGGTATCTCGACTCTCATTGGACGAGAAAATATCACAGCTTGTGAACGAGGCGTCGGCCGTACCGAGACTAGGAATACCGTACTACCAGTGGTGGTCGGAAGCTCTGCATGGAGTCGGCGGCTCTACGCCAGCACAATCCGGTGTTTCGTTCAACGGGACTATCAACGCGGCAACTAGTTTCCCTCAAGTTATACTCACCGCAGCTACATTTGATGCAAACCTTTGGTATCGAATGGCCAAGGTGATGGGCACAGAAGCTAGAGCTCTATACAATGAAGGGCAGGTAACAGGCATGACATTTTTTTCGCCAAACATCAACATTTTTCGAGATCCGAGGTGGGGAAGGGGACAAGAGACACCTGGCGAAGACCCTTTTCTTACAAGCAAATATGCTGTCTCGTATGTTCGAGGAATCCAAGGCGACAGTTTCGAAGGCGGTGATCTCAAAGACGGCCGTTTACAAGCCTCTGCATGCTGCAAGCATCTCACCGCTTACGATTTAGAGAGTTGGAACGGAAATAGTCGTTTTACATTCAATGCTCGCGTGACAAAGCAGGATATGGTAGATACATATCAGCTACCTTTCAAGAGTTGTGTACAAGAAGGGCAAGCGAGCGGGATATTGTGCGCTTATAATTTTGTAAATGGTGTTCCAAATTGTGTTGATTATGATCTATTAACGAAAACTGTTCGTGGCGAATGGGGATTCCAAGGGTATATAACATCGGATTTTCATGCGGTCGAGCATCTTTATGAGAAGCAAAATTACTCCAAAACAACTGAAGATGCTGTGGCGGACGTTCTCAAAGCAGGCATGGATGTCGAATGCGGCTCCTATTTGGCGAATCACACAAAATCAGCAGTCGAAAAGGGAAAAGTGTCTGAATCTGATGATATAGACAGAGCCCTTTATAATCTCTTCACTGTTAGAATGAGATTAGGACTTTTCAATGGAAATCCAAGTGAACTTCCTTACGGCAATCTTAGCCGCAACGACGTATGTAGTCGCGAGCATCAAGATTTGGCACTCGAAGTTGCACGTGACGGGATTGTCCTTTTAAAGAACTCTGCGAATCTTCTTCCACTATCCAAATCCGAAATAAAATCGCTTGCGGTAATAGGCCCAAATGCCAATGTCTCCGATACACTCTTAGGAAACTACGCAGGTCCCCCTTGCAAGACAGTTACTCCACTACAAGGACTAATGAATTATGTCAAGAATATTGAATACCATGAGGGTTGTGAAACGATCAACTGCACATCGATTTCCTCAATAAAAGTTGTAAAAGAACTATCAAAATCAGCAGATTATGTGGTTCTGGTAATGGGACTTAATCAAGATCGAGAAGGCGAAGATTTGGATCGAGAAGACTTGGTACTACCAGGTCAGCAGCAACGTCTTATTACGATTGTTGCAAAGGCAGCTAAAAATCCGGTTATATTGGTATTGCTTTGTGGAGGTCCTGTTGATATTTCGTTTGCGAAAGGTAATCCAAAGATTGGGAGTATATTGTGGGCTGGATATCCGGGTGGAGCCGGAGGAAAAGCAATTGCTGAGATCATATTTGGTGATCACAATCCAGGTATATTTCTTCATGAAACAATTTTTTTTAATGAG
>gnl_Mimgu_v2.0_Migut.C00240.1
ATGGATCTCATAGCTGCAATAATAATATTCTCTCTCATGCTTGCCAATACCATCACTGCTCAACAGCCACTCCCACCATTCTCATGTGAGTCCTCCACCAATCCATCAACAAAGTCGTATCCATTCTGCAACGTCGGTTTGCCGATCGGAAAACGGGCCCACGATCTAATCGCGCGCCTCACCCTAGACGAGAAAATCTCGCAGCTGGTGAACAAGGCGTCGGCCATTCCAAGGCTAGGAATACCCTACTACCAGTGGTGGTCGGAGGCTCTGCATGGAGTTGCGGTCGCGTTTGGTGTCGAAAACGGGGTCTCGTTTAAAGGGAATATCCGAGCGGCGACTAGCTTTCCGCAAGTTATACTCACTGCAGCTACATTTGATGCGAATCTTTGGTACCGAGTAGCCAAGGTAATCGGAACGGAGGCTCGAGCAATATACAATGAAGGAGAGGCAATAGGCATGACATTTTGGTCACCAAATATCAACATTTTCCGAGATCCGAGGTGGGGAAGGGGACAAGAGACACCTGGCGAAGACCCTTTTCTTACAAGTAAATATGCCGTCTCGTTTGTTCGTGGAATCCAAGGCGACAGTTTCGAAGGGGGTGACCTCAAAGACGGACGTCTTCAAGTCTCTGCATGCTGCAAACATCTCACCGCTTACGATTTGGATCACTGGAAAGAAGTCGATCGCTTTACGTTTGATGCTCATGTTACAAAGCAGGATATGGCAGATACATATCAGCCGCCTTTCAAAAGTTGTGTAGAACAAGGGCGAGCGAGCGGGATTATGTGTGCTTATAATCTTGTAAACGGTGTTCCTAATTGTGCCGATTACGATCTATTAACGAAAACCGCTCGTGGCGAATGGGGATTCCAAGGATATATCACTTCGGATTGTGACGCAGTCTCGCTTCTATATGAGAAGCAAAAATATTCGAAATCGCATGAAGACGCCGTGGCAGATGTGCTTAAAGCCGGTATGGATGTTAATTGCGGCGACTATCTGGCGAATCACACAAAATCAGCAGTCGAAAAGGGAAAAGTGTCGGAATCTGATATAGACAGAGCCCTTTACAACCTCTTCTCTGTCAGAATGAGATTAGGACTTTTCAACGGCAATCCTAGTCAACTTCTGTACGGCGATCTTAGCCGTAATGACATATGTACCCCTGAGCATCAAGACTTGGCACTCGAAGTTGCACGTGATGGCATTGTCCTTTTAAAGAACTCTGCAAACCTACTTCCACTATCTAAGTCCCAAACGAAATCTCTTGCGGTAATAGGGCCTAATGCCAACGTCTCGAAAACACTCGTAGGAAACTACGCGGGGCCACCTTGCAAAACCATTACTCCGCTACAAGGACTAACGGATTATATCGAAAAAATAAAATTCCATGAGGGTTGTGAAAACATCAATTGCACGATAAATGCCAAAAGCAAAGCTGTGAAACTTGCGAAATCGGCAGATCATGTCGTTTTAGTAATGGGACTCAATCAAGAGGAAGAGAGTGAAGATCGTGACAGAGAAGAATTGGTACTCCCGGGCGAGCAACAAAGTTTTATCATGAGCGTTTCGGAGGCCGCTAAAAAGCCCGTTGTGTTAGTATTGCTCTGTGGAGGTCCCGTTGATATTTCATTCGCGAAAAATAACCCCAAGATCGGAAGTATTCTTTGGGCCGGATATCCCGGTGAAGCAGGGGGGAAAGCAATTGCAGAGATCATATTTGGTGACCACAATCCAGGAGGAAGGCTTCCATTAACTTGGTATCCGAAAGATTTCATCAAAATACCAATGACTGATATGAGAATGAGGCCCGATCCTTCGTCAGGATATCCGGGACGAACTTACAGATTTTACCAAGGCGAGAAAGTTTATGAATTTGGCTATGGTCTTAGCTACTCGAACTATTCTTACAAGTTTGTTTCCGTCGGTCAAAGTAAGCTCGACTTCAAGAACTATATTTTAGTTTCGGACATTAGCTCGAAGTCATGTGAAAATGCAAAGTTTTCAGCTATTGTTAGTGTTGAGAATGAAGGGAGTATGGCCGGTAAGCACTCGGTTCTGATATTCGTAAGGCACGATGAAGCTGGTAATAGGAGTCGTCCCATGAAACAGTTGGTCGGGTTTCAGATAGTGAGATTGAATGCAAAGGAGAAGACTAATGTCGAATTTGAAATAAATCCATGTCAGCATTTCACAAGAGCCAGTGAAGATGGAACAATGATTATTGAATCTGGAGTTCAATATTTGGTTGTAGGAGATCAAGAGTATCCTTTCAGCACTAACATT
>gnl_Mimgu_v2.0_Migut.C00008.1
ATGAGGGATCAATATTTCATCCATAAAATTGCTCTCATAGCATCAATAATATGCTCTACCCTTCTTGTAAATATAAATTGCTCTCACAAACAGCCACTCCCGCCGTTCTCTTGCGACGCGTCCGATCCATCGACAAAGTCATACCGGTTCTGCAACGTCGATTTGCCGATCGGAAAACGGGCCCACGACTTAATCACGCGCCTAACCTTAGACGAGAAAATATCTCAGCTCGTGAGTAAGGCGTCGGCCATTCCGAGGCTAGGGATACCGTACTACGAGTGGTGGTCGGAGGCTCTGCATGGAGTCGCCGGTGCGTTTTCGGTGGAAACCGGGATCGCATTCAACGGGACTATACGGGCGGCAACGAGTTTTCCGCAAGTTATACTCACTGCAGCTACATTCGACGAGAAACTTTGGTATCGAATCGCCAAGGTGATCGGAACGGAGGCTCGAGCAATATACAACGAAGGAGAGTCAATAGGGATGACATTTTGGTCACCAAATATCAACATTTTCCGAGACCCGAGGTGGGGAAGGGGACAAGAGACACCTGGCGAAGACCCTTTTCTTACAAGTAAATACGCCGTCTCCTTCGTTCGAGGAATCCAAGGCGACAGTTTCGAAGGCGGTGACCTCAAAGACGGCCATCTTCTAGCTTCCGCATGTTGCAAGCATCTCACCGCCTATGATTTGGAGAGTTGGGATGGAAATAACCGATTTACGTTCAACGCTCACGTCACAAAGCAGGATATGGCAGATACATATCAGCCGCCTTTCAAAAGTTGTGTCGAAAAAGGCCGATCTAGTGGGATTATGTGTGCTTATAATCTCGTAAATGGTGTTCCCAATTGTGCGGATTACGATCTACTAACGAAAACCGCTCGTGGCAAATGGGGATTCAAAGGGTATATAACATCCGATTGTGACGCGGTCTCTCTAATTTACGAGAAACAACATTACGCAAAATCGCCCGAAGAGGTTGTGGCTGATGTTCTCAAAGCAGGAATGGATGTTAATTGCGGCGACTATCTAGCAAATCACACAAAATCAGCAGTCGAGAAGGGGAAAGTGTCGGAATCTGATATAGACAGAGCCCTTCACAACCTCTTCTCTGTCAGAATGAGATTAGGACTTTTCAACGGTAATCCAAGTGAACTTCCTTACGGCAACCTTAGCCGTAACAACATATGTACTCGCAAGCATCAAGATTTGGCACTCGAAGTTGCACGTGACGGGATTGTCCTTTTAAAGAACTCCGCGAATCTTCTTCCACTATCCAAATCCAAAACAGAATCGCTTGCGGTAATAGGCCCCAATGCCAATGTCTCGAAAACACTCTTGGGAAACTATGCAGGCCGCCCTTGCAAAACCATTACTCCACTACAAGGACTAACGAATTATGTCGAGAGAATTGGATTCCACAAGGGCTGCGAAACAATCAACTGCACATCGATTGACTCAAGTGAAGCCGTGAGAATCGCGGAGTCGGCTGATTATGTGGTTCTGGTAATGGGACTGAATCAAGATCGCGAGCGCGAAGAGCTTGATCGAGAAGACTTGGTACTCCCGGGCAAGCAACAAAAGCTCATCAAGCGCGTTGCAAAGGCTGCTAAAAGGCCGGTTATATTGGTATTGCTCTGTGGAGGTCCCGTTGATATTTCGTTTGCAAAAAATAACCGGAAGATCGGAGGTATTTTGTGGGCTGGATATCCCGGTGAAGCAGGGGGGAAAGCAATTGCAGAGATCATATTTGGTGATCATAATCCAGGAGGAAGGCTGCCTATAACTTGGTATCCGAAAGATTTCATCGAAGTACCAATGACTGATATGAGAATGAGGCCCGACCCATGGTCTGGCTTTCCCGGGCGAACATATAGATTTTACCAAGGCGAAAAGGTTTTCGAATTCGGCTACGGTCTTAGCTACTCAAAATTTTCTTACAAGTTTGTTTATGTCAGCCGAAGCAAGCTCGATCTCAAGAGATTATCAACCACAGAAAGAAACCCAGAATACGTTCCGGTTTCGGATATTATTACAAAGTCATGTGAGGAGGCGAAGTTTTTAGCTATTGTTAGCGTTAAGAATGAAGGTGATATGGCCGGTAAACACTCGGTTTTGCTATTCGTAAGGCACGATGAAGCTGGTAATGGGAGTCCCGTGAAACAGTTGGTCGGGTTTCAGACAGTGAGGTTGAACGCAAAGGAGAAGACTAATGTCGAATTTGAAATAAATCCATGTCAGCACTTTGCAAGAGCTAGTGAAGATGGAACAATGGTTATTGAATCGGGGGCTCGTCGCTTAACCGTAGGAGATCGTGAAGAGTATCGATTCAGCGTAATTTTT
>gnl_Mimgu_v2.0_Migut.C00241.1
ATGTACAATGAAGGGCAAGTAAAAGGGATGACATTTTGGGCACCAAATGTAAATATTTTTAGGGATCCAAGGTGGGGTAGGGGCCACGAGACACCTGGCGAGGACCCATTGGTAGCTGGAAAATATGCAGTAGCATTTGTTAGGGGAATTCAGGGGGACATTTATAATTATGGTAAAGTTGAGGGACGGCAAATAAATAACGGCCATCTTCAGGCCTCTGCTTGCTGCAAACACTTCACTGCCTATGATTTGGACAGCTGGAAAGGCGTTAGTCGCTTCGGTTTTGATGCTAAGGTGACAAAGCAAGATTTGGCGGACACATATCAGCCACCTTTTAAGAGCTGTATCCAAGAAGGGAGAGCGAGCGGGATAATGTGCGCGTACAATCGAGTGAACGGTGTTCCGAATTGCGCCGACTACGACCTTCTTACGAAAACCGCGCGTGGAGAATGGGGTTTTCATGGGTACATTACGTCTGATTGTGATGCGGTGTCTATCATTCGTGATAATCACAAGTATGCAAGATTACCGGAAGATGCTGTTGCAGATGTACTCAAAGCTGGCATGGACGTAAACTGCGGCACATACTTAAAGAACTACACGAAATCCGCAATCCAACAGAAAAAAGTGCGAGAATCCGATATCGACCGAGCCCTCCACAACCTATTCTCCGTCCGAATGAGATTAGGTTTATTCAACGGAAACCCGAACAAAAATATCTTCGGCCAAATCGGCCCAAACCAAGTCTGCACACAACAACACCAACAACTAGCTCTCGAAACCGCAAGAAACGGGATCGTCCTACTAAAAAACTCCGCTAATCTTCTCCCGTTTCCCAAAAAAACCGCTACCTTAGCCGTTATAGGACCCAATGCCAACAACGCCCACGCACTTCTCGGAAATTACGAAGGACCCCCTTGCAAATCTGTAGAAATCTTTAAAGCCCTCCAGGGGTACGCATCGAACGTGTTGTACCATAACGGATGCAACGACGTGGGTTGTACATTTGCTGATATCGGGAGTGCCGTGGGGACCGCGAAGAAGGCGGATTATGTGGTTTTGGTGATGGGGTTGGATCAAAGTCAGGAGAGGGAAGACCACGATCGTGTGGACCTGGTGCTGCCAGGTCAGCAGGAGGGATTAATCAGAGCCGTTGCTGCGGCTTCGAGGAAGCCTGTGGTTCTCGTGTTGGTTTGTGGTGGGCCGGTTGATGTTTCTTTTGCGAAGGGTGACCCGAAAATCGGGAGTATTTTGTGGGCTGGATATCCGGGTGAAGCTGGTGGGGTTGCACTTTCTGAAATCTTATTTGGTGAACATAATCCAGGAGGGAAATTACCCGTAACTTGGTATCCAAAGGATTTCATCGGAGTACCAATGACGGACATGAGAATGAGGCCCGATCCATCGTCTAGATATCCGGGCCGTACTTATCGTTTCTACAACGGTCCAAAAGTGTTCGAGTTCGGCTACGGCCTTAGCTACACAAAATATTCCTACGAATTCATGCCTTCAACTCCCAACACCATCCACTTAAACCAACTAACGCCAAATTCCCATCAAGCAACCGACGAAACTTCAATAATCCGTTCGTTGTCCGTTTCCGAAATCGGGACGCACAATTGTGAAAAGTTGAAGTTCTCAACACACGTCAGGGTCGAAAACATGGGGAATATGACGGGAAAGCACCCGGTTCTACTTTTCGTCAGGCACGAGACGACGAGCAATATCAATGGAAGGCCTACGAAAGAGTTGGTGGGATTCGAGAGTGTGAGCTTAGACGCAAGAGAAAAAGCCGAAATCGAATTCGTATTGGACCCGTGCGAGAATCTTAGCACGGCTAACGAAGATGGTGTTATGGTTATAGAAGAGGGATATAGGTACTTAGTGGTAGATGATAAAGAGTATGCTATCAATGTTGTACTT
>gnl_Mimgu_v2.0_Migut.C00238.1
ATGAAACTCAGCTCCGCCGCCGCCGTTCTCCTCCTCCTCCTCCTCCGCCTCGCCGACTCAGCTCCGCCGCCGTTCTCGTGCGACGCCTCCGACCCGAAAACGCAAACGTTCGGATTCTGCAAAGCTAATCTGCCAATCGACGAAAGAGTACATGATCTGATTACGCGGCTGACGATTGACGAGAAGATATCTCAGCTGGTGAATTCAGCTCCGGCGATCCCACGGCTCGGTATCTCCGCCTACGAGTGGTGGTCGGAGGCGTTGCACGGTGTCTCCGGCTATGGACTTGGCGTTAGTTTTAATGGAACAATTAAGGGCGCCACCAGTTTCCCGCAAGTCATTCTTTCTGCTTCCACCTTTGATTCCAATCTTTGGTACCGCATTGGTCAGGCTATTGGGAAAGAGGCACGAGCGATGTACAACCAAGGGCAAGTGAAAGGGATGGCATTTTGGGCACCAAATGTAAATATTTTTAGGGATCCAAGGTGGGGTAGGGGCCACGAGACACCTGGCGAAGACCCATTGGTTGCTGGGAAATATGCAGTGGCGTTTGTGAGGGGAATTCAGGGTGACAATTACAATAATGATAAAGTTGAGGGGCAGGAAAACAATAACGGCATTCTTCAGGCCTCTGCCTGCTGCAAACATTTCACCGCCTATGATTTGGACAACTGGAAAGGCGTTAGTCGCTTGGGTTTTGATGCCAAGGTGACGAAGCAAGATTTGGCAGACACATATCAGCCACCTTTTAAGAGCTGCATCCAAGAAGGGAGAGCGAGCGGGATTATGTGCGCGTACAATAGGGTGAATGGTGTTCCGAATTGCGCCGACTACGACCTTCTTACGAAAACCGCGCGTGGAGAATGGGGTTTTCAAGGGTACATTGTGTCTGACTGCAATGCAGTTGCTGTCATTCATGATGTCCATAAGTATGCAAAATTACCAGAAGATGCTGTAGCAGATGTACTCAAGGCTGGCATGGATGTCGACTGCGGTTCGTACTTATCGACCTACACAAAATCAGCACTCGAGCAGAAAAAAATGCTCGAATCCGATATAGACAGAGCCCTTCACAATTTATTCTCGGTCCAAATGAGATTAGGCTTCTTCAACGGAAATCCAAACACACAACCGTTCGGCAAAATCGGGCCCGATCAAGCATGCACGCAAGAGCACCAACAACTCGCCCTCGAAGCCGCGCATAACGGCATCGTTCTCCTAAAGAACTCCAACAACCGTCTCCCGTTGTCCAAAACCTCCTCACTAGCCGTTATAGGCCCAAATGCCAACAACGCCTACGTACTTCTCGGAAACTACGAGGGGCGCCCTTGTAAATCCGTAGAAGTCTTCAGAGCTATCCAAAGCTACGCACCGAACGCCTCGTACGAAGGCGGCTGCAAAGATGTGAACTGCGCGGTCGCTGATGTGGCGAGTGCCGTTCGAACGGCGAAGGACGCGGACGATGTGGTTCTGGTGATGGGGTTGAATTACAGCCTTGAGACGGAGGATCACGATCGTGTGGACCTGGTGCTGCCAGGTCAGCAGGAGGGGTTAATCAGAGCCGTTGCTGCGGCTTCCAAGAAGCCCGTGGTTCTTGTTTTGATCTGCGGTGGGCCCGTCGATGTTTCTTTTGCGAAAGATGATCCGAAAATAGGGAGCATTTTGTGGGCGGGATATCCGGGTGAAGCTGGTGGGATTGCACTAGCTGATATCTTGTATGGTCAACACAATCCCGGAGGGAAACTACCCGTAACTTGGTATCCAAAGGATTTCATCAAAGTACCAATGACTGATATGAGAATGAGGCCCGATCCTTCGTCGGGATATCCGGGACGTACTTACCGTTTCTACAACGGACCAAAAGTGTTCGAATTTGGCTATGGACTCAGCTACACAACACATTCCTACGAATTCATATCGTCAACTCCCAACACTCTCCACTTAAACCAATTAACCCCGACTTCTCAAACAACCAACGAAACAAATTCATTGTCCGTTTCCAAGATTGGGGCAAATAATTGTGAAAAGTTGAAGTTCTCGACACACGTGGGAGTAAAAAACACGGGGAATATGCCAGGAAAGCACCCGGTTCTAATTTTCGTTAGGCACGAAAGGAATAGCAATATTACCGGAAGGCCTTTGAAACAATTGGTCGGATTTGAGAGTGTGAGCTTAAATGCTGGAGAAAGTGGTGAGATCGAATTCGTATTGGATCCGTGCGAGCATCTTAGCACGGCTAACGAAGATGGTGACATGGTGATTGAAGAGGGATATAGATACTTAGTTGTAGAAGATAAAGAGTATTCGATCAATATCGTACTT
>gnl_Mimgu_v2.0_Migut.C00002.1
ATGGCTCTCAAAAATGCAATGATATTATTATGCTCTATATTGCTCCCCATCTTCTTCAATGCTGAATTATCAGCTGATTCTAATAAACAGCCACTCCCACCATTCTCTTGTGACTCCACAAATCCATCCACAAAGTCGTACCCGTTCTGCAACGTTGATTTGCCGATCGAAAAACGGGCCCGCGACTTGGTATCTCGACTCTCATTGGACGAGAAAATATCACAGCTTGTGAACGAGGCGTCGGCCGTACCGAGACTAGGAATACCGTACTACCAGTGGTGGTCGGAAGCTCTGCATGGAGTCGGCGGCTCTACGCCAGCACAATCCGGTGTTTCGTTCAACGGGACTATCAACGCGGCAACTAGTTTCCCTCAAGTTATACTCACCGCAGCTACATTTGATGCAAACCTTTGGTATCGAATGGCCAAGGTGATGGGCACAGAAGCTAGAGCTCTATACAATGAAGGGCAGGTAACAGGCATGACATTTTTTTCGCCAAACATCAACATTTTTCGAGATCCGAGGTGGGGAAGGGGACAAGAGACACCTGGCGAAGACCCTTTTCTTACAAGCAAATATGCTGTCTCGTATGTTCGAGGAATCCAAGGCGACAGTTTCGAAGGCGGTGATCTCAAAGACGGCCGTTTACAAGCCTCTGCATGCTGCAAGCATCTCACCGCTTACGATTTAGAGAGTTGGAACGGAAATAGTCGTTTTACATTCAATGCTCGCGTGACAAAGCAGGATATGGTAGATACATATCAGCTACCTTTCAAGAGTTGTGTACAAGAAGGGCAAGCGAGCGGGATATTGTGCGCTTATAATTTTGTAAATGGTGTTCCAAATTGTGTTGATTATGATCTATTAACGAAAACTGTTCGTGGCGAATGGGGATTCCAAGGGTATATAACATCGGATTTTCATGCGGTCGAGCATCTTTATGAGAAGCAAAATTACTCCAAAACAACTGAAGATGCTGTGGCGGACGTTCTCAAAGCAGGCATGGATGTCGAATGCGGCTCCTATTTGGCGAATCACACAAAATCAGCAGTCGAAAAGGGAAAAGTGTCTGAATCTGATGATATAGACAGAGCCCTTTATAATCTCTTCACTGTTAGAATGAGATTAGGACTTTTCAATGGAAATCCAAGTGAACTTCCTTACGGCAATCTTAGCCGCAACGACGTATGTAGTCGCGAGCATCAAGATTTGGCACTCGAAGTTGCACGTGACGGGATTGTCCTTTTAAAGAACTCTGCGAATCTTCTTCCACTATCCAAATCCGAAATAAAATCGCTTGCGGTAATAGGCCCAAATGCCAATGTCTCCGATACACTCTTAGGAAACTACGCAGGTCCCCCTTGCAAGACAGTTACTCCACTACAAGGACTAATGAATTATGTCAAGAATATTGAATACCGTGAGGGTTGTGAAACGATCAACTGCACATCGATTTCCTCAATAAAAGTTGTAAAAGAACTATCAAAATCAGCAGATTATGTGGTTCTGGTAATGGGACTTAATCAAGATCGAGAAGGCGAAGATTTGGATCGAGAAGACTTGGTACTACCAGGTCAGCAGCAACGTCTTATTACGATTGTTGCAAAGGCAGCTAAAAATCCGGTTATATTGGTATTGCTTTGTGGAGGTCCTGTTGATATTTCGTTTGCGAAAGGTAATCCAAAGATTGGGAGTATATTGTGGGCTGGATATCCGGGTGGAGCCGGAGGAAAAGCAATTGCTGAGATCATATTTGGTGATCACAATCCAGGAGGAAGGCTACCTGTGACATGGTATCCAAAAGATTTCATCAAAATACCAATGACTGATATGAGAATGAGGCCCGATACTTCGTCTGGATATCCTGGACGAACATACAAATTTTATCAAGGTGAAAAAGTTTATGAATTTGGCTATGGTCTTAGCTACTCAACCTATTCTTACAAATTTGTTTCAGTTAGTGAAAGCAAGCTTAAAAACTTGGGCAATATACTAGTTTCTAATATTGGCTCGGAATTATGTGAGAGGGCAAAGTTTCTAGTTATTGTCAGTGTTGAAAATGATGGGCGTATGGCCGGTAAGCATCCGGTTCTATTATTTCTAAGACGGGATAAAGCGGTTAAAGGTAGTCCCGTGAAACAGTTGGTTGGATTTCAGACATTGAAGTTGAATGCAGACGAAAAGGCTAATGTTGAATTTGAAATAAATCCATGCGAGCACTTTAGTACAGCTAGTGAAGATGGAACAATGTTGATTGATGATTCAGGGCTGCAATATTTGGTTGTCGGAGATCAAGAGTATCCTATGCTT
>gnl_Mimgu_v2.0_Migut.C00006.1
ATGGCTCTCAAATTTACAATAATATCCTCTATCATATTACTTGAAATCTTAAAGGCTCAATCAGCCAATAAACTCCCGCCATTCTCGTGCGACTCAGCCGTCACATCGACAAAGTCGTTCCCGTTCTGCAACTCCGATTTGCCGATACACGAGCGGGCCCGCGACTTGATATCCCGACTCTCGTTGGACGAGAAAATCTCGCAGCTGGTCAACAAGGCGTCGGCCGTTCCGCGGTTGGGGATACCGTACTACCAGTGGTGGTCAGAGTCTCTGCATGGCATCGCGGGGTCCACAACAGCGGACTCCGGCGTAACGTTCGACGAGACTATCAAGTCGGCGACTAGTTTTCCTCAAGTCATACTCACCGCATCTACATTTGACGAGAATCTTTGGTATCGAATTGCCAAGGTGATGGGCAAAGAAGCTAGAGCTATATACAATGAAGGACATGCAGTAGGCATGACATTTTGGTCGCCAAACGTCAACATTTTCCGAGATCCGAGGTGGGGAAGGGGACAAGAGACACCTGGCGAAGACCCTTTTCTTACAAGTAAATACGCTGTCTCGTTCGTTCGAGGAATCCAAGGCGACAGTTTAGAAGGGGGTGACCTCAGAGACGGCCATCTTCAAGCCTCTGCATGCTGCAAACATCTCACCGCCTATGATTTGGAGAGTTGGAACGGAAATAGTCGTTTCACATTCGACGCTCTTGTGACGAAGCAGGATATGTCGGATACATTCCAACCATCTTTTAAAAGTTGTGTGAAAGACGGTCGAGCGAGTGGGGTTATGTGTGCTTATAATTCCGTCAACGGTGTTCCAAATTGTGTTGATTATGATCTACTAACGAAAACCGTTCGCGGGGAATGGGGATTCCAAGGGTACATAGCATCAGACGATCATGCGGTCCCACATCTATATGAGATGCAAAATTACTCCAAATCACATGAAGACGCTGTGGCAGATGTTCTCAAAGCAGGCATGGATGTCGAATGCGGCGACTATCTGGCGAATCACACAAAATCAGCAATCCAAATGGGGAAAGTGAGTGAATTTGATATAGACAGAGCCCTTCATAACCTCTTCACCGTGAGGATGAGATTAGGACTTTTCAACGGCAATCCAAATCAACTTCCGTACGGAAACCTTAGCCGTAACGACATATGTACTCACGAGCATCAAGATTTGGCACTTGAAGTTGCACGCGATGGGATTGTCCTTTTAAAGAACTCGGCAAATCTCCTTCCACTGTCAAAGTCGAAAACAATGTCTCTTGCAGTAATAGGCCCCAATGCAAATGTCTCGGGAACACTCTTAGGAAGCTACGCGGGGCCCCCGTGCAAGACAATTACTCCACTACAAGGACTAATGAATTATGTCAGGAAAACCGAATTCCATCAGGGTTGCGAAACCGTGAATTGCACCTCAATTGCCTCACGAGAAACGATGAGACTTGCCAGATCAGCAGATTACGTTGTACTCGTAATGGGAATCAATCAAGATTTTGAGCGCGAAGATTTGGATCGAGAAGACTTGGTACTTCCAGGTCAGCAACAGAGTCTTATCATGAGTGTTGCAAAGGCAGCTAAAAATCCGGTTATATTGGTATTGCTTTGTGGAGGCCCTGTTGATGTTTCGTTCGCGAAACATAATCCCAAAATTGGGAGTATTTTGTGGACCGGATATCCCGGTGAAGCTGGCGGAAAAGCTATTGCAGAGATCATATTTGGTGACCACAATCCAGGAGGAAGGCTGCCGATGACTTGGTATCCGAAAGATTTCATCAAAATACCGATGACAGATATGAGAATGAGGTCCGATCCATTATCCGGCTACCCGGGACGAACATACAGATTTTATCAAGGCGAAAAAGTTTACGAGTTCGGCTATGGTCTTAGCTACTCAAATTATTCATACAAATTTGTTAACGTTGGCAAAAACAATCTCAATGTCAAGAGATTATCGAACGCAATGAGGCTTAAAAGACCGTACGAAATTCCAGTTTCGGATATCGGCTTCGAAAAATGCGAGAACGCAAAGTTTTCGGTTAATGTTAGCGTAGAAAATGAAGGGGAGATGGCCGGTAAGAACTCGGTTCTGCTATTTGTAAGGCGCGACGAAGCCGTTAAGGGTAGTCCAGTGAAACAGTTGGTCGGATTTCAGACAGTGAAATTAAACGCAAAAGAGAAGGCTAATGTTGAATTTGAAATAAATCCATGCGAGCATTTTAGTAGTGCTAGTGAAGATGGAACGTTGGTAATTCAATCAGGGACTCATCACTTAATTGTCGGAGATCAAGAGTATCCTATTCTGCCAGCACAAATATTTGACAACAGCTGGCACTTCTTT
>gnl_Mimgu_v2.0_Migut.B00636.1
ATGGCCGCCGCCCCTCCAAAACTCTCTCTCCTCCTCTCTCTCATCACCACCATCTACATCTTCCTTTCATGCACAACAATAACCCCCGTTTTCTCCGCCGGAAAACCCGGACCTTTCGCCTGTGACGTATCGAAAAATCCAGACCTCGAGAGTTTCACCTTCTGCAACCCCTCACTAGACATCGAAACCCGAGTGGCAGATTTGGTAAATAAACTCACTCTCAAGGAGAAAATCGGCTGGGTCATCAGCGGCTCAGAGGGAGTGAGCCGGCTCGGAATCCCCGGCTACTGGTGGTGGTCGGAGGCCCTACATGGAATCGGGTCAAACGGGCCGGGTTCCAAATTCGAACCCGATAACGTTCGGGCCGCCACTAGCTTCCCTCAAGTCATCCTCACCGCCGCCAGTTTCAATGTATCCTTATTCCACCTCATCGGAAAGGCGATTTCGACAGAGGCAAGGGCAATGCACAACGTAGGAGCGGCGGGACTGACATTTTGGTCGCCGAATGTGAACATATTCCGAGATCCGAGGTGGGGCAGAGGCCAAGAAACCCCCGGAGAAGACCCTTTGCTCTCCAGCCAATACGCCGTCGCTTACGTGAAAGCTCTTCAGCAGAGAGACGACGGTGATCAAACCAGGCTCAAAGTCGCCGCCTGCTGTAAACACTACACCGCTTACGATCTCGAACACTGGAAAGAGTTCGACCGTTTTACTTTCGATGCTCAGGTAACACAACAAGATTTGGATGACACGTACCAGCCGCCATTCAAGAGCTGCGTTCTTGATGGAAATGTGGCGAGCGTTATGTGTTCGTATAATCAAGTTAACGGCAAGCCCAGTTGCGGGAATCCCGAGCTTTTGAACGGTGTTGTTCGAGGACAATGGAAATTGAACGGGTACATCGTTTCGGATTGCGATTCGGTAGAGGTGTTATTCAATCACCAACATTATAAGAATAGTCCTGAGGAAGCAGCTGCTGTAGCTGTGAATTCAGGTTTGGATCTTGATTGTGGATCCTTCCTTCTAGAACACGTTGAAGCTGCAGTAAGCCGCGGCCTGATTAACGAAACATCGATCAACCGGGCCGTCACTAACAATTTCGCAACATTGATGAGATTAGGGTTCTTCGATGGAAACCCTACAAACCAACTCTATGGCAACCTCGGCCTCAACGACATTTGCACGAAAGAAAATCAAGAACTAGCACGTGAAGCCGCTCTACAAGGGATTGTTCTTCTCAAGAACCTCGGAAATTCATTGCCCTTGTCGCCAACCTCCGTCAAGTCATTGGCGGTGATCGGCCCCAACGCTGACGATAAAGATTTCAATATGCTAGGGAGCTATTTTGGTAATCCGTGCGAATACACGACCCCGTTGAAGGGCCTAACGGCATATGTACCAACGGTCTATCACTCGGGTTGTAATAGGATATTATGCGACGTTGCTCAAGTGGATGAAGCCAAAAAAATAGCATCAACAGTTGATGCGGTGGTTCTAGTTGTGGGATCGAATCAGACGATTGAAACAGAAGGCCTCGACAGAGAGAATATTACGCTTCCCGGACAACAACAACTTTTGATATCGGAGGTTGCGAAAGTGGCGAAGGGACCGGTGATTCTTGTCATAATGTCCGGTGGTGGAATGGATGTGCAGTTCGCCAAAGAAAACCCTAAAATTACCGGGATTCTCTGGGCCGGTTTCCCTGGAGAAGCCGGTGGGACCGCCATTGCAGATGTAATCTTTGGAAGTCATAACCCTAGTGGAAGACTGCCTTTGACTTGGTACCCACAATCGTATGCCGAAAAGGTTAACATGACGGACATGAACATGAGACCTAATCCCACCACCGGATACCCCGGACGGACGTACCGTTTCTACATAGGGCCCACAGTCTACCCGTTCGGGTATGGACTCAGTTACTCTGAGTTCAAACACCTCTTGGCCGAGCCACTACCGACGATCATGACCGTTGATTTGGAAGAAGGCCACGCGTGTCAATCATCGGATTGCAAGTCAGTCGATGCTGTGGAGCCCATGTGCAAGAATTTGGGGTTCGGAGTTCATTTGACTGTGAAGAATGTAGGGAAGTTGACTGGAAGCCATACGGTTTTGGTGTTTTCGAGGCCACCACGAGTGCACAATGCACCGCGAAAACAATTGGTGGCGTTTCGGAAGGTGCATTTGAGGCCAAAGGGAGAAGAGGTTGTGAGATTTGAAATTGATGTTTGCAAAGATTTGAGTGTTGTGGATGAATTGGGCAATAGGAAAGTGGCTTTGGGAAAACATGTTCTTCATGTGGGGAATTTGAAACATTCCTTCAATGTGACTATA
>gnl_Mimgu_v2.0_Migut.B00635.1
ATGGCAGCCCCTCCAAAACTCTGTCTCCCCATCACCATCGTCCTCGTCGTCCTTCTTTCGTATTGCAATCGGCCAATTTCCGGTGCCGGAAACCCGCCACCTTTCGCATGTGACGTGTCGAAAAATCCAGACCTCAAGAGTTTCACCTTCTGCAACCCCTCACTAGACATCGATACCCGAGTGGCAGATTTGGTAAATAAACTCACTCTCAAGGAGAAAATCGGCTGGGTCGTCAGCGGCTCAGAGGGAGTCACCCGGCTCGGAATCCCCGGCTACGAGTGGTGGTCGGAGGCCTTACACGGAATCGGGTCAAACGGGCCGGGTGTCGTTTTCGACCAGAATAACGTCCCGGCCGCCACTAGCTTCCCTCAAGTCATCCTCACTGCCGCCAGTTTTAATGTATCCTTATTCCACCTAATCGGAAAGGCGGTTTCTACGGAGGCAAGAGCAATGCACAATGTAGGAGCGGCGGGGCTGACATTTTGGTCGCCGAATGTGAACATATTCCGAGATCCGAGGTGGGGCAGAGGCCAAGAAACCCCCGGGGAAGACCCTTTACTCTCCGGCCAATACGCCGTCGCTTACGTGAAAGCTCTTCAGCAGAGAGACGACGGTGATCAAACCAGGCTCAAAGTCGCTGCTTGCTGTAAACACTACACCGCCTATGATCTCGATCACTGGAAAGGGTTCGACAGGCTTACTTTCGACGCCCAGGTAACACAGCAAGATTTGGATGACACGTACCAGCCGCCTTTCAAGAGCTGTGTTCTTGATGGAAATGTGGCGAGCGTTATGTGTTCGTATAATCAAGTTAACGGCAAGCCGACTTGCGGAAATCCCGAGCTTTTGAATGGTGTTATTCGAGGAAAATGGAAATTGAATGGATACATCGTTTCCGATTGCGATTCGGTTGCGGTGTTATTCAATAACCAACATTATAAGAGTAGTCCTGAGGAGGCAGCTGCTGTAGCTGTGAATTCAGGTTTGGATCTTGATTGTGGATCCTTCCTAATAGAACACGTTGAAGCTGCAGTAAACCGCGGCCTCGTTAACGAATCATCGATCAACCGAGCCATCTCGAACAATTTCGCGACAATGATGAGATTAGGGTTTTTCGATGGAAACCCTAGCAACCAACTCTACGGAAACCTTGGCCACAAGGACATTTGCACGAAAGAGAATCAAGAACTAGCACGCGAAGCCGCGCGACAAGGGATTGTTCTTCTTAAGAACCTCGGAAATTCGTTGCCCTTGTCGCCAACCTCCATTAAGTCATTGGCGGTTATTGGACCCAACGCTGACGATAAAAATTTCAATATGATAGGAAACTACTTTGGTACTCCGTGCGAATATACAACCCCGTTGAAAGGCCTAACATCGTATGTACCAACGGTGTATCATTCGGGCTGTAATAGGATATTTTGTGACGTTGCACAAGTGGATGAAGCCAAGAAAATAGCATCCACGGCTGATGCGGTGGTTCTTGTTATGGGATCGAATCAATCTATCGAAGCAGAAGGCCTCGATAGAGAGGATATCACGCTTCCCGGACAACAACAACTTTTGATATCCGAGGTTGCGAAAGTGGCGAAGGGACCGGTGATTCTAGTAATAATGTCCGGTGGCGGAATGGATGTGCAGTTCGCCAAAGAAGACTCTAAAATCACCGCGATTCTTTGGGTTGGTTTCCCCGGAGAAGCCGGTGGGGCTGCCATTGCTGATGTAATCTTTGGAAGTCACAACCCTAGTGGAAGACTACCGATGACTTGGTACCCGCAATCGTATGCAGAAAAAGTAAATATGACCGACATGAACATGAGACATAATTCCAAAACCGGATACCCCGGACGGACGTACCGTTTCTACACAGGGCCCACAATCTACCAGTTCGGGTTTGGACTCAGTTACTCTGGGTTCAAACACCGCTTGGCCGAGCCACTACCGACGATCATGACCGTTTCTCTGGAAACGGGCCATGCTTGTCAATCATCGGATTGCAAGTCAGTCGATGCTGTGGAGCCCATGTGCAAGAATTTGGGGTTCGGAGTTCATTTGACTGTGAAGAATGTAGGGAAGTTGGCTGGAAGCCATACGGTTTTGGTGTTTTCGAGGCCACCACGAGTGCACAATGCACCGCGAAAACAATTGGTGGCGTTTCGGAAGGTGCATTTGAGGCCAAAGGGAGAAGAGGTTGTGAGATTTGAAATTGATGTTTGCAAAGATTTGAGTGTTGTGGATGAATTGGGCAATAGGAAAGTGGCTTTGGGAAAACATGTTCTTCATGTGGGGAATTTGAAACATTTCTTCAATGTGACTATA
>gnl_Mimgu_v2.0_Migut.O00453.1
ATGGCTCTCAAAAGTGCAATGATATTATTATGCTCTATCTTGCTCGCCATCTCCAATGCTCAATTATCAGCTGATTCTAATAAACAGCCACTCCCACCATTCTCTTGTGACTCCGCCGATCCATCCACAAAGTCGTACCCGTTCTGCAACGTTGATTTGCCGATTGAAAAACGGGCCCGCGACTTGGTATCTCGACTCACATTGGACGAGAAAATATCACAGCTCGTGAACGAGGCATCGGCCGTACCGAGACTAGGAATACCGTACTACCAGTGGTGGTCGGAGGCTCTGCATGGAGTCGGCGGCTCTACGCCAGCACAATCCGGGGTTTTGTTCAATGGGACTATCAAGGCGGCAACTAGTTTCCCTCAAGTTATACTCACCGCAGCTACATTTGATGAATATCTTTGGTATCGAATGGCCAAGGTGATGGGCACAGAAACTAGAGCTCTATACAATGAAGGGCAGGTAACAGGCATGACATTTTTTTCGCCAAATATCAACATTTTCCGAGATCCGAGTTGGGGAAGGGGACAAGAGACACCTGGCGAGGACCCTTTTCTTACAAGCAAATATGCTGTCTCGTATGTTCGAGGAATCCAAGGCGACAGTTTCGAAGGCGGTAATCTCAAAGACGGCCGTTTACAAGCGTCTGCATGCTGCAAGCATCTCACCGCCTATGATTTAGAGAGTTGGAACGGAAATAGTCGTTTTACATTCAATGCTCGTGTGACAAAGCAGGATATGGTAGATACATATCAGCTACCTTTCAAGAGATGTGTACAGGAAGGGCAAGCGAGCGGGATATTGTGCGCTTATAATTTTGTAAATGGTGTTCCGAATTGTGTTAATTATGATCTATTAACGAAAACTGTTCGTGGTGAATGGGGATTCCAAGGGTATATAACATCGGATTTTCATGCGGTCAATCATCTATATGAGAAGCAAAATTACTCCAAATCACCTGAAGATGCTGTGTCGGATGTTCTCAAAGCAGGCATGGATATCGAATGCGGCTCCTATTTGGTGAATCACACAAAATCAGCAGTCGAAAAGGGAAAAGTGTCTGAATCTGATGATATAGACAGAGCTCTTTACAATCTCTTCTCTGTTAGGATGAGATTAGGACTTTTCAACGGAAATCCAAGTGAACTTCCTTACGGCAATCTTAGCCGCAACGACGTATGTAGTCCCGAGCATCAAGATTTGGCACTTGAAGTTGCACGTGATGGCATTGTCCTACTAAAGAACTCTGCAAATATACTTCCACTTTCCAAGTTCACAACAAAATCTCTTGCAGTAATAGGGCCCAACGCCAACGTCTCCGATACACTCTTAGGAGACTATGCGGGCCCCCCTTGCAAGACAGTTACTCCACTACAAGGACTAATGAATTATGTCAAGAAAATTGAATTCCATGAGGGTTGTGAAGCGATCAACTGCACATCGATTGCCTCAATAAAAGTTGTAAAAGAACTATCAAAATCAGCAGATTATGTGGTTCTGGTAATGGGACTTAATCAAGATCGAGAAGGTGAAGATTTGGATCGAGAAGACTTGGTACTCCCAGGCGAGCAACAAAGTCTAGTCATGAACGTTGCAAACGCTGCTAAAAATCCTGTTATATTGGTATTGCTTTGTGGAGGCCCTGTTGATATTTCGTTTGCGAAAGGTAATCCAAAAATTGGGGGTATATTGTGGGCTGGATATCCGGGTGGAGCCGGAGGAAAAGCAATTGCTGAGATCATATTTGGTGATCACAATCCAGGAGGAAGGCTGCCTATGACTTGGTATCCAAAAGATTTCATCAAAATACCAATGACTGATGTGAGAATGAGGCCTGATCCTTCGTCTGGATATCCCGGACGAACATACAAATTTTATCAAGGCGAAAAAGTTTATGAATTTGGCTATGGTCTTAGCTACTCAAACTATTCTTACAAATTTGTTTCTGTTAGTGAAAGCAAGCTTAAAAACTTGGGCAATATTTTAGTTTCTAATATTGGCTCGGGATCATGTGAGAACGCAAAGTTTCTAGTTATTGTCAGTGTTGAAAATGAAGGGCGTATGGTCGGTAAGCATCCGGTTCTATTATTTCTAAGACGGGATAAAGCGGTTAAAGGTAGTCCCGTGAAACAGTTGGTTGGATTTCAGACAGTGAAGTTGAATGCAGACGAGAAGGCTAATGTTGAATTTGAAATAAATCCGTGTGAGCACTTTAGTAGAGCTACGGAAGATGGAACAATGGTGATTGATTTAGGGCTGCAATATTTGGTTGTAGGAGATCAAGAGTATCCTATACTATCAACGCAAATGTTTAGTAAAAAAAATTCTCAATTCTTT
>gnl_Mimgu_v2.0_Migut.M00931.1
ATGGTTTCTAATAAACTTTGTTTCCTCGTACTAGCTGTAGCTACAGCAGCATTCCTGCTCAATTCCGCCGCGTCTGCAAGACACGCGCCGCCGTCAACTTTCGGCATCGACGACTCGAACATCACCACCACCAGAAACTACACCCATGTCTGCGACCCGCAGAGATTCTCCGACCTCGGGCTGGACATGGATGAATTCTCGTTCTGCGATAAATCTCTCTCGTACGAGGTTAGGGTTAAGGATTTGATCGACCGAATGACCCTCGACGAGAAAGCCGGCCAAATCGGAGACACCGCGTTGGGTGTCCCGCGAATCGGCCTCCCGAAGTACGAGTGGTGGTCGGAGGCCCTACACGGCGTTTCCGACGTCGGCCAAGCCGGCAACCACGTCACCCACTTCGATGACGTCATCCCTGGCGCCACCAGCTTTCCGACCGTTATTCTAACCAGCGCCACCTTCAACCAGTCCCTATGGAAGAAGATCGGCCAGGCTGTTTCGACGGAGGCAAGAGCAATGTACAATCTAGGGCATGCAGGGTTGACATTTTGGAGCCCTAATATAAACGTGGTGAGAGATCCAAGGTGGGGAAGAGCGCTCGAGACACCTGGCGAAGATCCTTTCGTTGCCGGACGATATGCCGTCAACTATGTTAGAGGTTTGCAAGATGTTGAAGGAAGTACCGAAGACGATGAAGTCGCGGATCTCGACTCTAGGCCCCTCAAAGTTTCGGCCTGTTGCAAGCACTACGCTGCTTACGATGTCGACAACTGGCTCGGAGTCGATCGATACCATTTTGATGCCATAGTGACGGAGCAAGATATGATGGAGACGTTTCAAAGGCCGTTTGAGATGTGCGTGAAAGAGGGCGATGTGTCGAGTGTTATGTGCTCTTACAACAAAATCAATGGGATTCCAGCATGTGCTGATCCTAGGCTTTTGAAAGATACTATCCGAGGGGAATGGAATCTTCGGGGATACATTGTTTCGGATTGTGATTCGATTGACGTGATGCTCGATGCTCAAAAGTGGCTCAACGACGAGCCCGTTGATGCCGTTGCCCAAACCCTAAAAGCAGGCTTGGACTTGGACTGTGGGTATTACTACCCTAACTATGCCAACACCTCAGTGAGGATGGGCAAAGTTAAAGAAGCAGAATTAGATAGTGCCTTAAAAAACCTCTACAATGTGCTCATGAGGCTCGGATTCTTCGACGGTAGCCCTAAATACGAAAAGCTCGGAAAATCCGATATCTGCTCCCACGAAAATATCGAATTAGCAACCGAAGCAGCACGACAAGGAATCGTTCTCCTCAAGAACGCAAACCAAACTCTTCCTCTGAAATCAAACAAGATCAAGACCATAGCAGTTGTGGGCCCACATGCTAATGCCACCTCAGCCATGATCGGAAACTACGCAGGCGTTCCGTGCCGGTTTACGTCTCCGATTGACGGATTCTCCAAATACGGGAAAGTGAAATACGAAACGGGGTGCGGAGAAGTGTTCTGCAAGAACGAGTCGTTGATATTTCCGGCTGTTCGAGCTGCAAAGAAAGCCGATGCCACCGTATTAGTGGTCGGATTGGATTTGACTGTCGAGGCGGAGAGTTTGGACAGGACAGATTTGCTATTGCCAGGTTACCAACAACAACTGATCCAACAAGTATCAAGCCAATCCAAAGGCCCCGTGATTCTCGTCATAATGTCGGCTGGTGGTGTCGACATTTCATTCGCCAAAGACGATCCGAATATCCAATCAATCATTTGGGCTGGATATCCTGGAGAAGAAGGTGGCCATGCTATTGCAGATATTGTCTTTGGAAAAGCCAATCCTGGTGGGAGATTACCTTTGACATGGTTCTACACAAACTACACCGACATGTTACCTTTGACATCGATGCGCCTGAGGCCGATCGAGAGCTTGGATTATCCGGGGAGGACGTACAAGTTCTACGACGGGCCCACGGTGTACCCGTTCGGGTTCGGGCTAAGCTACACCAACTTCACATACAAGCTCGTTTCATCCACGAAAACGGTGAACGTAAAGTTGAACAAGTTCCAGCACTGCCGGGACTTGAACTACACGGAGGGCTCGTACAAGCCGCCTTGCCCTGCGATCTTGATCGAGGATTTGAAATCTTCATGCGGCGACTATAAGGTGAAGCTGGAGATTGAGGTGAAGAATGTGGGTGAGAGAGATGGGAGTGATGTGGTGATGGTGTACTGGTCTCCGCCGCAGGGGATCGCGGAGGCTCCGATTGTGGATTTGGTTGGTTTCGAGCGGGTGTTTGTCGGCGGCGGTGGTGGGAGTGTGAAGGTTGGGTTTGAGTTGGATGTTTGCAAGAGTTTGGGGCTGGTTGATTTTAGGGGTTACCGGCTGTTGCCCTCCGGTGGGGGTAAATTTGTCATTGGAGATGGTGTGCTCTCACTTCCTCTCCAAATTAATTTTAGGCGT
>gnl_Mimgu_v2.0_Migut.H00296.1
ATGTCTATCCAATCAACACACTTCTTCTTCATCTTCTTCATTCTACAGTTTCTCCAGCTGATCACTACTTTCTGCCATTGTTACACACCAATCCAGAAGCCAGTAGAATACCCATGCCTTCCACCGCACAACTCATACCCCTTCTGCAACACTTCTCTCCCCTTCAAAACCAGAGCTCAATCCCTAATCTCCCTCCTCCACCTCGACGAGAAGATCCAGCAGCTCTCCAACAACGCCTCCGCCGTCCCCAGGCTCGGTATCCCGCCGTACGAGTGGTGGTCGGAGTCCCTCCACGGAATCTCCTACAATGGCCCCGGCGTCTCCTTCAACGGGACAATCGAATCCGCCACGGGCTTCCCACAGGTCATCGTCACCGCCGCCGCCTTCAACCGCAGCCTCTGGTCGGCGGTTGCTGCCGCCGTCGCGGTTGAGGCCGTGGCGATGCGGGGCGCCGGCCAGGCCGGATTGACGTACTGGGCGCCGAATATTAATATTTTCAGGGACCCCAGGTGGGGCAGAGGGCAGGAGACGCCGGGGGAGGATCCCATGGTTACGTCTGATTATTCCGTGGCCTACGTCAGAGCTTTTCAGGGGCAAAATCGTCCGGTGGAGGACACATATGGGCGGCGGAGGAGAGTGTTGAGTGACGATGATGGTGATAGATTAATGCTGTCTGCTTGCTGCAAGCATTTTACTGCTTACGATTTGGAGAAATGGGGGCAGTTTACCAGATACAATTTCAACGCCATTGTCACAGATCGAGATATGGCTGACACGTACCAAGTACCGTTCAAAAGTTGCATCCAACAGGGCAATGCCAGCTGTTTGATGTGCTCTTACAATGCCGTTAACGGAATACCGGCATGCGCCAACCACGACCTCTTACAGAAAGCTCGAAACGAATGGAATTTCAAAGGATACATCACCTCTGACTGCGATGCCGTGGCTACCATTTACGAAGATCAAAAGTATACAAAAACTCCCGAGGATGCTGTTGCAGCTGCTCTAAAAGCAGGAACGGACATAACCTGCGGAACATATATGTCCCTTCACATGATGTCTGCATTTAAACAGGACAAAGTGTCGGAGGAAGATATCGATCGAGCCCTACTTAATCTTTTCACCGTTCAGCTCCGTCTTGGACTTTTCGACGGAGAACTCGCAAGAAATCGGTTTGCAGAAACAGGACCTCAAGATGTATGCAATTCCGAACACAGAAAATTGGCTCTCGAAGCAGTGCAACAGGGTATTGTTCTTCTGAAAAACGAGAAGAAACTCCTCCCCTTGGATAAACACTTGGTCTCTTCACTAGCTGTTATTGGTCCAATGGCTAATTCGACCAATCTCGGTGGTACCTATGTAGGTGTTCCGTGCAACCCAATAAGCATTCTTGAAGGGCTTAAAGAATACGTAAACACTGTCTATCATGCTGTTGGCTGCCAAGATGTGTCTTGCAATTGGAAAGCTGATTTTGCAGAAGCGGTTTCGGTTGCTGAAAAGGCCGATTACGTGATTTTTGTGGCGGGTTTGGATTTATCGCAAGAAACGGAGGATCTTGACCGAAATACCCTCCTCTTACCGGGGTATCAGATGGAGCTCGTTCTTTCTGTTGCGGCAGTGTGTAAGAAGCCGTTGATATTAGTTCTTACCGGTGGTGGGCCCGTTGATGTGTCATTTGCTGTGGGGGACCCACGTGTCGGCGGGGTTATCTGGATCGGTTATCCTGGAGAAACCGGTGGGACCGCACTTTCGGAAATCATTTTTGGACAGTATAATCCAGGAGGAAGACTACCCGTAACTTGGTACCCCGAATCATTCACGAGCGTGCCGATGACCGACATGAACATGCGGGCCGACCCGTCTCGTAACTATCCGGGTCGGACCTACCGGTTCTACACGGGTGATCAAATATACAGGTTTGGATACGGGCTGAGCTACACAAGCTTCACTTACAAACTTTTATCAGCACCGAGAAGATTGAGTTTACGTGGGCCCACATCAAAGGCAGCTAGACAACGGAAGCACATGCTTTACCAGACAGGAAAAGACAACCTCGATTATGTCTACGTCGATGAGGTGGCGCGTTATTGCGGCTCGTTGAGGTTTGAGGTGGAAATTTCGCTGACCAACAATGGAGATATGGGTGGAGATGAAGTTGTGCTTTTGTTTGCGAAGGCTTCGAAAAGAATCGAGGGTTCTCCTGAAAGGGAGCTGATCGGATTTGAGCGTGTGCATGTAAAATCGGGCGGAAGTGGTCAAACTAGGTTTAAGGTTGACCCGTGCGAACAGTTTAGCACCGTTGATGTGAGTGGGGAGAGAATATTGCTGATCGGGGATCACATTTTAAAGTCGGAAAATATAGAGCACGTTGTCTCGATTGAGATGATA
>gnl_Musac_v1_GSMUA_Achr3T04410_001
ATGGGAACTCGGAGAGAACTCCATGGTCTCATCTTTTCCGGCGCGCTACTGCTTCTGCTGCTCGCACAGCCGCTCTTGGTCTTTTCAGCCACTCCTCCCTTTGCATGCGATCCTGCAAACCCATCGACGCGAAACTACGGATTCTGTCAGACGACGCTGCCCATCGACAAGAGGGCGGCTGATCTCATTTCACGCTTGACCTTGGAGGAGAAGATACAACAACTGGGTCATATAGCTCCGGCAATCCCCCGTCTCGGCTTGCCGAACTACAAATGGTGGTCGGAGGCATTGCACGGTGTGTCCAACTGGGGACGTGGTATTCGATTCAACGGCACCATTACGTCTGCTACCAGCTTCCCCCAAGTTATAGTTAGCGCAGCATCCTTCAACCCCGACCTGTGGTATCGTATCGGACAGGCTATCGGGGTGGAGGCTCGAGCGATCTACAACGTGGGACAGGCGGAAGGATTAACGTTTTGGTCGCCAAACGTGAATATATTCAGAGATCCTAGGTGGGGCAGAGGCCAGGAGACTCCCGGTGAGGATCCCGTGACGGCAAGCAAGTACGCCGTCGCCTTTGTGAGAGGACTACAGGGCGATTCCCCCACAGGGGAGAGGAAGTCTGAGCAGCTGATGACTTCAGCTTGCTGCAAACACTACACAGCCTATGATTTGGATAATTGGAAAACGCATAGTCGCTACACCTACAATGCTGTGGTAACAGCTCAGGACATGGAAGATACTTATCAGCCTCCTTTCAAAAGCTGCGTCCAAGAAGGTCGAGTCACTTGTGTCATGTGCTCATACAATCGCGTCAACGGAGTACCCACCTGTGCTGATTTCAATCTTCTGACCCTGCAAGCCAGGAACTCGTGGGGCCTCGATGGATACATTGCTTCGGACTGTGGTGCAGTTGACCTCATTTCTGGTGCTATTCACTACGCCAAATCGCCTGAAGAGGCAGTTGCTGATGTTCTCAAATCTGGTAAGGACTATCTATGGTTTATATTTGATTGTTTACAGCTCGTAGAATTGACGAGAGTACTAATCATGTCCGAAAAATTTTCAGGAATGGATCTAGATTGCAGTGACTTTGTGCAGAAACATGCTGGATCTGCTGTCCAACAGGGAATTCTATCCCAAGGCGACATAGACAGAGCCCTATTCAACATCCTCTCCTTGAGAATAAGACTTGGACATTTCAATGGAAATCCACTACAGCTGCCTGCCGGGAACATCCCTCCTAGCCAAGTGTGCTCAAAGGAACACCATGACTTGGCTCTCGAAGCAGCCAAAGCCGGCATCGTTCTCTTAAAGAACGCAGCCAATTTGCTTCCCCTGGCGAGATCCAAGGTTACATCTCTTGGTGTGATCGGCCCAAGCGCTAACAACGGGTACCTACTTATAGGCAATTACAACGGGCCTCCTTGCACAGGTAGCACCCCACTTGGGGAACTGCGGAACTACGTCAACGATACCCGATCCGTACAAGGGTGTAACAAGGTCGCTTGCGATGCTGCTACGATCAATGAAGTTATCCTGTTGGCGAGATCAGTGGACCAAGTCGTCCTGTTCATGGGGTTGGATCAAGATCATGAGAGAGAGGGTCTTGACAGGATCGATCTGGTTCTCCCAGGATTGCAGCGGAGTGTCATAACCAAGGCTGCAAAATACGCAAAAAGGCCCGTCATCCTGGTGCTGCTCACTGGTGGTCCGGTGGACATTACGTTCGCCAAGGACGACCCCAGAATAGGAGCCATCTTGTGGGCAGGTTACCCTGGTGAAGCAGGTGCATTAGCGATCGCACAGGTCCTCTTCGGAGAGCACAATCCAGGGGGAAAATTGCCTGTCACTTGGTACCCACAGGAGTTCACGAGTGTGCCGATGACTGACATGAGGATGAGGGCCGATCCCGCCACAGGCTATCCAGGACGCAGCTACAGATTCTACACCGGCAAGCCTGTCTATGAGTTTGGATATGGCATCAGCTTCACCAGTTATTCATATGAATTCGAAGCCGAAGAAGCTGTAACTTCGATCTACCTGAACAGCTCACTAACTCCCCGGACTACAGCAAACTCACACATTCTCAGTTATGATATCGCAAGCTTGGGCTCCGACACATGCGGGAACCTAAAATTCTCTGCTACGGTCGGTGTCAAGAACCAGGGTTCCATGGCCGGAAAGCATCCGAGCACCAAAGTGGTGTTTCCTCTCAGCCCCTGCGAGCACCTCAGCCGAGCCACAGATGATGGCACAAGGGTGTTGGACAAAGGATCTCACTACCTCGTCGTCGGGCAAAAGGAGCATGAAATCAGAATCATCTCC
>gnl_Musac_v1_GSMUA_Achr3T04390_001
ATGGGAACTCGGGGTCTCATCTTTTCAAGCGCACTAGTGCTGCTGCTTCTTGCACAACCGGTCTCAGTCGTTTCAGCCTCTCCTCCCTTTGCATGCGATCCTGCAAGCCCATCGACGCGAAACTACGGATTCTGTCAGACGACGCTGCCCATCGACAAGAGGGTGAATGATCTCATTTCACGCTTGACCTTGGAGGAGAAGATACAACAACTGGATGATGAAACTCCTGCAATCCCCCGACTCGGCGTGCCGAAGTACTATTGGTGGTCGGAGGCATTGCACGGTGTGTCCTCCTGGGGACATGGTATCCACTTCGACCCCCTCACCATTCCAGGTGCTACCAGCTTCCCCCAAGTTATACTTACCGCAGCATCCTTCGACCAATACCTATGGTATCGTATCGGACAGGCTATCGCGGTGGAGGCTCGAGCACTGTACAACGCGGGACATGCTGATGGATTGACATTTTGGTCGCCAAACGTGAATATATTCAGAGATCCCAGGTGGGGCAGAGGCCAGGAGACTCCCGGTGAGGATCCCACGACGGCAAGCAAGTATGCCGTCGCCTTTGTGAGAGGACTACAGGGCGATTCCCCCACAGGGGAAAGGCCCGGCCAGCTGATGGCTTCAGCTTGCTGCAAACACTTCACAGCTTATGATTTGGATAGATGGAACGGCACCCTTCGCTATACCTTCGATGCTCGGGTGACGGCTCAGGACATGGAAGATACTTTTCAGCCGCCTTTCAGAGGCTGCGTCCAAGAAGGTCGAGGCACTTGTGTCATGTGTTCCTACAATCGCGTCAATGGAGTACCCACCTGTGCTGATTACAATCTTCTGACCGAGCAAGCCAAAAACGCGTGGGGTCTTGATGGGTACATTGCTTCGGACTGTGCTGCAGTTGATTTCATTTATGGTGCTACGCACTACGCCAAAACGCTCGAAGAGGCTGTTAGTTATGCTCTCAAAGCTGGTAAGAAGGATGATGCATGGCTTTTATTTCAGCATGTAGGAGATGCTATCAAAAACGGGAATGTATCTGAAAGTGACGTAGACAGAGCCCTATTCAATGGCTTCTCCTTGAGAATGAAGCTTGGACTTTTCAATGGAGATCCACAAAAGCTACCTTCAGGGGATATCCCCCCTAGCCAAGTCTGTTCGACGGAGCACAAAAACTTGGCTCTCGAAGCAGCCCAAGCCGGCATCGTTCTCTTAAAGAACATTGGCAATACCCTTCCTCTAGCGAGATCAAACGTTACATCTCTTGGTGTGATTGGCCCAAACTCTAACGCCCCTCCGAGCCTTCTGGGTAACTACAATGGCCCTCCTTGCGAGGTTATCACCCCACTTGACGCATTGCAGAGGTCCATCAACAACACCCGATTCGCAATAGGGTGTAACGTTCCTGGCAATGTCAGTGATATCCCCGAAGCTGTCCAATTGGCGAGCTCAGTGGACTATGTCATCATGTTCATGGGGTTGGATCAAGATCAGGAGAGAGAGGACCTTGATAGGACGGATTTGGTTCTCCCAGAAACGCAGCAGACTCTCATATCCAAAGTTGCCGAAGCAGCAAAGAAGCCCATCATCCTGGTGTTGATATCCGGTGGTCCGCTGGACATTACGTTCGCAAAGGACGACCCGAGAATAGGAGCTATCTTGTGGGCAGGTTTTCCCGGTGAAGCAGGTGGATCAGCGATCTCAAGCATCATCTTTGGAGACCACAATCCAGGGGGGAAATTGCCTGTTACTTGGTATCCACAAGAGTTCACAAAGGTGCCGATGACCGACATGAGGATGAGGGCCGACCCTGCCACGGGCTATCCGGGACGCACCTACAGATTCTACAACGGCAAGCCCGTCTACCAATTTGGTTATGGGCTCAGCTACTCCAGTCATTCATATGAATTCGCAGCTGGAACTACAACTTCGATCTACCTGAACAACTCGTTGTCTCCCCGGGCTCACCCGAATGATCCAAACACTCTCAGTTATGACATCGCAAGCTTAGGCTTCAACACATGCGGAGAACTTAAAATCTCTGCTACGGTCGGCGTCAAGAACCATGGTCCCATGGCCGGACGGCACCCTAGCACCAAAGTGGAGTTTTCTCTGAGCGCTTGCGAGCATCTCAGCCGAGTCACGGACGATGGCAGAAGGGTGTTGGACAAAGGATCCCACTTCTTAATCGTTGGAGATGAGGAGCATGAAATCAGCATCATCGCC
>gnl_Musac_v1_GSMUA_Achr3T04400_001
ATGGGAACTCGGGGTCTCATCTTTTCCAGCGCACTACTGCTGCTGCTGCTCGCACAACCACCGGTCTTAGTCGTTTCAGCCACTCCTCCCTTTGCATGCGATCCTGCAAGCCCATCGACGCGAAACTACGGATTCTGTCAGACGACGCTGCCCATCGACAAGAGGGCGAGTGACCTCATTTCACGCTTGACCTTGGAGGAGAAGATACAACAACTGGATGATCAAGCCCCTGAAATCCCCCGACTCGGCGTGCCGAAGTACAATTGGTGGTCGGAGGCGTTGCATGGTCTGTCGAACGGGGGACATGGCATGCACTTCATCGGCCGCACCATTCCGAATGCTACCAGCTTCCCCCAAGTTATACTTACCGCAGCTTCCTTCAACCCCGACCTATGGTATCGTATCGGACAGGCTATCGCGGTGGAGGCTCGAGCAATGTACAACGCGGGACAGGCAGATGGATTAACACTATGGTCGCCAAACGTGAATATATTCAGAGATCCCAGAGGACTACAAGGCGATTCCCCCACAGGGGAAAGGTCGGGCCAGCTGATGGCTTCAGCTTGCTGCAAACACCTCACAGCTTATGATTTGGATAGCTGGAAAGGCACCGTTCGCTATACCTTCGATGCTCGGGTGACGGCTCAGGACATGGAAGATACTTTTCAGCCGCCTTTCAGAAGCTGCGTCGAACAAGGTCGAGCCACTTGTGTCATGTGTTCCTACAATCGCGTCAATGGAGTACCCACCTGTGCTGATTACAATCTTCTGACCAAGCAAGCCAAAAACTTGTGGGGCCTTGATGGGTACATTTCTTCGGACTGTGGTTCGGTAGATATGATTTATGGTTCTTCGCACTACGCCAAAACGCCTGAAGAGGCAGTTGGTTATGCTCTTAAAGCTGGTAAGAAAGGATCATGCATGGCTTTGGATATAAATTGCGGTAAGTTTATGCATCAGTATGCAGGATCTGCTATCCAAAAGGGAAATATATCTGAAAGTGACATAGACAGAGCCCTGTTCAATGCCTTCTCCTTGAGAATGAAGCTTGGACTTTTCAATGGAAATCCACAAAAGCTACCTTCAGGGGATATCCCCCCCAGCCAAGTCTGCTCGACGGAGCACAAAAACTTGGCTCTCCAAGCAGCCCAAGAAGGCATCGTTCTCTTAAAGAACACTGGCAATACCCTTCCTCTAGCGAGATCAAACGTTACATCTCTCGGTGTGATTGGCCCGAACGCTAACTTCCCTCCAAGCCTCATGGGTAACTATAATGGCCCTCCTTGCGTGGTTGTCACCCCACTTGAGGCATTGCAGAGCTCCATCAAAAATACCCGATTCGAAGCAGGGTGTAACATCGTTGCTTGCAATGTCACTAAGATCCCCGAAGCTGTCCAATTGGCGAGTTCAGTGGACTATGTCATCATGTTCATGGGGTTGGATCAAGATCAGGAGCAAGAGGGCCTTGATAGGACGGATTTGCTTCTCCCAGGAATGCAGCAGACTCTCATATCCAAAGTTGCTGAAGCAGCAAAGAAGCCCATCATCCTGGTGCTGCTATCCGGCGGTCCGCTGGACATTACGTTCGCAAAGAACGACCCGAGAATAGGAGCTATATTGTGGGCAGGTTATCCCGGTGAAGCAGGTGGATCAGCGATCTCAAGCATCATCTTTGGAGACCACAATCCAGGGGGGAAATTGCCTGTTACTTGGTATCCACAAGACTTCACAAAGGTGCCGATGACTGACATGAGGATGAGGGCCGACCCTGCCACGGGCTATCCGGGACGCACCTACAGATTCTACACCGGCAAGCCCGTCTACCAATTTGGTTATGGGCTCAGCTACTCCAGTCATTCATATGATTATGACATCGCAAGCTTAGGCTTCAACACATGCGGAGAACTTAAAATCTCTGCTACGGTCGGTGTCAAGAACCATGGCCCCATGGCCGGCAAGCACACCAGCACCAAAGTGGAGTTTTCTCTGAGCGCTTGCGAGCATCTCAGCCGAGTCATGGACGATGGCAGAAGGGTGTTGGACAAAGGATCCCACTTCTTAATTGTTGGAGATGAGGAGCATGAAATCAGCATCATCGCC
>gnl_Musac_v1_GSMUA_Achr3T04380_001
ATGGGAGCTGATAGAGAACTCCACGTTCTTAGTACACTACTGCTGCTGCTGGTACAACCACTAGTAGTCTTCTCATCAACTCCTCCATTTGCATGTGATCCTATAAACCCATCGACCCCATACTACGCGTTCTGTAAGACGACACTGCCGATTGATAAGAGAGTGAGTGATCTCGTTTCACGCTTGAACCTGGAGGAGAAGATACCACAGCTGGGTGATGTAGCTCCTGCAATCCCTCGGCTGGGCGTGCCGAGCTACAAGTGGTGGTCGGAGGCATTGCATGGTCTGTCACTCTGGGGACGAGGTATCCACTTCAACGGCACCATTCGGTCCGCTACAAGCTTTCCCCAAGTCATACTTACCGCAGCTTCCTTCAACCCCCGGCTATGGTATCGCATCGGACAGGCTATTGGGATGGAGGCTCGAGCAATCTACAACATGGGACAGGCGGAAGGACTAACATTCTGGTCGCCGAACGTCAATATATTCAGAGACCCAAGAGGACTACAGGGTGATTCCTTCAGAGGGAGAAGGTCCGGGCAGCTGAAGGCTTCGGCTTGCTGCAAACATTACACAGCCTATGACATGGATAATTGGAAGGGGAACAGTCGCTACACTTTCGATGCTCGGGTAACAGCTCAGGACATGGAAGATACTTATCAGCCTCCTTTCAGAAGCTGCATCAAACAAGGTCGGGCCACTTGTGTCATGTGCTCATACAATCGCGTCAATGGAGTACCCACCTGTGCTGATTACAATCTATTGTCGAAGACAGCCAGAGGCTTGTGGGGCTTTAATGGATACATTGCTTCAGACTGTGACGCGGTTGCTCTCATTTATGGTGCTGATGGCTATGCCAAATCAGCTGAAGATTCAGTTGCTGATGTTCTCAAAGCTGGAATGGATCTAAATTGTGGTGACTATGTGCAGAAGTATGCTGGATCAGCTGTCAAAGAGGGGAAACTATCTGAAAGTGAGATAAACAGAGCACTGCACAACCTCTTCTCCTTGAGAATGAGACTTGGACTTTTCAATGGAAGTCCAAAACAACAAGCTTCGGGAGCCATCTTTGCGAACCAAATCTGCTCGAAAGAGCACCAAGACTTGGCTCTCGAAGCAGCCCAAGACGGCATCGTTCTCTTAAAGAACACAGCCAATTTGCTTCCCCTGGCAAGATCAAGGGTTACATCTCTTGGTGTCATTGGCCCAAACGCTAACGTCGGGTACAAACTTCTTGGTAATTATGGAGGGCCTCCTTGCAAAGGTATCACTCCACTTGGGGCATTGCAGACCTATGTCGGCAGTACTCGGTACTCAGTGGACTATGTGATCATGTTCATGGGGTTGGATCAAGATCAGGAGAGAGAGGACCTCGATAGAGTGGATTTAGTTCTCCCAGGAATGCAGCAAGCTCTCATATCCAATGTTGCAGGAGCAGCAAAAAGGCCCATCATCCTGGTGCTGCTATCCGGTGGTCCGGTGGACATTACGTTCGCAAAGCTCGACGGCAGAATCGGAGGTATCTTGTGGGCTGGTTACCCTGGTGAAGCAGGTGGATTAGCGATCGCACGAATCATCTTCGGAGAGCACAATCCAGGGGGAAGATTGCCTGTTACTTGGTATCCGCAAGAGTTCACAAGGGTGCCAATGATTGACATGAGGATGAGGGCCGACCCTGCCTCGGGCTATCCAGGACGCACCTACAGATTCTACACCGGCAAGCCTGTTTATAGATTTGGCCACGGCCTCAGCTACACCACGTACTCTTATAACATAGAAAGCATAGGCTCCGACGCATGCGGAAAGCTAAAACTCTCTGCTGCAGTCAGTGTCAAGAATCATGGTCCTATTGCTGGAAAGCATCCGGTGTTACTCTTCTCTCGCTGGCCATCTCTGCAACATGGCCGGGCAGTGAAGCAGCTGATAGTCTTTTCATCCCCTCCAATTGCATGCGATCCTGCAAGCCCATCGACGCGAAACTTGGGATTCTGTCAGACGACGCTGCCCATCGACAAGAGGGCGAGTGACCTCATTTCACGCTTGACCTTGGAGGAGAAGATACAACAACTGGATGATCAAGCCCCTGAAATCCCCCGACTCGGCGTGCCGAAGTACAATTGGTGGTCGGAGGCGTTGCATGGTCTGTCGAACGGGGGACATGGCATGCACTTCATTGGCCGTACCATTCCGAATGCTACCAGCTTCCCCCAAGTTATACTTACTGCAGCTTCCTTCAACCCCGACCTATGGTATCGTATCGGACAGGCTATCGCGGTGGAGGCTCGAGCACTGTACAACGCGGGACAAGCAGATGGATTAACGTTTTGGTCGCCAAACGTGAATATATTCAGAGATCCCAGAGGACTACAAGGCGATTCCCCCACAGGGGAAAGGTCGGGCCAGCTGATGGCTTCAGCTTGCTGCAAACACCTCACAGCTTATGATTTGGATAGCTGGAAAGGCACCGTTCGCTATACCTTCGATGCTCGGGTGACGGCTCAGGACATGGAAGATACTTTTCAGCCGCCTTTCAGAAGCTGCGTCGAACAAGGTCGAGCCACTTGTGTCATGTGTTCATACAATCGCGTCAATGGAGTACCCACCTGTGCTGATTACAATCTTCTGACCAAGCAAGCCAAAAACTTGTGGGGCCTTGATGGATACATTGCTTCCGACTGTGCTGCAGTTGATTTCATGTATGGTGCTTCACACTACGCCAAAACGCTCGAAGAGGCTGTTAGTTATGCTCTCAAAGCTGGAGTGGATATAAATTGCGGTAAGGTTATGAATCAGCATGTAGGAGCTGCTATCAAAAACGGGAATCTCTCTGAAAGTGACATAGACAGAGCCCTATTCAATGCCTTCTCCTTGAGAATGAAGCTTGGACTTTTCAATGGAGATCCACAAAAGCTACCTTCAGGGGATATCCCCCCCAGCCAAGTCTGCTCGACGGAGCACAAAAACTTGGCTCTCCAAGCAGCCCAAGACGGCATCGTTCTCTTAAAGAACACTGGCAATACCCTTCCTCTAGCGAGATCAAACAGCTCCATCAAAAATACCCGATTCGAAGCAGGGTGTAACATCGTTGCTTGCAATGTCACTAAGATCCCCGAAGCTGTCCAATTGGCGAGTTCAGTGGACTATGTCATCATGTTCATGGGGTTGGATCAAGATCAGGAGCAAGAGGGCCTTGATAGGACGGATTTGCTTCTCCCAGGAATGCAGCAGACTCTCATATCCAAAGTTGCCGAAGCAGCAAAGAAGCCCATCATCCTGGTGCTGCTATCCGGTGGTCCGCTGGACATTACGTTCGCAAAGAACGACCCGAGAATAGGAGCTATCTTGTGGGCAGGTTATCCCGGTGAAGCAGGTGGATCAGCGATCTCAAGCATCATCTTTGGAGACCACAATCCAGGGGGTAAATTGCCTGTTACTTGGTATCCACAAGAGTTCACAAAGGTGCCGATGACTGACATGAGGATGAGGGCCGACCCTGCCACGGGCTATCCGGGACGCACCTACAGATTCTACAACGGCAAGCCCGTCTACCAATTTGGTTATGGCCTCAGCTACTCCAGTCATTCATATGATTATGACATCGCAAGCTTAGGCTTCAACACATGCGGAGAACTTAAAATCTCTGCGACCGTCAGCGTCAAGAACCATGGTCCCATGGCCGGACGGCACCCTAGCACCAAAGTGGAGTTTTCTCTGAGCGCTTGCGAGCATCTCAGCCGAGTCATGGACGATGGCAGAAGGGTGTTGGACAAAGGATCTCACTTCTTAATTGTTGGAGATGAGGAGCATGAAATCAGCATCATCTCC
>gnl_Musac_v1_GSMUA_AchrUn_randomT14940_001
ATGGCTCCTTGTTCTCTTCTGTCCATCCTTCTCTTCCTCTCAGTGGCCGCAACGATCGCCGCTGTCTCTTACGCTGACGACTTCCCGCCCCCCTACGACTTCACGCATGTCTGCGACCCCGACCGCTACAAGAAGCTCAACCTCAGCGTTGCCAAGTTCGCCTTCTGCGACAAGTCGCTGCCTTACCGTGCCAGGGCGAAGAACCTGGTCGACAGCCTGACGCTTCAGGAGAAGGTGACGCTTCTGGGGAACCAGAACGCCGCCGTGCAGCACCTCGGGCTCCCCCGCTACAACTGGTGGTCCGAGGCGCTTCACGGCGTCTCGAACTTCGGCGGGGGCTCCAGGTTCGGCAAGAACGTCCCCGGCGCCACCAGCTTCCCACTTCCGATCACGTCCGCCGCCGCATTCAACGAACAACTGTGGAAGGCTATTGGTCAGACTGTTTCCACGGAGGGTCGAGCCATGCACAACGTAGGGATGGCAGGGTTGACCTTTTGGAGCCCTAACATCAACGTCGTCAGGGATCCGAGATGGGGAAGAATCTTGGAAACACCTGGTGAGGATCCATTTGTCGTCGGGCGTTACGCTGTAAACTTCGTGCGCGGCATGCAAGATGTGGTTGGCCAGGAAACTGCTGAGGATCCCAACACCAGGCCTCTCAAAGTCTCCGCCTGCTGCAAACACTACGCTGCTTACGATCTCGACAACTGGGCTACTACCGGCAGTGCTGTGGTCGATCGCATCCATTTCAATGCCAATGTAACTGAGCAAGATATTGTGGAGACGTTCCTTCGCCCATTCGAGATGTGCGTTAAGGAGGGCGATGTTAGCAGTGTGATGTGCTCATACAATCAAGTCAATGCCATTCCGACTTGTGTCGACGCAAGGCTGTTGAGGGGAACCATTAGAAACGACTGGGAACTTCACGGGTACATAGTTTCTGACTGTGATTCGATTGATGTGCTCCTCAACACTCAAAAGTTCTTAGACGACACACCGGAGGATGCTGTTGCCCAAGTCCTTAGAGCAGGATTGGATTTGGATTGTGGTGATACTTACACCAAGTATCTCGAGTCAGCTACGTTCAGAGGACTGGTCAAAGAAAGCGAACTTGATCAGGCTTTGATCAATAACTACGTTGTCCTCTTGAGGCTTGGATTCTTTGATGGCCAACCTGCGTATGATAAGTTGACTGCCTCTGATGTCTGCTCGAAGCAGCATCTCGATTTGGCGACCGACGCAGCTCGGCAAGGGATCGTTTTGCTTAAGAATTCCAATGGTGCTCTGCCTCTGAGCACCAAGAGGCACAAGAACATCGCCGTTGTCGGGCCCAACTCTGCAGACAACTCTGTTCAGATTGGGAACTACGCAGGCGTTCCATGCAAGTATGTCACAGCTAATGAGACCTTCATATTCCCTGCGGTGAGGAGTGCGAGGAACGCAGACGCTACCGTCATCGTTGCAGGCCTTAACCTTGACATCGAGAGAGAAGACCACGATCGAACCGACCTCGAGTTGCCTGGCTACCAAAACCAGCTTATCAGACAAGTTGCAGATGCCTCGAAGGGCCCTGTTGTTCTCGTCATCTTCTCGGCCGGCGGCGTCAACGTTACCGAGTTCGATGTCTCTGACAAGATCAGCGCCATCGTGTGGGCTGGTTATCCCGGCGAGAAAGGCGGTGATGCCTTAGCCGATGTGCTCTACGGATCATACAATCCTGGGGGAAGGCTCCCGCTGACATGGTACACGCCGGAATACCTGCTCCAGCTGCCGATGACGTCGATGAAGCTTCGCCCGGTCGACGAACTTGGCTACCCCGGAAGGACCTACAAGTTCTACAACGGCACCACTATATACCCATTCGGATACGGCCTGAGCTACACCACTTTCAGCTACTCCGTGGTCTCAACCCAGAGCGTGACCGTCGAGGTGAAGAACACGGGAAGCCTGGACGGCTCCGACGCCGTGATCCTGTACTCGCAGGCCCCGGACGGCATCCTCGGCGCTCCGATCAAGCAGGTGGTGGGCTTCCAAAGAGTGTTGGTGGAAGCCGGGAAGAGCAGCAACGTGACCTTTAGTCTTAGCTCGTGCAAGAGCTTGAGCATCGTGACGGACTCGGCTTACGTTGCGGTGCCGTCGGGGCGTCACACCTTCATCGTCGGCAGCGGTGACAACGCCGTTCCATTTGCTTTCCAGGTTTACTTGAGGGAT
>gnl_Musac_v1_GSMUA_Achr9T24900_001
ATGGCTGCCTCTTCTTCTTCTTCCCTCTTCCTCCTCTTACTCCTCTTTGTCTTCGTTGTTTCTGCCACCTCAAGACACCTCGGTCACTCGGCTCTGCACTCCTACTTTAGAACTCACCGCACCGGCCTTCCCCCTCGTTCGACGTATGGGCCAATCAAGACCTATGGCCGCAACTACTCCTACGTCTGCGACTCGCGCAGGTTCGCCGACTTAGGTCTCAGAGTGACCGACTTCGCTTACTGCAACAAGAACCTCTCGTACGAGCAGAGGGTGAAGTCGCTGGTGGGCAGCTTGTCGCTGGAGGAGAAGGTAGGGCAGATCAGCGACCAGGCTCGGGGCGTGCAGCGGATCGGACTGCCGCCCTACAGCTGGTGGTCCGAGGCGCTCCATGGCGTCTCCTTCGTGGGTCATGCCACGTACTTTGGCGACATCGTCCCCGCCGCCACTAGCTTTCCCACCGTCATCGTCTCCGCCGCCTCCTTCAACGAGTCCCTGTGGAAGTCCATTGGCCAGGCCAGTGATCTAACGAGAGCAATGCATAATCTAGGGCATGCTGGCTTGACCTTCTGGAGTCCCAACATCAATGTTGTTAGGGATCCTCGATGGGGAAGAATTCTCGAGACACCCGGAGAAGATCCTTTTCTTGTCGGTAAATATGCCGCCAACTTCGTCAGAGGCTTGCAAGATGTCGAGGGCCATGAAGTCGCTGCAAATCCAGATTCCAGGCCATTGAAGGTGTCTTCTTGCTGCAAACACTATGCAGCGTATGATGTAGACAACTGGTTTGGCATCGATCGCTACCATTTTGATGCCAGGGTTGCAGCGCAAGATATGGTGGAGACGTTCCTTCTTCCTTTTGAGATGTGTGTGAAGGAAGGTGATGTTAGCAGTGTCATGTGCTCTTACAATCGTGTCAATGGCATCCCTGCTTGTGCAGATCCAAAGCTTTTATCCCAAACCCTAAGGGACGATTGGAAGCTTCATGGATATATAGTCTCTGACTGTGACTCGCTCGAGGTCATGCATCACGGCCACAAATGGCTCGGTGATACCCCTGAGGCAGCCGTCTCTCAAACACTTCGTGCTGGTTTGGATTTAGATTGTGGTGACTACTACTCCAATTTCACGGAGTCTGCTGTGGCACAAGGCATCGTGAGGGAGTCATATATCGATACCGCGTTGAAGAATCTCTACACTGTCCTCATGAGGCTCGGATTCTTCGACGGCATGCCGAAGTATGAGTCGCTTGCAGAAGACGATATCTGCACGAAAGACAACATTGAATTGGCTGCAGATGCAGCGAGACAGGGAATTGTTCTGCTTAAGAACGACCACAACATCTTGCCACTGCGCAAAGACAAGTACAAGAAGCTTGCTTTGGTTGGTCCTCATACTAATGCAACCGAAGCCATGATCGGAAACTACGAAGGTACGCCTTGCCGTTATGTTTCCCCTCTCGATGCCTTCTCTGCTGAAGGAAAGATCGCTGCGCGCGCTGATGCCACCATCATCTTTGCCGGCATAAGCCTTGAAGTGGAGGCCGAGAGCCGCGACAGGGACGATCTCTTCATCCCCTACAGCCAATCTAACTTCATCACCGAAGTCACCGAAGCTTCCAAGGGCCCTGTAATCTTGGTTATCTTCTCTGCAGGGGGGTTGGATATCTCATCCATCGCCAGAGATAACGCCAAGGTCAGTGCCATTCTCTGGGCAGGTTATCCCGGTGCCGAAGGAGGCCGTGCCATCGCCGACGTAGTTTACGGACGATACAATCCGGGTGGAAGACTGCCCATTACATGGTTCGAGTCAGAGTACACAAAACTGCTCCCAATGACATCGATGCCATTACGCCCGATCGATGAGCTCGGTTACCCTGGAAGGACCTACAAGTTCTTCGACGGCCAGACGGTGTATCCTTTCGGTTATGGCCTCAGCTACACGCAGTTCAAGTACACCCTCAAATCTGTGCCGAGCAGCGTGGTCGTCAAGCTTGATCCCCTGCAGCTGTCTGACACTGCGTGCAACCATGAAATCAACTTCGAGGTTGAGGTGGCGAACACGGGCAAGTTCGACGGGAACCACGTGGTGATTGTCTACTCCAAACCTCCGGCCGGTGTTGCAGGAGCCCCCATCAAGCAGGTTGCCGCGTTCCGGCGGGTGTTCGTGCCGGCCGGCGCCTCAAGCTCGGTGAAGTTTTCGATCGACGCATGCAAGAGCTTGAGCATTGTGGAGAAGACGGCCTACAAAGTCTTGCCTCGTGGTCAACACACCATCGTGGTCGGGGACGATGAACCCACCGTTTCCTTCCCTGTTAAGGTGGATTTCAAT
>gnl_Musac_v1_GSMUA_Achr1T00170_001
ATGCGAGTCCCCGAACTACTCCTCCTTCCCCTTCTGCAACACATCCCTCCCCGTCGCCGTTCGCGCCCGCAACCTCGTCTCCCTCCTCACCCTGCCGGAGAAGATCCAGCAGCTCTCCAACACCGCCGGTGCCGTACCCCGCCTCGGCCTCCCGACCTTCGAGTGGTGGTCCGAGTCCCTCCATGGCATCGCGGTCAACGGCCCCGGCGTCGCCTTCAACGGCTCCGTCCGCGCCGCCACCGAGTTCCCCCAGGTCATCCTCACTGCTGCCGCCTTCAACCGTACGCTGTGGCGCGCCGTGGCCCGCGCCATCGCCGTCGAGGCCCGGGCCATGTACAACGTCGGCCAGGCCGGCCTCACCTACTGGGCACCCAACATCAACATCTTCCGGGACCCGCGGTGGGGCCGGGGCCAGGAGACGCCCGGCGAGGACCCGCTTCCGGCAGCAGTTCTATGATGCTTTCCGCCTGCTGCAAGCACTACACCGCTTATGATTTGGACAGATGGGGAAATTACACCAGATACATCTTCGATGCGCAGGTGACGGAGCAGGACATGGAGGACACATATCAACCTCCATTTGAGAGCTGCATCAAAGAAGGTCATGCGAGTTGTCTCATGTGTGCCTACAATCAGGTCAATGGTGTGCCTGCTTGTGCTCGGGGTGACCTCTTAGAGAAAGCACGAAAAGAATGGGGATTCGACGGATATGTTACCTCCGACTGTGATGCTGTTGCGATAATTTATGAAGATCAGCAGTACTCCTCTTCACCTGAAGATTCGATTGCTTCTGTTCTAAAAGCAGGAATGGATATCAATTGTGGAACGTATTTGCTTCGGTTCACTGAGTCAGCAGTTAAGTCGGGAAAGGTTCAAGAAGAAGACATCGACCAAGCACTACTTAATCTGTTCTCTGTTCAGCTGAGACTTGGGGTCTTCGATGGTGACCATGCAAAGAATCGATTTGGGCACCTAGGACCCAAGAATCTCTGTACTCAGGAGCACAGGGAGCTCGCTCTCGAAGCAGTGAGACAGGGCATTGTCCTTTTGAAGAATGAAGAAGGTCTTCTTCCCCTAAGGAAGCATGAGGTGAGTTCTGTGGCAATAATCGGTCCGGCTGCCAGTTACACAAGCGTATATGGTGGTGATTACACAGGCTTTCCTTGCAATCCAACAAGCTTTTTGGAAGGCCTCCGATCATATGTTCCAAGAACAACATTTGCAGCTGGTTGCATGGATATGCCCTGTGAAACAACGGTTGGATTTGAGGAAGCTGTTGACATTGCCAAAGATGCTGACATAGTCGTCATGGTTGCTGGACTCAATCTAACAGAAGAAACGGAAGATCTTGATCGGCACAGCCTCCTGCTGCCGGGCAAGCAGATGGATCTCGTAAGGTCCATCGCCAGTGTCAGTAAGAAACCACTGATACTAGTCCTAATCGGTGGTGGACCTATCGATGTTTCGTTCGCAAAAGAAGATCCATTAGTTGCTAGTATTCTTTGGATTGGATACCCAGGTGAAGTTGGTGGGCAAGCACTTGCAGAGGCTCTCTTTGGAGATCTCAACCCAGGGGGTAGGCTGCCTGTGACTTGGTACCCGGAGTCCTTTACCAGTGTCCCTATGACCGATATGAACATGAGAGCTGATCCTTCACGAGGTTACCCTGGGCGAACGTATCGATTCTACACAGGGAAGGCAGTCTATGAGTTCGGATATGGGTTGAGTTATTCCAACTACTCTTATAAGTTCTTATCGATGCCTGAAAAGATTAGACTGGCACGATCATCTGCTATGAGAGGTAGGCTGGATGTCGTGCATATTGAGGAGGTCGCGTCCTGCGATGCTATGAGATTTCATGTACAGGTATCAGTCATCAACAATGGTGGTGTGGATGGGAGTCACACTGTTCTACTGTTTTCTAGATCAGGAACAAACGTCAGAGGCGTTCCACTGAAGCAATTGATTGGCTTCGAGCGTGTGAGAACAACATGCTATGAAGCTACGGAGGTTACGATCTTGGTTGATCCTTGCAAGCATCTTAGCACGGTGAATGAGCATGGCCAACGGGTTCTACCACTGGGAGCTCATGTGATAATGTTGGAAGATTTGGAGCACAAGTTAGTCATCGAAGTGGCCGAGTCCATGGAGGAAGAGGAGACGAAGATGCACGATGAGCTT
>gnl_Musac_v1_GSMUA_Achr11T14070_001
ATGGATTCCTACCACTTCTCTTCCTTCTTTCTGTGCATGATAACTGGTTTCCTCGTCCTCATCCCTCCTTATTACTCCACAACCCTTGCTTCTGCGGCTGCCGCCACACCACAGCATGCCTCCGAGCCCGGCGCGATCGAGACCGGCGGCAAGAACTACAGCAAAGTGTGCGACGCCGCGAGGTTCGAGGCGCTAGGCCTGCGGAAGGACGACTTCGCCTACTGCGACTCCTCGCTTCCCTACCCTGCCAGGGTAAAGGATCTCGTTGGCAGGATGACACTGGTCGAGAAGATACTCCAGCTCGGAGACCGGGCCCAGGGCGTCGGTCGCATCGGGCTGCCCAAGTACGGCTGGTGGTCAGAAGCGCTTCATGGCATCGCCGTCACCGGCCACGCTACCTACTTCGGCGATGTGGTTCCCGCAGCGACCAGCTTTCCCAACGTCATCCTCGCCGCTGCATCCTTTAACGAGTCGCTGTGGAAGAAGATCGGACAGGCTGTTTCCACAGAAGGAAGAGCCATGTACAACTTAGGCCATACCGGGCTGAACTTTTGGAGCCCAAACGTAAACGTCGTAAGAGATCCACGGTGGGGAAGAGTTCTGGAGACACCAGGAGAGGATCCTTTTGTCGTCGGCCGCTACGCTGTTTCCACATGCTGCAAGCACTACGCTGCCTATGATCTCGACAACTGGTTTGGTGTCTCTCGCCTCCACTTTGATGCCAGGGTGACTGAACAAGACATGGTGGAGACGTTCGTTCGGCCATTTGAGATGTGCGTCAAGGAAGGTGATGCGAGCAGCATCATGTGTTCCTACAATCGCGTTAATGGCGTTCCAGCATGTGCAGATGCCAAGCTCCTTTCTCAGACATTAAGAAATGATTGGCAACTTCATGGCTACATTGTCTCCGACTGTGACTCAGTTGAGGTGATGCATGAGCGACTCAAATGGCTCGGTGATACTGCAGAGGATGCTGTCGGTCAAGCCATGAAAGCCGGCAACTATTGTATTGTAGGACTGGATTTGGATTGTGGGCTTGGGAATCTGAACTACTACGAGAACTACACCTTGTCGGCAGTTGCTCAAGGCAAAGTGAGGGAGAGCGACATCGACAATGCTCTGAAGAACCTCTACATGGTCCTGATGAGGGCTGGATTTTTCGATAACATAGAGGCTTATGAGAACCTTGGACTGAATGATATTTGCACAAAAGAACACATCCATTTGGCTGCAGATGCCGCAAGGCAAGCCATCGTCCTCCTGAAGAACAATCTAACACTACCTCTGGACCCCAAGAAGTACAAAGATGTCGTTTTGGTTGGCCCTCATGCCAAAGCCACCAAAGCCATGATCGGCAACTACGAAGGTATACCGTGTCGATACGTCTCGCCATTGGATGCCATTGCCAAGGATGTCAGAGTGGACTACCATGAGGGCTGTGACGTCCACTGCCGAAGCAGCCGCTCCGTCCGCCCTGCCGTGGAAGCTGCAAAGAAGGCCAAGGCGACCATCATAGTCGCAGGGTTGGGCCTCGAGGTGGAGAGGGAGGAACTGGATCGGAATGATCTCCTCCTCCCTGGTTTCCAGACTGAGCTCATCAACCGAGTGGCGGAGGCCTCTGCAGGTCCTGTCGTTTTGGTGATCATGGCGGGCGGCTGCGTCGATGTATCCTTTGCCCAGAACAATCCCAAGATTGGCGCCATTCTCTGGGCTGGATACCCTGGTCAAGAAGGAGGTCAAGCCATTGCTGATGTGATATTTGGGCGTCACAATCCCGGAGGAAGACTGCCATTGACATGGTACAAGAATGAGTACGTAGATGCACTGCCCATGACATCCATGCAACTGCGACCAAATGATCAGTTGGGCTACCCTGGTAGAACCTACAAGTTCTTTAATGGCACTTCCCTCTACCCATTCGGCCATGGAATGAGCTACACCCAGTTTAGCTACAGCAGGAAGAACGATTCCGGTATCTTCCTCCCCATCAAGGAAGAGATAAGCTTCGAGGTGGACGTGACCAACGTCGGCAAGGTCGACGGAGACGATGTCGTGCTGGTCTACTCGAAGCCCCCGAAAGGAGTTGCAGACGCGCCACTGAAGCAACTGGTGGCGTTCCAGAGAGTGTATGTCGAGTCCGGGAAGACGAGCAGTGTGAAGTTTAGCCTAAATGCCTGCAAGGCGTTGAACTTGGTGGAGAAGACGGCATATGTTGTTCTGCACTCCGGCGAGCATGCCATCGTGGTAGGAGATGGTGACTCAGCTGTCTCCTTCCCGGTCGAGATTGAGCTCCAGCTT
>gnl_Musac_v1_GSMUA_Achr11T14010_001
ATGGGCGAACCCCGTAGCTCCTCTTACATCCTCCTCCACCTCGCCATTGTCGTCGCCGCCGCCCTCGTACGGGGCGGAGGTGCCGCTACCAATGCAGCGTTCGCCTGCGGGGCGGGGAGCCCTGCGGCGGGGCTGCCGTTCTGCCAGCGGGGTCAGCCGATCCGGGCCAGGGCGCGGGACCTGGTCGGCCGGTTGACGGTGGCGGAGAAGGTGGCGCTGCTGGTGAACACCGCGGCGGGGGTGCCGCGGCTGGGCATCCCCGGGTACCAGTGGTGGTCGGAGGCGCTGCACGGGGTGTCCAACTCCGGGCCCGGCGTCCGCTTCGGCGGCGCCTTCCCTGGCGCCACCAGCTTCCCCCAGGTCATCTCCTCCGCCGCCTCCTTCAATGCCACTCTCTGGGAGCTCATGGGTCAGGTTGTGTCGGACGAGGCTCGGGCCATGTACAACGGAGGCCAAGCCGGGCTGACGTTTTGGAGCCCCAACGTGAACATATACAGGGACCCACGGTGGGGCCGCGGCCAGGAGACCCCCGGCGAAGACCCCGCCGTGTCCGCCCGCTACGCTGCCGCCTACGTCCGCGGCCTCCAACAAGCAAACGGCGGCACCAGCCATGCCCGCCTCAAGGTCGCTGCCTGCTGCAAGCACTACACCGCCTACGACCTCGACAACTGGAAGGGGGTCGACCGCTTCCACTTCAATGCCAAGGCACGCTCTTACTTGGAGGACACGTACGATGTTCCCTTCAAGGCTTGTGTGGTGGAAGGGAAGGTGGCGAGTGTGATGTGCTCCTACAACCAAGTCAATGGAGTCCCCAGTTGTGCAGATTCGAACCTTCTTCGCCACACGGTTCGTGGCCAATGGAGGCTCAATGGGTACATCGTCTCCGACTGTGACTCCGTTGGTGTCTTCTATAGCGCACAGCATTACACCTCCACCCCTGAGGATGCAGTTGCATATGCACTCAAAGCAGGATTGGATCTGGATTGTGGGCAATTCTTGGCACAGCATACTGAGAGTGCCTTGAAGCAAGGCAAGGTAAGTGAAGCCGACGTCGACGCCGCGTTGACCCACACGGTCGCCGTGCAGATGCGGCTGGGGATGTTCGACGGCGAGCCGTCGCAGCAGCCGTTCGGCAACCTCGGTCCACAACACGTGTGCACCCAGGCCCATCGGAACCTCGCCCTCGAGGCAGCCCGGCAAGCCATGGTGTTGCTCAAGAACGATGCCGGCACCTTGCCGCTGTCGCCGTCTCGCCTTCGAACCGTTGCCGTCGTCGGTCCCAACTCGGATGCCACGGTCACCATGATCGGAAACTATGCCGGTGTTCCTTGTGCCTACACGAGCCCTCTTAAAGGGATCGCAGCAGTGGAAGCCGCCCGCCGGGCGGACGCCGCAATTGTGGTGGTGGGTCTGGATCAATCCATCGAGTCCGAGGGGCGGGACAGGGTGGGGCTCCTCCTCCCTGGCCGGCAACAGGAGCTGGTGTCGGAGGTGGCGAAAGCCTGCCGGGGCCCGACGGTGCTGGTGCTCATGTGCGGCGGGCCGGTCGACGTGTCGTTCGCCAAGGACGACCCAAACATCGCAGCCATTCTATGGGCGGGGTACCCTGGCCAAGCCGGCGGAACGGCCATCGCCGAAGTGATTTTTGGCGCACACAATCCAGGTGGTAAATTGCCGGTGACGTGGTACCCCCAGGAGTACGTGGAGAAAGTGACGATGACCAACATGGCCATGCGAGCCGACCCGTCGACAGGCTACCCGGGCAGGACGTATCGGTTCTACGATGGACCGGTCGTGTACTCCTTCGGCCACGGCCTGAGCTACACCAAATTCACCCACGCCCTGGCCGACACCCCGGCCCAAGTCTCGGTCCCGTTTGATGGGCTACGAGCGGAACCATTATTCAACGCGAGCGAGCCGGGCCGAACGGTCCCGGTCACCCACGCACGGTGCGACGGCCTCTCCGTCCCCGTTCACGTAGACGTGACGAACGCTGGCGATCGCGACGGGTCCCACACGGTGCTCGTGTACTGGAGGCCGCCGGCAGCGGACGGTGCCCCCAGTAAGCAACTGGTGGCCTTCGAGAAGGTACACCTCGCCGCCGGGGAGCAGGTGAGGGTCCTCCTGGGCGTGGACGTGTGCAGGGATCTCACCGTGGCTGACGGTGACGGCATCCGGCGGATTCCACTGGGCGAGCACAGCCTTCATGTAGGCGATCTGACGCACACCATCTCGTTGCAGGCCGAATCTCTGCGTCGA
>gnl_Musac_v1_GSMUA_Achr6T35360_001
ATGGGGAAGGTGTCGAAATCCCGCATTCCTCTTCTTCTTTTGCTGCTCGCCTTCTGTTTCTTCTGCTTCAATAGAGTTGCGGCGGACAAACCGAACTTTGCCTGCGACCTGGTGACCAACCCCGGCTTGTCGGCGTTCGGGTTCTGCAACACGTCATGGACCGTGGATGCCAGAGCGCGGGACTTGGTGCAGCGGCTCACGCTGGAGGAGAAGATCGGGTTCCTGGGCCACGTGACGGCCGCGGTGGTCCGGCTCGGGATCCCGAGCTACAACTGGTGGTCTGAGGCGCTGCACGGTGTCTCCTTCGTCGGCGGTGGGTCCAGATTCTCGGACCTGATCCCGGGAGCTACTAGTTTTCCTCAGGTCATCCTCACCGCTGCCTCCTTCAACGTGTCTCTGTTTCGGACCATCGGGAAGACGGTGTCGACTGAAGCGAGGGCGATGCACAACGTGGGTCACGCAGGACTCACCTTCTGGAGTCCAAACATCAACGTTTTCCGCGACCCACGGTGGGGGAGAGGACAGGAGACGCCTGGCGAGGATCCTTTGCTTGGAGGCAAGTACGCTGTTGGATTTGTGCAGGGCCTGCAAGACAATGTTGATGATCCTGTGAAGCTCAAGGTCGCCGCTTGCTGCAAGCATTACACTGCTTACGATATCGACAACTGGAAAGGAGTTCAGCGTTACACCTTCAATGCTGTGGTTACAGAGCAGGACATGGCAGACACATTCCAACCACCGTTCAAGAGCTGTGTGTCGAATGGAGTGGCCTGTGCCATGTGCTCCTACAACCAGGTGAATGGAGTTCCCTCTTGTGCTGACGGAGGCCTCCTCGCGGGAGTCATCAGAGGAGACTGGAAACTCAATGGTTACATTGTTTCTGATTGCGATTCAGTGTCTGTGATCTACAATAATCAGAAGTACACTAAAACACCTGAGGACGCTGCAGCTATAACCATTAAAGCCGGGCTTGACCTCGACTGCGGATCTTTCTTGCCAAGCCACACGTTGGCGGCCGTCCAGGGCGGCAAGGTGACGGAGGCCCAAGTGGACAACGCAATAACCAACAGCTTCGTGGTCTTGATGCGTCTCGGCTTCTTCGATGGAGATCCTAGGAATCTCGCCCCCTACGGCAAACTCGGCCCGCAGGACGTGTGCACGCCGGAGAACCAGGAGCTCGCTCGTGACGCAGCTCGTCAAGGCATTGTTCTCCTCAAGAACTTCGATGATGCTCTTCCCCTCAAAGCCTCTGCCATCAAGTCAGTGGCTGTCATCGGCCCAAACGCTAATGCCACCAGGACCATGATCGGAAATTACGAAGGTGTCCCATGCAATTACACGAGCCCTCTCCAGGGGCTATCAGCTGTCATCGCAGCAGCGCGGGCAGACGCCACAGTCATCGTCGTCGGCGGTGACTTGTCTGTGGAGGCAGAGGGCTTGGACCGGGAGAGCCTGCTATACCCAGGCGAACAGGGGACGCTCATTACCGAGGTAGCGAAGGTGGCCAAGGGGCCGGTGATCCTCGTGATCATGTCGGGAGGTCCTTTCCAGATCAAACAAGACAAAGTTAACGTGAACATCTCAAGCATCCTCTGGGCGGGTTACCCTGGTGAGGCGGGCGGTGCTGCCCTAGCTGATATCATCTTTGGACGGTACAACCCGAGTGGTAGGACACCTTTTACTTGGTACGATCAAGAATACGTCGAACAAGTTCCGATGACGGATATGCGCATGAGGCCAGATCCAGCTTCCAATTACCCCGGCCGCACGTACCGTTTCTACACCGGCAACCCCACTTACGCGTTCGGCTACGGGCTGAGCTACACACGGTACGATCACAACCTAGTCCAAGCTCCCGAGAAGTTTGCTCACTGCTCGGGCTTGCAGTTTGATGTCCACTTAAAGGTGCAGAACTCCGGTGGCATGGCTGGGAGCCACACTAATGTGGCGTTCCAAGTTGATGCTTGTAGGGATTTGAGTGTGGCGGATGAGTCTGGGAATTGGAAGGTGCCGTTGGGATCTCATGTCCTTCATGTTGGTGACGTGACGCACACGTTGACTTTGAGCATT
>gnl_Musac_v1_GSMUA_Achr5T23380_001
ATGGGAGAAGCACCAAAATCCCATCTTCTCGACCTGCTCTTCTTGTTCCTCTGCTTCCTGTGTTTCTTGTGCTCCGATGGCGTCGCCGGCCAAACCCCCGTCTTCGCCTGCGACGTCGCCTCGAACCCCAGCCTGGGGAGCTACGGCTTCTGCAACACGTCTTACGGGACGGAGCAGAGGGTGGCGGACTTGGTGAAGCGGCTCACATTGCAGGAAAAAGTAGGGTTCTTGGTGAACAAGGCCACGGCGGTGTCCCGTCTCGGGATTCCCAGCTACGAGTGGTGGTCGGAGGCCCTGCACGGCGTCTCCTACGTCGGCCCGGGGACGCATTTCTCCACCCTCGTTCCCGGGGCGACCAGCTTCCCTCAGGTCATCCTCACAGCGGCCTCGTTTAACACTACACTCTTCCAAGCCATTGGAAAGCACAATAGACATCATGAATATAAAATCATATGTAGTGGCCTTCCTGCTTCATCCACTTATGCAGTATCATCAACTACGATCCATTTAAATGTTGTATCAACTGAAGCCAGAGCAATGCACAATGTGGGGCTTGCAGGATTGACATATTGGAGCCCAAATGTCAACATATTTAGAGACCCGAGGTGGGGAAGAGGGCAGGAGACACCAGGAGAGGATCCTCTGCTTGCAAGCAAGTATGCCACTGGCTATGTGAGAGGCTTGCAAGAGGCAGATGAACCAGAGAAGCTCAAGGTTGCTGCTTGCTGCAAGCACTACACAGCCTACGACGTCGATAACTGGAAAGGCATCGAGCGCTACACCTTCAATGCCGTGGTCTCAAAGCAAGATTTGGATGACACCTTTCAACCTCCTTTCAAGAGCTGCGTGATTGATGGCAATGTGGCCAGTGTGATGTGCTCTTACAACCAGGTCAATGGAGTCCCCACCTGTGCAGACCCAGACCTTCTTTCTGGTACCATCAGAGGAGATTGGAAGCTCAATGGTTACATTGTCTCGGATTGCGATTCTGTCAATGAACTCTACAATCGACAGCACTACACTAAAACTCCTGAGGATGCTGCAGCTATCAGCATCTTAGCAGGTCTCGATCTGAACTGTGGGTCGTTCTTGAGAGATCACACCTTGGCTGCGGTCCAGGGAGGCAAGCTGACGGAGAAGGACGTGGAGAAGGCGATCACCAACAACTTCGCCGTCCTGATGCGGCTCGGCTTCTTCGACGGCGATCCTAGGAAGCTCCCTTACGGCGGTCTCGGCCCCAAGGACGTGTGTACGCCGGCCAACCAGGAGCTCGCTCGCGAGGCCGCGAGGCAAGGCATCGTTCTCCTCAAGAACGACAATGGCTGCCTTCCCCTCGACTCCACCCGCATCAAGTCGTTGGCCGTGATCGGCCCGAATGCCAATGTCACCTTCACCATGATCGGCAACTACGAAGGGACACCGTGCAAGTACACGACTCCTCTGCAAGGCCTTGCGGCGAACGTCAAGACCGTGTATGCGGCAGGGTGCGCCAACGTGGGTTGCACCGGGAACAGCCTCCAACTGGACTCGGCGAAGGCGGCCGCGGCCGCCGCGGACTTCACAGTCCTCGTCGTCGGAGCCGACCAGTCGATAGAGAGGGAGAGCTTCGACCGGGTGAGCCTGCTCCTCCCTGGGCAACAGACGACCCTCATCACGGAGGTAGCGAAGGTGGCCAAGGGACCGGTGATCCTCGTCATCATGTCCGGCGGCCCGTTCGACATCTCGTTCGCCAAAACCAACGGCAATATATCGAGCATCTTGTGGGTGGGGTACCCCGGCGAAGCCGGAGGAGCTGCCATAGCCGACGTCATCTTCGGATACTACAATCCAAGTGGCAGACTGCCTGTTACGTGGTACCCTCAATCCTTCGCAGACTCAGTCCCGATGACTGACATGCGCATGAGGGCGGATCCATCGACGGGCTACCCCGGCCGCACTTATCGGTTCTACACCGGCGACATCGTCTACGAATTCGGCGACGGCCTCAGCTACACCGACTACACCCACCACCTCTCCGTCGACCTCGCCGGAACCGGGTGCAACGACCTGGGATTCGACGTGCACTTGCGGGTGCGGAACTCGGGAAACAGAGCGGGGAGCCACACGGTGTTCCTCTTCTCCACTCCGCCGGCGGTGCACGGCGCCCCGAGGAAGCACCTGGTGGGGTTTGAGAAGGTCTTCTTGGGGCCGAAAGCGGTGGGCCAGGTGGTGTTCAAGGTCGACGTTTGCAAGGACCTGAGCGTGGTGGATGAACTCGGGAACCGGAAGCTAGCGTTGGGGTCTCATGTCCTGCACGTGGGGAGTTTGAAGCACTCACTGAGCTTGAAGGTT
>gnl_Musac_v1_GSMUA_Achr5T12120_001
ATGCACAACGTCGGTCAGGCCGGCCTCACCTTCTGGGCGCCCAACATCAACATCTTCCGGGACCCTCGTTGGGGCCGCGGGCAGGAGACTCCCGGCGAGGACCCCCTGGTGGCGTCCGAGTACGCCGTCCAGTACGTAAAGGGATTCCAGGGCGAGTACGACGGCGGCGGCAGCTCCAGCTCGATGATGCTCTCCGCCTGTTGCAAGCATTACACTGCTTATGATCTGGAGAAGTGGGGCAATTTTACTCGGTACACGTTCAATGCTCAGGTGACAGAGCAGGACATGGAGGACACATACCAGCCTCCATTCCGGAGCTGCATCCAAGAAGGCTTTGCGAGTTGCCTCATGTGTTCCTACAATCAAGTCAATGGCGTGCCCGCTTGTGCTCGAGGCGATCTTTTAGAGAGAGCTCGAAAGGAATGGGGATTCCAGGGGTACGTGACCTCAGACTGTGATGCTGTTGCGATCATCTATGAAGACCAGAAGTACTCTGCTTCCCCTGAAGATTCCATAGCCGATGTTCTAAAAGCAGGAATGGATATCAATTGCGGAACGTATATGCTTCGGTTCACCGAGTCCGCAGTGAAGATGGGGAAGGTGCAGGAGGAAGACATCGATCGCGCGCTCCTCAATCTATTCTCGGTTCAGCTGAGGCTTGGCCTCTTCGATGGCGTTCGAGCCAAGAAGCGGTTTGGGTGGCTAGGACCCGACAGTATTTGCACTGCGGAGCACCGGCAGCTTGCTCTTGAAGCTGCGAGGCAGGGCATCGTCCTCCTCAAGAACGACAGAGGTTTTCTGCCCCTAAGGAAGCATGAAGTGTCTTCCTTGGCCATAATAGGCCCTGCGGCCGACGATGCGAGCATCTACGGCGGCGATTACACAGGCGTTCCCTGCGACCCGATCACGTTCTTGGACGGCATCCGGTCTTATGTTCCGAGAACATCGTCCGCTCCCGGGTGCATCGACGTGCCCTGTAAATCCAAGGATGGATTCGAGGAAGCCGTGACCGCCGCCAAATTTGCAGACGTAGTCATTGTGGTTGCTGGACTCAACCTCACAGAAGAAACTGAAGACCACGATCGGGTCAGCCTCCTGCTGCCCGGCAAACAGATGGATCTCGTAAGGGCCGTCGCCGGCGCCAGTAAAGCTCCGGTCGTGCTCGTCCTCATGGGCGGTGGCCCCATAGACGTTTCCTTCGCAGCAGATGACCCATTGGTCGCTAGCATTCTCTGGATCGGATACCCAGGTGAAGTGGGAGGGCAAGCGCTCGCAGAGGCTCTCTTCGGCGACGCCAACCCAGGTGGGCGGTTGCCGGTGACATGGTACCCAGAATCCTTCACCGACGTCCCCATGAACGACATGAACATGAGAGCTGATCCCTCGCGAGGCTATCCTGGGCGAACCTATCGATTCTACACAGGCAAAGCGGTCTATGAATTCGGCGACGGGTTGAGTTACTCGAGCTACTCCTACAAGTTCTTGCGGGCGCCTCAAAGGATTAGGCTGTCAGGATCATCTGCCGAGATGCAGGTGTCTGTCGTCAACAAGGGCGATCGCGTGCATGCAACAGCTGGTGGGGAAGCGGAAGCTGAGATCGTGGTTGACCCATGCAAGCATCTGAGCGTAGTCAATGAGAAGGGGAGGCGGCTGCTGCCTCTGGGAGCTCAGGTTCTGACGCTGGGGGATTTGGAGCACCAGTTGCTTATTGAGGCC
>gnl_Nelnu_v1.0_NNU_006280-RA
ATGTATTCTATCGAATGGAGACTGCTCTTCATCCTTCTCGAAATCCTCACAAATCTACTTCCTCTACTTCCCATCTCTGCGTCAATCACAGGACATCATTCAAATCCTCAATTCCCATGTCAGCTCCGACAGCACCAATCTTACCCCTTCTGCAACACCTCTCTTCCCATCTCGGCAAGAGCTCAATCTCTCGTTTCACTCCTTACCCCTTCTGAAAAGATCCAACAACTCAGCAATAACGCCAGCCAAATAGAGAGACTAGGTATTCCTGCCTATGAGTGGTGGTCCGAATCTCTCCATGGGATTGCCACCAACGGACCCGGTGTCTCCTTCAATGGGTCGATCCCCTCTGCCACTAGCTTCCCGCAAGTGCTTGTCATGGCAGCATCTTTCAATAGAAGTCTCTGGTTTACAGTAGCATCCGCGATTGCTGTGGAAGCGAGAGCTATGTACAATGTTGGCCAAGCTGGGTTGACCTTCTGGGCACCCAATATCAACATATTCAGGGACCCCAGATGGGGAAGGGGTCAAGAGACGCCCGGCGAAGACCCCATGGTCGCTGCCGCTTACGCCATTGAATATGTAAAGGGTTTCCAGGGGGAGAATAAACAAGATAGGTTTGGAGAGAAGAGGGTGTTGAAGGGCTCTGATGATGAAGATGGTGATAGTGGTAAATTGTTGCTTTCTGCTTGTTGTAAGCACTTGACTGCTTACGATCTGGAAAAGTGGGAGAACTTCACCAGATATACCTTCAATGCTGTGATTTCGCAGCAAGACTTGGAGGAGACATATCAGCCACCATTTAGGAGCTGTGTCGAGGAAGGTAGAGCCAGCTGTTTGATGTGTTCTTACAACGCAGTAAATGGGGTCCCCTCTTGCGCAAGTAAGGCCCTTTTGCAGAAAGCTCGATCGGACTGGGGATTCAAAGGATATATTACCTCGGATTGTGATGCCGTGGCCACAATCTTTGAATTTCAGCAGTATGCGAATAGCCCCGAAGATGCCGTTGCAGATGCTCTGAAAGCAGGAGTCGATATTAACTGCGGAACTTACATGCTTCGAAATACGCAATCCGCACTTGAACAAGGAAAGATCCGAGAAGAGGACATTGATCGGGCTCTTTTCAATCTGTTTTCAGTTCAATTGCGTCTTGGGCTTTTCAATGGGGACCTATTGAAGGGACACTTGGGAAAGTTGGGACCTCAAGATGTATGCAGTCCAGAACACAGGAAATTGGCGCTGGAAGCAGCAAAGCAGGGAGTTGTACTCTTGAAGAATGACAAGAAATTCCTGCCACTTAAAAAGAACCGTTTTGCATCTTTAGCTGTTATTGGTCCGACTGCAAATGATTCCATTAACCTCGGGGGCGGGTATTCAGGCGTTCCCTGCAATCCAACAAGCTTTGTTGAGGGATTTAAAGCATACACACAGAAGATATCCTATGCTGCCGGTTGCCTTGACATACCATGCGATTCTGATAGTGGGTTTACTGCAGCCATTCATCTTGCCAGAAAAGCTGATGTTGCCATTGTGGTTGCTGGGCTGGATTCATCTCAAGAAACTGAAGACCTGGACCGGGTGAGCCTTCTTTTGCCTGGCAAACAGATGGATCTAATATCAGTCATTGTCCAAGCAAGTAAGAGACCGGTGGTTCTGATCCTTATGGGTGGAGGGCCGATTGATGTTTCCTTTGCCAAAAATGACCCACGGATTGCAAGCATTCTTTGGGTTGGATACCCTGGTGAGACTGGTGGGCAAGCACTTGCAGAAGTTATCTTCGGGAAATTCAATCCAGGTGGGAAGCTGCCTATGACTTGGTATCCTGAGTCATTTACCAATGTGCCAATGAATGATATGAGAATGCGACCTGATCCTTCAAGTGGTTACCCTGGACGTACTTATCGATTTTACACCGGCAATACAGTATATGAATTTGGACATGGCTTGAGCTATACCAACTATACGTACAACTTCTTATCAGTGCCAACGAAATTAAGTTTGTTGGCCTCTTCTGTTGTGGTGGGTTCTAACAACAACATGCCACACGAGAGAGCAGATGGGCTTGATTCTATTCGGATTGATGAGGTGGCAACATGCGATGCATTAAAATTTTATGCACACATCTCCGTAATCAACAATGGGGATATGGATGGAAGCCACGTTGTGATGTTGTTCTCAAGAGTACCTGCAACTTTTACAGGGGCTCCACAGAAACAGCTGATTGGATTCGACCGTGTGCATACCGTAACCCACAGAGCTACTGAAACCAGCATCCTGGTGGACCCATGCAAACATCTTAGTGTTGTGAATGAACAGGGAACAAGAGTTTTGCCCTTGGGTGCTCATACTCTAATGTTGGAAGGATTAGAGCATTCAGTTTCAATTGAAATT
>gnl_Nelnu_v1.0_NNU_014503-RA
ATGGCCTTCATCAGTACATCACCCATCTCCCTCTGTGTCCTCTGCTTTCTCGTTTGTCTCTTTGTCTCTCCGCACAACGGAGACGCCCGCCCAGCATTCGCCTGCGACCCACGAAATGGGCTGACGAGGAACTTACCCTTCTGCCAGGTATCTCTGCCGATACCCGACAGGGTGAGGGATCTCATTGGGCAGTTGACGTTGCAAGAGAAAATAAGATTGCTGGTTAACAACGCAGCCGCGGTGCCGAGGCTGGACATCGGGGGTTATGAGTGGTGGTCGGAGGCGCTCCACGGTGTCTCCAACGTTGGCCCTGGAACCAAATTTGGTGGAGCTTTTCCTGGAGCTACCAGTTTCCCTCAGGTCATCACCACTGCAGCATCCTTCAATGTGTCCTTGTGGGAACAAATTGGACAGGTGGTGTCAGATGAAGCGAGGGCCATGTACAACGGAGGGATGGCCGGTCTGACGTATTGGAGCCCAAATGTCAACATACTCAGAGATCCAAGGTGGGGTCGGGGACAAGAGACTCCCGGCGAGGATCCCATTGTAGCCGGTGAGTACGCGATCAGATACGTTAGAGGACTCCAAGGAAACGACGGTAACCGATTGAAGGTTGCCGCCTGTTGCAAGCACTACACAGCCTACGACCTTGATGACTGGAATGGCGTCGATCGCTTCCACTTCAACGCCAAGGTGAGCAAGCAAGACCTGGAGGACACGTACAATGTGCCGTTCAAGGCTTGTGTGTTGGAAGGGAATGTAGCTAGTGTGATGTGCTCCTACAACCAGGTCAATGGCATCCCAACTTGCGCTGACCCCAACCTTCTTCGCAATACTATCAGGGGTCAGTGGCGCCTTAACGGATATATCGTTTCGGACTGCGATTCTGTCGGTGTCTTTTTCGATCAACAGCACTACACCTCAACACCAGAAGAAGCAGCCGCAGACGCCATTAAAGCAGGTTTGGATTTGGATTGTGGGCCTTTCCTCGCTATTCACACGGAAGCGGCCATAAGGAAAGGCATGTTAACCGAAGGGGCCGTTAACGATGCTCTAACCAACACCTTAACGGTCCAGATGAGGCTTGGGATGTTCGACGGTGAGCCGTCGGCCGAGCCCTTTGGCCACCTCGGCCCAATGGATGTTTGTACGCCGGCCCATCAAGAGCTAGCACTGGAAGCTGCTCGACAAGGCATTGTTTTGCTCAAGAATCAGGGACCGTCGTTGCCACTGTCTAGAATCCGCCACCGTACAGTAGCGGTTATCGGGTCCAATTCTGATGTCACAGCAACCATGATAGGCAACTACGCAGGTGTTCCGTGTGGATATACTACTCCCCTGCAAGGGATTGCGAGATACGCCAGGCCCATCCACCAAGCCGGGTGCATTGACGTGGCCTGCAACAGTGACCAGCTATTCGGTGCGGCTTTGGACGCGGCCCGTCAAGCGGACGCAACGGTGCTAGTAATGGGACTAGACCAGTCCATCGAGGCAGAAGCTAGAGACAGGGTGGGACTACTCCTACCGGGACGCCAACAAGAGCTCATATCTAAGGTCGCCATGGCCTCCAGGGGTCCCACTGTGTTGGTCTTAATGTCTGGTGGGCCCATCGATGTGTCCTTTGCTAGGGACGCCCCACGAGGCAAGCTGCCAATGACATGGTACCCACAGGACTACGTGGCTAGGTTGCCAATGACGACCATGGACATGAGATCTGACCCATGGAGAGGGTACCCAGGCAGGACCTACAGGTTCTACAAAGGCCCAGTAGTGTATCCCTTCGGGCACGGAATGAGCTACACCAACTTCGTATACACCATCGCAGACGCCCCGGCCATGGTCACAGTTCCCCTCCGCGGCCACCAGGGGAACTCCAGCACCTCAGGCAAGGCAATCAAGGTCACACACGCCAAGTGCGATGGGCTGTCGGTCGTCCTCCACGTTGACGTGAAGAACGCCGGCTCCAAGGATGGATCGCACTCGCTACTCGTCTTCTCGTCACCTCCACCGGCCGAACATTGGGTGCCCCAGAAGCAACTAGTAGCTTTTGAGAAAGTCCATCTCCCAGCAGGCTCTCAGCAGAGAGTTCAGATCACCATACATCTCTGCAAGTTTCTTAGCGTCGTTGACAAGCTTGGAATTCGAAGAATTCCTTTGGGCCAGCATGTTCTTCACATAGGCAATATCCATCATTCCATCGTTCTGCGAGCAGCT
>gnl_Nelnu_v1.0_NNU_023340-RA
ATGGCTTCTGGAGGAAACAGAGCTAAAACTTCTGCTTTCTTAGTGTTCCTTCTTCAGCTTCTTTTTCTCCTGGGCTCCAAAGGGGCCTCAGGCCAATCTCCAGTTTTCGCCTGTGATGTTGGCAAGAATCCCGGCTTGGCTGCCTTTGGGTTCTGTAATACTTCATTGGACATTGCTGCAAGGGTAAATGATCTAGTGGAGAGGCTTACATTGCAGGAAAAGATTACTTTCTTGGTGAGTAAAGCAGGGGCAGTGAATAGGCTGGGAATTCCGAGCTATGAGTGGTGGTCTGAAGCTTTACATGGAGTATCTTACGTGGGTCCCGGCACCCATTTCTCAAGTGCAGTCCCTGGTGCTACAAGCTTTCCTCAGGTCATTCTAACTGCAGCTTCGTTTAACACGTCTCTGTTTGAGGACATTGGAAAGGTGGTGTCTACGGAAGCTAGAGCCATGTACAATGTGGGCCTAGCTGGGCTAACTTACTGGAGCCCAAACGTCAACATATTCCGAGACCCCAGATGGGGAAGAGGCCAAGAGACTCCAGGTGAAGATCCTCTGCTCTCCAGCAAATATGCAGCAGGTTATGTTCAAGGTTTGCAGCAAACCGATGATGGAGACCCCAGTCGGCTTAAAGTTGCTGCTTGCTGCAAGCATTACACAGCATATGATGTGGATGCATGGAAGGGTGTCGATCGCTATCACTTCAATGCTCAGGTTACTAAACAAGACCTGGATGATACATTTCAACCCCCCTTCAAGAGCTGTGTCATTGATGGGAATGTTGCTAGTGTCATGTGCTCTTATAACCAAGTAAATGGGATACCGACCTGCGCAGACCCGGATCTTCTCGCCGGTGTCGTTAGAGGAGAATGGAAATTAAATGGATACATCGTTTCAGATTGTGATTCAGTGGACGTACTTTACAACAATCAGCACTACACCAAGACCCCAGAGGAAGCCGCTGCTAAGACTATATTGGCAGGGTTGGATCTCAACTGTGGATCTTTCCTGGGGCAACATACCGAGGCTGCAGTGAAAGCTGGGCTGCTTGATGAGTCTGCCGTCAACAAGGCAATCAGCAACAACTTTGGCACTCTCTTGCGACTGGGCTTCTTTGATGGTGACCCAAGTAAGCAACTCTATGGGAAACTCGGCCCCAAGGATGTCTGCACCCCAAAGAACCAGGAGCTGGCCCGTGAAGCTGCGAGGCAAGGGATTGTCTTGCTCAAGAACAGTGCGGGTTCATTGCCATTGTCACCCACAGCCATCAAATCCTTGGCAGTGATCGGACCCAATGCCAATGTGACAAAAACCATGATCGGGAACTATGAAGGCACTCCATGCAAATATACTACTCCTCTGCAAGGCCTCACAGCCTCAGTTCCGACTCTCTATCAGCTGGGCTGTCCCAATGTGGCATGCGGCAGTGTACAACTAGATGATGCCAAGAAAATAGCCGCCCAAGCAGATGCCACAGTTTTAGTAATGGGCGCTGATCAATCCATCGAGGCAGAGAGTCGTGACAGAGTCGACCTTCATCTCCCTGGCCAGCAGGCACTTCTGGTAACAGAAGTTGCAAATGTATCCAAGGGACCCGTAATTCTTGTTATCATGTCTGGGGGAGGCATGGATATCTCATTTGCCAAAGGCAATGACAAAATCACGAGCATTCTTTGGGTTGGTTACCCCGGTGAAGCTGGAGGAGCCGCATTATCAGATGTGATCTTTGGATATTATAATCCTAGTGGAAGATTACCCATGACATGGTACCCACAAGAGTTTGCAGACAAGGTCCCCATGACAAACATGAACATGAGATCAGATCTGGCCACTGGGTACCCTGGCAGAACCTATCGGTTTTACACAGGTGAAACTATATACTCATTTGGTGATGGCCTGAGCTACTCTCAATTCAACCATCACATTGTCCGGGCACCTAAACTGGTATCAGTTCCCTTGGAGGAAGGTCACATTTGTCACTCCCAGAGATGCAAATCTATTGATCTCTTTGAAGGGAGTTGTCAAAACCTAGCTTTTAAGATTCATTTAAGAGTTAGGAACATGGGAAGGAGGAGTGGAAGCCATACAGTTCTCCTGTTCAACACTCCTCCATCAGTACACAATGCCCCTAAAAAGCATTTGCTCGGATTTAAGAAGGTTTTCCTGACAGCTCAGAGTGAAGAATTGGTCAAGTTCAACGTGGATGTTTGCAAGGATTTGAGTGTTGTAGATGAGCTTGGGAGCCGAAAAGTGGCCCTGGGTTCACATGTCCTTCAAGTAGGGAGCTTGAAACATTCTTTGAATATCAAAATT
>gnl_Nelnu_v1.0_NNU_009082-RA
ATGGCCTTCAAGTTCAAACCACCCATCTCCCTCTGCCTTGTGATATTCGTTGCTTGTTTGTTTGTTTCTCCCCGAACCGGAGATGCCCGTCCGGCATTTGCCTGTGACCCTAGAAATGGGCTGACGAGAAACTTACCCTTCTGTCGACCATCTCTCCCCATACCCAATAGGGTGAGAGACCTCATTGGACGACTGACGTTGCAAGAGAAGATTAGGCTACTGGTGAACAACGCTGCTCCCGTGCCGAGGCTAGGCATCAGGGGCTACGAGTGGTGGTCGGAGGCTCTTCATGGCGTCTCCAACGTCGGCCCTGGAACCAAATTCGGCGGAGCATTCCCCGGAGCTACCAGTTTCCCTCAGGTCATCACCACCGCTGCTTCCTTCAATGCTTCCTTGTGGGAACAAATTGGACGGGTGGTGTCAGACGAAGCGAGGGCCATGTACAACGGAGGGATGGCGGGTTTGACGTATTGGAGCCCAAATGTGAACATATTCCGAGATCCAAGGTGGGGCCGAGGGCAGGAGACTCCCGGCGAGGATCCTCTTCTAGCCGGGAAGTACGCGGCCAGCTACGTAAGGGGACTCCAGGGAAACGAGGGTAACCGGTTAAAGGTTGCCGCCTGCTGCAAACACTACACCGCCTACGACCTCGATAACTGGAACGGCGTTGATCGCTTCCACTTCAACGCCAAGGTTAGCAAGCAAGACTTGGAGGATACGTACGATGTGCCGTTCAAGGCTTGTGTGGTGGAAGGCAATGTGGCCAGTGTCATGTGCTCTTACAATCAGGTCAATGGCGTTCCCACCTGTGCCGACCCCAATCTCCTCCGCAATACTATCCGGGATATATCGTTTCAGATTGCGACTCGGTTGGTGTCTTCTACGACGACCAACACTACACCTCCACGCCCGAAGAAGCAGCTGCCCTCGCCATTAAAGCAGGCTAGTTTGGATTTGGACTGTGGGCCTTTCCTCGCCGTCCACACGGAGGCGGCCATAAGGAGAGGCAAGTTGAGCGAGTGGGACGTTAACGCTGCTCTAACCAACACATTAACGGTCCAGATGAGGTTAGGGATGTTTGACGGTGAGCCGTCGGCCCAGCCGTCTGGGCATCTCGGCCCAAGGGATGTCTGCACTCCGGCCCACCAAGAGCTCGCACTAGAGGCTGCTCGACAGGGCATTGTTTTGCTCAAGAATCATGGGCCTTCGCTGCCCTTATCCACTTTTCGTCATCGCACCGTAGCCATTATTGGCCCCAACTCAGACGTCACAGCCACCATGATAGGAAACTATGCAGGTGTTCCATGTGGATATACTACTCCCTTGCAAGGTATTGGGAGATACGCTAAGACCATTCACCAACCGGGTTGTAGTGGCGTGGCCTGCAACGGCAACCAGCTAATTGGCGCGGCGGTGGCCGCAGCCCGACAAGCGGATGCAACAGTGCTGGTGATGGGATTGGACCAATCTATGGAGGCGGAGTTCAAGGACAGGGTAGGGCTGCTTCTACCGGGACACCAACAGGAGCTCGTATCTAGGGTCGCTATGGCCTCCAGAGGTCCTACCGTGTTGGTCTTGATGTCTGGTGGGCCGATTGATGTGTCTTTCGCTAGGGATGACCCACGTATCTCCGCCATCCTATGGGCAGGGTACCCTGGCCAAGCTGGAGGAGCTGCAATTGCCGATATCTTATTTGGAAGAAGCAATCCAGGTGGCAAGCTGCCAATGACATGGTACCCACAGGACTACGTGGCAAAGGTGCCAATGACGAGTATGGGCATGCGGCCATCGGGTGGGTACCCCGGCAGGACCTACAGGTTCTACAGAGGCCCAGTCGTGTACCCCTTCGGCCACGGTATGAGCTACACCAACTTTGCACACACGGTGGCCCAAGCACCAACCTTGGTTTCGGTTCCTCTCGACGGCCGACGTGCGGTTGGCAACTCTACTACCGTCTCATTCTCAGGTAAGGCAGTCAGGGTCACACATGCCAAGTGTGATGGGCTGTCCGTAGTTGTACATGTAGATGTGAAGAACACGGGGCCCATGGATGGAGCCCACTCGCTGCTTGTGTTCTCAGAGCCCCCAACCGGGCAATGGGCCCCCAGTAAGCAACTAGTAGCCTTTGAGAAGGTGCATGTGCCAGCGGGGACCGAGCAGAGAGTTGAGGTGAAGATACATGCGTGCAAGCACCTCAGCGTGGTGGACCGGTTTGGAATTCGGAGAATTCCAATGGGCGAGCATAGCCTTCACATAGGTGATGTCAAGCATTCCGTCTCTCTACAAGCAGCTCTGCAGGAGATCAAATAC
>gnl_Nelnu_v1.0_NNU_000089-RA
ATGTTTTATTATGTTGCGTACTTGTGTTGGGTTGTGTCCACTGAAGCCAGAGCTATGTTCAACTTGGGTCATGGTGGATTGACTTACTGGAGCCCAAACATCAATGTTGCAAGGGATCTCAGATGGGGAAGAGTGATGGAGACACCAGGTGAAGACCCATTTGTTGGGGGTACTTATGCTGTGAACTATGTGAGAGGGTTGCAAGATGTGGAGGGAGAGGAGTTCACACAAGACTTGAACTCCAGGCCTCTCAAGGTGTCTGCATGTTGTAAACACATCACTGCTTATGATATTGATCACTGGAATGGAGTTGATCGCCACACTTTCGATGCAAGGGTTACGGAGCAAGACATGACGGAAACGTTCCAACGTCCGTTTGAGATGTGCGTCAAAGAAGGTGATGTCAGTAGTGTTATGTGCTCTTTTAACCGTGTTAATGGCATCCCCACCTGTTCTGATCCAAATCTCTTGAAGGAGACTGTAAGAGGCGAATGGGGTCTTCATGGGTACATCGTCTCTGATTGTTATTCAATCGATACCATTGTGAACGATATGAAATGGCTTGGTGACACACCTGTGGAAGCCATTTCTCAGTCGATGCATGCAGGGTTGGACTTGGAATGTGGATGGTACTACTCCAGCTATGGCGTGGAAACCAGCAAAAAGGGAATGATTAGTGAAAGGGAGATAGACAAGGCGTTGAGCAATCTTTATGTGGTTCTGATGAGGCTTGGATACTTTGATGGTAGCCCATCTTACATGTCTCTGGGAAAGCCGGATATATGTGCTCAACAACATATTGAACTTGCAGCAGAGGCAGCCAGGGAAGGAATCGTTCTACTCAAGAATGACAACAACTCTTTGCCTCTCAACACTAATACCCATAAAAACATTGCTTACACTTCTCCCAAAGATGGTCTCTCCGCATTTGGTAATGTTACTTATGAAAAGGGATGTGCCGACGTTGTTTGCAAGAGTGATAGCTTCATTTTCTCAGCCATGGAAGTAGCAAAGAAGGCAGATGCTACTGTTGTTGTTGTGGGGTTGGATTTGTCAATTGAGGCCGAGTTTGTGGATCGCCTCGATCTCTTACTCCCTGGCTACCAAACCCAACTGGTGAATCAGGTTGCATCCGTTGCCAAGGGTCCTATTATTCTTGTGCTAATGTGCTCCGGCTCTATCGATGTTTTTTTTGCTAAGAACAACCCTAACATCGGAGCCATTCTCTGGGCTGGTTATCCTGGTGAGGAAGGTGGACGCGTGCCATTGCTGACATTGTTTTTGGAAAATACAATCCTGGTAGGTTTTATATTTTATGCTTCAGGAGGAAAAATACCAACTACCTGGTATCCAGCTGATTATGTGAATGCATTGCCGATGTCATCCATGCAGCTAAGACCTAATGACGAGTTGGGTTATCCCGGAAGAACCTACAAACTCTACAATGGAACAACTGTTTTCCCATTTGGATATGGCCTGAGTTATACCAATTTCAGCTATGAAATAACATCCCCAGGAGGGTCTATTGATATTAAACTGCAAAATAATCAACATTGCCGAGATGTTACTTATGAGGAAGATTCATATAGACTCCTGTGCTCTGCTGTTTTAGTGGATGATGTGAGTTGTGATGCTGCAGGTTATGAGTTTGAGGTTGTTGTTCGAGTCCAGAACAACGGAACAATCGATGGAAATAATGTTGTTATGGTTTATTCTAAGCCTCCAGTTGGTATCCTAAGAACGCATCAGCGACAATTAATTGGGTTTGAGAGGATTTTCCTAAAAGCGGGTGAAACCCAAAATGTTAAATTTTTGTTCAATGCTTGTAAGAGTTTGATAATTGTTGAGAATAATGCTTATCGTCTTCTTCCGGCTGGGGAGCACATGATGGTTGTTGGAGATGGGGAGGCTTCAGTTCCAGTTCAAGTGAATTTTGAGGGACAA
>gnl_Nelnu_v1.0_NNU_010154-RA
ATGTTAAACTGGTTTATTTATAAACAAATGAAGCAAAATATAGATGTATATCTACAGGTGGTCTCTACTGAAGCCAGAGCCATGTACAATGTGGGTCTAGCTGGGCTAACTTATTGGAGCCCAAATGTGAACATATTCCGGGACCCCAGATGGGGAAGAGGCCAAGAGACTCCTGGTGAAGACCCCATCCTCGCCAGTAAATATGCAGCTGGTTACGTTCAAGGTCTGCAACAAAGCGACGATGGCAACCCGAATCGGCTTAAGGTTGCTGCTTGCTGCAAGCATTATACAGCCTACGATGTGGATGCCTGGAAGGGAGTGGATCGTTATCACTTTAATGCTCAGGTGAGTAAACAAGACCTGGATGATACATATCAGCCCCCTTTCAAGAGCTGTGTTGTGGATGGGAATGTGGCCAGCGTCATGTGCTCTTACAACCAAGTAAATGGGAAACCAACCTGTGCAGACCCGGATCTCCTGGCTGGGGTCATTAGAGGCGAATGGCAATTAAATGGATACATCGTTTCAGATTGTGACTCAGTACAAGTGCTCTACAACGATCAGCACTATACCAAGACCCCAGAGGAAGCTGCGGCTAAGTCTATATTGGCAGGGTTGGATCTTAACTGTGGATCTTTCCTGGGCCAACATACGGAAGCTGCAGTGAAAGCTGGGCTCCTGAATGAGTCAGCCATTGACAAAGCAATCATCAACAATTTTGCCACTCTGATGCGACTTGGGTTCTTCGATGGAGATCCCAGTAAGCAGCTCTATGGGAAGCTGGGGCCAAAGGACGTATGCACCCCAGGGCACCAGGAGCTGGCCCGTGAAGCTGCACGACAAGGGATTCGCAGGCTCATTGCCATTGTCGCCGACAGCCATCAAGTCCTTAGCAGTGATCGGGCCCAATGCCAACGCACTCCATGCAAATACACAACTCCTCTGCAAGGCTTGACGGCCTCGGTTCCGACTCTCTATCAGCCAGGCTGCCCCAATGTGGCATGCGACAGTGTCCAACTAGATGATGCTAAGAGAATAGCAGCCCAAGCAGATGCCACAGTTTTAGTAGTAGGTGCTGATCAATCAATCGAGGCAGAGAGCCGTGACAGAGTTGATCTTCATCTTCCTGGGCAGCAGGCACTTTTAGTAACAGAGGTTGCAAATGTATCCAAGGGACCTGTGATTCTTGTTATCATGTCTGGAGGAGGCATGGATATCTCATTTGCCAAAGCCAACAACAAAATTACGAGTATTCTCTGGGTTGGTTACCCTGGCGAAGCTGGAGGGGCTGCTTTAGCTGATGTTATCTTCGGCTATTACAATCCAAGTGGAAGACTACCCATGACATGGTACCCACAAGCATTTGCAGACAAGGTCCCTATGACAAACATGAACATGAGACCAAATCCAGCCACTGGCTACCCTGGCAGAACTTATCGGTTTTACAGAGGTGAAACCATATACTCATTTGGTGATGGCATGAGCTATTCTCAGTTCAGCCATCACCTTGTCCGAGCACCTAAGCTAGTCTCAGTTCCCCTGGAGGAGGGTCACATTTGTCGCTCCCAGAAATGCAAATCTATCCATCTTGAGGAAGAAGGATGCCGAAACCTGGCTTTTGAGATTCATTTAAGAGTTAGAAACATGGGAAGGATGAGCGGAAGCCACACAGTTTTCCTGTTCAGCACTCCCCCATCAGTACACAATGCCCCTAATAAGCATTTGCTGGGATTTGAGAAGGTTTTCTTAACAAGTCAAAATGAAGCACTAGTTAAGTTCAACGTGGACGTCTGCAAGGATTTGAGCGTTGTGGATGAGCTTGGGAGACGAAAAGTGGCTCTGGGTTCACATGTGCTTCATGTGGGCAGCTTGAAACACTCTCTAAATATCAGGATT
>gnl_Nelnu_v1.0_NNU_015214-RA
ATGTATTATGGACTTCATGGTGGTGGTGGAAGGACACGGACAGTCGTTCTTAATAGAATAAAAGGCCATGACTTCAGTTCAGTCACTGCAACTCAGCCTCTCGTTTTCTTGCTATCTCTCGAGCAAATGAAGCTCCTAATGATCTCCATTCTCGTTTTCCTTGTCCACCTCTCTCTAGTCCTCGCCTCAGCCGATGCAACTCAGCCTCCATTCGCATGTGATTCAAAAAACCCTGCAACCGCCTCCTACACCTTCTGCAATCCGTCCCTGCCCATCCCCCAAAGGGTTAAAGATCTCGTTTCTCGTCTCACCTTAGACGAGAAGATCTCTCAGCTCGTTAACAATGCGCCGGCGATTCCCAGACTCGGTATTCCTAGCTACGAGTGGTGGTCGGAAGCCTTGCACGGCGTCACCTCCGCGGGACGCGGAATCCAACTCAACGGAATCATTAAAGGTGCTACCAGCTTCCCCCAAGTCATCCTCAGTGCTGCTTCGTTTGATGCCCATCTCTGGTACCGCATTGCAAAGGCCATTGGTGTCGAAGCTCGAGCGATATATAATGCCGGACAAGCCAGCGGATTGACGTTTTGGGCTCCGAACATCAATATATTTAGGGATCCCAGATGGGGGAGAGGGCAAGAGACACCAGGTGAAGATCCCTTGGTTACTAGTGCGTATGCGATTTCTTATGTGAGAGGGCTTCAAGGGGATTCATATGAAGGAGGCAAGCTTGGTGTTCACCTCCAAGCTTCAGCTTGTTGTAAGCATTTCACTGCTTATGATCTAGATAATTGGAACGGAACCACTCGCTATGGCTTTGATGCTCGCGTTTCTCTTCAGGATTTAGCAGATACGTATCAGCCTCCATTTCATAGTTGTATCAATCAAGGTCGGGCAAGTGGCATTATGTGCGCTTACAATCGTGTTAATGGAATTCCAAGTTGTGCAGATTACAATCTCCTGTCCAAAACTGCGCGAGGACAGTGGGGTTTTAATGGGTACATCACGTCGGACTGCGATGCTGTTTCGATCATCCGCGATACCCACCATTATGCTAGGACACCGGAAGATGCGGTTGGAGATGTCCTCAGAGCTGGCATGGATGTCAACTGTGGTTCCTACTTGCAGAAATACACCAAATCAGCCGTACAACAGAAAAAGGTGTCTGAATCAGACATAGATAGAGCTCTCCACGAGCTCTTCTCTGTGAGAATGAGGTTGGGACTGTTCAACGGCAACCCAGTTCAACAACCTTTCGGCAACATTAGTCCGAAGAATGTCTGCAGCGAAGAACATGGTAATTTAGCCATAGAGGCAGCCGCTAATAGCATTGTCTTACTGAAGAACTCAGACAAGCTCCTCCCAATCCCGGTACCAAGGAGTCTAGCAAATTCCATCTCCGTAGCAGTAATCGGCCCCAATGCCAACGTTGAACAAACGCTCCTCGGAAACTATGCTGGCCCTCCGTGTTATTCCTCAGCTCCCTCAATTCTCCATGGAATTCTGGGCTACATCCCAGATGCCAAGTATCATGCAGGTTGTGACTCGGTAGCATGTTCCTCGGCTTCCATCAATGAAGCTGTGGCACTGGCGAGAACTGTGGATTACGTAATTCTGGTTATGGGTTTAGATCAGACACAAGAAAAGGAAGAAAAGGATCGAGATAGCCTGCTACTCCCTGGAAAGCAAAATGCTCTTATCACGAGTGTTTCGAGAGCTGCAAAGAAGCCAGTGGTTTTGGTGATTCTCAGTGGTGGTCCAGTTGATATTTCATTTGCCAAATATGACAAAAAAATTGGCAGCATCTTGTGGGCAGGCTATCCTGGACAAGCTGGAGGCACTGCGGTAGCCGGGATTATATTTGGAGACCAGAACCCAGGAGGAAGATTACCAGTCACCTGGTACCCCCAGGAGTTCACCAAAGTCCCGATGACCGACATGAGGATGAGGCCAGATCTAGCTTCTGGATACCCTGGACGCACCTATAGATTCTACAAAGGGAAAACAGTTTTTGAATTTGGCCATGGTCTCAGCTACTCCAACTTCTCTTATGCATTCAGCTCAGTTTCGCAAAAACAACTCTACCTGAAAGAAAACGTCACCACTTATGCAGTGAAAGAGGACTCAAATTCCATGCGTTACATTTCTGTAACAGAAATGGGTGAAGAACGCTGCGACAGAATGAAGTTCTCAGTTGTTGTTGAAGTTACAAATTACGGAGAAATGGCAGGTAAACACTCAGTTTTGCTATTTAAACGGCAGGTCAAGCATCAACATGGTAGCCCAATGAAACAGTTGGTAGGATTCCAGAGCTTGCACCTGAATGTGGGGGAAAGAGCTAAAATTGAGTTTGTGTTGAAACCATGTGAGCACCTCAGTAAAGTTCGTGAAGATGGTTTATCAGTGATAGAGGAAGGATCCCATTTCATGATTGTGGGAGATAAGACGTACCCTGTTTCCATTATGCTC
>gnl_Nelnu_v1.0_NNU_015493-RA
ATGGCTCCCTCCTCATTTTTCCTAGCCTTCTTTCTCCTTTCTTGTGTTTCTGCAACAGATTTTCCTGTTTATCTGAATAACTTCACATACGTCTGTGACCCTTCGAGATTGTCCGACTTAGGATTGGATGTCTCAAACTTCGTGTTCTGCAACAAATCCCTCCCACTGGAGGCAAGGGCTAAGGACTTGGTAGATAGAATGAGCCTATCTGAGAAGACGCAACAACTCGGAAACAGTGCAGCCGGGGTCCCTAGGCTTGGCCTACCCAGTTACGAATGGTGGTCTGAGGCTCTCCATGGAGTTACCAGCTCAGGTCGTGGTACCCACTTTGATCAGGCTGTTCCCGGAGGAACAAGCTTTCCCACTGTTATTCTCAGCGCTGCATCTTTCAATGCATCACTGTGGAAGAACATGGGCCAGGTTGTCTCGACGGAGGCAAGAGCTCTGTACAACTTGGGTCGTGCTGGATTGACTTACTGGAGTCCAAACATTAATGTGATAAGGGATCCAAGATGGGGAAGAGTGATGGAGACACCAGGAGAAGATCCGTTTGTTGTGGGTACTTACGCAGTGAACTACGTTAGAGGTTTGCAAGACATCGAGGGACAGGAAAACCCAAAGGATTTGAACTCTAGGCCTCTGAAGGTCTCTTCATGTTGTAAGCATTATGCTGCTTATGATGTTGACCACTGGTATGGAGTTGATCGCAGAGGTTTTGATGCAAGGGTTGCCGAGCAAGATATGTTGGAAACATTTTTGCGTCCCTTTGAGATGTGCGTCAAGGAAGGAGATGCTAGTTGTGTTATGTGCTCCTTCAACAAGATTAATGGCATCCCTGCTTGTGCTGATCCAAGGCTCCTGAAGGAAACCATCAGAGGAGATTGGGGTCTACGCGGCTACATCGTGTCAGATTGTGATTCAGTCCAAGTGATTGTTGAAAACAACAAATGGCTCGGCGATTCACCTGAGGGTGGCTTGGATTTGGACTGTGGATGGCCATACTTGTCATACTACTCCAACTACACTTTGAACGCAACAAAAATAGGAAGAATCAAGGAGGCAGACATAGACAAGGCTTTGATCAATCTCTATGTTTTGCTCATGAGAGTTGGTTACTTTGATGGCAGCCCTTCTTTCAAATCTCTTGGAAAGGACGATATCTGTGCCGATGTCCACATTGAGCTTGCAGCTCAGGCAGCCAGGGAAGGAATTGTTCTGCTCAAGAATGACAACGCCACCTTGCCTCTGAGCTCCAATACCTTCAAAAATCTTGCTTTGGTTGGGCCACATGCAAATGCTACCGAAGTCATGATTGGAAACTATGCTGGTCCTGCGTGCAGATACATCTCTCCCATTGATGGTTTCTCTGCATTTGCTAAAGTTCAATATGCAATGGGATGTGCTGATGTTGCTTGCGCAAGCGGCAGCTTGATGACCCCAGCCATGGATTTAGCAAAGAATGCAGATGCAACCATAATTATTGTGGGGTTGGATTTGTCAATTGAAGCAGAGGGTAGAGACCGGGTCGACTTCTTCCTTCCTGGACACCAGACCCATTTGGTGAACGAGGTTGCAAATGTTGCCAAAGGACCAGTTATTTTGGTGGTCATGGCTTCTGGTACTATTGACATTTCGTTTGCCAAGGATAACCCTAAAATCAAAGCCATTCTCTGGGTTGGTTATCCTGGCCAAGAAGGTGGACGTGCCATTGCTGATGTTGTTTATGGAAAATACAACCCTGGTGGAAAGCTACCAGTTACATGGTACCCTGCTGATTATGTAGACCAGCTACCCTTGACATCCATGCAACTAAGGCCTGATGATGAGCTGGGTTACCCAGGAAGAACTTACAAATTCTACAATGGCTCCACCGTCTACCCATTTGGTTATGGCCTGAGCTACACTCAGTTCATGCATCAAATAACAACTAAAGTGAACTCTATTGATGTCAAATTGAAGAGTCGACAATACTGCCGTGACCTCAGCTACGAGGAAGGGGAATATACTACGCCCCAATGCGCTGCTGTTCTTGTTAGTGACATGAGCTGCGACAAGCAGTTTGAGTTTGAGGTGGATGTTGAGGTCAGAAACACAGGAAGCGTCGATGGAAGTGATGTGGTGATCGTATACTCGAGGCCTCCCAGAGGCGTCGCAAGGACTCATTCCAAGCAGGTGATAGGGTTTGAGAGGGTCTTTGTGCCAAAGGGACAGACCCAGAATGTGAAGTTTGTCTTCAATGCTTGTAAGAGTTTGATGGTGGTAGAGAGAAATGGTTACAGCCTTCTGCCGTCCGGGATACACAGCATAATCGTTAATGATGATGAGGCTTCAACTCCAATCCAAGTGAACATTCAT
>gnl_Nelnu_v1.0_NNU_003809-RA
ATGCTCCACGGCGCATACATTTGTTCCATTTCCAGCGTTTCATTCATTCGGTCACTAATGGCCAGAGCTCTGTTCTTCTGTGTACTGTTTCTGTTTCTCTCTTCTCTTTCGGCTGCAAGGAGTCGTCTACTAGCCACGACTTCCAATGCTACCACTTATACTCGTGTGTGTGATCCTTCGAGGTTTGCTGAGTTAGGGCTCAAGTTGAAGGACTTCGGTTACTGCGATAAGTCTCTGTCCTACGATCTTAGAGCCAAAGATTTAGTGGACAGAATGACTCTCGCAGAGAAGGTCCAACAGCTCGGAGACAAGAGCACTGGGGTTTCCAGGATAGGACTACCCGAGTATGAATGGTGGTCTGAGGCGCTTCATGGCGTCTCCGATGTCGGTCCGGGCACCCACTTTGATCAGCTTGTTCCTGGTGCAACAAGCTTTCCTACCGTCATTCTTACTGCGGCATCTTTCAACCAGTCTCTCTGGAAGAAAATCGGCCAGGTTGTCTCCACGGAAGCAAGAGCTATGTATAATCTGGGCCGTGCTGGATTGACTTATTGGAGTCCTAACATCAATGTAGTAAGAGATCCTAGATGGGGAAGAATCACAGAGACACCAGGGGAGGATCCTTACGTAGTTGGTTCTTATGCAGTAAACTATGTTAGAGGTCTGCAAGACGTCGAGGGATACGAGAACACCACCGACTTGAACTCTAGGCCTCTGAAGGTTTCTTCATGCTGTAAGCACTATGCTGCTTATGACGTCGATAACTGGCTTGGAGTTGATCGCCTGCACTTTGACGCAAGGGTGTCTGAGCAAGATATGGTGGAGTCGTTTCTCCGTCCCTTTGAGATGTGTGTCCGAGATGGAGATGTTAGCAGTGTTATGTGCTCTTACAACAGAGTTAATGGAATTCCCACTTGTGCTAACCCGCAACTTTTGAAGGAGACTGTGAGAGGAGACTGGGATCTTCATGGATACATTGTCTCAGATTGTGATTCCATCGAAGTGATCTACGACGATCACAAATTTCTGTCTGACACACCGGAGGATGCTGTAGCGCAAGTTCTGAATGCAGGCAAGTCGTCAATTAATGGCTTGGATTTGGATTGTGGAGCTACCTACACTAATTATGCTGAGAACGCGACATTGCAAGGGAAAATCAGAGAGGGAGACATAGACAAGGCTCTCAAGAATCTCTACGTCGTACTCATGAGGCTGGGGTTCTTCGACGGCAGTCCTAAGTTCGAGTCACTGGGGAAGGATAACGTCTGTGCTGGTGAACACATTGAGTTAGCAGCGGAGGCAGCCAGAGAGGGGATTGTTTTGCTTAAGAATGCTGATGATACTTTGCCTTTGAATAACTCCATTAAAACACTGGCAGTGGTTGGGCCACACGCTAATGCTACAAAAGTAATGATCGGGAACTATGCAGGTATTCCATGCCGTTATACTTCCCCATTGCAAGGTTTATCTAGATTTGCAGACGTGAAGTATGCAATGGGATGCAGTGATGTAGCATGTAAAAATGAGAGTTTGACTTTTGGAGCGATGAAGGCAGCAAAGAATGCAGATGCTACAGTGGTGATTGTGGGTCTAGATTTGTCAGTTGAAGCAGAGAGTTTGGATCGAGTTGATTTGCTTCTTCCTGGTTATCAAACTCAGTTGATAAACCAAGTTGCTGAAGTTTCTAAAGGACCCGTTATTCTTGTGGTCATGTCTGCCGGAGGTGTTGATATTTCTTTTGCCAAGAGCAACTCAAATATTAAAGCAATTCTCTGGGCTGGGTATCCTGGAGAGGAAGGTGGTTCAGCCATTGCAGATGTTATATTTGGAAAATACAACCCAGGTGGCAAATTACCAATTACATGGTATGAAGCAGACTATGTGGACAAGCTGCCAATGACATCAATGCCATTTAGGCCAGTTGATAGTTTGGGCTTTCCTGGAAGAACATACAAGTTCTTCAATGGCTCTACAGTCTTTCCCTTTGGATATGGCTTGAGTTATACTCAGTTTACTTATAACATTGCTTCATCTAAAAGGTCTCTGGACATTAACTTGAACAAGTATCAGCATTGCCGGCCTCTATCTTATGAGGACGATGCATATAAGCCTCCATGCCCAGCAGTCTTGGTTGATGATATGGTCTGTGACAAAGAGTTGGAATTTGATTTCGAGATTGAAGTGCAGAACAGAGGAAGTATGGATGGAAATGATGTACTGATCGTATATTCCAAACCTCCAAATGGTGTAGTTGGTGCTCCTGCTAAGCAGGTAATTGGATTTGAGAGGGTGTTTGTACCCAAAGGAGAGAGCAAGAAAGTGAAGTTTACTTTTAATGCTTGCAAAAGCTTGATGCTGGTGGATAGTAACAGTTACACTCTCTTACCATCTGGGCAGCACACGATCATGGTTGGAGATGGATTGATTTCATTCCCTATGCAAGTTAACTTTCAGTTC
>gnl_Orysa_v7.0_LOC_Os04g44840.1
ATGTCCAACGTCCCCTTGCTCCTCCTCCTTGTCGTCGCTAGCGCCGGCGCGGGCGATGGAGCCGCGCCGGCGTCGAATGCGCGCCCGTGCGCCTCGCCGGCGGCCAGCGCCTACCCCTTCTGCAACGCCACCCTCCCGTTCCCTGCCCGCGCGCGCGCCCTCGTCTCCCTCCTCACCCTCGACGAGAAGATAGCGCAGCTCTCCAACACCGCCGCGGGCGCCCCCCGCCTCGGCGTCCCGCCCTTCGAGTGGTGGTCGGAGTCCCTCCACGGCGTCTGCGACAACGGGCCCGGGGTCAACTTCTCCTCGGGCCCCGTCCGCTCCGCGACCATCTTCCCCCAGGTCATCCTCTCCGCCGCCGCGTTCAACCGCTCGCTGTGGCGCGCGGCGGCGCGGGCCATCGCGGTGGAGGCGCGCGCCATGCACAACGCCGGCCAGGCCGGGCTCACGTTCTGGGCGCCCAACATCAACGTCTTCCGCGACCCACGGTGGGGCCGCGGCCAGGAGACGCCGGGAGAGGACCCCGCCGTCGTCTCCGCCTACTCCGTCGAGTATGTGAAAGGGTTCCAGCGGGACTACGGAGAGGAAGGCAGGATGATGCTCTCCGCCTGCTGCAAGCACTACATCGCTTATGATTTGGAGAAATGGAGGGGCTTTACAAGATACACCTTCAATGCCAAGGTTAATGCGCAAGATATGGAAGACACATACCAGCCTCCTTTCAAGAGCTGCATCCAGGAAGGTCGTGCAAGTTGCTTGATGTGTTCATACAACCAGGTAAATGGTGTGCCAGCATGTGCCCGCAAAGATATCCTGCAAAGGGCTAGAGATGAATGGGGTTTCCAGGGGTATATTACATCTGATTGTGATGCTGTGGCAATAATTCACGAAAACCAGACATACACAGCATCAGATGAAGATTCAATTGCCGTTGTTCTTAAGGCAGGAATGGATATCAACTGTGGTTCTTTCCTAATTCGTCATACAAAGTCGGCAATTGAGAAGGGAAAGGTCCAAGAAGAAGATATCAACCATGCCCTTTTTAATCTATTCTCTGTTCAGCTCCGTCTTGGTTTTTTTGATAAGACCAATGAGAATCAGTGGTTTACACAATTAGGACCCAACAATGTGTGCACTACAGAGCATAGGGAACTTGCAGCAGAAGCTGTAAGGCAGGGTACTGTCCTTTTGAAAAATGATAACGGTTTTTTGCCTCTAAAGAGAAGTGAAGTTGGTCATATTGCTCTTATTGGACCAGCTGCAAATGATCCATATATATTAGGCGGTGACTACACAGGTGTCCCTTGTCATTCTACCACCTTTGTTAAAGGCATGCAAGCATATGTTCCCAAAACAACCTTTGCTGCTGGATGTAAGGATGTTCCATGTAACTCAACGGATGGATTTGGTGAAGCGATTGAAGCAGCTAAGAGAGCTGATGTTGTTGTTCTAATTGCTGGGTTGAACCTGACTGAAGAAACGGAAGATCATGATAGAGTGAGCCTTCTCCTTCCAGGCAGGCAGATGGATCTCATACATACTGTTGCCAGTGTAACAAAGAAACCCGTTGTGTTGGTACTCATGGGTGGTGGTCCTGTTGATGTTTCATTTGCAAAGCATGATCCACGTATTGCGAGCATTCTTTGGATTGGTTATCCTGGCGAGGTTGGTGGAAATGTTCTTCCAGAAATCCTTTTCGGGAAATACAACCCAGGAGGAAAGCTGCCCATAACTTGGTACCCTGAATCCTTCACTGCTGTTCCGATGGATGATATGAACATGAGAGCTGATGCGTCACGTGGTTACCCAGGAAGAACATACAGATTTTACACTGGAGATGTAGTATATGGGTTTGGGTATGGTTTGAGCTACTCAAAATATTCGTACAGCATCTTGCAGGCCCCAAAGAAAATCAGCTTGTCCCGTTCGTCAGTTCCAGATCTTATCAGCAGAAAGCCTGCATACACAAGGAGGGATGGAGTAGATTATGTCCAAGTTGAAGACATTGCCTCATGCGAGGCGCTGCAATTTCCTGTTCACATCTCGGTTTCCAACGATGGTGCCATGGACGGGAGCCATGCCGTTCTATTGTTCGCGAGTTCGAAACCAAGCTTTCCAGGATCCCCTATAAAACAGCTAGTTGGCTTTGAGCGTGTGCACACTGCCGCTGGCAGATCAACCGATGTGGAGATCACCGTCGACCCCTGCAAGCTTATGAGCTTTGCCAACACCGAAGGCACAAGGGTGCTGTTCCTGGGAACACATGTTCTGATGGTGGGAGACGAAGAGCACGAGTTGCTCATCGAGGCA
>gnl_Orysa_v7.0_LOC_Os04g54810.1
ATGGCCATGGCGGCGAGGGGAGTGTTGGCCATGGTGGTGGCGGTGGCGGTGGTGTGGTGCAATAATGTGGCGAGGGCGCAGACGCCGGTGTTCGCGTGCGACGCGTCGAACGCGACGGTGTCCGGGTACGGGTTCTGCGACCGGACGAAGAGCAGCGCGGCGCGGGCGGCGGACCTGCTGGGGAGGCTGACGCTGGCGGAGAAGGTGGGGTTCCTGGTGAACAAGCAGGCGGCGCTGCCGCGGCTGGGGATCCCGGCGTACGAGTGGTGGTCGGAGGCGCTGCACGGCGTCTCCTACGTCGGCCCCGGCACCCGCTTCTCGACGCTCGTCCCCGGCGCCACCAGCTTCCCGCAGCCCATCCTCACCGCCGCCTCCTTCAACGCCTCCCTCTTCCGCGCCATTGGCGAGGTGGTGTCGACGGAGGCGAGGGCGATGCACAACGTCGGGCTGGCCGGGCTCACGTTCTGGAGCCCCAACATCAACATCTTCCGCGACCCGCGGTGGGGACGCGGCCAGGAGACGCCCGGCGAGGACCCGCTGCTCGCCAGCAAGTACGCCGTCGGCTACGTCACCGGCCTCCAGGACGCCGGCGGCGGCAGCGACGCGCTCAAGGTCGCCGCCTGCTGCAAGCACTACACCGCATACGACGTCGACAACTGGAAGGGCGTCGAGCGCTACACCTTCGACGCCGTGGTGTCCCAGCAGGATCTGGACGACACGTTCCAGCCCCCGTTCAAGAGCTGCGTGATCGACGGCAATGTGGCCAGTGTTATGTGCTCCTACAACAAGGTCAATGGGAAGCCTACCTGTGCAGACAAGGACCTCTTGTCAGGAGTCATCAGAGGGGACTGGAAGCTGAACGGATACATTGTGTCGGATTGCGATTCGGTTGACGTACTGTACAATAACCAACACTACACCAAGAACCCTGAAGACGCAGCTGCCATCACAATCAAATCAGGTTTGGACCTGAACTGCGGCAACTTCCTGGCGCAGCACACCGTGGCGGCGGTGCAGGCCGGGAAGCTGTCGGAGTCCGACGTCGACCGGGCCATCACCAACAACTTCATCGTGCTCATGCGACTCGGCTTCTTCGACGGCGACCCGAGGAAGCTCCCCTTCGGCAGCCTCGGCCCCAAGGACGTGTGCACGTCGTCGAACCAGGAGCTGGCCCGCGAGGCCGCGCGCCAGGGCATCGTCCTCCTCAAGAACACCGGCGCGCTGCCGCTCTCCGCCAAGTCCATCAAGTCCATGGCCGTCATTGGCCCCAACGCCAATGCCAGCTTCACCATGATCGGCAACTACGAAGGTACGCCGTGCAAGTACACGACGCCGCTCCAGGGCCTCGGCGCCAACGTCGCCACCGTGTACCAGCCGGGATGCACCAACGTCGGGTGCAGCGGGAACAGCCTCCAGCTCAGCGCCGCCACGCAGGCCGCGGCGAGCGCTGACGTGACCGTGCTGGTGGTCGGCGCCGACCAGTCCGTGGAGCGCGAGAGCCTGGACAGGACGAGCCTCCTCCTGCCAGGACAGCAGCCGCAGCTCGTCTCGGCTGTCGCCAACGCCTCCAGGGGCCCCGTCATCCTCGTCGTCATGTCCGGCGGGCCGTTCGACATCTCCTTCGCCAAGTCCAGCGACAAGATCTCCGCCATTCTTTGGGTCGGCTACCCCGGCGAAGCCGGTGGCGCCGCCCTCGCCGACATCCTCTTCGGATACCACAATCCTGGTGGAAGGTTGCCGGTGACGTGGTACCCGGCGTCGTTCGCCGACAAGGTCTCGATGACCGACATGCGCATGCGGCCGGACTCGTCGACCGGCTACCCCGGCCGGACATACCGGTTCTACACCGGCGACACGGTGTACGCCTTCGGCGACGGCCTGAGCTACACCAAATTCGCGCACAGCCTCGTGTCGGCGCCGGAGCAGGTGGCCGTGCAGCTGGCCGAGGGCCACGCCTGCCACACCGAGCACTGCTTCTCGGTGGAGGCCGCCGGCGAGCACTGCGGGAGCCTGTCCTTCGACGTCCACCTCCGCGTGCGGAACGCCGGCGGGATGGCCGGCGGGCACACCGTGTTCCTCTTCTCGTCGCCGCCGTCGGTGCACAGCGCGCCGGCGAAGCACCTGCTCGGGTTCGAGAAGGTGTCGCTGGAGCCCGGCCAGGCCGGCGTGGTGGCGTTCAAGGTGGACGTGTGCAAGGACCTGAGCGTCGTCGACGAGCTCGGCAACCGGAAGGTGGCGCTGGGCAGCCACACGCTGCACGTCGGCGACCTCAAGCACACGCTCAACCTGAGGGTT
>gnl_Orysa_v7.0_LOC_Os01g19220.1
ATGGCGGCGTCGTCGTCCCCTCGCCGCCTTGGGTTCTTGGCCGCTCTCGTGTTCGCCGTCTCCGTCTCCGCCTCGGTCTCCTCTGTGTCCGGCGGAAGCGGGCCGATCACCACCAATGGCGGGAACTACACCAGGGTGTGCGACCCGGCGAGGTTCGCGGCGGCGGGGCTGGACATGGCCGGGTTCCCGTACTGCGACGCGTCGCTGCCGTACGCGGACCGGGTGCGGGACCTCGTGGGGCGGATGACGCTGGAGGAGAAGGTGGCCAACCTCGGCGACCGCGCGGGCGGCGCGCCGCGCGTGGGGCTGCCTCGGTACCTGTGGTGGGGGGAGGCGCTGCACGGCGTGTCCGACGTCGGCCCCGGCGGGACGTGGTTTGGCGACGCCGTGCCCGGCGCCACCAGCTTCCCGCTCGTCATCAACAGCGCCGCGTCGTTCAACGAGACGCTGTGGCGCGCCATCGGCGGCGTGGTGTCGACGGAGATCAGGGCCATGTACAACCTGGGCCACGCCGAGCTCACGTACTGGAGCCCCAACATCAATGTCGTCCGCGACCCGCGGTGGGGCCGCGCCAGCGAGACCCCCGGCGAGGACCCCTTCGTCGTCGGCCGGTACGCCGTCAACTTCGTCCGCGGAATGCAGGACATCGACGGCGCCACCACCGCCGCATCCGCCGCCGCCGCCACCGACGCGTTCTCCAGGCCCATCAAGGTGTCCAGCTGCTGCAAGCACTACGCCGCGTACGACGTCGACGCGTGGAACGGCACCGACCGGCTGACGTTCGACGCGCGCGTCCAGGAGCGCGACATGGTGGAGACGTTCGAGCGGCCGTTCGAGATGTGCATCCGGGACGGCGACGCCAGCTGCGTGATGTGCTCCTACAACCGCATCAACGGCGTCCCGGCCTGCGCCGACGCGCGCCTCCTCACGGAGACCGTCCGCCGCGACTGGCAGCTCCACGGCTACATCGTCTCCGACTGCGACTCCGTCCGCGTCATGGTCAGGGACGCCAAGTGGCTCGGCTACACCGGCGTCGAGGCCACCGCCGCCGCCATGAAGGCCGGCCTGGACCTCGACTGCGGCATGTTCTGGGAGGGCGTCCACGACTTCTTCACCACCTACGGCGTCGACGCCGTCCGGCAGGGGAAGCTCAAGGAGTCCGCCGTGGACAACGCGCTGACCAACCTCTACCTCACACTCATGAGGCTCGGCTTCTTCGACGGCATCCCGGAGCTCGAGTCCCTCGGCGCCGCCGACGTCTGCACCGAGGAGCACAAGGAGCTCGCCGCCGACGCCGCCAGGCAGGGGATGGTGCTCCTCAAGAACGACGCCGCGCTGCTCCCGTTGTCGCCGGAGAAGGTCAATTCGGTGGCACTGTTCGGGCAGCTGCAACACATCAATGCCACCGACGTCATGCTTGGAGACTACAGAGGTAAGCCTTGCAGGGTGGTGACGCCGTACGACGGCGTACGGAAGGTGGTCAGCTCGACGTCGGTGCACGCATGCGACAAGGGATCGTGCGACACGGCGGCCGCGGCGGCGAAGACGGTGGACGCGACCATCGTCGTCGCCGGCCTGAACATGAGCGTGGAGAGGGAGAGCAACGACAGGGAAGACCTCCTCCTGCCGTGGAGCCAGGCCAGCTGGATCAACGCCGTCGCCGAGGCCTCGCCGTCGCCGATCGTCCTGGTGATCATGTCCGCCGGCGGCGTCGACGTCTCCTTCGCCCAGGACAACCCCAAGATCGGCGCCGTCGTCTGGGCCGGCTACCCCGGCGAGGAAGGCGGCACGGCCATCGCCGACGTGCTCTTCGGAAAATACAATCCAGGAGGAAGATTGCCGCTGACGTGGTACAAGAACGAGTACGTGAGCAAGATCCCGATGACGTCCATGGCGCTGCGGCCGGACGCCGAGCACGGCTACCCCGGCCGGACCTACAAGTTCTACGGCGGCGCCGACGTGCTCTACCCGTTCGGCCACGGCCTCAGCTACACCAACTTCACCTACGCGTCGGCCACCGCCGCCGCCCCGGTCACGGTCAAGGTCGGCGCGTGGGAGTACTGCAAGCAGCTCACCTACAAGGCCGGGGTGTCCTCGCCGCCGGCGTGCCCGGCCGTGAACGTGGCCAGCCACGCGTGCCAGGAGGAGGTCAGCTTCGCCGTCACGGTGGCCAACACGGGCGGCAGGGACGGCACCCACGTCGTGCCGATGTACACGGCGCCGCCGGCGGAGGTGGACGGCGCGCCGCGGAAGCAGCTGGTGGCGTTCCGGCGGGTGCGGGTGGCCGCGGGCGCCGCCGTCGAGGTGGCCTTCGCGCTCAACGTGTGCAAGGCGTTCGCGATCGTCGAGGAGACGGCGTACACCGTCGTGCCGTCGGGAGTCAGCAGGGTCCTCGTCGGAGACGACGCGCTGTCGCTGTCCTTCCCTGTTCAGATCGACCTGCAGGCGGCAGCA
>gnl_Orysa_v7.0_LOC_Os02g51620.1
ATGGGACGCCGCGCGCGCGCTCTCCTCCACGCGCCGGCGCCGCTCCTGCTGCTGCTGGCACTGGCCGCCGCGGCGGCGGCGGTCGCCGTGGCGTCGGGCCCGCCCTTCTCCTGCGGCGCGCCGTCCAGCGCGGCGTTCTGCAACCCGAGGCTGCCCATCGAGCAGCGCGCGGACGACCTCGTGTCGAGGCTGACGCTGGAGGAGAAGATCTCGCAGCTCGGGGACCAGTCGCCGGCCGTCGACCGGCTCGGCGTCCCGGCGTACAAGTGGTGGTCGGAGGCGCTCCACGGCGTCTCCAACGCCGGCCGCGGCATCCACCTCGACGGCCCGCTCCGCGCCGCCACCAGCTTCCCGCAGGTCATCCTCACCGCCGCGTCATTCAACCCGCACCTCTGGTACCGTATCGGCCAGGTGATCGGCACGGAGGCGAGGGCGGTGTACAACAACGGGCAGGCGGAAGGGCTCACGTTCTGGGCGCCAAACATCAACGTGTTCAGGGACCCGAGGTGGGGCCGCGGGCAGGAGACCCCCGGCGAGGACCCCACGGTGACCGGCAAGTACGCCGCCGTGTTCGTCCGCGGCGTCCAGGGCTACGCCCTCGCCGGCGCCATCAACTCCACCGACCTCGAGGCCTCCGCCTGCTGCAAGCACTTCACCGCCTACGACCTCGAGAACTGGAAGGGCGTCACCCGCTACGCCTTCGACGCCAAGGTGACGGCGCAGGACCTGGCCGACACGTACAACCCTCCGTTCAGAAGCTGCGTCGAGGACGGCGGGGCCAGCGGCATCATGTGCTCCTACAACCGCGTCAATGGCGTGCCAACTTGTGCCGATTACAACCTCCTCTCCAAAACTGCAAGGGGAGATTGGAGGTTTTACGGATATATCACCTCAGATTGTGATGCTGTGTCCATCATCCATGATGTCCAAGGATATGCCAAGACAGCGGAAGATGCAGTTGCAGATGTCCTCAAGGCTGGAATGGACGTGAACTGCGGCAGCTACGTGCAGGAACATGGTCTATCTGCAATCCAGCAAGGGAAGATCACAGAACAAGACATCAACAGAGCCCTCCACAACCTCTTCGCTGTCAGGATGAGGCTGGGGCTCTTCAACGGCAATCCAAAGTACAACCGCTACGGTAACATTGGCCCAGACCAGGTGTGCACGCAGGAGCACCAAAACCTTGCCCTTGAAGCAGCACAACATGGCGTTGTCCTACTGAAGAACGACGCCAATGCTCTCCCCCTGTCCAAATCACAAGTCTCATCCATTGCTGTCATTGGGCACAACGCAAATGACGCCACGAGATTGCTTGGGAATTACTTCGGCCCTCCTTGCATATCGGTGACTCCTCTCCAAGTGCTGCAAGGCTATGTGAAGGACACCAGGTTCCTAGCTGGGTGCAACTCGGCTGCCTGCAATGTGTCATCAATTGGTGAAGCGGCGCAATTGGCAAGTTCAGTGGACTACGTTGTGCTGTTCATGGGATTAGACCAAGATCAGGAGAGGGAAGAGGTTGATAGGCTGGAACTGTCGCTCCCAGGAATGCAGGAGAACCTCATCAACACGGTCGCTAACGCGGCAAAGAAGCCGGTGATCTTGGTGCTACTGTGTGGTGGTCCAGTGGATGTGACCTTTGCTAAGTATAATCCCAAGATTGGGGCCATCCTGTGGGCTGGTTACCCTGGCGAGGCTGGAGGGATTGCGATTGCTCAGGTCCTCTTTGGAGAGCACAACCCTGGTGGAAGGCTGCCAGTGACCTGGTATCCAAAGGAGTTCACGAGCGTGCCCATGACAGATATGCGGATGCGTGCCGATCCATCCACGGGATATCCCGGACGAACGTACAGGTTCTACCGAGGCAACACCGTCTACAAGTTCGGCTACGGCCTCAGCTACTCGAAGTACTCTCACCACTTCGTCGCAAACGGCACGAAGCTGCCGTCTTTGAGCAGCATCGATGGCCTGAAGGCGATGGCGACAGCAGCTGCAGGCACGGTGAGCTATGACGTCGAAGAGATTGGCCCCGAGACGTGTGACAAGCTCAAGTTCCCGGCGCTCGTCAGGGTGCAGAACCATGGCCCCATGGACGGCAGGCACCCCGTGCTGCTCTTCCTGCGCTGGCCGAACGGCGCGGCGGACGGCGGCAGGCCGGCGAGCCAGCTGATCGGCTTCCAGAGCCTGCACCTCAAGTCGATGCAGACTGTCCATGTGGAGTTCGAGGTGAGCCCATGCAAGCACTTCAGCAGAGCGACGGAGGACGGCAAGAAGGTGATTGATCATGGGTCGCATTTCATGATGGTTGGCGATGATGAGTTCGAGATGAGCTTCACGCCT
>gnl_Orysa_v7.0_LOC_Os11g19160.1
ATGCATGGCGTCCACGTCAGCGTTGGATCTCTCCTGTCGTTCGCACTCAGGTCCGCTCTATGTGCGGAGAAAATGTCTTCAGATCGGAGGAGGAACTTGTCTTCGTGGGGTGACACGTGGCTCTCTCCCATTGGCCGCAGTGGCCTATATGAGGCTGGCGCTTCACTCACTCAGCTCACTCGCATCGCATCGACCTCCTCTCGCCTTCTACGTACCTTGCCAATGGCGGTCTCCACCTCCAGGCGCGGCGGCGGCGTGCTTGCGGCGGTGGTGACGGCGGTGGCGGCGCTGGCGATGCTGGGCGGGGTGGCGTGGGGCGGCAACCCGGGGTTCACGTGCGGGCCGGCGTCGGCGCAGAAGGGGTTCGCGTTCTGCAACGCGGCGCTGCCGGCGGAGCAGCGGGCGGCGGACCTGGTGGCGAGGCTGACGACGGCGGAGAAGGTGGGGCAGCTCGGGGACCAGGCGCCCGGGGTGCCGAGGCTGGGGATCCCGGTGTACAAGTGGTGGTCGGAGGCGCTGCACGGGCTGGCCATCTCCGGGAAGGGCATCCACTTCGGCAACGGCCCCGCGCGCACCGCCACCAGCTTCCCGCAGGTCATCCACACCGCCGCCGCCTTCGACGACGGCCTCTGGTTCCGCATCGGCCAGGCGATCGGCAAAGAGGGTCGGGCGTTCTACAACCTGGGGCAAGCAGAGGGTCTGGCCATGTGGTCCCCCAACGTGAACATCTTTAGGGACCCACGGTGGGGCCGTGGCCAGGAGACCCCCGGCGAGGACCCCGCCACGGCGAGCAAGTACGGCGCCGCCTTCGTCAAGGGCCTGCAGGGGAGCTCGTTGACAAACCTCCAGACCTCCGCGTGCTGCAAGCACATCACCGCCTACGACATCGAGGAGTGGAAGGGCGTCTCACGCTACAACTTCAATGCAAAGGTGACACCGCAAGATCTAGCGGACACGTACAACCCGCCGTTTAGGAGCTGTGTGGTGGATGGGAAGGCGAGCTGCATCATGTGTGCCTACACCCTCATCAATGGCGTCCCGGCGTGTGCTAGTTCTGACCTCCTCACCAAGACCGTCAGGGGAGAATGGAAGTTAGATGGTTACACGGCGTCGGACTGCGACGCGGTCGCCATCCTTCACAAATCGGAACACTTCACGAGGACGGCGGAGGAAGCCGTGGCCGTCGCCCTCAAGGCCGGGTTGGACATAAACTGCGGCGTGTACATGCAGCAGAACGCGGCGTCGGCGCTGCAGCAGGGGAAGATGACGGAGAAGGACGTGGACAAGGCCCTCAAGAACCTCTTCGCCATCCGGATGCGGCTGGGCCACTTCGACGGCGACCCAAGGGGCAACAAGCTGTACGGCCGCCTCAGCGCCGCCGACGTCTGCACGCCGGTGCACAAGGCCCTCGCCCTCGAGGCCGCCAGGCGCGGCGTCGTCCTGCTCAAGAACGACGCCCGCCTCCTCCCGCTCCGCGCCCCCACCGTCGCCTCCGCTGCCGTCATCGGCCACAACGCCAACGACATCCTCGCCCTCCTCGGCAACTACTACGGCCTCCCCTGCGAGACCACCACGCCGTTCGGAGGCATCCAGAAGTACGTCAAGAGCGCCAAGTTCCTCCCCGGCTGCAGCTCCGCCGCCTGCGACGTCGCCGCCACCGACCAGGCCACCGCGCTGGCCAAGTCCTCCGACTACGTCTTCCTCGTCATGGGGCTCAGCCAGAAGCAGGAGCAGGAAGGCCTCGACAGGACGAGCCTGCTGCTCCCCGGCAAGCAGCAGGCCCTCATCACCGCCGTCGCCACCGCGTCGAAGCGCCCGGTCATCCTCATCCTCCTCACCGGCGGCCCGGTGGACATCACGTTCGCGCAGACCAACCCCAAGATCGGCGCCATCCTGTGGGCGGGGTACCCCGGCCAGGCCGGCGGTCAGGCCATCGCCGACGTGCTCTTCGGCGAGTTCAACCCCAGCGGCAAGCTGCCGGTGACATGGTACCCGGAGGAGTTCACCAAGTTCACCATGACCGACATGCGGATGCGCCCCGACCCGGCCACCGGCTACCCCGGCCGGAGCTACCGATTCTACAAGGGCAAGACCGTCTACAAGTTCGGGTACGGCCTCAGCTACTCCAAGTTCGCTTGCCGCATCGTCTCCGGCGCCGGCAACTCGTCATCCTACGGCAAGGCGGCGCTCGCTGGCCTTAGGGCAGCAACCACACCAGAAGGCGACGCCGTCTACCGCGTCGACGAGATCGGCGACGACCGGTGCGAGCGGCTCAGGTTCCCGGTCATGGTGGAGGTGCAGAACCATGGCCCCATGGATGGCAAGCACACCGTGCTGATGTTCGTCCGGTGGTCGAGCACGGATGGCGGCCGGCCGGTGAGGCAGCTGATCGGGTTCAGGAACCAGCATCTCAAGGTAGGGGAGAAGAAGAAGTTGAAGATGGAGATCAGCCCATGCGAGCACCTGAGCAGGGCGAGGGTGGACGGCGAGAAGGTGATCGACAGAGGATCGCATTTCCTCATGGTTGAGGAGGATGAGTTGGAGATTAGGTTCCAGGAT
>gnl_Orysa_v7.0_LOC_Os11g19210.1
ATGGCGGCGGCGGCCTTCTCATGCTGCCATGGCGCCGGCGGCATGGTGGTGATCGTGGTGGTGGTGATGGCGATGTTGGGAGGGGTGGTCGCCGGCGGGGAGCCGCCGTTCTCGTGCGGCGGGGCGGCGGCGGGCGGCGGGCAGGGGTACGCGTTCTGCGACGCGACGCTGCCGGCGGAGCAGCGGGCGGCGGACCTGGTGGCGAGGCTGACGGCGGCGGAGAAGGTGGCGCAGCTCGGGGACCAGGCGGCGGGCGTGCCGCGGCTGGGCGTCCCGGCGTACAAGTGGTGGTCGGAGGCGCTCCACGGGCTGGCCACCTCCGGCAGAGGGCTCCACTTCGACGCCCCCGGCTCCGCCGCGCGCGCCGCCACCAGCTTCCCCCAGGTCCTCCTCACCGCCGCCGCCTTCGACGACGACCTCTGGTTCCGCATCGGCCAGGCCATCGGCACGGAGGCGAGGGCGCTGTACAACATTGGCCAGGCAGAGGGGCTGACCATGTGGTCCCCCAACGTGAACATCTTCAGGGACCCGCGGTGGGGCCGTGGCCAGGAGACCCCCGGCGAGGACCCCACCATGGCGAGCAAGTACGCCGTCGCCTTTGTCAAGGGGATGCAGGGGAACTCGTCGGCGATCCTCCAGACCTCCGCGTGCTGTAAGCACGTCACCGCGTATGACCTCGAGGATTGGAACGGTGTCCAACGCTACAATTTCAACGCAAAAGTGACGGCGCAGGATCTAGAGGACACATACAACCCGCCGTTCAGGAGCTGCGTGGTGGACGCCAAGGCTACGTGCATAATGTGCGCCTACACTGGCATCAATGGCGTCCCGGCCTGCGCGAACGCCGACCTCCTGACCAAGACCGTCAGGGGAGACTGGGGCCTGGACGGGTACATCGCCTCGGACTGCGACGCGGTCGCCATCATGCGTGATGCGCAGCGCTACACACAGACGCCGGAGGACGCCGTCGCCGTCGCCCTCAAGGCCGGATTGGACATGAACTGTGGCACCTACATGCAGCAGCACGCCACGGCGGCGATCCAGCAGGGGAAGCTGACGGAGGAGGACATCGACAAGGCGCTCAAGAACCTCTTCGCCATCCGGATGCGGCTCGGGCACTTCGACGGCGATCCCAGGAGCAACAGCGTGTACGGCGGGCTCGGGGCTGCCGACATCTGCACACCGGAGCACAGGAGCCTCGCGCTCGAGGCGGCGATGGACGGCATTGTCTTGCTCAAGAACGACGCCGGCATCCTCCCGCTCGACCGGACGGCGGTGGCCTCCGCGGCAGTCATTGGCCCCAATGCCAATGATGGCCTGGCCCTCATCGGCAACTATTTCGGCCCGCCGTGTGAATCGACGACGCCGCTCAACGGCATACTGGGGTACATCAAGAACGTGAGGTTCCTCGCTGGTTGCAATTCGGCGGCCTGCGACGTAGCCGCCACGGACCAAGCTGCTGCGGTAGCGAGCTCTTCGGATTATGTCTTCCTGTTCATGGGGCTCAGCCAGAAGCAGGAGAGCGAAGGGCGCGACAGGACAAGCCTGTTGCTCCCCGGGGAGCAGCAAAGCCTCATCACCGCCGTAGCCGACGCGGCGAAGCGCCCTGTGATCCTGGTGCTCCTCACCGGTGGCCCGGTGGACGTCACGTTCGCGCAGACGAACCCAAAGATCGGCGCCATCCTGTGGGCTGGTTACCCAGGGCAAGCTGGTGGTCTCGCCATCGCCAGGGTGCTCTTCGGTGACCACAACCCCGGTGGGAGGCTGCCAGTGACATGGTACCCAGAAGAGTTCACCAAGGTGCCCATGACGGACATGCGGATGCGTGCCGACCCAGCCACCGGCTACCCTGGCCGGAGCTATCGCTTCTACCAGGGCAAGACCGTCTACAAGTTCGGCTACGGTCTCAGCTACTCCAGCTACTCACGTCAGCTGGTCTCTGGTGGTAAGCCAGCAGAGTCCTACACCAACCTACTTGCTAGTCTGAGGACAACAACAACATCAGAAGGTGATGAGAGCTACCACATTGAAGAGATCGGCACTGACGGCTGTGAGCAGCTCAAGTTCCCGGCGGTTGTGGAGGTGCAGAACCATGGCCCCATGGATGGCAAGCACTCTGTGCTCATGTACCTCCGGTGGCCGAATGCTAAGGGCGGCCGCCCGACAACCCAGCTGATCGGTTTCAGGAGCCAGCATCTCAAGGTAGGGGAGAAGGCCAACATCAGGTTTGACATCAGCCCATGTGAGCACTTCAGCAGGGTAAGGAAAGACGGCAAGAAGGTGATCGACAGAGGGTCTCACTACCTCATGGTTGACAAGGATGAGTTAGAGATTAGATTCGAGGCC
>gnl_Orysa_v7.0_LOC_Os11g18690.1
ATGGCCGCCGCCTTCCGCATCGCTGCCGCCATGGCCGTAGCTCTGGTACTCCTCCTGCTAATTCTTCCGGGCCAGCAGCAGCAGCCGCACCGGTTCTGCGACGCGTGGCTGACGGCGGAGCAGCGGGCGGCGGACCTGGTGGCGAACCTGACGCTGGCCGAGAAGGTGTCCCAGCTCGGCGACCGCGCGGCGGGCGTGGCGCGGCTGGGCGTGCCGGCGTACGAGTGGTGGTCGGAGGGGCTCCACGGCCTCTCCATCTGGGGCCGCGGCATCCGCTTCAACGGCACCGTCCGCGCCGTCACCAGCTTCCCGCAGGTGATCCTCACGGCGGCGGCGTTCGACGCCGGGCTGTGGCGGCGCGTCGGCGAGGCCGTGGGCGCGGAGGCGCGGGCGCTGTACAACCTCGGGCAGGCCAACGGGCTGACCATCTGGTCCCCCAACGTGAACATCTTCAGGGACCCGAGGTGGGGACGCGGCCAGGAGACGCCCGGCGAGGACCCCGTCACGGCGAGCAGGTACGCCGTGGCGTTCGTGACGGGGCTGCAGGGGATCGGCGGGGAGGCGTCCGCGTGCTGCAAGCACGCCACGGCGTACGACCTCGACTACTGGAACAATGTCGTGCGGTACAACTACGATTCAAAGGACGGAGCGAGTACGGGGAAAAGTGGGGAGACATCCTCTCAAGTGGAGAAAAAACATGGCCCTTACGAAAAAGGCTATTTCGCGGTGACTCTCCAGGATCTTGAGGACACCTACAACCCGCCGTTCAAGAGCTGCGTAGCGGAAGGGAAGGCGACCTGCATCATGTGTGGTTACAACAGCATCAATGGCGTCCCTGCCTGTGCCAGCTCCGATCTCCTCACCAAGAAAGTAAGACAGGAATGGGGAATGAACGGGTATGTTGCTTCGGACTGTGATGCGGTGGCTACTATACGCGACGCGCATCACTACACGTTATCGCCAGAGGATACAGTTGCTGTTTCTATCAAGGTTGGAATGGACGTGAACTGCGGGAACTACACACAGGTGCACGCCATGGCCGCAGTCCAGAAGGGGAACCTGACGGAGAAGGACATCGACAGGGCCCTCGTCAACCTCTTCGCCGTCCGCATGCGCCTCGGCCACTTCGACGGCGACCCCAGGAGCAACGCCGTGTACGGCCACCTCGGCGCCGCGGACGTGTGCTCGCCAGCGCACAAGAGCCTCGCCCTCGAGGCAGCGCAGGACGGCATCGTCCTCCTCAAGAACGACGCCGGCGCCCTCCCGCTCCAGCCCTCGGCGGTCACCTCCCTCGCCGTGATCGGCCCCAACGCCGACAACCTCGGCGCTCTCCACGGCAACTACTTCGGCCCGCCGTGCGAGACCACCACGCCGCTGCAAGGGATCAAGGGGTACCTCGGCGACCGCGCGAGGTTCCTCGCCGGGTGCGACTCGCCGGCGTGCGCGGTCGCCGCGACGAACGAGGCGGCGGCGCTGGCGAGCTCGTCGGACCACGTGGTCCTCTTCATGGGGCTGAGCCAGAAGCAGGAGCAGGATGGTCTCGACAGGACGAGCCTGCTTCTCCCCGGCGAGCAGCAGGGCCTCATCACCGCCGTGGCGAACGCGGCGAGGCGGCCGGTGATCCTCGTTCTCCTCACCGGCGGGCCGGTGGACGTCACGTTCGCCAAGGACAACCCCAAGATCGGCGCCATCCTGTGGGCGGGCTACCCCGGCCAGGCCGGCGGGCTCGCCATCGCCAAGGTGCTCTTCGGCGACCACAACCCCAGCGGGAGGCTGCCGGTGACGTGGTACCCGGAGGAGTTCACCAAGGTCCCCATGACCGACATGCGGATGCGCGCCGACCCGGCCACCGGCTATCCCGGCCGGAGCTACCGCTTCTACCAGGGCAACACCGTCTACAACTTCGGCTACGGCCTCAGCTACTCCAAATTCTCTCGCCGCATGTTCTCCAGTTTCTCCACCTCCAACGCCGGTAACCTGAGCCTACTCGCCGGAGTTATGGCGAGGCGAGCCGGAGACGACGGCGGTGGCATGAGCAGCTACCTAGTCAAGGAGATCGGCGTCGAGAGGTGCAGCCGGCTCGTCTTCCCGGCGGTGGTCGAGGTGCAGAACCACGGCCCCATGGACGGCAAGCACTCGGTGCTCATGTACCTCCGGTGGCCAACCACGAGCGGCGGCCGGCCGGCGAGGCAGCTGATCGGGTTCCGGAGCCAGCATGTCAAGGTAGGGGAGAAGGCCATGGTGAGCTTCGAGGTGAGCCCGTGCGAGCATTTCAGCTGGGTGGGGGAGGACGGCGAGAGGGTGATCGATGGAGGGGCTCATTTTCTCATGGTTGGGGATGAGGAGTTGGAGACCAGCTTTGGCCTTTGGCGGTTGAGT
>gnl_Orysa_v7.0_LOC_Os11g18730.1
ATGGCGGCCGCCGCCGGCGTCCTTCTGGTACTGACGGCCGCAGTATTGCTCCTGCTGGTCGAGGGCGGCGAGCCGCCGTACTCGTGCGGGCCGCGGTCGCCGTCGTCGGGGTACGCGTTCTGCGACGCGAGGCTGCCGCCGGCGCGGCGGGCGGCGGACCTGGTGTCGCGGCTGACGGCGGCGGAGAAGGTGGCGCAGCTCGGGGACGAGGCCGGCGGCGTGCCGAGGCTCGGGGTGCCGCCGTACAAGTGGTGGTCGGAGGGGCTCCACGGGCTCTCCTACTGGGGCCACGGCATGCACTTCAACGGCGCCGTCACCGCCATCACCAGCTTCCCCCAGGTCCTCCTCACCGCCGCCGCCTTCGACGACCGCCTCTGGTTCCGCATCGGCCAGGCGATCGGCACGGAGGCCAGGGCCTTGTACAACCTAGGGCAGGCGGAGGGGCTGACCATCTGGTCTCCTAACGTGAACATCTACAGGGACCCAAGGTGGGGCCGTGGCCAGGAGACGCCAGGCGAGGACCCCACCACGGCGAGCAAGTATGCCGTCGCCTTCGTTAAGGGATTGCAGGGGAGCACGCCAGGGACTCTACAAACGTCCGCCTGTTGCAAGCACGCCACCGCCTATGACCTCGAGGAGTGGAACGGTGTCGCACGCTACAACTTTAACGCAAAGGTGACGGCACAAGATCTAGCGGACACGTTCAACCCGCCCTTCAAGAGCTGTGTAGTGGATGCAAAGGCAAGCTGCGTCATGTGCGCATACACTGACATCAACGGTGTCCCTGCATGCGCTAGTTCTGACCTCCTTTCCAAGACCTTTAGGGGACAGTGGGGACTGGATGGGTACGTTTCTTCAGACTGTGATGCAGTGGCCCTCTTGCGTGACGCGCAGCGTTACGCGCCAACACCCGAAGACACCGTTGCCGTTGCAATCAAGGCCGGGTTGGACTTGAACTGCGGGAACTACACGCAGGTTCACGGCATGGCGGCGCTGCAGCAGGGGAAGATGAGGGAGAGCGACGTGGACAGGGCGCTCACCAACCTCTTCGCCGTCCGCATGCGCCTCGGCCACTTCGACGGCGACCCCAGGAGCAACGCGGCGTACGGCCACCTCGGCGCCGCCGACGTGTGCACCCAGGCGCACCGGGACCTCGCCCTCGAGGCGGCGCAGGACGGCATCGTCCTCCTCAAGAACGACGCCGGCGCGCTCCCGCTCGACCGCGCCACCGTGCGCTCCGCCGCCGTCATCGGCCCCAACGCCAACGACCCCGCCGCGCTGAACGGCAACTACTTCGGCCCGCCGTGCGAGACGACGACGCCGCTGCAAGGTGTCCAGAGGTATATCTCCAGCGTGAGGTTCCTCGCCGGGTGCGACTCGCCGGCGTGCGGGTTCGCCGCAACGGGGCAGGCGGCGGCGCTGGCGAGCTCGTCGGACCAGGTGATCATGTTCATGGGGCTCAGCCAGGACCAGGAGAAGGAAGGTCTCGACAGGACGAGCCTGCTGCTCCCCGGCAAGCAGCAGAGCCTCATCACCGCCGTGGCGAGCGCGGCGCGGCGGCCGGTGATCCTCGTCCTCCTCACCGGCGGGCCGGTTGACGTCACGTTCGCCAAGAACAACCCCAAGATCGGCGCCATCCTGTGGGCGGGGTACCCCGGCCAGGCCGGCGGGCTCGCCATCGCCAAGGTGCTCTTCGGCGACCACAACCCCAGCGGAAGGCTGCCGGTGACATGGTACCCGGAGGAGTTCACCAGGATCCCCATGACCGACATGCGGATGCGCGCCGACCCGGCCACCGGCTACCCCGGCCGGAGCTACCGCTTCTACCAAGGCAACCCCGTCTACAAGTTCGGCTACGGCCTCAGCTACTCCAAATTCTCCCGCCGCCTCGTCGCCGCCGCGAAACCACGTCGTCCCAACCGAAACCTCCTCGCCGGCGTGATCCCGAAGCCGGCTGGCGACGGCGGCGAGAGCTACCACGTGGAGGAGATCGGCGAGGAGGGGTGCGAGCGGCTCAAGTTCCCGGCCACCGTGGAGGTGCACAACCACGGGCCCATGGACGGCAAGCACTCGGTGCTGGTGTTCGTCCGGTGGCCGAACGCGACGGCGGGGGCGAGCCGGCCGGCGAGGCAGCTGGTCGGGTTCAGCAGTCAGCATGTCAGGGCGGGGGAGAAGGCGAGGTTGACGATGGAGATCAACCCGTGCGAGCACCTGAGCCGGGCGAGGGAGGACGGCACGAAGGTGATCGACCGAGGATCGCATTTCCTCAAGGTCGGGGAGGAAGACGACGAGTGGGAGATCAGCTTCGACGCA
>gnl_Orysa_v7.0_LOC_Os11g44950.2
ATGCGGCGCCTCCTGCTCCTCCCGCTCCTGGTGCTCGCCGGGGCGGCGGTCGGCGGGGGCGTCGTCCCCGTCGCGGCGCGGTCGGCGTTCGCGTGCGCGGCGGGCGGGCCGGCGGCGACGCTGCCGTTCTGCAGGCGGTCGCTGCCGGCGCGGGCGCGGGCGCGCGACCTGGTGGCGCGGCTGACGCGCGCCGAGAAGGTGCGGCTGCTGGTGAACAACGCCGCCGGCGTGCCGCGGCTGGGCGTCGCCGGGTACGAGTGGTGGTCGGAGGCGCTCCACGGCGTGTCCGACACGGGGCCCGGGGTGAGGTTCGGCGGCGCGTTCCCCGGCGCCACCGCGTTCCCGCAGGTCATCGGCACCGCCGCGTCGTTCAACGCCACCCTCTGGGAGCTCATCGGGCAGGCGGTGTCCGACGAGGGTCGCGCGATGTACAACGGCGGTCAGGCGGGGCTGACGTTCTGGAGCCCCAACGTGAACATCTTCCGCGACCCGCGGTGGGGCCGCGGCCAGGAGACCCCCGGCGAGGACCCCGCCGTCGCCGCCCGCTACGCCGCCGCCTACGTCCGCGGCCTCCAGCAGCAGCAACCCTCCTCCGGCCGCCTCAAGCTCGCCGCCTGCTGCAAGCACTTCACCGCCTACGACCTCGACAACTGGTCCGGCACCGACCGCTTCCACTTCAACGCCGTCGTGACGCGCCAGGACCTCGAGGACACCTTCAATGTCCCCTTCCGCTCCTGCGTCGTCGACGGCCGCGCCGCCAGCGTCATGTGCTCCTACAACCAGGTCAACGGCGTGCCCACCTGCGCCGACGCGGCGTTCCTCCGGGGAACCATCCGCCGCCGGTGGGGGCTCGCAGGCTACATCGTCTCCGACTGCGATTCGGTTGATGTGTTCTACAGCGACCAGCACTACACGCGGACCAGGGAGGACGCCGTCGCGGCGACGCTCCGGGCGGGGCTCGACCTCGACTGCGGCCCGTTCTTGGCGCAGTACACCGAGGGCGCCGTCGCGCAGGGGAAGGTCGGCGATGGCGACATTGATGCCGCGGTGACGAACACCGTCACGGTGCAGATGCGGCTCGGGATGTTCGACGGCGACCCGGCGGCGCAGCCGTTCGGGCACCTGGGCCCGCAGCACGTGTGCACGGCGGCGCACCAGGAGCTCGCGGTGGAGGCGGCGCGGCAGGGGATCGTCCTCCTCAAGAACGACGGGCGGGCGCTGCCGCTGTCGCCGGCGACGGCGCGCCGCGCCGTCGCCGTCGTGGGCCCGCACGCCGAGGCAACGGTGGCGATGATCGGGAACTACGCCGGGAAGCCGTGCAGGTACACAACGCCGCTGCAGGGCGTCGCCCGGTACGCCGCGCGGGCCGCGCACCAGCCGGGATGCACCGACGTGGCGTGCGCGGGAAGCGGCCAGCCGATCGCGGCGGCCGTCGACGCCGCTCGCCGCGCCGACGCGACCATCGTCGTCGCCGGCCTCGACCAGAAGATCGAGGCCGAGGGGCTGGACCGCGCGAGCCTCCTCCTCCCTGGCCGGCAAGCGGAGCTCATCTCGTCGGTGGCGAAGGCGTCGAAAGGGCCGGTGATCCTGGTGCTCATGTCCGGTGGCCCCATCGACATTGGGTTCGCGCAGAACGACCCGAAGATCGCCGGAATCCTGTGGGCTGGGTACCCCGGCCAGGCCGGCGGGCAGGCCATTGCTGACGTCATCTTCGGCCACCACAACCCAGGAGGGAAGCTGCCGGTGACATGGTACCCGCAAGATTACCTGCAGAAGGTGCCGATGACGAACATGGCGATGCGCGCCAATCCGGCCAAGGGCTACCCCGGCCGGACCTACCGCTTCTACACCGGCCCGACCATCCACCCCTTCGGCCATGGCCTCAGCTACACCTCCTTCACCCACTCCATCGCCCACGCGCCGTCGCAGCTCACCGTCCGCCTCTCCGCCCACCACGCCGCCGCCTCCGCCTCCGCCTCGCTCAACGCCACGGCTCGCCTCAGCCGCGCCGCCGCCGTGCGCGTCGCGCACGCGCGGTGCGAGGAGCTGAGGATGCCGGTGCACGTCGACGTCAGGAACGTGGGAGAACGCGACGGCGCGCACACGGTGCTCGTGTACGCCGCGGCGCCGGCGTCGTCCGCGGCGGAGGCGGCGGCGGGCCACGGCGCGCCGGTGCGGCAGCTGGTGGCGTTCGAGAAGGTGCACGTGGGCGCCGGCGGGACGGCGAGGGTGGAGATGGGCATCGACGTGTGCGACGGGCTCAGCGTCGCCGACCGGAACGGGGTCCGAAGGATCCCCGTCGGCGAGCACCGCCTCATCATCGGCGAGCTCACGCACACCGTCACCATCGCCCTCGAGCAGCTAGGGGTA
>gnl_Phavu_v2.1_Phvul.009G029300.1
ATGGCCCTCAGCTTCACCTTTGCAACCATCATTTTCCTCACTCTTCACACTGCTCACTCATCTAACCCACCATTCGCTTGTGATTGGTCAAACCCTTCCTCCAAATCCTACCCTTTCTGCAACCCCAAACTCCCCATCCCCCAAAGAACCAAAGACCTTCTCTCCAGACTCACACTCCAAGAGAAACTCTCCCAACTCGTCAACACCGCGCCTTCCATCCCCCGCCTCGGCATCCCCGCCTACCAGTGGTGGAGCGAGGCCCTTCACGGCGTAGGAAGCGTTGGCCCCGGCATCCGCTTCAACGCCTCCATCTCCTCCGCCACCAGCTTCCCTCAGGTCATCCTCAGCGCAGCCACCTTCGACTCCCTCCTCTGGTACCGCATCGGACGCGCCATTGGGATCGAAGCCCGCGCAATCTATAATGCAGGCCAGGCCCAGGGGCTCACCTTCTGGGCTCCCAATATTAACATCTTCAGGGACCCGCGATGGGGCCGAGGACAAGAGACACCCGGCGAAGACCCTCTCCTCACTTCTGGCTACGCAGTTTCCTACGTCAGAGGCCTCCAAGGAGACTCCTTTCACGGAGGCAAGTTGAGGGGCCACCTTCAAGCCTCCGCCTGTTGCAAACACTTCACGGCTTACGATCTTGACAATTGGAAGGGCGTGGATCGCTTTCTCTTCGACGCTCGCGTGAGTTTGCAAGATTTAGCGGACACATACCAGCCTCCGTTTCAGAGTTGCGTACAGCAAGGAGGGGCCAGTGGGATCATGTGTGCTTACAACCGCGTGAACGGGGTTCCGAGCTGTGCGGATTTCAACCTGTTAACCAAAACAGCCAGAAAAGAATGGCATTTCCGTGGCTATATTACGTCGGATTGTGGGGCAGTGGGGATCATTCATGACCAGCAAGGATTTGCAAAATCATCGGAGGATGCTGTAGCTGATGTTCTTCGTGCTGGGATGGATGTGGAATGTGGTACTTATTTGACGGATCATGCTAAATCCGCAGTGCTGCAGAAAAAAGTATCCATGTCTGAAATAGACCGTGCCCTTCACAACCTGTTTTCTATTAGAATGAGGCTAGGCCTGTTTGATGGAAATCCAAGCAGTCTTCCATTTGGCATGATTGGTCCCAATCATGTATGTTCCAAAGAGCACCAATATCTGGCTCTTGAAGCTGCAAGAAATGGCATTGTCCTCTTAAAAAACTCTCCCACACTTCTACCACTTCCAAAAACAAGCCCCAGCATTTCCTTAGCAGTGATAGGTCCCAATGCCAATGCTTCTCCACTAACTCTTCTTGGAAACTATGCTGGCCCTCCTTGTAAATCTGTGACCATATTGCAAGGGTTTCAGCACTACGTTAAGAACGCCGTTTATCATCCTGGCTGTGATGGTGGACCAAAGTGTTCTTCGGCTCAAATTGAGCAGGCAGTGGAAGTTGCAAAAAAAGTGGATTATGTGGTGCTGGTTATGGGATTGGATCAAAGTGAAGAGAGGGAAGAACGTGATCGCATTCATCTAGACTTGCCAGGCAAGCAACTTGAACTCGTCAACAGCGTTGCTGAAGCTTCTAAGAAACCAGTTATTTTGGTGCTGCTTTGTGGAGGGCCTGTAGATATTAGTTCAGCCAAGTATAACCACAAAATTGGAGGCATCCTCTGGGCAGGTTATCCCGGAGAACTTGGAGGCATTGCACTTGCACAAATTATCTTTGGGGACCACAACCCAGGAGGAAGACTGCCAGTTACTTGGTACCCAAAAGATTACATCAAAGTACCCATGACAGACATGAGAATGAGAGCTGATCCTTCTACTGGCTATCCTGGGAGAACTTACCGATTTTACAAAGGTCCAAAAGTGTATGACTTTGGCTATGGACTAAGCTACTCAAAGTATTCCTATGAGTTTGTTTCTGTTACACATGCCAAGCTTCACTTGAACCAATCATCCACTCATTTGATGGTTGAAAATTCAGAAACCGTAAGGTACAAACTAGTTTCGGAGTTGGGAGAACAAACCTGCCAAAGCATGTCACTCTCGGTCACAGTGAGAGTTCAAAATCATGGAAGCATGGTAGGGAAGCATCCTGTATTGCTGTTTATGAGGCCTAAAAACCAGAAAAGTGGAAACCCTGTGAAACAGTTGGTTGGTTTCCAGAGTGTGATGCTTGATGCAGGGGAAATGACTCATGTTGGATTCGCGGTAAGTCCTTGTGAACATCTTAGTAGAGCAAATGAAGATGGTGCAATGATTATTGAAGAAGGGTCTCAGGTGTTGCTTTTGGATGATCAAGAGCACCCAATTGATATAATTGTT
>gnl_Phavu_v2.1_Phvul.009G254300.1
ATGGCTTCTCAAAACCACACCAAATTACTAGCCATTGCGCTAGTGCTCTGTGTGGCACTGTCCTTCCCAAGGACGTCCCAAGGGAGGGTGCCCTTCGCGTGCGACCCTGCGAACGGACTCACCAGGGGGTTCAAGTTTTGCAGGACCCGCGTCCCCATCCACGTGAGGGTGCAGGACCTCATAGCCAGACTCACATTGCCGGAAAAGATTAGGCTCGTCGTCAACAACGCCATCGCCCTGCCCCGGCTCGGAATCCAAGGCTACGAGTGGTGGTCGGAGGCGCTTCACGGCGTCTCCAATGTGGGCCCCGGCACCAAGTTCGGTGGGGCATTCCCCGGCGCCACCATGTTCCCTCAGGTCATCACAACCGCTGCTTCCTTCAATCAATCTCTCTGGCGCCAAATTGGACGGGTGGTGTCTGATGAAGCAAGAGCAATGTACAACGGTGGACAGGGTGGCTTGACGTATTGGAGTCCAAATGTCAACATTTTTCGCGACCCACGGTGGGGCCGCGGCCAAGAGACTCCCGGCGAAGACCCAACCCTCGCCGCAAAATACGCCGCCAGCTATGTCCAAGGACTCCAAGGCGACGGCGCCGGAAACCGCCTCAAGGTGGCTGCTTGTTGTAAACACTACACCGCTTATGATCTTGATAACTGGAATGGTGTAGACAGGTTCCATTTCAATGCCAAGGTAAGCAAACAGGATCTGGAGGACACTTACGACGTGCCATTTAAAGCCTGTGTGTTGGAAGGACAAGTGGCGAGTGTCATGTGTTCTTACAATCAGGTCAATGGCAAGCCCACCTGTGCTGACCCTGATCTCCTTCGCAACACTATCCGTGGCCAATGGGGCCTCAATGGGTACATAGTCTCGGACTGTGACTCGGTTGGAGTTTTCTACGACAGCCAACACTACACGAGAACACCCGAGGAAGCAGCAGCAGATGCCATAAAAGCGGGCCTGGACTTGGACTGCGGCCCATTCTTGGCGATCCACACCGATGCTGCCATAAAGAAGGGGCTCATTTCCGAAAACGATCTGAACCTTGCCTTGGCCAATCTCATCACGGTCCAAATGAGATTGGGCATGTTTGACGGCGAACCCTCGGCCCAACCATACGGAAACTTGGGCCCAAGAGACGTGTGCACCCCGGCCCATCAAGAACTGGCCCTTGAAGCAGCTAGAGAGAGCATAGTACTCTTACAAAACAAGAGAAACTCCTTACCACTATCCCCTGCGCGAATCCGCACCGTAGGAGTGATTGGGCCCAATTCGGACGCTACAGTTACAATGATAGGGAACTATGCTGGTGTGGCGTGTGGGTATACGAGTCCTTTGCAAGGGATTGCGAGGTATGTGAAGACTTCACATCAAATTGGGTGTAGGGGTGTGGCTTGCAGAGGAAACGAACTATTTGGAGCAGCAGAGACCGTAGCTAAGGTAGTTGATGCCACTGTGTTGGTAATGGGCCTTGACCAGTCTGTAGAAGCCGAAACAAGAGACAGAGTTGGGCTTCTCTTACCGGGCCTTCAACAGGAGCTTGTTGCTAGGGTGGCTAGGGCCTCAAAGGGCCCAGTGATCTTGGTCATCATGTCTGGTGGCCCAGTTGATATCTCGTTTGCTGTAAATGACCCAAAGATCAGTGCCATTTTGTGGGTTGGTTATCCTGGCCAAGCGGGAGGAACCGCCATAGCTGACGTCATCTTTGGTCATACTAACCCAGGTGGAAGATTACCCATGACATGGTACCCAGAAGGGTATTTGTCTAAAGTGCCGATGACAAACATGGACATGCGTCCAAACCCAGGAACAGGCTACCCAGGAAGAACCTATAGATTCTACAAAGGACCTGTGGTCTTCCCATTCGGACATGGATTAAGCTACTCAACATTCACCCACGCCTTAGCCATTGCTCCCAAACACCTCTCACTGCCCTTAACCACTTTCACTAACTCAACCCTCTCCACCCAAGCACCGAGGCTCAGCCACGCCAATTGTGATCATGACACGTTGGACATGGAATTCCACGTGGACGTAAAAAATGACGGCTCCATGGATGGGACCCACACCCTTCTCGTATTCTCGAAACCGCCGCCAGGAAAATGGTCTCAGATCAAACAACTGGTGAACTTTCAGAAGATCCATGTTCCTGCTGGCTCCACGCAAAGGGTGACGGTTGGTGTTCATGTCTGCAAACACTTGTCCGTCGTGGACCAGTTCGGGATTCGAAGGATCCCTTCTGGTGAACATGAACTCCACATTGGTGATCTCAAACATTCTATTTCTGTCCAAACTATGCAACAGATCAACAAC
>gnl_Phavu_v2.1_Phvul.008G153300.1
ATGACTCTCCCTCCCTCTTCAGTTCCCAATGCATTCTTTTTCACCTCTTTCCTTCTCCTCACCCTTCTCCTTGCCGAGTCAACTCAGCCTCCTCACTCCTGCGACTCCTCCTCCAACTCACCGTACTACGCATTCTGCAACACCAAACTCCCTATCCCCCAGAGAGCAAAAGACCTGGTCTCGCAACTCACCCTCGACGAGAAACTCGCCCAACTCGTTAACTCAGCGCCCGCGATTCCCCGACTCGGCATCCCCAAATACCAGTGGTGGAGCGAAGCTTTGCACGGTGTCGCCGACGCAGGCCTCGGCATCAGATTCAATGGCACTATCAAGTCCGCCACCAGCTTCCCTCAAGTCATTCTCACTGCCGCTTCCTTCGACCAAAACCTCTGGTACAATATCAGCAAGGCGATTGGCCGGGAAGCGAGGGCGGTGTACAATGCAGGGCAAGCCTTAGGGATGACGTTTTGGGCTCCGAACATTAACGTTTTCAGGGATCCACGGTGGGGCAGGGGGCAAGAGACAGTGGGAGAAGACCCATTGATGAATGCAAAGTACAGTGTGGCTTACGTGAGAGGGCTTCAAGGTGATTCCTTTGAAGGAGGGGAACTTGGGGAGAGGCTTCAAGCTTCTGCTTGTTGCAAGCACTTCACAGCCTATGATGTGGACCAATGGAAGGGCCTCGATCGCTTCGTCTTCGATGCTCGTGTCTCAATGCAAGATTTGGCAGACACGTACCAACCTCCATTCAAGAGTTGCATTCAGCAAGGTCGAGCCAGTGGCATAATGTGTGCCTACAACCGTGTCAATGGAGTTCCAAATTGTGCAGATTTTAATCTCTTAACCAAAACCGCAAGACAACAATGGAAATTTGATGGATATATTACGTCAGATTGTGGAGCAGTCTCTATCATACACGACAAACAAGGTTATGCAAAAACAGCAGAAGATGCTATAGCCGATGTCTTTAGGGCAGGGATGGATGTAGAGTGTGGTGATTACATAACTCAGCATGCAAAATCAGCTGTGTCGCAGAAAAAATTGTCCATATCTCAGATCGACCGTGCTCTTCAGAACCTATTCTCCATAAGAATGAGGCTAGGCCTATTTGATGGGAACCCCACGAAGCTTCCCTATGGCACCATTGGTCCCAACGAAGTGTGTTCCAAAGAACACCTCCAACTTGCTCTTGAAGCAGCAAGAGATGGCATAGTCCTTCTAAAGAACACTGATTCACTTCTCCCACTTCCAAAAACAGGCCTCAGTGTTGCTGTGATTGGCCCAAATGCCAATGCCTCGTCTCTAGTTTCCTTAGGAAACTATTATGGTCGTCCTTGCAAATTGGTGACCCTTTTGCAAGGCTTTGAAGGCTATTCTAAGGACACCACTTACCACCCTGGGTGTGATGATGGCCCACAATGTGTCTCTGCACGGATAGAAGAGGCAGTGGAGGTTGCAAAAAAGATGGATTATGTGGTGCTTGTTATGGGGTTGGATCAAAGTCAAGAGAGGGAGTCACATGACAGAGAATTCCTAGGTTTGCCAGGGAAGCAAGAAGAGTTGATCAAGAGTGTGGCCAAGGCTTCTAAGAGGCCAGTTGTTTTGGTGCTGTTGTGTGGAGGGCCAGTGGATATCACTTCAGCCAAGTTTAATAACAAAGTTGGAGGAATCTTGTGGGCCGGGTACCCAGGAGAAGTTGGAGGAGTGGCTCTGGCACAAGTTATCTTTGGTGACCATAACCCAGGTGGTAAACTACCAATTACTTGGTACCCCAAGGATTTCATCAGAATACCAATGACTGATATGAGGATGAGAGCTGATCCAGCCTCAGGCTACCCGGGGAGAACCTACAGATTTTACACTGGTCCAAAGGTCTATGAATTTGGCTATGGCCTAAGCTACACAAAATATTCCTACAATCTCCTCTCTCTCTCACACAGCACCCTCCACATCAACCAATCCTCCACCCATTTGATGACTGAAAATTCTGAAACCATCCGTTACAAACTGGTTTCAGACTTGGGAGAACAAACATGCCAATCCATGTCATTGTCAATCACTTTGGGAGTCACAAATCATGGTAACATGGCAGGGAAGCATCCAGTGTTGTTGTTTTTGAAGAAGGGACAAGTGAGAAAAGGGAATCCGGTGAAACAATTGGTGGGGTTTCAAAGTGTGAACTTAAATGCAGGGGAAACTGCTCAAGTGGGTTTTGAGCTAAGCCCGTGTGACCATCTTAGCATGGCAAACGAAGTTGGTTCATTGGTGATTGAAGAAGGGTCTTATTTGTTGCTTGTGGGGGACCAAGAGTACCCATTAAAAGTTACAGTT
>gnl_Phavu_v2.1_Phvul.007G215100.1
ATGGCTTCAATCTTTTCACCTCTCACCATAATCTTCTTCTTCCTCCTAGTCCTTTGGGGTGGCGAGGCACGTGACCCTTTTGCGTGTGACCCAAAGAACGCCGCCACAAGCAGCTTACCCTTTTGCAAGGCGTCGCTGGCAATAGCAGAAAGAGTGAAGGACCTGATTGGAAGGTTGACAATGGAAGAAAAGGTGGGCTTGCTAGTGAACAATGCTGCGGCAGTTCCACGGCTTGGAATCAAAGGGTATGAGTGGTGGTCGGAGGCACTGCATGGGGTCTCAAATGTGGGCCCCGGAACCAAGTTTGGCGGCCAGTTTCCCGCCGCCACTAGCTTCCCTCAAGTCATCACCACCGCTGCTTCTTTCAATGCTTCTTTGTGGGAAGCTATTGGACGGGTGGCCTCAGACGAAGCAAGAGCAATGTACAATGGGGGAACGGGTGGGCTTACATACTGGAGCCCGAACGTGAACATTTTTAGAGACCCACGGTGGGGCCGCGGGCAGGAGACTCCCGGCGAGGACCCAATACTTGCCGGAAAATATGCGGGCAGTTACGTGAGGGGACTGCAGGGGAGCGACGGTAAGCGGTTGAAGGTGGCGGCTTCTTGCAAACACTTTACGGCTTATGACCTTGATAATTGGAAGGGTGTGGATCGGTTTCACTTCAATGCAGAGGTTAGCAAGCAGGATATGGAGGATACGTTCAACGTGCCATTCCGAATGTGCGTGAAGGAAGGAAAGGTGGCGAGTGTGATGTGTTCTTACAATCAGGTTAACGGCGTTCCTACCTGTGCAGACCCCATCCTTCTAAACACAACTCTTCGAGGCCTGTGGGGTCTTAACGGGTACATTGTATCAGACTGTGACTCTGTTGGAGTTTTCTACAATGCCCAACATTACACATCTACGCCGGAACAAGCTGCTGCTGCTGCCATTCAAGCAGGTTTGGATTTGGATTGTGGGCCTTTTCTAGCCCAGCACACGCACAATGCTGTCAAAAAAGGCCTGTTGAGAGAAGCTCATGTGAATGGGGCCTTGGCGAACACGTTGACGGTCCAAATGAGATTAGGGATGTATGATGGTGAGCAACCCGGTCATCCGTATGCCAATCTTGGGCCAAAAGATGTCTGCAGCCCAAGTAATCAAGACCTTGCCCACGAAGCCGCAAGACAAGGAATTGTCCTACTTAAAAACAAAGGCCCTTCTTTGCCTCTCTCCACAAGGCGTCACCGCACCCTGGCTGTTATTGGGCCCAATTCGAATGCCACTGTCACAATGATTGGAAACTATGCAGGTATTGCTTGCGGATACACTAGCCCTCTGCAGGGAATAGGGAAATACACCAAGACTATTCACGAGCTGGGTTGTTCAAATGTGGCTTGCACAGATGACAAGCAATTCGGGAGAGCTATAAATGCAGCCCAGCAAGCAGATGCGACTGTGCTGGTGATGGGCCTGGATCAGTCCATCGAGGCTGAAACTGTGGACAGGGTGGGCCTGCTTCTTCCTGGTCACCAACAAGACCTTGTGTCGAAAGTAGCATCTGCCTCCAAGGGCCCAACAATTTTGGTAATAATGTCCGGTGGGCCTGTGGATATAACTTTCGCAAAGAATGATCCTCGAATCCAAGGAATTTTTTGGGCCGGTTATCCCGGTCAAGCTGGTGGTGCTGCCATTGCAGATATCTTGTTTGGAACATCAAGCCCTGGAGGGAAGCTACCTATGACATGGTACCCAGAAGGGTACGTTGAAAAGTTGGCAATGACAAATATGGCAATGCGATCAAAGCGATCGAAAGGGTACCCAGGAAGAACCTACAGATTTTACAGTGGGCCTGTGGTGTATTCATTTGGTTACGGATTGTATTACACGCATTTTGTTCATACATTGGTAAGTGCACCCAAAGTGGTATCAATTCCCGTGGATGGGCACCGGCACAACAATAGCTCCAACATTGCCAACAATGCAGTTAAAGTGACACATGCCCGATGTGCCAAGCTTTCTATTAGCCTTCAGGTGGACGTTAAAAATGTTGGCTCCAGAGATGCCACGCACACGCTGTTAGTCTTCTCCGCACCACCTGCAGGTAATGCTCAATGGGCTCCACACAAGCAACTTGTGGCTTTTCACAAACTCCATCTTCCTGCCAAGGCCCAAGACCGAGTGCGTATCAACATTCACGTTTGCAAGCTCCTCAGTGTGGTTGACAGGTCCGGGACTAGGAGAGTTCCAATGGGCTTGCACACTCTTCACATTGCTGATATTAAACACACTCTCACACTTCACCCACACATCAACTCT
>gnl_Phavu_v2.1_Phvul.001G212100.1
ATGCTCCAAATGTCTTCAACCTTCTCATCCCTCGTCGCTGTCTTCCTCCTCTTCTTTCTGGTCCGCCACACGTGTGAGGCACGTGACGCATTCGCCTGCGACCCTAAAAATGCCGTCACAAAAAACTTACCGTTTTGCAAGGTCTCGGTGGCGATAACGGAGAGGGTGAAGGACCTGATCGGAAGGTTGACACTTGAGGAGAAGGTTAGGCTTCTGGTGAACAATGCCGCGGCGGTTCCGCGGCTGGGGATGAAAGGCTACGAGTGGTGGTCGGAGGCACTCCACGGCGTTTCAAATGTGGGTCCCGGAGTCAAGTTTAATGCACAGTTCCCCGGCGCAACTAGCTTCCCCCAAGTCATCACAACCGCTGCTTCCTTCAATGCTTCTCTCTGGGAGTCAATCGGACGGGTTGTGTCTGATGAGGCAAGGGCCATGTACAACGGTGGAGTTGCAGGGCTCACCTACTGGAGCCCAAACATTAACATTTTCAGGGACCCAAGGTGGGGCCGGGGACAGGAAACTCCCGGTGAGGACCCTGTGCTAGCCGGTACATATGCCGTTAGTTACGTTAGAGGACTACAGGGAACCCATGGTAACCGGTTGAAGGTCGCTGCTTGTTGCAAACACTTCACGGCTTACGACCTCGATAATTGGAACGGCGTGGATCGATTCCACTTTAATGCACAGGTAAGTAAGCAGGACATAGAGGATACATTCGATGTGCCATTCAGGATGTGTGTGAGCGAAGGGAGAGTAGCGAGTGTGATGTGTTCTTACAATCAAGTGAATGGAGTTCCTACTTGTGCGGACCCCAACCTCCTCAAGAATACACTTCGTGGCCTGTGGCAACTTGACGGCTACATTGTATCAGACTGTGACTCCGTTGGAGTGTTTTATAGTAATCAACATTATGCATCCACGCCAGAAGAAGCTGCTGCAGATGCCATTAAAGCAGGTTTGGATTTAGACTGTGGTCCTTTCCTAGCCGTCCACACGCAGGATGCTGTAACAAAGGGCTTGCTAAGCCAAGCTGACGTGGACGGGGCTTTGGTCAATACACTAACCGTCCAAATGAGGTTAGGGATGTTTGATGGAGAGCCATCGGCCCAAGAGTATGGAAAATTGGGCCCAAAAGATGTGTGCAAACCGGCCCATCAAGAGCTCGCTCTTGAAGCTGCAAGACAAGGAATTGTGCTTCTTAAGAACACTGGTCCTGTTTTGCCTCTCTCCCAACATCCTCATCAAACTGTGGCTGTCATTGGGCCCAATGCCAAAGCCGATGTTACAATGATTGGAAACTATGCTGGTATTGCTTGTGGATACACCAGCCCCTTACAAGGAATAGGAAGATATGCGCGGACTGTTCATCAGTTGGGTTGTGAAAATGTAGCGTGTAAGAATGATAACCTTTTCGGGTCTGCTATAAACGCAGCCCGTCAAGCGGATGCAACCGTTTTAGTTATGGGCTTGGACCAGTCCATCGAAGCTGAGACAGTGGACAGGACTCACTTGCTTTTGCCTGGGCGTCAACAAGACCTTGTTTCAAAAGTTGCAGCTGCCTCAAAGGGACCAACCATTTTGGTCCTAATGTCTGGCGGGCCTGTTGATATCACTTTTGCGAAGAATAACCCTCGAATCGTGGGTATTCTCTGGGCCGGTTATCCGGGCCAAGCTGGTGGTGCCGCCATTGCAGATATACTGTTTGGAACATCTAGCCCAGGGGGAAAGCTTCCTATGACATGGTACCCACAAGAGTATCTGAGAAAGTTGCCAATGACAAAGATGGCAATGCGAGCAAGTAAATCAGCAGGGTATCCAGGAAGAACGTACAGATTCTACACGGGTGAAGTGGTGTATCCATTTGGGCACGGTTTAACTTACACTCACTTTATTCATACACTAGCAAGTGCTCCCACAGTGGTGTCAGTTCCCCTGAACGGTCACCGGCGTTCCAATGCCACCGACATTTCCAACAGGGCAATTAGAGTGACGCATGCGCGGTGTGACAACCTCTTCATCACCCTCCAGGTGGACGTTAAAAACGTGGGGTCCAGAGATTGCACGCACACGTTGCTAGTGTTCTCTGCTCCACCTGCAGCTGCTGGGCATTGGGCACTGGAGAAGCAACTTGTGGCCTTCGACAAAGTCCATGTTCCTGCCAAGGCTCAACACCGAGTTGGAATCCATATTCACGTGTGCAAGCTCCTAAGTGTAGTGGATAAATCTGGGATCAGAAGAATCCCATTGGGGCTACACAGTTTTAACATCGGTGATGTTAAACACTCCGTCTCACTTCAAGCTGCAGCACTCGGGATTATCAAATCC
>gnl_Phavu_v2.1_Phvul.006G208200.1
ATGGCTTGCACCGAAAACAGACAACCGAAGGTTTCTGTTTTCCTCTGTTTCTCATTTGTGTGTGTTGTCGCTGTTTTGTTTAGTTGTGAACGGGTTTCGGGGCAAACGTCCGCTGTTTTTGCCTGCGATGTTGCCAAGAACCCGGCTTTGGCGGGTTACGGATTCTGTGACAAGTCACTCTCGGTGGAGGACAGGGTCGCCGACTTGGTGAAGAGGTTGACATTGCAAGAGAAAATCGGAAATTTGGTGAATTCTGCTGTTAACGTGAGTAGGCTTGGGATTCCCAAGTATGAGTGGTGGTCTGAGGCACTTCATGGAGTGTCCAACATTGGACCTGGGACTCACTTTTCCAGTGTCGTGCCCGGTGCAACCAGTTTTCCCATGCCCATTCTCACTGCAGCTTCTTTCAACTCTTCTCTGTTTGAAGCCATCGGAAGAGTAGTTTCTACGGAAGCCAGAGCAATGTACAATGTGGGGCTAGCCGGTTTGACTTATTGGTCGCCAAACATAAACATATTCAGAGATCCCAGATGGGGAAGAGGACAGGAGACACCGGGTGAAGACCCTTTGCTAAGTAGTAAATATGCATCAGGATACGTGAAAGGTCTTCAACAAACCGATGATGGAGACTCCAACAAGCTCAAGGTTGCTGCTTGTTGCAAACACTACACAGCCTATGATTTGGATAACTGGAAAGGTGTTCAGCGTTACACCTTCAATGCTGTGGTGACTCAACAAGATTTGGATGACACATTCCAACCACCGTTTAAGAGCTGTGTGATTGATGGGAATGTAGCCAGTGTCATGTGTTCCTACAATCAGGTTAATGGAAAACCAACCTGCGCAGACCCGGACCTTCTTAAGGGGATTATTCGAGGCAAATGGAAATTAAATGGATATATCGTTTCGGACTGTGACTCGGTACAAGTGCTTTTCAAAGATCAGCACTACACCAAAACTCCTGAAGAAGCTGCAGCCCAAACCATTCTGTCAGGGTTGGATTTGGACTGTGGAGATTATCTTGGGAAATATACAGAAGGTGCAGTGAAGCAAGGGCTTGTGGATGAAGCAGCCATTAACAATGCTGCCTCCAACAACTTCGCCACATTGATGCGTCTTGGTTTCTTTGATGGTGATCCAAGCAAGCAACCTTATGGAAACCTTGGTCCCAAGGATGTATGCACTTCAGAGAACCGGGAGCTTGCCCGTGAAGCTGCAAGGCAAGGGATTGTGTTGCTTAAAAACAGTGCAGGATCTTTGCCTCTCAATGCCAAAGCCATTAAATCATTGGGAGTTATAGGGCCCAATGCTAATGCTACTAGGGTCATGATTGGAAACTATGAAGGCATTCCTTGTAACTATATATCACCCTTGCAAGCCCTAACAGCCTTAGTTCCAACGAGCTATGCTCCTGGCTGTCCCAACGTGCAATGTGCGAATGCGGAGTTAGATGATGCCACACAAATAGCAGCATCTGCAGATGCAACGGTGATTATAGTGGGTGCAAGTCTTGCTATAGAGGCAGAGAGTCTTGACAGAATTAACATTCTTCTTCCAGGACAGCAAGAACTTCTAGTGAGTCAAGTTGCAAATGCATCCAAGGGACCTGTGATTCTTGTCATCATGTCTGGTGGGGGCATGGATGTGTCCTTTGCTAAATCTAATGATAAAATCACAAGCATTCTATGGGTTGGCTACCCTGGCGAAGCTGGTGGAGCTGCCATAGCAGACGTGATTTTTGGGTTTTATAATCCAAGTGGAAGGCTTCCCATGACATGGTATCCACAATCATATGTAAACAAGGTACCAATGACCAACATGAACATGAGGGCAGATCCTGCAACAGGCTACCCTGGTAGAACATATAGATTTTACAAAGGGGAAACTGTTTTCTCCTTTGGAGATGGATTAAGTTTCTCTAGTATTGATCATAAAATAGTTAAGGCACCACAGTTGGTGTCTGTTCCTCTCGCAGAGGATCATGAATGTCGTTCCTCAGAATGCACGTCACTTGATGTTGCTGATGAGCATTGCCAAAACTTAGCCTTTGATATCCACCTTGGGGTCAAGAACTTGGGGCAAATGAGCAGTAACCATGTAGTTTTATTGTTCTTTACTCCTCCTCATGTGCACAATGCCCCTCAGAAACACTTGTTGGCTTTTGAGAAAGTGCACTTACCAGGAAAATCAGAAACACAGGTTAGGTTCAAGGTGGATGTTTGCAAGGATTTGAGTGTCGTTGATGAGCTTGGCAACAGGAAAGTTCCACTGGGACAACATCTGCTTCATGTGGGAAACTTCAAGCATCCAATTAGTGTGAGGGTT
>gnl_Phavu_v2.1_Phvul.002G142900.1
ATGAGGAAGCAATGGGCATGGAGTTCCATGATGATGTTGCTTTTGATGTTCTTCCTTGTCTCTGAAATAGCCACCACAAGAAGCAGCGACTACGCTTGCAAATTACCCCATCACTCTTATCCTTTCTGCGACGCTTCCCATCCCACTCTTACTCGAGCGCGCTCCCTCGTTTCTCTCCTCACTCTTCCGGAGAAGATCCAACTTCTCTCCGACAACGCCTCTTCCATTCCCCGCCTCGGCATCCCTGCCTACGAGTGGTGGTCCGAATCCCTTCACGGCATCGCCCCCAACGGCCCCGGAGTCTCCTTCAATGGCACCATCCCCTCCGCCACCGGCTTCCCCCAAGTCATCCTCTCAGCCGCCTCCTTCAACCGCTCCCTCTGGTTCCGCACCGCCGCCGCCATCGCCCGCGAGGCCCGCGCCATGTTCAACGTGGGTCAGGCCGGCCTCACCTTCTGGGCCCCCAACATCAACCTCTTCAGAGACCCCAGGTGGGGCCGGGGCCAGGAGACTCCCGGGGAAGACCCCATGCTCTCTTCTGCCTATTCTGTTGAGTACGTCAGAGGCCTTCAGGGGCTTAGCGGAATCCAAGAAGCTGTTGGTGATGATGATGATGATGATGATGATGCACTTATGGTGTCTGCGTGTTGCAAACATTTCACTGCTTATGATTTGGACAAGTGGAAGCAGTTCGCGAGGTATAACTTCAATGCTGTGGTATCACAACAGGATATGGAAGACTCATATCAGCCACCGTTTCGTAGTTGTATCCAGCAAGGGAAAGCAAGCTGCTTGATGTGTTCCTACAACGAGGTGAATGGTGTTCCTGCTTGTGCTAGTGAGGAACTCCTGGGACTGGCTAGAGACAAGTGGGGGTTCAAAGGGTACATCACCTCAGACTGTGATGCTGTGGCCACGGTTTATGAGTATCAGAACTACACCAAATCCAGTGAGGATGCTGTCGCTGATGTTCTCAAAGCAGGTTTGGATACTGATTGTGGAACGTTTATGCTTAGACATACTAAATCTGCTATTGAACAAGGTAAAGTTAAAGAGGAAGATATAGATAGAGCTCTTCTTAACCTTTTTTCTGTTCAACTGCGCCTTGGACTGTTTGATGGAGACCCTGTAAGAGGCAGGTTTGGTAAATTGGGACCAAAGGATGTTTGTACCCCAGAACACAAAACACTGGCGCTTGAAGCTGCAAGGCAGGGAATTGTACTGCTGAAGAATGACAAGAAGTTTCTTCCCTTGAATAGGGATATTGGTGCCTCCTTGGCTGTCATTGGTCCAATGGCAACTACAACCAAATTAGGTGGTGACTACTCAGGAATTCCTTGCTCCTTAACAAGCATATACGAAGGACTTAGAGAGTTTGCAGAGAGGATATCATTTGCTTTAGGTTGCCATGATGTATCGTGTGAGTCTGATGATGGTTTTGGTGAGGCTGTTCACACTGCAAAACAAGCTGATTTTGTTGTTATAGTTGTTGGGCTTGATGGAACACAAGAGACAGAGGATCACGATCGAGTTAGTCTTCTCTTGCCTGGTAAACAGATGGACCTTGTATCTTCTGTAGCTGATGCTAGTAAAAACCCAGTCATTCTAGTTCTTATTGGCGGAGGACCTCTTGATGTCTCTTTTGCTAAAGAAAATAAAAAAATTGCAAGTATTCTTTGGGTTGGGTACCCTGGTGAAGCTGGCGGAAAAGCCCTAGCTGAAATAATCTTTGGAGAGTTTAATCCAGTTGGAAGACTGCCAATGACTTGGTACCCTGAGGCGTTTACTAATGTTCCCATGAATGACATGAACATGCGAGCTGATCCTTCACGTGGTTATCCAGGAAGGACCTATCGCTTTTATACTGGAAGTAGAGTGTATGGATTTGGGCATGGTTTAAGTTACAGCCATTTTTCGTACAATTTCTTATCAGCTCCAAGTGAAATTAGTTTGTCAAGAATAACCAAAGATGGTTTCAGAAAAAGATTATTACATCAGGCAGGGAAAGAGGTTAATGGAGTTGATTATATTCCAATTAACGAGTTGCAAAATTGCAACTCATTCAGTTTCTCAGTGCGTATTTCTGTGACGAACCTTGGTGATTTGGATGGAGGTCATGTTGTAATGTTGTTCAGTAAAGGGCCGAAAGTTGTAGATGGTTCTCCAGAAACCCAATTGGTTGGGTTCAGCAGTCTGCATACTGTTTCTAACAAATCTACTGACACAAGCATTTTGGTGCATCCTTGTGAACACTTGAGCTTTGCAGATGAGGAAGGAAAAAGGATTTTGCCAATGGGCCCCCATACTTTGAGTGTAGGGGATGTGGAACACATTGTTTCAATTCAAATGTAT
>gnl_Phavu_v2.1_Phvul.002G206800.1
ATGGCCATAACAATGGCCTGTGCTGGAAACAAAGTCTATGTTTTTCTGTGTTTCTTTGTGACAACGTTGTTGTTGAATTGTGGTGGTGTTTGGGGGCAGACATCTGCTATCTTTGCCTGTGATGTTGAGAAGAACCCTGCTTTGGGGGGGTATGCGTTCTGTGACAAGTCTTTGGGGGTGGAAGAGAGGGTGGCAGACCTTGTGGGGAGGTTGACATTGCAAGAGAAAATAGGGAACTTGGTGAATGCTGCAGTGGATGTGAGTAGGCTTGGGATTCCCAAGTATGAATGGTGGTCAGAAGCACTTCATGGAGTGTCCAACGTTGGTCCAGGGACACGCTTCTCCAATGTGGTTCCTGGTGCAACCAGTTTTCCCATGCCTATTCTCACCGCAGCTTCTTTCAACACTTCCTTGTTTGAAACCATTGGAAGGGCGGTTTCAACGGAAGCCAGAGCAATGCACAATGTAGGGTTGGCCGGTTTGACATATTGGTCACCAAACATAAACATATTCAGAGATCCAAGATGGGGAAGAGGCCTGGAAACACCAGGGGAAGACCCTGTGCTCGCTAGCAAATATGCAGCAGGGTATGTCAAAGGTCTTCAACAAACTGATGGTGGGGACCCAAACAGGCTCAAGGTTGCTGCTTGTTGCAAACATTATACAGCCTATGATGTTGATAACTGGAAAGGAATTCAGCGTTACACCTTCAATGCTGTGGTGACAAAGCAAGATATGGAGGACACATTCCAACCACCATTCAAGAGCTGCGTGATTGATGGCAATGTGGCCAGTGTGATGTGTTCCTACAACAAGGTTAATGGAAAGCCAACTTGTGCAGACCCTGACCTCCTTAAGGGTGTTATCCGGAGCGAATGGAAACTAAATGGATATATAGTTTCTGACTGTGACTCGGTAGAAGTGCTTTACAAAGATCAGCATTACACCAAGACACCTGAAGAAGCAGCAGCCAAATCCATTCTGGCTGGGTTGGATTTGAACTGTGGAAGGTTTCTTGGCCAATATACGGAAGGTGCTGTGAAGCAAGGGCTTATAGGTGAAGCATCCATTAATAATGCTGTCTCGAACAACTTTGCCACGTTGATGCGTCTAGGATTCTTTGATGGTAATCCAAGCAAGCAACCTTATGGAAATCTAGGTCCAAAAGATGTCTGCACTCCAGCAAACCGGGAACTTTCCCGTGAAGCTGCAAGGCAAGGGATTGTGTTGCTTAAAAACAGTCCAGGATCATTGCCTCTCAATGCCAAAGCCATTAAATCATTGGCAGTTATTGGACCCAATGCTAATGCTACTAGGGTCATGATTGGAAACTATGAAGGCATCCCATGTAAGTATATATCACCCTTGCAAGGCCTAACAGCCTTAGTTCCTACAAGCTATGCTGCTGGCTGTCTTGATGTACGGTGCCCGAATCCAGTACTAGATGATGCCAAAAAGATTGCAGCCTCTGCAGATGCCACAGTGATTGTAGTGGGTGCAAGTTTAGCAATAGAGGCAGAAAGTCTAGACAGAGTCAACATTCTTCTTCCAGGACAGCAGCAACTTCTAGTTACTGAAGTAGCAAAGGCATCCAAGGGACCTGTGATTCTTGTCATAATGTCTGGAGGAGGCATGGATGTGTCCTTTGCTAAAACCAACAATAAAATCACAAGCATCTTATGGGTTGGCTACCCCGGAGAAGCTGGTGGAGCTGCCATAGCTGATGTGATCTTTGGGTTTCATAATCCAAGTGGTAGACTACCTATGACATGGTATCCACAATCATATGTAGACAAAGTTCCAATGACCAACATGAACATGAGGCCAGATCCTGCCACAGGTTATCCTGGTAGAACATACAGATTCTATAAAGGGGAAACCGTTTTCTCATTTGGAGATGGATTAAGCTACTCTAGTATTGTGCATAAGTTAATTAAAGCTCCTCAAATGGTGTCTGTTCCCCTAGCTGAGGATCATGTGTGCCGTTCCTCGGAATGCAAGTCACTTGTTATTGATGGTGAACTTTGTCAAAACTTGGTCATTGATATTAACCTTAAGGTCAAGAACAAGGGGAATCTGAGCAGTGGTCATACGGTGTTTTTGTTCTCTACTCCCCCTGCAGTGCACAATGCACCTCAGAAGCACTTGCTGGGTTTTGAGAAAGTTCACTTGATAGGAAAATCAGAAGCACTGGTTAGGTTCAAAGTAGATGTTTGTAAAGATTTGAGTATAGTTGATGAACTTGGCAACAGAAAAGTTGCCTTAGGACAGCATCTGCTTCATGTGGGGAATTTGAAGCATCCTTTGAGTGTGATGATT
>gnl_Phypa_v3.3_Pp3c24_9140V3.1
ATGAAGTCCACAGAGACGGTCATTCTGGCTTGCATACTCTTAGGAGTTATGTTACTCACAACCCAGTTGTTTGAGAAACCAAGGATAAAGGTCTATAAGCTTCAATACGCGTGCGACCCCGATGGCCCTGCCGATTTGCTGTTCCCCTTCTGCAACACGTCCATTTCGGACGACGACCGAGTGGAGGACCTGATTTCGCGTCTCACAATTCAAGAGAAGATCGAGCAGCTTGTGAACACGGCGGCGAATGTGTCGCGGCTGGGCATTCCTCCCTACCAGTGGTGGGGAGAGGGTCTTCATGGGGTGGCTATTAGCCCCTCTGTGTACTTCGGGGGCGCCACCCCGGCGGCAACCAGCTTTCCGCTGCCTTGCCTGAGTGTTTGTTCCTACAACCGCACCCTGTGGAATAAGATCGGTCAGGTAGTCTCTACAGAGGGACGCGCAATGTACAACCAGGGCAGGTCCGGATTAACATACTGGTCTCCCAACATCAATATTGCTCGTGATCCACGATGGGGAAGGACTCAAGAAACACCTGGCGAAGATCCTAAGCTAAGCAGTGGGTATGCCGTTCACTTTGTGAAAGGACTGCAAGAAGGAGATTATGACCAAAACCAACCCCAGGCTGTCTCTCGAGGTCCTCGAAGACTCAAAATCTCTGCTTGTTGCAAGCACTTCACTGCCCATGACCTTGACCGATGGAAAGATTACGATCGTGACCATTTTGACTCCAAGGTAACGCAGCAAGATTTGGAGGACACATACAATCCATCATTTAAGAGCTGTGTCAAAGAGGGGCAATCAAGCAGTGTCATGTGCTCTTACAACCGTTTGAACGGAATACCTATGTGTACCCATTATGAACTCCTCACATTGACAGTTCGCAACCAATGGGGTTTTGATGGGTACATTGTGTCCGATTGTGATGCCGTTGCTCTTATTCATGACTATATAAATTATGCGCCTACTTCTGAAGATGCAGTTTCCTACGTGATGTTAGCTGGTATGGATCTGAATTGTGGAAGCACAACTCTTGTGCACGGCCTGGCCGCTCTGGATAAGAAATTGATTTGGGAGGGGCTCATAGACATGCATCTCCGCAATCTCTTCAGAGTCCGTATGCGGCTTGGCATGTTCGATGGGAATCCATCTACCTTACCGTATGGGTCACTTGGACCGGAAGATATGTGCACAGAGGATAACCAGCACCTCGCACTGGAAGCTGCTAGACAAAGCTTGGTTCTGCTTAAGAATGAGAAGAATGCGCTCCCTTGGAAAAAGACGCATGGGCTGAAACTTGCTGTTATTGGTCATCATGCCGATGCTACACGTGAAATGCTTGGGAATTATGAAGGCTACCCTTGTAAATTTGTTTCACCTCTACAAGGGTTCGCAAAAGTGCTTTCAGATCACTCACCAAGAATTTCCCACGAACGAGGGTGTAGTGATGCAGCTTGTGAGGATCAATTCTACATTTATGCTGCCAAAGAGGCTGCTGCACAAGCAGATGCAGTTGTTTTAGTTCTTGGGATAAGTCAAGCGCAAGAAAAGGAGGGACGCGATCGAGACAGTTTACTCTTGCCGGGACGTCAAATGGAGTTGGTTTCATCTGTGGTTGAGGCCTCTGCTGGCCGCCCAGTTGTTCTAGTACTTCTCTCAGGATCGCCATTAGACGTCTCTTTTGCTAACGATGACCCTCGCATTCAAAGCATTATTTGGGCTGGTTATCCAGGTCAATCTGGTGGTGAAGCTATTGCTGAAGCGATATTTGGCCTTGTAAATCCAGGTGGTCGTCTAGCACAATCATGGTACTACGAAAATTACACCAACATTGACATGTCCAACATGAACATGCGGCCTAACGCGTCCACAGGCTACCCAGGGCGAACATATCGTTTCTTTACTGATACACCACTCTGGGAATTCGGTCACGGTTTGAGCTACTCCGATTTCAAGTACACCATGGTTTCGGCGCCTCAATCCATTATGGCTCCTCACTTACGTTACCAACTTTGTAGCTCAGATAGGGCAGTTATGACGTCTGATCTTAACTGTCTTCACTATGAGAAAGAGGCGTGTAAGGAATCAAGTTTCCACGTGCGAGTATGGGTGATAAACCACGGTCCACTTAGTGGTGACCATTCAGTGCTCCTGTTCTCAAAGCCTCCTTCAAGAGGCATTGATGGGATTCCACTGAAGCAGCTCGTTAGCTTTGAGCGTGTGCACTTGGAAGCTGGAGCAGGACAAGAAATACTCTTCAAAGTGAACCCATGCGAAGATTTGGGGACAGTCGGAGATGATGGAATTCGTACAGTCGAACTAGGGGAGCATACTCTCATGGTCGGGATGGTCCAGCACGTCTTGACTGTTGAGAATTGGAGAGAGGGACATGGAGAATTA
>gnl_Phypa_v3.3_Pp3c20_10930V3.1
ATGGTACCGATGGCACGAAAGATCGAGACACTATTTCCTCTACAAGGTCGCATGTGCTGGCTTATAATTATTCTGCTTCTGCAACCATTTCATAAGGGGGCTGCATTGGAGTACGCTTGCAATTTCGACAAGGATGACAACCTCAAATCCATGAGATTCTGCGACACCTCCCTGTCTGACGAAATTAGAGTGTTTGACTTGGTCTCCAGGTTGACATTGGAGGAGAAGGTCACTCAGCTGGTGAACACAGCCTCTGCCATTCCTCGCCTGAGCATTCCTGCTTACGAATGGTGGCAAGAAGGTTTGCATGGAGTTGCTCATGTTTCCTTCGGTGGATCACTCCCCAGGGCCACGAGTTTTCCCCTGCCAATTCTCACGACGGCGTCCTTCAACAAAGATCTGTGGAATCAAATTGGCCAGGTAGTTTCCACCGAAGCACGAGCATTTTACAACGATGGAATAGCGGGGTTGACGTACTGGTCACCTGTGATAAATATAGCTCGAGACCCGCGGTGGGGCAGGATTCAAGAAACCTCAGGCGAGGATCCATACACCACGAGCGCCTACGCCACCCACTTCGTCCAAGGAATGCAGGAGGGCGATGCAAACTCAAAGAGGTTGAAGCTTTCAGCGTGTTGTAAGCATTTCACAGCCTACGATGTTGATAACTGGGAAGGCATTGATCGCTACCATTTCGATGCCAAGGTGACGCTCCAAGACTTGGCAGACACCTATAACCCGCCATTTCAGAGCTGTGTGCAAGAGGGGCGGTCAGCGAGCTTAATGTGCTCATACAACAAGGTGAATGGAGTTCCCACATGCGCAAACTACGACTTCCTTGAAAATACTGTGAGAAGGGCATGGGGGTTGAATGGGTACATCGTCTCCGATTGTGATTCCGTGCTGGTGATGCACGAATCCACAAACTACGCGCCTACCACTGAAGATGCAGCTGCTGATGCTCTGAATGCAGGTTTGGATCTCAATTGCGGAGACTACCTCGCATCCTACACTGAAGGAGCTGTTGCAATGGGCAAGGTCAATGCATCGAGAGTCGACAATGCAGTGTACAACGTTTTCTTGGTGCGCATGCGCCTAGGGATGTTCGACGGAAATCCAGCGAACCAAGAATTCGGAAACATAGGAGTTGCCGATGTTTGTACACCCGCCCATCAGGAGTTGGCTGTGGAAGCAGCACGACAAGGCATTGTCCTTCTGAAGAACGACGGAAACATACTCCCCCTCTCTAAGAACATCAATACAGCCGTGATCGGCCCAAATGCGAACGCAACACACACAATGCTTGGCAACTACGAAGGCATCCCATGCCAATACATCACCCCACTTCAAGGTCTGGTGAAGTTCGGGAGTGGAGACTACCACAAGGTATGGTTCTCGGAGGGATGTGTCAACACAGCCTGCCAGCAAGATGATCAAATCTCCTCGGCTGTCTCCACCGCGGCCGTTGCAGACGCTGTCGTTCTCGTTGTGGGTTTGTCTCAAGTCCAAGAATCCGAAGCTCTTGACAGAACAAGTCTCCTCCTTCCAGGTTACCAACAAACATTGATAGACGAAGTTGCTGGCGCGGCTGCAGGGCGTCCAGTAGTCCTCGTGCTAATGTGCGCAGGACCAGTTGACATCAACTTTGCAAAGAACGACAAGCGCATTCAGAGCATCCTATGGGTAGGTTATCCTGGCCAATCTGGAGGTCAAGCTATCGCAGAAGTCATCTTTGGCGCGCACAATCCTGGAGGAAAGCTACCCATGTCTTGGTATCCGGAAGATTACACTAAGATTAGCATGACTAACATGAACATGCGGCCAGATTCGAGGTCGAATTATCCAGGACGCACCTACCGATTTTACACTGGCGAAAAGATTTACGACTTTGGTTATGGCTTGAGCTACACTGAATACAAACATTCGTTTGCGTTGGCTCCGACAACTGTGATGACACCTTCGATACATTCCCAGCTCTGCGATCCCCACCAAACATCCGCAGGGTCCAGTCTGCCATGCTCCCAAGCACACCAAGAGACTTGTTCATCGTCCAATTTTGATGTGCACATCAATGTGGAGAATATTGGCGCGATGGCTGGCAACCACACCCTTCTCCTCTTCTTCACGGCCCCCTCTGCAGGAAAGAACGGAACTCCACTGAAGCAGCTTGCGGCGTTCGATTCGGTTTACATCAGAAGTGGAAGCCAGGAGAAGGTGGTGCTCACTCTCAATCCGTGTCAGCACCTTGGAACTGTGGCGGAGGATGGTACTCGCATGCTGGAGGCTGGCAACCATATTCTATCCGTTGGTGATGCCAAGCATTCGCTGTCTGTTTTATTTTCAGACACATCCGGTGCCAGATAC
>gnl_Pinta_v2.0_PITA_000045480-RA
ATGGAACTAAGTCATATCGTGCTGTTTATTATTATTTCCCTTGTCCTGAGTCCCTGTGCAGTTCAGGGACAATCGACCATTGATTATGCATGCAATCCAAGAAAAATCGACATAAGAAGGCTTGGCTTCTGCAACACCTCCTTGTCCTTTACTCAGCGCTCCCAAGACCTTGTGGCGAGACTTAATCTTACAGAGAAAGTGCAGCAGCTCGTCAATTCAGCATCAGGTGTGCCTAGATTGGGAGTTCCGAGTTATGAATGGTGGTCTGAAGCCTTACATGGAGTCTCCAACGTCGGTCCTGGCGTTAAATTCCGTACACCTGTGCTTGGTGCTACAAGCTTTCCTCAAGTCATACTCACTGCTGCTTCTTTCAATGTAACTCTGTGGTACAAGATTGGACAGGCTGTATCCACAGAAGCAAGGGCGATGCACAACGTAGGGTTGGCTGGTTTGACGTATTGGAGCCCCAACATAAACGTGTTTAGAGATCCAAGATGGGGCCGTGGCCAAGAAACTCCAGGGGAAGATCCATTGGTTGTAAGCCAGTATGCTGCCAACTATGTCAGAGGTCTTCAGGAAACGGGCGATAGTACTGATGACAAACTCAAGGTTTCAGCCTGCTGCAAACATTACACTGCTTATGATCTTGATAACTGGCAAGGAGTGGATCGTTTTCACTTTGATGCCAAGGTTACTCAACAGGATCTGGAGGATACATATCAACCTCCTTTCAAGAGCTGTGTTCAAGATGGACATGTGAGCAGCGTTATGTGTTCATACAATCGAGTCAATGGCGTTCCTACTTGTGCTGATGAGAATCTGCTCAAAGGAACTGTGAGAGACCAATGGGGTTTGGACGGATACATCGTTTCGGATTGCGATTCTGTTGAAGTGTTGTACAAATCAATCAACTATACAAAAACGCCCGAGGACGCCGTGGCTGTTGCTCTAAAATCAGGGCTGGACTTAAACTGTGGAACGTTCCTTGGAAAATACACACAAAATGCAGTAAATACTGGAAAAGTCAACATCTCTGTGGTCGATCAAGCTCTTGTGAATAATTACGTGGTGTTGATGCGTCTTGGATTTTTCGACGGGGATCCGTCGAAGCAAGAGTTCGGGAATCTAGGCCCAAGCGATGTGTGCACTGCCGAGCATCAACAACTGGCTTTGGACGCAGCCAAGCAAGGCATTGTTCTTTTGAAAAACGATGGTTCATTGCCACTATCCCCTAACAACACAAAGTCTTTGGCAGTTATTGGTCCCAATGCAAATGTAACCAGAGTTATGATCGGCAATTACGCAGGAGTGCCATGCAAATATACCACGCCTTTGCAAGGTCTGCAAAAATACAGCAAGGCAATTTATGAGCCAGGATGTACAGATGTTTCTTGTAGTGGGAGTGGATTGATCGACGCAGCAGTGCAAGCAGCAACAACTGTAGATGCAGTAGTATTAGTTGTGGGTCTTGATCAGTCAAAAGAAGCCGAAGGTCGTGACAGAGTGGATTTGCTCTTACCTGGAAACCAGCAAACCCTAGTATCTAATGTGACCAGTGCTGCGAAAGGACCCGTCATATTGGTTATCATGTCAGCAGGGCCTATTGATATATCATTCGCTAAACAAAATGACAAGATATCTGGCATTCTTTGGGTAGGATATCCTGGTCAAGCTGGTGGCGATGCTATGGCTCAAACCATTTTTGGTGATTACAATCCAGGTGGCAGGCTTCCTTCTACTTGGTATCCTCAGGATTTCGTCACAAAGGTTCCTATGACAGATATGAATATGCGACCCAATCATACAACAGGATACCCTGGTCGAACTTACAGATTCTATACAGGAGAGACTGTGTATGATTTTGGATATGGGCTGAGTTATACCAGTTTTCAATCTTCCCTTGTATTTGCACCAGAGGTCCTCTCAGTATCTCTTGAAACAACCAAAAAGCTCTCGTCACATTCCAATGAGAGTAATATTTTGGATACCAACGAAAACCGTCTTTACGCAGAAGAATTTATTGAAGTTGGTGATACAGATTGCAAAGGATTGCTGTTTGATTTCGTTGTAGAAGTGAAAAATAAAGGTACGCGAACGGGCAATCACGTGGCTTTGCTCTTCTCCAAGACTCCTTTTCTTTATCATATCGCTGGTTCTCCAAAGAAGCAACTAATTGGATTCAAGAGGGTGGAAGTGAAGGCAACAGAGTACCAGAGAATTCAATTTAGAGTTGATGTGTGCAAGGATTTGAGTATAGTTGACAGGGAAGGTAGAAGGAAATTGCTTCTCGGGATGCACACCCTATCAGTTGGATCATGCGAAGCTGGGGATGATTATCTTGAGCACCACATATTATTGGTTAGGTATGATAGGTTAAAGGAGAGATCTGTGAAAATGGTCCAAGAG
>gnl_Pinta_v2.0_PITA_000040927-RA
ATGGCTCGGGATAACATGGCTGCGTTCTTAATTGTTACTGTCGTACTTGGATGGGCTGAATATGCCACAGCAACGTCTGCTGAATATGTGTGTGATCCTTTGAGGTTTCAAGCTTTGGGATTGAATATGAAGGACCTGCCATATTGTGATAAATCGTTGCCATTTGCAGAGCGTGCAAAAGACTTGGTGAGTAGGATGACTTTGGCAGAGAAAGCTAACCAGATGGGAAACACTGCTACTGGAATACGGAGGCTCGGAGTTCCCAAATATGAATGGTGGTCTGAGGCATTGCATGGAGTGTCTAACATTGGTCCCGGTGTCAAATTCGAAGGCCCTGTACCTGCTGCAACGAGCTTTCCTCTTGTCATTTTAACAGCTGCTTCTTTTAACGAAACTCTATGGAGAACCATTGGAGAGGTGGTCTCCACTGAAGCGCGAGCCATGCACAACATTGGCTTAGCAGGATTGACATATTGGAGTCCTAACATTAACGTTTTAAGAGACCCAAGATGGGGTCGTGCCCTAGAAACTCCAGGCGAGGACCCTTTTGTTGTTGGCAGATATGCTGTGAACTATGTCAGAGGTTTACAGGATCACCCAGATCCCACATCTGGGAGATTGAAAGTTGCTGCCTGTTGCAAACATTACACTGCTTATGATATCGATCAGTGGAACGGCTTCACTCGTTATGACTTTAATGCACTGGTCACTCAACAGGACATGATGGATACTTTCCAACCTCCTTTTGAGGCATGCATTAAAGATGGGGATGTTAGTAGTGTAATGTGTTCTTACAATCAAATTGATGGAATTCCCACCTGCGCAGATCCGAAGCTTTTGGGGCAAACCATCAGAGGGGAATGGAATCTCAATGGGTACATTGTGTCTGATTGTGACTCTATTAAAGTATTATATGAGAACCAGAAGTACAGAAATACTCCAGAAGAGGCCGTGGCATCTGTTTTGAGAGCAGGATTGGACTTGGATTGTGGATTGTTCTATCCGGATTATCTAGAATCCGCAGTTCTTCAAGGAAAGGCCAAGGAATCAGATATGGATAAGGCTTTGATAAACACGTACATCGTTTTGATGAGATTAGGTTTCTTTGAGGTAGATGAGTATTATGCCAATCTGGGGCCCAAGGACGTCTGCAGTGCTCAAAATCAAGAGTTAGCGGTTGAAGCAGCCAGGGAAGGTATAGTACTTCTGAAAAATGACGGATCATTGCCTTTATCAACAAATGAGATTAAAATTTTGGCTGTGATTGGACCTCTTGCCGATGCCACAAAACCTATGATAGGCAACTATGCAGGGATTCCTTGTGAATACACCCCACCTGTACATGGGTTGGGAAAATACGCTAAAGCTGTATATCGACCTGGATGCTTGGATGTGGCATGCAACGATTCAGGTTTGATACCTCCAGCAGTAAAGGCAGCACAAAAAGCTGATGCAACTATTCTGGTTGTGGGGTTAGATCTAAATCAAGAGGCAGAATCACATGATAGAGAGAGTCTATTGTTACCTGGATCTCAAATGGAACTTGTAACTTCGGTGGCCAATGCTTCCAAAGGACCAGTTATAATGGTTATCATGTCTGGAGGTGGAGTCGATGTCAGTTTCGCCAAAAATTTAGACCAAGTTTCAGGGATTATATGGGCTGGATATCCAGGCCAAGGGGGAGGAGATGCCATAGCTCAGGTCATCTTTGGAGCATATAATCCAGGTGGTCGTCTTCCCATGACTTGGTATCCAGAGCAATATGTGGAGCAGGTTAGCATGGCAGATATGCACATGCGAGCCAATTCAAGTGGGTACCCAGGAAGAACATATAGATTTTACAATGGCGACACAGTCTATCCCTTCGGCTATGGTCTGAGTTACACCAATTTTACATATCTGATAAGATCTCATTCTCCCCCAACAATATTGAGAGTGCCCTTGGCTAATAATCAGCAATGCTACTCTCTGTTTCAACCTGTGGATCCTGTTGCATATCCTTGTGAGTCTGTTCGCCTGGAGGATTCGAGTGAAGCATGTCAGGGATTGAACATAGAGATTGATATTGAAGTGAAGAACATAGGTAACATAGATGGCAGTGATGTTGTTCTGCTCTACACTGTTCCTCCTGCAGGTCTCACCGGAGCTCCAGAAAAGCGTTTGGTAGAATTCAGAAGAGTGTTTGTCAAGGCTAACAGCAGTGAAATCGTTTCAATAAATGTCAATGCTTGTGACAGTTTGAGTTTCTTTGACAATGAAGCTTATCAAGTACTTGTAGCGGGTAACCACACAGTGCAAGTGGGAAATGAACCCTCAATTTCAATTCCTTTTCTGTCTATCACCATCTTG
>gnl_Pinta_v2.0_PITA_000083519-RA
ATGGCACATAATTATATGGCTGCGTTCTTAATTATTATTGCTGTACATGGATGGCCTGACTACGCCACAGCAGCGTCTCCTGAATATGTGTGTGATCCTTTGAAGTTTCAAGCCTTGGGATTGAATATGAAGGATTTGGCATACTGTGATAAATCTTTGCCATTTTTAGAGCGTGCAAAGGACTTAGTGAGTAGATTAACTTTGGCCGAGAAACCTGGCCAGATGGGAAGCAGCGCTACTGGAGTAAAGAGGCTTGGAATTCCCAAATACCTATGGGGGTCGGAAGCATTGCATGGATTGGCTACCAATAGTCCCGGTGTCAAATTTGAAGGGCCTGTACCATCTGCAACGAGCTTCCCTCTTGTGATTTTAACAGCTGCTTCTTTTAATGAAACCCTATGGAGAACCATGGGAGAGGTGGTATCCACTGAGGCACGAGCCATGCACAATGTTGGGTTGGCAGGATTAACATATTGGAGCCCTACCATCAACCTTTTAAGAGATCCAAGATGGGGTCGTGCGCAAGAAGTCCCGGGCGAGGACCCTCTTGTGGTGGGCAGATATGCCGTGAACTATGTCAGGGGTTTGCAAGATCACCCAAATGCCTCATCAGGGAGACTGAAAGTTGGTGCCTGTTGCAAACATTACACTGCTTATGATCTCGACCTGTGGAAGAACATCAATCGTCTTGACTTTAATGCAGAGGTCACTCAACAAGACATGATGGATACTTTCCAACCTCCTTTTGAGGCATGCATTAAAGATGGGGATGCTAGTAGTGTAATGTGTTCTTACAATCAAGTCCAGGGAATTCCCACCTGCGCAGATCCGAAGCTTTTGGGGGAAACCATCAGAGGGGAATGGAAACTCAATGGGTACATTCTGTCTGACTGTGACTCTGTTAAAGTACTATATGCTAACCAGAACTACACAAAAACACGAGAAGAAGCTGTGGCATCTGCTTTGAGAGCAGGATTGGACTTGGACTGTGGATCGTTCTATCTGGATTATCTAGAATCTGCAGTTCTGCATGGAAAGGTCAAGGAATCGGATTTGGATAAAGCTTTGATAAACTTGTATATGGTTCTGATGAGAGTAGGTTTCTTTGAGGTAGATGAGCATTATGCCAATCTGGGGCCCAAGGACATCTGCACTGCTCAAAATCAAGAGTTGGCTGTTGAAGCAGCCAGGCAAGGTATAGTTCTTCTTAAAAATAATGGAGCCTTACCATTATCAACTAATCATATCAAAAAATTGGCCGTGGTTGGACCTCATGCCGATGCCACCAAATTCATGATAGGCCTCTATGCAGGGGTTCCTTGTAACTACACCCCACCTGCACACGGGTTGGGTAAATATACTAAAGTTGTTTATCGACCTGGATGCCTCGACGTGGCATGTAACAACACACGCCTGATAAGTCCGGCAGTGAAGGCAGCCAAAGAAGCTGATGCAACTATTCTGGTTGTGGGGTTAGATGTAAAGCACGAGGCAGAAGGACTTGATAGAGAGAGTCTACTGTTACCTGGGAATCAGGCGGAACTTGTAACTTCGGTGGCTAATGCTTCCAAAGGACCAGTCATACTGGTTATCATGTCTGGAGGTGGAGTCGATGTCAGTTTTGCCAAAAATTTAGACCAAATTTCAGGGATTCTGTGGGCTGGATATCCTGGCCAAGGGGGAGGAGATGCCATAGCTCAGGTCATCTTTGGAACATATAATCCAGGTGGTCGCCTTCCCATGACTTGGTATCCGGAGCAATATATGGAACAGGTTAGCATGGCAGATATGCACATGCGAGCCAATTCAAGTGGGTACCCAGGAAGAACATACAGATTTTACAAGGGCAACACAGTGTATCCCTTCGGCTATGGACTGAGTTACACGAATTTTACATATCAGATAAAGTCTCAATCCCCGCAAGCGGTACTGAGAGTTCCCTTGGCTAAGAATCAGAAATGCTTCTCTCTGTTTCAAGCTGTGGATCCATTTGCATTTCCTTGCGAGTCGATTCGCTTGGAGGATTCGACAGAAACATGTCGGGGATTGAATATAAAAATAGATATTGAAGTGAAGAACGAAGGTAAGAGAGATGGTAGTGATGTTGTTCTGGTATTCTCCGTTCCTCCTTCAGGCCTTAGCGGAGCTCCAGAAAAGCGGTTGATTGCATTCAGGAGAGTGTTCGTGAAGGGTCAGAGCAGTGAAATTGTTTCAATAGAAGTTAATGCTTGTGAGGGTTTGGGCTTCGTCGACAATACAGCGTATCGGGTACTGCCAGCGGGCTCCCACACATTGCTGGTGGGGGATAAACCCTCCAATTCGGGAAATAAGCCATCAATTTCAATTCCTCTACTGGCTACCAGGCTAGCG
>gnl_Pinta_v2.0_PITA_000080025-RA
ATGGCTCGGAATTATATGGCTGCGTTCTTAATTGTTGCTGTTGTACTTGGATGGGCTCATTACGCCACAGCAGCATCTGCTGAATATGTGTGTGATCCTTCGAAGTATCAAGCCTTGGGCTTGAATATCAAGGATTTGCCATTCTGTGATAAATCTTTGTCATTTTTAGAGCGTGCAAAAGACTTGGTGAGTAGGTTAACTTTGGCCGAGAAAGTTGGCCAGATGGGTAGCAGCACTTCTGGAGTGCAGAGGCTTGGAATTCCCAAATATGAATGGTGGTCAGAGGCATTGCATGGAGTGTCTAACACTGGTCCGGGTGTCATATTTGAAGGGTCTGTACCTTCTGCAACGAGCTTCCCTCTTGTCATTTTAACAGCTGCTTCTTTTAATGAAACTCTGTGGAGAACCATTGGAGAGGTGGTGTCTACTGAGGCACGAGCCATGCACAACGCTGGGTTGGCAGGATTGACATACTGGAGTCCTAACATTAACGTTTTAAGAGATCCAAGATGGGGTCGTGCCCAAGAAACCCCGGGAGAGGACCCTTATTTGGTTGGTAGATATGCTGTGAACTATGTCAAGGGTTTGCAAGATCACCCAAATGCCACATCTGGGAGACTGAAAGTTGCTGCCTGCTGCAAACATTACACTGCTTACGATCTCGACCGGTGGAAGAACATCACTCGTTTTGATTTTAACTCAGAGGTCACTCAACAAGACATGAAGGATACATTCCAACCTCCTTTTGAGACCTGCATTGAAGATGGCGGTGGCAGTAGTGCAATGTGTTCTTTCAATCAAATTGATGGAATTCCCCCCTGCGCAGATCCAAGGCTTTTGGAGGGAACCATAAGAGGCGAATGGAAACTCAATGGGTACATTGTCTCTGATTGTGACTCTATTGAAGTATTATTTCATCACCAAAGTTACACAAAAACTCCAGAAGAGGCCGTGGCATATGTTTTGAGAGCAGGATTGGACTTGGACTGCGGAAAATTCTATCCGAAATACCTAGAATCTGCAGTTCTGAAGGGAAAGGTACGGGAATCGGATATTGATCAAGCATTGATAAAAACGTATATCGTTCTCATGAGAGTAGGCTGGTTTGAGATAGATGAGCATTATGCCAATCTGGGGCCCAAGGACATCTGCACTGCTCAAAATCAAGAGCTGGCTGTTGAAGCAGCCAGACAAGGTATAGTTCTTCTTGAAAATAATGGAAAGTTGCCATTATCAACTGATCATATTAAAACATTGGCCGTGGTTGGACCTCAGGCCGATGCCACCGAATCCATGATAGGCCTCTATGCAGGGATTCCTTGTAACTACACCCCACCTGCACACGGGTTGGCAAAATTCGCTAAAGTTGTATATCGACCTGGATGTTTCGACGTGAGATGTAACCACACACGCCTGATACAACCGGCAGTGAAGGCAGCCAAGGAAGCTGATGCAACCATTGTGGTTGTGGGGTTAGATCTAGACCATGAGAGAGAAGGGTGGGATAGAGTGAGTCTATACTTACCTGGGTATCAAACGGAACTTGTAACTGCGGTGGCCAGTTCTTCCAAAGGACCAGTCATACTGGTTATCTTGTCTGGAGGTGGCGTCGATGTCACTTTTGCCCAAAATTTCGACAACATTTCAGCGGTTTTGTGGGCTGGATATCCTGGCCAGGGGGGAGGAGATGCCATAGCTCAGGTCATCTTTGGAAAATATAATCCAGGTGGTCGCCTTCCCATGACTTGGTATCCACAGAAATACGTGAACCAAGTTAACTACACGATTATGAACCTCCGAGCAAATTCAAGTGGATTCCCAGGAAGAACATATAGATTTTACAAAGGCCACACTGTGTATCCCTTCGGCTATGGTCTGAGTTACACTAATTTTACATATCGGATAAAGTCTCAATCCCCTGAAGCAATACTGAAAGTTCCGTTGGCTAAGAATCAGAAATGCTACTCTCTGTTTCAAGCTGTGGATCCAGTTTCATTTCCTTGCGAATCGATTCGCGTGGAGGATTACGCAGAAACATGTGAGGGATTGAATATAGAGATAGATATTGAAGTGAAGAACACAGGTAAGAGAGATGGTAGTGATGTATACTCCGTTCCTCCTTCAGGGCTTAGCGGAGCTCCAGAAAAACGGTTGATTGCATTCAAGAGGGTGTTCGTGAAGGTTCAGAGCAGTGAAATTGTTTCAATAGAAGTTAATGCTTGTGAGAGTTTGGGCGTAGTCGACAATGCAGCTTATCAGAAGGCA
>gnl_Pinta_v2.0_PITA_000004067-RA
ATCAGGGAGCGGAAGAGAGTCAGAGCACGAAGCCTTCTGGTCATGAGATTCATGGAGAATTTGGTGTTTGTATTGATTTTTATTGGGATAGGGGTGGTGCTTAATGGGGGAACTTTGGTTCATTCGGCGGGGTCGTTCCCCTGTGATCCCAGCACTGGGTTGAGCTCGTTTCCATTTTGCGACGTTTCGATGTCAATTGCAGAGAGAGCGAAGGATCTCGTTGGACGTCTGACTCTACAGGAAAAAGTGCAGCAGCTCGGGGATGCAGCTAGCGCCATTCCCAGGCTCGGAATTCCAAAGTATGAATGGTGGTCTGAAGCTTTACATGGGGTGTCTAATGTAGGTCCCGGGACACGGTTTGCAGCACCAGTTCCTGGAGCTACCAGTTTTCCTCAAGTCATTCTTACGGCTGCTTCCTTCAATGAGACTCTGTGGGAAGCCATTGGTCAGGTGGTATCGACAGAGGCACGGGGCATGTATAACGTGGGTTTGGCAGGGCTGACGTTCTGGAGTCCCAACGTGAATCTATTCTCTGACCCGAGATGGGGAAGAGGACAGGAAACACCGGGGGAGGACCCGCTCGTGGTCGGCAAGTATGCCACCCGCTACGTTCGGGGTCTCCAGGTAACGGACGGTAGCGACCCCAACCGGTTGAAAGTGGCCGCCTGCTGTAAGCATTACACGGCCTACGAAGTGGACAATTGGAAGGGAGTCCAGCGTTACACATTCAATGCCAATGTGACCGCACAAGACTTGGAAGACTCGTACAACCCGCCATTCAAGAGCTGTGTGTTGGATGGCAATGTGGCCAGCGTCATGTGCTCTTACAATCAGGTCAACGGCATCCCCACCTGCGCGGATAAGAATCTGCTCGCAGGCACCATCAGAGGTGAATGGAACTTGAACGGGTATATTGTCTCGGACTGTGACTCCGTTTCTGTATTCTACAACCAACAACACTATGGAGCAACTCCCGAAGACGCAGCTGCGGATGCTATAAACGCAGGATTGGATCTGGACTGCGGGGGTTTCTTGGGCCAGTACACAGGGTCAGCTGTGAATGAAAGCAAAGTGACCGAGTCTGCCGTTGATCAAGCCCTCATTAATACCTTCACAGTGCTGATGCGCCTCGGCCGTTTCGATGGGGATCCGGCCAAGCAGGCATATGGGAACCTGGGAGCGGATGACGTGTGCACTGATGAGCACCAGCAGCTAGCCCTGGAGGCTGCCAGACAAGGGATAGTATTGCTAAAGAATGACGGTGCATTGCCATTACTTGCAAGCAATGTGCATTCCTTGGCCGTCATTGGGCCCAATGCAAATGTAACGCGAACAATGATCGGAAACTATGCTGGCACACCGTGTAAATACACGACCCCCCTTCAAGGACTTTCTGTGTACACTTCAACAGTCTATGCCCCTGGCTGTGCAAACGTTGCATGCCAAGGAAACGATAGCTTATTAGCTGGGGCTGTTCAGACTGCAGGCAATGCAGATGCAACGGTGTTAATAGTAGGTGGAGACTTGACATTGGAGGCAGAGTCTCTAGACAGAACAAGTTTGCTGTTGCCTGGCCAGCAACAACAGCTCGTAACCCAAGTTACTGCTGCATCCAAGGGACCTGTAGTTCTTGTGATCATGTCTGGAGGTCCTTTTGATATAACATTTGCAAAGGATGATAACAAGATTTCAGGTATTCTTTGGGTAGGCTATCCCGGAGAAGCGGGTGGAGCAGCCATTGCAGATGTGATATTTGGAGCGTACAATCCAGGTGGGAAGCTGCCTGTGACTTGGTACCCTGAGGACTTTGCTGTCAACGTCCCCATGACCAACATGAACATGAGGCCTGATAACACCACAGGTTACCCTGGCCGGACTTACAGATTCTACACCGGAAACACTGTTTACTCGTTCGGATATGGACTGAGTTATACAAAGTTCAACCACAATCTAGTCAAAGCGCCCGAACTGGTCTCTCTTCCTCTGGATGCATGTTCTCAGATGAAATCAAATTCTTGTGAGGCTCTCAGTGTGACCCACACTAAATGCCAGGGCTTGTCGCTGGAAGTTCATGTTGAAGTGAATAATGTTGGTCCCAGGGATGGATCGCACGTATTGTTCTTATTCTCTGCACCCCCATCCAGTACTCTCGAAACCCCACAGAAGCAACTGATTCAATTTAGAAAGGTCCATGTCCATGCAGGAGCCACGGAAAGGGTCCTTTTCAATCTTGATGTATGCAAGGACCTCAGCATTGTTGAGCAGACTGGAACCAGGATGTTGCCAGTGGGGTCTCATCTTCTTCAC
>gnl_Pinta_v2.0_PITA_000017215-RA
ATGAAGTCTTGTAGTCCATTTACCATAATATCGCTAATCCTCGCCACTGGCATCCTCCCATTCATTGCATATGCCCAGCAACCAGTCCAGTTGAAATATCCATGCGATCCTGATGCTACTGAAACAAAATCCTATGCTTTCTGCAACACTTCTCTCCCAATAAAAACCCGCGTTGACGACTTAATAAAACGGCTGACATTGCGCGAGAAAGTGGGACAGCTCTCGACCTCGGCTGAAGAAATAGCAAGACTGGGAATACCCAGTTACAAATGGTGGTCTGAGTCCCTCCACGGCATTGCGACTAATGGAACAGGGGTTCGTTTCAATGGCACCATCAAGGCAGCTACCAGTTTCCCGCAGGTTATTCTTACAACAGCTTCCTTCAACCAAACCTTGTGGACTGAAATTGCAAAGGCCATTGCCATTGAAGGCCGTGCAATGTACAATTCTGCTCAGGCGGGTCTCACATTTTGGGCCCCTAATGTTAATATCTTCAGAGATCCTCGTTGGGGACGTGGCCAGGAGACTCCTGGGGAAGATCCTTTAACCGTCAGTAAATATGCTGTTGCATATGTACGTGGCTTTCAAGGAGAACAAATAGATCCTGACACTCATGAGCCTAGCAGGTTAATGCTCTCTGCGTGTTGCAAGCATTTTACTGCTTATGATCTCGACGATTGGAATGGCTATGATCGTCATAATTTCAATGCTCTGGTTACTCAACAAGATTTAGAAGACACATTCCAACCGCCCTTTAAGAGTTGTGTGGAAGAAGGGCATACAAGTTGTCTGATGTGCTCTTACAACCAGGTAAATGGAGTCCCAGCATGTGCACATTATGACCTCCTTTCTCAATCAGCAAGATCTGATTGGGGATTTCAAGGGTATATTACTTCTGACTGTCGCGCTGTTTCGGACATTTATGCTAATCAAAGCTATGCAAAAACTCCCGAAGATGCAGTTGCAGATGTTCTGAAAGCTGGCCTGGATATCGACTGTGGATCATATTTGCTTCAGTACACAATATCGGCAGTGGAGAAAGGAAAGGTCCAGGAGTCATCTATTGACCGAGCCCTTTTCAACTTATTCTCAGTACAAATGCGTCTTGGATTTTTCGATGGTGATCCCAAGCATCAAAAATATGGTGATCTAGGGCCCCAGGATGTATGTTCTGAGGATCATCAACACCTTGCATTAGAGGCTGCTAGACAGGGGATAGTACTTTTGAAGAACGGGGATCATATTTTACCATTATCGAAATCACAGATTACCTCTCTAGCAGTCATAGGACCTAATGCAGATGCTCCTAATACATCAATTGGAGATTATCCAGGCATTCCTTGCACAACCACAACTCCACTTGCAGGTCTTAAGAATTACATCAAGACAGTAATATACGCCCCAGGATGCCCTAATGTCAACTGTACTTCCACTGAGGACTTTGGTGAAGCAACAAGTATTTCGGCGAAGGCTGATGCTGTGGTTCTGGTGGTTGGATTGGACAGATCAGTGGAAATAGAGAAACTTGATCGGCAAAATCTGACTCTTCCGGGGGAACAGTCGAATCTAGTAACTGAAGTTGCGAGAGTTTCCAAAGGACCAGTGGTGCTTGTCATCATGAGTGGAGGACCAGTTGATGTCTCTTTTGCAATAAAGGATCCTCGCATTTCCAGCATTTTGTGGGTTGGCTACCCCGGTGAAGCTGGTGGCCTAGCACTGGCTGAAGTTATTTTTGGAGATTACAATCCAGGTTGGAAGCTAAGATTAAGGGCTAACCTCCAAAACATTTCAGGTGGGCGGTTGCCTGTGACTTGGTACCCTCAAGATTTCATAAAAGTTCCCATGAACATCATGGACATGCGTCCCAATTCTTCCACGGGATACCCAGGGCGAACATACCGATTTTATACAGGGGAAACTGTATTTGAGTTTGGTCATGGATTAAGTTATTCAAACTATTCTTATACTTTTCCTCCATCAACAAAGGATCACATTATTCTGCCAGCTTTTCACAATCTTGTCCAACCTCCATCACTTCACCAGGTTTCACCAGACAAACAAAATGGATCTGACCGCATCTACGTTGATAGCTATGCAGGATGTGAAAAAGCGAAATTTAACATGCAGGTTTTGGTTCATAATCATGGTCCCATGGATGGAAGTAATGTTGTGTTATTGTTTGTCAAATCTCCTGCAACTCACAAAGGAGTGCCAAAGAAGCAGTTGATTGGCTTTCAACGCGTCTATGTGGAGTCTGAAAAGTCTAGTGAAGTTCAATTTCTAGTCAGCCCATGTGACAATCTCAGCACTGTAACAGAGGATGGTAGAAGGATCTTGTCTATAGGAGTTCATACATTCATGACTGGAGATATTCAACTTCCTGTTACTCTTTCAGTTGGGAATCGAACCAATGGAAATAACCATTGG
>gnl_Pinta_v2.0_PITA_000017216-RA
ATGAAGATTTGTACTCCATTTACCATAATATTGCTGATCCTCGCCATTGGAATCCTGCCATTCATTGCATATGCAGAGCAACCAGTCCAGTTGAAATATGCATGCGATGCTCATGCTGCTAAAACAAAATCCTATGCTTTCTGCAACGCATCCCTCCCAGTAAAAATCCGCGTTGAAGACATAATAAGAAGGCTCACATTGCGCGAGAAAGTGGGACAGCTCTCGACTTCGGCTGAAGCAGTAGCAAGACTGGGAATTCCCAGTTACGAATGGTGGTCTGAATCCCTCCATGGCATTGGGGCCAATGGACCTGGTATTCGCTTCAATGGTACCATCAAGGCAGCCACCAGTTTTCCTCAGGTCATTCTCACTGCAGCTTCTTTCAACCAAACATTGTGGACTGAAATTGCAAGGGCCATTGCCATTGAAGCTCGTGCAATGTATAACTCTGCTCAGGCAGGTCTCACGTTTTGGGCTCCCAATATTAATATCTTCAGAGATCCTCGCTGGGGACGTGGCCAGGAGACTCCTGGAGAAGATCCTTTCACTGTCAGTAAATATGCTGTTGCATATGTACGTGGCTTTCAAGGGGAAGAACTAGATCCTCACAGGCATGAACCTAGCAGGTTAATGCTCTCTGCATGTTGCAAGCATTTTACTGCTTATGATCTCGAGAAATGGAATGGCTATGCTCGCTATACTTTCAATGCACTGGTTACTCAACAAGATTTACAAGACACATTCCAACCACCTTTTAAGAGTTGTGTGGAAGAAGGGCATTCAAGTTGTATGATGTGCTCTTACAACCAGGTAAATGGAATCCCAGCATGTGCACATTATGACCTCCTTTCTCAAACAGCAAGATCTGACTGGGGATTTCAAGGGTATATTACTTCTGATTGTGACGCTGTTGCAATCATTTATGAGAATCAAACCTATGCAAAATCTCGAGAGGATGCAGTTGCAGATGTTCTGAAAGCTGGCATGGATATCAACTGTGGAACTTATTTGCTTCGGCACACAATATCTGCAGTGAAGAAAGGGAAGGTCCAAGAATCATCTATTAACCGAGCCCTTTTCAACTTATTCTCAGTACGAATGCGTCTTGGGCTTTTTGATGGTCATCCTAAGCATCAGAAGTATGGTGATCTGGGGCCCCAGAATGTTTGTTCTGACGATCATCGGCACCTTGCATTGGAGGCTGCTAGAGAGGGGATAGTACTTTTGAAGAACATGGATAATATTTTACCATTATCAAAATTACATATTTCCTCTCTAGCAGTCGTAGGACCTAACGCAGATGCTCCTAATACATCAATTGGAGATTATCCAGGCATTCCTTGCAACATTATAACTCCAGTTTCAGGTCTTAAGAATTATATCAAGACACTAACATACACCCCAGGATGCCGTTATGTCAATTGTACTTCCACTGAGGGCTTTGGTGAAGCAGCAAGTATTGCAGCGAAGACTGATGCTGTGGTTATGGTGGTTGGATTGGATCAATCACAAGAAACAGAAGATCATGATCGACAAATTCTGACTCTTCCCGGAGAACAGCAGAAATTAGGGTACGCACCCACCCCTTTACAGACAGAGTATGCAGATACACAGGGCAGAAATGCCAAAGTG
>gnl_Pinta_v2.0_PITA_000011490-RA
ATGTTTGCTTGTGACAGTAGGATTCCCAATGCTGCCAATTACCCGTTCTGTAGCACTGCCCTGCCTATCAAAGACAGAATTAATGATCTCATTGGGCGTCTTACATTAGAGGAGAAGATTCAACAGTTGGTGAGCAAGGCAGCTGGAGTTCCCAGGCTGGGAATTCCAGGCTATGAATGGTGGTCAGAAGCCTTGCACGGGGTTTCAAATGTTGGCCCTGGAACTCAGTTTGCAGCTGGGTCTGTTCCTGCTGCTACAAGTTTTCCCCAAGTCATTCTCACTGCAGCTTCATTCAATATATCCCTCTGGGACGCCATAGGACAGGCAATGAATCATCTCTCATTCTCTAGAGCGGTATCAACAGAGGCCCGTGCAATGTATAATACAGGATTGGCAGGATTGACATATTGGAGCCCTAATGTGAATATATTTCGTGATCCTAGATGGGGACGAGGTCAAGAGACTCCAGGAGAGGATCCTTTACTGGTTAGTCAATATGCCGCCAACTATGTGAGGGGATTACAGTTAACAGATAGTCTGGATACTAACAGATTAAAGGTCGCTGCCTGCTGCAAACATTACACTGCCTATGATTTGGATAACTGGAATGGTGCTGATCGCTTTCATTTTGATGCCCAGGTTACACAACAGGACCTGGAGGACACTTATAACCCACCGTTTAAGAACTGCGTGATTGATGGTCAGGCTGCAAGTGTTATGTGTTCTTACAACAAAGTTAATGGAGTTCCAACCTGTGCAGACCCAAAGCTTCTCAATGGAGTTATTAGAGGAGAATGGGGATTGAATGGATACATAGTATCAGACTGTGATTCAGCAGAAGTTATGTACAACACCCAGCACTGGACTTCGACCCCTGAGAGAGCAGTGGCAGATATCATGGAGTCTGGATTGGATGTCAACTGTGGAAATTTCCTTGCGGATCATGGGGAAGCAGCAGTGAAGGTTGGGAAGCTGAAGGAAACCTTTATAGACACAGCTCTATTCAACTCTTTCACTGTTCAGATGCGCCTGGGATTATTTGATGGCAATCCAGCATTGCAGCCCTATGGTAATCTTGGACCTGGGGATGTTTGTAGTGAACAACATCAGCAGCTGGCCTTAGAGGCTGCAAGGCAGGGAATAGTTCTGTTAAAAAACAATAATGGAGCATTGCCATTATCCCCAACCCAAATCAGATCATTGGCTGTCGTTGGACCTAATGCAGATGTCACCAATGTCATGATTGGCAACTATGCAGGTATACCATGCAGATACACAACACCTCTACAAGGTTTAGGTAAATACACAGCAACTATACATAAGCTTGGCTGTGAAAATGTAGCCTGCCAAAGCAATTCTATACTATTAAGTGAAGCTTCCGAGGCAGCTACTCAAGCAGATGCCACAGTGATAATCGTAGGAGCAGACCAAACAGTAGAAGCAGAGGGGCTTGACAGAGTTAGCCTGTCATTGCCCGGACAACAAGAACAACTAGTATTAGACACAGCAGATGCAGCAAGAGGAACAGTGATATTAGTAGTAATGTCAGGGGGGCCAATGGACATTTCGTTTGCCAGAGATAATCCGAAGATATGCGGCATTCTGTGGGTGGGATATCCGGGCCAAGCTGGAGGAGATGCATTGGCTGACATACTTTTTGGCCAGCACAATCCAGGTGGGAGATTGCCTGTAACATGGTATCCGGAAGAATTTGCAATAAAAGTACCGATGACAAACATGAACATGCGTCCTGATCCTGCAACTGGTTACCCTGGCCGAACTTACAGATTTTATACAGGGAATTCAGTGTACCCATTTGGCTATGGACTGAGTTACACAACATTCTCTCATTCTCTGGTCCGCGCACCAAAGTTGGTTTCGTTGTCCCTTCATGAAAGCCTACTTAAGTCATGCCGTGGAATGAACAATTCCTGCGCTTCGGTCGAAGTGGAGAACACCAAGTGCCAGGGATTGCTCTTTGATCTTCATGCGGAAGTGCATAACACAGGTAGCAGAGATGGAGATCATGTTCTGCTCCTGTTTGCCAGTCCTCCTGCTATTCAGGGAATTCCACAGAAGCGTCTGATGGGCTTCAGAAAAGTCCATGTTGGTGCAGGAGGCACAGAAAGAGTGCATTTCAGCATTGATGTGTGCAAAGATATGAGTATTGTGGATGGGAACGGTGTGAAGCAATTGCTTTTGGGTTCTCACCTTCTTCATCCCAATTTTCCTTGTGACAGTAGGATCCCCAATGCTGCCAGTTATCCATTCTGTAAGACTTCCTTGCCCATCAGAGCCAGAGTTAGTGACCTCATTGGGCGTCTGACATTGAAGGAGAAAGTTCAACAGTTGGCTGTATCAACAGAAGCTCGTGCAATGTATAATGCAGGATTGGCAGGATTGACATACTGGAGCCCTAATGTGAATATATTTCGTGACCCCAGATGGGGCCGAGGTCAAGAAACTCCAGGAGAGGATCCTTTAGTTGTTGGTAGATATGGCACCTATTATGTAAGAGGATTACAGTCAACAGGTGGTAAAAATCGTAACAGATTGAAGGTTGCTGCTTGCTGCAAACATTACACTGCTTATGATTTGGATAACTGGAATGGTTTTGATCGCTTCCATTTCGATGCCAAGGTTACACAACAGGACCTTGAGGACACTTATAACCCACCATTTAAGAGCTGTGTTATGGATGGCCATGTTGCAAGTGTCATGTGTTCTTACAACAAAGTCAATGGAGTTCCAACCTGTGCAGACCCAAAGCTTCTCAATGGAATTATAAGGGGACAATGGAAATTGAATGGATATATAGCATCTGACTGTGATTCAGCAGATGTTTTGTACAATACCCAGCACTGGACTACAACTCCTGAAAGAGCAGTAGCAGATGTCTTGGGGGCTGGATTGGATGTCAACTGTGGAACCTTCCTTGGGGATCATGCAGAAGCAGCAGTGAAGGTTGGGAAGGTGAAGGAAGCCTTAATAAACAGGGCTCTAATCAACTCTTTCACCGTTCGAATGCGTTTGGGAGTATTTGATGGCAATCCAGCAACGCAGCCCTTTGGTAATCTTGGACCTCGTGATGTTTGTAGTGAGCAGCATCAGCAACTGGCGTTGGAGGCTGCAAGGGAGGGGATAGTTCTGTTAAAAAACAATAATAGAGTATTGCCATTATTCAAAACCAGAACAAGAACCTTGGCTGTCATTGGACCCAATGCAGATGTCACCAACGTCATGATTGGCAACTATGCAGGGTACTCTCCACATCAGCTCCTAAAAGCTACTGTGCTTGCAGGTATACCATGTAGATACACAACACCCCGACAAGGTCTGGGTAAATATGCAACAACTATATATAAGCCTGGCTGTCAAAATGTGGCCTGCCAAAGAAATCCTACGCTCATACACGATGCTTCACAGGCAGCATCTCAAGCAGATGCCACAGTAATAGTTGTAGGAGCAGACCAATCTGTAGAAAGAGAAGGGCTTGACAGAGGGAGCCTGTTATTGCCTGGGCAACAAGAACAAATGGTGTTAGAAGTAACAGCTGCATCAAGAGGACCAGTGATACTTGTAGTGATGTCAGGGGGGCCAATGGACATTTCATTTGCCAGAGATAGCAACAAGATATCGAGTATTCTGTGGGTGGGATATCCAGGTCAAGCCGGAGGAGATGCGTTGGCTGACATAATCTTTGGTCATCACAATCCAGGGGGTAGATTGCCTGTAACATGGTACCCACAAGATTTTGTAACAAGAGTACCCATGACAAACATGAACATGCGTCCTGATCGTGCAACTGGCTACCCAGGCCGAACTTACAGATTTTACACAGGGAAAGCAGTTTACCCATTTGGCTATGGATTGAGCTACACAACTTTCTCTCATTCTCTGGTCCATGCACCAGAGATGGTTTCCTTGTCCCTCCATGAAAACCAGCTTCTGTCATGCCATGGAACGAACAATTCCTGCAATTCTGTCAATGTGGACAACACCAAATGCGAGGGATTGCTCCTTGATGTTCATCTGGATGTGCAGAACACGGGCAGCATAGATGGAGGGCATGCTGTGCTCTTGTTTTCCAGCCCCCCTGCAGTTCATGGGGCTCCACAGAAGAACATGGTGGGATTCAGAAAGGTCCATGTTGGTGCAGGAACCACAGAAAGAGTGCATTTCAGCATTGATGTTTGCAAAGATCTGAGTATTGCAGATGAGAGTGGTGCCAAGAAATTGCTACTGGGTTCTCATCTTCTTCATGTTGGAGATGTGCAGCATTCCCTTAATCTTCAAATTGAA
>gnl_Pinta_v2.0_PITA_000011489-RA
ATGTTTCCCTGTGACAGTAGGATTCCAAATGCTGCAAATTATCCATTCTGTAGTACAACTTTGCCCATCAAAGATAGAGTTAATGACCTCATTGGGCGCCTCACACTGAAGGAGAAGGCTCAGCACTTGGTGAGCAGGTCAGGTGCAGTTTCGAGGCTCGGAATCCCAGTCTATGAATGGTGGTCAGAAGCCTTACATGGGGTCTCAAATGCGGTATCAACAGAAGCTCGTGCAATGTATAATGCAGGATTAGCTGGTTTAACATATTGGAGCCCTAATGTGAATATATTTCGTGACCCCAGATGGGGACGAGGTCAAGAAACTCCAGGAGAGGATCCTTTGCTTTCTAGTAAATATGCAACCTACTACGTAAGAGGATTACAGTCACCAGATGGTAGAAATCCTAACAGATTGAAGGTCGCTGCTTGCTGCAAACATTATACTGCTTATGATTTGGATAACTGGAATGGTGTAGATCGCTTCCATTTCGATGCCAAGGTTTCACAACAGGACCTGGAGGACACATATAACCCACCGTTTAAGAGCTGTGTGATTGACGGTCATGTTGCAAGTGTCATGTGTTCTTACAACAAAGTTAATGGAGTTCCATCATGTGCAGACCCAAAGCTTCTCAATGGGGTTATCAGGGGAGAATGGGGATTGAATGGATACATTGCATCAGACTGTGATTCTGTAGATGTTTTGTACAACACTCAGCACTGGACTTCAACTCCTGAGAGAGCAGTAGCTGATGCCATACAGGCTGGGTTGGACATCAACTGTGGAACCTTCCTTGGGGATCATGCAGAAGCAGCAGTGAGAGTTGGGAAGCTGAGGGAATCCTTAATAGACGAGGCTTTATCCCATTCTTTGACTGTTCAAATGCGCTTGGGATTATTTGATGGCAATCCAGCAATGCAGCACTATGGTAATCTTGGACCTCGGGACATTTGTACTAACCAGCATCAGCAACTGGCACTGGAGGCTGCAAGACAGGGGATAGTTTTGCTGAAAAATAACAATAGAGTATTGCCATTATCAGCCACCAGAATCAGATCCTTGGCTGTCATTGGACCCAATGCAGATGCCACCAATGCCATGATTGGCAATTATGCAGATCTCCTCCTAAGAGCTACCATGTCTGCAGGTATACCATGCAGATATTCAACACCTCTACATGCTCTAGGTAAATACACAGCAACTATATATAAACCAGGCTGTGAAAATGTAGCCTGCAATAGAAATCTTCCGCTCATTCACGCAGCTGCACAGGCAGCATCTCGAGCCGATGCCACTGTGATAATTGTAGGAGCAGACCAATCAATAGAAGCAGAAGCGCTTGACAGAGTGAATCTCTTGTTGCCCGGAGAGCAACAACAAATGGTAATAGAAACAGCAGCTTTCTCAAGAGGACCAGTGATACTTGTAGTGATGTCAGGGGGACCAATGGACATTTCATTTGCCAAATATAACAGCAAGATATCCAGCATTCTGTGGGTGGGATATCCAGGAGAAGCTGGAGGAGATGCATTGGCTGATATAATCTATGGCCATCACAATCCAGGTGGGAGATTGCCTGTAACATGGTATCCACAAGATTTCGTTGCAAAAGCACCCATGACAAACATGAACATGCGCCCTGATCTAGCAACTGGTTACCCAGGACGAACTTACAGATTTTACACAGGGAGAACAGTTTACCCATTTGGCTATGGATTGAGCTACACAACATTCTCCCATACTCTGGTCAATGCACCAGAGCTGGTTTCATTGTCCCTCTATGAAAGCCCACTTATGCCATACAATGGAACAAACAATTCCTGCACTTCTGTCCATGTGGAAAACACCAAGTGCCAGGGATTGCTCTTTGATATTCATATGGATGTGCATAACACAGGCAACAGAGATGGTGGGCATGCTGTTCTTTTGTTCTTCAGTCCTCCTACAATTCACAGGTCTCCTCAGAAGAGTCTCATGGACTTCAGAAAGGTTCATGTTGGGGCGGGAGCCACCGAAAGAGTGCAATTTAGCATTGACGTGTGCAAAGATCTGAGTATTGTGGATGAGATTGGTGTCAAGAAATTGGCATTGGGTTCACATATTCTCCATGTGGGAGATGTCCAGCATTCCCTCAATCTTCAAATTGAA
>gnl_Pinta_v2.0_PITA_000020489-RA
ATGGAGAATTTGTTTTTCGTGTTGATTTGCGTTGGGATAGGAATAGTTCTGAATGGCGGATCATCCTTAGTTCGTTCGGCTGCTCCCTTCCCCTGTGATCCTAGCACCGGGAAAAGCAACTTTCCATTCTGTAACACCTCGCTGCCGGTTGCAGACAGAGTAACGGATCTCATTGGACGTCTGACTCTGCAGGATAAAGTGCAGCAGCTGGTGGATGGCGCCGCCGCCATTCCCAGCCTGGGGATTCCTAGTTATGAATGGTGGTCTGAGGCTTTGCATGGCGTGTCCAATTTAGGTCCCGGAACAAACTTTCGAGGCCCAATTCTTGGAGCTACCAGTTTTCCACAAGTTATTCTCACCGCTGCTTCCTTCAATACTTCTCTGTGGAAAGCGATCGGCAGGGCGGTATCAACAGAGGCGCGGGCTATGCACAACGCGGGACAGGCAGGGCTGACATTCTGGAGTCCCAACGTGAACATTTTCCGTGACCCGAGATGGGGGAGAGGGCAGGAGACCCCTGGTGAGGACCCGCATGTCGCCAGCCTGTACGCCACCAACTACGTCCAAGGTCTCCAAGAAACCGAAGGTGGTGACCCTAACCAGTTGAAGGTGGCGGCCTGCTGCAAACATTACACGGCCTATGACGTGGACAACTGGCATGGGGTCGACCGTTACACATTCAATGCCGTCGTGACGCAACAAGATCTGAAGGACACATACGACCCGCCATTTAAGAGCTGCGTGCTGGATGGCAATGTGGCCAGCGTGATGTGCTCCTACAATCAGTTCAACGGCGTCCCCACCTGCGCCGATAGGAATCTGCTCGCAGGCACCATCAGAGGCGCTTGGAACTTGAACGGCTACATTGTCTCAGACTGTGACTCCGTTTCTGTATTCTACAACCAACAGCACTATGGGGCAACTCCTCAAGACGCAGCTGCCGATGCTTTAAATGCAGGTCTGGATCTCAGCTGCGGTACATTCCTAGCTCAGTACACACAATCAGCTGTGCAACAAGGCAAACTGAACGAAACTTCCATTGATGTAGCTCTGCATAATATCTTCACGGTGCTGATGCGCCTCGGCTGGTTCAACGGCAACCCGGCTCAGCAGCCATATGGGAATCTTGGACCTAATGATGTGTGCACTGATGCTAATCAGAAGTTGGCTCTCGAGGCTGCGAGGGAAGGGATAGTGCTGCTAAAGAATGATGGTAAATTGCCATTGGCAGCAAACCAGGTCCACTCCTTGGCTGTCATTGGCCCCAATGCGAATGTCACTGCAACAATGATCGGAAACTATGCCGGCATCCCATGTAGGTACACAACACCCCTTCAAGGCCTTGCAGCTTACACTCAAACTGTCTACGCACCTGGCTGTGCAAACGTTGCATGCACGGGAAACGAGTCAATACCTCAGGCAGTCCAGACTGCAAGCAATGCAGATGCAACAGTGCTAATAGTTGGTGGAGACTTGTCATTGGAAGCAGAGGCTCTAGACAGAACAAGTTTGCTGTTACCAGGACTGCAACAGCAGCTCGTAGACCTAGTTACCGACGCAGCCAAGGGACCTGTAGTTCTTGTGATTATGTCAGGGGGTCCATTTGACATAACATTCGCAAAGAATGTTAACAAGATCTCAGGGATTCTTTGGGTGGGTTATCCGGGACAAGCTGGAGGAGCAGCCATTGCAGATGTAATATTTGGAAAATACAATCCAGGTGGCAGACTGCCTGTGACTTGGTACCCAGAAGAGTTCGCTGCCAAAGTCCCCATGACTGACATGAACATGAGACCAGATCCTGCCCGAGGTTACCCTGGCCGGACTTACAGATTTTATACAGGAAAAACTGTGTACAATTTCGGTGATGGACTAAGTTATACAAAATTCGAGCACACTCTAGTTAATGCACCCAAGGTCATCTCTCTTCCCACCCGTGGACGCAGAACATGTTGTTCGACAAAATCAAAACCTTGTGTGGCTGTCAGAGTCACCCACATTAAATGTGAGCACTTGTCCCTGAAACTTGCTGTTGATGTAAAGAATGCTGGTTCTAGAGATGGAAGCCAAGTATTGTTTTTATTCTCTACACCACCATCCAGTAATCGACTCAATCCCCCAACGAAGCAACTGATTGGATTCAGAAAGATTCATGTCCAAGCAGGAGCCACAAAAAGAGTCCATTTCAGAAATAATGTTTGCAAGGACCTCAGCGTTGTTGACAAGACTGGAACCAGAAAGGTGCCACTAGGTTCTCATCAACTTCACATTGGTGATCTGCAACAGGATGTTTCTTTTCAGATAACCTGC
>gnl_Pinta_v2.0_PITA_000020491-RA
ATTAGATTCATGGAGAATTTTGTGCTTGTACTGTTTTGTATTGGGATTGGGGTGTTTTTTAACGGGGTGTCCTTAGTTCAATCCGCCGGATCCTTCCCCTGCGATCCCAGCACTGGGCTCAACTCGTTTCCTTTCTGCAATACCTCGCTGCCCATTGGAGACAGAGTGAAGGATCTCGTTGGACGTCTTACTTTGCAGGAGAAAGTGCAGCAGTTGGTCGATCAGACCACCGCCATTCCCAGGCTTGGAATTCCTGTGTATCTATGGTGGTCTGAGGCTTTGCATGGCGTGTCCAATGTAGGTCATGGAACAAAGTTTGGAGGCTCAATTCCTGGGGCTACCAGTTTTCCAACAGTTATACTCACGGCTGCTTCCTTCAATACTTCTCTATGGAAAGAAATCGGCCAGGTTGTATCGACGGAGGCGCGGGCTATGTATAATGCCGGACAGGCGGGGCTCACGTTCTGGAGTCCCAACGTGAATATTTTCCGTGATCCACGATGGGGAAGAGGACAGGAAACCCCCGGCGAGGACCCCCTTGTCGCCAGCCTGTATGCCACCAACTACGTCCAAGGTCTACAAGAAACCAACGGTGCTGACACCAACCGTTTGAAAGTAGCTGCCTGCTGTAAGCATTACACGGCGTATGACGTGGACAACTGGAACGGGTTTCAGCGGTACACGTTCGATGCCATCGTGTCGCAACAAGATCTGGAGGACACGTATGACGTTCCATTCAAAAGCTGTGTATTGAACGGCAACGTGGCCAGCGTAATGTGCTCTTATAATAAGGTGAACGGCGTTCCTACCTGCGCTGATAAGAATCTGCTGGCGGGCACTATCAGAGGAAATTGGAGCTTGAACGGGTACATTGTCTCAGATTGTGACTCTGTTTCTGTATACTTTAACCAACAGCACTATGGGGCAACTCCTGAAGACGCAGCTGCCGATGCTATAAACGCAGGATTGGATCTGGACTGCGGGAGCTTCCTTGGTCAGCACACAGAGGCAGCTGTGAATGAGAGCAAAGTGACAGAGTCTGCGGTTGATCAAGCCCTCATTAATACCTTCACAGTACTGATGCGCCTCGGCTGGTTCGACGGTGATCCGGCTCAGCAGCCATATGGGAACTTGGGACCGAATGACGTCTGCACTAATGAGAATCAGCAGTTAGCCCTGGAAGCTGCCAGGGAAGGGATAGTACTGCTAAAGAATGATGGCTCACTGCCACTGGCTGCTAAGAACATCAGCTCCTTGGCTGTCATTGGCCCCAATGCAAATGTCACCAAAACAATGATAGGGAACTATGCTGGCATCCCCTGTAAGTACACAACACCCTTTCAAGGCCTTTCAGCTTACACTCAAACACTCTACGCCCCTGGGTGTGCAAATGTTGCCTGCATTGCGAACGATAGTTTAATTGCTGAGGCGGTCCAGACAGCCAGCAGTGCCGATGCAACAGTGTTAATAGTAGGTGGAGACTTGTCACTGGAGGCAGAGTCTTTAGACCGAACAAGTTTGTTGTTACCTGGGCAGCAACAGCAGCTGGTAACCCAAGTTGCAGATGCATCCAAGGGACCTGTAATTCTTGTGATTATGTCAGGGGGACCTTTTGATATTTCATTTGCTAAGAATAGTGACAAGATTTCAGGTATTCTCTGGGTGGGCTATCCGGGACAAGCTGGAGGAGCTGCCATTGCAGATGTGATATTTGGAGAATACAATCCAGGTGGTAGATTGCCTGTGACTTGGTATCCAGAGGAGTTTTCTATCGATGTTAACATGACCAACATGACCATGAGGGCGGATCCTGCCACAGGTTACCCTGGCAGGACTTACAGATTCTATACTGGACAAACTGTCTTTGAATTCGGATATGGAATGAGCTACACAAGTTTTAACATCACTGTTGTCCATGCCCCCGAACTCATCTCTGTTCCTCTGGATGAAAAATACACATGTTCTCCCACACAATCAGAATCTTGCGAGACTGTCAGCTTGACCAACACTAAATGCGACAACATGTCCCTGCAAGTTGATGTTGATGTGAATAACATTGGTAACAGAGATGGCAGCCATGTATTGTTTCTGTTCTCTACAGCCCCATCCAATAATGTCGATGCCCCAAATAAGCAACTGATTGATTTCAAAAAGGTCTATGTCGAAGCAGGTGCCACAGAAAGGGTCATTTTCACTCCTGATGTGTGCAAGGACCTCAGCATTGTTGATAAGACTGGGACCAGGATGTTGCCAGTGGGTTCTCGGCTTCTTTACATTGGTGATCTGGAACACTCTGTTTCTCTGCAG
>gnl_Pinta_v2.0_PITA_000020490-RA
ATGGGACTAATGGAGAATTTGGTCTTTGTATTTGTTTTTTGCATTGTGGTGTTTTTGAAAGAGGGGTCCTTGGCTCAATCGGTCGGTAACTTCCCCTGCAGCGGGCAGAGCTCGTTTCCCTTTTGCAGCACCTCGCTGCCCATTGGGGACAGAGTGAAGGATCTCGTTGGACGCCTAACTCTGCCAGAGAAAGTGCAGCAGTTGGTAAATACGGCCAGTGCCATTCCCAGGCTGGGGATTCCTAAGTATGAATGGTGGTCTGAGGCTTTGCATGGGGTGTCCAACTTAGGTCCCGGAACTCGTTTCGGAGGATCAGTTCCTGGAGCTACCAGTTTTCCTCAAGTGGTATCCACAGAGGCACGGGCCATGTATAACGCAGGGCTGGCAGGGCTGACGTACTGGAGTCCCAACGTGAACATATTCCGTGACCCGAGGTGGGGTCGAGGGCAGGAGACCCCTGGTGAAGACCCGGTCCTGGCCAGCAAGTATGCCAGCAATTACGTTCGCGGTCTACAGGATACCGACGGCGGGGATCCGAATAGGTTGAAGGTGGCAGCCTGCTGTAAGCATTACACGGCGTATGACGTGGACAATTGGAGTGGGGTCCAGCGTTACACGTTCAATGCCATCGTTACGCAGCAGGATCTGGAGGACACGTACAATCCGCCTTTCCAGAGCTGTGTCGCGGATGGCAACGTGGCAAGCGTGATGTGCTCCTACAATAAGGTGAACGGCATCCCCACCTGCGCCGATAAGAATCTGCTCGCCGGGACCATCAGAGGCAAATGGAACCTGAACGGGTACATTGTCTCAGATTGTGACTCCGTTAAAGTATTATTTGAAAGTCAACATTATACGACCACCCCTGAAGATGCTGCAGCAGGTGCTATACTGGCTGGATTGGATCTGAACTGTGGGGACTTTCTTGGTCTGCACACAGAAGCAGCGGTGAAAGCAGGCAAGCTGCCCGAGTCTGCTGTTGATGCAGCTTTGGTTAATATCTTCACAGTGCTGATGCGCCTTGGCTGGTTCGACGGGGATCCGGCCAAGCAACCATATGGGAACCTTGGACCAAAGGATGTGTGCACAGCCGAGCATCAGCAGTTGGCGCTGGAGGCTGCTAGGCAGGGGATAGTGCTGCTCAAGAACGATGGCTCATTGCCATTGGCTGCCAACAAAGTCCACTCCTTGGCCGTTATTGGCCCCAATGCAAATGTCACCAAAACAATGATAGGAAACTATGCTGGCATTCCGTGCAAGTACACCACCCCACTCCAGGGCCTTTCAGCGTACACTACAACTCTCTACGCCGCTGGGTGTGCAGACGTTTTATGCAGTGGAAACAATTTGTTAGGTGCGGCGGTCCAGACAGCAGGAAATGCAGATGCAACAGTGTTGATAGTAGGTGGAGACCAAACATTGGAGAAAGAGAGCTTAGACAGAATGGATTTGCTGTTACCTGGCCAGCAACAGCAGCTTATATCCCAAGTTGCCGCTGCATCCAAGGGACCTGTAATTCTTGTGATCATGTCTGGGGGTCCTTTTGATATATCCTTTGCAAAGGATAATAACAAGATCTCAGGTATTCTTTGGGTGGGCTATCCGGGACAAGCTGGCGGAGCAGCCATTGCAGATGTGATATTTGGAGCATATAATCCAGGTGGGAGATTGCCTGTAACCTGGTACCCGCAGGATTTTGCTGCGAAAATCCCCATGACTAACATGAACATGAGGCCGGATCCTGCCACAGGTTACCCTGGCCGGACTTACAGATTCTACACTGGAAAAACTGTTTACATGTTCGGTGATGGCCTGAGCTATACAAACTTCAAGCACACATTAGTCCATGCGCCTAATCTGATCTCTCTTCCCATGGATGAAAAACACAGCTGTTCTCACAATTCGTCAAATTCTTGTGAGGCTATCAGAGTAACCCACACCAAATGCCAAAACTTGTTCCTGGAAGTCCATGTTGAAGTGAGTAATGTTGGCCGAAGAGAGGGTGGCCATGTCTTGTTTTTATTCTCCTCACCCCCATCCAAGCACCATGCCCCAAAGAAGCTATTGCTCGGATTCAGAAAGCTCCATCTCCAAGCAGGAGCCATGGAAAAAGTCCATTTCACTCTTAATGTATGCAAGGATCTCAGCATTGTTGATAAGACTGGCACCAGGAAGTTGCCAGTGGGTTCTCATCTTCTTCATATTGGTGATATCCAACACTCTGTTTCTCTACAAATAAGCAGT
>gnl_Poptr_v3.0_Potri.010G141400.1
ATGGCTGACAAAATCAACACACTCCCATTTCTCTTGTTTCTTCTTTGCTTATCCAATCACATAGTAGAATCCCGGGAACCTTTCGCTTGTGACCCTAAACTTGGGCTAACAAGAAGCTTGAAGTTCTGCAGGGTTAATTTGCCAATACATGTGAGAGTGAGGGATTTGATTGGGAGGTTGACATTGCAAGAGAAGATTAGGTTGTTGGTCAACAACGCTGCTGCCGTGCCTAGGCTTGGCATTCAAGGGTACGAATGGTGGTCTGAGGCTCTTCATGGTGTGTCCAATGTGGGGCCAGGGACCAAGTTTGGTGGGGCCTTTCCTGGGGCCACTGCCTTCCCTCAGGTTATCACCACTGCTGCTTCCTTCAATGAGTCTTTGTGGGAGGAAATCGGACGGGTGGTGTCTGATGAAGCAAGGGCAATGTACAATGGAGGGATGGCTGGCTTGACATATTGGAGTCCAAATGTTAATGTCTTCCGTGATCCCAGGTGGGGTAGAGGGCAGGAAACTCCCGGTGAAGACCCTGTTGTAGCAGGAAAATATGCTGCCAGCTATGTTAGAGGGCTTCAAGGTAATAATGGTCTCAGACTAAAAGTTGCTGCCTGCTGCAAACACTACACTGCCTATGATCTTGATAATTGGAATGGAGTGGACCGGTACCACTTCAATGCTAGAGTAAGCAAGCAAGATTTGGAAGACACGTATAATGTGCCATTCAAGTCCTGTGTGGTGGCAGGAAAAGTAGCCAGTGTAATGTGCTCTTACAATCAAGTCAATGGAAAGCCCACCTGTGCTGATCCTTACCTCCTCAAGAACACCATCCGTGGTGAATGGGGCCTTAATGGATACATTGTATCAGACTGTGACTCTGTTGGGGTTCTATTTGATACCCAACACTACACTGCCACGCCAGAAGAAGCAGCTGCGTCCACTATTAGAGCAGGCCTGGATCTGGACTGCGGCCCATTCTTGGCCATCCATACCGAAAATGCTGTAAAGGGAGGATTGCTAAAGGAAGAAGATGTAAACATGGCCTTGGCCAATACAATAACTGTCCAAATGAGACTCGGCATGTTTGATGGAGAGCCATCAGCCCAGCCATTTGGTAACTTGGGCCCGAGAGATGTTTGCACTCCAGCCCACCAACAATTGGCCCTACAGGCGGCCCGACAAGGAATTGTTTTGCTTCAAAATCGCGGGCGGACCTTGCCTTTGTCAAGAACCCTTCAAACAGTAGCAGTAATTGGGCCCAATTCTGATGTTACTGTTACCATGATAGGAAATTATGCTGGTGTTGCATGTGGTTACACCACTCCTCTTCAAGGGATTCGTAGATATGCTAAGACCGTTCATCACCCTGGATGTAATGATGTGTTCTGCAATGGGAACCAACAATTTAATGCAGCAGAGGTTGCGGCCAGGCATGCTGATGCAACTATTCTTGTAATGGGACTTGATCAATCTATAGAAGCAGAATTTAGGGATAGGAAAGGGCTTCTCTTACCTGGATACCAGCAAGAACTTGTATCGATAGTGGCCAGGGCATCAAGAGGTCCAACTATATTGGTGCTGATGAGTGGCGGTCCAATTGATGTCTCGTTCGCTAAGAATGATCCTCGTATCGGTGCTATACTGTGGGTTGGTTATCCTGGTCAAGCTGGTGGTGCTGCCATTGCTGATGTTTTGTTTGGAACAGCTAATCCAGGAGGGAAGCTGCCAATGACATGGTATCCACACAACTACCTTGCAAAGGTGCCAATGACAAACATGGGAATGAGAGCAGACCCGTCAAGGGGTTATCCTGGTAGAACCTACAGATTCTACAAGGGGCCTGTCGTGTTCCCCTTCGGCCATGGAATGAGTTACACCACGTTTGCTCACTCTCTAGTCCAAGCCCCACGAGAAGTTTCAGTGCCACTCGCAAGTCTCCATGTCTCGCGAAACACTACAGGCGCAAGCAACGCAATCAGGGTCTCGCACGCAAATTGCGAGGCACTCGCATTAGGAGTTCACATTGATGTGAAGAACACTGGAGATATGGACGGAACTCACACACTTCTTGTGTTCTCTAGTCCGCCGGGAGGAAAATGGTCAACACAGAAGCAATTGATTGGCTTTGAGAAGGTTCATTTAGTAACAGGGTCTCAAAAACGAGTCAAGATTGACATTCATGTGTGTAAGCACTTGAGTGTCGTGGACCGATTTGGAATTCGAAGAATTCCAATTGGTGAACATGATCTTTACATTGGAGATCTCAAGCATTCGATTTCACTCCAAGCAAATTTGGAGGAGATCAAGTCC
>gnl_Poptr_v3.0_Potri.003G022900.1
ATGGCCATGGCCTCAGTATCTCCTCAAAACAGCGTACCTAAGGTCCCTGTTTTTCTTTTGTTTTGTATGTTCTTAGTGTTTTTGTCGACCCATGTTTCGGCACAATCATCACCTGTTTTTGCATGTGATGTTGTGAGCAATCCATCTTTGGCAAGTTTAGGGTTTTGTAACACGTCTATAGGGATCAATGACAGAGTTGTGGACCTGGTAAAAAGACTCACATTGCAAGAAAAGATAGTGTTCTTGGTGAATAGCGCAGGGAATGTGAGCAGACTTGGTATACCAAAGTACGAGTGGTGGTCTGAGGCTTTACATGGAGTCTCCTACGTGGGTCCAGGCACACATTTCTCTGACGATGTAGCTGGAGCTACCAGCTTCCCTCAGGTCATCCTCACCGCTGCGTCCTTTAACACCTCTCTCTTTGAAGCCATTGGAAAGGTTGTTTCAACGGAAGCAAGAGCAATGTACAACGTGGGATTGGCAGGATTGACATTTTGGTCACCTAATATAAACATATTTCGAGACCCCAGGTGGGGGAGAGGCCAGGAAACTCCAGGGGAGGACCCGTTGCTCTCAAGCAAGTATGGATCATGTTATGTTAAAGGACTGCAACAAAGAGATGATGGCGACCCAGATAAACTTAAGGTTGCTGCTTGCTGTAAACATTACACCGCCTATGATTTGGATAACTGGAAAGGGAGTGATCGTTACCATTTCAATGCTGTGGTGACAAAGCAAGATATGGATGATACGTTTCAACCACCATTCAAAAGTTGTGTGATTGATGGGAATGTTGCTAGTGTTATGTGTTCTTACAACCAGGTTAACGGTAAACCTACCTGTGCTGACCCAGACCTCCTCTCTGGTGTCATCAGAGGGGAATGGAACTTGAATGGATATATTGTTACTGACTGTGATTCATTAGATGTGTTCTATAAGTCCCAAAATTATACCAAAACACCAGAAGAAGCTGCAGCTGCTGCTATATTGGCAGGGGTGGACCTCAACTGTGGATCTTTCTTGGGCCAACACACTGAAGCAGCAGTAAAGGGAGGACTTGTGAATGAGCATGCCATTGATATAGCAGTCTCAAACAATTTTGCCACTTTGATGCGGCTTGGATTCTTCGATGGCGATCCCAGCAAACAACTTTATGGTAAGCTAGGACCAAAAGATGTATGTACAGCAGAGAATCAGGAGCTGGCCCGTGAAGCTGCCAGGCAAGGAATTGTGTTGCTTAAGAACACTGCAGGATCACTGCCTCTATCTCCCACAGCCATAAAAAACTTGGCAGTAATTGGACCAAATGCCAATGTCACTAAGACGATGATCGGAAACTATGAAGGTACCCCCTGCAAGTATACGACCCCTTTACAAGGACTAGCAGCTTCTGTTGCAACAACATATCTACCTGGCTGCTCTAACGTAGCATGCAGCACTGCTCAAGTAGATGATGCCAAGAAACTAGCAGCCGCAGCTGATGCCACGGTGCTTGTAATGGGTGCCGATCTATCTATAGAAGCAGAGAGTCGTGACAGGGTGGACGTTCTTCTTCCAGGACAGCAGCAACTTTTGATAACAGCAGTTGCAAATGTTTCATGTGGACCTGTAATTCTTGTTATAATGTCTGGAGGGGGCATGGACGTATCGTTCGCAAGAACTAATGACAAAATCACAAGTATCCTATGGGTTGGCTACCCTGGAGAAGCAGGTGGAGCTGCCATAGCTGATATTATTTTTGGTTACTATAATCCAAGTGGAAGACTACCGATGACATGGTATCCACAATCATATGTTGACAAAGTACCAATGACAAATATGAACATGAGGCCAGATCCTTCCAATGGCTACCCTGGCAGAACCTACAGGTTCTACACAGGAGAAACTGTTTACTCATTTGGAGATGGACTAAGCTATTCCCAATTCACCCACGAGCTAATCCAGGCGCCTCAACTAGTATATGTTCCTTTAGAGGAAAGTCATGTCTGTCACTCTTCAGAATGCCAATCAGTTGTTGCCTCTGAACAGACCTGTCAGAACTCAACATTTGATATGCTTCTGAGAGTTAAGAATGAGGGAACAATAAGTGGAAGCCATACAGTTTTCTTGTTCTCTAGTCCCCCAGCAGTGCACAACTCACCACAGAAGCATTTGGTGGGGTTTGAGAAGGTCTTCTTGAATGCACAAACAGGTAGACATGTGAGATTTAAGGTGGATATTTGTAAGGATTTGAGCGTGGTTGATGAGCTAGGAAGCAAGAAAGTTGCCTTGGGAGAACACGTTCTTCATGTTGGAAGCTTGAAACACTTCTTGTCTGTAAGGATT
>gnl_Poptr_v3.0_Potri.007G114300.1
ATGGCGAAAATCCTTTGTTCGTTTATTTTTCTTTGTGCTTGCTTTGTTCTTTCTACTGGTGCTAGAGTTAATCATAGAATCCTATCATCTTCTACTTTGGATCATGATGATGCTACCCCTACTGGCTCAAACTTTACCTTTGTTTGTGACCCCGCCAGATATGCTAGTTTGGGTTTAGATGTCTCAAACTTTGCATTTTGTGACACTTCATTGTCTTATGAAGTTAGGGCAATGGATTTAGTCAATCAAATGACCTTGAATGAAAAAGTTCTGCAACTTGGAAACAAAGCTTATGGGGTGCCTAGGTTAGGGCTTGCTGAATATCAGTGGTGGTCAGAGGCTCTACATGGAGTGTCAAATGTCGGTCCAGGAACCTTCTTTGATGATTTGATTCCTGGTTCAACAAGTTTCCCTACGGTGATAACCACTGCAGCAGCATTCAACGAGTCACTATGGAAAGTTATTGGGCAGGCCGTTTCAACAGAAGCAAGAGCTATGTATAATCTAGGTCGGGCTGGATTAACTTATTGGAGTCCAAATATTAATGTAGTGAGGGATCCTCGATGGGGAAGAGCCATTGAGACACCAGGAGAAGATCCTTACCTTGTTGGCAGATATGCTGTTAATTATGTGAGAGGCTTACAAGATGTTGAGGGATCAGAGAATTACACGGATCCTAATTCTAGACCCCTCAAAGTATCCTCATGTTGCAAGCACTATGCTGCTTATGATGTTGATAATTGGAAAGGAGTTGAACGTTACACTTTTGATGCTAGAGTGTCAGAACAAGATATGGTGGAGACATTCCTTCGACCTTTTCAAATGTGTGTCAAGGATGGTGATGTTAGCAGTGTTATGTGTTCTTACAATCGTGTTAATGGCATACCTACTTGTGCTGATCCGAAGCTTTTAAATCAAACTATTAGAGGAGATTGGGATCTACACGGATACATAGTTTCTGATTGTGATTCCTTACAAGTAATGGTTGAAAATCATAAATGGCTTGGTTTGGATTTGGATTGTGGAGCTTACTACACGGAGAATGTTGAAGCTGCAGTTAGACAAGGAAAAGTCAGGGAGGCAGACATAGACAAGTCCCTGAATTTCCTTTATGTGGTTCTAATGAGATTAGGGTTTTTTGATGGAATCCCCCAATACAACTCTTTTGGCAAGAATGATGTGTGCTCGAAGGAAAATATTGAGTTAGCAACCGAAGCTGCAAGGGAGGGGGCTGTTCTTCTAAAAAATGAAAATGATAGTCTACCTTTGAGCATTGAAAAAGTTAAAACCTTAGCCGTGATTGGACCTCATTCTAATGCTACCTCAGCTATGATTGGAAACTATGCTGGTATTCCATGCCAAATCATTACTCCTATTGAAGGGTTATCAAAATATGCGAAAGTGGATTATCAAATGGGATGCAGTGATATTGCATGCAAGGATGAGAGCTTTATATTCCCAGCAATGGAATCTGCAAAGAAAGCCGATGCCACCATTATTTTAGCTGGCATAGATTTGTCTATCGAGGCTGAAAGTCTTGATAGGGATGACCTTCTCCTTCCAGGCTACCAAACTCAACTCATCAATCAAGTTGCTAGTGTTTCTAATGGCCCGGTTGTTCTTGTACTCATGTCTGCTGGAGGTGTGGATATCTCTTTTGCCAAGAGTAATGGAGATATCAAATCTATTTTGTGGGTTGGATACCCTGGAGAAGAGGGAGGAAATGCTATCGCAGATGTTATTTTTGGCAAATATAATCCAGGAGGAAGATTACCACTCACATGGCATGAAGCTGATTACGTGGATATGCTCCCAATGACGTCTATGCCTTTGAGACCAATTGATAGCCTAGGCTACCCAGGTCGTACTTACAAGTTCTTTAATGGATCTACTGTTTATCCATTTGGACATGGACTGAGTTATACTCAATTCACTTATAAGTTGACATCTACGATAAGATCACTCGACATCAAATTGGATAAGTATCAATACTGTCATGATTTGGGATACAAGAATGACTCGTTCAAGCCTTCTTTTGAAGTCCTGAACGCAGGCGCTAAAGATGGGAGTGAAGTGGTCATTGTCTATGCAAAGCCACCAGAAGGAATTGACGCCACCTACATCAAGCAAGTTATCGGTTTCAAGAGGGTATTTGTTCCCGCTGGAGGCAGTGAGAAGGTGAAATTTGAGTTCAATGCTAGCAAGAGTTTACAGGTTGTAGACTTCAACGCCTACAGTGTTTTGCCTTCTGGTGGACACACTATTATGCTTGGAGATGATATAATTTCTTTTTCTGTCCAAATAAGATTTTGT
>gnl_Poptr_v3.0_Potri.002G093900.1
ATGAGACTCCAAAACTTGTGTCTCAGAATCCTCATCCTCATCGCCATCCACACTACTTCACTCCACTTATATGTTGAGTCAACACAACCGCCATACTCATGTGACTCATCTGACCCATCAACAAAGTTGTACCCTTTTTGCCAAACTAAACTACCCATAAGCCAAAGAGTTGAAGACCTTGTCTCTAGACTAACATTAGATGAAAAAGTATCCCAACTTGTTGACACAGCCCCAGCAATCCCGAGGCTTGGCATCCCTGCCTATGAATGGTGGTCTGAAGCATTACATGGTGTCGCCCTTCAAACCACGGTGCGCCAAGGCATCCGTTTCAACGGGACCATTCGGTTTGCCACAAGCTTCCCTCAGGTTATTCTGACTGCTGCTTCATTTGATGCTCATCTTTGGTATCGCATTGGTCAAGTGATTGGAAAAGAAGCGAGAGGGATATACAACGCTGGACAAGCTACAGGCATGACATTTTGGGCACCAAACATCAACATATTTAGAGACCCAAGATGGGGAAGAGGGCAAGAGACACCTGGAGAAGATCCTTTGGTCGCTGGAAAGTATGCCGTGTCATATGTGAGAGGAGTTCAAGGGGACTCTTTTGGAGGAGGAACCCTTGGTGAGCAACTTCAAGCTTCAGCTTGTTGCAAGCATTTTACTGCTTATGACTTGGATAAATGGAAAGGCATGAATAGGTTCGTCTTTGATGCTCAAGTCACATTGCAGGATTTAGCGGATACGTACCAGCCTCCATTCCAGAGCTGCATACAAGAAGGAAAAGCTAGTGGGATAATGTGTGCTTATAATCGTGTTAATGGGGTCCCAAATTGTGCAGATTACAATCTATTGTCTAAAAAGGCCAGAGGACAGTGGGGCTTCTACGGGTACATCACATCAGATTGTGATGCAGTCGCCATAATTCACGATGATCAGGGATACGCTAAATCACCAGAAGATGCCGTTGCAGATGTGCTTAAAGCCGGGATGGATGTTAACTGTGGTGATTACTTGAAGAACTACACCAAATCAGCTGTCAAAAAGAAAAAATTGCCGGAATCTGAAATAGACAGAGCCCTTCACAACCTTTTCTCTATAAGGATGAGATTAGGACTATTCAATGGCAATCCCACTAAACAGCCTTATGGCAACATTGCTCCAGACCAAGTCTGTTCCCAAGAGCATCAGGCTCTAGCCCTAAAAGCAGCTCAAGATGGCATAGTCCTGCTAAAGAATCCTGATAAGCTTCTCCCGCTTTCAAAATTGGAAACCAAGTCCCTTGCAGTTATAGGCCCCAATGCTAATAATTCAACGAAACTTCTTGGAAACTATTTTGGTCCACCCTGTAAAACTGTTACACCACTGCAAGGATTGCAGAATTATATCAAGAACACTAGGTATCACCCAGGTTGCAGTAGGGTTGCATGCTCTTCAGCTTCAATAAATCAAGCAGTAAAAATCGCGAAGGGGGCAGATCAAGTGATATTGGTTATGGGACTAGATCAAACTCAAGAGAAGGAGGAACAAGATCGTGTGGACCTGGTGCTCCCAGGGAAGCAGCGGGAGCTGATAACTGCTGTAGCAAAAGCTGCAAAAAAACCAGTTGTTCTGGTGCTTTTTTGTGGAGGTCCAGTAGATGTATCTTTCGCCAAATATGATCAGAACATTGGAAGCATTATATGGGCTGGCTATCCAGGTGAAGCTGGAGGAACTGCACTGGCACAAATTATATTTGGCGACCATAACCCAGGAGGGAGATTGCCAATGACTTGGTATCCACAAGATTTCACCAAAGTACCAATGACAGACATGAGAATGCGTCCCCAACTATCTTCAGGCTATCCTGGCCGTACTTATAGGTTCTACAACGGGAAAAAGGTTTTTGAATTCGGCTATGGTCTCAGCTACTCAAACTATTCTTATGAGCTTGCTTCTGATGCACAAAACAAGCTCTACTTGAGAGCTTCAAGTAATCAAATAACTAAGAACTCAAATACTATAAGACACAAGCTAATTTCAAATATTGGTAAAGAACTCTGCGAAAAAACTAAGTTTACAGTTACTGTCAGAGTTAAAAACCATGGAGAGATGGCAGGTAAGCATCCAGTATTGCTTTTTGTGAGGCAAGCAAATCCTGGAAATGAAAGGCCAATCAAAAAGTTGGTTGGATTCCAAACTGTGAATTTAAATGCAGGGGAGAATGCTGAAATTCAATATGAGCTGAGCCCTTGCGAGCACCTTAGCAGTCCTGACGATCGTGGTATGATGGTGATGGAAGAAGGATCTCAGTTCTTGCTTATTGGAGACAAGGAATACCCAATCACTATAATATTT
>gnl_Poptr_v3.0_Potri.002G197200.1
ATGCCCGCATCCCTCGTTTTTATCCTCTTGGTTCTTTTCTTGGGTGTTTCTCTGCAAACCAGCGAAGCTCTGGACCCCTTTGCTTGTGACCCAGAAGATGGGACGAGCAGGAACTTTCCATTTTGCCAAGTGAAGTTGCCAATACAAAGCAGAGTCAGTGACCTTATTGGAAGGATGACATTGCAAGAGAAGGTTGGGTTGCTAGTGAACGATGCTGCGGCAGTTCCACGGCTCGGGATTAAAGGGTATGAGTGGTGGTCCGAGGCTCTTCATGGAGTTTCCAATGTGGGTCCAGGGACCCAGTTTGGTGGGGCCTTCCCTGGGGCCACTAGCTTCCCTCAAGTGATCACCACCGCTGCTTCTTTCAATGCAACTTTGTGGGAGGCCATTGGTCGGGTTGTGTCAGATGAAGCAAGAGCAATGTTCAATGGAGGGGTGGCCGGGCTCACATATTGGAGCCCAAACGTGAACATATTCAGGGACCCAAGGTGGGGTCGTGGACAGGAGACTCCCGGTGAGGACCCAGTAGTAGCTGGTAAATATGCTGCAAGTTATGTTAGAGGTTTACAGGGGAATGACGGTGACCGGCTGAAGGTGGCTGCTTGTTGCAAGCACTTCACGGCCTATGACCTCGATAACTGGAATGGGGTTGATCGGTTCCACTTCAACGCCCAGGTAAGCAAGCAGGACATGGAAGATACATTTGATGTACCCTTCAGGATGTGTGTGAAAGAAGGCAAGGTGGCAAGTGTTATGTGCTCTTACAATCAAGTGAATGGGATCCCCACTTGCGCTGACCCAAAGCTGCTAAAGAAAACTGTACGTGGTCAGTGGAAACTTGATGGGTACATTGTTTCAGACTGCGACTCAGTTGGGGTTTATTATAGTCAGCAACACTATACTACAACCCCAGAAGAAGCAGCTGCTGATGCTATTAAAGCAGGTTTAGATTTGGACTGCGGACCATTCCTAGGTCAACACACCGAGGATGCAGTGAGAAAGGGCTTGCTAACTGAGGCAGAAATAAATAATGCATTACTTAACACACTGACAGTCCAGATGAGGCTAGGGATGTTTGATGGTGAGCCATCATCAAAGCCATATGGGAACCTAGGCCCAAAAGATGTGTGCACGCCAGCTCACCAAGAGCTTGCCCTTGAAGCGGCAAGACAAGGCATTGTGCTTCTCAAGAATCATGGTCCTCCATTGCCTTTATCTACACGCCATCATCAATCCGTTGCCATCATTGGGCCTAATTCGAATGTCACTGTTACGATGATCGGCAATTATGCCGGTGTGGCCTGTGGATACACAACACCCCTACAAGGGATAGGGAGATACGCCAAGACAATATACCAGCAAGGTTGTGCAGATGTTGCTTGTGTTAGTGACCAGCAATTTGTCGCAGCAATGGACGCAGCACGTCAAGCGGATGCAACGGTTCTAGTAATGGGGCTTGACCAGTCTATTGAGGCAGAATCCAGAGATAGGACTGAGCTTCTTCTACCTGGACGCCAACAAGAGCTTATATCCAAGGTTGCCGCAGCATCGAAGGGCCCAACCATATTGGTCTTGATGTCTGGGGGGCCTATTGATGTGTCTTTCGCTGAGAATGATCCAAAAATTGGAGGCATCGTATGGGCTGGTTATCCTGGCCAAGCTGGAGGAGCAGCCATTTCTGATGTCTTGTTTGGAACTACTAACCCAGGAGGCAAGCTACCTATGACATGGTACCCACAAGATTATGTCACAAATTTGCCTATGACAAACATGGCCATGCGACCAAGCAAATCAAATGGCTATCCTGGAAGAACCTATAGATTCTATAAAGGTAAAGTGGTGTACCCATTTGGTCACGGAATAAGCTACACAAATTTTGTTCATACCATTGCAAGTGCACCAACAATGGTTTCTGTACCCCTTGTTGGACACCGCCAGGCCTCCAGAAATGCAACCATTTCAGGAAAGGCAATCAGAGTTACACATGCTAGATGTAATAGGCTGTCGTTTGGAGTGCAAGTAGACGTGAAAAACACTGGCTCCATGGATGGAACTCACACATTGCTCGTCTACTCTAAACCACCAGCAGGGCATTGGGCTCCTCTCAAACAATTAGTGGCCTTCGAAAAAGTGCATGTTGCAGCAGGGACTCAGCAAAGAGTGGGAATTAACGTTCATGTTTGCAAATTCTTGAGTGTTGTGGACAGATCTGGAATTCGAAGAATTCCAATGGGAGCACATAGTCTTCATATTGGTGACGTGAAGCACTCGGTGTCACTTCAAGCCTCAATTCTAGGTGTGATCAAGTCT
>gnl_Poptr_v3.0_Potri.002G094000.1
ATGAGACCGAAAAAACTCTGTTTCTTCACCTTTACCTTCTTCACTTTATCTGTCCTCCGAGTTGAGTCAACTCAGCCACCATTCTCGTGCGACTCGTCAAACCCATCAACAAAGGCCTTCCCTTTTTGTGAAACCACATTGCCCATCAGCCAAAGAGCCAGGGACCTGGTATCTAGGCTCACGTTGGATGAAAAGATTTCTCAACTCGTCAACTCAGCTCCACCAATTCCAAGACTCGGTATCCCGGGTTATGAGTGGTGGTCCGAGGCATTACATGGCGTTTCCAATGCAGGGCCTGGCATTCATTTCAACGATAATATTAAAGGCGCCACTAGTTTCCCTCAAGTCATCCTCACTGCTGCTTCTTTTGATGCCTACCAATGGTATCGCATTGGTCAGGCGATTGGAAAAGAGGCTAGAGCACTGTACAACGCAGGGCAAGCTACAGGTATGACATTCTGGGCACCAAATATTAACATTTTTAGGGACCCGAGATGGGGGAGAGGACAAGAGACACCCGGGGAGGATCCATTGGTGACAGGGTTATATGCAGCATCATATGTGAAAGGGGTTCAAGGGGATTCCTTTGAAGGAGGAAAGATTAAAGGGCATCTTCAAGCCTCAGCTTGTTGCAAGCATTTTACTGCTTACGATTTGGATAATTGGAAAGGCATGAATCGCTTCGTGTTTGATGCTCGCGTGACCATGCAAGATTTAGCAGACACGTATCAACCACCATTCAAAAGTTGTGTTGAACAGGGGAGAGCCAGTGGGATAATGTGTGCTTACAATAAAGTTAACGGAGTCCCTAGCTGTGCCGACTCCAATCTCCTGTCCAAAACTGCTAGAGCGCAATGGGGTTTTCGTGGGTATATCACATCAGACTGTGATGCTGTTTCCATCATCCATGATGATCAAGGATATGCTAAATCACCCGAAGATGCTGTGGTTGATGTGCTTAAAGCTGGCATGGATGTCAACTGCGGATCATACTTGCTGAAACATGCCAAAGTGGCAGTGGAACAGAAAAAACTGTCTGAATCCGATATTGACAAGGCCCTTCATAACCTCTTTTCTGTAAGGATGAGGCTAGGCCTTTTCAATGGACGTCCTGAAGGCCAGCTTTTTGGAAACATTGGTCCCGACCAAGTTTGCTCCCAAGAACACCAGATACTAGCTCTTGAAGCTGCCCGTAATGGCATTGTCCTTTTAAAGAACTCTGCAAGACTCCTCCCACTTTCGAAATCCAAAACCAAGTCTCTGGCTGTTATTGGCCCTAATGCCAATTCTGGGCAAATGCTTCTTGGAAACTATGCAGGCCCTCCATGCAGATTTGTGACCCCGCTGCAAGCATTGCAGAGCTACATTAAACAAACTGTTTATCACCCCGCTTGTGATACAGTTCAATGCTCTTCAGCTTCAGTTGACAGGGCAGTGGATGTAGCAAAAGGAGCAGATAATGTAGTATTGATGATGGGTCTGGACCAAACTCAGGAGAGGGAAGAGCTTGATCGCACTGATTTGTTGCTTCCAGGGAAGCAACAGGAACTCATCATCGCTGTTGCAAAAGCAGCCAAAAATCCAGTTGTTCTAGTGCTTTTTTCTGGAGGTCCTGTTGACATTTCTTTTGCCAAGAATGATAAAAACATTGGAAGCATTTTGTGGGCTGGTTATCCTGGTGAGGGTGGTGCCATTGCCCTTGCAGAAATCGTGTTTGGTGATCATAATCCAGGAGGGAGATTACCAATGACTTGGTATCCACAAGAATTTGTGAAAGTTCCAATGACAGACATGGGGATGCGACCTGAAGCCTCTTCAGGCTATCCTGGCCGTACATACAGGTTCTACAGAGGCCGAAGTGTTTTTGAGTTTGGTTATGGCATCAGCTACTCAAAATATTCTTATGAACTAACAGCTGTCTCCCAAAACACACTCTACTTAAATCAGTCGTCAACAATGCATATAATCAACGACTTCGACTCAGTTCGTTCCACATTGATTTCTGAGTTGGGCACGGAGTTCTGTGAGCAAAACAAATGCCGTGCAAGAATTGGAGTGAAGAACCATGGAGAGATGGCAGGCAAGCATCCAGTTTTACTATTTGCGAGGCAGGAAAAACATGGAAATGGTAGGCCAAGGAAACAGCTGATCGGATTCCAAAGTGTGGTATTAGGTGCAGGGGAAAGAGCTGAAATTGAATTTGAAGTGAGCCCTTGTGAACACCTTAGTAGAGCTAATGAAGATGGCCTGATGGTGATGGAAGAAGGAAGACATTTCTTGGTTGTAGATGGTGACGAGTACCCAATTTCCGTTGTAATT
>gnl_Poptr_v3.0_Potri.005G168500.1
ATGAGACCCCAAAACCTCCGTTTCTTTACCTTTACCATCTTCACTGTTATTGTCCTCCAAGTTGACTCAACTCAGCCACCATTCTCATGCGACTCGTCAAACCCATCAACAAAGACCTTCCCTTTTTGCAAAACCACTCTTCCCATCAGCCAAAGAGCCAACGATCTGGTGTCCAGGCTAACATTAGAGGAGAAGATATCCCAACTCGTTAATTCAGCTCAACCGATTCCAAGACTTGGTATCCCGGGTTATCAGTGGTGGTCCGAGGCATTACACGGCGTTGCCTATGCAGGACCTGGCATTCGTTTCAATGGTACTATTAAGAGGGCCACTAGTTTCCCTCAAGTCATTCTTTCCGCTGCTTCTTTTGATGCCAACCAATGGTATCGCATTAGTCAGGCGATCGGAAAAGAGGCTAGAGCACTGTACAATGCAGGGCAAGCTACAGGGATGACATTCTGGGCACCAAATATCAACATATTTAGGGACCCAAGATGGGGGAGAGGGCAAGAAACACCAGGTGAGGATCCATTGATGACAGGGAAATATGCAGTGTCATACGTGAGAGGGCTTCAAGGGGATTCATTCAAGGGAGGGGAGATTAAAGGGCCACTTCAAGCTTCAGCTTGTTGTAAGCACTTTACTGCTTATGACTTGGAAAACTGGAATGGCACGAGTCGCTATGTTTTTGATGCATATGTGACCGCGCAAGATTTAGCAGACACATATCAACCACCATTCAAGAGTTGTGTTGAAGAAGGGCGAGCCAGTGGGATAATGTGTGCTTACAATAGAGTTAATGGAATCCCTAACTGTGCAGATTCCAATTTCCTCTCTCGAACCGCTAGAGCCCAATGGGGTTTTGATGGGTACATCGCATCAGACTGTGATGCGGTTTCCATCATCCATGATGCTCAAGGATACGCCAAAACACCAGAAGATGCTGTGGTTGCTGTGCTCAAAGCTGGCATGGATGTCAACTGTGGATCATACTTGCAGCAACACACCAAAGCAGCCGTGGACCAAAAAAAATTAACTATATCTGAAATAGACAGAGCCCTTCATAACCTCTTCTCTGTAAGAATGAGGTTAGGCCTTTTCAATGGGAATCCTACTGGCCAGCAATTTGGGAACATTGGTCCTGACCAAGTCTGCTCCCAAGAAAACCAGATACTAGCCCTCGATGCAGCCCGTAATGGCATTGTCCTTTTGAAGAACTCCGCAGGACTCCTCCCACTTTCAAAATCCAAAACCATGTCCCTGGCTGTTATTGGCCCCAATGCCAATTCTGTGCAAACACTTCTCGGAAACTATGCAGGCCCTCCATGCAAACTTGTCACGCCACTGCAAGCGTTGCAGAGCTATATTAAACACACTATTCCTTACCCAGGTTGTGACTCAGTTCAATGCTCTTCAGCTTCAATTGTTGGGGCCGTGAATGTAGCAAAAGGGGCGGATCATGTGGTATTGATAATGGGTCTGGACGATACTCAAGAGAAGGAGGGACTTGATCGCAGAGACTTGGTGCTACCTGGGAAGCAACAAGAACTGATTATCAGTGTTGCAAAAGCAGCAAAGAATCCAGTTGTTCTAGTGCTTCTTTCTGGAGGTCCTGTTGATATATCTTTCGCCAAAAATGATAAAAATATCGGAAGCATTTTGTGGGCTGGTTATCCTGGTGAAGCTGGTGCAATTGCTCTTGCAGAAATCATCTTTGGTGACCATAATCCAGGAGGGAAGCTACCGATGACTTGGTATCCACAAGAATTTGTCAAAGTTCCAATGACAGATATGAGGATGCGACCTGAAACTTCTTCAGGCTATCCTGGACGTACATACAGATTCTACAAAGGGCCAACGGTTTTTGAGTTTGGTTATGGCCTCAGCTACTCGAAATATACTTATGAACTAAGAGCTGTCTCCCAAAACAAACTCTACTTGAATCAATCCTCAACAATGCATAAAATCAACAACTTCGACTCGGTTCTGTCCCTATTGGTTTCTGAATTGGGCACGGAATTCTGTGAGCACAACAAATTCCCTGTTAGAATTGAAGTAAAGAACCATGGTGAGATGGCGGGCAAGCATCCAGTTTTACTATTTGCGAGGCAGACGAAACAAGGAAATGGTAGACCAAGGAAACAGCTGGTTGGATTCCATAGTGTGCAATTAAGTGCAGGGGAAAGAGCTGAAATTGAATTTGAAGTGAGCCCTTGTGAACACCTTAGTAGAACTAATGAAGATGGCCTGATGGTGATGGAGGAAGGAACACATTTCTTAGTTGTAGAAGGTCAAGAGTACCCGATTTCCATTGTAATT
>gnl_Poptr_v3.0_Potri.005G168400.1
ATGACTCCCCGTATTAAGGCCACGTTAAGTATTCGTCTTTATTCAGGCACCGTAACAACTCGTAAAGATCCTTACTCATGTGCTTCTGCTTCACAACCTCCATACTCGTGTGATTCATCAGACCCATCAACAAAGACGTATGATTTTTGCAAAACCACGCTGCCTATAAGCCGAAGAGCAGAAGACCTTGTCTCTAGACTAACGTTTGAGGAAAAGGCAACGCAGCTTGTTGACACATCCCCGGCAATTCCGAGGCTTGGCATTCCTGCCTATGAATGGTGGTCGGAAGGATTACACGGCATTGGTTTTCTGACCAGGGTGCAACAAGGCATCAGTTTTTTCAATAGAACCATTCAGCATGCCACAAGCTTCCCTCAAGTCATTCTCACTGCTGCTTCTTTTGATGCCCATATATGGTATCGCATTGGTCAAGCGACTGGTAAAGAAGCAAGAGCCTTATACAATGCTGGACAAGTTACAGGCTTGGGATTTTGGGCACCAAACGTCAACATATTTAGAGACCCTAGATGGGGAAGAGGGCAAGAGACACCTGGAGAAGATCCATTGGTTGTGGGGAAGTATGGAGCGTCATTTGTCAGAGGAGTTCAGGGGGACTCTTTTGAAGGAGAGTCGACCCTTGGTGACCATCTTCAAGCTTCAGCTTGTTGCAAGCATTATACTGCCCACGACTTGGACAATTGGAATGGCGTGAATAGGTTCAGATTTAACGCTATAGTCACATTGCAGGACATGGCAGATACGTACCAGCCTCCATTCAGAAGTTGCGTACAAGAAGGAAAAGCTAGCGGGATAATGTGTTCTTACAACGAAATTAATGGAATCCCAAGCTGTGCACATTACGATCTCTTGACTAAGACACTCAGACAAGAGTGGGGCTTCTACGGGTACATCACGTCTGATTGCGATGCCGTCAACGTCCTACATGTTGAGCAAAGATACGCTAAAACACCAGAAGATGCAGTGGCCGATGCGCTTAAATCTGAACGAATTTCAGGGATGGATGTGGAATGTTCAACCTCTGCAAGATCAAAAGATTTCCCTGTTAGTTACTTGAGGAACTACACCAAATCAGCTGTTGAAAAGAAAAAAGTGACAGTAAGTGAAATAGACAGAGCCCTTCACAACCTCTTCTCTACGAGGATGAGATTAGGACTATTCAATGGCGATCCCACCAAACAGCTCTACAGCGATATTGGTCCAGACCAAGTCTGTTCCCAAGAACATCAGGCTCTAGCCCTTGAAGCAGCTCTAGATGGCATTGTCCTACTAAAGAATGCTGATAGGCTTCTTCCTCTTTCAAAATCAGGAATCTCTTCTCTTGCAGTTATAGGCCCCAATGCGCACAATTCAACAAACCTTCTTGGGAATTATTTTGGTCCAGCCTGCAAAAATGTTACGATATTGGAAGGATTGCGGAACTATGTTAGTTCTGCCTCGTATGAAAAAGGTTGCAATAATGTTTCGTGCACTTCAGCTGCAAAGAAGAAACCAGTAGAAATGGCACAAACGGAAGATCAAGTGATATTAGTAATGGGACTGGATCAAAGTCAAGAGAAGGAGAGGCTTGATCGTATGGACTTGGTGCTCCCAGGGAAGCAGCCAACGCTAATAACTGCTGTAGCAAAAGCTGCCAAAAGACCTATTGTTCTGGTGCTTCTTGGTGGAAGTCCAATGGATGTAACTTTTGCAAAGAATAATCGAAAAATTGGGAGCATTTTATGGGCTGGTTATCCCGGTCAAGCTGGAGCAACTGCACTAGCGCAGATTATATTTGGCGAGCACAACCCAGGTGAAGTATTACGATGCTTGCACAGTGTAATTTGGTCCTTAATTCAACTAGAAAGAGGCGGAGGGAGATTACCAATGACTTGGTATCCGCAAGATTTCACCAAAGTACCAATGACAGACATGAGAATGCGTCCTCAACCATCTACAGGAAATCCTGGCCGTACTTACAGATTCTACGAAGGGGAGAAGGTTTTCGAATTCGGGTATGGTCTCAGCTACTCAGACTATTCTTATACGTTTGCCTCTGTTGCACAGAACCAGTTGAACGTGAAAGATTCAAGCAATCAGCAGCCTGAGAACTCAGAGACTCCTGGATACAAGCTAGTTTCAGACATTGGTGAAGAACAATGTGAAAATATCAAGTTTAAAGTCACCGTCAGTGTTAAAAACGAGGGACAGATGGCAGGTAAGCATCCTGTATTGCTTTTTGCGAGGCACGCAAAGCCTGGAAAGGGAAGGCCAATCAAAAAGTTGGTTGGATTCCAAACTGTGAAATTAGGTGCAGGAGAGAAAACTGAAATTGAATATGAGTTGAGCCCTTGTGAGCACCTCAGCAGTGCTAACGAAGATGGTGTGATGGTGATGGAAGAAGGATCTCAAATCTTGCTTGTTGGAGACAAGGAACACCCAGTCACTATTATAGTC
>gnl_Poptr_v3.0_Potri.014G122200.1
ATGCCCACATCCTTCATAATTACTCTCTCGGTTCTTTTCTTGGGTGTTTCTTTGCAAACCAGCAAAGCCCTGGACCCTTTTGCTTGCGACCCAAAAGATGGAACCACGAGAGATTTGCCGTTTTGCCAAGTGAAGTTGCCAATACAAACGAGAGTTAATGACCTTATTGGAAGAATGACATTGCAGGAGAAGGTTGGGTTGCTAGTGAACAATGCTGCGGCAGTTCCACGGCTGAGGATTAAAGGGTATGAGTGGTGGTCTGAGGCTCTTCATGGAGTTTCCAATGTGGGTCCAGGGACCAAGTTTGGTGGAGCCTTCCCTGTGGCCACTAGCTTCCCTCAAGTCATCACTACCGCTGCTTCTTTCAATGCAACTTTGTGGGAGGCTATTGGACAGGTTGTGTCTGATGAAGCAAGAGCAATGTTCAATGGAGGGGTAGCTGGGCTCACCTATTGGAGTCCAAACGTGAACATATTCAGAGACCCGAGGTGGGGTCGTGGACAGGAGACTCCCGGTGAAGACCCGGTTGTAGTTGGTAAATATGCTGCAAGCTACGTCAGAGGTTTACAGGGAAGTGACGGTAACCGGCTAAAGGTCGCTGCTTGTTGTAAGCACTTCACGGCTTACGACCTCGATAACTGGAACGGGGTTGATCGGTTCCACTTTAACGCTGAGGTAAGCAAGCAGGACATGGAGGATACATTTGATGTGCCATTCAGGATGTGTGTGAAGGAAGGCAAAGTAGCAAGTGTTATGTGCTCTTACAATCAGGTGAATGGAATCCCCACGTGTGCTGACCCAAATCTGCTAAAGAAAACTGTACGTGGTCAGTGGAGACTTGATGGGTACATTGTTTCAGACTGTGACTCTGTTGGAGTTTATTATGGGCAGCAACACTATACTTCAACCCCGGAGGAAGCAGCCTCGGATGCTATTAAAGCAGGTTTAGATTTGGACTGTGGACCATTCCTGGGTCAACACACGGAGGATGCTGTAAAAAAGGGCTTGCTGAATGAGGCTGAAATAAATAACGCATTGCTTAATACACTGACTGTCCAGATGAGGCTGGGGATGTTCGATGGTGAGCCATCATCACAGCTATATGGGAACCTAGGTCCGAACGATGTGTGCACCCCAGCTCACCAAGAGCTTGCCCTTGAAGCGGCCAGACAAGGCATTGTTCTTCTCAAGAATCATGGTCCTTCATTGCCTTTATCTACTCGCCGGCATCTCTCCGTTGCCATCGTTGGCCCTAATTCGAATGTCACTGCTACTATGATTGGCAATTATGCTGGGTTGGCGTGTGGATACACAACACCCCTACAAGGGATACAGAGATATGCCCAGACAATTCACCGGCAAGGTTGTGCAGATGTTGCCTGTGTTAGTGACCAGCAATTCAGCGCAGCAATTGACGCAGCCCGGCAAGCGGATGCAACGGTTCTAGTAATGGGGCTTGACCAATCTATTGAGGCAGAATTTAGAGATAGGACTGGGCTTCTTCTACCTGGACGCCAACAAGAGCTCGTATCCAAGGTCGCCGCAGCCTCGAAGGGCCCGACTATATTGGTCTTAATGTCTGGTGGGCCTATTGATGTGTCTTTCGCTGAGAATGATCCAAAAATTGGGAGCATCGTATGGGCTGGCTATCCAGGCCAAGCTGGAGGAGCAGCCATTTCTGATGTCTTGTTTGGAATTACAAACCCAGGAGGCAAGCTTCCTATGACATGGTACCCACAAGATTATATCACAAATCTGCCAATGACAAACATGGCCATGCGATCAAGCAAATCAAAGGGCTATCCTGGAAGAACCTATAGATTCTACAAAGGTAAAGTGGTGTACCCATTTGGTCATGGAATAAGCTACACAAATTTTGTTCATACCATAGCAAGTGCACCGACGATGGTTTCGGTACCCCTAGACGGCCACCGCCATGGCTCCGGAAATGCAACCATTTCAGGGAAGGCAATCAGAGTTACACATGCTAGATGTAATAGACTCTCTTTAGGAATGCAAGTAGATGTGAAAAACACTGGCTCCATGGATGGGACTCACACATTGCTAGTCTACTCTAGACCACCAGCAAGACATTGGGCTCCTCACAAACAGTTAGTGGCCTTCGAAAAAGTGCATGTTGCAGCAGGGACACAGCAAAGAGTGGGAATTAACATTCATGTTTGCAAATCCTTGAGTGTTGTCGACGGATCTGGAATTCGAAGAATTCCAATGGGAGAACATAGTCTTCATATTGGTGACGTTAAGCACTCGGTGTCCCTTCAAGCCTCAATTCTAGGGGTGGTCGAGTCT
>gnl_Poptr_v3.0_Potri.008G108100.1
ATGGCTGACAAAATCAACGCACTCCCATGTCTTTCATTTCTATTGTTTCTTCTTTGCTTATCCAATCACACTGTAGAATGCCGGGCACCTTTCGCTTGCGACGCAAAAAATGGGCTAACAAGAAGCTTGAAGTTCTGTAGGGTTAATATGCCATTACACGTGAGAGTGAGGGATTTGATTGGGAGGCTGACATTGCAAGAGAAGATTAGGCTGTTAGTCAACAACGCTGCTGCTGTACCTAGGCTTGGCATTCAAGGGTATGAATGGTGGTCTGAGGCTCTTCATGGTGTGTCCAATGTGGGACCAGGGACCAAGTTTGGTGGGGCTTTTCCCGGGGCCACTAGCTTCCCTCAAGTTATCACTACTGCTGCTTCCTTCAACAAGTCTCTGTGGGAGGAAATCGGACGGGTAGTGTCTGATGAAGCAAGGGCAATGTTCAATGGAGGGATGGCTGGCTTGACATATTGGAGTCCAAACGTTAATGTATTCCGTGACCCCAGGTGGGGTCGAGGGCAGGAAACTCCTGGTGAAGACCCTGTTGTTGCTGGGAAATATGCTGCAAGCTATGTTAGGGGACTCCAAGGTAACAGTGGTTTCAGACTAAAAGTTGCTGCCTGCTGCAAACACTATACCGCCTATGATCTTGATAATTGGAATGGAGTGGATCGGTACCACTTCAATGCCAGAGTAAGCAAGCAAGACTTGGAAGACACTTATGATGTGCCGTTCAAGTCCTGTGTGGTGGAAGGGAAAGTGGCCAGTGTAATGTGCTCTTACAATCAAGTCAATGGAAAGCCCACTTGTGCTGATCCTAACCTCCTTAAAAACACCATCCGTGGTGAATGGCGTCTTAATGGATACATTGTATCAGACTGTGACTCAGTTGGGGTACTCTATGAGAACCAACACTACACTGCCACACCAGAAGAAGCAGCTGCGGCCACTATTAAAGCAGGCCTAGATTTGGACTGTGGCCCATTCCTGGCTATCCACACCGAGAATGCTGTGAAGGGAGGATTGCTAAATGAAGAAGATGTAAACATGGCCTTAGCCAATACAATAACCGTCCAGATGAGACTCGGCTTGTTTGATGGAGAGCCATCAGCCCAGCCATTTGGTAAATTGGGCCCAAGAGATGTTTGCACTCCAGCCCACCAACAACTGGCTCTCCACGCGGCCCAACAAGGCATTGTTTTGCTTCAAAATAGCGGGCGGACCTTGCCTTTGTCCAGACCCAATCTTACTGTGGCAGTAATTGGGCCCATTGCCGATGTTACCGTTACCATGATAGGAAATTATGCTGGTGTTGCATGTGGTTATACCACTCCTCTTCAAGGGATTAGTAGATATGCTAAGACCATTCATCAATCTGGATGCATTGATGTGGCCTGCAATGGGAACCAGCAATTTGGTATGGCTGAGGCTGCAGCCAGTCAAGCCGATGCTACTGTTCTTGTAATGGGGCTTGATCAATCTATAGAAGCAGAGTTTAGGGATAGGAAAGACCTTCTCTTACCTGGATACCAACAAGAACTTATATCAAGGGTGGCTAGGGCATCAAGAGGTCCAACTATATTGGTGCTGATGAGCGGTGGTCCAATTGACGTCTCATTTGCTAAGAATGATCCTCGTATTGGTGCTATATTGTGGGCTGGATATCCTGGACAAGCTGGTGGTGCTGCTATCGCTGATGTTTTATTTGGAACAACTAATCCAGGTGGGAAGCTGCCAATGACATGGTATCCGCAGGACTACCTTGCTAAGGTGCCGATGACAAACATGGGAATGAGAGCAGACCCTTCAAGAGGTTATCCAGGTAGAACCTACAGATTCTACAAGGGGCCTGTTGTGTTCCCCTTTGGGCATGGAATGAGTTACACCACCTTTGCTCACTCCTTAGTGCAAGCTCCACAGGAGGTTGCGGTGCCATTTACAAGTCTCTATGCCTTGCAAAACACTACTGCTGCCAGGAATTCGATCAGGGTTTCGCACGCAAACTGCGAGCCACTCGTATTAGGCGTTCACATCGATGTGAAGAACACTGGAGATATGGATGGAACTCAAACACTTCTCGTGTTCTCCAGTCCACCAGAAGGAAAATGGTCAGCAAACAAAAAACTGATTGGTTTTGAAAAGGTTCATATAGTTGCAGGATCTAAAAAACGAGTCAAGATTGACATTCCTGTGTGTAAGCACTTGAGTGTCGTGGACCGATTCGGAATTCGAAGACTTCCAATCGGCAAACATGATCTTCACATTGGAGATCTTAAGCATTCTATTTCACTCCAAGCAAATCTAGAGGAGATCAAATCC
>gnl_Poptr_v3.0_Potri.001G354200.1
ATGGTTAAAGCCATTCTCCTTCTTGTTCTTGCTTTCTTAGCTGTTTGCACAGCTAGGGATGTTCCTTTACTCTCTATGCTTAACCACCACAGATCCCTATTAAGTACTACTCCTAGCCTTGCTGATGTCCCTATTAACTACACTCATGTTTGTGATCCTACACGGTTTGCAAACCAAGGTATGGAAATGAAAGAATTTGGCTACTGTGACTCCTCTCTATCCTTTGAGGAAAGGGCAAAAGATCTGGTGGATCGAATGACACTAGATGAGAAGGTGCAGCAGCTGGGAAACAAAGCCATTGGTGTGCCAAGAATAGGCCTACCTCATTATGAGTGGTGGTCCGAGGCACTGCATGGTGTCTCCAATGTCGGTCCTGCTACCTTCTTTAATGAATTGATACCTGGCGCAACAAGTTTCCCCACTGTCATCCATACAACTGCATCCTTCAACAAGTCACTATGGAAAACCATTGGTCAGGCTGTTTCAGCTGAAGCGAGGGCAATGTACAATTTAGGGCGAGCAGGGTTAACATATTGGAGCCCTAACATAAACGTGGTTAGAGATCCTAGGTGGGGAAGAATTACAGAGACACCAGGAGAAGACCCTTTTGTGGTAGGCACATATGCTTCTAACTATGTAAGAGGATTGCAAGATGTTGAAGGAGCCGGAGAGACCAAAGATTTGAATTCTAGACCTCTCAAGGTTTCTACATGCTGTAAGCATTATACTGCTTACGATGTTGATGCATGGTTGGGAATCGACCGATACCATTATGATGCAAGGATATCTATGTTGGAGACTTTTCAAGTTCCCTTTGAAATGTGTGTTAAAGATGCTACTTGTGCTGATCCAAGACTCTTAAAAGACACCATCAGAGGAGAATGGGATTTACATGGATACATTGTTTCGGACTGTGACTCCATTCAGGTGATGGTAGACAACCACAAATGGCTTGGTGACACAAAGGAGGATGTTGTTGCCCAAGTGTTAACTAAAGGGTTGGATCTTGATTGTGGAGCCTATTATCCCGACTCTCTCCAAAATGCAGTGATGCAAGGAGAAGTAGCTGAGACAGAGATAGACAAGTCACTAAAATACCTATATGTTGTGCTAATGAGACTTGGATTCTTTGATGGGAGTCCTTCTTTCAAATCACTTGGCAAGGATCATTTTAAAAACATTGCAGTGATTGGACCACATTCCAATTCTACAGCAGCAATGGTTGGAAATTATGCAGGTGTCCCTTGCCGATACGTGACGCCACTTGATGGCATCTCTTCATTTGGAGAAGTGATACGTGATGTTTTGAAA
>gnl_Poptr_v3.0_Potri.001G294700.1
ATGCTGGAGGTATATAATTTTGCTTGTGACAAGAACATTCCTGAAACGAGTCAGTTTCCCTTCTGTAACACATCCCTATCATATGAGAACAGAGCCAAGGATCTTATCTCGCGCTTGACGTTACAAGAAAAGGCGCAACAACTAGGAAATCATGCTGCTGGGATTTCCCGTCTAGGCGTCCCTGCTTACGAGTGGTGGTCTGAGGCACTTCATGGCGTGGCAAGTGTCGGTTATGGTGTACATTTTAATGCTACAGTACCAGGTGCCACTAGCTTCCCAGCTGTGATTTTGTCCGCTGCTAGTTTTAATACAACATTATGGTTTAAGATGGGACAAGTGGTGTCAACTGAGGCCCGGGCCATGTATAATGTCGGTTTAGCCGGGTTAACATATTGGAGCCCCACCATTAATGTGTTTCGAGACCCAAGGTGGGGCCGGGGCCAAGAGACACCAGGGGAGGATCCTCTGGTGGTGTCAAAATATGCTGTGAATTATGTTAGGGGCTTGCAAGAAGTTGGCGAGGAAGGAAAATCCACTGGTAATAGACTTAAGGTATCAAGTTGTTGCAAGCATTATACTGCATATGACATTGACAAATGGAAAGGTGTCGATCGATTTCACTTTGATGCCAAGGTGACAAAGCAGGACCTAGAGGACACATTTCAACCGCCATTTAAGAGCTGTGTGGAGGAGGGTCGTGTGAGTAGTGTGATGTGTTCATATAACAGGGTTAATGGCATTCCTACTTGTGCTGATCCAGACCTGCTTAAAGGGGTTATCAGAGAACAATGGAATCTTGACGGATATATTGTATCAGATTGTGATTCCATTGAGGTTTATTATGACAGAATCAAATATGCAGCCACACCTGAAGATGCAGTAACCCTGGCCTTAAAAGCAGGTTTAAACATGAACTGCGGAGATTTTTTGCCGAGGTATACAGAAAATGCAGTCAAGTTAAACAAAATTGAAGAATCTATTGTAGACCAAGCCTTAATCTACAATTATATAGTCCTAATGAGACTTGGTTTCTTTGACGGGGACCCAAAATTGCACCCATTTGGAAATCTTGGACCATCAGATGTATGTACTGAAGAACATCAAGAGCTAGCGCTTGATGCTGCAAAGCAAGGGATAGTCTTGCTAGACAATAAGGGAGCTCTTCCTTTGTCTAAAAACGCCACAAAAAACTTGGCTGTTATAGGACCAAATGGTAATGCTACCGTGGCTATGATAAGCATCTATGCTGGTATACCTTGTGAATACACTACGCCTTTACAAGGACTGCAGAAATACATCTCATCTGTCACCTATGCAGCCGGGTGTCCATTCGTGAATTGCACTGATGAATCGCTTGCCGGGCCAGCAACTAAGGCTGCTGCTACAGCAGATGTGGTGGTGTTGGTGATGGGGCTTGATCAATCTATAGAGCAAGAGGACTTGGATAGGGAGAACCTGATATTGCCAGGATATCAAGAAAAACTTGTGAAGGATGTGGCTAATGCTACAAATGGAACAATGATTCTTGTTATAATGTCTGCTAGTCCTGTCGATATCTCTTTTGCCAAGAATGAGAGCAAGGTTGGAGGGATTTTGTGGGTTGGCTACCCTGGTCAAGCTGGAGGAGATGCCATAGCTCAGGTCATATTTGGAGACCACAATCCTGCCGGGAGGTCTCCTTTTACATGGTATCCAAAAGAGTACTCCGATCAAGTGCCAATGACAAACATGAACCTAAGAGCCAATGCAACTGATAACTTCCCTGGAAGAACCTACAGGTTCTACACTGGAAAACCTTTATATGAGTTTGGCCATGGACTAAGCTACTCAACTTTCTCCAAGTTTGTTATTTCTGCTCCTTCTACCTTACTAGTTCCATTGAAATCTTCTCTTAATCCAAGTGGCATTCCCTCTGTTTATTCCTCCAAACAAGACCCTTATCCTAATGGCCAAGCCATTGATGTTTCTAGTGTAAACTGCACCAATTTGCAACATGTTCTAGTCATTGGTGTGAGAAACAATGGGCCAATGAATGGAGATCATGTGGTGCTAATATTTTGGAAGCCACCTAAATCAGCAGAGATAACAGGTCCACCAAATATGCAACTGGCTGCATTTGACAGGGTGCATGTGAAAAAGGGCAACACAAATAATATAACCTTGGCTGTGGATGTGTGCAAGGGACTAAGTCTTGTGGATAGCGAAGGACAGAGGAAGCTGGTAACAGGACAACATACATTTATAATTGGATCTCCGAGTGAGCATCAAGTGAGGTACCATCTCATTGTTAGGCTGGCTCAAAATGGACGCATGGGAGGATTCACATTTATG
>gnl_Poptr_v3.0_Potri.001G206800.1
ATGGCCTCATTTTGTTCCCAAAACAGAGTACCTAAGGTCTCTGTTTTTCTCTTCTTTTCCCTTGTCTGCTTCTTACTTTTTTCTTCTAGCCATGTAGTTTTGGCACAATCATCACCAGTTTTTGCCTGTGATGTTGTGAGCAATCCATCCTTGGCCAGTTTTGGGTTCTGTAACACGTCGTTAGGGGTGAGTGACAGAGTTGTAGACCTGGTGAAAAGACTCACATTGCAAGAAAAGATATTGTTCTTGGTGAATAGTGCAGGGAGTGTGAGCAGACTTGGGATACCTAAATATGAATGGTGGTCGGAGGCTTTACATGGAGTTTCTTACGTCGGTCCAGGCACTCATTTCTCTAGTGTTGTCCCCGGAGCTACAAGCTTTCCTCAGGTCATCCTCACTGCTGCTTCCTTCAACACCTCTCTCTTTGTAGCCATTGGAAAGGTTGTTTCAACGGAAGCAAGAGCAATGTACAATGTGGGATTGGCAGGATTGACGTTTTGGTCACCAAATATCAACATATTTCGAGACCCCAGATGGGGAAGAGGCCAGGAAACTCCAGGAGAGGACCCCTTGCTCTCAAGTAAATATGGATCAGGCTATGTTAAAGGACTGCAACAAAGGGATGATGGCAATCCAGATGGACTTAAGGTTGCTGCATGCTGTAAACATTACACAGCCTATGATTTGGATAACTGGAAAGGGGTTGATCGTTACCATTTTAATGCTGTGGTGACAAAGCAAGATATGGATGATACGTTTCAACCACCTTTCAAAAGTTGTGTTGTTGATGGGAATGTTGCTAGTGTCATGTGTTCTTACAACAAGGTTAATGGTATACCCACCTGTGCTGATCCCGACCTCCTCTCTGGTGTAATCCGAGGGGAATGGAAATTAAATGGGTACATTGTTACCGATTGTGATTCCATAGACGTGTTCTACAACTCCCAGCATTATACCAAAACACCAGAAGAAGCTGCAGCCAAAGCTATATTGGCAGGTATTCGGTTGGACCTCAACTGTGGATCTTTCTTGGGAAAACACACTGAAGCAGCAGTAACAGCAGGACTTGTGAATGAGTCGGCCATTGATAGAGCTGTCTCCAACAATTTTGCCACTTTAATGCGACTTGGATTCTTTGATGGTGATCCCAGCAAACAACTCTATGGGAAGCTAGGACCAAAAGATGTATGTACAGCAGAGAATCAGGAGCTGGCCCGTGAAGCTGCCAGGCAAGGGATTGTGTTGCTTAAGAACACCGCAGGATCACTTCCTCTATCTCCCACTGCCATAAAAAACCTGGCAGTAATTGGACCAAATGCCAATGTCACTAAAACAATGATTGGAAACTATGAAGGTACACCCTGCAAATATACAACCCCTTTACAAGGACTAGCAGCTTTGGTTGCAACAACATATCTACCTGGCTGCTCAAACGTAGCCTGCAGCACTGCCCAAGTAGATGATGCCAAGAAAATAGCAGCTGCAGCTGATGCCACGGTGCTTGTAATGGGTGCCGATCTATCTATAGAAGCAGAGAGTCGTGACAGGGTGGACATTCTCCTTCCAGGGCAGCAGCAGCTTCTGATAACAGCAGTTGCAAATGCATCCACTGGACCTGTAATCCTTGTTATAATGTCTGGGGGAGGCATGGATGTATCATTTGCGAAAACTAACGACAAAATCACAAGTATCCTATGGGTTGGCTACCCTGGCGAAGCTGGTGGAGCTGCCATAGCTGATATTATTTTTGGTTCCTACAACCCAAGTGGGAGGCTACCGATGACTTGGTATCCACAATCATACGTAGACAAAGTACCAATGACAAATATGAACATGAGACCAGATCCCTCCAATGGCTATCCTGGCAGAACCTACAGGTTCTACACCGGAGAAACTGTTTACTCATTTGGAGATGGACTAAGCTATTCTGAATTCAGCCACGAACTAACTCAAGCACCTGGACTAGTATCTGTTCCTTTAGAGGAAAATCATGTCTGTTACTCTTCAGAATGCAAATCAGTTGCTGCTGCTGAACAGACTTGTCAGAACTTAACCTTTGATGTGCATTTGAGAATCAAGAACACGGGAACAACGAGCGGAAGCCATACAGTTTTCTTGTTCTCTACTCCCCCATCAGTGCACAACTCACCACAGAAGCATTTGGTGGGTTTTGAGAAGGTCTTCCTGCATGCACAAACAGATAGCCATGTGGGATTCAAGGTGGATGTTTGTAAGGATTTGAGTGTGGTTGATGAGCTCGGAAGCAAGAAAGTTGCCTTGGGAGAACACGTTCTTCATATTGGAAGCTTGAAGCACTCCATGACTGTAAGGATT
>gnl_Poptr_v3.0_Potri.001G089100.1
[truncated: 666,488 more chars]
