# Supplementary material for: Transcriptomics of long‐term, low oxygen storage coupled with ethylene signaling interference suggests neofunctionalization of hypoxia response pathways in apple ( Malus domestica )
Source: Plant Direct. 2024 Dec 20;8(12):e70025. doi: 10.1002/pld3.70025 (PMC11660084; doi:10.1002/pld3.70025)
Supplement: Supplementary file 2 — Data S2: Homologs of all 606 hypoxia response genes identified in this study across 42 representative species of land plants). [file PLD3-8-e70025-s004.gz › 01-integratedGeneFamilies_dir/1887.faa]

>gnl_Ambtr_v1.0_evm_27.model.AmTr_v1.0_scaffold00017.11
MAPNFSYQSSGNIHRAEEEDGAVQERIKVNTTYLNAFSLFLFVLLLSFIFYRFSTLSVHKGLNHVIWTLALACETCFACLWILSMNIRWRMVEYRTYPNRLLKRLKSESELPAVDMFVTTADALKEPPILTVNTVLSLLAVDYPLNKLACYVSDEGASPLTFYALTEAAEYVRLWVPFCKKHGVGVRAPFIYFSETSHNCDSFTSEFLTEWKKMKSEYDELSRRINEAVTSKSVPYPNMNEEFAAFSRIEGGDHPSIIKVIVENRERSSGGLAHVIYVSREKRPKHPHHYKAGAMNVLTRVSAVMTNAPIIMNVDCDIFKPLTTYEELNNSQKYKHGSNEANMEELINRFGYCEELLRSILGIHLDKAGDTLSFERKVEVAHIVAGCKYENNTYWGHQVGWVYVSCTEDLILSLKLFAAGWRSVYCTPKPPAFLGCAPCSGPETLLQQRRWAAGLLEVVVGRHSPLLSAITKMLKIRQCLAFLNLWALRPIPEICYSILPAISLLTNAHFLPKWLGNRRSQSNVTMKFLEDITYYAKRFRDNI
>gnl_Ambtr_v1.0_evm_27.model.AmTr_v1.0_scaffold00017.8
MNQRWSMVQYRTYPNKLLKRLKTESELPAVDMFVTTADALKEPPILTVNTVLSLLAVDYPANKLACYVSDDGASPLTFYALTEAVEYAKRWVPFCKKHGVSVRAPFMYFSQTSHICNSFSSEFLTEWKKMKSEYDELSKRINEAVSSKSVPYPNINEEFAAFSRMENRDHPSIVKVIVENRERSIGGLPHVIYVSREKRPKHPHHYKAGAMNVLTRVSAVMTNAPIIMNVDCDMFVNNPTCFYEAMCLLLGFKSERESAFVQFPQVFYGGLKDDPFGNQLKVLFSVVLAGISAIQGPCYAGTGCFHRRKTIYGFPAEDSKGNFLEFFNGSNEANMEELINRFGHCKELLRSILSIHLNKAGDTLSFESAVEAAHIVAGCKYENNTYWGDQVGWVYGSSTEDLLLSLKLFSTGWRSVYCTPQPPAFLGCAPSSGPETLLQQRRWAAGQLELFVGRHSPLLSTITKKLEIRQCLAFLSIWALRPIPEIFYSILPALSLLTNTHFMPKFPEPIVLIPISLFVLFNFFGLMEYWRCNLSTREWWNNQRMARINCASGWLFGFFDVTLKLLGLSDIVFFVTPKDERDNDPNADKFTFNSDVMFIPPTTLLFLNLVGLVIIAPKLARGDFNMLLEVLCSAWVVSCFNPFLKGLVRKGRYGLPWSIICKSGALALMFIYICKVHVQGGLI
>gnl_Ambtr_v1.0_evm_27.model.AmTr_v1.0_scaffold00017.174
MASQNSSPPLQQRLKVDRKFMNAFSLLLLLLLLSFMSYRLATLPTLEGLEYWFWALALACETCFTWLWLLSINGNWNPVLFKTYPERLPLRFKSELELPAIDVFVTTADPFMEPPIIVINTVLSILAVDYPTSKFAVYVSDDACSIITFYSLSMASEFARTWVPFCKKHNVSVRAPFMYFSDNTAASDSFSPEFLSEWKMVKSQYEELCRRVSEAVSGSCKYHQYMRSEDLAFFSRIERGDHPSVVKVIVENGEKGSEGVGHLIYIGREKRRKHRHHFKAGAMNTLFRVSGVMTNAPFTMNVDCDMFVNNPRCFYEALCLLFGFESERDAGFVQFPQVFYGGLKDDPFGNQLKVLYHTLGRGFAGLQGMLYSGTGCFHRRKAIYGAQPPELPNGKGQLTKYMNGSDEAKMEELESIFGHSEEFLKSVVCILSEDGYLGSYNPVSLASTLEAAHEVARCTYENHTQWGDKVGLVYGSTTEDVLSGLRLHSMGWKSASCTPEPPGFLGCAPSSGPESLTQSKRWATGILEVLVGSHSPLLAVVTKKLQFRQCWAYITITVWALCSLPELCYATLPAICILTGRSFLPKVTQSDALFPISLFILFNLYSIIEYWQIKLSLREWWNNQRMARINCTSAWLFGLFDVILKLLHLSETVFVVTPKDDHGSSGDEAKDRGRLTFDSSLLFLPPTTLLLLNLAALGAGIPMLTSGDISLVGEMVCSAWVVASFFPFAKGLVRKGRYGLPWSTIFKSGVIASFIVHVCRYIA
>gnl_Aquco_v3.1_Aqcoe4G209800.1
MVMANSISSSLPLQEKISCKSTIKRALSLIILFLYICLICYRIQTQKGHGTIWWFALFCESWFAFMWALNVSNNWNPVKYITYPEHLLKSFDDLPQVDIFVTTADPVLEPPIITVNTVLSLLALEYPTNKLACYVSDDAASCITFYSLVEAAKFAKLWVPYCKKYNVQVRAPFKYFSEDENNAANPLAPEFQQEWQNMKIEYGKFATKVEAAAQNPITCNATGEFATFSKIERRNHPSIVKVIWENKKNVADEVPHLIYLSREKRPEHPHHFKAGAMNVLTRVSGVMTNAPFMLNVDCDMFANNPEIVLHAMCLHLGVKRERECAFVQCPQLFYGGIEDDPFGNQMVVWQNYLLHGFAGIQGPNYCGTGCFHRRKATYGLSPDEAEFQSEKHVFSTDTKNQEVLKQRFGGSKELMGSAEQLFSKMNKRSDLPSNLLSSLKAALEVSECSYESNTQWGTEVGWVYGSTTEDVLTGQRIHAKGWSTVLSTPDPVPFLGCAPSAGPIINIQLKRWATGLLEIFFSKKNPIFATLFGDLWFRQCLAYISICMWGIGPIPELIYSILPAYSLLSNISFLPKASEPAILVIMLHFILRNIYALSEYLGSGLSVLSWWNNQRMYMISALSGRLFGILAIVLKLMGLSETVFEVTPKDQNPSGDHESEADPGRFTFDDSPMFVPGTALVIIHMVALLEGLVRFNSLESIDLSELGIPEIIASVWVLLNFLPFVKGLYRKGKYGIPSSVIYKSVALTGVFVQFCMWRSWKY
>gnl_Aquco_v3.1_Aqcoe4G151300.1
MEEPVAFIEEMLFTGYHQMMQRYKERTTLAMGSKKKEAIRAKFGCSAQVVKSASQTLFGSHEKLNCPNDITRSLKIATQVADCSYESDTLWGTKIGWLYGSTAEDVLTGLQIHARGWRSAYLSPERSAFLGCAPFAGPAVMTQQKRWATGLLEVLFSKNSPILATIKANLKFRQCLSYLYINIWGLRSIPELCYVVLPAYCLLPNTYIFPKVSENAFWIAISLVAIYNLTTLSEYLHCGFSVKVWWNNQRMSRITATTAWLFGVLSVVLKLIGQSDTVFEITRKDQGDDGTNTNPGQFTFDDSPVFVPGTALVLLHVTALVLWSLGIHSHGQTALGAGLGEVICSLLVLLNFLPFLLGFFGKGSYGIHSLINNLYISGFGGTLRSLLQKGFHGLRFVGESLIGFFVTRMFSRTE
>gnl_Aquco_v3.1_Aqcoe4G209900.1
MANPITLPLHERILRKNKLKRATELVIFFLLLSLLIYRLRLLHAHGFVWLLAFFCESWFTFIWILIMNAKWNPIDNKTYPDRLRTRIHELPPVDLFVTTADPVLEPPIITVNTVLSLLALDYPANKLACYVSDDGASPVTFYSLVEALKFAKLWIPFCKKYNIQTRAPFQYFSSKEFETARDVSSKFHKDIIYVKEEYAQLCRKIETAEKNSTQFAFTKEFSAFSKVERRNHQSIVKVIWENKDNLADGVPHLVYVAREKQPNYPHHYKAGAMNVLVRVSGVMTNSPFMLNVDCDMFANNAQVVLHAMCLLLGSENEREIAYVQCPQHFYGGIKDDPFGASSLIVLQEYIVPGVGGIQGPFYGGTGCFHRRNVIYGLSPDDAKIQGKNYLSHGKQEEEAIRAKFGCSAQLVKSASQTLLGSHEKLNCPNDITRSLKIATQVADCSYESDTLWGTKIGWLYGSTAEDVLTGLQIHARGWRSAYLSPERSAFLGCAPFAGPAVMTQQKRWATGLLEILFCKNSPIIATIKANLKFRQCLSYLYINIWGLRSIPELCYVVLPAYCLLTNTYIFPKVSENAFWIPISLVVIYNLTTLSEYLHCGFSVKVWWNNQRMSRITATTAWLFGVLSVVLKLIGLSDTVFEITRKDQGDDGTNTNPGQFTFDDSPVFVPGTALVLLHVTALVLWTLGIQSPGQSALGAGLGEVICSLLVLLNFLPFLIGFFGKGSYGIPLSTICKSVASVGLFIHFCRRASTN
>gnl_Aquco_v3.1_Aqcoe1012s0001.1
MTNSPFMLNVDCDMFANNAQVVLHAMCLLLGSENEQEIAYVQCPQHFYGGIKDDPFGASSLIVLQEYIVPGVGGILGPFYGGTSCFHRRNVIYGLSPNEAKIQGKKYLGVGKQEEEAIKANFGCSTELVKSASQTLLGSQEKLNCPNDIFRSLKIATQVADCNYESDTLWGTKIGWLYGSTTEDVLTGLQIHARGWRSAYLSPEQSAFLGCAPFAGPAVMTQQKRWATGLLEILFSKNSPILATIKANLKFRQCSYCLLTNTYIFPKVSEHAFWIPISLVVVYNLNTLSEYLHCGLSVKVWWNNQRMSRITATTPWLFGILSVLLKLIRSECTWSGPGEVICSLLVLLNFLPFLKGFSGKGSYGIPLSTICKSVALVGFFIQFCRRSSMN
>gnl_Arath_TAIR10_AT2G32540.1
MAESSSPLPPLCERISHKSYFLRAVDLTILGLLLSLLLYRILHVNQKDTVWIVAFLCETCFTFVWLLITNIKWSPADYKTYPERLDERVHELPPVDMFVTTADPVREPPLIVVNTVLSLLAVNYPANKLACYVSDDGCSPLTYFSLKEASKFAKIWVPFCKKYNVRVRAPFMYFRNSPEAAEGSEFSKDWEMTKREYEKLSQKVEDATGSSHWLDAEDDFEAFLNTKSNDHSTIVKVVWENKGGVGDEKEVPHVVYISREKRPNHFHHYKAGAMNFLVRVSGLMTNAPYMLNVDCDMYVNEADVVRQAMCIFLQKSMDSNHCAFVQYPQDFYDSNVGELTVLQLYLGRGIAGIQGPQYAGSGCFHTRRVMYGLSLDDLGDDGSLSSIATRKYLAEESLTREFGNSKEMVKSVVDALQRKPFPQKNLKDSLETAQEMGHCHYEYQTSWGKNIGWLYDSTTEDVNTSIGIHSRGWTSSYIFPDPPAFLGCMPQGGPEVMVQQRRWATGLLEILFNKQSPLIGMFCRKIRFRQSLAYLYVFSWGLRSIPELFYCLLPAYCLLHNSALFPKGVYLGIIITLVGIHCLYTLWEFMNLGFSIQSWYVTQSFGRIKTTCSWLFSVLDVILKLLGISKTVFIVTKKTMPETKSGSGSKKSQREVDCPNQDSGKFEFDGSLYFLPGTFIVLVNLAALAGCLVGLQSRGGGGSGLAEACGCILVVILFLPFLKGMFEKGKYGIPFSTLSKAAFLAALFVVLSVGN
>gnl_Arath_TAIR10_AT2G32530.1
MADSSSSLPPLCEKISYKNYFLRVVDLTILGFLFSLLLYRILLMNQNNSVWVVAFLCESFFSFIWLLITSIKWSPASYKSYPERLDERVHDLPSVDMFVTTADPVREPPILVANTLLSLLAVNYPANKLACYVSDDGCSPLTYFSLKEASKFAKIWVPFCKKYNIKVRAPFRYFLNPPAATESSEFSKDWEITKREYEKLSRRVEDATGDSHWLDAEDDFEDFSNTKPNDHSTIVKVVWENKGGVGVENEVPHFVYISREKRPNYLHHYKAGAMNFLVRVSGLMTNAPYMLNVDCDMYANEADVVRQAMCIFLQKSMNSNHCAFVQFPQEFYDSNADELTVLQSYLGRGIAGIQGPTYAGSGCFHTRRVMYGLSIDDLEDDGSLSSLATRKYLAEENLAREFGNSNEMVTSVVEALQRKPNPQNTLANSLEAAQEVGHCHFEYQTSWGKTIGWLYESTAEDANTSIGIHSRGWTSSYISPKPPAFLGAMPPGGPEAMLQQRRWATGLLEVLFNKQSPLIGMFCRKIRFRQSLAYLYIFTWGLRSIPELIYCLLPAYCLLHNAALFPKGVYLGIVVTLVGMHCLYSLWEFMSLGFSVQSWFASQSFWRIKTTCSWLFSIPDIILKLLGISKTVFIVTKKTMPKTMSGSGSEKSQREVDCPNQDSGKFEFDGSLYFLPGTFILLVNLAALAGCSVGLQRHRGGGSGLAEACGCILVVILFLPFLKGMFEKGKYGIPWSTLSKAAFLAVLFVVFSVGN
>gnl_Arath_TAIR10_AT2G32610.1
MADSSFSLPPLCERISYTNYFLRAVYLTVLGLFFSLLLHRIRHTSEYDNVWLVAFFCESCFFLVCLLITCLKWSPADTKPFPDRLDERVHDLPSVDMFVPTADPVREPPIMVVDTVLSLLAVNYPANKLACYVSDDGCSPLTYFSLKEASKFAKIWVPFCKKYNTRVRAPSRYFLKPISVATEDYEFNRDWEKTKREYEKLRRKVEDATGDSHMLDVEDDFEAFSNTKPNDHSTLVKVVWENKGGVGDEKEIPHIIYISREKRPNYVHNQKCGAMNFLARVSGLMTNAPYILNVDCDMYANDADVVRQAMCILLQESLNMKHCAFVQFRQEFYDSSTELIVVLQSHLGRGIAGIQGPIYIGSGCVHTRRVMYGLSPDDFEVDGSLSSVATREFLVKDSLARRFGNSKEMMKSVVDAIQRNPNPQNILTNSIEAAREVGHCQYEYQTSWGNTIGWLYDSVAEDLNTSIGIHSRGWTSSYISPDTPAFLGSMPAGVPEALLQQRRWATGWIEILFNKQSPLRGLFSKKIRFRQRLAYLCIITCLRSIPELIYCLLPAYCLLHNSTLFPKGLYLGITVTLVGIHCLYTLWEFMSLGYSVQSWLVSQSVWRIVATSSWLFSIFDITLKLLGISETVFIITKKTVAGTKSALGSGPSQGEDVGPNSDLFKFEFDGSLCFLPGTFIVLVNIAALAVFSVGLQRSSYSHEGGGSGLAEACGCVLVMMLFLPFLMGLFKKGKYGTPLSTLSIAGFLAVLFVVFSV
>gnl_Arath_TAIR10_AT2G32620.1
MADSSCSLPPLYENISYKSYILRAVDLTILGLLFSLLLHRILYMSQNGIIWLVAFLCESCFSFVWLLSTCTKWSPAETKPYPDRLDERVYDLPSVDMFVPTADPVREPPIMVVNTVLSLLAVNYPANKLACYVSDDGCSPLTYFSLKEASKFAKIWVPFCKKYNLKVRAPFRYFLNPFAATEGSEFSRDWEMTKREYEKLCRKVEDATGDSHLLGTDNELEAFSNTKPNDHSTIIKVVWENKGGVGDEKEVPHIVYISREKRPNYLHHYKAGAMNFLARVSGLMTNAPYMLNVDCDMYANEADVVRQAMCIFLQKSQNQNHCAFVQFPQEFYDSNTIKLTVIKSYMGRGIAGIQGPINVGSGCFHSRRVMYGLSPDELEDNGSLSSVATRELLAEDSLSSGFGNSKEMVTSVVEALQRKPNPQNILTNSIEAAQEVGHCDYESQTSWGKTIGWLYDSMSEDMNTSIGIHSRGWTSSYIAPDPPAFLGSMPPGGLEAMIQQRRWATGSIEVLFNKQSPLLGLFCRKLRFRQRVAYLCVSICVRSIPELIYCLLPAYCLLHNSALFPKGLCLGITMLLAGMHCLYTLWEFMCLGHSIQSWYVSQSFWRIVATSSWLFSIFDIILKLLGLSKNVFLVSKKTMPVETMSGSGIGPSQREDDGPNSGKTEFDGSLYFLPGTFIVLVNLAALVGVFVGLQRSSYSHGGGGSGLGEACACILVVMLFFPFLKGLFAKGKYGIPLSTLSKAGFLAVSFVVFSVGN
>gnl_Arath_TAIR10_AT4G15320.1
MADSSSSLLPLCERISHKSYILRIVDLTILVLLFSLLWYRILHMCENNTIWLVAFLCESCFSFMWLIITCIKWSPAEDKPYPNRLDERVHDLPSVDMFVPTADPVREPPIIVVNTVLSLLAVNYPANKLACYVSDDGCSPLTYFSLKEASKFVKIWAPFCKKYNVRVRAPFRYFLNPLVATDDSVFSKDWKMMKIYKVFYYVYFCINMKREYVKLCRKVEDATGDSHWLDADDDFEAFSNTKPNDHSTIVKVLLKLFLKTTVRVFVQFSKVMYILKLIIVVWENKGGVGDEKEVPHLVYISREKRPNYLHHYKTGAMNFLVNDFYLTHLSFFDILIYLKINVNDCRAVSFCYYDKNMMSLIYNFKQLRVSGLMTNAPYMLNVDCDMYANEPDVVRQAMCVFLQNSKNSNHCAFVQFPQNFYDSYTNELVVLQHYMKRGVAGIQGPIYIGSGCFHTRRVMYGLSSDDLEDDGSLSSVASREFLSEDSLVRKYGSSKELVKSVVDALQRKSNPQKSLANLVEAAQEVGHCHYEYQTSWGNLGWLYDSVAEDTNTSIGIHLRGWTSSFISPDPPAFLGSTPSVGPEAIVQHRRWATGSIEVLFNKQSPLIGFRRKIKFRQRLAYFWVLMCIRSIPELVYCLLPAYCLLNNSALFPKGPCLGIIVTLVGMHCLYTLWQFMILGFSVKSCWLFSIQDIILKLLGISKIGFIVAKKNMPETRSGYESKSKPSQGEDDGLKLELAGFLVRLQRSSYSHGGGGGSALAETCGCAMIVFGENDGSQEGLELPKLNSKRGISSIVEKTFVACILPFVRNHKVNEKKNHHINIDRPNLL
>gnl_Arath_TAIR10_AT4G15290.1
MADSSSSLHPLCERISHKSYVLRAVDLTILGLLYSLLLYRILHISENDNVWLLAFFCESCFSLVWLIFTCLKWSPAEDIPYINTLNERVHDLPSLDMFVPTADTVRESPIITVNTVLSLLAVNYPANKLACYVSDDGCSPLTYFSLKEASKFVKIWAPFCKKYNVRVRAPFRYFLNPLVATDDSVFSKDWKMMKREYVKLCRKVEDATGDSHWLDADDDFEAFSNTKPNDHSTIVKVVWENKGGVGDEKEVPHLVYISREKRPNYLHHYKTGAMNFLLRVSGLMTNAPYTLNVDCDMYANEPDVVRQAMCVFLQNSKNSNHCAFVQFPQKFYDSYTNELAVLQSILGRGVAGIQGPFYIGTGCFHTRRVMYGLSSDDLEDNGNISQVATREFLAEDSLVRKYGNSKELVKSVVDALQRKSNPQKSLANLIEAAQEVGHCHYEYQTSWGNLGWMYDSVAEDINTSVGIHLRGWTSSFISPDPPAFIGSTPTLGLEAIVQQRRWATGAIEVLFNKQSPFMGMFHGKIKFRQRLAYFWALMCLRSIPELIYCLLPAYCLLHDSALFPKGPCLCTIVTLVGMHCLYSLWQFMSLGFSVQSWYVVQSLWRIIATSSWLFSIQDIILKLLGISQIGFVIAKKTIPETKSVYESKPSQGEDDVPKLNLGKFEFDSSGLFIPGTFIMLVNLAALAGYLVRLQRSSCSHGGGGSGLAEACGCILVVMLFLPFLKGLFEHGKYSIPLSTLSKAAFLTVLFVFFCVGK
>gnl_Carpa_v0.4_evm.model.supercontig_10.104
MEKTRCMLPLCEKIYEKNTIKRCVDLTLLLLLLSLLLYRLQNIKNHGVAWLLAFLCESYFTFLWFLTTTIKWTPAHHKTYLQNLDQRVGEFPGVDMFVTTADPELEPPIITINTVLSLVAVNYPANKLCLYVSDDGCSPLIYYSLIQTIPFAKLWIPFCKKYNLQVRAPFKHFSTSNSPCLSQPFSAHQADQFQQEWERMKMEYEQLCWKLEAAAEKGFPPDFDEDLAIFSGIQRQNHPTIVKVIWENKEGVVDGLPHLIYISREKRPNHPHNYKAGAMNVLTRVSGLMTNAPFMLNVDCDMFVNNPEIVRLAMCLLLGSTSEIDCAFVQSPQLFHDSPENELLVMQKAFMPGLEGSQGPVYQGSGCFHRRKVIYGLWPDDVQIGGENSLSSPINEKLGEDRLSNEFGESKEFVKSVVEALKGKTNCSNNLLNFLEEAHRLGDSTYEYGTGWGKNFGWIYGSITEDVNTGLKIHEKGWKSIYLCPEPPAFLGCAPKDVPRAMSQQKRWITGLLEILASKNNPILGVVNKKLHVRQCLTYLWLLSWGLRSIFELSYVFLPAFCLIINSNFLPKVDDIAMCIPVSILVIYILYTISEYLNLGMSIRCWLINQNMSRIIKTSAWLFGIYDVVLKLLGVSNTIFVVTKKDISSISSIEDSDATKFTFDESIYFVPGTTILLVHLMALSTQLLRLGGVIGDDGNGSGVGEVICSLWVVQTFWPFLNGFFEKGKYGIPSSTICKSIALTSFFFYLSKKCI
>gnl_Elagu_v2.0_p5_sc00271.V1.gene83
MATLHNLPLQERLPIKNTFQRVSSLLILTLLFSLLLYRLTSLHSHGPIWLIAFLCESWFTFVWVLYMNGKWNPVKYKTYPERLLKRSDIDLPAVDIFVTTADPKLEPPIITANTVLSLLAVEYPAHKLACYVSDDAGSPITFYSLLEASKFAKLWVPFCKKYNVRVRAPFVYFSSEPQASQALSQEFMDDWRYMKNKYEELSRRIDDAASHYKDDELADFSNIERGNHPSLIKARVSGVMTNAPFMLNVDCDMFANNPEVILHGMCLLLGFDNEVSTGFVQAPQQFYGALKDDPFGNQLVVLQGITGVGFGGIQGPFYGGTGCFHRRKILYGSAPGLAGVSKHDDLSDKEPQRIYGDSRELMESASRIISGKIRESSCNNNLSSRVEVAKRVASCSYEFNTCWGKQVSDYIELNLPE
>gnl_Eucgr_v2.0_Eucgr.K00781.1
MFVTTADPQLEPPIITVNTVLSLMAVDYPAHKLACYVSDDGCSPLTFYSLMEAAKFAKLWVPFCKKYNIQLRAPFRYFARNSTTSSGEDCSLEFQQARDTMKDEYEKLRRKIEDASLGSVPSNLSGEFVAFSNTERKNHPTIIKIMLENKGGSPDELPHLIYISREKQPKHPHHYKAGAMNVLTRVSGLMTNAPLMLNVDCDMYANNPQIVLHALCLLLGTKYERDCAFVQCLQYFYDGAKDDPFGNQLVVRNEYLGQGIVGIQGPYYEGTGCFHRRKVIYGSWPEDMKTEKKSLISNGELTKVESLNGFGISKQFINSVAHALQGNSDNPKDLWSSLEAAYQVSSCTYEYNTDRGKEIGWMYGSTTEDILTGLAIHTKGWRSLCCLPNPPAFLGCAPSGGPASMTQQKRWATGLLEILVSKRSPIYGTLFMNLHFRQCLAYLWLLTRALRSIPEFLYALLPAYCIMTNSHFLPKVRRK
>gnl_Eucgr_v2.0_Eucgr.K00778.1
MVTELPPVDVFVTTADPQLEPPIITVNTVLSLMAVDYPAHKLACYVSDDGCSPLTFYSLMEAAKFAKLWVPFCKKYNIQLRAPFRYFAGDVTTLSGEDCSWEFQQARDTMKDEYEKLSRKIEDASQGSVPFDLTGEFAAFSNTERSNHPSIIKIILENKEGHPDALPHLIYISREKRPKQPHHYKAGAMNVLTRVSGLMTNAPFMLNVDCDMHANNPQIVLHALCLLLGTKRERDCAYVQCPQIFYDGLKDDPFGNQMVVLFEYMGRGIVGIQGPFYSGTGCFHRRKVIYGSWPDDMKTENSGLTSNGELTKENLLNEFGSSKQFINSAAQALQGNSNHLEDLSSSLETVHQVASCTYEYDTDWGQKIGWMYGSTTEDILTGLAIQTKGWKSVYCSPNPPAFLGCAPSGGPASMTQQKRWATGLLEVLVSKKNPIYGTLFVQLHFRQCLAYLWLLIRALRSIPEFLYALIPAYCIMTNSHFLPKGQEPASVIPAAIFVIYNLYCLHEYFMTNLSILEWWNNHRMQQITSTCAWSFGFLSVVLKLLGLSETVFEVTKKEQSASSDSSSAELGRFTFDGSPVFVPGTTLLLVHLTAVLTMLLGLRPQASNDNGSGLGEVVCTVWQVLCFWPFFRGLFGKGKYGIPSTTIMKGAILASVVVYLCRITSTS
>gnl_Eucgr_v2.0_Eucgr.K00782.1
MAIQSTSTPLYEKISLKNDGKRAVEIFILFLLVSLLTYRLVHLEDHGLEWQVALACESWFTFVWILVISTKWSPVSYKTYPHRILQRVSELPPVDVFVTTADPQLEPPIIIVNTVLSLMAVDYPAHKLACYVSDDGCSLLTFYSLMEAAKFAKLWVPFCKKYNIQLRAPFRYFAGDSTILSGEDCSLEFQQARDTMKDEYDKLSGKIEDASQGSVPSNFTGEFAAFSNTERKNHPTIIKIILENKGGHADELPHLIYISREKRPKHPHHYKAGAMNVLTRISGLMTNAPLMLNVDCDMYANNPQIVLHALCLLLGTKYERYCAFVQCPQYFYDGAKDDPFGNQLVVLQEYLVRGIVGIQGPVYGGTGCFHRRKVIYGSWPEDMKTEKKILTSNGELTKEKSLNGFGSSKQFIDSAAHALQGNPDHPKDLSSSLEVACQVASCTYEYNTDWGKKVGWMYGSTAEDILTGVAIHTKGWRSLYCSPNPPAFLGCAPSGGPASMTQQKRWATGLLEVLLSKRSPIYGTLFMHLHFRQCLAYLWVLIWALRSIPEFLYALLPAYCIMTNSHFLPKGQEPAIIISAAIFIIYNLYCLYEYFAIGLSIHAWWNNQRIQRITSTCAWSFGVLSVVLKLLGLSETVFEVTKKDQSTSSDSTNAELGRFTFDESPIFVPGTALLLVHLIATFTMLLGLRPQASRSSGSGMGEVICTMWVVLCFWPFFRGLFGKGKYGIPSTTIMKGAIVATIIAYLFRFTPTDWFEVRIDNRRYLYEIRHPYQWLEITLLFTKSTCFSRLRTIRWTCLDDPAKKTGHRQCLHTYGS
>gnl_Eucgr_v2.0_Eucgr.K00779.1
MAIQSTSTPLYEKISLKNDAKRAVEIFILFLLVSLLAYRLIHLEDHGLEWQVALACESWFTFVWILVISTKWNPVSYKTYPHRILKRVSELPPVDMFVTTADPQLEPPIITVNTVLSLMAVDYPAHKLACYVSDDGCSPLTYYSLMEAAKFAKLWVPFCKKYDIQLRAPFRYFAGDSTTSSGEDCSLEFQQARDTMKDEYEKLSRKIEDASLGSVPSNVTGEFVAFSNTQRKNHPTIIKIMLENKGGHPDELPHLIYISREKRPKHPHHYKAGAMNVLTRVSGLMTNAPLMLNVDCDMYANNPQIVYHALCLLLGTKYERDCAFVQCPQYFYDGAKDDPFGNQLVVLFEYLGRGIVGIQGPVYGGTGCFHRRKVIYGSWAKDMKTEKKSLTSNGELTMVESLKGFGSSKQFINSVAYALQGNSDNPKDLWSSLEAAYQVTNCTYEYNTDWGKEVGWMYGSTTEDVLTGLAIHSKGWRSLYCSPDPPAFLGCAPSGGPASMTQQKRWATGLLEVLMSKRSPIYGTLFMHLHFRQCLAYLWIVIWALRSIPEFLYALLPAYCIMTNSHFLPKGKEPAIIIPATIFVIYNLYCLYEYLAVGLSIRAWWNNQRMQRMTSACAWSFGVLSVVLKLLGLSETVFEVTKKDQSTSSDSTSAELGRFTFDESPVFVPGTTLLLVHLIALFTMSLGLRPQASGSSGSGLGEVICTVWVVMYFWPFFRGLFGRGKYGIPSTTIMKGAILATFFAYLFRFMPTGW
>gnl_Manes_v6.1_Manes.13G069300.1
MGRGFDGIQGPLYGGTGCFHRRKVIYGLCPDELAGQAKTLTSVTANLGDKEMLKIFGNSTEFIKSAAQALQGNTNAPKTISNLVAAAYQVAGCGYEYGTSWGTEVGWQYGSTTEDVLTGLTIHSRGWKSVYCNPEPPPFLGCAPSAGLATLTQQKRWATGLLEILISRKSPIVATFTAKLQFRQCLAYVMILVWALRSIPELCYVLLPAFCIITNSNFLPKVDEPATYGYVGVFLIYNIYTILEYLETGLSLRAWWNRQRMSIITSTSAWLFATLSVILKILGISETVFEITQKDESSSIDDSDAGRFTFDGSPIFVPGTTIVLLQILALVMALLSAGDRHCESRFGEVLCSFLVVMYFWPFLKGLFGRGKYGIPLSTICKSAVLSFSFVELCKRAY
>gnl_Manes_v6.1_Manes.13G068600.1
MYFSSDKSMLLSDKSPEFHPEFQAMKDEYEGLSRKIQEAAKKGIPSCDLISDLDVFSNIERRNHPTIIKIIWENKECDSHGLPHLIYVSREKRLKHPHHYKAGAMNILTRVSGLMTNAPFMLNVDCDMFANNPKIVGHAMCLLLGSRKEVEAGFVQSPQIFYDGLKDDPFGNQLVVMQKVLFTL
>gnl_Medtr_Mt4.0v1_Medtr2g087950.1
MANQNPLPLYDKFLLKYTFSRVMDSFTLLFLLLLLGYRILYINNYPFPWLVAFLCESWFTFIWVVTMSTKWTPAYTITHLDRLLLREHELPALDLFVTTADPGLEPPIITVNTVLSLLALDYPANKLACYVSDDGCSPLTFYALVEASKFAKLWVPFCKKYNVQVRAPFRYFCDENAVSNIEESPEFYQEWLRMKEEYGYLKSKIENASQNPLPLVGEFAIFSSTNHKNHSTIIKVIWENKENLLDALPHIIYISREKKLDHPHQYKAGAMNVLTRVSGMMTNAPFILNLDCDMHVNNPKIALHALCILLDSKGEKEVAFVQCPQQFYDGLKDDPFGNQLVALFVYLGGGFGGLQGMLYAGTNCFHRRKVIYGLSPDHDDIQNRKKGDDVVNEMEVVFGTSKRFIESATHALEGKTFTRIDNLCNTLETAKKVASCTYEYGTAWGKQVGWIYGSTSEDVLTGLDIHTRGWRSEMCSPDPLAFMGCSPQDNIVSMIQQKRWASGLFDILLSKHNPFLGFLYGKLQFREALGYFWILSWALRSVPEICYAALPAYCILTNSNFLPEKLWIHAALFVTYNISTISESLKTGLSIRTWWNNQKMMRITTMSAWFFGFLAILLKLLRISEPVFEITQKIDQSSNNGRFSFNESPIFLPSTTILFVQLTALATSLFGWATRVGSGLGYGPGEVFCSAYLVACYLPFFKGLFGTGKHGIPLSIIFKSVMLIVESTNPELNRETEKNFVELFLEDLKVREAKALKKQRHVNVVVLESKKIVIQEWERRD
>gnl_Medtr_Mt4.0v1_Medtr2g087960.1
MVNQENLLLYEKIWIKRTLQRAIDLLILLLLFSLLCYRIFFIISNKTFTIPWFLAFSCESWFTYTWIILLNTKWSPAVTKTYPNRLLQRLPENELPCVDLFVTTADPVLEPPIITLNTVLSLLALDYPANKLACYVSDDGCSVFTFYGLLEASKFAKFWVPFCKKYNIQVRAPFRYFSQVTNSDDDSAEFKQEWLKMKDMYDNLSHKIEDVTRNSTSFQFEGEYAVFLNTEKRNHPSIVKVILENYDSLSDGLPHLIYISREKRPKYEHNYKAGAMNVLTRVSGLMTNAPFMLNVDCDMVVNNPKIIQHAMCILMDSKNGKDVAFVQCFQQFYDGIKDDPFGNQWVASFEYIIKGMGGLQGPFYGGTNTFHRRNAIYGLYPDEIQYGRKGKITEKMLIQQFGSSKEFVKSVTHAFEGSGNSIDGISPSNLLDKAIQVSDCGYEYGTSWGKQMCWLYGSISEDVPTGLNMQRKGWRSECCTPEPTAFMGCAPGGLLTTMIQQKRWSSGLTVVFFSKHSPVMCTLFGKIQFRAGLSYCWLTNWGLRSVFEVSYAALVAYCIITNTSIFPKGLGLWIPLTLFVIYTIHTLQEYLSKGLSLRFWWNNQRMITMRSTSVWFIGFLSAMLKLLGISDTIFEVTQKESPTSGVIGDDANAGRFTFDESPAFVVGTTILLVQLTALVVKILGVQLVVHSGNGCGLGELMCSVYLVVCYWPFLKGLFARGKYGIPLSTIFKSALLTFIFVHFSRIAVVS
>gnl_Medtr_Mt4.0v1_Medtr2g087900.1
MVMENKTSLPLYEKIWVKHTFSRVMDSFTLLLLFLLLAYRVSSYNNHNFSCFVAFLCESWFTITWITTMSTKWTPAHTKTFLDRLLLRVSDSELPALDMFVTTADPVLEPPIITVNTVLSLLALDYPANKLACYVSDDGCSTLTFYALVEAAKFAEIWVPFCKKYNVQCRAPFRYFCDEAMANNNDLPQFKHDWLKMKEEYEQLSSKIENAAQKSIPCQLMGEFAVFSQTQARNHPTIIRVIRENKGISDVMPHIIYISREKRPKQPHHHKAGAMNVLTRVSGLMTNAPFMLNLDCDMYVNNSKIVLHALCILLDSKGEKEVAFAQCPQRFYDAVKDDAYGNQLVALPMYIGSGFAGLQGIIYAGTNCFHRRKVMYGLSPPNEIQNAKKGQGFTNGTFLSEKETMQKFGTSKGFVESATHILEGITSDLHKSLDLEAASKVASCDYEYNTAWGKQVGWLYGSTSEDVLTGLKFHTKGWRSELCSPDPIAFMGCSPQDNLGQMAQHKRWSTGLLDIFLSKHCPIFGTLFGKLQFRECLSYIWITNWALRSIPEICYALLPAYCIITNSSFLPNKELSMWIPTTLFVIYNVSNLIEHVKSGLSIRTWWNNQRMGRITTMNSCFLGFLTIILKNLRISDTNFEITKKEQVPSNESTNENAGRFIFNESLIFLPGTTILLVQLIAIFTSWLGWKPLIKSGADGYGAGEVFCSAYVVLCYLPFLKGLFGKGKYGIPLSTICKSMVLALLFVHLCGTTIAN
>gnl_Medtr_Mt4.0v1_Medtr2g087980.1
MANQENLPLYEKIWIKRTFQRAIDILILLLLFSLLCYRINVTFTIPWFLAFSCESWFTYTWIILLNTKWSPAVNKTYPNRLLQRVHELPRVDLFVTTADPVLEPPIITLNTVLSLLALDYPANKLACYVSDDGCSVFTFYGLLEASKFAKFWVPFCKKYNVQVRAPFRYFSQVTNSDDDSAEFKQEWLKMKDMYDNLSHKIEDVTRNSASFQFEGEFAVFSNTEKRNHPSIIKVILDGLSDGLPHLIYISREKRPKYEHNYKAGAMNVLTRVSGLMTNAPFMLNVDCDMVVNNPKIMQHAICILVDSKSGKDVAFVQCFQKFYDGIKDDPFGNQWVAAFEYMIGGMAGLQGPYYGGSNTFHRRYAIYGFYPNEIQHGNKAKLAENILIQQFGSSKKFVKSATQVMEGNDYSTHGNSPSNFIEEAIKVSDCEYEYGTCWGKQMGWLYGSISEDVPTGLNMQRKGWRSECCTPEPTAFTGCAPGGLLTTMIQQKRWSSGLTVVFFSKHSPVMGTLFGKIQFRAGLSYCWLTNWGLRSVFEVSYAALVAYCIITNTSIFPEGAGLWIPLTLFVIYTMHTLQEYKLKGFSLRYWWNNQRMVTIRSTSVWFIGFLSAMLKLMGISDTIFEVTQKESPTSGAAEDDANAGRFTFDESPAFVVGTTILLVQLTALVIKILGVQLEDHSGNECGIGELMCSVYLVICYWPFLKGLFARGKYGIALSTIFKSALFALIFVHFCRITCIS
>gnl_Medtr_Mt4.0v1_Medtr4g050000.1
MANPNSLPLYEKYWYKHNYKRVLDSLILILLLLLLGYRVMYVNNYSIPWFIALICETWFTLSWIFTISTQWSPAFIKTNPDRLLQSVQELPAVDLFVTTADDELEPAIITINTVLSLLALDYPSHKLACYVSDDGCSPLIFYALHKASKFAKHWVPFCKKYNVQIRAPFRYFCDDNDCTTNDEEFRQEWLQMKDLYENLSHKIDVDPKSIPSLLEEEFAVFSNTNRTNHPAIIKVIWENKEMAEDGLPHLIYISREKRPKQPHHFKAGAMNVLTRVSGLITNAPFMLNVDCDMFVNNPNIVMHALCILLDSKGEKEVAFAQCPQQFYATLKDDPFGNQMAILYKYLGAGLAGLQGIFYGGTNCFHRRKVIYGLSPDDVEKGNNLSEVELKQKFGTSKELMKSVGHALEDRTYSASDISVNKAVEEAIHVASYGYEYGTGWGKQVGWMYGTMTEDILTGLTIHKKGWRSELCTPDPIAFTGCAPIDGPTCMAQHKRWATGMLEIFFSKHCPVFGAIFDKLSFRQFLAYMWIMNWGFSPVAQVCYACLVAYCIITNSYFLPKDWGMYIPTAIFGIYKVYTLYEYLASGLSIKAWWNNQRMSRITPMNAGFCGFITVLLKLLGISNTVFDITKKELPPSRDDRHDKNAGRYTFNESLVFLPGTTILLLQLTAIFIKLFGFQPQGLSRNYECGLAEMLISVYLIICYWPFLRGLFETGKFGIPLSTICKGATLTCIFVCLSRRTISG
>gnl_Musac_v1_GSMUA_Achr9T08770_001
MLPLQERVPLKNSLQKLSDVLVLSLLLSLLAYRLISLHRHARIWLIAFTCESWFTFVWLLYMNAKWTRATYKTFPQHLSEIYHDLPAVDVFVTTADPTLEPPIVTANTVLSLLAVDYPFHKLSCYVSDDAASPITFYSLVESAKFAKLWVPFCKKHNVRVRAPSVYFSTEPQPSHSPSSDYMREWRRIKDEYEELIRRIETANEDQILPRVADGSKDFLKTERRDHPSMVESFLFGKVIWENKEGSEDGFPHLIYVAREKKPKQSHQYKAGAMNVLTRVSGVMTNAPFMLNVDCDMFANNPEVVLHGMCLLLGVDDEVFSGFAQAPQQFYGALKDDPFGNQLVVLLKKILPGLQGLQGPFYTGTGCFHRRKVIYGSPPGPPSIEKRGNLSCEELEMIYGNSLEFVESALQITSGYGKGLPANLSSRVEAAKKVADCAYEVNTSWGREIGWVYGSITEDILTGLRIHSMGWRSISMTPEPPAFLGCAPTGGPASLTQFKRWATGLLEILLSRRSPILAVMEEKLMLRQCLAYLLILVWPLRSVFELCYALLPAYCLLADSAFLPKASELGFLVPMALFLIYNVYTLTEYFQYGLSIRAWWNNQRMQRIYAQTSWLLGFFSALLKIMGFSETIFEVTRKDQPKPTDVTGADDPGRFTFDSSPVFVSGTAVMLINLTALVVGSMRVLWQAEAGEIGPGIGEFVCSAWVLLSFWPFVRGLVGRGSYGIPWSVICKAAVPVCFFLQMCRNA
>gnl_Nelnu_v1.0_NNU_005012-RA
MKLVGWFCKRSRTGMTRARHSNGMEISNIGHLKDQKTVIMANLISLPLQERIPRNNILQRATDIIIFFLFLSLLSYRFLTLSNHGVAWLLAFLCESWFTLCWVLTINSNWNPVEYRTYPERLLQRVGEVPSVDMFVTTADPLLEPPIITVNTVLSLLAVDYPAHKLACYVSDDGASLLTFYSLVEASKFAKLWVPFCKKYSIRVRAPFVYFSTEIDESLDLSPDFRDEWKTMKNEYKQLRRRIEEAVQKNYIAGDLTGDFAAFSKIDPKNHPSIVKVIWENKENLPDGLPHLIYVSREKRPVHPHHFKAGAMNVLTRVSGVMTNSPFILNVDCDMFVNNPQTILHAMCLLLGFEQEKESGFVQFPQIFYRSLKDDPFGNNQFIVFWKFIMPGIVGIQGPFYGGTGCFHRRKVIYGLSPDEATIQGAMETTFGNSVHFMKSVPQILSGIKDKTDCQPADLSSTEEAANEVASCVYEYNTSWGERVGWVYGSATEDVLTGLRIHSKGWRSGYCTPDPPAFLGDTPSGGPAILTQQKRWATGLLEILVSNYNPILGVIKGKLLIRQCLVYLSVIIWPLRALPELCYALLPPYCILTTTYFLPTPWAHAGSWFGXGEICCSIWMVLSFWPFVKGLFKKGVYGIPSSTLYKSVALSSLFVHLSLLKLKDSS
>gnl_Nelnu_v1.0_NNU_005014-RA
MANLISLPLQERIPRNNILQRATDIIIFFLFLSLLSYRFLTLSNHGVAWLLAFLCESWFTLCWVLTINSNWNPVEYRTYPERLLQRVGEVPSVDMFVTTADPLLEPPIITVNTVLSLLAVDYPAHKLACYVSDDGASLLTFYSLVEASKFAKLWVPFCKKYSIRVRAPFVYFSTEIDESLDLSPDFRDEWKTMKNEYKQLRRRIEEAVQKNYIAGDLTGDFAAFSKIDPKNHPSIVKVIWENKENLPDGLPHLIYVSREKRPVHPHHFKAGAMNVLTRVSGVMTNSPFILNVDCDMFVNNPQTILHAMCLLLGFEQEKESGFVQFPQIFYRSLKDDPFGNNQFIVFWKFIMPGIVGIQGPFYGGTGCFHRRKVIYGLSPDEATIQGAMETTFGNSVHFMKSVPQILSGIKDKTDCQPADLSSTEEAANEVASCVYEYNTSWGERVGWVYGSATEDVLTGLRIHSKGWRSGYCTPDPPAFLGDTPSGGPAILTQQKRWATGLLEILVSNYNPILGVIKGKLLIRQCLVYLSVIIWPLRALPELCYALLPPYCILTTTLYNLSYYLRCGLSIRSWWNNQRMTRITSATSRLFSVLVVILKFLGLSETVFEITPKHQDSSVDTSAGELTFDKSPIFVPGTTLLLLHMTALAVGLLRILLQPWAHAGSWFGLGEICCSIWMVLSFWPFVKGLFKKGVYGIPSSTLYKSVALSSLFVHLSLWASSN
>gnl_Nelnu_v1.0_NNU_024098-RA
MANPISLPLQQRIPRKNILQRVKDLIIFLLLLSLLLYRFLTLRNHGVPWLLAFLCESWFTFIWVLNMNIKWNQFEYRTYPERLLQRQEQLSHSSCCNELISMSCLNRGVELLPPVDIFVTTADPVLEPPIITVNTVLSLLALDYPANKLACYISDDGASPLTFFALVEASKFAKLWVPFCKKYDIRVRAPSVYFSGKPEASPVDLSSDFGGDWKRMKIEYEQLKQRIEEVVESPIPCDLAGEFAAFSKIDRRNHPSIVKVIWENKGNLPDGLPHLVYVSREKRPKHPHHNKAGAMNVLPSYLHIYEQTRVSGVMTNSPFMLNVDCDMFANDPQTVLHAVCLLFGFQQEKESAYVQFPQAFYGTLKDDPFGNQLVVLQEFAGRGIAGIQGPLYAGTGCFHRRKVIYGLSPDEADINLGRKLSRLLLNEKSLKANFGNSVEFMKSASEILAGVKEKMDDPPALDDSTTLEAAIQVASCGYERDTYWGTKVGWVYGSTTEDVLTGLKIHSKGWNSVYMTPDPPAFLGSAPSGGPACMTQQKRWATGLFEVLFNNYSPILPFRTTRLMFRQRLAYLYLNVWSIRSVPELCYALLPSYAIFANKQFLPTVSEAAFFLPVALFITFNLYTLSEFLRCGLTIRAWWNNQRMARIISATAWLFGLLGVILKLLGLSETTFEITRKDQDTPNDSDTEVDAGVFTFDESPIFVPGTALLLVHMTALAVGLXRVQSWLNINGSAGYGLGEIICSIWVVLSFLPFLKGLFRKGIYGIPTSTIYKSAALALLFVHLSLGASKN
>gnl_Orysa_v7.0_LOC_Os10g20090.1
MEAAARGNKKLQERVPIRRTAWRLADLAILFLLLALLLHRVLHDSGAPWRRAALACEAWFTFMWLLNVNAKWSPVRFDTFPENLAERIDELPAVDMFVTTADPVLEPPLVTVNTVLSLLALDYPAAGEKLACYVSDDGCSPLTCYALREAARFARTWVPFCRRHGVAVRAPFRYFSSTPEFGPADGKFLEDWTFMKSEYEKLVHRIEDADEPSLLRHGGGEFAEFLDVERGNHPTIIKVLWDNNRSRTGDGFPRLIYVSREKSPNLHHHYKAGAMNALTRVSALMTNAPFMLNLDCDMFVNNPRVVLHAMCLLLGFDDEISCAFVQTPQKFYGALKDDPFGNQLEVSLMKVGRGIAGLQGIFYCGTGCFHRRKVIYGMRTGREGTTGYSSNKELHSKFGSSNNFKESARDVIYGNLSTEPIVDISSCVDVAKEVAACNYEIGTCWGQEVGWVYGSLTEDVLTGQRIHAAGWRSTLMEIEPPAFMGCAPNGGPACLTQLKRWASGFLEILISRNNPILTTTFKSLQFRQCLAYLHSYVWPVRAPFELCYALLGPYCLLSNQSFLPKTSEDGFYIALALFIAYNTYMFMEFIECGQSARACWNNHRMQRITSASAWLLAFLTVILKTLGFSETVFEVTRKDKSTSDGDSNTDEPEPGRFTFDESTVFIPVTALAMLSVIAIAVGAWRVVLVTTEGLPGGPGISEFISCGWLVLCFMPLLRGLVGSGRYGIPWSIKMKACLLVAIFLLFCKRN
>gnl_Orysa_v7.0_LOC_Os04g35020.1
MAVVAAAAATGSTTRSGGGGGEGTRSGRKKPPPPPLQERVPLGRRAAWAWRLAGLAVLLLLLALLALRLLRHHGGAGGDGGVWRVALVCEAWFAALCALNVSAKWSPVRFVTRPENLVAEGRTPSTTAAEYGELPAVDMLVTTADPALEPPLVTVNTVLSLLALDYPRAGERLACYVSDDGCSPLTCHALREAAGFAAAWVPFCRRYGVAVRAPFRYFSSSSSPESGGPADRKFLDDWTFMKDEYDKLVRRIKNTDERSLLRHGGGEFFAEFLNVERRNHPTIVKTRVSAVMTNAPIMLNMDCDMFVNNPQAVLHAMCLLLGFDDEASSGFVQAPQRFYDALKDDPFGNQMECFFKRFISGVQGVQGAFYAGTGCFHRRKAVYGVPPNFNGAEREDTIGSSSYKELHTRFGNSEELNESARNIIWDLSSKPMVDISSRIEVAKAVSACNYDIGTCWGQEVGWVYGSLTEDILTGQRIHAMGWRSVLMVTEPPAFMGSAPIGGPACLTQFKRWATGQSEIIISRNNPILATMFKRLKFRQCLAYLIVLGWPLRAPFELCYGLLGPYCILTNQSFLPKASEDGFSVPLALFISYNTYNFMEYMACGLSARAWWNNHRMQRIISVSAWTLAFLTVLLKSLGLSETVFEVTGKDKSMSDDDDNTDGADPGRFTFDSLPVFIPVTALAMLNIVAVTVGACRVAFGTAEGVPCAPGIGEFMCCGWLVLCFFPFVRGIVWGKGSYGIPWSVKLKASLLVAMFVTFCKRN
>gnl_Orysa_v7.0_LOC_Os04g35030.1
MAAASGEKEEEEKKLQERAPIRRTAWMLANFVVLFLLLALLVRRATAADAEERGVGGAAWRVAFACEAWFAFVWLLNMNAKWSPARFDTYPENLAGRCGAAHRPRKSSCISGHLDLMRRQCALMQDRRAAGGRHVRDDGGPGARAAGGDGEQGALAARRRLLPGRRRRRRRRRLACYVSDDGCSPVTYYALREAAGFARTWVPFCRRHGVAVRAPFRYFASAPEFGPADRKFLDDWTFMKSEYDKLVRRIEDADETTLLRQGGGEFAEFMDAKRTNHRAIVKVIWDNNSKNRIGEEGGFPHLIYVSREKSPGHHHHYKAGAMNALTRVSAVMTNAPIMLNVDCDMFANDPQVVLHAMCLLLGFDDEISSGFVQVPQSFYGDLKDDPFGNKLEVIYKKLLGGVAGI
>gnl_Phavu_v2.1_Phvul.005G116400.1
MANQEHDLPLYEKVWLKRTLQRVMDTFMLFLLFLLLSNRLFSSNTFTFPCFLAFICESWFTFTWIVILNSKWSPAITVTHPDRLLQRIQELPPVDLFVTTADPVLEPPIITVNTVLSLLALDYPTNKLACYVSDDGCAPLTFYALVEASKFAKHWVPFCKRHNIQVRAPAKYFSDVTINKNEDSLEFRQEWLQMKSNFTYIFLISIPMEVSVLALHVILENKEGLFDGLPYLIYVSREKRPQYNHNYKAGAMNVLTRVSGLMSNAPFMLNVDCDMIVNNPKIVLHALSILMDSQKGKEVAFVQCFQQFIDGIKDDPFGNQLVIEYEYIIRGMAGLQGPLYAGTNTFHRRNTIYGLYPHEIETVIKGKSEENILIQQFGSSKEFIKSATHVVGGSGYSANDITPSNFIEAATQVANCEYECGTFWGNQLGWLYGSISEDVPTGLNIHRKGWRSECCTPDPIAFTGCAPGGLLSTMIQQKRWASGLTVVFFGKHSPLMAMLFDKIQFRTGLSYFWSTNWGLCAAFLVCYVALIAYCMIANTSIFPQGLGLWIAISLFVFYNIHTLLEHLTIGLSITNWWNNQRMCVMRTTTAWFIGFLSAMLKLSGISDTVFEITEKEHTTSGADGNNADAGRFTFDESPVFVVGTTILLVHLAGMVIKLLGLQPSDSGNGSGIGEFICSTYLIVCYFPYLKGLFGRGKYGIPLTTICMSSVFALVF
>gnl_Phavu_v2.1_Phvul.005G116450.1
MANQEHDLPLYEKVWLKRTFQRVMDAFMLFLLFLLLSNRLFSSNTFTFPCFLAFICESWFTFTWIVILNSKWSPAITVTHPDRLLQRIQELPPVDLFVTTADPVLESPIITVNTVLSLLALDYPTNKLACYVSDDGCSPLTFYALVEASKFAKLWVPFCKKHNIQVRAPDRYFSDVTINKNEDSLEFRQEWLQMKEMYDNLSHKIEEVTHKTIPLQLDGEFSVFSNTEQRNHPSIIKVILENKEGLFDGLPYLIYVSREKRPQYNHNYKAGAMNVLTRVSGLMSNAPFMLNVDCDMIVNNPKIVLHALCILMDSQKGKEVAFVQCFQQFIDGIKDDPFGNQLVISFEYIIRGMAGLQGPFYGGTNTFHRRNTIYGLYPHEIETVIKGKSEENILIQQFGISKEFIKSAARVVGGSGYSANDITPSNFIEAATQVANCEYECGTFWGNQLGWLYGSISEDVPTGLNIHRKGWRSECCTPDPIAFTGCAPGGLLSTMIQQKRWASGLTVVFFGKHSPLMGMLFGKIQFRAGLSYFWLTNWGLRAAFLVCYVAVIAYCMIANTSIFPQGLGLWIAISLFVFYNIHTLLEHLTIGLSITNWWNNQRMCVMRTTTAWFIGFLSAMLKLSGISDTVFEITEKEHTTSGADGNNADAGRFTFDESPVFVVGTTILLVHLAGMVIKLLGLQPSDSGNGSGIGEFICSTYLIVCYFPYLKGLFGRGKYGIPLTTICMSSVFALVFVQLCRSNIMS
>gnl_Phavu_v2.1_Phvul.005G116551.1
MNAAENSIPLIGEFAIFSNTQLRNHPTIIKVICENQGLSEELPHLVYISREKKKQHPHHYKAGAMNVLTRVSGVMTNAPFILNVDCDMYVHNPKIVLHALCILLDSKGEKEVAFSQCIQQFYDALKDDPFGNQLVAAFLYLGGGLAGLQGIFYVGTNCLHRRKVIYGLSPDHHIQNGKKDHDITNGKFSEKKRIFGSSKGFVESATDALEGKTLAPSNNIWKYVEAAKEVASCEYEYDTAWGKEVGWMYGSTSEDALTGLKIHTKGWRSEVCSPDLIAFMGCSPQDIITVMVQQRRWASGLLDILLSNHCPIFGTLFGKLQFRQCLGYLWVTTWGLRCVPEICYSLLPAYCIINNSTFLPKELGQGIPTTLFVIYNISTVVEYLGTGLSIRTWWNSQRMARITTTNAWFSGFLSIVLKLLRISDTVFEITKKEQSSSNESAKENNGRFIFNESPIFIPGTTILLIQLIALVTKLLGWQPRVRNGHGSGIEEMLCCSYLVVCYWPFFKGLFGKGKYGIPLSTICKSMVLAFLFVYFGKAY
>gnl_Phavu_v2.1_Phvul.005G116300.1
MANQEHDLPLYEKVWLKRTFQRVIDTFILFLLLLLLSNRVFSSNTFTFPCFLLAFICESWFTFNWIVILNSKWSPAITITHPDRLLQRIQELPPVDLFVTTADPVLEPPIITVNTVLSLLALDYPTNKLACYVSDDGCAPLTFYALVEASKFAKHWVPFCKRHNIQVRAPAKYFSDVTIYKNEDSLEFRQEWLQMKEMYDNLSHKIEEVTHKTIPSQLDGEFAVFSNTEQRNHPSIIKVILENKEGLFDGLPYLIYVSREKRPQYNHNYKAGAMNVLTRVSGLMSNAPFMLNVDCDMIVNNPKIVLHALCILMDSQKGKEVAFVQCFQQFIDGIKDDPFGNQMVTAFEYIIQGIGGLQGPFYVGTNTFHRRNTIYGLYPHEIETIIKGKSEENILIQQFGSSKEFIKSAAHVVGGNGYSANDITPSNFIEAATQVANCEYECGTFWGKQLGWLYGSISEDVPTGLNIHRKGWRSECCTPDPIAFTGCAPGGLLSTMIQQKRWASGLTVVFFGKHSPLMAMLFGKIQFRTCLSYFWPTIWGLRGAFLVCYVAVIAYCMIANTSIFPQGLGLWIAISLFVIYNIHTLLEHLTIGLSITNWWNNQRMCVMRTTTACFIGFLSAMLKLSGISDTVFEITEKEHTTSDADGNNADAGRFTFDESPVFVVGTTILLVHLAGMVIKLLGLQPSDSGNGSGIGEFICSTYLIVCYFPYLKGLFGRGKYGIPLTTICMSSVFALVFVQLCRSNIMS
>gnl_Phavu_v2.1_Phvul.005G116200.1
MANQEHDLPLYEKVWLKRTFQRVMDAFMLFLLFLLLSNRLFSSNTFTFPCFLAFICESWFTFTWIVILNSKWSPAITVTHPDRLLKGVSELPRVDLFVTTADPVLEPPIITANTVLSLLALDYPTNKLACYVSDDGSSPLTFYALVEASKFAKFWVPFCKKYKIQQRAPFRYFSSVVTTKSEQSPEFKQEWSRMKDMYDNFSRKIQEVTRKQIPLQLDGELAVFSNTDRRNHPTIIKVILENKDDLSDGLPHLIYISREKKQHQTHNYKAGAMNVLTRVSGLMTNAPFMLNVDCDMVVNNPKIVLHALCILMDSKSGKEVAFVQCFQQFYDGIKDDPFGNQWVTAFEYIIRGMTGLQGPHYSGTNAFHRRNVIYGLYPDEIEIGRKGKLGEKILLMQKLGSSKEFVKSADQALDWKTNFPNDTNLSDFIEAAIQVAGCEYECGTCWGQEVGWVYGSITEDVPTGLNIHRRGWRSESCTPDPIAFTGCAPRGLLTTMIQQKRWASGLTVVFFGKHSSLVGMLFGKIQFRTGVSYFWLTNWGLRAAFLVCYVAVIAYCMIANTSIFPQGLGLWIAISLFVIYNIHTLLEHLTLGLSITYWWNSQRMCVMRTTTVWFIGFLSAMLKLSGISDTVFEITEKEHTTSDADGNNADAGRFTFDESPVFVVGTTILLVHLAGMVIKLLGLQPSDSGNGSGIGEFICSTYLIVCYFPYLKGLFGRGKYGIPLTTIYKSAILAFIFVHFCRK
>gnl_Phavu_v2.1_Phvul.005G116501.1
MANEKNLPLYDKFWVKHTFSRTMDSLTLLLLLLLLGYRIFCHDSYTFPCFVAVICESWFTCFWIFIISTKWSPAFTKTHIDRLLLRVPEAELPAVDLFVTTADPVLEPPIITINTVLSLLALDYPANKLACYVSDDGCSPLNFYALLEASKFAKLWVPFCKNYNIQLRVPFRYFSHNTNPPNTEHSQQFIQDWLRLKKEYESLCSKIMNAATNSIPLIGEFAIFSNTQLRNHPTIIKVICENKGLSDELPHLVYVSREKKKQHPHHYKAGAMNVLTRVSGVMTNAPFILNVDCDMYVHNPKIVLHALCILLDSKGEKEVAFSQCIQQFYDALKDDPFGNQLVATFLYLGGGLAGLQGIFYIGTNCLHRRKVIYGLSPDHHIQNGKKDHDITNGKFSEKKRIFGSSKGFVESATDALEGKTLASNNNIWKYVEAAKEVASCEYEYDTAWGKEVGWMYGSTSEDALTGLKIHTKGWRSEVCSPDLIAFMGCSPQDIITVMVQQRRWVSGLLEILLSNHCPIFGTLFGKLQFRQCLGYLWVTTWGLRSVPEICYSLLPAYCIINNSTFLPKDLGQWIPTTLFVIYNISTFVEYLGTGLSIRTWWNSQRMARITTTNAWFFGLLSIVLKLLRISDIVFEITRKEQSSSNESAKENNGRFIFNESPIFIPGTTILLIQLIALVTKLLGWQPRVRNGHGSGIGEVLCCSYLVVCYWPFFKGLFGKGKYGIPLSTICKSMVLAFLFVYFGKAY
>gnl_Phavu_v2.1_Phvul.005G116700.1
MANQNTLPLYQKVWLKHTFSRAVDSLIFFLLLMLLGYRVFSYHHYSFPWFVAFLCESWFTITWITTISTKWTPAQTITHLNHLLQRVGELPQVDVFVTTADPVLEPPIITVNTVLSLLALDYPANKLACYVSDDGCSPLIYHALVEATKFAKLWVPFCKKYNVQVRAPFRYFSEEATVEKSDFPEFQQEWLKMKEEYEELSCKIQNASQELNACPLVGEYEVFSKTQMRDHPSIIKVLWENKEGLSDGVPNIIYISREKRPQHPHHYKAGAMNVLTRISGLMTNAPYILNVDCDMYVNNPKIAQHALCILLDPKGEKEVAFVQCPQRFYDTVKDDAYGNQLVALPMYIGGGFAGLQGIIYAGTNCFHRRKVLYGLSPDHDIQTAKKDFGFIDGTLSEKKTVQIFGASKGFVESANHALEEMAFTPNHNLFKSLDREAANQISTCDYENSTEWGKQVGWLYGSTSEDVLTGLLMHRKGWRSEVCSPDPMAFMGCSPQDNLGQMAQHKRWSSGLFDIFLSSHCPIFGTLFGKLQFRECLAYIWLTNWALRSVPEISYALLPAYCIITNSSFLPNKELGMWFPVSVFVVYNVGTLSEHLMSGLSARTWWNNQRMGRITTMTSCFLGFLDILLKRLRISDTVFEITKKDQPSSNNENVGRFIFNKSPIFVPGTTILLIQLTALVTALWGWQQLKNDGAYGLGEVFCSAYVVLCYLPLLKGLFGIGKYGIPLSTISKATVLAFFFVQLCRSTITK
>gnl_Phavu_v2.1_Phvul.005G117833.1
MNAATNSIPLIGEFAIFSNTQLRNHPTIIKVICENKGLSDELPHLVYVSREKKKQHPHHYKAGAMNVLTRVSGVMTNAPFILNVDCDMYVHNPKIVLHALCILLDSKGEKEVAFSQCIQQFYDALKDDPFGNQLVATFLYLGGGLAGLQGIFYIGTNCLHRRKVIYGLSPDHHIQNGKKDHDITNGKFSEKKRIFGSSKGFVESATDALEGKTLASNNNIWKYVEAAKEVASCEYEYDTAWGKEVGWMYGSTSEDALTGLKIHTKGWRSEVCSPDLIAFMGCSPQDIITVMVQQRRWVSGLLEILLSNHCPIFGTLFGKLQFRQCLGYLWVTTWGLRSVPEICYSLLPAYCIINNSTFLPKDLGQWIPTTLFVIYNISTFVEYLGTGLSIRTWWNSQRMARITTTNAWFFGLLSIVLKLLRISDIVFEITRKEQSSSNESAKENNGRFIFNESPIFIPGTTILLIQLIALVTKLLGWQPRVRNGHGSGIGEVLCCSYLVVCYWPFFKGLFGKGKYGIPLSTICKSMVLAFLFVYFGKAY
>gnl_Phavu_v2.1_Phvul.011G101500.2
MANQNSFPLYEKHWYKHTYKRVTESLLLILLLLLLGYRVISVNNYSFPWFVAFVCESWFTISWFFTLATQWSPAVIKTYPERLLQSVQDLPPVDLFVTTADSVLEPPIITVNTVLSLLALDYPPHKLACYVSDDGCSPLTFYALQEASKFAKFWVPFCKKYDVQIRAPFRYFSDKLEVSTSNNTPQFKQEWLQMKDMYGDLSRKIELEASQKSNPNYGDFAVFSNTEKTNHPSIIKVIWENKEELEDGLPHLIYISREKRPKHSHHFKAGAMNVLTRVSGLITNAPFMLNVDCDMIVNNPKIVHDALCILLDPKGQKEVAFAQFPQQFYATLKDDPFGNQMAILIKYFATGLAGLQGPFYAGTNCFHRRKVIYGLSPDYVHKAIFSGNSISEEELKQKFGASKEIMKSAGCALEGRRYSPNADNIAQVIDLASQVASCGYEYGTGWGKQVGWIYGSLTEDVLTGLTIHEKGWRSELCTPRPIAFTGFAPGGGPTTMAQQKRWAIGLLEIFLSKHCPIFATLFHKLTFRQCIAYMWIMNWGLRPFFEVCYASLLAHCIITNSNFLPQEHGICIPVAFLVIYKVYTVSVYLAEGLSVKAWWNNQRMSRITPMNAGFCAFLSVLLKKLRISETVFDITKKDLPPTDDAGDDKDAARYTFDESLVFLPGTTILLLQLTAIMIKLLGMQAVVATESKKDCGIGEIFCSVYLIICYWPFLKGLFETGKYRIPMSTIYKSTILTSLFVHLSRNTVAT
>gnl_Phavu_v2.1_Phvul.011G101700.3
MANQKPLLLYEKNWYKQNYKRVTESLLLILLLLLLGYRVISVNNYSFPWFVAFLCESWFTISWFLTLTTQWSPAEIKTYPDRLLQSVQEQELPPVDLFVTTADPLLEPPIITVNTVLSLLALDYPPHKLACYVSDDGCSPLTFYALQEASQFAKFWVPFCKKYDVQVRAPLRYFSCKPEVSTANNTPQFKQEWLQMKDMYDNLSHKIELDASQKSNPCHGEFDIFSNTERTNHPTIIQVIWENKEGLEDGLSHLIYISREKRPNQSHHFKAGAMNVLTRVSGLMTNAPFILNVDCDMIVNNPKVLLHALCILLDSKGEKEVAFAQFPQQFYATLKDDPFGNQMTIFIKYLTAGIAGLQGPFYGGTNCLLRRKVIYGNLPNRMENGNNLSKDELEQKFGDSKEIMKTATHALEGKTYLPNDINISIAVDIAAQVASCGYEHGTSWGKQVGWIYGSITEDKLLGLKIHEKGWRSELCTPNPIAFTGFAPGGGPNAMAQQKRWAIGLLEIFFSKHCPIFGTIFHKLTLRQCLAYMWIINYWGLKPLFEVCYACLLSHSIITNSTFLPMVLPFCCCN
>gnl_Pinta_v2.0_PITA_000027820-RA
MAADLFSDEATDNHSFFIFEPLLRFSDDEVYFFYHRLFGTDWKAANALEFVALFCELFFAYLWVQNQIMTWFFTVRYTDLERLCRRRFNIEPRAPMVYFNSRPHVVNESESSVSWFNIGEWEELKVPTEVQEMFDQLSGNQTIEIGNHPELIKSFNQWVDHLPRLIYVSREKRPGWKHHYKAGALNCLARVSGIITNSPFILNLDCDMYVNNSKALLHAMCFHLDPHIQEEERLSFVQFPQHFSGIDEHDIYDTKMTFTFDVLIRGLDGLQGPIYFGTGCVHRRKALFGSKPRSRHSNGPTGFHQVQKSKISYETLTEMFGDQSPTFLASVVHAIGGGASSAESLNYSTQDILQLISPNYEVNTKWGEEVGWMYGSCTEDILTGYKMHRKGWRSVYCSPHNPAFIGTAPSKLVDVLEQKKRWSKGMLEVFLSKNCPLFGGYANLNFLQRLVYIHICSHALYSIPLMVYGLLPAAGINSGIHSLHRYLWLQLHIELGLEQMVRHLSETVVEQHAHVDDRHTHF
>gnl_Pinta_v2.0_PITA_000063769-RA
MAENADGGYESFPFHNTIEVKGRNRGKLCFLFYLSCIICFFYHRFFGTDWKAANALEFVAIFCELFFAYLWVQNQIMTWFFTVRYTDPERLCRSYGYANLPPVDIFITTMDPWKEPPLILVNTILSVLSVDYPFENICCYVSDDGGSPLNFYAVLKAYEFAEKWVPFCKKFNIEPRVPMVYFSRPALNKSESSVSWFNGEWKELKKKYEKVKLDIRRAMESCGQVPTEVQDMFDQLSGNQTIEIGNHPGLIKSFDQWVDHLPRLIYVSREKRPGWKHHYKAGALNCLARVSGVITNSPFILNLDCDMYVNNSKALLHAMCFHLDPHIQEEDRLSFVQFPQHFSGIDEHDIYGTKMTLTFDVAIRGIDGLQGPIYLGTGCVHRRKALFGSKPRSRHSNEPTEFHQVQKSKISYETLTEMFGESPTFLASVVNAIGGSASSTESLNYSTQDILQLISPNYEVNTKWGEEVGWMYGSSTEDILTGYKMHRKGWRSVYCCPHNPAFIGTAPSKLVDVLEQKKRWSKGLLEVFLSKNCPLFGRYGNLNFLQRLVYIHICSRALYSIPLMVYGLLPTASLILGKHFIPKVFTVEFIPFILIFGCNYILNMVQSKWLGIYRRQWWNNMRMWMIVILTSDVVATFEVLLNLLGLKEDTFLISPKSLHDDENGSASESTAGEGFSFDDDSFIFIIPTVYALFNIWGLINGLVNSMLHGNIMTGELFCVGWVLFNLFPFVRGLFKEEGKAGALGLTTALYSFIIVGTCAFLLLLYNVVSREFYSR
>gnl_Pinta_v2.0_PITA_000017667-RA
MEKQMNGTNLPPLYEKTVEKPKLYRAYACLHLTLMLSFLGYRLLNPLNESYWVWILAFVCEIWFAFEWILDCNMRWLFVEYTTYPDRLASRYAGESASKLPPVDIIITTADPFKEPAISIANTVLSVLAIDYPIEKFSCYVSDDAASPITFYSLVETFRFAKKWVPFCRRFDIETRAPFMYFSKESPQHIETSDSNFLHEWKEMKYEYEGLKRRIMKASEKGGEVVLDSICQNGVDGFAHSSSGVRNHSSVVKVIHENNRDGGGILPDLVYVAREKRPEVHHHYKAGAMNVMARVSGVMTNAPFILNLDCDMFVNNSKAIQHAMCFFLDCKSEGECGFVQFPQLFYQVKKDDISLRVFKGMNGLQGPLYCGTSCFHRRKALYGVPPAADKYNKRDFGSCGKGLRSLFGPSTVLATSTQKIMTDTDQYVIPSSRSSAIDEALKVCSCRYEIGAAWGKEVGWMYGSTNEDVITGFKIHCLGWYSVYCMPETPAFLGSAPENSIDMLIQQKRWACGLLEIFVSKFCPFLGIHRKILVRQRMMYAYFNLLGIWSVVTFCYAVLPAFCLLSGKPFLPAISKPPFAIASALFVSSYGFKLWEHIGAGDSTEEWWNKQRMWLAVCLSSWLFGTFDVVKKLVGLSETVFVVTPKGSVDGDEGGKGDFTFDSSSLFVPPTTVLFINLISIVVRFVGGNYDILTDQFFAEYLCSIWVVLNLWPFVKGLVRKGKRGIPWVVVIKSAALALLLCTASAQIL
>gnl_Pinta_v2.0_PITA_000028660-RA
MENQMMAMNSLPLYEKIVEKPKRCRVYACLHLLLMLSFLGYRVLNPLDESYNIWIVAFACEIWFAFQWILEWNMRWLFVDYKTYPERLVQRYSGESASKLPPVDIIITTADPFKEPPIITANTLLSVLAIDYPVQKFSCYISDDGASTITFYSLVETLKFAKRWVPFCKKFEIETRAPFMYFYRQNPHHSNKSDPKFLKEWQEMKVIYENSGDERDILPHVVYVAREKHPKVDHHYKAGAMNVMARVSGVMTNSPFILNLDCDMFVNNSKVIQHAMCFFLDCKSERDCGFVQFPQLFYRSIKDDPFGNQMKIFLRTLARGMNGLQGAIYCGTGCFHRRKALYGVPPAADQYNNKDVRQVHNHAKAFHDLKASSWSLKGISSIFGPSSAFAASAQTVMRDTQYSVPSPSSAIDEALNVASCRYESNTAWGKEVGWMYGSTVEDVMTGFKIHCLGWLSVFCIPEQAAFLGTAPSNGPDNLVQMRRWVTGLLEIFLSKLCPFLGFDGNIMVRQRMVYAYFTLWGILSVATFFYAILPALCLLSGKSFLPGISNPAFAIAVALLVRCRGSLSTGPDACLGADEV
>gnl_Pinta_v2.0_PITA_000056241-RA
MAEKDGSYQSLPFHSTIEVKGRNRGKLCALFYLSCIIYFFYHRFFGTDWKAANALEFVAVFCELFFAYLWVQNQIMTWFFTVRYTDPERLCRSYGYENLPPVDIFITTVDPWKEPPLILVNTILSVLSVDYPFEKISCYVSDDGGSPLNFYAVLRAYEFAEKWVLFCKRFSIEPRAPMVYFSRPVENESESVRLSGEWEELKQEYEKVKFDISRAMESGQVPTEVQEMFDELSGNQTIEIGNHPGLIKSFDQWVDLPRLIYVSREKRPGWKHHYKAGALNSLARVSGVITNSPFILNLDCDMYVNNSKALLHAMCFHLDPHIQEEDRVSFVQFPQHFSGIDEHDIYGTKMSFTFDVVIRGLDGLQGPVYFGTGCVHRRKALFGSKPRSQSANSHAKPTGFHHQKSKISYETLNETFGENPTFLASVVSAIGVASSESLNYSTKDILQLISTNYEVDTKWGEEVGWMYGSCTEDILTGYKMHRKGWRSVYCCPYNPAFIGTAPSKLGDVLEQRKRWSKGMLEVFLSKNCPLLGGYANLNFLQRLVYIHFCCHALYSLPLMVYGLLPTVSLLLGKHFIPKVLTVEFIPFILIFGCNYILSLVQSKWLGIYRRQWWNNMRMWMIVILTSDVVATFEVLLNLLGLKEDTFLISPKSVDDGNGSASETAGGDFIFDDSSIFIIPTVYALFNISGLMYGLVKSILHGNIMTGELLLVTWILFNLFPFVRGLFRKEGEGGLGLTTTICAYRVVGACSILYSLYNVVSGVFYSR
>gnl_Poptr_v3.0_Potri.002G227300.1
MAKAISSPNLYDKVALKYPIHRAFDITILVLLISLLVYRLLYISNHGFAWLLALLCETCFTFTWVLTVSSKWNPVEYKTYPERLSQKIQELPPVDIFVTTADPVLEPPILTVNTVISLLAVDYPADKLACYVSDDGCSPTTYYSLVEASKFAKLWAPFCKKHNIQVRAPFRYFSSEVPLNNSSEFQQEYNKMKDEYEELASKINDADKKSIERNLSGDFAAFSNIEGKNHPAIIKVVWENKAGISDELPHLIYISREKRPKHPHHYKAGAMNVLTRVSGMMTNAPFMLNLDCDMFVNNPKIVCHAMCLLLGSRNEMESGFVQFPQYFYDGLKDDPYGNQFEVWHKYIGNGIVGIQGPFYGGTGCFHRRKVIYGSCPRDVGIQAKSLTPVHAVATSFLLLKIFGNSKEFVRSAAHALQGKANMSPKILPNLIEAAHEVAGCGYEYGTSWGKEVGWQYGSATEDILTGLKIHARGWRSVLCTPDPRAFLGCAPRVGPISMTQQKRWATGLLEILMSERNPIIATLTARLQFRQCLAYLWILIWGLRSIPEICYAVLPAYCIITNSSFLPKAHEPAMYIHVALFLSYVIYGLLEYLETGLSIRAWWNNQRMARVNATNAWLFGVISVFLKILRISGTVFEVTQKDQSSNNGGDEGRFTFDASPIFVPGTTILLLQLTAFVMGFGGMQLPSVNDASGLGEILCSVLVVMCFWPFVKGLFGKGKYGIPLSTICKSSLLSLSFVYLVTSTSMGQL
>gnl_Poptr_v3.0_Potri.014G155400.1
MTQQKRWATGMLEILISRRSPIIATVTAKLQFRQCLASVPEICYAVLPAYCIDHYQLEFPAQGEQKDLNGPFYVHEPAIYVYVALFLCYVIYTLIEYLETGLSIRAWWNNQRMARINTMNAWLFGVISVILKVLRISDTVFEVTLKDQSSNNDGDEGRFTFDASLIFVPGTAVLLLQLTALIMGFRGMQLSVNDGSGLGGILH
>gnl_Poptr_v3.0_Potri.014G155300.1
MANAISPPNLFQKVVLKYPIHRAFDITIFFLLVSLLVYRLLYLSNHGFAWVLALLCESCFTFIWVVTVSCKWNPVEYKTYPERLSQKAQDLPPVDMFVTSADPVLEPSILTVNTVISLLAVDYPADKLACYVSDDGCSPITYYSLVEASKFAKIWVPFCKKYNIQTRAPFRYFSSELILTGSCNSLEFQQEYNKMKDEYEELASKIKDAVEKSMEWDQIGDFAIFSNIERKNHPTIIKVIRENEAGLSDALPHLIYISREKRPKHPNRYKAGAMNVLTRVSGLITNAPFMLNVDCDMFVNNPQIFLHAMCLLLGSKNERESGFVQCPQYFYDGLKDDPFGNQFVVGHKFMGNGVAGIQGPFYGGTGCFHRRKVIYGSCPDDIGNQAKRLTPVHGGLSYKEQLRIFGDSKEFIRSAAHALQGKENISPKNLPNLVEAAHQVAGCGYEYGTSWGTEVGWQYGSATEDVLTGLMIHARGWRSLLCTPDPRAFLGCAPRGGPISMTQQKRWATGFLEILISRRSPIIATVTAKLQFRQCLAYLSLLTWGLRSIPELCSAVLPAYCTITDSSFLPEVHEPAIYIYMALFLSYVIYTLIEYLETGLSIRAWWNNQRMARINAMNAWLFGFISVILKVLRISDTVFEVTQKDQSSSNDGDEGRFTFDASLLFVPGTTVLLLQLTALIMGFRGMQLSVNDGSGLGERLCSIMVVICFWPFLKGLFAKGKYGIPLSTIFKSAFLALCFVLLAKRA
>gnl_Prupe_v2.1_Prupe.3G214400.1
MANPNSLPLHERFEHKNTLHKVMEFIILFLLLSLLVYRLLSFNNNGFTWLIAFLCELSFTFNWIITINNKWNIVEYKTYPDRLLQRYVTPIMVAEHELPPVDMFVTTADPELEPPIITINTVLSLLALDYPADKLACYVSDDGCSPLTFYSLVEASKFAKLWVPFCKKYDVQVRAPFRYFSNNNTMFSGNKSNEFKREWKTLKDEYEQLSRKVVDAVGTSIPFDLSGDFAVFSDIEGNNHPTIIKVVWENKVGASNGLPHLVYISREKRPKHPHHSKAGAMNVLTRVSGLMTNAPFMLNVDCDMLVNNPNMMFHAMCMLLGSKNETENAFVQFPQTFYDGLKDDPFGNQMTVVWKYAGRGISGIQGPFYLGTGCVHRRKVIYGLSPNDVKGTNGKPELHKTFGNSQEFIKSADDALRGKTKYPDMLSKSMEAAHQVGDCGYEYDTNWGKKVGWMYGSRTEDILTGLSIHKRGWRSIICSPDPPAFQGCAPTGGPASMTQQKRWATGLLEILLSKNCPIFHTIFANLKFRMFLAYFWVFSWALRSVPELCYAALPAYSIITNTHFLPKGQEPTYYIPIALFVLYHVYTLSEYLQTGLSIRAWWNNQRMGRIIPMSAWLFGVVGVILKLSGRSETVFEVTRKDQSTSTDEGTEAGTFTFDKSPVFVPPTTILLVHLTALATALFGLQPPAHDGLRSGPLEVVCSVWLVLCLWPFLKGLFGAGKYGIPSSTIFKSAGFTLLFYTLCTNMCPL
>gnl_Prupe_v2.1_Prupe.3G214200.1
MANSNSSPLYERLEHKNTMHKVMEFIILFLLLSLLVYRLLSFSNHGFAWLVAFLCELWFTLYWVITISSKWSFVEYKTYPDRLLQRVAEHELPPVDMFVTTADSELEPPIITLNTVLSLLAVDYPTDKLACYVSDDGCSPLTFYSLVEASKFAELWVPFCKKYNVQVRAPFRYFNNDAIPSSKNSGEFKQEWKTMKDEYMKLNRKIEDAVGKSIPFDLSEDFSLFSNIERNNHPTIIKVVLDKEEGHSNGLPRLVYISREKRPKHPHHSKAGAMNVLTRVSGLMTNAPLMLNVDCDMFANNPSVVLHAMCILLGSNENQNEIAFAQFPQIFYDGLKDDPFGNQMAVIWKYLGHGIQGIQGVFYAGTGCFHRRQVIYGLSPNNGKLGNQELLKTFGNSKELTNSAADALRGETKCPSMLLKSIEAAAYQVASCEYEYGTNWGRKVGWMYGSTTEDILTGLSIHNRGWKSIICTPDQPAFLGCTPTGGPASMTQQKRWATGLLEVLLSKNCPIFGTVFAHLQFRQCLAYLWIFTWGLRSLPETCYAALPAYSIITNTHIFPKGQELAYYIPIALFVTTNIYNISQYIQSGLSIRAWWNNQKMGRITAMSAWLFGVFGIVLKLSGISETVFEVTKKDQSSSTEKGTEEEDTEAGRFTFDKSPMFVPPTTVLLLHLTALASALFGLQPPAHDGLGSGRLEVAGSVCLVLCLWPFLKGLFGSGKYGIPLSTIFKSAGLTLIWHWRPWTENLIHTSICFQMANSQSLPLCEKTPLKINTLQRAQEIAILFLFICLLVYRLLSLTDHGFVWLLAFLCESWFTFNWVLTLIIQWTPVEYKTYPQNLLQQVPELPAVDMFVTTADAELEPPIITVNTVLSLLAVDYPSHKLACYVSDDGCSPLTLYSLTEASKFAQFWVPFCKKYNIQVRPPFRYFSGNSKLPSDNPVGFLQEWTKMKDEYQKLCQKIEVAVQNLATLDFSGDYVDFADRRNHPTIIKVLSLSVFERLSFQSLIGIKFAQVIWENKERLSNNGVPHLVYVAREKRSDQSHHHKAGAMNVLTRVSGVMTNAPFMLNVDCDMYANNSKIVLHAMCLLLGFKHEKEGAFVQCPQMFYDTLKDDPFGNQLVLPLKTSWPGFAGMQGPLYAGTGCFQRRKVIYGFSLIDSEGNLRDVALDKERFGNSTELIESATHTSSEKIDHPHDLSSAVEAANQVAGSSYEHSTLWGTKVGWVYGSVTEDILTGMKIHARGWKSILCMPDPPGFMGSAPSSSHVMLTQRKRWVTGLLEILFSKNNPIFATLYAKLEFRQCLAYTTVLIWGLNSIPDLCYTILPAYCIITNSHFLPKVKEPALIFFVAVFLMKILYTLRFYLGFGLSIKQWWNHVRMGPSGKIPYVTASLFGVVTLAFKLLGISEVAFEVTQKDQYSSSSDDQEDDVNAGRFTFDESPIFVPATTLLFVHFTALAMGLFGMQPPAHGADGAGLGEMMCCVWVVLCFWPFLKGLFGKGKYGIPMPTIFKSAALALLFMHFCGRIPLPLRR
>gnl_Solly_v2.4_Solyc07g051820.2.1
MAPKTPSSLPLYEINYRKNYISRGIELFILFLLFSLLAYRFLTLKFHGLQWLLALICESWFTFIWILTVSTKWNQVEPKTYPPRLLERTWNFPAVDIFVTTADPVLEPPLITINTVLSLLAVDYPANKLACYVSDDGASIITYYSLVEASKFAKIWIPFCKKYNISLRAPFRYFSGNSSPPQDGSKEFQQDWIRIKDEYKQLCKKIQDASTQEPETCDFAGDFAVFSNIQPKNHPTIIKVILENKEGVADGLPHLVYISREKRPKHPHQFKAGAMNVLTRVSGVMTNAPFMLNVDCDMYANNPQVILHAMCYFLGAKDEIDCGFVQFPQFFYDGLKEDPYGNQLKVLHEYFGRGIGGIQGPFYQGSGCFHRRKVIYGLSPHEKITAGGLKDEYIKKTYGKSEKLSTSIAKTLLEGSHIIEQFNSDSPSSFIDIAHQVGSCGFEYGTAWGQKLGWLYGSVTEDVLTGLFIQSRGWKSAYCLPDPAAFLGCAPTAGPATMIQQKRWATGLFEVLFNTKSPIIGTLFGKLQLRQCMAYLYVQLWALRSIFEVCYAILPAYCLITNSYFLPKANEVSIVIPTSIFIIYNLYGLSEYIRANEPIIAWMNNQRMWRVNAMSAWLFGILSATIKLLGFCETAFEITKKDQDDTNSDIGRFTFDDSPIFVPGIAILLLNLGALFIGVLDFKKGINIEWGLGEVICIMWIVFVFWAFLKGLFAKGKYGIPTSSILKAGALALLLVHLFKFKQ
>gnl_Sorbi_v3.1_Sobic.006G080700.2
MASAKTKLRLQERVPLPRTAWKLADLAVLFLLLALLARRASSLVAAGGAGAAPACTWCWVAALICEAWFTVVWLLNMNAKWNPVRFDTHPERLAERTDELPAVDMFVTTADPKLEPPLVTVNTVLSLLALDYPAGKLSCYVSDDGCSAVTCYALREAAEFAKLWVPFCKKHGVKVRAPFVYFSERGGAAADDDDDVVEFLRAWTSMKNEYEELVRRIENAEEYSLVRRADGEFAEFVGADRRNHPTIIKVLWDSSNQDAAGDGIPSLVYVSREKSPTQNHHFKAGAMNVLTRVSGVVTNAPIMLNVDCDMFANNPQVALHAMCLLLGFDDDVHSGFVQAPQKFYGALKDDPFGNQLQVIFEKVVSGVAGIQGIYYCGTGCFHRRKVMYGVPPDNAAATTTSMKDSPSYKELQNRFGRSNELIESARSIISGDMFRIRTPTVVVPDLTSRIEAAKQVSACSYETGTSWGQEVGWVYGSMTEDVLTGQRIHAAGWRSAILNPDPPAFLGGAPTGGPASLTQYKRWATGLLEILLSRHNPILLSAFKRLDFRQCVAYLVIDVWPVRAPFEVCYALLGPYCIIANHSFLPKVTASEPGFLILLVLFLGYNVYNLGEYKDCRLSVRAWWNNHRMQRIVSSSAWLLAFLTVVLKTLGLSETVFEVTRKEQKSSSDGGADADDADPGRFTFDSSPVFVPPTALTMLSIVAVAVGAWRLVAGAGEEGVSGGSGVGELVCCGWLVLCFWPFVRGLVGGRGSYSIPWSVRLKAALLVAAFVHLSTRK
>gnl_Sorbi_v3.1_Sobic.006G080800.1
MASAKTKLQLQLQERVPLPRTAWKLADLAVLFLLLALLAHRVSSLMVAVGGGGGAAWCCVAALICEAWFTVVWLLNMNAKWNPVRFDTHPERLAERMSDGELPAVDMFVTTADPKLEPPLVTVNTVLSLLALDYPAGKLSCYVSDDGCSAATCYALREAAEFAKLWVPFCMKHGVKVRAPFVYFSERGGAAADDDDAEFLRAWTSMKNEYEELVRRIENAEESLVRRGDGEFAEFVGADRRNHPTIIKVLMWDNSSNDDSKNAAGDGIIPSLIYVSREKRPTQHHYFKAGAMNVLTRVSGVVTNAPIMLNVDCDMFANNPQVALHAMCLLLGFDDELHSGFVQAPQKFYGGLKDDPFGNQMQVIYEKVGFGVAGLQGIFYGGTGCFHRRKVIYGVPPDSTTTIGIKDSPSYKELHKKFGSSKELIESARSIISGDMFRTPTEVVADLTSLIEAAKQVSACSYETGTSWGQEVGWVYGSMTEDVLTGQRIHAAGWRTALLNPDPPAFLGGAPTGGPGSLTQYKRWATGLLEILLSRHNPFLLAAFKRLDLRQCVAYLVIDVWAIRAPFELCYALLGPYCVIANHSFLPKASEPGFVILLALFLGYNVYNLGEYKDCRLSVRAWWNNHRMQRIVSSSAWLLAFLTVVLKTLGLSETVFEVTRKEQQSTSDGGADAVADPGRFTFDSSPVFIPPTALTMLSIVAVVFGAWRLVAGEGEGVPSPSGPGVGEFVCCGWLVLCFWPFVRGLVSKGSYGIPWNVRLKAALLVAAFVHLSTWK
>gnl_Sorbi_v3.1_Sobic.006G080600.2
MAGIKAKLQLQEKVPLPRTAWKLADLAVLFLLLALLAHRVSSLMVTSGSGAAAACTWCWVAALICEAWFTVVWLINMNAKWNPVRFDTHPERLAGRSADELPAVDMFVTTADPKLEPPVVTVNTVLSLMALDYPAGKLTCYVSDDGCSAVTCYALREAAEFAKLWVPFCKKHGVGVRAPFVYFSGGGTAERGGATTDDVAEFMRAWTSMKNEYEELVHRIENAEEESLVRRGDGEFAEFVGADRRNHPTIIKVLSDNQDAAGDGIPSLIYVSREKSPTQPHHFKAGAMNVLTRVSGVVTNAPIVLNVDCDMFANNPQVALHAMCLLMGFDDDVHSGFVQVPQKFYGALKDDPFGNQMQVMFEVDSPSYKELQNRFGRSNELIESARSIISGDMFKAPTTLVADLTSRIEAAKQVSACRYETGTSWGQEVGWVYGSMTEDVLTGQRIHAAGWSLTQYKRWATGLLEILLSRHNPCLVSAFKRLDFRQCVAYLVIDVWPVRAPFELCYALLGPYCLIANHSFLPKASEPSFLIPLALFLGYNAYNLGEYKDCRLSARAWWNNHRMQRIVSSSAWLLAFLTVVLKMLGLSETVFEVTRKEQQSSSDGGAGDGADPAGRFTFDSSPVFVPPTALTVLSIVAIAVGAWRAVVAGAVEGRVPTTGGGPGVGELACCVWLVLCFWPFVRGLVAVGRGSYGIPWSVRLKAALLVAAFVHLSTRN
>gnl_Spipo_v2_Spipo7G0043900
MAAVPAAIFAAYNIYTVAEYLAVGESLRSWWNNQRMRRIGAATAYLFGLLSVAAKLVGLSESAFEITKKEVDAPPAAAAAAEAGRFSFDASPLFLPAAAVALLNSAALPAATWRALWADPGGGGPGLGELVCATWAVLSYFPFIRGLFGKGRYGLPWPTIAKASVSASLFVLFSKWASS
>gnl_Spipo_v2_Spipo7G0044000
MAWFTFVWLLYVNSKWNPVVQITYPERLSKRWEDLPAVDMFLTTANPELEPPMITVNTVLSLLAVDYPPHKLACYVSDDGFSAATYRAVVEAAEFARSWVPFCKKYAVQVRAPLHYFSGEQETSPSISPDFLHDWKEMKSLYQELRRRVEDAHLGGGHIEPIFSQFDREKHPSVIKAIWENKGDLGDGVPHLFYVAREKSPSHHHHFKGGAMNVLFVGRGIEGLQGSFYYGTGCFHRRNAIYGEPPDGPPPGKPSPADLRRRFGSSRRLQSSAADIISGLRKTSLAIDDLVASMQAAVDVARCSYEIHSLWGDQVGWAYGSATEDIQTGLRIQAKGWRSVTLDPQPPAFLGIAPTGGPASLTQTKRWATGALENVVGQHSPLLASVNGKLGPRQCLAYLLLNLWAPRSLPELCYALLTPFSVVANTSFLPAVSTR
>gnl_Theca_v1.1_Thecc1EG002098t1
MADELFVPLYEKIARKNTIQRSLDITLLFLLVSLLGYRLFCLNNHGLPWFIALVCELWFTFNWVLVVNCKWSPVEYKTYPENLERRFPELPNVDMFVTTADPVLEPPIIAVNNVLSLLAADYPADKLACYVSDDGCFPLTFYSLVEASKFAKLWVPFCKKYKIQVRAPFRYFFGDSEPSSTDGNLEFQQDWLKMKAEYEVLARKIEEAARKSVPCDLTGDFAVFCDVERRNHPTIIKIIVDNKEIHSNAVVPNFVYISREKAPKQPHHYKAGAMNVLTRVSGVMTNAPFILNVDCDMFVNNPQVFRHAMCQLLGSKNERETAFVQYPQVFYDGLRDDPYGNQFVVPYQYMCRGIAGIQGPFYGGTGCFHRRKVIYGVWPRDRENEARNCTSINGKSVDDTLLNEFGNSEELINSAVQALKGKKGFPNNLSNSLEAACKVASCSYEYGTSWGTKCGWIYGATAEDLLTGLKIHAKGWNSALHMPELPGFMGCTPSGGPEAMAQQKRWATGLAEILVGKNCPIIATLTAKLQFRMCLAYLWILFWGLRSIPQLCYAALPAYCILANSHFLPKVEEPAIWIPIATFVTYNLHTLREYLKAGLSIRAWWNNLRMGSITATSAYLFGLFAAILKLLRISETVFEVTQKDQSCDGDDPDVTKFTFNESAVFVPGTTLLLVHLISLLCLSSKLPTPVHDMHGVGLGEVFCSLWVVLCFWPFLNGLFERGKYGIPLSTILKSAALALLFVHFCRT
>gnl_Theca_v1.1_Thecc1EG002099t2
QNPNTVNSKPKPLKFSAVPMAKPLSLPLYERVSCKGIMIRRTLDVTVFCLLLSLLAYRLRSLSNQGFTWLLAFLCESWFAFLWLLNLSTRWNPVEYKTYPENLLLRSLELPPIDMFVTTADPVLEPPLVTVNTVLSLLAVDYPAEKLACYVSDDGCSPLTFYSLVEASKFAKLWVPFCKKYSIQIRAPFQYFSAKSLPPVDGLSGFELEWKKMKDEYEHLCRKIEDAVHKLTLGPHSTEYAVFKNIERDNHPSIVKVIFENKEDHSSCLPHLVYVSREKRPNHPHHFKAGAMNVLTRVSGVMTNAPFMLNVDCDMFASNPKIILHAVCLLVGVDDEQECAFVQCPQIFYDALKDDPFGNRMTVPFTIFVGGMAGIQGPPYAGTGCFHRRKAIYGLPPNHDFDIKDCKILEERFGKSTEFSESVAEILFGSGEKHFPCDISSITGSACRVANCSYENNTCWGIEVGLTYGSVTEDVLTGLRIHTMGWKSVLLMPSPPAFMGCAPPGGPVSMTQMKRWGTGLLEVLFSKHSPILSAFSTKLHFRQALAYLQIVMWASRSIPQFCYNMLSAYCITTDSQFLPKVHEPFFYIPVSFSLISNLHSLSQYLQYGESIQAWWNHQRMERIHAVSSMLFACLGMFVKLLGFSETVFEITPKTQSVFNDENDVEKVGRFSFDESPIFIPITALLLVHLTALAIWLLGLQPLARGGDGSGLGEISCSVWVVLNFWPLVRGLFGKGKYGIP
>gnl_Theca_v1.1_Thecc1EG002092t1
MANEFSLALYEKVACKNIIQRALDIALLFLLVSLLFYRLYSLNNHGFVWLLAFFCESWFTFNWFLLVSSKWNPVDFKTYPENLAQRFPELPLVDMFVTTADPVLEPPIITVNTILSLLAVDYPADKLACYLSDDGCSPLTFYSLVEASKFAKLWVPFCKKYKIQVRAPFRYFLDDPISFTSSANSEFRQDWKKMKAEYEHLSLKIEEAGRKSGPWDLTGEFAIFSNVERSNHPTIIKAIGDNKQSSSDGDVPHLVYISREKRPKHAHHYKAGAMNVLTRVSGLITNAPYMLNVDCDMFVNNPQVVRQAMCQLLDSKSEREIAFVQYPQCFYDGPKDDPYGNQLVVLMEYLGRGIAGIQGPCYSGTGCFHRRKVIYGLWPDDSENQGRNHTSINGKLTDNEPLKEFGKSKEFSESVTYALKGKKGFSNNISGSLEAAFQVSRCGYEFGTSWGTKVGWIYGSMTEDVITGLTIHKKGWKSTFPMPNPPAFLGCAPSGGPAAMTQQKRWATGLLEILVSDKSPIFATLTDRLQFRMFLAYFWILSWGLGSIPELCYAALPAYCIIANSHFLPKVQDPAILIPLAIFVIYNLLTLREYLKTGISIRAWWNNMRMGRINAASAYLFGTLSVVLKLLGLSDTVFEVTQKDQSSDGDQTNDTTNFTFDASPIFVPGTTLMLVHLTALLALSLKLRPLVHDVGHVVGLGEVLCSIWVVLCFLPFLKGLFRTGKYGIPSSTIFKSTSLALVFVYLCRTS
>gnl_Vitvi_Genoscope.12X_GSVIVT01030456001
MAKPIPSPLYEKIPQKNTLHRALDLTIFFLLLSLLAYRLLSLKNNGFTWLLAFLCESWFTFIWILNVSTKWNPVSYKTYPERLLQCYRVDELPPVDMFVTTADPMLEPPIITVNTVLSLLAVDYPANKLSCYVSDDGASPLTFYALLEASKFAKLWVPFCKKYGIQTRAPFRYISRELLPSHDNSTEFLQEYRKIMGEYEELRRRIEDATLKSISYEFSTADFVAFSNIKKGSHPTIIKVILENKESRSDGLPHLVYVSREKDPKHPHHYKAGAMNVLTRVSGAMTNAPFMLNVDCDMYANNPLIFHHAMCLLLGSKNEQDCGFVQSPQCFYDGLKDDPFGNQLVVLYKYLGSGIAGLQGPTYSGTGCFHRRKVIYGLWPDGRMEIKGRSGKLTDERIQKTFGNSKEFTTTAARLLSGLSGISHCPYDLLNRVEAAQEVATCSYEYGTSWGTKIGWLYGTTTEDVLTGMRIHARGWKSTDCRPDPPAFLGCAPSGGPAALTQQKRWATGFLEILFSKNSPFIASFTAKLQFRQCLAYVWLISWALRSIPELCYLALPAYCIMAGSHFLPKVQEPAVLIPISLFVSYNFYNLFEYYGAGFSIRACWNNLRMGRITAVTAWLFGFFSVILKLLGLSETVFEVTKKDQSTTPGEGSDNDAGRFTFDGSLIFVPATTLLLVHLMALFTALLGLFDHVGIESRIGEIICSVWVVLCFSPFLEGLFGKGKYGIPTSSISKSVALALLFLACTTTVRK
>gnl_Vitvi_Genoscope.12X_GSVIVT01030458001
MAKPISSPLHEKFPQKNTFHRALDLTIFFLLLSLLAYRLLSLKNNGFTWLLAFLCESWFTFIWILNVSTKWNPVSYKTYPERLLQCYRVDELPPVDMFVTTADPMLEPPIITVNTVLSLLAVDYPANKLSCYVSDDGASPLTFYALLEASKFAKLWVPFCKKYGIQTRAPFRYFSRELLPSHDNSTEFLQEYRKIMDEYEELRRRIEHATLKSISHELSTADFVAFSNIKKGSHPTIIKVILENKESRSDGLPHLVYVSREKDPKHPHHYKAGAMNVLTRVSGAMTNAPFMLNVDCDMYANNPQIFHHAMCLLLGSKNEQDCGFVQSPQCFYDGLKDDPFGNQLVVLYKYLGSGIAGLQGPTYIGTGCFHRRKVIYGLWPDGRMEIKGRSGKLTDERIQKTFGNSKEFTKTAARILSGLSGISHCPYDLLNRVEAAQEVATCSYEYGTSWGTKIGCLYGSTTEDVLTGMRIQARGWKSTDCRPDPPAFLGCAPSGGPAALTQQKRWATGLLEILFSKNSPFIAAFTAKLQFRQCLAYLWFISWALRSIPELCYLALPAYCIMAGSHFLPKVQEPAVLIPISLFVSYNFYTLFEYYGAGFSIRACWNNLRMGRITAVTAWLFGFFSVILKLLGLSETVFEVTKKDQSTTPGEGSDKDAGRFTFDGSLIFVPATTLLLVHLMALVTALLGLFDHVGIESRIGEIICSVWVVLCFSPFLKGLFGKGKYGIPTSSISKSVALALLFLACTTTVRK
>gnl_Vitvi_Genoscope.12X_GSVIVT01030459001
MGFLQEYKKIKERYKELTRKIEDATLNSKPYELGTAEFVAFSNVERRNHPTIIKVILLNKESRSEGLPHLVYVSREKHPNHPHHYKASAMNVLTRVSGVMTNAPFMMNVDCDMYANNPQIFHHEMCLLLGSKNEQECGFVQTPQLFYDGLKDDLFGNQLYMGSGIAGLQGPMYSGTGCFHRRKVIYGLWQDGRMEIKGRSVNTFMNI
>gnl_Vitvi_Genoscope.12X_GSVIVT01030461001
MLEPPIITVNTVLSLLAVDYPANKLSCYVSDDGASPLTFYALLEASKFSKLWVPFCKKYGIQTRAPFRYFSSELVSSNDNSMEFLQEYRKMKERYEELRQKIEDATLKSMSYELSSAEFVAFSNVERENHPTIIKVILENKETRPDGLPHLVYVSREKHPRHPHHYKAGAMNVLTRVSGVMTNAPFMLNVDCDMYAKTSILYKYVGSGIAGLQGPMYGGTGCFHRRKVIYGLWPEGRMEIKGRRKLTDERLEKTFGNSKEFTTTAARILSGLSGISHCPYDLLNRVEAAQQVATCSYEYGTSWGTKIGWLYGTTAEDILTGMRIHAKGWRSTYCQRDPPAFLGCVPSGGPVSLTQRKRWATGLLEVQFSKNSPFIATLTAKLQFRQCLAYMWILSRGRRSIPELGYIALPAYCIMARSHFLPKVQEPAMFDTDISLYHLPLLHYWNTLLGLSKTIFEVTKKDQSTTPVEDNDKDAGRFTFDESLIFVLATTLALLHLVALVAASIGPSHVGIESRIGEVICSVWLVLCFFPFLTGLFGKGKYGIPTSTICKSAALALLFLACIITRERKNDFNMTFTKLDELKIIIKLLS
>gnl_Vitvi_Genoscope.12X_GSVIVT01030462001
MAKPIPSPLYEKIPQKNTLHRASDVTIFFLLLSLLAYRLLSLKNNGFTWLLAFLCESWFTFIWILNLSSKWNPVSYKTYPERLLQCYRVDELPPVDMFVTTADPMLEPPIITVNTVLSLLAVDYPANKLSCYVSDDGASPLTFFALLEASKFAKLWVPFCKKYGIQPRAPFRYFSRELLPSHDNSMEFLQEYRKIKEEYEELRRRIEDATVKSISYELSTADFVAFSNIKKGSHPTIIKVLFFFKKKKVTNLSYNHLVILENKESRSDGLPHLVYVSREKHPKHPHHYKAGAMNVLTRVSGAMTNAPFMLNVDCDMYANNPQIFHHSMCLLLGSKNEQDCGFVQTPQSFYDGLKDDPFGNQFGVLYKYVVSGIAGLQGPNYSGTGCFHRRKVIYGLWPDGRMEFKGRIDERLEKTFGNSKEFTKTAARILSGLSGISDCPYDLSNRVEAAHQIASCSYEYGTNWGTKIGWLYGTTTEDILTGMRIHARGWKSTDCRPDPPAFLGCAPSGGPAALIQQKRWATGLLEVLFSKNSPFIVTFTAKLQFRQCLAYMWIISWGLRPIPELCYLALPAYCIMAGSHFLPNVQDPAVLIPISLFVSYNFHTLLEYWGAGYSIRACWNNLRMWRITAVTSWLFGFLSVILKLLGLSETVFEVTKKDQSTTPGEGSDKDSGRFTFDGSLIFVPATTLLLVHLMALVTALLGLFDLVGIESRIGEIICSVWVVLCFSPFLKGLFGKGKYGIPKSTICKSAALAFLFLACTITVRK
>gnl_Vitvi_Genoscope.12X_GSVIVT01030464001
MKAIQAITLRKLKMQPKSPYHCDLSSEEFVAFSDIERRNHPSIIKVILENKEGLVDGLPHLIYVSREMCPKHPHHYKAGALNVLTRVSGAMTNAPFILNVDCDMYANNSQIVFHAMCLLLGCKNGQDFAFAQSPQIFHDGLKDDPLGNQLVATQKYLGEGISGLQGPYYSGTGCFHRRKFLYGLWPDGCMETGGRSPNCGLRQSFGHSKEFSKTVERILSGLSGKADCPYDLSSSAEAANQVADCGYECGTSWGTKNGWIYGYTSEDVLTGLKIHARGWRSAECKPDPPAFLGCSPSGGPASLTQQKRWVTGLLEILFSKNNPFIATLTAKLQFRQCLAYMYILSWGLRLIPELCYTALPAYCIIANSHFLPKVEGTSLLDTSSSLCHLQPSLST
>gnl_Vitvi_Genoscope.12X_GSVIVT01030467001
MAKPIPSPLYEKIPQKNTLHRASDVTIFFLLLSLLAYRLLSLKNNGFTWLLAFLCESWFTFIWILNLSSKWNPVSYKTYPERLLQCYRVDELPPVDMFVTAADPMLEPPIITVNTVLSLLAVDYPANKLSCYVSDDGASPLTFFALLEASKFAKLWVPFCKKYCIQPRAPFRYFSRELLPSHGNSMEFLQEYRKIKEEYEELRRRIEDETLKSISNELSTAEFVAFSNIKRGSHPTIIKVILENKESRSDGLPHLVYVSREKHPKHPHHYKAGAMNVLTRVSGAMTNAPFMLNVDCDMYANNPQIFHHSMCLLLSSKNEQDCGFVQTPQSFYDGLKDDPFGNQFGVLYKYVASGIAGLQGPHYSGTGCFHRRKVIYGLWPDGRMEFKGRIGKLTDERLEKTFGNSKEFTKTAARILSGLSGVSDCPYDLSNRVEAAHQIASCSYEYGANWGTKIGWLYGTTTEDILTGMRIHARGWKSTDCRPDPPAFLGCAPSGGPAALIQQKRWATGLLEVLFSKNSPFIITFTAKLQFRQCLAYMWILSWGLRPIPELYYLALPAYCIMAGSHFLPNVQDPAVLIPISLFVSYNFHTLLEYWGAGYSIRACWNNLRMWRITAVTAWLFGFLSVILKLLGLSETVFEVTKKDQSTTPGEGSDKDAGRFTFDGSLIFVPATTLLLVHLMALVTALLGLFDHVEIESRIGEIICSVWVVLCFSPFLKGLFGKGKYGIPKSTICKSAALAFLFFACTITVRK
>gnl_Vitvi_Genoscope.12X_GSVIVT01030468001
MAKSIPSPLYEKIPQKNTLHRALDLTIFFLLLSLLAYRLLSLKNNGLTWLVAFLCESWFTFLWVLNLSSKWNPVSYKTYPERLLQCHRVDELPPVDMFVTTADPILEPPIITVNTVLSLLAVDYPANKLSCYVSDDGASPLTFYALLEASKFAKLWVPFCKKYGIQTRAPFRYFSSELVSSHDNSMDFLKEYRKIKEGYQELGRKIEDAALKSMPYELSTAEFVAFSNVERRNHPTIIKVILENKESSSDGLPHLVYVSREKHPKHPHHYKAGAMNVLTRVSGAMTNAPFMLNVDCDMYANNPQIFHHAMCLLLGSKSEQDCGFVQSPQMFYDVVKDDPLGNQMVVLFKYVGSGIAGLQGPLYSGTGCFHRRKVIYGSWPDGRMEIKGRNGKLTDERLEKTFGNSKEFTKTAARILSGLSGISDCPYDLSNRVEAAYQIASCSYEYGTSWGTKIGWLYGTTTEDILTGMRIHARGWKSTDCRPDPPAFLGCAPSDGPAALTQQKRWATGLLEVLFSKNSPPIATFTAKLQFRQCLAYMWIISWGLRPIPELCYLALPAYCIMAGSHFLPKVHEPAVLIPISLFVSYKFHTLFEYYGAGFSIRACLNNLMMGRIITVTSWLFGFLSVILKLLGLLETVFEVTKKDLYTTPGEGSDKDAGGFTFDGSLIFVPATTLLLVHLMALVTALLGLFDHVGIESRIGEIICSVWVVLCFSPFLKGLFGKGKYGIPTSTICKSAALALLFLACTITLDADRFIKGMESVMRRPVHEDVTADVDSEGGSSSDMDFDESEGDSNVAYPYEDKRCAKARCYCTIVLRFLMAGPISLPLYEKLPQKNTVQRVLDVTIFVLLLTLLAYRILSLKSNGFSWFFALLCESWFTFVWVVILSSKWNPVVYRTYPERLLFWIDELPPVDMFVTTADPTLEPPIITVNTVLSLLAFDYPANKLACYVSDDGCSPLTFYALLEASKFAKLWVPFCKKYGIHTRAPFRYFYDEEESPHDNSTEFIREYTKMKDEYEVLRRKIEDATEKSIPCDLSSEEFVAFSDIERRNHPSIIKVILENKEGLVDGLPHLIYVSREKCPKYPHHYKAGALNVLTRVSGAMTNAPFILNVDCDMYANNSQIVFHAMCLLLGCKKGQDFAFAQSPQIFYDGLKDDPLGNQLVATQKYIGEGISGLQGPYYSGTGCFHRRKVLYGLWPDGCMETGGRSKLTDEGLRQSFGHSREFSKTVERILSGLSGKADCPYDLSSSAEAANQVADCGYECGTSWGTKIGWIYGSTSEDVLTGLKIHARGWRSAECKPDPPAFLGCAPSGGPASLTQQKRWVTGLLEILFSKNNPFIATLTAKLQFRQCLAYMYILSWGLRWIPELCYIALPAYCIIANSHFLPKVEEPAFLILAALFAIYNLHSLLEYCRIGLSIRTWWNNQRMGRIITMTAWFFGFLNVILKLLGLFEAVFEVTQKNQSSASGDDNHKDAGRFTFNESPIFVPATTLVLVHLVAMVKALLNLTHGRHESRIGEVICNVWVLLCFLPFLKGLFKKGKYGIPSSTICKSAALAAVFVHLCERVSIA
>FraveV4A2_6g42780.t4
MSHISARSSFSYPIMSDSLPLPLCEKTSVKVPTLQRALEIVILFLFTCLLAYRLFSLTDHGIPWLLAFLCESWFAFNWVLNFITQWTPMDYKTYPNNLLQQVPELPAVDMFVSTADPVLEPPIVTVNTVLSLLAVDYPAHKLACYVSDDGCSPLTLFSLIEASKFARIWVPFCKKYDIQVRAPFRYFCEGESTLPSSHFPPEFLLEWTKVKDEYESLCQKIEGAGDHSVPLDISGDYATFSHKQTNNHPTVIKVIWENKQRLSDGLPHLVYVAREKRPNYPHHYKAGAMNVLTRVSGLMTNAPFMLNVDCDMYASNSKIVLHAMCLLLGFKHEKQGAFVQCPQICYDYLKDDPFGNSMSVTLKTFWPGIAGIQGPLYAGTGCFHRRKVIYGLSLQDSTGHVQGNLDVEALKDRFGNSMELLSSATNILAEKVDHPRDLSSAVEEACKVACCGFEHNTSWGKQVGWIYGSITEDLLTGMKIHARGWKSILCMLDPPGFVGSAPTSVPVMLTQRKRWITGLLEVLFSKNSPIFSTLNAKLEFRMCLAYIWILIWGLHSIPALCYSLLPAYCIMTNSHFLPKIGEPALLMFAALFLGNNLYNLYFYLESGLSITAWWNYQRMGPRSTVLSTTSLLFGTISVVLKLVGISEVVFEVTQKDEYSSSSDDDQNANDANAGKFTFDESPIFVPPTTLLFVHLTALAKSFLGLKLASSAPQVSTGVGEIVCSVWVVISFWPFLRGLFEKGKYGIPLSTILKSGGLAVLFMVCCGKFALPL
>FraveV4A2_6g42800.t1
MNNKWNMVNHKPYPDRLLQRVPKDELPAVDLFVTTADSELEPPIITINTVLSLLAVDYPTNKLACYVSDDGCSPITFYSLMEASKFAKIWVPFCKKYNVQVRAPSRYFTNNSTLSGNNNSSMEFKQEWKRLKDEYEKLSRKIEDAVLKSINPSDMIECDFSVFSNIQRNDHPTIIKVVLENKEAHSNQSVPHLVYISREKRPKHPHHAKAGAMNVLTRVSGLMTNSPYMLNVDCDMFVNSPNIILHAMCMLLGPKNENENAFVQCPQVFYDGLKDDPFGNQMIVLWKYVAQGISGIQGPFYSGTGCVHRRKVIYGLFPNFVKVGETNAKTMMKGKSADEELFHMFGKEFAKSAANALNGKAECPDMLTTTIEAAYQVAGVDYEYGTHWGNKVGWMYGSTTEDVLTGLSIHNKGWRSILYAPKPPAFLGCAPTGGPASMTQQKRWATGLLEILISKNCPIFGTLFANLQFRQCLGYLWILSWGLRSVPELCYAALPAYSIITNSNFLPKDQDPAYYIPLAVFVVYSMYTLSEYLRTGLSIRAWWNNQRMGRITAMSAFFFGVVGVILKLLGISETVFEVTRKEQSTSSDEGTEDTEAGKFTFDQSPIFIPPTAVLLLQLTALATALLGLQLPARDGVGSGSLETMCSVLLVVCLWPFLKGLFGSGKYGIPLSTIFKSAGLVLFIYTLCRY
>FraveV4A2_6g42840.t1
MTNEDDGSFSQNIQRLGFMIKFQLDYVKHHQQNHWVEHRNTLHKVMEFIILVLLMSLLVYRLISFKNHCLSWSIGFLCELWFTFSWVITISNKWNIVDHKPYADRLLQRVPKDELPAVDLFVTTADPELEPPIITINTVLSLLAVDYPTNKLACYVSDDGCSPITFYSLVEASKFAKNWVPFCKKYNVQVRAPFRYFTKNSTLSGNSNNSMEFKQEWKRLKDDYEQLSGKIEDAVCNSINPSDTIECDFSVFLNVQRNNHPTIIKVVWENKEAHSNRAVPHLVYISREKRPKHPHHAKAGAMNVLTRVSGLMTNAPYMLNVDCDMFINNPNIILHAMCMLLGSKNENKNAFVQCPQVFCDGLKDDPFGNQMIVWWKYVGQGFSGIQGPFYSGTGCVHRRKVIYGLSPDYVKVGETIAESMMNGKSADEELQDMFGKEFTKSAADALNGKAECPDMLTETIEAAYQVAGVGYEYGTQWGKKVGCMYGSTTEDILTGLSIHNKGWRSIVYAPDPPAFLGDARAYRWACFNDPTKKVGHRPA
>Maldo_HF_29369
MENPQHLLCEKTPLKINALQKTLEIAILFFFICVLVYRLLSLRDHGFVWLLAFTCESWFAFNWVLTLITQWTPVEYKTYPHNLLQQVSELPPVDMFVTTADAKLEPPIITVNTVLSLLAVDYPTHKLACYVSDDGCSPLTLYSLVEASKFAKLWVPFCKKYHVQVRAPFRYFSDNPILSSYSPSGFLQEWTKMKDEYEKLCQKIEDAVQNLAPLDFSRDNVDFAHIDSRNHPTIIKVIWETKERISNGLPHLVYVARKKRPNHSHHYKAGAMNALTRVSGVMTNAPFMLNVDCDMYANNPKIVLHAMCLLLGFKQEEGAFVQFPQMFYNILKDDPCESKVVEAVKKIWPGLAGIQGPFYAGTGCFHRRKVFYGSSLTDNEGNLTSERLNKGCFGNSPELIRSATQILLEENIDQPDDLSCAVDAAYHVAHSEFEHDTLWGKKVGWVYGSVTEDVLTGMKIHARGWKSILCMPEPPGFLGAAPSTTHVMLIQRKRGITGLLEILFSKNCPIFATLYAKLEFRQCLAYLWILIWGLHSIPDLCYALLPAYCLITNSHFLPKVQEPVLIIFAAVFLIKHLNTLHSNLDSGRSIRAWWNQLTVGPWSKILSLTASLFGVITVVFKLLGISEVTFEVTQKEQNSSSSDQEATYDARFTFDESPIFVPATALLFLHFTALVTAALGLQPPAHGVNGAGLGEMMCSVWVVLCFWPFVKGLFGEGKYGIPMATIVKSAVLALLFMKMLDMITTVGPSLRLLKLIVRCYMRLAQGQKDVDHRKLCLPKRLKDRKVINLIADNPTAMVCMRLACSVSYSDEKGSSDRGGRGGRKQAPGRGGRKRAPGEGCTGPMENPQSLLLCEKTALKINALQKTLEIAILFLFVFVLVYRLLSLRDHGFVWLLAFACESWFAFNWVLILITQWTPVEYKTNPHNLLQHVSELPPVDMFVTTADAKLEPPIITVNTVLSLLAVDYPTHKLACYVSDDGCSPLTLYTLIEASKFAKLWVPFCKKYHVQVRAPFRYFSNNPILSSYNLSGFHQEWTKMKDEYEKLCKKIEDAVRNLAPLDFSRDYVDFARIDSRNHPTIIKVIWDAKERISNGLPHLVYVTREKRPNHSHHYKAGAMNALTRVSGVMTNAPFMLNVDCDMYANNPKIVLHAMCLLLGFKHEKEGAFVQFPQMFYDTLEDDPFGSNVVEAVKKIWPGLAGIQGPIYAGTGCFHRRKVIYGLSLTDNEGNLTSERLNKECFGNSPELIRSATQILLEENIDQLDDLSCAVEIAYQVAGSEYEDDTLWGKKVTNNILFPIVNELRRCFDSVNWADRFSGGLGLWVGIRRCPNGDEDPCKRVEVYLMYARTTRVSGHRTLNYSCYRKRWITGLLEILFSKNCPIFATLYAKLEFRQCLAYLRILIWGLLSVPDLCYALLPAYCIITNSPFLPKVEEPTLIIFAALFLIKHLYTLHSYLDSGRSIRAWWNQLTVGPWSKITTLTASLFGLVTVVFKLLGISEVTFEVTQKEQNSSSSDQEATYDANAGRFTFDGSTIFVPATALLFLQFTALVTAALGLEPPALGVNGAGIGEMMCSVWVVLCFWPFVKGLFGKGKYGIPMVTIVKSAVLALLFMHSCPKNITS
>Maldo_HF_29370
MAANMGPTLHSWGYAMLFSQLIASLPTQVEEPALIMFAAVSLLRNIATLCFYLRSGQSITAWWNFLRMGFTGKISSATSLLLGFVTFLFKLLGISLVTFEVTQKDQPAHSCDYDEVNARSHSPLVSAIDSAGYELVWDATTGSWFTRHRTWRNNVQCLVVIDRLVIGHV
>Maldo_HF_29371
MRRFARPFNTDLVYGSGSIYWGKQIHGHVIRNAIELTALVDLYGKTGCLTSAGYVFKKMVVKEVCTWNAMISALSLNGLFWEAAAVIKSMPFEPDASMLGAILGSCKIHGTAEMGNEVGKKLLELQPQHCGRYVARKAMVDAGIRKISAYNSDMFINNPNIMFHAMCTLLGSENETKNAFAQFLQIFYDRLKDDPFGDQMVVLYRREDRMSKHVSKSIEAAHRVGDREYEYGTKKGGMEVRINNRIYPHLAFQSITKVGSLLFASGPPAFLGCVPTGGPSFMTQLKTWAPGLLEILLSKNCPYLALYLQTSNLGYSWLTSWSFLGSYVVIAELCYAALPAYSIITNTHLLPQVCETVFEVTKDQSSSSDEGSEDTEAGRFAFEKSPIFVPPTTILLVQ
>Maldo_HF_33733
MPHSSPESLLQLLQCFLKHPNQIKQIHSRLFTNGHLLHNQHPKPSASKWMPTLLYNTLIRAHLGFGQPRKTLLLFIHMLAHQAPPNSHTFPPLIKAAAATSSSSSSPRLGSPLHTQVVKRGVLRDPFIQTSFVSFYAELGKLCDARKVFEEMSEPCVVACNAMIDGFGRNGDMGSAVLLFESMPERDVVSWTSVINGFGRNGCFSEGIRFFQIMMNHENVMGCFVKPNEATYVSVLSSCANLGGWGSIYWGKQIHGHVIRNGIELTAFLGTALVDLYGKTGCLNSAGYMYQQVVVKEVCTWNAMISALSLNGKEKEALDLFENMKMERLQPNEVTFVAVLTACARGKLVKFGLELFRSMTNDFGVEPIMEHYGCVVDLLGRAGLFWEATEVIKSMPFEPDASVLGALLGSCKIHGTAELGNEVGEKLLELQPQHCGRYVVLSNINAGKERWDLAAAVRKTMVDAGILKIPAYKLRYTLHKVIEFIILFLLLSLLVHRLLSFNNHGFAWLIAFLCELSFTLNWVITISNKWNIVEYKTYPDRLLQRVSKHELPPVDMFVTTADSKLEPPIITINTVLSLLAVDYPTNKLACYVSDDGCSPLTFYSLSEASKFAMLWVPFCKKYNVQVRAPFRYFSNNNATFSSNDSSEFKQEWTLLKDEYEQLSRKIEDAVGKSIPFDVSQDFAVFSNIERNNHPTIIKVLWENKEDVSDGPPHLIYISREKRPKHPHHSKAGAMNVLTRVSGLMTNAPFMLNVDCDMFVNNPNIMLHAMCTLLGSENETKNAFAQFPQIFYDGLKDDPFGNQMYVGHGIAGIQGPIYAGTGCVHRRKVIYGLSPTDTKTGERYPNIGSGNVEMLKTFGTSEEFTKSAGDALQGNTERVNMSSKSVKAAHRVGECEYEYGTNWGIKVGWRYGSTTEDILTGLSIHNKGWNSIFCTPDPPAFLGCAPTGGPDSMTQQKRWATGLLEILLSKNCPIFGTLFGNLQFRMFLGYFWVLSWGLRCIPELCYAALPAYSIITNTHFLPKGQEPTYYIPIALFVLYHIYTLSEYLQTGLSIRAWWNNQRMGRITVMSAWLFGFISVILKLLGISETAFEVTRKDQSTSSDEGSEDTEAGRFTFDKSPIFVPPTTILLVQLTALATAFLGLRPQDQDELGSGSLEVISSVWLVLCLWPFLKGLFGTGKYGIPLSTISKSMMGVHLSLSILSLKPRRLLSVGCPFANSTLFKLEHISDTSLTIPFCQVIVHEDSLKNGQKMKVGFGRDMGEQKENFSWSGAFGYVARKKRPIHAHHYKADKGLRNAPFMLNVDCDMYANNPKIILHSMCLLLGFKHQKKVHICSVCPNVT
>Malba_012905
MENPQSLLLCEKTALKINALQKTLEIAILFLFVFVLVYRLLSLRDHGFVWLLAFACESWFAFNWVLILITQWTPVEYKTNPHNLLQHVSELPPVDMFVTTADAKLEPPIITVNTVLSLLAVDYPTHKLACYVSDDGCSPLTLYTLIEASKFAKLWVPFCKKYHVQVRAPFRYFSNNPILSSYNLSGFHQEWTKMKDEYEKLCKKIEDAVRNLAPLDFSRDYVDFARIDSRNHPTIIKVIWDAKERISNGLPHLVYVTREKRPNHSHHYKAGAMNALTRVSGVMTNAPFMLNVDCDMYANNPKIVLHAMCLLLGFKHEKEGAFVQFPQMFYDTLEDDPFGSNVVEAVKKIWPGLAGIQGPIYAGTGCFHRRKVIYGLSLTDNEGNLTSERLNEECFGNSPELIRSATQILLEENIDQLDDLSCAVEIAYQVAGSEYEDDTLWGKKVGWVYGSVSEDVLTGMKIHARGWKSILCTPEPPGFLGTGPSTTHVMLIQRKRWITGLLEILFSKNCPIFATLYAKLEFRQCLAYLRILIWGLLSVPDLCYALLPAYCIITNSHFLPKIEEPTLIIFAALFLIKHLYTLHSYLDSGRSIRAWWNQLTVGPWSKITTLTASLFGLVTVVFKLLGISEVIFEVTQKEQYSSSSDQEATYDANAGRFTFDGSTIFVPATALLFLQFTALVTAALGLQPPALGVNGAGIGEMMCSVWVVLCFWPFVKGLFGKGKYGIPMVTIVKSAVLALLFMHSCPKNITS
>Malba_012906
MFVTTADAKLEPPIITVNTVLSLLAVDYPTHKLACYVSDDGCSPLTLYSIIEAPKFAKLWVPFCKKYHVQVRAPFRYFSDNPILSSYSPSGFLQEWTKMKDEYEKLCQKIEDAVQNLAPLDFSRDNVDFAHIDSRNHPTIIKVIWETKERISNGLPHMVYVAREKHPNHSHRYKAGAMNTLTRVSSVLTNAPFMLNVDCDMYANNPKIILHAMCLLLGFKHEKSAFVQFPQMFYNILKDDPCGSKVVEAVKVRTGCFHRRKVIYGSSLTDNEEENIDQPDNLSCAVDAAYHVAHSEFEHDTLWGKKVGWVYGSVTEDVLTGMKIHARGWKSILCMLGPPGFLGAAPSITHVMLIQRKRGITGLLEIFHSSIVFALHSSGHGRVGVATTGSWGEWGGPRGDDV
>Malba_012907
MSAWLFGFIGVILKLLVSHFRASHNYFGGAVNRACYCFVEHAAASSKRVRGSGQLEAISSKWLVLCLRPFLKGLFGTGKYEIPQSTIFFFWFPYPPYQVCWFHATVLHLM
>Malba_012915
MFVTTADAKLEPPIITVNTVLSLLAVDYPTHKLACYVSDDGCSPLTLYSLVEASKFAKLWVPFCKKYHVQVRAPFRYFSDNPILSSYSPSGFLQEWTKMKDEYEKLCQKIEDAVQNLAPLDFSRDNVDFAHIDSRNHPTIIKVIWETKERISNGLPHLVYVAREKRPNHSHHYKAGAMNALTRISGVMTNAPFMLNVDCDMYANNPKIVLHAMCLLLGFKQEKGAFVQFPQMFYNILKDDPCESKVVEAVKKIWPGLAGIQGPFYAGTGCFHRRKVFYGSSLTDNEGNLTSERLNKGCFGNSPELIRSATQILLEENIDQPDDLSCAVDAAYHVAHSEFEHDTLWGKKVGWVYGSVTEDVLTGMKIHARGWKSIICMPEPPGFLGAAPSITHVMLIQRKRGITGLLEILFSKNCPIFATLYAKLEFRQCLAYLWILIWGLHSIPDLCYALLPAYCLITNSHFLPKVQEPALIIFAAVFLIKHLNTLHSNLDSGRSIRAWWNQLTVGPWSKILSLTASLFGVITVVFKLLGISEVTFEVTQKEQNSSSSDQEATYDARFTFDESPIFVPATALLFLHFTALVTAALGLQPPAHGVNGAGLGEMMCSVWVVLCFWPFVKGLFGEGKYGIPMATIVKSAVLALLFMHFCPKNTTS
>Malba_012916
MANPQHLLCEKTPLKINALQKTLEIAILFFFVCVLVYRLLSLRDHGFVWLLAFTCESWFAFSWALTLITQWTPVEYKTYPHNLLQHCRDSLCLKSIEEEELTAQNRRKGKKKGRIYRGKTEKKKKKKRKQKKDDDDEEKERIKKNKSFQFSRLQNGLLRLGVSIG
>Malba_035291
MANQNSLPLHERIELRYTLHKVIEFIILFLLLSLLVHRLLSFNNHGFAWLIAFLCELSFTLNWVITISNKWNIVEYKTYPDRLLQRVSKHELPPVDMFVTTADSKLEPPIITINTVLSLLAVDYPTNKLACYVSDDGCSPLTFYSLSEASKFAKLWVPFCKKYNVQVRAPFRYFSNNNATFSSNDSSEFKQEWTLLKDEYEQLSLKIEDAVGNSIPFDVSQDFAVFSNIERNNHPTIIKGNVFCQPTFDEILAPPLVLWENKEGVSDGLPHLIYISREKRPKHPHHSKAGAMNVLTRVSGLMTNAPFMLNVDCDMFVNNPNIMLHAMCTLLGSENETKNAFAQFPQIYYDGLKDDPFGNQMVVLWKFAGHGIAGIQGPIYAGTGCVHRRKVIYGLSPTDTKTGERYPNIGSGNVEMLKTFGTSEEFTKSAGDALQGNTERENMSSKSIEAAHRVGECEYEYGTNWGIKVGWRYGSTTEDILTGLSIHNKGWNSIFCTPNPPAFLGCAPTAGPDSMTQQKRWATGLLEILLSKNCPIFGTLFGNLQFRMFLFYFWVLSWGLRCIPELCYAALPAYSIITNTHFLPKVSDIYTTSLEYFTVHSSKIFTSWVVINFFC
>Malba_035294
MANQNSLPLHERIELRYTLHKVIEFIILFLLLSLLVHRLLSFNNHGFAWLIAFLCELSFTLNWVITISNKWNIVEYKTYPDRLLQRVSKHELPPVDMFVTTADSKLEPPIITINTVLSLLAVDYPTNKLACYVSDDGCSPLTFYSLSEASKFAKLWVPFCKKYNVQVRAPFRYFSNNNATFSSNDSSEFKQEWTLLKDEYEQLSLKIEDAVGNSIPFDVSQDFAVFSNIERNNHPTIIKVLWENKEDVSDGPPHLIYISREKRPKHPHHSKAGAMNVLTRVSGLMTNAPFMLNVDCDMFVNNPNIMLHAMCTLLGSENETKNAFAQFPQIFYDGLKDDPFGNQMVVLWKFVGHGIAGIQGPTYAGTGCVHRRKVIYGLSPTDTKTGERYPNIGSGNVEMLKTFGTSEEFTKSAGDALQGNTERENMSSKSVEAAHRVGECEYEYGTNWGIKVH
>Malba_045935
MGRITVMSAWLFGFISVILKLVGIAETVFEVTRKDQSTSSDEGSEDTEAGRFTFDKSPIFVPPTTILLVQLTALATAFLGLRPQDQDELGSGSLEVISSVWLVFCLWPFLKGLFGTGKYGIPLSTIFKSVGFTLLFYTLCRN
>Malsi_09g010220
MANQNSLPLHERIELRYTLHKVIEFIILFLLLSLLVHRLLSFNNHGFAWLIAFLCELSFTLNWVITISNKWNIVEYKTYPDRLLQRVSKHELPPVDMFVTTADSKLEPPIITINTVLSLLAVDYPTNKLACYVSDDGCSPLTFYSLSEASKFAMLWVPFCKKYNVQVRAPFRYFSNNNATFSSNDSSEFKQEWTLLKDEYEQLSRKIEDAVGKSIPFDVSQDFAVFSNIERNNHPTIIKGNVFCQPTFDEILAPPLVLWENKEDVSDGPPHLIYISREKRPKHPHHSKAGAMNVLTRVSGLMTNAPFMLNVDCDMFVNNPNIMLHAMCTLLGSENETKNAFAQFPQIFYDGLKDDPFGNQMVVLWKYVGHGIAGIQGPIYAGTGCVHRRKVIYGLSPTDTKTGERYPNIGSGNVEMLKTFGTSEEFTKSAGDALQGNTERVNMSSKSVKAAHRVGECEYEYGTNWGIKRRFQFRVSFHFSISICAYLFFSLLIPFLAKVGWRYGSTTEDILTGLSIHNKGWNSIFCTPDPPAFLGCAPTGGPDSMTQQKRWATGLLEILLSKNCPIFGTLFGNLQFRMFLGYFWVLSWGLRCIPELCYAALPAYSIITNTHFLPKGQEPTYYIPIALFVLYHIYTLSEYLQTGLSIRAWWNNQRMGRITVMSAWLFGFISVILKLLGISETAFEVTRKDQSTSSDEGSEDTEAGRFTFDKSPIFVPPTTILLVQLTALATAFLGLRPQDQDELGSGSLEVISSVWLVLCLWPFLKGLFGTGKYGIPLSTISKSVGFTLLFYTLCRN
>Malsi_17g009260
MTNAPFMPNVDSDMFVNNPNIMFHAMCTLLGSENETNNAFAQFLQIFYDRLKDDPFGDQMVVLYGREDRRSKHVSKSIEAAHRVGDREYEYGTKKGGLEVRINNRIYPHLAFQSITKVGSLLFASGPPAFLGCVPTGGPSFMTQLKTWAPGLLEILLSKNCPYLALYLQTSNLGYSWLTSWSFLGSYVVIAEVCYAALPAYSIITNTHLLPQVCETVFEVTKDQSSSSDEGSEDTEAGRFAFDKSPIFVPPTTILLVQLTVLATALLIMWRPAQKELGSGQLEVISSKWLVLCLRPFLKGLFGTGKYGIPLSAKSVGFTILFYTLCSN
>Malsi_17g009290
MANPQHLLCEKTPLKINALQKTLEIAILFFFVCVLVYRLLSLRDHGFVWLLAFTCESWFAFNWVLTLIIQWTPVEYKTYPHNLLQQVSELPPVDMFVTTADAKLEPPIITVNTVLSLLAVDYPTHKLACYVSDDGCSPLTLYSLVEASKFAKLWVPFCKKYHVQVRAPFRYFSDNPILSSYSPSGFLQEWTKMKDEYEKLCQKIEDAVQNLAPLDFSRDNVDFAHIDSRNHPTIIKVIWEAKERISNGLPHLVYVAREKRPNHSHHYKAGAMNVLTRVSGVMTNAPFMLNVDCDMYANNPKIVLHAMCLLLGFKQEKGAFVQFPQMFYNILKDDPCESKVVEAVKKIWPGLAGIQGPFYAGTGCFHRRKVFYGSSLTDNEGNLTSERLNKGCFGNSPELIRSATQILLEENIDQPDDLSCAVDAAYHVAHSEFEHDTLWGKKVGWVYGSVTEDVLTGMKIHARGWKSIICMPEPPGFLGAAPSTTHVMLIQRKRGITGLLEILFSKNCPIFATLYAKLEFRQCLAYLWILIWGLHSIPDLCYALLPAYCLITNSHFLPKVQEPALIIFAAVFLIKHLNTLHSNLDSGRSIRAWWNQLTVGPWSKILSLTASLFGVITVVFKLLGISEVTFEVTQKEQNSSSSDQEATYDARFTFDESPIFVPATALLFLHFTALVTAALGLQPPAHGVNGAGLGEMMCSVWVVLCFWPFVKGLFGEGKYGIPMATIVKDHGFVWLLAFACESWFAFNWVLILITQWTPVEYKTNPHNLLQHVSELPPVDMFVTTADAKLEPPIITVNTVLSLLAVDYPTHKLACYVSDDGCSPLTLYSLVEASKFAKLWVPFCKKYHVQVRAPFRYFSNNPILSSYNLSGFHQEWTKMKDEYEKFCKKIEDAVRNLAPLDFSRDYVDFARIDSRNHPTIIKVIWDAKERISNGLPHLVYVTREKRPNHSHHYKAGAMNALTRVSGVMTNAPFMLNVDCDMYANNPKIVLHAMCLLLGFKHEKEGAFVQFPQMFYDTLEDDPFGSNVVEAVKKIWPGLAGIQGPIYAGTGCFHRRKVIYGLSLTDNEGNLTSERLNKECFGNSPELIRSATQILLEENIDQLDDLSCAVEIAYQVAGSEYEDDTLWGKKVGWVYGSVSEDVLTGMKIHARGWKSILCTPEPPGFLGTGPSTTHVMLIQRKRWITGLLEILFSKNCPIFATLYAKLEFRQCLAYLRILIWGLLSVPDLCYALLPAYCIITNSHFLPKVEEPTLIIFAALFLIKHLYTLHSYLDSGRSIRAWWNQLTVGPWSKITTLTASLFGLVTVVFKLLGISEVTFEVTQKEQYSSSRDQEATYDANAGRFTFDGSPIFVPATALLFLQFTALVTAALGLEPPALGVNGAGIGEMMCSVWVVLCFWPFVKGLFGKGKYGIPMVTIVKSAVLALLFMHSCPKNITS
>Malsy_09g009040
MANQNSLPLHERIELRYTLHKVIEFIILFLLLSLLVHRLLSFNNHGFAWLIAFLCELSFTLNWVITISNKWNIVEYKTYPDRLLQRVSKHELPPVDTFVTTADSKLEPPIITINTVLSLLAVDYPTNKLACYVSDDGCSPLTFYSLSEASKFAKLWVPFCKKYNVQVRAPFRYFSNNNATFSSNDSSEFKQEWTLLKDEYEQLSRKIEDAVGKSIPFDVSQDFAVFSNIERNNHPTIIKVLLENKEDVSDGPPHLIYISREKRPKHPHHSKAGAMNVLTRVSGLMTNAPFMLNVDCDMFVNNPNIMLHAMCTLLGSENETKNAYAQFPQIFYDGLKDDPFGNQMVVLWKYVGHGIAGIQGPIYAGTGCVHRRKVIYGLSPTDTKTGERYPNIGSGNVEMLKTFGTSEEFTKSAGDALQGNTERVNMSSKSVKAAHRVGECEYEYGTNWGIKVGWRYGSTTEDILTGLSIHNKGWNSIFCTPDPPAFLGCAPTGGPDSMTQQKRWATGLLEILLSKNCPIFGTLFGNLQFRMFLGYFWVLSWGLRCIPELCYAALPAYSIITNTHFLPKGQEPTYYIPIALFVLYHIYTLSEYLQTGLSIRAWWNNQRMGRITVMSAWLFGFISVILKLLGISETVFEVTRKDQSTSSDEGSEDTEAGRFTFDKSPIFVPPTTILLVQLTALATAFLGLRPQDQDELGSGSLEVISSVWLVLCLWPFLKGLFGTGKYGIPLSTISKSMMGVHLSLSILLLKPRRLLSVGCPFAKSTLFKLEHISDTSLTIPFCQVIVHEDSLKNGQKMKVGFGRDMEEQKENFSWSGAFGYVARKKRPIHAHHYKAGAINALMRIICLTKKMLPSIFSNTFGLRNAPFMLNVDCDMYANNPKIILHSMCLLLGFKHQKKVHICSVSPNVT
>Malsy_17g009120
MTNAPFMPNVDSDMFINNPNIMFHAMCTLLGSENETKNAFAQFLQIFYDRLKDDPFGDQMVVLYGREDRMSKHVSKSIEAAHRVGDREYEYGTKKGGMEVRINNRIYPHLAFQSITKVGSLLFASGPPAFLGCVPTGGPSFMTQLKTWAPGLLEILLSKNCPYLALYLQTSNLGYSWLTSWSFLGSYVVIAELCYAALPAYSIITNTHLLPQVCETVFEVTKDQSSSSDEGSEDTEAGRFPFEKSPIFVPPTTILLVHMWRPAQKELGSGQLEVISSKWLVLYMPQAISEGVVWYWEVWNSPIRQFFFGFPYPPYLSPLVSRYCSTPYVAIRVMLLSSLTTSAVLGLHMAANMGPTLHSWGYAMLFSQLIASLPTQVEEPALIMFAAVSLLRNIATLCFYLRSGQSITAWWNFLRMGFTGKISSATSLLLGLVTFLFKLLGISLVTFEVTQKDQPAHSCDYVEVNARSPLVSAIDSAGYELVWDATTGSWFTRHRTWGNNVQCLVVIDRLVID
>Malsy_17g009140
MANPQHLLCEKTPLKINALQKTLEIAILFFFVCVLVYRLLSIRDHGFVWLLAFTCESWFAFNWVLTLITQWTPVEYKTYPHNLMQQVSELPPVDMFVTTADAKLEPPIITVNTVLSLLAVDYPTHKLACYVSDDGCSPLALYSLVEASKFAKLWVPFCKKYHVQVRAPFRYFSDNPILSSYSPSGFLQEWTKMKDEYEKLCQKIEDAVQNLAPLDFSRDNVDFAHIDSRNHPTIIKVIWETKERISNGLPHLVYVAREKRPNHSHHYKAGAMNALTRVSGVMTNAPFMLNVDCDMYANNPKIVLHAMCLLLGFKQEKGAFVQFPQMFYNILKDDPCESKVVEAVKKIWPGLAGIQGPFYAGTGCFHRRKVFYGSSLTDNEGNLTSERLNKGCFGNSPELIRSATQILLEENIDQPDDLSCAVDAAYHVAHSEFEHDTLWGKKVGWVYGSVTEDVLTGMKIHARGWKSILCMPEPPGFLGAAPSTTHVMLIQRKRGITGLLEILFSKNCPIFATLYAKLEFRQCLAYLWILIWGLHSIPDLCYALLPAYCLITNSHFLPKVQEPALIIFAAVFLIKHLNTLHSNLDSGRSIRAWWNQLTVGPWSKILSLTASLFGVITVVFKLLGISEVTFEVTQKEQNSSSSDQEATYDARFTFDESPIFVPATALLFLHFTALVTAALGLQPPAHGVNGAGLGEMMCSVWVVLCFWPFVKGLFGEGKYGIPMATIVKSAPMENPQSLLLCEKTALKINALQKTLEIAILFLFVFVLVYRLLSLRDHGFVWLLAFACESWFAFNWVLILITQWTPVEYKTNPHNLLQHVSELPPVDMFVTTADAKLEPPIITVNTVLSLLAVDYPTHKLACYVSDDGCSPLTLYTLIEASKFAKLWVPFCKKYHVQVRAPFRYFSNNPILSSYNLSGFHQEWTKMKDEYEKLCKKIEDAVRNLAPLDFSRDYVDFARIDSRNHPTIIKVIWDAKERISNGLPHLVYVTREKRPNHSHHYKAGAMNALTRVSGVMTNAPFMLNVDCDMYANNPKIVLHAMCLLLGFKHEKEGAFVQFPQMFYDTLEDDPFGSNVVEAVKKIWPGLAGIQGPIYAGTGCFHRRKVIYGLSLTDNEGNLTSERLNKECFGNSPELIRSATQILLEENIDQLDDLSCAVEIAYQVAGSEYEDDTLWGKKVGWVYGSVSEDVLTGMKIHARGWKSILCTPEPPGFLGTGPSTTHVMLIQRKRWITGLLEILFSKNCPIFATLYAKLEFRQCLAYLRILIWGLLSVPDLCYALLPAYCIITNSHFLPKLLGISEVTFEVTQKEQNSSSSDQEATYDANAGRFTFDGSTIFVPATALLFLQFTALVTAALGLEPPALGVNGAGIGEMMCSVWVVLCFWPFVKGLFGKGKYGIPMVTIVKSAVLALLFMHSCPKNITS
>Maldo_GDDH_09G1072200
LDHPLYTLHKPSHINFLHVFPMANQNSLPLHERIELRYTLHKVIEFIILFLLLSLLVHRLLSFNNHGFAWLIAFLCELSFTLNWVITISNKWNIVEYKTYPDRLLQRVSKHELPPVDMFVTTADSKLEPPIITINTVLSLLAVDYPTNKLACYVSDDGCSPLTFYSLSEASKFAMLWVPFCKKYNVQVRAPFRYFSNNNATFSSNDSSEFKQEWTLLKDEYEQLSRKIEDAVGKSIPFDVSQDFAVFSNIERNNHPTIIKVLWENKEDVSDGPPHLIYISREKRPKHPHHSKAGAMNVLTRVSGLMTNAPFMLNVDCDMFVNNPNIMLHAMCTLLGSENETKNAFAQFPQIFYDGLKDDPFGNQMVVLWKYVGHGIAGIQGPIYAGTGCVHRRKVIYGLSPTDTKTGERYPNIGSGNVEMLKTFGTSEEFTKSAGDALQGNTERVNMSSKSVKAAHRVGECEYEYGTNWGIKVGWRYGSTTEDILTGLSIHNKGWNSIFCTPDPPAFLGCAPTGGPDSMTQQKRWATGLLEILLSKNCPIFGTLFGNLQFRMFLGYFWVLSWGLRCIPELCYAALPAYSIITNTHFLPKGQEPTYYIPIALFVLYHIYTLSEYLQTGLSIRAWWNNQRMGRITVMSAWLFGFISVILKLLGISETAFEVTRKDQSTSSDEGSEDTEAGRFTFDKSPIFVPPTTILLVQLTALATAFLGLRPQDQDELGSGSLEVISSVWLVLCLWPFLKGLFGTGKYGIPLSTISKSVGFTLLFYTLCRN
>Maldo_GDDH_17G1099400
MFWYHEFSGLMTNAPFMPNVDSDMFINNPNIMFHAMCTLLGSENETKNAFAQFLQIFYDRLKDDPFGDQMVVLYGREDRMSKHVSKSIEAAHRVGDREYEYGTKKGGMEVRINNRIYPHLAFQSITKVGSLLFASGPPAFLGCVPTGGPSFMTQLKTWAPGLLEILLSKNCPYLALYLQTSNLGYSWLTSWSFLGSYVVIAELCYAALPAYSIITNTHLLPQVCETVFEVTKDQSSSSDEGSEDTEAGRFPFEKSPIFVPPTTILLVQ
>Maldo_GDDH_17G1099500
MENPQHLLCEKTPLKINALQKTLEIAILFFFICVLVYRLLSLRDHGFVWLLAFTCESWFAFNWVLTLITQWTPVEYKTYPHNLLQQVSELPPVDMFVTTADAKLEPPIITVNTVLSLLAVDYPTHKLACYVSDDGCSPLTLYSLVEASKFAKLWVPFCKKYHVQVRAPFRYFSDNPILSSYSPSGFLQEWTKMKDEYEKLCQKIEDAVQNLAPLDFSRDNVDFAHIDSRNHPTIIKVLVFCFW
>Maldo_GDDH_17G1099600
PNHSHHYKAGAMNALTRVSGVMTNAPFMLNVDCDMYANNPKIVLHAMCLLLGFKQEKGAFVQFPQMFYNILKDDPCESKVVEAVKKIWPGLAGIQGPFYAGTGCFHRRKVFYGSSLTDNEGNLTSERLNKGCFGNSPELIRSATQILLEENIDQPDDLSCAVDAAYHVAHSEFEHDTLWGKKVGWVYGSVTEDVLTGMKIHARGWKSILCMPEPPGFLGAAPSTTHVMLIQRKRGITGLLEILFSKNCPIFATLYAKLEFRQCLAYLWILIWGLHSIPDLCYALLPAYCLITNSHFLPKVQEPALIIFAAVFLIKHLNTLHSNLDSGRSIRAWWNQLTVGPWSKILSQNSSSSDQEATYDARFTFDESPIFVPATALLFLHFTALVTAALGLQPPAHGVNGAGLGEMMCSVWVVLCFWPFVKGLFGEGKYGIPMATIVKSAVLALLFMYFCPKNTTS
>Maldo_GDDH_17G1099800
MENPQSLLLCEKTALKINALQKTLEIAILFLFVFVLVYRLLSLRDHGFVWLLAFACESWFAFNWVLILITQWTPVEYKTNPHNLLQHVSELPPVDMFVTTADAKLEPPIITVNTVLSLLAVDYPTHKLACYVSDDGCSPLTLYTLIEASKFAKLWVPFCKKYHVQVRAPFRYFSNNPILSSYNLSGFHQEWTKMKDEYEKLCKKIEDAVRNLAPLDFSRDYVDFARIDSRNHPTIIKVIWDAKERISNGLPHLVYVTREKRPNHSHHYKAGAMNALTRVSGVMTNAPFMLNVDCDMYANNPKIVLHAMCLLLGFKHEKEGAFVQFPQMFYDTLEDDPFGSNVVEAVKKIWPGLAGIQGPIYAGTGCFHRRKVIYGLSLTDNEGNLTSERLNKECFGNSPELIRSATQILLEENIDQLDDLSCAVEIAYQVAGSEYEDDTLWGKKVGWVYGSVSEDVLTGMKIHARGWKSILCTPEPPGFLGTGPSTTHVMLIQRKRWITGLLEILFSKNCPIFATLYAKLEFRQCLAYLRILIWGLLSVPDLCYALLPAYCIITNSHFLPKVEEPTLIIFAALFLIKHLYTLHSYLDSGRSIRAWWNQLTVGPWSKITTLTASLFGLVTVVFKLLGISEVTFEVTQKEQNSSSSDQEATYDANAGRFTFDGTTIFVPATALLFLQFTALVTAALGLEPPALGVNGAGIGEMMCSVWVVLCFWPFVKGLFGKGKYGIPMVTIVKSAVLALLFMHSCPKNITS
>Maldo_Gala_09g009600
MANQNSLPLHERIELRYTLHKVIEFIILFLLLSLLVHRLLSFNNHGFAWLIAFLCELSFTLNWVITISNKWNIVEYKTYPDRLLQRVSKHELPPVDMFVTTADSKLEPPIITINTVLSLLAVDYPTNKLACYVSDDGCSPLTFYSLSEASKFAMLWVPFCKKYNVQVRAPFRYFSNNNATFSSNDSSEFKQEWTLLKDEYEQLSRKIEDAVGKSIPFDVSQDFAVFSNIERNNHPTIIKGNVFCQPTFDEILAPPLVLWENKEDVSDGPPHLIYISREKRPKHPHHSKAGAMNVLTRVSGLMTNAPFMLNVDCDMFVNNPNIMLHAMCTLLGSENETKNAFAQFPQIFYDGLKDDPFGNQMVVLWKYVGHGIAGIQGPIYAGTGCVHRRKVIYGLSPTDTKTGERYPNIGSGNVEMLKTFGTSEEFTKSAGDALQGNTERVNMSSKSVKAAHRVGECEYEYGTNWGIKRRFQFRVSFHFSISICAYLFFSLLIPFLAKVGWRYGSTTEDILTGLSIHNKGWNSIFCTPDPPAFLGCAPTGGPDSMTQQKRWATGLLEILLSKNCPIFGTLFGNLQFRMFLGYFWVLSWGLRCIPELCYAALPAYSIITNTHFLPKGQEPTYYIPIALFVLYHIYTLSEYLQTGLSIRAWWNNQRMGRITVMSAWLFGFISVILKLLGISETAFEVTRKDQSTSSDEGSEDTEAGRFTFDKSPIFVPPTTILLVQLTALATAFLGLRPQDQDELGSGSLEVISSVWLVLCLWPFLKGLFGTGKYGIPLSTISKSVGFTLLFYTLCRN
>Maldo_Gala_17g009990
MTNAPFMPNVDSDMFINNPNIMFHAMCTLLGSENETKNAFAQFLQIFYDRLKDDPFGDQMVVLYGREDRMSKHVSKSIEAAHRVGDREYEYGTKKGGMEVRINNRIYPHLAFQSITKVGSLLFASGPPAFLGCVPTGGPSFMTQLKTWAPGLLEILLSKNCPYLALYLQTSNLGYSWLTSWSFLGSYVVIAELCYAALPAYSIITNTHLLPQVCETVFEVTKDQSSSSDEGSEDTEAGRFPFEKSPIFVPPTTILLVQ
>Maldo_Gala_17g010000
MAANMGPTLHSWGYAMLFSQLIASLPTQVEEPALIMIAAVSLLRNIATLCFYLRSGQSITAWWNFLRMGFTGKISSATSLLLGFVTFLFKLLGISLVTFEVTQKDQPAHSCDYDEVNARSHSPLVSAIDSAGYELVWDATTGSWFTRHRTWGNNVQCLVVIDRLVIGHM
>Maldo_Gala_17g010020
MENPQHLLCEKTPLKINALQKTLEIAILFFFICVLVYRLLSLRDHGFVWLLAFTCESWFAFNWVLTLITQWTPVEYKTYPHNLLQQVSELPPVDMFVTTADAKLEPPIITVNTVLSLLAVDYPTHKLACYVSDDGCSPLTLYSLVEASKFAKLWVPFCKKYHVQVRAPFRYFSDNPILSSYSPSGFLQEWTKMKDEYEKLCQKIEDAVQNLAPLDFSRDNVDFAHIDSRNHPTIIKVIWETKERISNGLPHLVYVAREKRPNHSHHYKAGAMNALTRVSGVMTNAPFMLNVDCDMYANNPKIVLHAMCLLLGFKQEKGAFVQFPQMFYNILKDDPCESKVVEAVKKIWPGLAGIQGPFYAGTGCFHRRKVFYGSSLTDNEGNLTSERLNKGCFGNSPELIRSATQILLEENIDQPDDLSCAVDAAYHVAHSEFEHDTLWGKKVGWVYGSVTEDVLTGMKIHARGWKSILCMPEPPGFLGAAPSTTHVMLIQRKRGITGLLEILFSKNCPIFATLYAKLEFRQCLAYLWILIWGLHSIPDLCYALLPAYCLITNSHFLPKVQEPALIIFAAVFLIKHLNTLHSNLDSGRSIRAWWNQLTVGPWSKILSLTASLFGVITVVFKLLGISEVTFEVTQKEQNSSSSDQEATYDASHSSIVSALHSSGHGRVGVATTGSWGLFGEGKYGIPMATIVKSAVLALLFMYFCPKNTTS
>Maldo_Gala_17g010040
MENPQSLLLCEKTALKINALQKTLEIAILFLFVFVLVYRLLSLRDHGFVWLLAFACESWFAFNWVLILITQWTPVEYKTNPHNLLQHVSELPPVDMFVTTADAKLEPPIITVNTVLSLLAVDYPTHKLACYVSDDGCSPLTLYTLIEASKFAKLWVPFCKKYHVQVRAPFRYFSNNPILSSYNLSGFHQEWTKMKDEYEKLCKKIEDAVRNLAPLDFSRDYVDFARIDSRNHPTIIKVIWDAKERISNGLPHLVYVTREKRPNHSHHYKAGAMNALTRVSGVMTNAPFMLNVDCDMYANNPKIVLHAMCLLLGFKHEKEGAFVQFPQMFYDTLEDDPFGSNVVEAVKKIWPGLAGIQGPIYAGTGCFHRRKVIYGLSLTDNEGNLTSERLNKECFGNSPELIRSATQILLEENIDQLDDLSCAVEIAYQVAGSEYEDDTLWGKKVGWVYGSVSEDVLTGMKIHARGWKSILCTPEPPGFLGTGPSTTHVMLIQRKRWITGLLEILFSKNCPIFATLYAKLEFRQCLAYLRILIWGLLSVEEPTLIIFAALFLIKHLYTLHSYLDSGRSIRAWWNQLTVGPWSKITTLTASLFGLVTVVFKLLGISEVTFEVTQKEQNSSSSDQEATYDANAGRFTFDGTTIFVPATALLFLQFTALVTAALGLEPPALGVNGAGIGEMMCSVWVVLCFWPFVKGLFGKGKYGIPMVTIVKSAVLALLFMHSCPKNITS
>Pyrco_DAP_Chr17v0.1_44274.1
GDRISKHVSKSIEAAHRVGDREYEYGTKKGGMEERINNRIYPHLAFQFITKVGILLFAPDPPAFLGCVPTGGPISMTQQKRWATGLLEILLSKNCPYLALYLQTSNLGYSWVTSGSFLGAYVVIAELCYAALPAYSIITNTHFMPQGCESGNQDGRVQELIGGDEGDSITDLDAVAVTRGARQWRFFGRLANRTRDISPALLKSCFIGGLKPELGHDVKLLKPKNVLEAASFAHQIDAKFTYLKSKCAFGKSQVEYLGHIVFKHGVSVDPLKLKLIAWWPVPKSVKELRGFLGLTGYYKKFIPHFGRIISLFSVLTKKDEFKWTLEATEAFLTLKKAMLSPQVLALPYFSKPFVIETDASGHGIGVVIQQKGRPIAFTSKFLCPINQTLSAYEKEMLAILPAARFRQEPLGSVDGSNIPIADLKFKVDNGLLRNEEVYKGVGSELPYLSTKQMFLGSGVGESRSANNPDE
>Pyrco_DAP_Chr17v0.1_44276.1
MAFTQSGVTLVQAIPNPANDAEKWFTLQQEAYWKDVERISGILQARWKIIKEPARGWSRENLDSSMMSCIILHNMIVEDERDGYIDGESDDDQEDPNRDHGFVWLLAFTCESWFAFNWVLTLITQWTPVEYKTYPHNLLQEVSELPPVDMFVTTADAKLEPPIITVNTALSLLAVDYPTHKLACYVSDDGCSPLTLYSLIEASKFAKLWVPFCKKYHVQVRAPFRYFSDNPILSSYSPSGFLQEWTKMKDEYEKLCQKIEDAVQNLAPLDFSKDNVDFAHIDSRNHPTIIKVIWETKERISNGLPHLVYVAREKRPNHSHHYKAGAMNALHEKGAFVQFPQMFYNILKDDPCGSKVVEAVKKIWPGLAGIQGPVYAGTGCFHRRKVIYGSSLTDNEGNLTSERLNKECFGNSPELIRSATQILLEENIDQPDDLSCAVDAAYQVAHSEFEHDTLWGKKVGWVYGSVTEDILTGMKIHARGWKSILCMPEPPGFLGTAPSTTHVMLIQRKRGVTGLLEILFSKNCPIFATLYAKLEFRQCLAYLWMLIWGLHSIPDLCYALLPAYCLITNSHFLPKVQEPALIIFAAVFLIKHLNTLHSNLDSGRSIRAWWNQLTVGPWSKILSLTASLFGVITVVFKLLGISEVTFEVTQKEQNSSSSDQEATYDARFTFDESPIFVPATALLFLHFTALVTAALGLQPPAHGVNGAGPGELMCSVWVVLCFWPFVKGLFGEGKYGIPMATIVKSAVLALLFMHFCPKNTTS
>Pyrco_BP1_012361.1
MPTLLYNTLIRAHLGFGQPRKTLLLFIHMLAHQAPPNSHTFPPLIKAAAATSSSSSSPCPGSPLHTQVVKRGVLRDPFIQTSFVSFYAELGKLCDARKVFEEMSEPCVVACNAMIDGFGKNGDMGSAVLLFESMLERDVVSWTSVINGFGRNGCFSEGIWFFQMMMNHENVMGCFVKPNEATYVSVLSSCANLGGWGSIYWGKQIHGHVIRNVIELTAFLGTALVDLYGKTGCLNSARYVYQQVVVQEVCTWNAMISALSLNGKEKEALDLFEKMKIERLQPNGVTFVAVLTACARGKLVKFGSELFRSMTDDFGVEPTMEHYGCVVDLLGRAGLFWEATEVIKGMAFEPDASVLGALLGSCKIHGTAELGNEVGEKLLELQPQHCGRYVVLSNINAGKERWDLAAAVRKTMVDAGIRKIPAYILLIIRVSKHELPPVDMFVTTADSNLEPPIITINTVLSLLAVDYPTNKLACYVSDDGCSPLTFYSLSEASKFAEHWVPFCRKYSVQVRAPFRYFSNNNATFSSNDSSEFKQKWTLLKDEYEQLSRKIEDAVGKSIPFDVSQDFAVFSNIERNNHPTIIKVLWENKEDVSDGPPHLIYISREKRPKHPHHSKAGAMNVLTRVSGLMTNAPFMLNVDCDMFVNNPNIMLHAMCTLLGSENETKNAFAQFPQIFYDGLKDDPFGNQMVVLWKFVGHGIAGIQGPIYAGTGCVHRRKVIYGLSPTDTKTGERYPNIGSGKVEMLKNFGTSEEFTKSAGDALQGNTECVNMSSKSIEAAHRVGECEYEYGTNWGIKVGWRYGSTTEDILTGLSIHNKGITETVFEVTRKDQSTSSDEGSKDSEAGRFTFDTSPIFVPPTTILLVQLTALATAFLGLRPQDQDKLGSGPLEVISSVWLVLCLWPFLKGLFGTGKYGIPLSTIFKSVGLTLLFYTLCRN
>Pyrco_BP1_023532.1
MFVTTADAKLEPPIITVNTALSLLAVDYPTHKLACYVSDDGCSPLTLYSLIEASKFAKLWVPFCKKYHVQVRAPFRYFSDNPILSSYSPSGFLQEWTKMKDEYEKLCQKIEDAVQNLAPLDFSRDNVDFAHIDSRNHPTIIKVIWETKERISNGLPHLVYVAREKRPNHSHHYKAGAMNALFPQMFYNILKDDPCGSKVVEAVKKIWPGLAGIQGPVYAGTGCFHRRKVIYGSSLTDNEGNLTSERLNKECFGNSPELIRSATQILLEENIDQPDDLSCAVDAAYQVAHSEFEHDTLWGKKVGWVYGSVTEDILTGMKIHARGWKSILCMPEPPGFLGTAPSTTHVMLIQRKRGVTGLLEILFSKNCPIFATLYAKLEFRQCLAYLWMLIWGLHSIPDLCYALLPAYCLITNSHFLPKVQEPALIIFAAVFLIKHLNTLHSNLDSGRSIRAWWNQLTVGPWSKILSLTASLFGFITVVFKLMGISEVTFEVTQKEQNSSSSDQEATYDARFTFDESPIFVPATALLFLHFTALVTAALGLKPPAHGVNGAGLGELMCSVWVVLCFWPFVKGLFGEGKYGIPMATIVKDVDYRNLCLPKRLKDRKVINLIADNPTAMACMRQLVRCLIAARRAPPTEAGAEVENRHPGVEVENGHPVKATQE
>Pyrco_BP1_040246.1
MANQNSLPLHERIELRYTLHKVIEFIILFLLLSLLVHRLLSFNDHGFTWLIAFLCELSFTLNWVITISNKWNIVEYKTYPDRLLQRVSKHELPPVDMFVTTANSELEPPIITINTVLSLLAVDYPTNKLACYVSDDGCSPLTFYSLSEASKFAKLWVPFCKKYNVQVRAPFRYFSNNNTTFSSNDSSEFKQEWTLLKDEYEQLSRKIEDAVGQSIPFDVSQDFTVFSNVERNNHPTIIKVLWENKEDVSDGLPHLIYISREKRPKHPHHSKAGAMNVLTRVSGLMTNAPFMLNVDCDMFVNNPNIMLQAMCALLGSENETKNAFAQFPQIFYDGLKDDPFGNQMVVLWKFVGQGMAGMQGPIYAGTGCVHRRKVIYGLSPSDAKTGERYPNIASGKVEMLKTFGTSEEFTKSAGDALQGNTECVNMSSKSIEAAHRVGGCEYEYGTNWGIKVGWRYGSTTEDILTGLSIHNQGWKSIICTPDPPGFLGCAPTGGPDSMTQQKRWATGLLEILLSKNCPIFGTLFANLQFRMFLCYFWALTWGLRCIPELCYAALPAYSIITNTHFLPKGQEPTYYIPVALFVLYHIYTLLEHLETGLSIRAWWNNQRMGRITVMSAWLFGFIGVILKLLGISETVFEVTRKDQSTSSDEGSDDSEAGRFTFDTSPIFVPPTTILLVQLTALATAFLGLRPQDQDKLGSGPLEVISSVWLVLCLWPFLKGLFSIGKYGIPLFTIFKSVGLTLLFYTLCRN
>Pyrco_BP1_040247.1
MANQNSLPLHERIELRYTLHKVIEFIILFLLLSLLIHRLLSFNNHGFAWLIAFLCELSFTLNWVITISNKWNIVEYKTYPDRLLQRVSKHELPPVDMFVTTADSNLEPPIITINTVLSLLAVDYPTNKLACYVSDDGCSPLTFYSLSEASKFAEHWVPFCRKYSVQVRAPFRYFSNNNATFSSNDSSEFKQKWTLLKDEYEQLSRKIEDAVGKSIPFDVSQDFAVFSNIERNNHPTIIKVLWENKEDVSDGPPHLIYISREKRPKHPHHSKAGAMNVLTRVSGLMTNAPFMLNVDCDMFVNNPNIMLHAMCTLLGSENETKNAFAQFPQIFYDGLKDDPFGNQMVVLWKFVGHGIAGIQGPIYAGTGCVHRRKVIYGLSPTDTKTGERYPNIGSGKVEMLKNFGTSEEFTKSAGDALQGNTECVNMSSKSIEAAHRVGECEYEYGTNWGIKVGWRYGSTTEDILTGLSIHNKGITETVFEVTRKDQSTSSDEGSKDSEAGRFTFDTSPIFVPPTTILLVQLTALATAFLGLRPQDQDKLGSGPLEVISSVWLVLCLWPFLKGLFGTGKYGIPLSTIFKSVGLTLLFYTLCRN
>Pyrco_BP1_042333.1
MSRNLLRLHTELEIVSGTEERINNRIYPHLAFQFITKVGSLLFATDPPAFLGCVPTGGPISMTQQKRWATGLGEILLSKNCPYLALYLQTSNLGYSWLTSGSFLGSYVVIAELCYAALPAYSIITNTHFLPQVGI
>Pyrco_BP_DH_09g03400
MTCILHPLGVIWNRISICHLIGRDVLSRLLNHPHYTLHKPSHINFLHIFPMANQNSLPLHERIELRYTLHKVIEFIILFLLLSLLVHRLLSFNDHGFTWLIAFLCELSFTLNWVITISNKWNIVEYKTYPDRLLQRVSKHELPPVDMFVTTANSELEPPIITINTVLSLLAVDYPTNKLACYVSDDGCSPLTFYSLSEASKFAKLWVPFCKKYNVQVRAPFRYFSNNNTTFSSNDSSEFKQEWTLLKDEYEQLSRKIEDAVGQSIPFDVSQDFTVFSNVERNNHPTIIKVLWENKEDVSDGLPHLIYISREKRPKHPHHSKAGAMNVLTRVSGLMTNAPFMLNVDCDMFVNNPNIMLQAMCALLGSENETKNAFAQFPQIFYDGLKDDPFGNQMVVLWKFVGQGMAGMQGPIYAGTGCVHRRKVIYGLSPSDAKTGERYPNIASGMIDHSFTVFLTGKVEMLKTFGTSEEFTKSAGDALQGNTECVNMSSKSIEAAHRVGGCEYEYGTNWGIKVGWRYGSTTEDILTGLSIHNKGWKSIICTPDPPGFLGCAPTGGPDSMTQQKRWATGLLEILLSKNCPIFGTLFANLQFRMFLCYFWALTWGLRCIPELCYAALPAYSIITNTHFLPKGQEPTYYIPVALFVLYHIYTLLEHLETGLSIRAWWNNQRMGRITVMSAWLFGFIGVILKLLGISETVFEVTRKDQSTSSDEGSDDSEAGRFTFDTSPIFVPPTTILLVQLTALATAFLGLRQQDQDKLGSGPLEVISSVWLVLCLWPFLKGLFGTGKYGIPLSTIFKSVGLTLLFYTLCRNLAMYQMMGVHLSLSTLSLKPLLSVGYPFANSTMFKLEHRSDTSLTIPFYQVIVHQDSFKNGQKMKDEYEKPCQKIEDAVQKLAPLDFSSDSGFFSHRQQEPSHYNQGSFSFNSYYKKKPANKFKFSFIGKVIYIYIYIYIYMHDDFNGVKITALIQIF
>Pyrco_BP_DH_17g09490
MPTIQRSFFVLHAMCLLLGFKHEKGAFVQFPQMFYNILKDDPCGSKVVEAVKKIWPGLAGIQGPVYAGTGCFHRRKVIYGSSLTDNEGNLTSERLNKECFGNSPELIRSATQILLEENIDQPDDLSCAVDAAYQVAHSEFEHDTLWGKKVGWVYGSVTEDILTGMKIHARGWKSILCMPEPPGFLGTAPSTTHVMLIQRKRGVTGLLEILFSKNCPIFATLYAKLEFRQCLAYLWMLIWGLHSIPDLCYALLPAYCLITNSHFLPKVQEPALIIFAAVFLIKHLNTLHSNLDSGRSIRAWWNQLTVGPWSKILSLTASLFGVITVVFKLLGISEVTFEVTQKEQNSSSSDQEATYDARFTFDESPIFVPATALLFLHFTALVTAALGLQPPAHGVNGAGPGELMCSVWVVLCFWPFVKGLFGEGKYGIPMATIVKSAVLALLFMHFCPKNTTS
>Pruav_sc0001077.1_g330.1.mk
MANPNSLPLHERFEHKNTLHKVMEFIILFLLLSLLVYRLLSFNNNGFTWLIAFLCELSFTFNWIITINNKWNIDEYEQLSRKVEDAVRKSIPFDLSGDFGVFSDIEGNNHPTIIKTRVSGLMTNAPFMLNVDCDMLVNNPNMMFHAMCMLLGSKNETENAFVQFPQTFYDGLKDDPFGNQMTVLWKYAGRGISGIQGPFYLGTGCVHRRKVIYGLSPNDVKMTNVFLRGKPELLKTFGNSKEFTKSADDALRGKTEYPDMLSKSMEAAHQVGWMYGSTTEDVLTGLSIHKRGWTSIVCSPDPPAFQGCAPTGGPASMTQQKRWATGLLEVLLSKNCPIFHTLFANLKFRMFLAYFWLLSWGLRSVPELCYAALPAYSIITNTHFLPKGQEPTYYIPIALFVLYHVYTLSEYLQTGLSIRAWWNNQRMGRIIPMSAWLFGVVGVILKLSGRSETVFEVTRKDQSTSTDEGTEAGTFTFDKSPIFVPPTTILLVHLTALATALFRLQPPAHDGLGSGPLEVVCSVWLVLCLWPFLKGLFGAGKYGIPLSTIFKSAGFTLLFYTLCTNMWLPSHPL
>Pruav_sc0001077.1_g350.1.mk
MANSNSSPLYERLEHKSTMHKVMEFIILFLLLSLLVYRLLSFSNHGFAWLVAFLCELWFTLYWVITISTKWSFVEYKTYPDRLLQRMMQLTRKIEDAVGKSIPFDLSEDFSLFSNIERNNHPTIIKVVLDKENGHSNGLPHLVYISREKRPKHSHHSKAGAMNVLTRVSALMTNAPFMLNVDCDMFANNPSVVLHAMCILLGSNENQNEIAFAQFPQLFYDGLKDDPFGNQMTVIWKYVGHGIQGIQGIFYAGTGCFHRRQVIYGLSPNNVKFGERNLEKADGKLGNQELLKTFGNSKELIKSAADALRGETKCPSMLLKSIEAAAYQVASCEYEYGTNWGKKVGWMYGSTTEDILTGLSIHNRGWKSIYCTPDRPAFLGCTPAGGPASMTQQKRWATGLLEVLLSKNCPIFGTVFAHLQFRQCLAYLWIFTWGLRSLPETCYAALPAYSIITNAHIFPKAQELAYYIPIALFVTTNIYNISMYIHSGLSIRAWWNNQKMGRITTMSAWLFGVFGIALKLSGISETVFEVTKKDQSSSTEKGTEAGRFTFDESPMFLPPTTILLLHLTALASALFGLQPPAHDGLGSGRLEVAGSVCLVLCLWPFLKGLFGSGKYGIPLSTILKSAGLALMFCILCRS
>Pruav_sc0001077.1_g360.1.mk
MFVATADAELEPPIITVNTVLSLLAVDYPSHKLACYVSDYGCSPLTLYSLTEASKFAQFWVPFCKKYNIQVRAPFRYFSGNSKLPSDNPIGFLQEWTKMKDEYQKLCQKIEVAVQNLATLDFSGDYVDFAHIDRRNHPTIIKVIWENKERLSNELPQLLYVAREKRPNHSHHYKAGAMNALTRVSGVMTNAPFMLNVDCDMYANNSKIVLYSMCLLLGFKHEKEGAFTIWPGFAGIQGPFYAGTGCFHRRKVIYGLSLVDSEGNLTDVTLDKEELGNSMEFIESATHILSEKIDHPRDLSTAVVEAANKVAGSAYEYNTLWGTKVGWLYGSVTEDILTGMKIHARGWKSILCMPDPPGFIGSAPSSSHIVLTQRKRWVTGLLEILFSKNSPIFATLYAKLEFRQCLAYTNGLIWGLNSIPDLCYTILPAYCIVTNSHFLPKLWWNHVRMGPEGKIPRLTASLFGVVAVVFKLLGISEVAFEVTQKDQNSSSSDDQEDDANAGRFTFDESPIFVPATTLLFVHFTALTMGLFGMQPPARGADGAGLGEMMCCVWVDEYQKLCQKIEDAVQNLATLDFSGDSGDFADIDKRNHPTIIKVVWENKENNGVPHLVYVAREKRSDQSHHHKAGAMNVLTRVSGVMTNAPFMLNVDCDMYANNSKIVLYAMCLLLGFKHEKEGAFVQYPQMFYDTLKDDPFGNQLVLPLKLSWPGFAGMQGPLYAGTGCFHRRKVIYGFSFMDSEGNLRDVALDQERFGNSTELIESATHTLSEKIDHPHDLSSAVEAANKVAGSSYEHNTLWGWLYGSVTEDILTGMKIHARGWKSILCMPDPPGFIGSAPSSSHIVLTQRKRWVTGLLEILFSKNSPIFATLYAKLEFRQCLAYTTVKEPALIIFVAVFLMKILYTLRFYLGSGLSINQWWNHVRMGPSGKIPYLTTSLFGVVTVVFKLLGISEVAFEVTQKDQYSSSSDDQDDDGNAGRFTFDESPIFVPATTLLFVHFTALAMGLFGMQPPAHGADGAGLGEMMCCVWVVLCFWPFLKGLFGKGKYGIPMPTIFKSAVLALLFMHFCGRIPLPLRR
>Pyrusco0g044230.1
MANPQPLLCEKAPLKINGLQKTLEIAILFFFVCVLVYRLLSLRDHGFVWLLAFTCESWFAFNWVLTLIIQWTPVEYKTYPHNLLQEYVIHLPPVDMFVTTADAKLEPPIITVNTVLSLLAVDYPTHKLACYVSDDGCSPLTLYSLIEASKFAKLWVPFCKKYHVQVRAPLRYFSDNPILSSYSPSGFLQEWTKMKDEYEKLCQKIEDAVQNLAPLDFSRDNVDFAHIDSRNHPTIIKVIWETKERISNGLPHLVYVAREKHPNHSHHYKAGAMNALTRVSGVMTNAPFMLNVDCDMYANNPKIVLHAMCLLLGFKHEKGAFVQFPQMFYNILKDDPCGSKVDEAVKKIWPGLAGIQGPFYAGTGCFHRRKVIYGSSLTDNEGILASKIHIMCTNRLNKECLGNSPELIRSATQILLEENIDQPDDLSCAVDAAYQVAHSEFEHDTLWGKKVGWVYGSVTEDILTGMKIHARGWKSILCMPEPPGFLGTAPSTIHVMLIQRKRGVTGLLEILFSKNCPIFATLYAKLEFRQCLAYLWILIWGLHSIPDLCYALLPAYCLITNSHFLPKVQEPALIIFAAVFLIKHLNTLHSNLDSGRSIRAWWNQLTVGPWSKILSLTASLFGVITVVFKLLGISEVTFEVTQKEQNSSSSDQEATYDARFTFDESPIFVPATALLFLHFTALVTAALGLQPPAHGVNGAGLGELMCSVWVVLCFWPFVRGLFGEGKYGIPMATIVKSAVLALLFMHFCPKNTTS
>Pyrusco9g013670.1
MANQNSLPLHERIELRYTLHKVIEFIILFLLLSLLVHRLLSFNDHGFTWLIAFLCELSFTLNWVITISNKWNIVEYKTYPDRLLQRVSKHELPPVDMFVTTANSELEPPIITINTVLSLLAVDYPTNKLACYVSDDGCSPLTFYSLSEASKFAKLWVPFCKKYNVQVRAPFRYFSNNNTTFSSNDSSEFKQEWTLLKDEYEQLSRKIEDAVGKSIPFDVSQDFPVFSNIERNNHPTIIKVLWENKEDVSDGPPHLIYISREKRPKHPHHSKAGAMNVLTRVSGLMTNAPFMLNVDCDMFVNNPNIMLHAMCTLLGSENETKNAFAQFPQIFYDGLKDDPFGNQMVVLWKFVGHGIAGIQGPIYAGTGCVHRRKVIYGLSPTDTKNGERYPNIGSGKVEMLKNFGTSEEFTKSAGDALQGNTECVNMSSKSIEAAHRVGECEYEYGTNWGIKVGWRYGSTTEDILTGLSIHNKGWNSIFCTPDPPAFLGCAPTGGPDSMTQQKRWATGLLEILLSKNCPIFGTLFANLQFRMFLCYFWVLSWGLRCIPELCYAALPAYSIITNTHFLPKGQEPTYYIPIALFVLYHIYTLLEHLQTGLSIRAWWNNQRMGRITVMSAWLFGFIGVILKLLGITETVFEVTRKDQSTSSDEGSEDSEAGRFTFDTSPIFVPPTTILLVQLTALATAFLGLRPQDQDELGSGPLEVISSVWLVLCLWPFLKGLFGTGKYGIPLSTIFKSVGFTLLFYTLCRN
>Pyrbe_028815
MANPQRLLCEKAPLKINGLQKTLEIAILFFFVCVLVYRLLSLRDHGFVWLLAFTCESWFAFNWVLTLIIQWTPVEYKTYPHNLLQEVSELPTVDMFVTTADAKLEPPIITVNTVLSLLAVDYPTHKLACYVSDDGCSPLTLYSLIEASKFAKLWVPFCKKYHVQVRAPFRYFSDNPILSSYSPSGFLQEWTKMKDEYEKLCQKIEDAVQNLAPLDFSRDSVDFAHIDSRNHPTIIKVIWETKERISNGLPHLVYVAREKRPNHSHHYKAGAMNALTRVSGVMTNAPFIVNMDCDMYANNPKIVLHAMCLLLGFKHEKGAFVQFPQMFYNILKDDPCGSKVDEAIKKIWPGLAGIQGPFYAGTGCFHRRKVIYGSSLTDNEGNLTSERLNKECFGNSPELIRSATQILLEENIDQPDDLSCAVDAAYQVAHSEFEHDTLWGKKVGWVYGSVTEDILTGMKIHARGWKSIICMPEPPGFLGTAPSTTHVMLIQRKRGVTGLLEILFSKNCPIFATLYAKLEFRQCLAYLWILIWGLHSIPDLCYALLPAYCLITNSHFLPKVQEPALIIFAAVFLIKHLNTLHSNLDSGRSIRAWWNQLTVGPWSKILSLTASLFGVITVVFKLLGISEVTFEVTQKEQNSSSSDQEATYDARFTFDESPIFVPATALLFLHFTALVTAALGLQPPAHGVNGAGLGELMCSVWVVLCFWPFVRGLFGEGKYGIPMATIVKSAVLALLFMHFCPKNTTS
>Pyrbe_054374
MPTLLYNTLIRAHLGFGQPCKTLLLFIHMLAHQAPPNSHTFPPLIKAAAASSSSTSSPRLGSPLHTQVVKRGVLRDPFIQTSFVSFYAELGKLCDARKVFEEMSEPCVVACNAMIDGFGKNGDMGSAVLLFESMPERDVVSWTSVINGFGRNGCLSDGIRFFRMMMNHENVMGCFVKPNEATYVSVLSSCANLGGWGSIYWGKQIHGHVIRSGIELTAFLGTALVDLYGKTGCLNSAEYMFQQVVVKEVCTWNAMISALSLNGKEKEALDLFEKMKMERLQPNEVTFVAVLTACARGKLVKFSLELFRSMTNDFGVEPIMEHYGCVVDLLGRAGLFWEATEVIKGMPFEPDASVLGALLGSCKIHGTAELGNEVGEKLLELQPQHCGRYVVLSNINAGKERWDLAAAVRKTMVVAGIRKIPAYIIEFIILFLLLSLLVHRLLSFNDHGFTWLIAFLCELSFTLNWVITISNKWNIVEYKTYPDRLLQRVSKHELPPVDMFVTTANSELEPPIITINTVLSLLAVDYPTNKLACYVSDDGCSPLTFYSLSEASKFAKLWVPFCKKYNLQVRAPFRYFSNNNTTFSSNDSSEFKQEWTLLKDEYEQLSRKIEDAVGQSIPFDVSQDFTVFSNVERNNHPTIIKVLWENKEDVSDGLPHLIYISREKRPKHPHHSKAGAMNVLTRVSGLMTNAPFMLNVDCDMFVNNPNIMLQAMCALLGSENETKNAFAQFPQIFYDGLKDDPYGNQMVVLWKFVGQGMAGMQGPIYAGTGCVHRRKVIYGLSPSDAKTGERYPNIASEEFTKSAGDALQGNTECVNMSSKSIEAAHRVGGCEYEYGTNWGIKVGWRYGSTTEDILTGLSIHNKGWKSIICTPDPPGFLGCAPTGGPDSMTQQKRWATGLLEILLSKNCPIFGTLFANLQFRMFLCYFWALTWGLRCIPELCYAALPAYSIITNTHFLPKGYLRQSLKLPEKINLLQVMKALKISEAGRFTFDTSPIFVPPTTILLVQLTALATAFLGLRPQDQDELGSGPLEVISSVWLVLCLWPFLKGLFGTGKYGIPLSTIFKSVGLTLLFYTLCRN
>Pyrbe_054377
MANQNSLPLHERIELRYTLHKVIEFIILFLLLSLLVHRLLSFNNHGFAWLIAFLCELSFTLNWVITISNKWNIVEYKTYPDRLLQRVSKHELPPVDMFVTTADSKLEPPIITINTVLSLLAVDYPTNKLACYVSDDGCSPLTFYSLSEASKFAEHWVPFCRKYSVQVRAPFRYFSNNNATFSSNDSSEFKQEWTLLKDEYEQLSRKIEDAVGKSIPFDVSQDFPVFSNIERNNHPTIIKVLWENKEDVSDGPPHLIYISREKRPKHPHHSKAGAMNVLTRVSGLMTNAPFMLNVDCDMFVNNPNIMLHAMCTLLGSENETKNAFAQFPQIFYDGLKDDPFGNQMVVLWKFVGHGIAGIQGPIYAGTGCVHRRKVIYGLSPTDTKTGERYPNIGKVEMLKNFGTSEEFTKSAGDALQGNTECVNMSSKSIEAAHRVGECEYEYGTNWGIKVGWRYGSTTEDILTGLSIHNKGWNSIFCTPDPPAFLGCAPTGGPDSMTQQKRWATGLLEILLSKNCPIFGTLFANLQFRMFLCYFWVLSWGLRCIPELCYAALPAYSIITNTHFLPKGQEPTYYIPIALFVLYHIYTLLEHLQTGLSIRAWWNNQRMGRITVMSAWLFGFIGVILKLLGITETVFEVTKKDQSTSSDEGSEDSEAGRFTFDTSPIFVPPTTILLVQLTALATAFLGLRPQDQDKLGSGPLEVISSVWLVLCLWPFLKGLFGTGKYGIPLSTIFKSVGLTLLFYTLCRN
>Pyrpy_N_09g0871.1
MANQNSLPLHERIELRYTLHKVIEFIILFLLLSLLVHRLLSFNDHGFTWLIAFLCELSFTLNWVITISNKWNIVEYKTYPDRLLQRVSKHELPPVDMFVTTANSELEPPIITINTVLSLLAVDYPTNKLACYVSDDGCSPLTFYSLSEASKFAKLWVPFCKKYNVQVRAPFRYFSNNNTTFSSNDSSEFKQEWTLLKDEYEQLSRKIEDAVGQSIPFDVSQDFAVFSNVERNNHPTIIKPNEATYVSVLSSCANLGGWGSIYWEKQIHGHVIRNGIELTAFLATALVHLYRKTGCLNSAGYVYQQVVVKEEKEALDLFEKMKIERLQPNEVTFVAVITTFACGKLVKFGSKLFRSMTNDFGVEPTMEHYGCVVDLLGRTGLFWEAIEVIKARLLNHPHYTLHKPSHINFLRVFPMANQNSLPLHERIELRYTLHKVIEFIILFLLLSLLVHRLLSFNNHGFAWLIAFLCELSFTLNWVIIISNKWNIVEYKTYPDRLLQRVSKHELPPVDMFVTTADSELEPPIITINTVLSLLAVDYPTNKLACYVSDDGCSPLTFYSLSEASKFAKLWVPFCKKYNVQVRAPFRYFSNNSATFSSNHSSEFKQEWTLLKDEYGQLSRKIEDAVGKCIPFDVSQDFAVFSNIERNNHPTIIKVLWENKEDASDGPPHLVYISREKRPKHPHHSKAGAMNVLTRVSGLMTNAPFMLNVDCDMFVNNPDIMLHAMCTLLGSENETKNAFAQFPQIFYDGLKDDPFGNQMVVLMKFVGHGIAGIQGPIYAGTGCVHRRKVIYGLSPTDTKTGERYPNIGSEMLKTFGTSEEFSKSAGDALQGNTECIRMSSKSIEAAHRVGECEYEYGTNWGIKVGWRYGSTTEDMLTGLSIHNKGWNSIICTPDPPGFLGCAPTGGPDSMTQQKRWATGLLEILLSKNCPIFGTLFANLQFRMFLCYFWALTWGLRCIPELYYAALPTYSIITNTHFLPKGQEPTYYIPVALFVLYHIYTLLEHLETGLSIRAWWNNQRMGRIIVMSAWLFGFIGVILKLLGISETVFEVTRKNQSTSSDEGSKDSEAGRFTFDTSPIFVPPTTILLVQLTALATAFLGLRPQDQDKLGSGPLEVISSVWLVLCLWPFLKGLFGTGKYGIPLSTIFKSLAMYQMMGVHLSLSTVSLKPLLSVGYPFANSTMFKLEHRSDTSLTIPFYQVIVHQDSFKNGQKMKDEYEKPCQKIEDAVQKLASLDFSSDSGFFSHRQQEPSHYNQGSFSFNSYYKKKPANKFKFSFIGKPNEATYVSVLSSCANLGGWGSIYWGKQIHGHVIRNEFELTAFLGTALVDLYGKTGCLNSARYVYQEVVVKEVCTWNVMISALSLNGKEKEALDLFEKMKMERLQPNEVTFVAVLTACARGKLVKFGLELFRSMTNDFGVEPIMEHYGCVVDLLGRAGLFWEATEVIKGMPFEPDASVLGALLGSCKIHGTAELGNEVGEKLLELQPQHCGRYVVLSNINAGKERWDLAAAVRKTMVVAGIRKIPAYKFTILPCDSNMVLATKYMAAEPPSLHFA
>Pyrpy_N_09g0873.1
MANQNSLPLHERIELRYTLHKVIEFIILFLLLSLLVHRLLSFNDHGFTWLIAFLCELSFTLNWVITISNKWNIVEYKTYPDRLLQRVSKHELPPVDMFVTTANSELEPPIITINTVLSLLAVDYPTNKLACYVSDDGCSPLTFYSLSEASKFAKLWVPFCKKYNVQVRAPFRYFSNNNTTFSSNDSSEFKQEWRLLKDEYEQLSRKIEDAVGKSIPFDVSQDFPVFSNIERNNHPTIIKVLWENKEDVSDGPPHLIYISREKRPKHPHHSKAGAMNTRVSGLMTNAPFMLNVDCDMFVNNPNIMLHAMCTLLGSENETKNAFAQFPQIFYDGLKDDPFGNQMVVLWKFVGHGIAGIQGPIYAGTGCVHRRKVIYGLSPTDTKTGERYPNIGSGKVEMLKNFGTSEEFTKSAGDALQGNTECVNMSSKSIEAAHRVGECEYEYGTNWGIKVGWRYGSTTEDILTGLSIHNKGWNSIFCTPDPPAFLGCAPTGGPDSMTQQKRWATGLLEILLSKNCPIFGTLFANLQFRMFLCYFWVLSWGLRCIPELCYAALPAYSIITNTHFLPKGQEPTYYIPIALFVLYHIYTLLEHLQTGLSIRAWWNNQRMGRITVMSAWLFGFIGVILKLLGITETVFEVTRKDQSTSSDEGSEDSEAGRFTFDTSPIFVPPTTILLVQLTALATAFLGLRPQDQDKLGSGPLEVISSVWLVLCLWPFLKGLFGTGKYGIPLSTIFKSVGFTLLFYTLCRY
>Pyrpy_N_17g0881.1
MIQVDPGQESTYYILIALFVLYHIYTLPEHLRTSLLIRAWWNNRRMGRITTMSAWLFGFIGVILKLLGSENTEAGRFAFDKSPIFVPPITILVVQLIVRATAFLSMRRPAQNELEGQAN
>Pyrpy_N_17g0882.1
MGFTGKISSATSLLLGLVTFLFKLLGISLVTFEVTRKDQPAHSRDYDEANARRFTFDESPMFVPATAGYEIVWDATTGYGSQGTGLGEIMCNVLVVNAFGHLSKDYLGRENMELSTIFKSAILALLSYCIPLSSKS
>Pyrpy_N_17g0883.1
MANPQPLLCEKAPLKINGLQKTLEIAILFFFVCVLVYRLLSLRDHGFVWLLAFTCESWFAFNWVLTLIIQWTPVEYKTYPHNLLQEVSELPPVDMFVTTADAKLEPPIITVNTVLSLLAVDYPTHKLACYVSDDGCSPLTLYSLIEASKFAKLWVPFCKKYHVQVRAPFRYFSDNPILSSYSPSGFLQEWTKMKDEYEKLCQKIEDAVQNLAPLDFSRDNVDFAQIDSRNHPTTIKVIWETKERISNGLPHLVYVAREKRPNHSHHYKAGAMNALTRVSGVMTNAPFIANMDCDMYANNPKIVLHAMCLLLGFKHEKGAFVQFPQMFYNILKDDPCGSKVDEAIKKIWPGLAGIQGPFYAGTGCFHRRKVIYGSSLTDNEGNLTSERLNKECFGNSPELIRSATQILLEENIDQPDDLSCAVDAAYQVAHSEFEHDTLWGKKVGWVYGSVTEDILTGMKIHARGWKSIICMPEPPGFLGTAPSTTHVMLIQRKRGVTGLLEILFSKNCPIFATLYAKLEFRQCLAYLWILIWGLHSIPDLCYALLPAYCLITNSHFLPKVQEPALIIFAAVFLIKHLNTLHSNLDSGRSIRAWWNQLTVGPWSKILSLTASLFGVINVVFKLLGISEVTFEVTQKEQNSSSSDQEATYDARFTFDESPIFVPATALLFLHFTALVTAALGLQPPAHGVNGAGLGELMCSVWVVLCFWPFVRGLFGEGKYGIPMATIVKSAVLALLFMHFCPKNTTS
>Rosch_v2.0_Chr2g0158721
MADSLSLPLCEKTSVKVCTLRRALEIVISVLFICLLAYRLFSLTDHGIPWLLAFLCESWFAINWVLNLITVWTPMDYKTYPNNLLLQVPELPAVDLFVSTADPVLEPLNVMVNTVLSLLAVDYPAHKLDCYVSDDGCSPLTLFSLIEASKFARIWVPFCKKHGIQVRAPFRYFSADEFTLRSDSTPELLLERTKVKDEYENLCQKIKDAAIIRYPLIFLKTMQLLPTQTNNHPTVIKVIWENKQRLSNGLPHLVYVAREKRLNHPHHYKAGAMNVLV
>Rosch_v2.0_Chr2g0158731
MTELRWIPYFTPRSQSDYVRHHPKKLPDEYKQLSSKIEDVVRKSINPSDIIEGDFSAFSNVQRNNHPTIIKVVWENKEAHSNRSVPHLVYLSREKRPKHPHHAKAGAMNVLTRVSGLMTNAPYMLNVDCDMFANSQNIILHAMCMLLGSKNENENAFVQYPQVFYDGLKDDPFGNQMTVLWKYVGQGISGIQGPFYSGTGCVHRRKVIYGLSPNYVKVGETNAESMKHGKSADEELLNVFGKEFTKSAADALNGKAVCPDMLTETIEAAYQVAGVGYEYGTHWGKKVGWMYGSTTEDVLTGLSIHNKGWRSIIYAPNPPAFLGCAPTGGPAAMTQQKRWATGLLEILLSKNFPIFGTLFANLQFRQCLAYFWILSWGLRSVPELCYAALPAYSIITNSHFLPKGQEPAYYIPIAVFLIYNMYTLSEYLRTSLSIRAWWNNQRMGRITTMSAWLFGLLGVILKLLGISETVFEVTRKDQSTSSDEGTEDTEAGKFTFDRSPVFVPPTAMLFMQLTALATALLRLQPPARDGVGSGSLETMCSVLLVVCLLPFLKGLFGSGKYGIPLSTIFKSAGLALLFYTLCY
>Rosch_v2.0_Chr2g0158741
MANSNSLHLYEKVELRNTLHRVIEFIILFLLLSLLVYRLLSFNNHKLSWSIAFLCELWFTFSWVITMSNKWNLVDHKPYPDRLLQRVPKDELPAVDLFVTTADPELEPPIITVNTVLSLLAVEYPTDKLACYVSDDGCSPITFYSLVEASKFAKIWVPFCKKYNVQVRAPFRYFTNNSKLSGNNNNNSSMEFKHEWKMVKDEYEQLSSKIEDVVRKSVNPSDIIDGDFLVFSNVQRNNHPTIIKVVWENKEAHSNRSVPHLVYISREKRPKRPHHAKAGAMNVLTRVSGLMTNAPYMLNVDCDMFASSPNIILHAMCMLLGSKNENENAFVQCPQVFYGGLKDDPFGNHMVVLWKYVAHGISGIQGPFYSGTGCVHRRRVIYGLSPNYVKVGETNAKSMMQGKSVDEELLDMFGKEFTKSAADALNGKAECSNMLTKTIEAACLVAGVGYEYGTQWGKKVGWMYGSTTEDILTGLSIHNKGWRSILYAPDPPAFLGCAPTGGPASMTQQKRWATGLLEILLSKNCPIFGTLFANLQFRQCLAYFWILSWGLRSVPELCYAALPAYSIITNSHFLPKGPERAYYIPISVFLFYNLYTLLEYLRTSLSIRAWWNNQRMGRITTMSAWLFGFLGVILKLLGISETVFEVTRKDQSTSSDEGTEDTEAGKFTFDQSPVFVPPTAMLFMQLTALATALLRLQPPARDGVGSGSLETMCSVLLVVCLLPFLKGLFGSGKYGIPMSTIFKSAGLALLFYTLCRY
>Rosch_v2.0_Chr2g0158761
MANSNSLPLYERVKHRNTLQKVMEFIILFLLLSLLVYRLLSFNNHGLSWSIAFLCELWFTFSWVITMSNKWILVDHKPYPDRLLQWVPKDELPAVDLFVTTADPELEPPIITVNTVLSLLAVDYPTDKLACYVSDDGCSPITFYSLVEASKFAKLWVPFCKKYSVQVRSPFRYFTNNSTLSGINNTSSMEFKHEWKRVKDEYEQLSSKIEDVVRKSINPSDIIECDFSVFSNVQRNDHPTIIKVVLENKEAHSNRSVPHLVYISREKRPKHPHHAKAGAMNVLTRVSGLMTNAPYMLNVDCDMFVNSPNIILHAMCMLLGSKNENENENAFVQCPQVFCDGLKDDPFGNQMIVWWKYVGQGVSGIQGPFYSGSGCVHTRKVIYGLSPNYVKVEETNAKNLMNGKSADEELLDVFGKEFTKSAADALNGKAVCPDTLTETIEAAYQVAGAGYEHGTQWGKKVGWMYGSSTEDALTGLSIHNKGWRSIVYAPDPPAFLECAPTGGPAVMTQQKRWATGLLEILLSKNCPIFGTLFANLRFRQCLGYFSILSWGISSVLELYYAALPAYSLITNSYFLPKGQEPAYYILAAVFLIYTIYTSSEYLRTGQSIRAWWNNQRMGRIISMSAWLFGFVSVILKLLGISETVFEVTRKDQSTSSDEGTEDTEAGKFTFDQSPVFIPPTTMLFLQLTALATALLGLQPPARDGVESGSLETMCSVLLVVCLLPFLKGLFGSGKYGIPLSTIFKSAVLALFFYTLCRY
>Rosch_v2.0_Chr2g0158771
MLDIIRKNNRVEHRNTLHKIMEFIILFLLLSLLVYRLLSFNNHGLSWSIAFLCELWFTFSWVITMSNKWILVDHKPYPDRLLQRVPKDELPAVDLFVTTADPELEPPIITINTVLSLLAVDYPTNKLACYVSDDGCSPITFYSLVEASKFARIWIPFCKKYNVQVRAPFRYFTNNSMLSGNNNNSSMEFKHEWKIVKDEYEQLSSKIEDAVCKSINPSDIIECDFSVFSNVQRNDHPTIIKVVWENKEANLNRPVPHLVYISREKRAKHPHHAKAGAMNVLTRFSGLMTNAPYMLNVDCDMFVNSPNIILHAMCMLLGSKNENENAFVQCPQVFCDSLKDDPFGNQMIVWWKYVGQGVSGIQGPFYSGTGCVHRRKVIYGLSPNYVKVGETNAISMMNGKSADEELRDVFGKEFTKSAVDALNGKAACPDMLTETIEAAYQVAGVGYEYGTHWGKKVGWMYGSTVEDILTGLSIHNKGWRSIVYAPDPPAFLGFAPTGGPASMTQQKRWATGLFEILLSKNCPIFGTLFANLQFRQCLGYFCILTWGLRSVLELHYAALPAYSIITNSNFLPKGQEPAYYILVALFLIDTMYTSSEYLRTGQSIRAWWNNQRMGRIISMSAWLFGFLSVILKLLGISETVFEVTRKDQSTSSDEGTEDTEAGKFTFDQSPVFIPPTAMLFLQLTALATALLGLQPPARDGVESGSLETMCSVLLVVCLLPFLKGLFGSGKYGIPLSTIFKSAGLALLFYTLCRYWDGSL
>Rubch_LG06.1000
MANSNSLPLYERLEHKNTVHKVMEFIILFLLLSLLVYRLLSFNNHGLSWPIAFLCELWFTFIWIILISNKWNRVEHIPYPDRLLQRVPKDELPAVDLFVTTADPELEPPIITINTVLSLLAVDYPTNKLACYVSDDGCSPLTFYSLVEASKFAKIWVPFCKKYNVQVRAPFRYFTNNSKLSGHKNSSMEFKQEWKMVKDEYEQLSNKIEAAVRKSINPCDIVESDFSVFSNVQRNNHPTIIKVVWENKEGHSNQSVPHLVYISREKRPKHPHHAKAGAMNVLTRISGLMTNAPYMLNVDCDMFANNSNVLLHAMCMLLGSKSENENAFVQCPQVFYDALKDDPFGNQMIVLWKYMAQGISGIQGPYYSGTGCVHRRKVIYGLFPNNVKFGDANPKIIYNGKSANEELLNTFGKEFTKSAADALKGKAECPDMLSKSIEAAYQVAGVGYEYGTHWGKKVGWMYGSTTEDVLTGLSIHNKGWRSILSSPNPPGFLGCAPTGGPASMTQQKRWATGLLEILFSENCPIFGTLFADLQFRQCLAYTWILSWGLRSVPELCYAALPAYSIITNSHFLPKGQEPAYYIPIAVFVIYNMYTLSEYLRTGLSIRAWWNNQRMGRITTMSAWLFGVLGVILKLLGISETVFEVTRKDQSTSSDEGTEDTEAGKLTFDRSPAFIPPTTILFLQLTALATALLGLQPPARDGVGSGSLENMCSVFLVVCFWPFLKGLFGTGKYGIPLSSIFKSAGLALLFYTLCRY
>Rubch_LG06.1001
MADSHSLPLSEKTSVKVSTLQKALEIVISSLFICLLVYRLLSLTDHGFPWLLAFLCESWFAFNWVLNLITEWTPMDYKTYPHNLLQQVPELPAVDMFVSTADPVLEPPIVTVNTVLSLLAVDYPAHKLACYVSDDGCSPLTLFSLIEASKFARIWVPFCKKHDIQDRAPVGYFSAGESTFPCDSPLEFFLEWTKVKDEYENLCQIIEDAVQYSIPLDISGDYAAFARIETNNHPAVIKVIWENKERLNGLPHLVYVAREKRPNHPHHYKAGAMNALTRVSGVMTNAPFMLNVDCDMYASNSKIVLHAMCLFLGFTHEKEGAFVQCPQINYDYLKDDPFGNSVALALKTFWPGLAGIQGPLYAGTGCFHRRKVIYGLSLNDCTDHIQGHLDVEALKDQFGNSMELVSSANKILAEKIDDPHDLSSAVEEACKVAGCGYEHNTSWGKKVGWIYGSLTEDLLTGLKIHARGWKSILCMLDPPGFVGSAPKSMPVMLTQRKRWITGLLEILFSKNSPIFFTLNAKLEFRMCLAYIWILKWGLLSIPVLCYSLLPAYCIITNSHFLPKVGEPALIMFAAVFLTKYLYTLYFYLESGLSITAWWNYQRMGPRSTILSTTSLLFGTISVILKLLGISEVVFEVTKKDQYSSSIDDDDHNANDNNAGKFTFDESPIFVPPTTLLFVNLTALAMRLLGVKLPSALQGTTGLGEIVCSAWVVICFWPFVRGLFGKGKYGIPLSTLLKSSVLALLFTLCCGKISLPL
>Ruboc_06_G06720
MANSNSLPLYERLEHKNTLHKVMEFIILFLLLSLLVYRLLSFNNHGLSWPIAFLCELWFTFTCVITISNKWNRVEHKPYPDRLLQRVPKDELPAVDLFVTTADPELEPPIMTINTVLSLLAVDYPTNKLACYVSDDGCSPLTFYSLVEASKFAKIWVPFCKKYNVQVRAPFRYFTKNSKLSGHKNSSMEFKQEWKIVKDEYEQLSNKIEDAVRKSINPRDIIESDFSVFSNVQRNNHPTIIKVVWENKEGHSNKSVPHLVYVSREKRPKHPHHAKAGAMNVLTRISGLMTNAPYMLNVDCDMFANNSNVILHAMCMLLGSKSEDENAFVQCPQVFYDGLKDDPFGNQMIVLWKYAGQGISGIQGPFYSGTGCVHRRKVIYGLFPNNVKFGDTNPKIINNGKSANEELLNTFGKEFTKSAADALKGKAECPDMLSKSIEAAYQVAGVGYEYGTHWGKKVGWMYGSTTEDVLTGLSIHNKGWRSILYSPDPPAFLGCAPTGGPASMTQQKRWATGLLEILLSENCPIFGTLFANLQFRQCLAYFWILSWALRSVPELCYVALPAYSIITNSHFLPKGHEPAYYIPIAVFVIYNMYTLSEYLRTGLSIRACWNNQRMGRITTMSAWLFGVLGVILKLLGISETVFEVTRKDQSTSSDEGTEDTEAGKFTFDQSPAFIPPTTILFVQLTALATALLGLQPPARDGVGSGSLENMCSVLLVVCFWPFLKDSHSLPLSEKTSVKVSTLQKALEIVISSLFICLLVYRLLSLTDHGFPWLLSFLCESWFAFNWVLNLITEWTPMDYKTYPDNLLQQVPELPAVDMFVSTADPVLEPPIVTVNTVLSLLAVDYPAHKLACYVSDDGCSPLTLFSLIEASNFARIWVPFCKKHDIQDRAPFGYFSAGESTFPCDSPPEFLLEWTKVKDEYENLCQKIEDAVQHSVPLDISGDYAAFAHIETNNHPTVIKVIWENKERLSNGLPHLVYVAREKRPNHPHHYKAGAMNALTRVSGVMTNAPFMLNVDCDMYARNSKIVLHAMCLFLGFKHEKEGAFVQCPQINYDYLKDDPLGNSVALPLKTFWPGLAGIQGPLYAGTGCFHRRKVIYGLSLNDCTDHIQGHLDVETLKDQFGNSMELVSSANKILAEKIDDHDPHDLSSAVEEACKVASCGYEHNTSWGRLDLWVDNGRPSNRVDDPCKGMEIHLIMGPRSTILSTTSLLFGTISVVLKLLGISEVVFEVTKKDQYSSSIDDDDHNANDANAGKFTFDESPIFVPPTTLLFVNLTALAMRLLGVKLPSALQGTTGLGEMVCSVWVVICFWPFVRGLFGKGKYGIPLSTVLKSGVLGLLFTLCCGKFSLPL
