# Supplementary material for: Transcriptomics of long‐term, low oxygen storage coupled with ethylene signaling interference suggests neofunctionalization of hypoxia response pathways in apple ( Malus domestica )
Source: Plant Direct. 2024 Dec 20;8(12):e70025. doi: 10.1002/pld3.70025 (PMC11660084; doi:10.1002/pld3.70025)
Supplement: Supplementary file 2 — Data S2: Homologs of all 606 hypoxia response genes identified in this study across 42 representative species of land plants). [file PLD3-8-e70025-s004.gz › 01-integratedGeneFamilies_dir/10040.fna]

>gnl_Ambtr_v1.0_evm_27.model.AmTr_v1.0_scaffold00049.169
ATGGCTAACTGCTCTGTTCTTGGTGGATGCCCAAGCGATTACATAGCCATTGCCATTTCCATCCTCTGCATGATCCTGCTTTTTGCACGAGCTGCTTTTCCTTATGCAGTTCACAAGCCTCCTAAGTTGATAGGAAGCAACTTCATACTTTTGTTTGTCCAAATCCTTGCCAGCTTCTGTCTTCTATTGTCCTTAGTGATGTCTGTACAATTTTTTAAATTCAAGCGAAAGCATCCATGGCAATCGTGCTATATTTGGGCAGTCTGGGGTGAGGGTCCCTGTGGATTTGGCTTGTTGCTGAGCTGCCGCATTTTACAGGCTTACCACTTATACTATCTGTTTGTAAAGAGGCGTCTACCACCATTGAATTCACGTATCTTACTTCCATTGATCCTCTTGCCATGGATTGCTGCTGCTGCCTTTATTCATCAAAAGAGACCTCTCAATCCACGATGCCATATGCATAGTCGTTGGGTAATACCTATAGGGTTGCTTCATGTGTTATATGTTTCTGCAATGGTGGGCTTTACCTGGGCTGTTCGGCATGTTGAGTTCAGGTTTCATGAATTTAGAGCTCTCTTGCGGGGAATCATTGTATCTTCCACAGCTGTAGGAATTTGGACTGCTGCTTACATTGCTAATGAGCTTCATGAAGGTATTCCATGGCTTCAAATTAGCTCCAGATTCTTAATGCTATTGATGGCAAGCATTATGGTTCTTGCTTTCTTCTCTTTGTCAATATCTCAACCTCTTCTATCCCAAATGAGCTTGAGAAAAAAGGAGCCACAAGACTTTGGGATCATGGGTAGGGCTTTGGGAATACCAGCTAGTGGACTACTCTTACCAACAGGAACAACAATGGACATAGATTTGAAAGAACCCATTGATAGACTTCTCATGAATAAAAGATTCCGGAACTCTTTTATGGCATTTGCTGACAGTTGTATGGCTGGGGAAAGCATTCATTTCTATGACGAGGTGCATGAACTTGGTAAGATACCTGTTGGGGATACTATCACAAGGATCTACATGGCACGGCATATTATTGAACACTACATAGTTAATGGTTCCGCTATGGAGGTTAACATATCTCACAAGACCCGTCAGGAAATCCTGGGTACAACCGATCTAGCTCATCCCGATCTCTTTAACCATGCTATCAGCGAGTTGATGCAGCTTATAAAAATGAACTTAGAGAGAGATTATTGGTCATCAACATTCTTCTTCAAGTTCAAAGAGGAGACCAAAAGCCAAGCAGAAAGGAATGATCTTATGGAATGTTCGATTGGGTGGGATTACTCTCCAAGGCTAAGTGCAGTTCATGGTGCAGATGACCCCTTTCATCATGATCCGCTCAACAAGAGCTCATCGGATAGAGGTGATTTTTCATTTCAGAGTGAATCGGCAGGAAGCACGCAGGACTTCCCTGCTATATCTTTAGTTGGTTTTGATGGCTTGTCAAGA
>gnl_Aquco_v3.1_Aqcoe3G133000.1
ATGAGCAGTAGCAGTAATAGCTGTGCAGTTGATGGAGGTTGCCCAAGTGATTATGTTGCCATCTCTATATCTTCTCTCTCCATGATTCTGCTTCTTATTCGTTCATCTTTGCCCTTTTTGGTTAACAAGGTTCCTCGTAGAAAAGGCAGTGCTTTCTGGCTTCTCTTTATTCAAATTTACGCGAGCTTCAATCTCCTTTTCTCTATAGTGATGGCTGGAAATTTTTTAAGGTTCAAGAGGAAATATTGGTGGCAGTCATGCTATATGTGGGCAGGCTGGTTTGGGGGTCCACTTGGATTTGGTTTGTTGACGAGCTGCCGCATTGTACAGGCACTGAAACTTTATTACTTATTTGTAAAGCGGCGTTTATCACCAATCAAAACATATGTCCTACTCCCATTGATTCTGTTGCCATGGATTGGTGCTGCTGCATGTCTTCACATTAGGAGGCCTTTGAATTCTCGTTGCCACGTGAGGAAAGCATGGGTAATCCCAGTTATCGGTCTCCACCTATTGTATGTTGCTGTGATGGTTGGCATTACACAAGCTGTTCGACATATTGAATTCAGGTTTCACGAGTTCAAAGACCTCTTGCAGGGAATAGTTTTCTCCACCATTGTCATTGGTATATGGATTGCTTCTTATGTTATGAATGAAGTACATGATGATAATGATTGGCTTCAACTTACCTCCAGATTTTTGCTGTTGGTAACGGCAAGTATTCTTGTACTTGTTTTTTACTCGGTATCAATTTCCCAACCTTTGCTCTCACAAATGAGCTTGAAGAGAAGTGTTCCTCATGATACTGACATGATGGGTCGAGCTCTAGGTGTACCAGATAGTGGATTGCTTTTACAGATGGGACCCAAAATGGAAATAGATGCTAATGAACCTCTGGATAAGCTTCTACAGAACAAAAGGTTTCGTCGATCTTTCATGGCCTTTGCAGACAGTTGTTTGGCTGGAGAGAGTGTACATTTCTATGACGAAGTACATGAGCTTAGTAAGATACCTGTTAATGAATCTGTGAGTAGGGTCTACATGGCACGCCACATTATTGAGAAGTACGTAGTTTCAGGTGCAGTAATGGAAGTAAACATATCTCATCGGACACGGCAAGAGATTATGGGTTCTCTTGATCTAGCTCACCCTAATCTATTTAATAACGCTGTTAACGAGCTGATGCAGTTGATGAAAACGAACTTGGCGAAAGATTATTGGTCATCCATGTTTTTTGTAAAGTTAAAAGAAGAATCAAGTCAACCGTCTGACAGTTACGAGTTTTTAGAAAGAATGGTTGGGTGGGACTATTCACCTAGGTTGAGTTCTGTTCATGGTGGTGACGACGATCCTTTTCACCAAGAACATCCCTTGAATGTT
>gnl_Arath_TAIR10_AT3G26090.1
ATGGCGAGTGGATGTGCTCTACATGGTGGTTGTCCCAGCGATTACGTCGCCGTCGCAATTTCAGTCATCTGCTTCTTCGTGCTGTTATCGCGCTCAGTGTTACCGTGTTTGATTCATAAGGCTCCTCGTACTAACAGTAGCAGTTTCTGGATCCCTGTTATTCAAGTTATCTCCAGCTTCAACCTTCTCTTCTCAATTATGATGTCAGTTAATTTGCTTCGATTCAGGACGAAACATTGGTGGCGATATTGCTATCTTTGGGCAGTGTGGATTGAAGGACCACTTGGGTTTGGTTTGTTGATGAGCTGCCGTATAACTCAGGCATTTCAACTATACTTCATATTTGTCAAGAAACGTCTACCTCCGGTAAAATCATACATTTTCCTCCCCCTTGTTTTGTTGCCATGGATCTTCGGAGCTGCAATTATCCACGCAACAAAGCCTCTCAACGATAAATGCCACATGGGTCTTCAATGGACTTTCCCAGTTGCAGGCCTTCATGCTCTCTATGTCCTTGCTTTAATTGCATTCACAAGAGCAGTTCGACATGTAGAGTTTCGTTTTGACGAGCTTAGAGATCTCTGGAAAGGAATTCTCGTCTCAGCCACTTCAATCGTTATATGGGTAACAGCGTTTGTGTTGAATGAGATTCATGAAGAAATCTCTTGGCTTCAGGTTGCTTCAAGATTTGTGCTTTTAGTCACGGGTGGGATTCTCGTCGTTGTCTTCTTTTCCATCTCGAGTAACCAACCTCTTCTTTCACAAATCAGCTTGAAGAAAAGACAAAACTTTGAGTTTCAAAGAATGGGTCAAGCTCTAGGCATTCCCGATAGCGGATTATTATTTCGGAAGGAGGAGTTTCGACCTGTTGACCCAAACGAGCCACTCGATAAGCTTCTTCTCAATAAAAGATTTCGCCATTCGTTTATGGAATTTGCTGATAGCTGCTACGCTGGAGAAACATTGCATTTTTTTGAAGAGGTGTATGAACATGGTAAAATCCCGGAAGATGATTCGATAAGAAGAATCTACATGGCTCGACATATCATGGAGAAGTTCATCGTCGCAGGAGCGGAAATGGAATTGAACTTATCTCATAAAACCCGACAAGAGATCTTAACCACTCAAGATCTAACTCACACTGATCTCTTCAAGAACGCATTAAACGAAGTCATGCAATTGATCAAGATGAACTTGGTAAGAGATTACTGGTCATCCATCTACTTCATCAAGTTCAAAGAAGAAGAAAGCTGCCACGAGGCAATGCATAAGGAAGGATACAGTTTTTCATCTCCAAGACTGAGTTCAGTTCAAGGCTCTGATGATCCTTTCTATCAAGAACATATGTCAAAGAGTTCCAGATGCAGTAGTCCCGGT
>gnl_Betvu_v1.2_Bv6_147590_qwcz.t1
ATGAAAGGGTGTGCAGAAACTGGAGGGTGCCCAAGTGACTATGTCGCTGTTTCTGTATCTGCCCTTTCTCTTTTTCTGCTTCTAGCTCGTTCGATATTCCCGTTCCTATATTACAAGGTGTCAATTCCCAAAGGCAGTGCCGTTTGGATTCCGGCTATACAGATTCTTGCTAGCATTGGTCTTTTAGTATCTGTTGTGATGTCAGTGAATCTGATCAAAATTGAGAAAAGGCATTGGTGGCAGTCTTGTTATATATGGGCAGTTTGGCTTGAAGGACCATTTGGATATGGTTTGCTGCTCAGCTGTCGCATCGTACAGGTCTACCATCTCTATTTCATTTTTGTCAAGAAGCGGTTACCACCTGTAAGGTCACATATTTTTCTCCCGTTGGTTCTCCTCCCATGGTTTTGTGGGGCTGCGCTTATACACTTGAAGAAACCATTAAACCATAGATGTCAAATGTCTGCTCAGTGGGTTGCTCCATTGATGGTCCTACACTCTCTGTATGTTGTTATTTTTGTTGGATTCACATGGTCCATTCAGCATGTGAATTTCAGATTCGATGAACTTAAAGACCTTTGGCGGGGAGTACTCGTTTCTACATTTTCTGTTGTATGCTGGGTAGTTGCTTATATCCTGAATGAAATTCATGAAAATGTTGAACCGCTTCGAGTTGCCTCCAGGTTTTTTCTTGCGCTCATGACAAGCATATTCATTGTGGCATTCTTCTCTTATTCAAGCTCACAACCACTACTGTCACAAATAAGCTTGAGAAAAAAGGAATGCCCCAGATACGAAAGCATGGGTCAGGCTTTAGGCATTACTGGCAATGGAGTTCAAGTACAGAGACAATCAATGGCTGTTGACGGGAATGAACCTCTGGATAAGCTTCTTTTGGATAAAAGATTTCGTCAATCCTTCATGGCTTTTGCAGACAGTTGTTTGGCTGGAGAGAGTGTTCATTTTTATGAGGAAGTACTGGATCTTGGAGAATTACCTGAACATGATTCCGTAAGTAGGATCTATATGGCAAGACATATTATTCAGAAATACATTGTCGCAGGGGCTCCTATGGAGGTAAACATATCCCACCGTAGCCGACAACAAATTTTAAATTCTGTTGATCTTGCGCACCCCGATTTATTCAAAGTAGCTCTCAATGAGCTGCTGCAGTTGATAAAAACAAACTTGGCAAGGGATTACTGGTCATCCATGTTTTACATGAAGTTTAAAGAAGAAGCTGATGCCAAAGCGAATGGGCATGATATGGAGTTGGCTATGAGTTGGAACGTCACTCCACGACTCAGTTATGCTCATGCCGCTGATGATCCTTTTCACCAAGACAATTTTCTCAAGGGTTCTGAAGTTGCTCCGTCACAG
>gnl_Eucgr_v2.0_Eucgr.H04699.1
ATGGCGGGATGCGCGGGAGAAGGAGGCTGTCCCAGCGACTACGTTGCCGTCGCCATTTCTTTTCTGTCCTTGATCTTGCTTCTTTACCGATCGATCCTTCCCTTTGTGATCCACAAATTTTCTCGGACAAAAGGGAGTGGCTTCTGGATTCCCGTGCTTCAAGTTTTTGCCAGCTTTAACCTTATACTATCAATTGTGATGTCCGTTGATTTGCTGAAATTCGAAAGGAGGCATTGGTGGCAGTCTTGCTACGTTTGGGCAGTTTGGATTGAAGGTCCACTTGGATTTGGTTTGCTGCTCAGCTGTCGTATAGTACAGGCATTCCAGTTGTATTTCATATTTGCCAAGAGGCGTTTACCACCAATGAGGTCGCATGTCTGTCTTCCATTATTTCTCTTGCCATGGTTTGCTGGGGCAGCCTTTATTCATGTGAAGCAGCCTCTGAATAATCATTGTCACATGGGTGCTCAATGGGTTGTCCCAGTGGTCTCCTTCCACACGTTGTATGTCGCCACTCTTGTTGCATTTACTGGAGCAATTCGGCATATTGAATTCAGATTTAATGAACTGCGAGATCTCTGGAGAGGAATAGTTTTGTCTGCATCTTCTATTGGAGTATGGATAGCTGCTTATGTTTTGAATGAAATCCACGACGAAATCGCATGGCTCCAAGTTGTCTCAAGATTTCTACTTTTAGTAACTTCAAGTATTCTTGTCCTAGCTTTCTTTTCCATCTCAAGTTCACAACCTCTCCTGTCTCAAATTAGCCTAAGAAGAAGAGAACCTTTGAAGTACGAGACGATGGGTCAGGCTCTTGGAATACCAGACAGTGGTCTTCTAATGCAAAGAGAACCGAGTCAAGCTATAGATCCAGATGAACCGCTGGATAAACTTCTTCTGAACAAAAGATTTCGTCAGTCCTTCATGGCTTTCGCAGATAGTTGTTTGGCTGGGGAGAGCGTGCATTTCCATGATGACGTCCATGAGCTTGGTAAAATTCCTGTAAATGACTCCGTGCGGAGAATCTACATGGCCAGAGATATCATCGATAAGTATATAACTGCAGGTGCACCAATGGAGGTTAACATATCTTACCGATGTCGACAAGATATTTTGATGACTTCTAATTTAGCACATCCAGATCTCTTCAACAATGCACTAAATGAACTACTGCAGCTCATGAAAATGAATTTGGCAAAAGATTACTGGTCTTCCACGTTCTTCTTGAAGTTTAAAGAGGAAGCGAGCATGAGATTGGATGCTCATGAGATGGAACCAATGACCGGTTGGAACTTTTCCCCTAGATTGAGCGGTGTACGTGGTGCAGACGACCCGTTTCACCAGGAATATCTTACAAAGGACTCAGACCACAGTAGCGGAAATACAGATGCAACT
>gnl_Manes_v6.1_Manes.13G018700.1
ATGGCAAGCTGTGCAGTGGAAGGAGGCTGCGCTACCGATTACATTGCTATTTCCATATCCATCATCTCCATAATTTTGCTTCTTTCACGGTCAATTTTTCCCTTTTTGGTCCACAAGGTGCCACGTATTAATGGCAGTGGCTTCTGGATTCCTCTAATTCAAGTTTTTGGCAGCTTCAACCTATTGTTGTCAATTGTGATGTCCGTCAATTTTCTGAAATTCAAAAAGAGGCATTGGTGGCAATCTTGCTATGTTTGGGCAGTTTGGTTTGAAGGTCCACTTGGATTTGGATTGCTGCTTTCCTGTCGCATAACACAGGCTTACCAACTGTATTACATATTCGTCAAGAGGCGTTTACCACTAATTAGGTCGTATATTTTTCTTCCTCTAATTCTCTTGCCATGGATTGCTGGGGCTGCATTTATCCATGTGAGGAAGCCACTTAACACTCGATGCCACATGGGGACTCATTGGATCATTCCTGTTGTGTGCCTTCATATATTCTATATTACTTCTTTGGTTGGATTCACAGGGGCAATCCAACATATAGAGTTCAGGTTTGATGAACTCAAAGACCTGTGGCAGGGGATACTTGTCTCATCATCATCTATTGGAGCGTGGGTTGTTGCTTATATTTTGAATGAAATTCATGATGATATCTCATGGCTTCAAGTCATCTCCAGATTTTTTCTTCTAACTACAGCAAGTATTCTTGTGCTGGTCTTCTTCTCCATATCAAGTTCACAACCTTTGCTTTCACAAATCAGCTTGAGGAAAAGAGAACCTTTACAATTTGAAACAATGGGCCAGGCTTTGGGTATTCCTGATAGTGGACTACTAATGCAAAGAGATCCAGCTCCAGTAATAGATCCTAATGAACCACTCGACAAGCTTCTTCTGAACAAAAGATTCCGTCAGTCTTTTATGGATTTTGCTGACAGTTGCTTGGCTGGGGAAAGTGTGCATTTCTACAATGAAGTGCATGAACGTGGCAAAATCCCAATAGATGACACAATAAGAAGGATCTATATGACCAGACATATTATTGAGAAATATATAGTTGCAGGTGCAGCAATGGAGGTGAACATATCTCACCGAACGCGGCAAGAAATATTGACTACCGTCGATCTAGCACACCCTGATCTCTTTAATAAGGCAATAAATGAGTTGCTGCAGCTAATGAAAATGAACTTGGGAAAAGATTACTGGACGTCCATGTTTTTCATCAAATTCAAAGAAGAAGCCAATATGAGATCCAGTGACCATGACCTGGAACAGATGGCAGGTTGGAACTTCTCTCCCAGATTGAGTTCTGTGCATGGCGCTGATGATCCATTCCATCAAGAACATCCTGTGAAGGACACTGGTTGCAATAATCATGGTTCGGACACAAGAAGCCAAGAATTG
>gnl_Medtr_Mt4.0v1_Medtr3g086170.1
ATGGCGAATTTCAAGTGTGCCGTCAAAGGTGGCTGTCCCACTGATTATGTTGCTGTTACCGTTTCCATTCTCTCCTTCATTCTGCTTCTCATATGGTCAATATTTCCCTTCATAGTTCACAAGGTTCCTCGTACTAAAGGCAGTGGTTTCTGGATACCTGTAATTCAAGTTGTTGCCAGCTTCAACCTTCTTCTATCAATTATGATGTCACACAATTTCTTCAAATTTGAAAAGAGCCATTGGTGGCAGTCATGTTACTTGTGGGCAGTTTGGGGTGAAGGTCCACTAGGGTTTGGTTTGCTGTTGAGCTCTCGCATAACACAAGCATTTCAGTTGTATTTTATTTTCGTCAAGAGGCGTTTACCGCTGATCAGATCATTCCTTTTAATTCCACTTATTCTTTTGCCCTGGATTATAGGTGCTGCTGTTATCCATATAAAGAAGCCTCTTAGCAATCGCTGCCACATGTCAGTTCAGTGGACCATACCAGTTGTTTGCCTTCATGCGTTGTATGTTGCCACTTTGGTTGGGGTAACTGCTGCTGTGCATCATATAGAGTTCAGGTTTGATGAACTCAGAGACCTCTGGCGAGGAATACTTGTATCATCCGTATCCGTTGCTGTATGGGTTACTGCTTACATACTTAATGAAATTCATGACAATATCTCATGGCTTCAAGTTGTCTCCAGATTTCTTCTTTTAGTTTTGGCTAGCATACTTGTGCTGGCTTTCTTTTCAATATCAAGTTCACAACCACTGCTCTCACAAATCAGCTTGAGGAGAAGAGAATCCAGAGAATTTCGCACAATGGGCCAGGCTTTGGGCATACCTGATAGTGGGGTATTAACACAAAGTGAACCGATTTCGAGGGTAGATCCTAATGAACCGTTGGATAAGCTTCTCTTGAACAAGAAATTCAGGCAGTCTTTTATGGGATTTGCTGATAGTTGCTTGGCTGGGGAGAGTGTGCACTTCTTTGATGAAGTACATGAGCTAAGTAAAATATCCGAACATGACTGCGTGAGAAGAATCTATATGGCAAGGCATATTATTGAGAAGTACATGGTTGCAGGTGCAGCTATGGAGATTAACATCTCTCATAGAAGCAAACAGGAAATTTTATCAACATCCGACCTTGCACGCGCTGATCTCTTTCATAATGCACTTAATGAGATCGTGCACTTGATGAAAACAAATTTAGCAAAAGATTACTGGTCATCAATGTTCTTCCTGAAGTTCCAGGAGGAATGCGATATGAGATGTAATGGCTACGAGCTTGAGCAAATGACAGGGTGGAATTATTCTCCAAGGTTAAGTTCTGTGCATGGTACAGATGATCCTTTTCACCATGATCATCTTCTGAAGAACTCAGAATGCGGCAATGATACCGACTCA
>gnl_Mimgu_v2.0_Migut.E00228.1
ATGGCGACTTGCGCAGTAAACGGAGGCTGCCCCAGCGATTACGCGGCGGTCTCCATCTCCCTCCTCTCTATTTTCCTGCTTATCGGAAAGGCTGTTGCGCCTCATCTAATCCACAAAATCGCACTACCTAAAGGCAGTAGTTTTTGGCTCGTCACAATACAAATTATTGCGAGCTTCAACCTTATAGTTTCAATTGTGATGTCCCTCGGTTTTTTGAGGTTTAAAAGGGGCCATTGGTGGAGTTCGTGCTATATATGGGCTGTTTGGGTTGAAGGTCCACTAGGATTTGGCTTGCTGTTGAGCTCCCGTATTGTACAAGCGTTTCAACTGTATTACATATTTGTTAGGAGGCGTTTGCCACCCATTAGATCGTTTATATTTCTTCCACTGGTTCTCTTGCCCTGGATTATTGGTGCAGCATTTCTTCACACGAAAAAGCCTCTAAACAACCGTTGCCACATGCGAACTCAGTGGATAATCCCAGTTATTTGCCTTCACGCGTTATACGTAGCTGCTATGGTTGGTTTCACAGCCGCAATTCGACATATAGAATTCAGATTCCACGAACTGAAGGACCTCTGGCGCGGGATTTTAGTCTCCACTTGTTCCATTGGGATTTGGGTGATCGCGTACATTCTGAACGAGACTCACGAAGATATTCCATTGGTTCAAATCGTTACGAGATTTTTAATACTAGTTATGACAAGTGTCCTCGTGCTGGTGTTCTTCTCTATCTCAATTTCGCAACCTCTTCTCTCACTAATGAGCTTGAGGAAAGACGAACACCAAGAGTACAGTATGATGATGGGCCGGGCCTTGGGTATACCTGATAGCGGGCTTTTAGTACGAACGGAATCACTGCAGTCGGTAGATTCCAACGAGCCCTTTGATAAGCTCCTTTCGAACAGAAGATTTCGTCAATCGTTCATGGAATTTGCTGATAGCTGTTTGGCTGGGGAGAGTGTCCACTTCTACGAGGAGGTGCAACAGCTTGACCGAATTCCAGATAGTGATCATGTGAGAAGAATTTACATGGCACGTCACATTATTGACAGATATATAGCTCCAGGTGCAACAATGGAGGTGAACATTTCTCATCGATGTCGGCAAGAAATTCTATCGACTCTTGATTTAGCACACGCCAATCTCTTCAAAAATGCACTAATCGAGTTAATACATTTGATGAAAATGAATTTGGCAAATGATTACTGGTCATCGACGTTTTACATGAAGCTGAAAGACGAAGCTGCAATGAAAACAGTTGACCACGAGCTAGAAACGGGCGGTTGGAATTTCTCGCAGAGGCTGAGTTCTGTTCATTGCACCGATGACCCTTTTCATCAAGAACATAGCCCTAGAAAGCTCGGCTCCAGTACTAATCGTGATACCGAGTTGCAATTACGAGAAAAATTCCCT
>gnl_Nelnu_v1.0_NNU_004203-RA
ATGAATGAAATCCATGAAAATACGGAATGGCTTCAAGTTGTCTCCAGGTTTCTGCTACTAGTAATGGCAAGCATTTTTGTACATGCTTTCTTTTCATTATCAATCTCTCGACCTTTGCTCTCACAAATGAGCTTGAGGAGAAGGGAAAAAAGGGAATTTGAGACAATGGGTATGGCTTTGCGCATACCTGATAGTGGATTACTCTTACAGAGGAGAGCCACCCCAGAGATTGATCATAATGACCCGCTGGATAGGCTTCTTCTGAATAAAAGATTTCGCCAGTCCTTTATGGCATTTGCTGACAGTTGTTTGGCTGGAGAAAGTGTACATTTTTATGAGGAAGTCCATGAACTTGGAAAAATACCTGTTGATGATACTGTAAGAAGGGTTTATATGGCACGACATATTATTGAGAACTATATAGTTGCTGGTATATCAAGAATAGGGTCACTCATGGGTGTACTGTATCCCATAAATCTGGAAACTGGATATGCAGGTGGAGCAATGGAAGTGAACATATCTCACAGAAGTCGACAAGAGATTCTGGGTACTCTTGACCTGGCACACCCTGATCTGTTTAATAATGCAGTAAATGAACTGCTCCAATTGATGAAAGTGAACTTGGGAAAAGATTACTGGTCATCAACATTCTTTATGAAGTATAAAGAGGAATTACAGTCGCAAGCAGATGGCCATGAGCTCATGGAGCGGGTAATTGGATGGGACATTTCTCAGCTGAGTTCTATTCATGGTGTTGATGATCCTTTTGGCCAAGAACCTCCCTCAAAGGGCTCTGTGACATTC
>gnl_Phavu_v2.1_Phvul.001G257500.1
ATGCCGAGTTGTGCCGTCAAAGGAGGTTGCCCCACAGACTACATAGCCATTTCTCTGTCCATTATTTCCTTCACTGTGCTTCTCTTATGGTCCATATTTCCCTTCATAGTTCACAAGGTTCCTCGTTCCAAAGGCAGTGGCTTCTGGATACCTGTAATTCAAGTTGTTGCCAGTTTCATCCTTCTTGTATCGCTCGTGATATCGAATAATATTTTGAAACTTAGAGAGAGGCATTGGTTGCGGTCATGCTACCTATGGGGAGTCTGGGGTGAAGGTCCACTGGGGTTTGGTTTGCTCTTCAGCTGTCGCATAACGCAGGCTTCACAATTATATTTTATCTTTGTCAAGAGACGTTTACCATTGATAAGATCATATATTTTTCTTCCACTTATTCTACTTCCCTGGATTGCTGGTGCTGCTGTTATCCATTGGATGAAGCCTCTAAGCAGTCGCTGTCACATGAAAGCTCAATGGACCATCCCAGTTATAAGCCTTCACGCATTGTATATTGCTATTTTGGTTGGGGTTACAACTGCTGTTCATCATGTAGAATTCAGGTTTGATGAACTCAAAGACCTCTGGCGGGGAATACTTGTATCAGCTGTGTCCATTGCTGTTTGGGTTACTGCTTACACACTTAATGAAGTTTATGACAATATCTCATGGCTTCAAGTTGCCTCTAGATTTATGCTTTTAGTTGTGGCTAGCATACTTGTGGTGGCTTTCTTTTCAATATCAAGTTCTCAACCACTTCTCTCACAAATCAGCTTGAGGAGAAGAGAAACCCGAGAATTTCGCACAATGAGCCAGGCTCTGGGCATACCTGACAGTGGGGTATTAGCACAAAGTGAACCAATCTCAAGGATAGATCACAATGAACCATTGGATAAGCTTCTCTTGAATAAGAGATTCCGACAGTCTTTTATGGCATTTGCTGATAGTTGCTTGGCTGGGGAGAGTGTGCACTTCTTTGATGAAGTATATGAGCTCAGTAAAATACCTGAAGATGACTCTGTGAGAAGGATCTATATGGCACGACATATTATTGAGAAATACATAGTTGCAGGTGCGGCTATGGAGGTGAACATCTCTCATAGAAGCAAACAAGAAATTTTGTCTACTTCCAACCTAGCGCGCCATGATCTATTCCAAAATGCACTCAACGAGATCATTCAGTTGATGAGAACAAACCTGGCGCGAGATTACTGGTCATCAATGTTCTTCCTGAAGTTCCAGGAAGACTACAATGTTAGATCTAATGAGTATGAGCTGGAACAAATGACAGGGTGGAACTTTTCCCCTAGGTTGAGTTCTGTGCATGGTGCAGATGATCCTTTTCACCAGGACCATCTTCTAAAGAGCTCAGGCTGTAGCAGTGATACTACTGACTTA
>gnl_Pinta_v2.0_PITA_000027988-RA
ATGAGGAAACGAGAATCTGATAAACTTGAGACAATGGGGCGCATATTAGGAGTTCCAGAAAGCGGATTGCTTTTTCCAACAGGCATGCCTTTGAATTTGGATGAACCTCTTGAAAAGCTGCTTCGTCAGAAAAAATTTCGAGAATCTTTTATGGCTTTCGCAGATAGTCGAATGGCTGGGGAGAGTGTACACTTCTATGATGAAGTACATGAGTTGAATAAGATCCCGACTGGTGACACAGCACGTAGGATCTATATGGCAGGACACATAATTGAACAATATATAGCTGTTGATTCACCTATGGAGATTAACATATCACATCAGATGCGCCAAGAAATTTTGGACACAACTGATCTTGCTCATCCTGATCTCTTCACAAATGTAGTCAACGAGATGGTGCGAATGATGCAAATGAATCTGGAGAAGGACTACCAGAATTCCACTTTCTATTCACGATTCAAGGAAGAGATCAGAGATGCAGCTGAAGCATGTGAACTTTGGGACAATACAACTATTTGGGATTATTCTCCAAAAGTAAGTTTTGTCCATGGTACAGATGATCCCTTTGACCACGATAGCCTTTGCAGGAATTCTGAGGGA
>gnl_Poptr_v3.0_Potri.008G181500.1
ATGATGAAAGAAGAAGTTAATGGGAGTCGAAGCTGTGCTGTGCAAGGAGGTTGCCCCTCCGATTACATAGCTATTTCCATAGCCATCCTCGCCTTCTTCTTGCTTCTTTCAAGGTTACTTTTTCCCTTTTTGATCCACAAGATCCCTCGTACTAATGGCAGTGGCTTCTGGATTCCAGTTATTCAAGTGTTTGGCAGCTTTAACCTTTTGTTATCAATTGTGATGTCTATCAATTTCCTGAAATTTGAAAAGAGTCACTGGTGGCAGTCTTGCTATGTTTGGGCAGTTTGGATTGAAGGTCCTCTTGGATTTGGTTTGCTACTGAGTTGCCGAATAGCCCAAGCTTTCCAACTGCATCATATATTTGTCAAGAGGCAATTACCACCAATTAGATCTTATTTTTTTCTTCCTCTGATTCTCTTGCCATGGGTTGCCGGAGCTGCATTCGTCCATGTGAAGAGACCTTTGAATGATCGGTGCCACATGGGGACTCATTGGATCGTTCCAGTTGTGTGCCTTCACACAATATATGTTGCTGCTCTGGTTGGATTCACATGGGCAATTCGGCATATAGAGTTCAGGTTTAATGAACTCAAAGACTTATGGCAGGGGATACTTGTTTCGTCTTTATCTATTGGGATATGGTTTGCTGCTTATATTTCAAATGAAACTCGTGATGACATCTGGTGGCTCCAAGTTGCCTCCAGAATTTTGCTTTTGATAACAGCAAGCGTACTGGTTCTGTTTTTCTTCTCTATATCAAGTTCACAGCCTTTGCTCTCACAAATTAGCTTGAGGAAAAGAGAACCTTTAGAATTTCAAACAATGGGTCAAGCTCTGGGTATACCTGATAGTGGACTGCTATTGCAAATAGATTCTGTTCCGGTCATAGATCCTAACGAACCACTCGACAAGCTTCTTCTCAACAAAAGATTCCGCCAGTCTTTTATGGCATTTGCTGACAGCTGCTTGGCGGGGGAGAGCGTGCATTTCTATAATGAAGTGCATGAACATGATAAAATTCCTGTAGATGACCCTGTAAGAAGGATCTACATGGCACGACATATTATTGAGAAGTATATTGTTGCAGGTGCATCAATGGAGGTGAACATATCTTATCGAACACGACAAGAAATACTGACCACCACCAATTTGGCACACCCTGATTTGTTTAATAATGCACTAAATGAACTGATGCAGCTGATGAAGACGAACTTGGTAAAGGATTACTGGTCATCCATGTTTTTCATCAAGTTCAAAGAGGCCAATATGAGATTCAATGGCCATGAGCAGGAATCGATGGCAGGGTGGAACTTCTCTCCTCGATTGAGTTCAGTGCGTGGTGCTGATGATCCATTCCACCAAGAACATGTTTTAAAGGGCTTCGGCTGTGATAATCGTGACTTGGACACACAA
>gnl_Prupe_v2.1_Prupe.1G238900.1
ATGGCAAGCTGTGCAGTGTATGGTGGCTGTGCCAGCGACTACATAGCCATCGCTATATCTGCCGTCTTTTTCATTTTGCTTCTTTCGCGGTTAATCTTGCCCTTTGCCATTCACAAGATTCCTCTACCGAAACGCAGTAGCTTTTGGATTCCAGTTATTCAAATTTTTGCCAGCTTCAACCTTCTGTTGTCAATTGTGATGTCTGTCAATTTTCTGAAATTCGAAAAGAGACATTGGTGGCAGTCTTGCTATGCGTGGGCAGTCTGGATTGAAGCTCCACTTGGCTTTGGTTTATTACTGAGCTGTCGCATATCACAGGCCTTCCAGCTGTATTACATTTTTGTCAAGAGGTGTCTACCACCAATCAGATCTTATATTTTCCTTCCACTAATTCTCTTGCCATGGATTGCGGGGGCTGCACTTATGCATATCAAGAAGCCTCTAAATTATCGATGCCACATGGGGACTCAGTGGATCATCCCAGTTGTGTCCCTTCACGCAATCTATGTTGCCATTTTGGTTGGGTTCACGGGGGCTGTTCGGCATATAGAGTTCAGGTTTGATGAACTTAGAGACCTCTGGCAGGGAATACTTGTCTCAGCCTCTTCTATTGGAGTATGGGTTGCTGCTTACATTTTGAATGAAATTCATGATGATATCTCATGGCTTCAAGTTGTCTCTAGATTTACGCTCTTAGTTACGGCAAGCATTCTTGTATTATCTTTCTTTTCGATATCAAGTTCACAACCTCTTCTATCGCAAATCAGCTTGAGGAAAAGGGAACCCCTAGCATTTGAGACAATGGGTCAGGCTCTGGGTATACCTAACAGTGGACTACTATTACCAAGGGAACCAGCACCAGTGATAGACCCTAATGAGCCACTTGATAAACTGCTTATGAACAAAAGATTCCGTCAGTCCTTCATGTCCTTTGCAGACAGTTGTTTGGCAGGGGAGAGTGTGCATTTTTACGAGGAAGTGCATGAACTTGGTAAGATACCAGTGGATGACCCTGTAAGAAGGATTTACATGGCACGACATATCATCGACAAGTACATAACTGCAGGTGCAACAATGGAGGTGAACATTTCTCACCGAAGCAGGCAAGCGATTTTGACTACTTCCAATCTGGCACAGCCAAATCTGTTCAATGATGCATTGAATGAGCTGATACAGTTGATGAAAATGAACTTGGCAAACGATTACTGGTCATCCACTTACTTCATGAAGTTCAAAGAAGAAGCCAGTTTGAGATCGCATGAGCTACAACAGATGACAAGTTGGAACTCTCCCACTCCCAGGTTGAGTTCTGTACGTGGTGTCGATGATCCATTTCACCAAGAACAAGAACCA
>gnl_Selmo_v1.0_109334
CTCAAGATGTCTTTGAACTATTTGAGGCTATCTCGACGCCATCTATGGCAAAATTGTGATCTCATGCTTTGGCTGAAGGGACCATTTGGATTTGGAATCCTTTTAAGCTGTCATATTGTACAGGCATATAGGCTTCACTACGTCTTTATTGCAAGGCGCCTACCACCTTTGAAGTATTATCAGCTTCTTCCGCTACTTGTTAGTCCATGGTTTGCTGTAGCCGCAGTTATACAGGCAGTGAGTGATCACGATAAGCGATCACCGACCTGCCAGTTTAACATACGTTGGGAGCTCGCAGTGGGATCGCTTTATGCTCTCTATCCTGCTATTCTCCTGCTCGCAACTTGGAAGGTGCGGCACATAAGATTTGAGTTTGACGAGTTCAAGGAGCTTCTCAAAGCAGCTTCCATCTGCGCCTTAATGCTTGTTGTCTGGGCCGGAATGTTTGTTGCAGCCCAGCTTGATTCAAAAGTCGTAGTCACTACTCGGTTTATTGTGGCCGTCAGCGTTGGCGTTCTTTTCCTGTTTTGGATTCCTATCGCAAAACCCGTTCACGATCTATTTCACGGCCGTAGGAGTAACCACCGGTATTCAACCATGGGGCAAGCGCTTGGAGTTCCAGTCAGTGGAGCCATATCTCAACCGTTGATAGCCTTCAATTTTAACAGGCCGCTGGAGCTGTTGCTTGAGCATAGAAGGTTTCGACAGTCATATTTGGCTTTTGTCGACAGTCGGATGGCCGGTGAGGTCGTGCATTTTTACAGTGAGGTTCGAGAGCTCAACAAACTCCAGCAGCAGCATCAAGTTGTGCAGAGAATTTACATGGCAGAACACATCATTGACAAGTACATCAAGTCAGGTGCGCCAATGGAGATCAATATATCCCATCAAATGCGTTTAGACATTATCAATACGACTGATTTGGCTGACCCAGACCTGTTCAAGCGTGCCGTCGGCGAAGTTTTGAAAATGATGCAAATGAATCTGTCGAACGACTACTGGCAATCCGAGTATTTTCAAGAACTAAAAGATGAACTGGACGCTGATGTGGAATCTCAGCAAACTGGTGACGATCTAGAACAGCAACTAGATGTGACTGCTACCAAGCGTGCGTTGAGAAGGCTTTACGATCCTACTCCAGACAATCCATTCGACCAAGGTTGCCCGTTCAGTGGTGAACTTCGCAAAGAGAATCAACCCGAACAACATCATACTGGAGTAAGTCAAAAACTTCAC
>gnl_Solly_v2.4_Solyc05g014160.2.1
ATGGATCACCAGACCACTCTTCCGAAGCTCTTATACATACTGCGGCAGAAACGACTTCTATTGAAAGCGACATTACCTTACATGATTCACAAGATTCCTAGGTCCAAAGGCAGTAGCTTTTGGCTAGTGGCAATTCAAGTTATTGCAAGCTTAAATCTATTGTTGTCGATAGTGATGGCTCTCAATTTTCTGAAGTTCAGAAAGAGACATTGGTGGAGGTCATGCTATCTTTGGGCAGTCTGGATTGAAGGTCCACTGGGATTTGGTTTGCTGTTGAGCTGCCGTATTACACAGATATTCCAACTTTATTATATATTTGTGAAGAGACGTCTGCCACCACTTAGATCCTATATTTTTCTTCTGCTGATTCTCTTGCCATGGATAGCTCTTGCTGCAGTTATTCAGATAAAAAAGCCTCTGAACGACCGGTGCCACATGGGGACGCTGTGGATCATCATTGTTATGGGCCTTCATGCATTATATGTTGTAGCTTTGATTGCTTTTGCTGGGGCTGTGCATCATGTGGAATTCAGATTTCATGAACTCAAAGACCTTTGGAGAGGAATTCTTGTCTCTTCAGCTTCCATTGGAATATGGGTGGCTGCTTATGTAATGAATGAGGTTCGCGAAGATATATCATCGCTAGAAATTGCCTCAAGATTCTTATTATTGGTTATGACAAGTGTCCTTGTACTGGCATTCTTCTCTTTCTCGATTTCTCAACCTCTTGTCTCAGTTATGAGCTTGAGGAAGAAGAATCAGAAAGAATACAAGACAATGAGTCAGGCATTAGGTATACCTGATAGTGGGATCCTATTACAGAGGGAATCGACAAGCATTCTAGATCCTAATGAACCTTTGGAAAAGCTCCTGCTGAATCGAAGGTTCCGTCAGTCCTTCATGGAATTTGCAGACAGTTGTCTGGCTGGAGAGAGTGTGCACTTCTATGATGAAGTGCAACATTTTGATAAAATTCCTATTCAGGATTCAGTTAGGAGAATTTACATGGCACGCCACATAATAGAGAAGTATATTGCTGCAGGAGCACCAATGGAGGTGAACATTTCTCACCGAATCCGGCAGGAAATTTTGAATACTAATGATCTCTCCCACACTGACCTATTCAAAAACGCTCTAGGTGAACTGATGCAGCTGATGAAACTGAACTTAGCAAGAGATTACTGGTCGTCAATGTACTTCATGAAGCTGCAAGAGGATATCCGCATGAGAGCAGTTGATCCGGAGATGGAACATGCTAGTGGTTGGAATTTTTCCCCAAGATTGAGTTCTGTCCATTGCAGTGATGACCCTTTCCAGAATGAACATACAGAACTGATGGGCTCCAGCTACCTGATTCTCCTGTTCATAAACGATACGAGCCTTCAAGACCAAATTTTGCTGTGTGATGTTGCACCTCATGCTTTGCAGACC
>gnl_Spipo_v2_Spipo4G0034900
ATGAGGGATAAACTCATAAGAAATAAGGCGCAACTTAAAGCTCCAACTTATAAAAAGAAGGTGAAGACTATGAAGACTGTAGATGTAAGTGGTAGTAAATCCGCTTCCAAACATGATCCTTTAGAAGAAATGAGGGAGATCATAATAATGAAAAGTCAACGAAGGTGGACTGGAGAGTTCTCAGCTGCAGCGTTTGTTCAGCACATACTCGGTTTGGTCAGCAGTCAAAGCTTGCTGCCCGGGGGGGAGAGGGGTGGGCGGCTTTCAATTTCTCTTGCCGTTCTCCCTGATGCGAGTCTCCCCATGGCTTCCTGCGCCATCCATGGAGGCTGCCCCAGCGACTACGCCATCGTTGGCTTCGCCGCCGCCTCTTTCGCTTTGTTATATCGTACACTTCACGCTAAGATGAGTTTTAGAGTTACGAACTCTGCTCTGAGTTATCAGCCATTTCCTACCCAGATGTTTTTAAATAATATGAGGCTTTGTATTCGTGCTTTTTACCCCTTTCTTTACAGAAAAGGTCCTCGTTCAAGAACGAGGACTAATGGCTTCTGGATTGTTGTTCTTCAGATTTTCGGGAGCTTCAACCTTATACTAGGTTTAGTGGTGTGGGCACAGCAGTCCCAGAGGCAGAGATCCATCCGCGCTCAGAACAGGGGTCATGTTATCAGCTCAACTAAGCCCTTGAACGTCCGCTGCCATATACAACTTCATTGGATTGCTCCGGTTGTATGCTTCTTCATGTTATATATCTCTGCTTTGATATGGCTGACATATGCCATTCGTCACATTAAGTTCCAATTTCATGAGTTGAAAGACCTTTTAAGAGGAATAATCATCTCTTCTACTGCCATAGGCATGTGGATTATTGCTTATGTTTTAATTGAAGTGAATAAGGATAACGCATGGATTCAAGTTATATCTAGATTTTTGTTGCTATTCACGGCGGGCGTCCTTGTGCTGGCGTTCTTTTCCATGTCGATTTCTCAACCCCTGCTCTCTCAAATGAGCCTGAGCAGAGGGAACGCTGCGGGGTATCTTACAATGGGTGAAGCTCTGGGCATTCGAGAGGGTGACCCATCACAGAAAGCCTCCCACTCCGATTTGGATTTCAGTGAACCTCTGGACAGGCTGCTGCTCGATGAGAGGTTTCGCCGATCTTTCATGGCGTTTGCTGACAGCTGTCTGGCTGGTGAAGGTGTTCATTTCTACAACGAAGTCCTTGAGCTCGGGAAAATACCCTTTGATGATCCTGCCAAGAGGATTTACATGGCGAGGCACATCATCCAGAGATACATCAATACTGGCGCAGAGATGGAGGTGAACATCTCCCACCGGACCCGTCAGGAGATCCTCACCACTGAGGACCTCACCAGCCCACACCTCTTTGATCGTGCCGCAGTAGAGCTGCTGCAGCTGTTGAAAGCGAATTTGGTCAAGGACTACTGGTCTTCGCTGTTCTTCATGAAGCTGAAAGCGGAACTGGGTAAAGATCCTGACGACCATGATCCCTTGGATCGTCTCAGACATCCGGAGTCCAGTTCTTCTTGTTCATGGCAGCGG
>gnl_Stras_v2.0_SGA_v2.0_scaffold87T27113
ATGGCGACTTGTGCGGCTAAAGGAGGCTGTCCGAGCGATTATGTGGCCTTCTCCATCTCCGTCGTTTGTTTTATCCTACTTCTTGCAAAGGTTGTTGCGCCCTATCGAGCTCATAAAATTGCACGACCTAAAGGGAGAAACCTTTGGCTCATAACAATACAAGTTTTTGCCAGCTTTAACCTCTTATTGTCAACTGTGATGGCCCTTGGTTTTTTTAGAATCAGAAGGCGCAATTGGTGGAATTCATGCTATATATGGGCTGTTTGGGTTGAAGGTCCACTAGGATTTGGCTTGCTGCTGAGCTGTCGTATTCTACAAGCTTTTCAACTATATAACATATTTGTTAAGAGGCGTTTACCACCCATTAGATCATGTTTGTTTATTCCACTGGCGCTGTTGCCCTGGATTGCAATTATATACACTGAAAAGCCTCTGAGCAACCGTTGCCACATGGGGATTCAGTACATTATCCCAGTTATGTTTCTTCATGCATCATATGTTGCTGTTGTGGTTGGTCTTACGGGAGCCATTCGACATATTGAGTTTAGATTCCAAGAACTGAAGGACCTCTGGCGAGGGATTTTGGTATCCACATGTTGCATCGGGTTATGGGTGGTTTCTTATGTCTTGAATGAGACACATGAGAGTAACACGTTGCTTCAAATCATTTCAAGATCTGTATTACTTCTTATGACAAGTGTCCTTGTGCTGGCATTTTTTACTACATCAATATCACAACCTCTCGTTTCACTTATGAGCATGAGGGAAAAGGACCGCCCAGTGAGCGGTATGATGGGCTGGGCTCTGGGTATACCAGATAGCGGGCTTCTAGTGGACCGGGAGCTGACCCATTTGGTAAATCCCAGTGTGCCTTTGGATAAGCTTCTTATGAACAGAAGATTCCGTCGCTCATATATGGACTTTGCCGATAGCTGCATGGCTGGGGAGAGTGTCCATTTCTATGAGGAGGTTCAACAGTTTGACAAAATTCCAATTATCGATCATGTGAGAAGAATTTACATGGCACGGCACATTATCGACCATTATATCATTCCCGGTGCAGCAATGGAGGTGAACATTTCTCATCGTTGTAGACAAGAGATTCTATCCACTCCAGATTTGGCACACCCCAATCTCTTTAAAAATGCATTAAATGAGTTGATACAGTTGATGAAAATGGTTAGTATGTTTAATTGCGATTTTGCATATGCATGTTTCATTGGTATTGTATATGCTAGGTTAAATTGCAAA
>gnl_Theca_v1.1_Thecc1EG010688t1
ATGGCAACCTGTGCCGTTCATGGTGGCTGCCCCTCCGACTATGTGGCCGTTTCCATAGCCATCTTCTGCGTGATTTTACTCATTGTGAAGTCAACTTTGCCGTTTTTAATACACAAGGACAAGGTTCCCAGCGGAAAAGGCAGTGCCTTTTGGATTCCAGTCATTCAAGTCATTGCCAGCTTCACCTTTCTGCTATCAATAGTGATGTCAGTTAATTTCCTCAAATACAAAAAGAAGCATTGGTGGCTGTCTTGCTATGTTTGGGCAGTATGGGTTGAAGGTCCACTTGGATTTGGTTTGTTGATGAGCTGCCGCATAGCACAGGCCTTCCAACTATACTATGTATTTGTCAAGAGACGTTTACCACCAATTAGATCTCATATTTTTCTTCCACTTATTCTCTTGCCATGGATTGCTGGCGCTGCACTTATTCACGTGAAGAAGCCTCTCAATTACAGATGTCACATGCAAACTTACTGGATAATCCCAGTTGTATGTCTCCACACGTTGTATGTCGCTGTTTTAGTCATGTTCACAGGGGCAATTCGGCACATAGAGTTTAGGTTTGATGAACTCAGAGACCTGTGGCAGGGAATACTCGTCTCAGCCTCACTTATTGGAGTTTGGGTTTCTGCTTACATCTTGAATGAAGTTCATGATGATATCTCATGGCTTCAAGTTGCCTCCAGATTTCTGCTTTTAATTACAGCCAGCATTCTCGTACTGGTATTCTTTTCCATATCAATTTCACAGCCTCTGCTCTCACAAATTAGCTTGAGAAAAAGGGAACCTCTAGAATTCAAAACCATGGGTCAAGCTCTGGGCATACCAGATAGTGGACTGCTATTGCAAAGAGAACAAGCTGTTGTCATTGATCCTAATGAACCATTGGATAAGCTTCTTCTGAACAAAAGATTCCGTCAGTCTTTTCTGGCATTTGCAGACAGTTGTTTGGCTGGGGAAAGTGTGCATTTCTTTGAAGAGGTGCATGAGCTGGGAAAAATTCCAATAGATGACCCTGTAAGAAGGATCTACATGACACGACATATCATCAATAAATACATAATTGCAGGTGCAGCAATGGAAGTTAACATATCTCATAGAATCCGGCAAGATATTTTGACCACCACGGATCTGACACATCCTGATCTCTTTAACAATGCCCTAAATGAACTGATGCAGTTGATGAAAACGAACTTGGCAAAAGATTACTGGTCATCCATGTACTTCATCAGATTCAAAGAAGAAGCCAGCGTGAGATCTAATGGCCATGAGATGGAACACACTACAGGATATAACTTCTCTCCCAGGTTGAGTTCTGTTCATGCCACTGATGATCCCTTTCACCAGGACCATTTTTCACGGGGTTCTAGCCACGATAGTCATGATTCATATCCA
>gnl_Vitvi_Genoscope.12X_GSVIVT01010292001
ATGGGCAGCTGTGGCAAGAATGGAGGTTGTCCATCTGATTACATAGCCGTTGCCATATCCCTCCTCTGCTTCATCCTGTTACTAATAAAAGCTACATTACCCTTTCTGGTTCACAAAGTTCCTCGTCCTAAAGGCAGTGGCTTTTGGATTCCAGTGATTCAAGTTTTTGCCAGCCTCAACCTTCTGTTGTCGATTGTGATGTCCATCAATTTCCTGAAATTCAAGAAGAAGCATTGGTGGCAGTCTTGTTATCTCTGGGCAGTCTGGGTTGAAGGCCCACTTGGGTTCGGTTTGCTGCTGAGCTGTCGTATAGTGCAGGCATTTCAACTATATTACATATTTGTCAAGAGACGTTTACCACCTATCAGATCATATGTTTTTCTCCCAACAATTGTCTTGCCATGGATTGCCGGGGCTGCATTGCTTCATAAGAAGAAGCCTCTAAATGAACGATGTCACTTGGGGACTCGATGGATTATTCCAGTTGTGCTCCTCCACACAACATATGTTGCTGCTTTGGTTGGTTTCACGGTGGCCATCCGACATATAGAGTTCAGGTTTCACGAACTCAAAGACCTGTGGCGGGGAATACTTGTCTCCACTTCTTCTGTTGGACTATGGGTTACTGCTTACATTTTGAATGAAATCCATGATGATATCGAATGGCTTCAAGTTACCTCTAGATTTCTGCTCTTAATTATGGCAAGTATTCTTGTACTGGCTTTCTTTTCCATGTCAAGTTCACAACCTCTGCTCTCAAAAATGAGCTTGAGGAAAAGGGAAGCCACAGAATTTGAGACAATGGGCCGTGCCCTGGGCATACCCGATAGTGGACTATTATTACAACGGGAACCAGCACCAGACATAGACCCTAACGAACCTCTGGATAAGCTTCTTCTGAACAAAGGGTTCCGTCAGTCCTTCATGGCATTTGCTGACAGTTGTTTGGCTGGGGAGAGTGTGCATTTTTATGATGAAGTGCATGAACTTGCTAAAATACCTGTGGATGACCCAGTGAGAAGAATCTACATGGCACGGCACATTATTGAGAAGTATGTAATTGCAGGTGCAACAATGGAGGTAAACATATCTCACCGGAACCGGCAAGAAATCTTGACAACTCCTGATCTGGCACACCCTGATCTTTTCAACAATGCCCTGAATGAATTGCTGCAGTTGATGAAAATGAACCTGGCAAAGGATTACTGGTCGTCCATGTTCTTCAAAAAGTTGAGAGAAGATGGCACAGGATCGAATGGGCATGAGCTGGAAGTGGTGACGGGCTGGAACTACTCTCCTAGATTGAGCTGTGTACATGGTGAAGATGATCCTTTCCACGAAGAACATCCTTCAAAAAGCTCTGCCCATGATACTAATACCCAGGATGTAGAGCAGCAA
>FraveV4A2_4g24980.t1
ATGGCAAGCTGTGCAGTTCACGGTGGCTGTGTCAGCGACTACATAGCCGTCACTGTTTCAGCCATTTGCTTCATTCTGCTTGTTTCGCGGCTACTTTTGCCCTTTGTGCTTCACAAACTTCCTTGTGCGAAGCGTAGTGGCTTTTGGATTCCAGTGATTCAAGTTTTCGCCAGCTTCAACCTTGTGTTATCAATTGTGATGTCCATCAATTTCCTGAAATTCGAAAAGAGACATTGGTGGCAGTCTTGCTATGTTTGGGCAGTCTGGATTGAAGCTCCACTTGGCTTTGGTTTGCTAATGAGCTGTCGCATATCACAGGCCTTTCAACTATACTACATTTTTGTCAAGAGGTGTCTGCCACCAATCAGATCATATGTTTTCCTTCCACTAATTCTCTTGCCATGGATTGCTGGAGCTGCCTTTATCCATATCACAAAGCCTCTAAATTATCGGTGCCACATGGGAGCTCAGTGGATCATTCCGTCTGTGTCCCTCCACACAACATATGTTGCCATTTTGGTTGCTTTCACTTGTGCTATTCGGCATATAGAGTTCAGGTTTGACGAACTCAGAGACCTCTGGCAGGGAATACTTGTCTCGGCCTCTGCTATTGGAGTATGGGCGGTTGCATACATCTTGAATGAAATTCATGATGATATCTCATGGCTTCAAGTTGCTTCCAGATTTGTGCTCTTAGTAACGACGAGTATTCTTGTATTAGCTTTCTTTTCGATATCAAGTTCACAACCTCTTCTATCCCAAATCAGCTTGAGGAAAAGGGAACCTCAAGCATTTGAGTCAATGGGTCAGGCCCTGGGCATACCTGACAGCGGCCTGTTAGTACAAAGGGAAAAGGCATGTGTCGTGGATCCTAATGAACCACTTGATAAACTTCTTCTTAACAAAAGATTCCGCCACTCATTCATGGCATTTGCGGACAGTTGTTTGGCAGGGGAGAGTGTCCATTTTTTCGAGGAAGTGCATGAACTTGGTAAAATACCTGTGGATGACCCCGTAAGAAGAATTTACATGTCACGGCATATCATTGACAAGTACATAATTGCAGGGGCAGCAATGGAGGTGAACATCTCTCACAGAACCAGACAAGATATTTTGACAACTTCCAATCTAGCACAACCAAATCTTTTTAATGATGCATTAACTGAGCTTACACACTTGATGAATACGAACTTGGCAAGAGATTACTGGTCATCTATGTTATTCATGAAGTTCAAAGAAGAAGCGAGTATGAGATCTGGGGACAATGAACTGGAACAGATGAGAAGCTGGAACTACTCTCCCAGGTTGAGTTCTGTACATGGTGCTGATGATCCATTTCACCAAGAACAAGAACCATTTGCGGTTGATTCTGGCTGCATACTCAAAACCACGATGATGAACCAAGATTCA
>Maldo_HF_35187
ATGGAAGGGATGGAAACTAGGAGGGCAGACAATCTTGGTCCCAAAACATCACGTGCGAAAGTCAAGCTGCCATTGTCCGATGGCTTGCACTGCACAGAAAAAGGACTCACCTTGAAGCTGATGACTTGGTGGGCGGGGCGTCCTAAAATCTTCTGGTTTCGGATCCTAAAAACGTACTGGGTGAACCCGAATACCCCAAATGCAAAGAAAATGGTAAGCTGCGCTGTGGAAGGTGGCTGTGCCAGCGACTACTTAGCCGTAGCCATATCGGCCGTCTGTTTCATTCTGCTTCTTTCACGGGTAATCTTACCCTTTGCCGTTCACAAAATTCCTCTTCCGAAACGCAGTAGCTTTTGGATTCCAGTGATTCAAATTTACGCCAGCTTCAACCTTTTGTTGTCGCTTGTGATGTCTCTCAATTTTCTGAAATTCGAGAAGACATATTGGTGGCAGTCTTGCTATCTTTGGGCAGTCTGGATTGGAGCTCCTCTTGGCTTTGGTTTACTACTTAGCTGCCGCATATCACAGGCCTTTCAACTGTATTACATTTTTGTAAAGAGGTGTCTACCACCAATCAGATCTTATATTTTTCTTCCACTAATTCTCTTGCCATGGTTTGCTTGGGCTGCTTTGATCCACATCAAAAGGCCTCTAAATCATCGATGTCACGTGGGAACTCAGTGGATCATCCCAGACATGTCCCTCCACGCACTATATGTTGCCATTTTGGTAGGATTCACGGGGGCTATTCGGCATATAGAGTTCAGGTTTGACGAACTTAGAGACCTCTGGCAGGGAATACTTGTATCAGCCTCTTCTATTGGAGTATGGGTTGTTGCTCACATTTTGAATGAAATTCATGATGATATCTCTGGGCTTCAAGTTGCCTCTAGATTTGTGCTCTTAGTTACGGCAAGCATTCTTGTGTTAGCTTTATTTTCGATATCAAGTTCACAACCTCTTCTATCACAAATCAGCTTGAGGAAAAGGGAGCCCCTATCATTTGAGACAATGGGTAAGGCTCTGGGCATACCTAACAGTGGAATGCTATTGCCAAGGGAACCAGCACCTGTGGTGGATCCTAATGAACCACTTGATAAACTTCTTATGAACAAAATATTTCGTCAGTCCTTCATGGAATTTGCAAACAGTTGTTTGGCAGGGGAGAGTGTCCATTTTTATGAGGAAGTGCATGAACTTGGTAAAATACCAGCGGATGATCCTGTAAGAAGGATTTACATGGCACGGCATATCATTGACAAATACATAATTGCAGGTGCAGCAATGGAGGTGAACATTTCTCACCGAAGCAGACAAGCAATTTTGACTACTTCCAATTTGGCACAACCAAATCTTTTTAATGATGCTTTAAATGAGCTGATACAGCTGATGAAAACGAGCTTGGCAAAAGATTTCTGGTCATCCATATACTCCATTAAGTTCAAAGAAGAAGCCAGTATGAGATCTCATGAGCTGGAACAGATGACAAGTTGGAACCCCTCTCCCACTCCTAGGTTGAGTTCTGTACGTGGCGTTGATGATCCATTTCACCAAGAACAAGAATCA
>Maldo_HF_42714
ATGGCAAGCTGCGCAGTGGAAGGTGGCTGTGCCAGCGACTACTTGGCCGTCGCCATATCCGCCGTCTGCTTCATTCTGCTTCTTTCACGGGCAATCTTGCCCTTTGCCGTTCTCAAAATTCCTCTTCCGAAACGCAGTGGCTTTTGGATTCCAGTGATTCAAATTTATGCCAGCTTAAACCTTCTGTTGTCGCTTGTGATCAAAAGGCCTCTAAATAATCGATGCCACATGGGAATTCAGTGGACCATCCCAGTCATGTCCCTCCACACATTGTATGTTGCCATTTTGGTAGGATTCACGGGGGCTATTTGGCATATAGAGTTCAGGTTTGACGAACTTAGAGACCTCTGGCGGGGAATACTTGTCTCAGCCTTTTCTATTGGAGTATGGGTTGTTGCTTACTTTTTGAATGAAATTCATGAAGATATCTCATGGCTTCAAGTTGCCTCAAGATTTGTGCTCTTAGTTACGGCAAGCATTCTTGTCTTAGCTTTCTTTTCGATATCAAGTTCACAACCTCTTCTATCAAAAATCAGCTTGAGGAAAAGGGAGCCCTTATCATTTGAGACAATGGGTCAGGCTCTGGGGATTCCTAACAGCGGAATGCTATTGCCAAGGGAACCAGCACCTGTGATAGATCCTGATGTGCCACTTGATAAACTTCTTACGAACAAAAGATTCCGTCAGTCCTTCATGAAATTTGCAGACAGTTGTTTGGCAGGGGAGAGTGTCCATTTTTATGAGGAAGTGCATGAACTTGGTAAAATACCAGCGGATGATCCTGTAAGAAGGATTTACATGGCTCGGCATATCATTGACAAGTACATAATTGCAGGTGCAGCAATGGAAGTTAACATTTCTCACCGAAGCAGACAAGCGATTTTGACTACTTCCAATCTGGCACAACCAAATCTTTTTAATGATGCTTTAAATGAGCTGATACAATTGATGAAAACGAACTTGGCAAAAGATTTCTGGTCATCGATGTACTTCAAGAAGTTCAAGGAAGAAGCAAGTCTGAGATCTCATGAGCTGGAACAGATGACACGTTGGAACCACTCTCCCACTACCAGGTTGAGTGCTGTACACGGTGTTGATGATCCATTTCACCAAGAACAAGAATCA
>Malba_027522
ATGTCCATCCACGCACTATATGTTGCCATTTTGGTAGGATTCACGGGGGCTATTCGGCATATAGAGTTCAGGTTTGACGAACTTAGAGACCTCTGGCAGGGAATACTTGTATCAGCCTCTTCTATTGGAGTATGGGTTGTTGCTCACATTTTGAATGAAATTCATGATGATATCTCTGGGCTTCAAGTTGCCTCTAGATTTGTGCTCTTAGTTACGGCAAGCATTCTTGTGTTAGCTTTATTTTCGATATCAAGTTCACAACCTCTTCTATCACAAATCAGCTTGAGGAAAAGGGAGCCCCTATCATTTGAGACAATGGGTAAGGCTCTGGGCATACCTAACAGTGGAATGCTATTGCCAAGGGAACCAGCACCTGTGGTGGATCCTAATGAACCACTTGATAAACTTCTTATGAACAAAATATTTCGTCAGTCCTTCATGGAATTTGCAAACAGTTGTTTGGCAGGGGAGAGTGTCCATTTTTATGAGGAAGTGCATGAACTTGGTAAAATACCAGCAGATGATCCTGTAAGAAGGATTTACATGGCACGGCATATCATTGACAAATACATAATTGCAGGTGCAGCAATGGAGGTGAACATTTCTCACCGAAGCAGACAAGCAATTTTGACTACTTCCAATCTGGCACAACCAAATCTTTTTAATGATGCTTTAAATGAGCTGATACAGCTGATGAAAACGAACTTGGCAAAAGATTTCTGGTCATCTATATACTCCATTAAGTTCAAAGAAGAAGCCAGTATGAGATCTCATGAACTGGAACAGATGACAAGTTGGAACCCCTCTCCCACTCCTAGGTTGAGTTCTGTACGTGGCGTTGATGATCCATTTCACCAAGAACAAGAATCA
>Malba_032356
ATGGCAAGCTGCGCAGTGGAAGGTGGCTGTGCCAGCGACTACTTGGCCGTCGCCATATCCGCCGTCTGCTTCATTCTGCTTCTTTCACGGGCAATCTTGCCCTTTGCCGTTCTCAAAATTCCTCTTCCGAAACGCAGTGGCTTTTGGATTCCAGTGATTCAAATTTATGCCAGCTTAAACCTTCTGTTGTCGCTTGTGATGTCTCTCAATTTTCTGAAATTCAAGAAGACATATTGGTGGCATTCTTGCTATTTTTGGGCAGTCTGGATTGAAGCTCCGCTTGGCTTTGGTTTACTACTGAGCTGCCGCATATCACAGGCCTTCCAACTGTATTACATTTTTGTAAAGAGGTGTCTACCACCAATCAGATCTTATATATTTCTTCCACTAATTCTCATGCCATGGATTGCTGGGGCTGCTTTTATCCAGATCAAAAGGCCTCTAAATAATCGATGCCACATGGGAATTCAGTGGACCATCCCAGTCATGTCCCTCCACACATTGTATGTTGCCATTTTGGTAGGATTCACGGGGGCTATTTGGCATATAGAGTTCAGGTTTGACGAACTTAGAGACCTCTGGCGGGGAATACTTGTCTCAGCCTTTTCTATTGGAGTATGGGTTGTTGCTTACTTTTTGAATGAAATTCATGAAGATATCTCATGGCTTCAAGTTGCCTCAAGATTTGTGCTCTTAGTTACGGCAAGCATTCTTGTCTTAGCTTTCTTTTCGATGTCAAGTTCACAACCTCTTCTATCAAAAGTCAGCTTGAGGAAAAGGGAGCCCTTATCATTTGAGACAATGGGTCAGGCTCTGGGGATTCCTAACAGCGGAATTTTATTGCCAAGGGAACCAGCACATGTGATAGATCCTGATGAGCCACTTGATAAACTTCTTATGAACAAAAGATTCCGTCAGTCCTTCATGAAATTTGCAGACAGTTGTTTGGCAGGGGAGAGTGTCCATTTTTATGAGGAAGTGCATGAACGTGGTAAAATACCAGCGGATGATCCTGTAAGAAGGATTTACATGGCACGGCATATCATTGACAAGTACATAATTGCAGGTGCAGCAATGGAAGTTAACATTTCTCACCGAAGCAGACAAGCAATTTTGACTACTTCCAATCTGGCACAACCAAATCTTTTTAATGATGCTTTAAATGAGCTGATACAATTGATGAAAACGAACTTGGCAAAAGAGTTCTGGTCATCGATGTACTTCAAGAAGTTCAAGGAAGAAGCAAGTATGAGATCTCATGAGCTGGAACAGATGACACGTTGGCACCACTCTCCCTCTACCAGGTTGAGTGCTGTACACGGTGTTGATGATCCATTTCACCAAGAACAAGAATCA
>Malsi_13g009400
ATGGCAAGCTGCGCAGTGGAAGGTGGCTGTGCCAGCGACTACTTGGCCGTCGCCATATCCGCCGTCTGCTTCATTCTGCTTCTTTCACGGGCAATCTTGCCCTTTGCCGTTCTCAAAATTCCTCTTCCGAAACGCAGTGGCTTTTGGATTCCAGTGATTCAAATTTATGCCAGCTTAAACCTTCTGTTGTCGCTTGTGATGTCTCTCAATTTTCTGAAATTCAAGAAGACATATTGGTGGCATTCTTGCTATTTTTGGGCAGTCTGGATTGAAGCTCCGCTTGGCTTTGGTTTACTACTGAGCTGCCGCATATCACAGGCCTTCCAACTGTATTACATTTTTGTAAAGAGGTGTCTACCACCAATCAGATCTTATATATTTCTTCCACTAATTCTCATGCCATGGATTGCTGGGGCTGCTTTTATCCAGATCAAAAGGCCTCTAAATAATCGATGCCACATGGGAATTCAGTGGACCATCCCAGTCATGTCCCTCCACACATTGTATGTTGCCATTTTGGTAGGATTCACGGGGGCTATTTGGCATATAGAGTTCAGGTTTGACGAACTTAGAGACCTCTGGCGGGGAATACTTGTCTCAGCCTTTTCTATTGGAGTATGGGTTGTTGCTTACTTTTTGAATGAAATTCATGAAGATATCTCATGGCTTCAAGTTGCCTCAAGATTTGTGCTCTTAGTTACGGCAAGCATTCTTGTCTTAGCTTTCTTTTCGATATCAAGTTCACAACCTCTTCTATCAAAAATCAGCTTGAGGAAAAGGGAGCCCTTATCATTTGAGACAATGGGTCAGGCTCTGGGGATTCCTAACAGCGGAATGCTATTGCCAAGGGAACCAGCACCTGTGATAGATCCTGATGTGCCACTTGATAAACTTCTTACGAACAAAAGATTCCGTCAGTCCTTCATGAAATTTGCAGACAGTTGTTTGGCAGGGGAGAGTGTCCATTTTTATGAGGAAGTGCATGAACTTGGTAAAATACCAGCGGATGATCCTGTAAGAAGGATTTACATGGCTCGGCATATCATTGACAAGTACATAATTGCAGGTGCAGCAATGGAAGTTAACATTTCTCACCGAAGCAGACAAGCGATTTTGACTACTTCCAATCTGGCACAACCAAATCTTTTTAATGATGCTTTAAATGAGCTGATACAATTGATGAAAACGAACTTGGCAAAAGATTTCTGGTCATCGATGTACTTCAAGAAGTTCAAGGAAGAAGCAAGTCTGAGATCTCATGAGCTGGAACAGATGACACGTTGGAACCACTCTCCCACTACCAGGTTGAGTGCTGTACACGGTGTTGATGATCCATTTCACCAAGAACAAGAATCA
>Malsi_16g009910
ATGGTAAGCTGCGCTGTGGAAGGTGGCTGTGCCAGCGACTACTTAGCCGTAGCCATATCGGCCGTCTGTTTCATTCTGCTTCTTTCACGGGTAATCTTACCCTTTGCCGTTCACAAAATTCCTCTTCCGAAACGCAGTAGCTTTTGGATTCCAGTGATTCAAATTTACGCCAGCTTCAACCTTTTGTTGTCGCTTGTGATGTCTCTCAATTTTCTGAAATTCGAGAAGACATATTGGTGGCAGTCTTGCTATCTTTGGGCAGTCTGGATTGGAGCTCCTCTTGGCTTTGGTTTACTACTTAGCTGCCGCATATCACAGGCCTTTCAACTGTATTACATTTTTGTAAAGAGGTGTCTACCACCAATCAGATCTTATATTTTTCTTCCACTAATTCTCTTGCCATGGTTTGCTTGGGCTGCTTTGATCCACATCAAAAGGCCTCTAAATCATCGATGTCACGTGGGAACTCAGTGGATCATCCCAGACATGTCCCTCCACGCACTATATGTTGCCATTTTGGTAGGATTCACGGGGGCTATTCGGCATATAGAGTTCAGGTTTGACGAACTTAGAGACCTCTGGCAGGGAATACTTGTATCAGCCTCTTCTATTGGAGTATGGGTTGTTGCTCACATTTTGAATGAAATTCATGATGATATCTCTGGGCTTCAAGTTGCCTCTAGATTTGTGCTCTTAGTTACGGCAAGCATTCTTGTGTTAGCTTTATTTTCGATATCAAGTTCACAACCTCTTCTATCACAAATCAGCTTGAGGAAAAGGGAGCCCCTATCATTTGAGACAATGGGTAAGGCTCTGGGCATACCTAACAGTGGAATGCTATTGCCAAGGGAACCAGCACCTGTGGTGGATCCTAATGAACCACTTGATAAACTTCTTATGAACAAAATATTTCGTCAGTCCTTCATGGAATTTGCAAACAGTTGTTTGGCAGGGGAGAGTGTCCATTTTTATGAGGAAGTGCATGAACTTGGTAAAATACCAGCGGATGATCCTGTAAGAAGGATTTACATGGCACGGCATATCATTGACAAATACATAATTGCAGGTGCAGCAATGGAGGTGAACATTTCTCACCGAAGCAGACAAGCAATTTTGACTACTTCCAATTTGGCACAACCAAATCTTTTTAATGATGCTTTAAATGAGCTGATACAGCTGATGAAAACGAGCTTGGCAAAAGATTTCTGGTCATCCATATACTCCATTAAGTTCAAAGAAGAAGCCAGTATGAGATCTCATGAGCTGGAACAGATGACAAGTTGGAACCCCTCTCCCACTCCTAGGTTGAGTTCTGTACGTGGCGTTGATGATCCATTTCACCAAGAACAAGAATCA
>Maldo_GDDH_13G1107500
ATGGCAAGCTGCGCAGTGGAAGGTGGCTGTGCCAGCGACTACTTGGCCGTCGCCATATCCGCCGTCTGCTTCATTCTGCTTCTTTCACGGGCAATCTTGCCCTTTGCCGTTCTCAAAATTCCTCTTCCGAAACGCAGTGGCTTTTGGATTCCAGTGATTCAAATTTATGCCAGCTTAAACCTTCTGTTGTCGCTTGTGATGTCTCTCAATTTTCTGAAATTCAAGAAGACATATTGGTGGCATTCTTGCTATTTTTGGGCAGTCTGGATTGAAGCTCCGCTTGGCTTTGGTTTACTACTGAGCTGCCGCATATCACAGGCCTTCCAACTGTATTACATTTTTGTAAAGAGGTGTCTACCACCAATCAGATCTTATATATTTCTTCCACTAATTCTCATGCCATGGATTGCTGGGGCTGCTTTTATCCAGATCAAAAGGCCTCTAAATAATCGATGCCACATGGGAATTCAGTGGACCATCCCAGTCATGTCCCTCCACACATTGTATGTTGCCATTTTGGTAGGATTCACGGGGGCTATTTGGCATATAGAGTTCAGGTTTGACGAACTTAGAGACCTCTGGCGGGGAATACTTGTCTCAGCCTTTTCTATTGGAGTATGGGTTGTTGCTTACTTTTTGAATGAAATTCATGAAGATATCTCATGGCTTCAAGTTGCCTCAAGATTTGTGCTCTTAGTTACGGCAAGCATTCTTGTCTTAGCTTTCTTTTCGATATCAAGTTCACAACCTCTTCTATCAAAAATCAGCTTGAGGAAAAGGGAGCCCTTATCATTTGAGACAATGGGTCAGGCTCTGGGGATTCCTAACAGCGGAATGCTATTGCCAAGGGAACCAGCACCTGTGATAGATCCTGATGTGCCACTTGATAAACTTCTTACGAACAAAAGATTCCGTCAGTCCTTCATGAAATTTGCAGACAGTTGTTTGGCAGGGGAGAGTGTCCATTTTTATGAGGAAGTGCATGAACTTGGTAAAATACCAGCGGATGATCCTGTAAGAAGGATTTACATGGCTCGGCATATCATTGACAAGTACATAATTGCAGGTGCAGCAATGGAAGTTAACATTTCTCACCGAAGCAGACAAGCGATTTTGACTACTTCCAATCTGGCACAACCAAATCTTTTTAATGATGCTTTAAATGAGCTGATACAATTGATGAAAACGAACTTGGCAAAAGATTTCTGGTCATCGATGTACTTCAAGAAGTTCAAGGAAGAAGCAAGTCTGAGATCTCATGAGCTGGAACAGATGACACGTTGGAACCACTCTCCCACTACCAGGTTGAGTGCTGTACACGGTGTTGATGATCCATTTCACCAAGAACAAGAATCA
>Maldo_GDDH_16G1107500
ATGGAAGGGATGGAAACTAGGAGGGCAGACAATCTTGGTCCCAAAACATCACGTGCGAAAGTCAAGCTGCCATTGTCCGATGGCTTGCACTGCACAGAAAAAGGACTCACCTTGAAGCTGATGACTTGGTGGGCGGGGCGTCCTAAAATCTTCTGGTTTCGGATCCTAAAAACGTACTGGGTGAACCCGAATACCCCAAATGCAAAGAAAATGGTAAGCTGCGCCGTGGAAGGTGGCTGTGCCAGCGACTACTTAGCCGTAGCCATATCGGCCGTCTGTTTCATTCTGCTTCTTTCACGGGTAATCTTACCCTTTGCCGTTCACAAAATTCCTCTTCCGAAACGCAGTAGCTTTTGGATTCCAGTGATTCAAATTTACGCCAGCTTCAACCTTTTGTTGTCGCTTGTGATGTCTCTCAATTTTCTGAAATTCGAGAAGACATATTGGTGGCAGTCTTGCTATCTTTGGGCAGTCTGGATTGGAGCTCCTCTTGGCTTTGGTTTACTACTTAGCTGCCGCATATCACAGGCCTTTCAACTGTATTACATTTTTGTAAAGAGGTGTCTACCACCAATCAGATCTTATATTTTTCTTCCACTAATTCTCTTGCCATGGTTTGCTTGGGCTGCTTTGATCCACATCAAAAGGCCTCTAAATCATCGATGTCACGTGGGAACTCAGTGGATCATCCCAGACATGTCCCTCCACGCACTATATGTTGCCATTTTGGTAGGATTCACGGGGGCTATTCGGCATATAGAGTTCAGGTTTGACGAACTTAGAGATCTCTGGCAGGGAATACTTGTATCAGCCTCTTCTATTGGAGTATGGGTTGTTGCTCACATTTTGAATGAAATTCATGATGATATCTCTGGGCTTCAAGTTGCCTCTAGATTTGTGCTCTTAGTTACGGCAAGCATTCTTGTGTTAGCTTTATTTTCGATATCAAGTTCACAACCTCTTCTATCACAAATCAGCTTGAGGAAAAGGGAGCCCCTATCATTTGAGACAATGGGTAAGGCTCTGGGCATACCTAACAGTGGAATGCTATTGCCAAGGGAACCAGCACCTGTGGTGGATCCTAATGAACCACTTGATAAACTTCTTATGAACAAAATATTTCGTCAGTCCTTCATGGAATTTGCAAACAGTTGTTTGGCAGGGGAGAGTGTCCATTTTTATGAGGAAGTGCATGAACTTGGTAAAATACCAGCGGATGATCCTGTAAGAAGGATTTACATGGCACGGCATATCATTGACAAATACATAATTGCAGGTGCAGCAATGGAGGTGAACATTTCTCACCGAAGCAGACAAGCAATTTTGACTACTTCCAATCTGGCACAACCAAATCTTTTTAATGATGCTTTAAATGAGCTGATACAGCTGATGAAAACGAGCTTGGCAAAAGATTTCTGGTCATCCATATACTCCATTAAGTTCAAAGAAGAAGCCAGTATGAGATCTCATGAGCTGGAACAGATGACAAGTTGGAACCCCTCTCCCACTCCTAGGTTGAGTTCTGTACGTGGCGTTGATGATCCATTTCACCAAGAACAAGAATCA
>Maldo_Gala_13g009130
ATGGCAAGCTGCGCAGTGGAAGGTGGCTGTGCCAGCGACTACTTGGCCGTCGCCATATCCGCCGTCTGCTTCATTCTGCTTCTTTCACGGGCAATCTTGCCCTTTGCCGTTCTCAAAATTCCTCTTCCGAAACGCAGTGGCTTTTGGATTCCAGTGATTCAAATTTATGCCAGCTTAAACCTTCTGTTGTCGCTTGTGATGTCTCTCAATTTTCTGAAATTCAAGAAGACATATTGGTGGCATTCTTGCTATTTTTGGGCAGTCTGGATTGAAGCTCCGCTTGGCTTTGGTTTACTACTGAGCTGCCGCATATCACAGGCCTTCCAACTGTATTACATTTTTGTAAAGAGGTGTCTACCACCAATCAGATCTTATATATTTCTTCCACTAATTCTCATGCCATGGATTGCTGGGGCTGCTTTTATCCAGATCAAAAGGCCTCTAAATAATCGATGCCACATGGGAATTCAGTGGACCATCCCAGTCATGTCCCTCCACACATTGTATGTTGCCATTTTGGTAGGATTCACGGGGGCTATTTGGCATATAGAGTTCAGGTTTGACGAACTTAGAGACCTCTGGCGGGGAATACTTGTCTCAGCCTTTTCTATTGGAGTATGGGTTGTTGCTTACTTTTTGAATGAAATTCATGAAGATATCTCATGGCTTCAAGTTGCCTCAAGATTTGTGCTCTTAGTTACGGCAAGCATTCTTGTCTTAGCTTTCTTTTCGATATCAAGTTCACAACCTCTTCTATCAAAAATCAGCTTGAGGAAAAGGGAGCCCTTATCATTTGAGACAATGGGTCAGGCTCTGGGGATTCCTAACAGCGGAATGCTATTGCCAAGGGAACCAGCACCTGTGATAGATCCTGATGTGCCACTTGATAAACTTCTTACGAACAAAAGATTCCGTCAGTCCTTCATGAAATTTGCAGACAGTTGTTTGGCAGGGGAGAGTGTCCATTTTTATGAGGAAGTGCATGAACTTGGTAAAATACCAGCGGATGATCCTGTAAGAAGGATTTACATGGCTCGGCATATCATTGACAAGTACATAATTGCAGGTGCAGCAATGGAAGTTAACATTTCTCACCGAAGCAGACAAGCGATTTTGACTACTTCCAATCTGGCACAACCAAATCTTTTTAATGATGCTTTAAATGAGCTGATACAATTGATGAAAACGAACTTGGCAAAAGATTTCTGGTCATCGATGTACTTCAAGAAGTTCAAGGAAGAAGCAAGTCTGAGATCTCATGAGCTGGAACAGATGACACGTTGGAACCACTCTCCCACTACCAGGTTGAGTGCTGTACACGGTGTTGATGATCCATTTCACCAAGAACAAGAATCA
>Maldo_Gala_16g009640
ATGACTTGGTGGGCGGGGCGTCCTAAAATCTTCTGGTTTCGGATCCTAAAAACGTACTGGGTGAACCCGAATACCCCAAATGCAAAGAAAATGGTAAGCTGCGCCGTGGAAGGTGGCTGTGCCAGCGACTACTTAGCCGTAGCCATATCGGCCGTCTGTTTCATTCTGCTTCTTTCACGGGTAATCTTACCCTTTGCCGTTCACAAAATTCCTCTTCCGAAACGCAGTAGCTTTTGGATTCCAGTGATTCAAATTTACGCCAGCTTCAACCTTTTGTTGTCGCTTGTGATGTCTCTCAATTTTCTGAAATTCGAGAAGACATATTGGTGGCAGTCTTGCTATCTTTGGGCAGTCTGGATTGGAGCTCCTCTTGGCTTTGGTTTACTACTTAGCTGCCGCATATCACAGGCCTTTCAACTGTATTACATTTTTGTAAAGAGGTGTCTACCACCAATCAGATCTTATATTTTTCTTCCACTAATTCTCTTGCCATGGTTTGCTTGGGCTGCTTTGATCCACATCAAAAGGCCTCTAAATCATCGATGTCACGTGGGAACTCAGTGGATCATCCCAGACATGTCCCTCCACGCACTATATGTTGCCATTTTGGTAGGATTCACGGGGGCTATTCGGCATATAGAGTTCAGGTTTGACGAACTTAGAGATCTCTGGCAGGGAATACTTGTATCAGCCTCTTCTATTGGAGTATGGGTTGTTGCTCACATTTTGAATGAAATTCATGATGATATCTCTGGGCTTCAAGTTGCCTCTAGATTTGTGCTCTTAGTTACGGCAAGCATTCTTGTGTTAGCTTTATTTTCGATATCAAGTTCACAACCTCTTCTATCACAAATCAGCTTGAGGAAAAGGGAGCCCCTATCATTTGAGACAATGGGTAAGGCTCTGGGCATACCTAACAGTGGAATGCTATTGCCAAGGGAACCAGCACCTGTGGTGGATCCTAATGAACCACTTGATAAACTTCTTATGAACAAAATATTTCGTCAGTCCTTCATGGAATTTGCAAACAGTTGTTTGGCAGGGGAGAGTGTCCATTTTTATGAGGAAGTGCATGAACTTGGTAAAATACCAGCGGATGATCCTGTAAGAAGGATTTACATGGCACGGCATATCATTGACAAATACATAATTGCAGGTGCAGCAATGGAGGTGAACATTTCTCACCGAAGCAGACAAGCAATTTTGACTACTTCCAATCTGGCACAACCAAATCTTTTTAATGATGCTTTAAATGAGCTGATACAGCTGATGAAAACGAGCTTGGCAAAAGATTTCTGGTCATCCATATACTCCATTAAGTTCAAAGAAGAAGCCAGTATGAGATCTCATGAGCTGGAACAGATGACAAGTTGGAACCCCTCTCCCACTCCTAGGTTGAGTTCTGTACGTGGCGTTGATGATCCATTTCACCAAGAACAAGAATCA
>Pyrco_DAP_Chr13v0.1_32661.1
ATGGCAAGCTGCGCAATGGAAGGTGGCTGTGCCAGCGACTACTTGGCCGTCGCCATATCCGCCGTCTGCTTCATTCTGCTTGTTTCACGGGTAATCTTGCCCTTTGCCGTTCTCAAAATTCCTCTTCCGAAACGCAGTAGCTTTTGGATTCCAGTGATTCAAATTTATGCCAGCTTAAACCTTCTGTTGTCGCTTGTGATGTCTCTCACTTTTCTGAAATTCAAGAAGACATATTGGTGGCATTCTTGCTATTTTTGGGGAGTCTGGATTGAAGCTCCGCTTGGCTTTGGTTTACTACTGAGCTGCCGCATATCACAGGCCTTCCAACTGTATTACATTTTTGTAAAGAGGTGTCTACCGCCAATCAGATCTTATATATTTCTTCCACTAATTCTCATGCCATGGATTGCTGGGGCTGCTGTTATCCAGATCAAAAGGCCTCTAAATAATCGATGCCACATGGGAATTCAGTGGACCATCCCAGTCATGTCCCTCCACACATTGTATGTTGCCATTTTGGTAGGATTCACGGGGGCTATTTGGCATATAGAGTTCAGGTTTGACGAACTTAGAGACCTCTGGCGGGGAATACTTGTCTCAGCCTTTTCTATTGGAGTATGGGTTGTTGCTTACTTTTTGAATGAAATTCATGAAGATATCTCATATCTTCAAGTTGCCTCAAGATTTGTGCTCTTAGTTATGGCAAGCATTCTTGTCTTAGCTTTCTTTTCGATATCAAGTTCACAACCTCTTCTGTCACAAATCAGCTTGAGGAAAAGGGAGCCCCTATCATTTGAGACAATGGGTCAGGCTCTGGGGATTCCTAACAGTGGAATGCTATTGCCAAGGGAACCAGCACCTGTGATAGATCCAGATGAGCCACTTGATAAACTTCTTATGAACAAAAGATTCCGTGAGTCCTTCATGAAATTTGCAGACAGTTGTTTGGCAGGGGAGAGTGTCCATTTTTATGAGGAAGTGCATGAACTTGGTAAAATACCAGCGGATGATCCTGTAAGAAGGATTTACATGGCAAGGCATATCATTGACAACTACATAATTGCAGGTGCAGCAATGGAAGTTAACATTTCTCACCGAAGCAGACAAGCGATTTTGACTACTTCCAATCTGGCACAACCAAATCTTTTTCATGATGCTTCAAATGAGCTGATACAATTGATGAAAACGAACTTGGCAAAAGATTTCTGGTCATCGATGTACTTCACGAAGTTCAAAGAAGAAGCGAGTACGAGATCTCATGAGCTGAAACAGATGACACGTTGGAACCACTCTCCCACTCCCAGGTTGAGTTCTGCACACGGTGTTGATGATCCATTTCACCAAGAACAAGAATCA
>Pyrco_DAP_Chr16v0.1_41168.1
ATGGCAAGCTGCGCAGTGGAAGGTGGCTGTGCCTGCGACTACTTAGCCGTCGCCATATCCGCCGTCTGTTTCATTCTTTTGCTTTGGGGTTTTGGGATTCTGATGCTCTTGCTGATGGGGAAGTTAGATTGGGTGAAATCTTGTAACATATTGCTTGCTGGGCTTCTTTCACGGGCAATCTTACCCTTTGCCGTTCACAAAATTCCTCTTCCGAAACGCAGTAGCTTTTGGATTCCAGTGATTCAAATTTACGCCAGCTTCAACCTTTTGTTGTCGCTTGTGATGTCTCTCAATTTTCTGAAATTCGAGAAGACATATTGGTGGCAGTCTTGCTATCTTTGGGCAGTCTGGATTGGAGCTCCTCTTGGCTTTGGTTTACTACTTAGCTGCCGCATATCACAGGCCTTTCAACTGTATTACATTTTTGTAAAGAGGTGTCTACCACCAATCAGATCTTATATTTTTCTTCCACTAATTCTCTTGCCATGGATTGCTTGGGCTGCTTTGATCCACATCAAAGAGCCTCTAAATCATCGATGTCACATGGGAGCTCAGTGGATCATCCCAGACATGTCCCTCCACGCACTATATGTTGCCATTTTGGTAGGATTCACGGGGGCTATTCGGCATATAGAGTTCAGGTTTGACGAACTTAGAGACCTCTGGCAGGGAATACTTGTCTCAGCCTCTTCAATTGGAGTATGGGTTGTTGCTTACATTTTGAATGAAATTCATGATGATATCTCGGGGCTTCAAGTTGCCTCTAGATTTGTGCTCTTAGTTACGGCAAGCATTCTTGTGTTAGCTTTATTTTCGATATCAAGTTCACAACCTCTTCTATCACAAATCAGCTTGAGGAAAAGGGAGCCCCTATCATTTGAGACAATGGGTAAGGCTCTGGGCATACCTAACAGTGGAATGCTATTGCCAAGGGAACCAGCACCTGTGGTGGATCCTAATGAACCACTTGATAAACTTCTTATGAACAAAATATTCCGTCAGTCCTTCATGGAATTTGCAAACAGTTGTTTGGCAGGGGAGAGTGTCCATTTTTATGAGGAAGTGCATGAACTTGGTAAAATACCAGCGGATGATCCTGTAAGAAGGATTTACATGGCACGGCATATCATTGACAAATACATAATTGCAGGTGCAGCAATGGAGGTGAACATTTCTCACCGAAGCAGACAAGCAATTTTGACTACTTCCAATCTGGCACAACCAAATCTTTTTAACGATGCTTTAAATGAGCTGATACAGCTGATGAAAACGAACTTGGCAAAAGATTTCTGGTCATCTATATACTCCATGAAGTTCAAAGAAGAAGCCAGTATGAGATCTCATGAGCTGGAACAGATGACAAGTTGGAACCCCTCTCCCACGCCTAGGTTGAGTTCTGTACATGGCGTTGATGATCCATTTCACCAAGAACAAGAATCA
>Pyrco_BP1_008592.1
ATGGGAGCTCAGTGGATCATCCCAGACATGTCCCTCCACGCACTATATGTTGCCATTTTGGTAGGATTCACAGGGGCTATTCGGCATATAGAGTTCAGGTTTGACGAACTTAGAGACCTCTGGCAGGGAATACTTGTCTCAGCCTCTTCAATTGGAGTATGGGTTGTTGCTTACATTTTGAATGAAATTCATGATGATATCTCGGGGCTTCAAGTTGCCTCTAGATTTGTTCTCTTAGTTACGGCAAGCATTCTTGTGTTAGCTTTATTTTCAATATCCAGTTCACAACCTCTTCTATCACAAATCAGCTTGAGGAAAAGGGAGCCCCTATCATTTGAGACAATGGGTAAGGCTCTGGGCATACCTAACAGTGGAATGCTATTGCCAAGGGAACCAGCACCTGTGGTGGATCCTAATGAACCACTTGATAAACTTCTTATGAACAAAATATTCCGTCAGTCCTTCATGGAATTTGCAAACAGTTGTTTGGCAGGGGAGAGTGTCCATTTTTATGAGGAAGTGCATGAACTTGGTAAAATACCAGCGGATGATCCTGTAAGAAGGATTTACATGGCACGGCATATCATTGACAAATACATAATTGCAGGTGCAGCAATGGAGGTGAACATTTCTCACCGAAGCAGACAAGCAATTTTGACTACTTCCAATCTGGCACAACCAAATCTTTTTAATGATGCTTTAAATGAGCTGATACAGCTGATGAAAACGAACTTGGCAAAAGATTTCTGGTCATCTATATACTCCATGAAGTTCAAGGAAGAAGCCAGTATGAGATCTCATGAGCTGGAACAGATAACAAGTTGGAACCCCTCTCCCACTCCTAGGTTGAGTTCTGTACATGGCGTTGATGATCCATTTCACCAAGAACAAGAATCA
>Pyrco_BP1_024210.1
ATGGCAAGCTGCGCAATGGAAGGTGGCTGTGCCAGCGACTACTTGGCCGTCGCCATATCCGCCGTCTGCTTCATTCTGCTTGTTTCACGGGTAATCTTGCCCTTTGCCGTTCTCAAAATTCCTCTTCCGAAACGCAGTAGCTTTTGGATTCCAGTGATTCAAATTTATGCCAGCTTAAACCTTCTGTTGTCGCTTGTGATGTCTCTCACTTTTCTGAAATTCAAGAAGACATATTGGTGGCATTCTTGCTATTTTTGGGGAGTCTGGATTGAAGCTCCGCTTGGCTTTGGTTTACTACTGAGCTGCCGCATATCACAGGCCTTCCAACTGTATTACATTTTTGTAAAGAGGTGTCTACCGCCAATCAGATCTTATATATTTCTTCCACTAATTCTCATGCCATGGATTGCTGGGGCTGCTGTTATCCAGATCAAAAGGCCTCTAAATAATCGATGCCACATGGGAATTCAGTGGACCATCCCAGTCATGTCCCTCCACACATTGTATGTTGCCATTTTGGTAGGATTCACGGGGGCTATTTGGCATATAGAGTTCAGGTTTGACGAACTTAGAGACCTCTGGCGGGGAATACTTGTCTCAGCCTTTTCTATTGGAGTATGGGTTGTTGCTTACTTTTTGAATGAAATTCATGAAGATATCTCATATCTTCAAGTTGCCTCAAGATTTGTGCTCTTAGTTATGGCAAGCATTCTTGTCTTAGCTTTCTTTTCGATATCAAGTTCACAACCTCTTCTGTCACAAATCAGCTTGAGGAAAAGGGAGCCCCTATCATTTGAGACAATGGGTCAGGCTCTGGGGATTCCTAACAGTGGAATGCTATTGCCAAGGGAACCAGCACCTGTGATAGATCCAGATGAGCCACTTGATAAACTTCTTATGAACAAAAGATTCCGTGAGTCCTTCATGAAATTTGCAGACAGTTGTTTGGCAGGGGAGAGTGTCCATTTTTATGAGGAAGTGCATGAACTTGGTAAAATACCAGCGGATGATCCTGTAAGAAGGATTTACATGGCAAGGCATATCATTGACAACTACATAATTGCAGGTGCAGCAATGGAAGTTAACATTTCTCACCGAAGCAGACAAGCGATTTTGACTACTTCCAATCTGGCACAACCAAATCTTTTTCATGATGCTTCAAATGAGCTGATACAATTGATGAAAACGAACTTGGCAAAAGATTTCTGGTCATCGATGTACTTCACGAAGTTCAAAGAAGAAGCGAGTACGAGATCTCATGAGCTGAAACAGATGACACGTTGGAACCACTCTCCCACTCCCAGGTTGAGTTCTGCACACGGTGTTGATGATCCATTTCACCAAGAACAAGAATCA
>Pyrco_BP_DH_13g09310
ATGGCAAGCTGCGCAATGGAAGGTGGCTGTGCCAGCGACTACTTGGCCGTCGCCATATCCGCCGTCTGCTTCATTCTGCTTGTTTCACGGGTAATCTTGCCCTTTGCCGTTCTCAAAATTCCTCTTCCGAAACGCAGTAGCTTTTGGATTCCAGTGATTCAAATTTATGCCAGCTTAAACCTTCTGTTGTCGCTTGTGATGTCTCTCACTTTTCTGAAATTCAAGAAGACATATTGGTGGCATTCTTGCTATTTTTGGGGAGTCTGGATTGAAGCTCCGCTTGGCTTTGGTTTACTACTGAGCTGCCGCATATCACAGGCCTTCCAACTGTATTACATTTTTGTAAAGAGGTGTCTACCGCCAATCAGATCTTATATATTTCTTCCACTAATTCTCATGCCATGGATTGCTGGGGCTGCTGTTATCCAGATCAAAAGGCCTCTAAATAATCGATGCCACATGGGAATTCAGTGGACCATCCCAGTCATGTCCCTCCACACATTGTATGTTGCCATTTTGGTAGGATTCACGGGGGCTATTTGGCATATAGAGTTCAGGTTTGACGAACTTAGAGACCTCTGGCGGGGAATACTTGTCTCAGCCTTTTCTATTGGAGTATGGGTTGTTGCTTACTTTTTGAATGAAATTCATGAAGATATCTCATATCTTCAAGTTGCCTCAAGATTTGTGCTCTTAGTTATGGCAAGCATTCTTGTCTTAGCTTTCTTTTCGATATCAAGTTCACAACCTCTTCTGTCACAAATCAGCTTGAGGAAAAGGGAGCCCCTATCATTTGAGACAATGGGTCAGGCTCTGGGGATTCCTAACAGTGGAATGCTATTGCCAAGGGAACCAGCACCTGTGATAGATCCAGATGAGCCACTTGATAAACTTCTTATGAACAAAAGATTCCGTGAGTCCTTCATGAAATTTGCAGACAGTTGTTTGGCAGGGGAGAGTGTCCATTTTTATGAGGAAGTGCATGAACTTGGTAAAATACCAGCGGATGATCCTGTAAGAAGGATTTACATGGCAAGGCATATCATTGACAACTACATAATTGCAGGTGCAGCAATGGAAGTTAACATTTCTCACCGAAGCAGACAAGCGATTTTGACTACTTCCAATCTGGCACAACCAAATCTTTTTCATGATGCTTCAAATGAGCTGATACAATTGATGAAAACGAACTTGGCAAAAGATTTCTGGTCATCGATGTACTTCACGAAGTTCAAAGAAGAAGCGAGTACGAGATCTCATGAGCTGAAACAGATGACACGTTGGAACCACTCTCCCACTCCCAGGTTGAGTTCTGCACACGGTGTTGATCGATCCATTTCACCAAGAACAAGAATCATGATTATTGCTGTAACACTCAGCACCGAGGCCTACTGTGAGCAAATTATCATGGAAAGGTATGATAACTGGAAGTTTGATGGATCTCAAGGGTATGCTATTGTTTTG
>Pyrco_BP_DH_16g09160
ATGGCAAGCTGCGCAGTGGAAGGTGGCTGTGCCTGCGACTACTTAGCCGTCGCCATATCCGCCGTCTGTTTCATTCTGCTTCTTTCACGGGCAATCTTACCCTTTGCCGTTCACAAAATTCCTCTTCCGAAACGCAGTAGCTTTTGGATTCCAGTGATTCAAATTTACGCCAGCTTCAACCTTTTGTTGTCGCTTGTGATGTCTCTCAATTTTCTGAAATTCGAGAAGACATATTGGTGGCAGTCTTGCTATCTTTGGGCAGTCTGGATTGGAGCTCCTCTTGGCTTTGGTTTACTACTTAGCTGCCGCATATCACAGGCCTTTCAACTGTATTACATTTTTGTAAAGAGGTGTCTACCACCAATCAGATCTTATATTTTTCTTCCACTAATTCTCTTGCCATGGATTGCTTGGGCTGCTTTGATCCACATCAAAGAGCCTCTAAATCATCGATGTCACATGGGAGCTCAGTGGATCATCCCAGACATGTCCCTCCACGCACTATATGTTGCCATTTTGGTAGGATTCACAGGGGCTATTCGGCATATAGAGTTCAGGTTTGACGAACTTAGAGACCTCTGGCAGGGAATACTTGTCTCAGCCTCTTCAATTGGAGTATGGGTTGTTGCTTACATTTTGAATGAAATTCATGATGATATCTCGGGGCTTCAAGTTGCCTCTAGATTTGTTCTCTTAGTTACGGCAAGCATTCTTGTGTTAGCTTTATTTTCGATATCAAGTTCACAACCTCTTCTATCACAAATCAGCTTGAGGAAAAGGGAGCCCCTATCATTTGAGACAATGGGTAAGGCTCTGGGCATACCTAACAGTGGAATGCTATTGCCAAGGGAACCAGCACCTGTGGTGGATCCTAATGAACCACTTGATAAACTTCTTATGAACAAAATATTCCGTCAGTCCTTCATGGAATTTGCAAACAGTTGTTTGGCAGGGGAGAGTGTCCATTTTTATGAGGAAGTGCATGAACTTGGTAAAATACCAGCGGATGATCCTGTAAGAAGGATTTACATGGCACGGCATATCATTGACAAATACATAATTGCAGGTGCAGCAATGGAGGTGAACATTTCTCACCGAAGCAGACAAGCAATTTTGACTACTTCCAATCTGGCACAACCAAATCTTTTTAACGATGCTTTAAATGAGCTGATACAGCTGATGAAAACGAACTTGGCAAAAGATTTCTGGTCATCTATATACTCCATGAAGTTCAAAGAAGAAGCCAGTATGAGATCTCATGAGCTGGAACAGATGACAAGTTGGAACCCCTCTCCCACGCCTAGGTTGAGTTCTGTACATGGCGTTGATGATCCATTTCACCAAGAACAAGAATCA
>Pruav_sc0000747.1_g040.1.mk
ATGGCAAGCTGTGCAGTGGATGGTGGCTGTGCCAGCGACTACATAGCCATCGCTATATCAGCCGTCTGTTTCATTTTGCTTCTTTCGCGGTTAATCTTGCCCTTTGCCATTCACAAGATTCCTATACCGAAACGCAGTAGCTTTTGGATTCCAGCTATTCAAATTTTCGCCAGCTTCAACCTTCTGTTGTCAATTGTGATGTCTGTCAATTTTCTGAAATTCGAAAAGAGACATTGGTGGCAGTCTTGCTATGCGTGGGCAGTCTGGATTGAAGCTCCACTTGGCTTTGGTTTATTACTGAGCTGTCGCATATCACAGGCCTTCCAGCTGTATTACATTTTTGTCAAGAGGTGTCTACCACCAATCAGATCGTATATTTTCCTTCCACTAATTCTCTTGCCATGGATTGCTGGTGCTGCACTTATGCATATCAAGAAGCCTCTAAATGATCGATGCCACATGGGGACTCAGTGGATCGTCCCAGTTGTGTCCCTCCATGCAATCTATGTTGCCATTTTGGTTGGGTTCACGGGGGCTATTCAGCACATAGAGTTCAGGTTTGACGAACTTAGAGACCTCTGGCAGGGAATACTTATCTCAGCCTCTTCTATTGGAGTATGGGTTGCTGCTTACATTTTGAATGAAATTCATGATGATATCTCATGGCTTCAAGTTGTCTCTAGATTTGCGCTCTTAGTTACGGCAAGCATTCTTGTATTATCTTTCTTTTCGATATCAAGTTCACAACCTCTTCTATCGCAAATCAGCTTGAGGAAAAGGGAACCCCTAGCATTTGAGACAATGGGTCAGGCTCTGGGTATACCTAACAGTGGACTACTATTACCAAGGGAACCAGCACCAGTGATAGACCCTAATGAGCCACTTGATAAACTGCTTATGAACAAAAGATTCCGTCAGTCCTTCATGTCCTTTGCAGACAGTTGTTTGGCAGGGGAGAGTGTGCATTTTTATGAGGAAGTGCATGAACTTGGCAAGATACCGGTGGATGACCCTGTAAGAAGGATTTACATGGCACGACATATCATCGACAAGTACATAACTGCAGGTGCAACAATGGAGGTGAACATTTCTCACCGAAGCAGGCAAGCGATTTTGACTACTTCCAATCTGGCACAACCAAATCTGTTCAATGATGCATTGAATGAGCTGATACAGTTGATGAAAATGAACTTGGCAAACGATTACTGGTCATCCACGTACTTCATGAAGTTCAAAGAAGAAGCCAGTATGAGATCTCATGAGCTACAACAGATGACAAGTTGGAACTCTCCCACTCCCAGGTTGAGTTCTGTACGTGGTGTCGATGATCCATTTCACCAAGAACAAGAACCA
>Pyrusco0g007190.1
ATGGCAAGCTGCGCAGTGGAAGGTGGCTGTGCCAGCGACTACTTGGCCGTCGCCATATCCGCCGTCTGCTTCATTCTGCTTCTTTCACGGGTAATCTTGCCCTTTGCCGTTCTCAAAATTCCTCTTCCGAAACGCAGTAGCTTTTGGATTCCAGTGATTCAAATTTATGCCAGCTTAAACCTTCTGTTGTCGCTTGTGATGTCTCTCACTTTTCTGAAATTCAAGAAGACATATTGGTGGCATTCTTGCTATTTTTGGGGAGTCTGGATTGAAGCTCCGCTTGGCTTTGGTTTACTACTGAGCTGCCGCATATCACAGGCCTTCCAACTGTATTACATTTTTGTAAAGAGGTGTCTACCACCAATCAGATCTTATATATTTCTTCCACTAATTCTCATGCCATGGATTGCTGGGGCTGCTTTTATCCAGATCAAAAGGCCTCTAAATAATCGATGCCACATGGGAATTCAGTGGACCATCCCAGTCATGTCCCTCCACACATTGTATGTTGCCATTTTGGTAGGATTCACGGGGGCTATTTGGCATATAGAGTTCAGGTTTGACGAACTTAGAGACCTCTGGCGGGGAATACTTGTCTCAGCCTTTTCTATTGGAGTATGGGTTGTTGCTTACTTTTTGAATGAAATTCATGAAGATATCTCGTATCTTCAAGTTGCCTCAAGATTTGTGCTCTTAGTTATGGCAAGCATTCTTGTCTTAGCTTTCTTTTCGATATCAAGTTCACAACCTCTTCTGTCACAAATCAGCTTGAGGAAAAGGGAGCCCCTATCATTTGAGACAATGGGTCAGGCTCTGGGGATTCCTAACAGCGGAATGCTATTGCCAAGGGAACCAGCACCTGTGATAGATCCAGATGAGCCACTTGATAAACTTCTTATGAACAAAATATTCCGTGAGTCCTTCATGAAATTTGCAGAAAGTTGTTTGGCAGGGGAGAGTGTCCATTTTTATGAGGAAGTGCATGAACTTGGTAAAATACCAGCGGATGATCCTGTAAGAAGGATTTACATGGCAAGGCATATCATTGACCAGTACATAATTGCAGGTGCAGCAATGGAAGTTAACATTTCTCACCGAAGCAGACAAGCGATTTTGACTACTTCCAATCTGGCACAACCAAATCTTTTTCATGATGCTTTAAATGAGCTGATACAATTGATGAAAACGAACTTGGCAAAAGATTTCTGGTCATCGATGTACTTCACGAAGTTCAAAGAAGAAGCGACTACGAGATCTCATGAGCTGAAACAGATGACACGTTGGAACCACTCTCCCACTCCCAGGTTGAGTTCTGCACACGGTGTTGATGATCCATTTCACCAAGAACAAGAATCA
>Pyrbe_013964
ATGGCAAGCTGCGCAGTGGAAGGTGGCTGTGCCAGCGACTACTTGGCCGTCGCCATATCCGCCGTCTGCTTCATTCTGCTTCTTTCACGGGTAATCTTGCCCTTTGCCGTTCTCAAAATTCCTCTTCCGAAACGCAGTAGCTTTTGGATTCCAGTGATTCAAATTTATGCCAGCTTAAACCTTCTGTTGTCGCTTGTGATGTCTCTCACGTTTCTGAAATTCAAGAAGACATATTGGTGGCATTCTTGCTATTTTTGGGGAGTCTGGATTGAAGCTCCGCTTGGCTTTGGTTTACTACTGAGCTGCCGCATATCACAGGCCTTCCAACTGTATTACATTTTTGCAAAGAGGTGTCTACCACCAATCAGATCTTATATATTTCTTCCACTAATTCTCATGCCATGGATTGCTGGGGCTGCTTTTATCCAGATCAAAAGGCCTCTAAATAATCGATGCCACATGGGAATTCAGTGGACCATCCCAGTCATGTCCCTCCACACATTGTATGTTGCCATTTTGGTAGGATTCACGGGGGCTATTTGGCATATAGAGTTCAGGTTTGATGAACTTAGAGACCTCTGGCGGGGAATACTTGTCTCAGCCTTTTCTATTGGAGTATGGGTTGTTGCTTACTTTTTGAATGAAATTCATGAAGATATCTCATATCTTCAAGTTGCCTCAAGATTTGTGCTCTTAGTTATGGCAAGCATTCTTGTCTTAGCTTTCTTTTCGATATCAAGTTCACAACCTCTTCTGTCACAAATCAGCTTGAGGAAAAGGGAGCCCCTATCATTTGAGACAATGGGTCAGGCTCTGGGGATTCCTAACAGCGGAATGCTATTGCCAAGGGAACCAGCACCTGTGATAGATCCAGATGAGCCACTTGATAAACTTCTTGCGAACAAAAGATTCCGTGAGTCCTTCATGAAATTTGCAGACAGTTGTTTGGCAGGGGAGAGTGTCCATTTTTATGAGGAAGTGCATGAACTTGGTAAAATACCAGCGGATGATCCTGTAAGAAGGATTTACATGGCAAGGCATATCATTGACAAGTACATAATTGCAGGTGCAGCAATGGAAGTTAACATTTCTCACCGAAGCAGACAAGCGATTTTGACTACTTCCAATCTGGCACAACCAAGTCTTTTTCATGATGCTTTAAATGAGCTGATACAATTGATGAAAACGAACTTGGCAAAAGATTTCTGGTCATCGATGTACGTCACGAAGTTCAAAGAAGAAGCGACTACGAGATCTCATGAGCTGAAACAGATGACACGTTGGAACCACTCTCCCACTCCCAGGTTGAGTTCTGCACACGGTGTTGATGATCCATTTCACCAAGAACAAGAACCA
>Pyrbe_025421
ATGGCAAGCTGCGCAGTGGATGGTGGCTGTGCCTGCGACTACTTAGCCGTCGCCATATCCGCCGTCTGTTTCATTCTGCTTCTTTCACGGGCAATCTTACCCTTTGCCGTTCACAAAATTCCTCTTCCGAAACGCAGTAGCTTTTGGATTCCAGTGATTCAAATTTACGCCAGCTTCAACCTTTTGTTGTCGCTTGTGATGTATCTCAATTTTCTGAAATTCGAGAAGACATATTGGTGGCAGTCTTGCTATCTTTGGGCAGTCTGGATTGGAGCTCCTCTTGGCTTTGGTTTACTACTTAGCTGCCGCATATCACAGGCCTTTCAACTGTATTACATTTTTGTAAAGAGGTGTCTACCACCAATCAGATCTTATATTTTTCTTCCACTAATTCTCTTGCCATGGATTGCTTGGGCTGCTTTGATCCACATCAAAGAGCCTCTAAATCATCGATGTCACATGGGAGCTCAGTGGATCATCCCAGACATGTCCCTCCACGCACTATATGTTGCCATTTTGGTAGGATTCACGGGGGCTATTCGGCATATAGAGTTCAGGTTTGACGAACTTAGAGACCTCTGGCAGGGAATACTTGTCTCAGCCTCTTCTATTGGAGTATGGGTTGTTGCTTACATTTTGAATGAAATTCATGATGATATCTCAGGGCTTCAAGTTGCCTCTAGATTTGTGCTCTTAGTTACGGCAAGCATTCTTGTGTTAGCTTTATTTTCGATATCAAGTTCACAACCTCTTCTATCACAAATCAGCTTGAGGAAAAGGGAGCCCCTATCATTTGAGACAATGGGTAAGGCTCTGGGCATACCTAACAGTGGAATGCTATTGCCAAGGGAACCAGCACCTGTGGTGGATCCTAATGAACCACTTGATAAACTTCTTATGAACAAAATATTCCGTCAGTCCTTCATGGAATTTGCAAACAGTTGTTTGGCAGGGGAGAGTGTCCATTTTTATGAGGAAGTGCATGAACTTGGTAAAATACCAGCGGATGATCCTGTAAGAAGGATTTACATGGCACGGCATATCATTGACAAATACATAATTGCAGGTGCAGCAATGGAGGTGAACATTTCTCACCGTAGCAGACAAGCAATTTTGACTACTTCCAATCTGGCACAACCAAATCTTTTTAATGATGCTTTAAATGAGCTGATACAGCTGATGAAAACGAACTTGGCAAAAGATTTCTGGTCATCTATATACTCCATGAAGTTCAAGGAAGAAGCCAGTATGAGATCTCATGAGCTGGAACAGATAACAAGTTGGAACCCCTCTCCCACTCCTAGGTTGAGTTCTGTACATGGCGTTGACGATCCATTTCACCAAGAACAAGAATCA
>Pyrpy_N_13g0542.1
ATGGCAAGCTGCGCAGTGGAAGGTGGCTGTGCCTGCGACTACTTAGCCGTCGCCATATCCGCCGTCTGTTTCATTCTGCTTCTTTCACGGGCAATCTTACCCTTTGCCGTTCACAAAATTCCTCTTCCGAAACGCAGTAGCTTTTGGATTCCAGTGATTCAAATTTACGCCAGCTTCAACCTTTTGTTGTCGCTTGTGATGTCTCTCAATTTTCTGAAATTCGAGAAGACATATTGGTGGCAGTCTTGCTATCTTTGGGCAGTCTGGATTGGAGCTCCTCTTGGCTTTGGTTTACTACTTAGCTGCCGCATATCACAGGCCTTTCAACTGTATTACATTTTTGTAAAGAGGTGTCTACCACCAATCAGATCTTATATTTTTCTTCCACTAATTCTCTTGCCATGGATTGCTTGGGCTGCTTTGATCCACATCAAAGAGCCTCTAAATCATCGATGCCACATGGGAGCTCAGTGGATCATCCCAGACATGTCCCTCCACGCACTATATGTTGCCATTTTGGTAGGATTCACGGGGGCTATTCGGCATATAGAGTTCAGGTTTGACGAACTTAGAGACCTCTGGCAGGGAATACTTGTCTCAGCCTCTTCTATTGGAGTATGGGTTGTTGCTTACATTTTGAATGAAATTCATGATGATATCTCAGGGCTTCAAGTTGCCTCTAGATTTGTGCTCTTAGTTACGGCAAGCATTCTTGTGTTAGCTTTATTTTCGATATCAAGTTCACAACCTCTTCTATCACAAATCAGCTTGAGGAAAAGGGAGCCCCTATCATTTGAGACAATGGGTAAGGCTCTGGGCATACCTAACAGTGGAATGCTATTGCCAAGGGAACCAGCACCTGTGGTGGATCCTAATGAACCACTTGATAAACTTCTTATGAACAAAATATTCCGTCAGTCCTTCATGGAATTTGCAAACAGTTGTTTGGCAGGGGAGAGTGTCCATTTTTATGAGGAAGTGCATGAACTTGGTAAAATACCAGCGGATGATCCTGTAAGAAGGATTTACATGGCACGGCATATCATTGACAAATACATAATTGCAGGTGCAGCAATGGAGGTGAACATTTCTCACCGAAGCAGACAAGCAATTTTGACTACTTCCAATCTGGCACAACCAAATCTTTTTAATGATGCTTTAAATGAGCTGATACAGCTGATGAAAACGAACTTGGCAAAAGATTTCTGGTCATCTATATACTCCATGAAGTTCAAGGAAGAAGCCAGTATGAGATCTCATGAGCTGGAACAGATAACAAGTTGGAACCCCTCTCCCACTCCTAGGTTGAGTTCTGTACATGGCGTCGATGATCCATTTCACCAAGAACAAGAATCA
>Pyrpy_N_13g1168.1
ATGGCAAGCTGCGCAGTGGAAGGTGGCTGTGCCAGCGACTACTTGGCCGTCGCCATATCCGCCGTCTGCTTCATTCTGCTTCTTTCACGGGTAATCTTGCCCTTTGCCGTTCTCAAAATTCCTCTTCCGAAACGCAGTAGCTTTTGGATTCCAGTGATTCAAATTTATGCCAGCTTAAACCTTCTGTTGTCGCTTGTGAGCATGTTTCTTGCAGATGTCTCTCACTTTTCTGAAATTCAAGAAGACATATTGGTGGCATTCTTGCTATTTTTGGGGAGAATCTTTTTGCTTTCAGTCTGGATTGAAGCTCCGCTTGGCTTTGGTTTACTACTGAGCTGCCGCATATCACAGGCCTTCCAACTGTATTACATTTTTGTAAAGAGGTGTCTACCACCAATCAGGTCTTATATATTTCTTCCACTAATTCTCATGCCATGGATTGCTGGGGCTGCTTTTATCCAGGTCAAAAGGCCTCTAAATAATCGATGCCACATGGGAATTCAGTGGACCATCCCAGTCATGTCCCTCCACACATTGTATGTTGCCATTTTGGTAGGATTCACGGGGGCTATTTGGCATATAGAGTTCAGGTTTGACGAACTTAGAGACCTCTGGCGGGGAATACTTGTCTCAGCCGTTTCTATTGGAGTATGGGTTGTTGCTTACTTTTTGAATGAAATTCATGAAGATATCTCATATCTTCAAGTTGCGTCAAGATTTGTGCTCTTAGTTATGGCAAGCATTCTTGTCTTAGCTTTCTTTTCGATATCAAGTTCACAACCTCTTCTGTCACAAATCAGCTTGAGGAAAAGGGAGCCCCTATCATTTGAGACAATGGGTCAGGCTCTGGGGATTCCTAACAGCGGAATGCTATTGCCAAGGGAACCAGCACCTGTGATAGATCCAGATGAGCCACTTGATAAACTTCTTATGAACAAAAGATTCCGTGAGTCCTTCATGAAATTTGCAGACAGTTGTTTGGCAGGGGAGAGTGTCCATTTTTATGAGGAAGTGCATGAACTTGGTAAAATACCAGCGGATGATCCTGTAAGAAGGATTTACATGGCAAGGCATATCATTGACAAGTACATAATTGCAGGTGCAGCAATGGAAGTTAACATTTCTCACCGAAGCAGACAAGCGATTTTGACTACTTCCAATCTGGCACAACCAAATCTTTTTCATGATGCTTTAAATGAGCTGATACAATTGATGAAAACGAACTTGGCAAAAGATTTCTGGTCATCGATGTACTTCACGAAGTTCAAAGAAGAAGCGACTACGAGATCTCATGAGCTGAAACAGATGACACGTTGGAACCACTCTCCCACTCCCAGGTTGAGTTCTGCACACGGTGTTGATGATCCCAGGTTGAGTTCTGCACACGGTGTTGATGATCCATTTCACCAAGAACAAGAATCA
>Rosch_v2.0_Chr4g0432041
ATGGCAAGCTGTGCAGTTCACGGTGGCTGTGTCAGCGACTACATAGCCGTCACTGTTTCAGCCATTTGCTTCATTCTGCTTGTTTCGCGGTTAATTTTTCCCTTTGTGGTTCACAAACTTCCTTGTGCGAAGCGAAGTGGCTTTTGGATTCCAGTGATTCAAGTTTTCGCCAGCTTCAACCTTGTGTTATCAATTGTGATGTCTCTCAATTTCCTGAAATTTGAAAAGAGACATTGGTGGCAGTCTTGCTACGTCTGGGCAGTCTGGATTGAAGCTCCACTTGGCTTTGGTTTGCTGCTGAGCTGTCGCATATCACAGGCCTTTCAACTATATTATATTTTTGTCAAGAGGTGTCTGCCACCAATCAGATCATATGTTTTCATTCCACTAATTCTCTCGCCATGGATTACTGGAGCTGCATTTATCCATATCACAAAGCCTCTAAATCATCGGTGCCACATGGGGGCTCAGTGGATCATTCCGTCTATGTCCCTCCACACAACATATGTTGCCATTTTGGTTGCTTTCACTTGTGCTATTCGGCATATAGAGTTCAGGTTTGACGAACTCAGAGACCTCTGGCAGGGAATACTTGTCTCGGCCTCTTCTATTGGAGTATGGGTGGTTGCATACGTTTTGAATGAAATTCATGATGATGTCTCATGGCTTCAAGTTGCCTCCAGATTTGTGCTCTTAGTAACGACAAGCATTCTTGTATTAGCTATCTTTTCGATATCAAGTTCACAACCTCTTCTATCGCAAATCAGCTTGAGGAAAAGGGAACCTCGAGCATATGAGTCAATGGGTCAGGCTCTGGGAATACCTGACAGCGGACTGTTAGTGCAAAGGGAACCAGCATGTGTCGTAGATCCTAATGAACCACTTGATAAACTTCTTCTAAACAAAAGATTCCGCCAGTCATTCATGGCATTTGCAGATAGTTGTTTGGCAGGGGAGAGTGTCCATTTTTTTGAGGAAGTGCATGAACTCAGTAAAATACCTGTGGATGACCCTGTAAGAAGAATTTACATGGCACGCCATATCATTGACAAGTACATAATTGCAGGGGCGGCAGTGGAGGTGAACATCTCTCACAGAACCAGACAAGAGATCTTGACTACTTCCAACCTGGCACAACCAAATCTTTTTAGTGACGCGTTAACTGAGCTAATACACTTGATGAAAATGAACTTGGCAAGAGATTACTGGTCATCTATGTTCTTTGTGAAGTTGAAAGAAGAAGTCAGTATGAGATCTGGGGCCCAAGAACTGGAACAGATGAGAGGTTGGAACTACTCTCCCAGGTTGAGTTCTGTACATGGTGGTGATGATCCATTTCACCAAGAACAAGAACCACTTTCGATTGATTCTGGCTGCAACACTGAAGACCATGATGATGAACCAAGAATCATGAGTAGATTTTTA
>Rubch_LG04.1106
ATGGCAAGCTGTGCAGTTCACGGTGGCTGTGCCAGCGACTACATAGCCGTCGCTATATCTGCCATATGCTTCATTCTGCTCCTTGCACGGTTGATTTTGCCTTTTGCGGTTCACAAACTTCCTTGTGCGAAACGCAGTGGCTTTTGGATTCCAGTGATTCAAGTTTTTGCTAGCTTCAACCTTGTGTTGTCAATTGTGATGTCCGTCAATTTTCTGAAATTCGAAAAGCGACATTGGTGGCAGTCTTGCTATGTTTGGGCAGTCTGGATTGAAGCTCCACTTGGCTTTGGTTTACTACTGAGCTGTCGCATATCACAGGCCTTTCAACTATATTACATTTTTGTCAAGAGGTGCCTACCACCAATCAGATCCTATGTTTTCCTTGCACTTATTCTCTTGCCATGGATTGCTGGAGCTGCATTTATCCATATCACAAAGCCTCTAAATTCTCGGTGCCACATGGGGACTCAGTGGATCATCCCATCTGTATCCCTCCACACCTTATACGTTGCCATTTTGGTTGCATTCACTTGTGCTATTCGGCATATAGAGTTCAGGTTTGATGAACTCAGAGACCTCTGGCGGGGAATACTTGTCTCGGCATCTTCTATTGGAGTATGGGTGGTTGCTTACATTTTAAATGAAATTCATGAGGATATCTCATGGCTTCAAGTTGCCTCCAGATTTGTGCTTTTAGTTACGACAAGCATTCTTGTATTAGCTTTCTTTTCAATATCAAGTTCACAACCTCTTCTATCGCAAATCAGCTTGAGGAAAAGGGAACCTCCAGCATTTGAGTCAATGGGTCAGGCTCTGGGCATACCTGACAGTGGCCTGTTATTGCAAAGGGAACCAGCGCGAGTGGTAGATCCTAATGAACCACTTGATAAACTTCTTATAAACAAAAGATTCCGCCAGTCGTTCATGGCATTTGCAGACAGTTGTTTGGCAGGGGAGAGTGTCCATTTTTATGAGGAAGTGCATGAACTTGGTAAAATACCTGTGGATGACCCTGTAAGAAGAATTTACATGGCACGGCATATCATTGACAAGTACATAATTGCAGGTGCAGCAATGGAGGTGAACATCTCTCACCGAACCAGACAAGAGATTTTGACCACTTCCAATCTGGCACAACCAAATCTTTTTAATGATGCATTAACTGAGCTGATACAGTTGATGAGAATGAACTTGGCAAGAGATTATTGGTCATCCATGTACTTCATGAAGTTCAAAGAAGAAGCCAGTATGAGATCTGGGGTCCATGAATTGGAACAGATGAGAGGTTGGAACTACTCTCCAAGGTTGAGTTCTGTACGTGGTGCAGATGATCCATTTCACCAAGAACAAGAACCATTTTCAGTTGATTCTGGCTGCAACACTCAAGACCATGATCATGATCATGAACCAAGAATCATGAATAAATTCGATAACCGGAACTTTGAT
>Ruboc_04_G22237
ATGGCAAGCTGTGCTGTTCACGGTGGCTGTGTCAGCGACTACATAGCCGTCGCTGTATCTGCCATATGCTTCATTCTGCTCCTTTCACGGTTGATTTTGCCTTTTGCGGTTCACAAACTTCCTTGTGCGAAACGCAGTGGCTTTTGGATTCCAGTGATTCAAGTTTTTGCTAGCTTCAACCTTGTGTTGTCAATTGTGACTATAGAATTCTATGTTCATAGTCCATCTATAATATTCTCAATAACGTCAGCCACCATTGAAGAGCAACATATGTCCATCAATTTTCTGAAATTCGAAAAGCGACATTGGTGGCAGTCTTGCTATTTTTTCATCTGTGAATCTCCGTTGTTTGTGTACTATTTGAACTATCTTTTGCTTTCAGTCTGGATTGAAGCTCCACTTGGCTTTGGTTTACTACTGAGCTGTCGCATATCACAGGCCTTTCAACTATATTACATTTTTGTCAAGAGGTGTCTACCACCAATCAGATCCTATGTTTTCCTTCCACTAATTCTCTTGCCATGGATTGCTGGAGCTGCATTTATCCATATCACAAAGCCTCTAAATTATCGGTGCCACATGGGGACTCAGTGGATCATCCCATCTGTGTCCCTCCACACCATGTATGTTGCCATTTTAGTTGCAGTCACTTGTGCTATTCGGCATATAGAGTTCAGGTTTGATGAACTCAGAGACCTCTGGCAGGGAATACTTGTCTCGGCCTCTTCTATTGGAGTATGGGTGGTTGCTTACATTTTAAATGAAATTCATGATGATATCTCATGGCTTCAAGTTGCCTCCAGATTTGTGCTTTTAGTTACGACAAGCATTCTTGTATTAGCTTTCTTTTCAATATCAAGTTCACAACCTCTTCTATCACAAATCAGCTTGAGAAAAAGGGAACCTCTAGCATTTGAGTCAATGGGTCAGGCTCTGGGCATACCTGACAGCGGCCTGTTATTGCAAAGGGAACCAGCACGACTGGTAGATCCCAATGAACCGCTTGATAAACTTCTTATAAACAAAAGATTCCGCCAATCGTTCATGGCATTTGCAGACAGTTGTTTGGCAGGGGAGAGTGTCCATTTTTATGAGGAAGTGCATGAACTTGGTAAAATACCTGTGGATGACCCTGTAAGAAGAATTTACATGGCACGGCATATCATTGACAAGTACATAATTGCAGGTGCAGCAATGGAGGTGAACATATCTCACCGAACCAGACAAGAGATTTTGACCACTTCCAATCTGGCACAACCAAATCTATTTAATGATGCATTAACTGAGCTGATACAGTTGATGAGAATGAACTTGGCAAGAGATTATTGGTCATCCATGTTCTTCATGAAGTTCAAAGAAGAAGCCAGTATGAGATCTGGGGTCCATGAATTGGAACAGATGAGAGGTTGGAACTACTCTCCAAGATTGAGTTCTGTACGTGGTGCTGATGATCCATTTCACCAAGAACAAGAACCATTTTCAGTTGATTCTGGCTGCAACACTCAAGACCACGATCATGAACCAAGAATCATGAATAAATTCGATAACCGGAACTTTGTT
