# Supplementary material for: Transcriptomics of long‐term, low oxygen storage coupled with ethylene signaling interference suggests neofunctionalization of hypoxia response pathways in apple ( Malus domestica )
Source: Plant Direct. 2024 Dec 20;8(12):e70025. doi: 10.1002/pld3.70025 (PMC11660084; doi:10.1002/pld3.70025)
Supplement: Supplementary file 2 — Data S2: Homologs of all 606 hypoxia response genes identified in this study across 42 representative species of land plants). [file PLD3-8-e70025-s004.gz › 01-integratedGeneFamilies_dir/321.faa]

>gnl_Ambtr_v1.0_evm_27.model.AmTr_v1.0_scaffold00029.403
MGRLYLIHLDGRIYACKHCRTHLALCEDIESKSFHCRHGKAYLFKKVVNVFVGPKEDRMMTSGMHTVSDIFCVGCGSIVGWKYLVAHEKGQKHKEGKFILERPKVEDFDGSNFWVSHEAQVGGSDADDS
>gnl_Ambtr_v1.0_evm_27.model.AmTr_v1.0_scaffold00004.257
MGRVYVLELDGKVYRCRYCKSHLALAKDLASKDFHCRQGKAYLFHNVVNVNIGDLEERLMTSGMHTVADIFCSCCGQIVGWKYEAAHEKTQKYKEGKFILERGRIVNGIDSEFYLDTHLGGSSDAEDA
>gnl_Ambtr_v1.0_evm_27.model.AmTr_v1.0_scaffold00145.43
MGRLFMTQLSGRIYICFACHCHLAYMHDIESKNFQSRNGKAYLFNRVVNVSTGISEEKMMTTGPHIVADIYCNFCFQVVGWKYEVAFSKTQKYKEGKFILERAKVIPRLIQGDGPVALPVVDPSANSSDAEEA
>gnl_Ambtr_v1.0_evm_27.model.AmTr_v1.0_scaffold00041.77
MAELVGPRIYSCCNCRNNVSFHDDIISKAFQGRNGRAFLFGHAMNIIIGPKEDRHLMTGLHTVADISCCECREVLGWKYERAYEETQKYKEGKYILEKSKIVKENW
>gnl_Aquco_v3.1_Aqcoe2G098300.1
MGRLFLIHLEGRIYSCKHCQTHFALYDDIVSKSFHCRHGKAYLFSKVVNVTEGEKEERMMMTGLHTVADIFCVGCGSIVGWKYEAAHEKSQKYKEGKFILERFKVCGPDGNGYWVNHEAQVTGSDAEDA
>gnl_Aquco_v3.1_Aqcoe4G272900.1
MGRLFIESISSTMVYKCKCCRVDLTSSGQIIDKNFQSKSGKAYLFNKVVNITLGSCEDRSFVTGLHTVSDIHCSSCHQLLGWKYVKAYADSQKFKEGKYILEKARLLKDGW
>gnl_Aquco_v3.1_Aqcoe1G254300.1
MGRVFVVELEGRVYKCKFCETHLALADDLVSRAFSCRRGKAYLFTTAVNITVGPQEERMMLSGMHTVADIFCCCCGQIVGWKYEAAHDKSQKYKEGKFVLERGRIVDGIDPEFNLDARYGGSDGEDA
>gnl_Aquco_v3.1_Aqcoe1G424500.1
MGGGSVHSIVGMIELAKEGKTYCCKGCQTHLALSKDVKSKNFHTKSGSGYLFNNVVNIFVGMKEEQKLMTGKHTISDIFCNGCCTDLGWKYETAYEEAQKYKEGKFILEKGKIIGLAGCNPSDTQAFQIDRLQIAGEENS
>gnl_Aquco_v3.1_Aqcoe1G424600.1
MAEGSMVGMVGLTKERNTYCCKDCQTHLALSDDVISKSFHTNNGRAYLLNNVVNVFVGKKEERIMISGMHTVADIFCIGCRLHLGWKYEAVDHESQKYKEGKSVLERIKILGPDGHNPSDTLAVQIDRLQVAEEEKS
>gnl_Aquco_v3.1_Aqcoe5G468100.1
MAELLGPRLYSCCNCRNHVSYHDDIISKAFQGRNGRAFLFSHAMNVTVGPKEDRHLMTGLHTVADVSCSDCQEVLGWKYERAYEESQKYKEGKFILEKSKIVKENW
>gnl_Arath_TAIR10_AT2G40110.1
MGRLFVVNLEGKIYSCKHCKTHLATYEDIISKSFHCKHGKAYLFNKVANVSIGETEERLMMTGKHTVADIFCVSCGSIVGWKYETAHEKNQKYKEGKSVLERFKISGPDGSNYWVSSHGRHIGGSDADDA
>gnl_Arath_TAIR10_AT4G27740.1
MAANKTLPTYFCRNCENPLALGEDLISKKFVGASGPAFMFSHAMNVVVGPKIGRKLITGSYVVADVMCSKCGETLGWKYVETFDLKQRYKEGMFVIEKLKLTKRY
>gnl_Arath_TAIR10_AT4G27745.1
MAQAIGPRLYSCCNCRNHVGLHDDIISKAFQGRTGRAFLFSHAMNIVVGPKEDRNLLTGLHTVADISCVDCNEPLGWKYERAYETSQKYKEGKFIFEKAKIVKEDW
>gnl_Arath_TAIR10_AT3G08990.1
MGRLFVIDLEGLVYSCKYCQTHFAVTNDIISKSFHCKHGRAYLFDNVVNVTVGEKEHRVMITGWHTVADIFCVSCGSLVGWKYEIAYDKSQKYKEGKFILERFKVLGPYGGGYDMNQNEPMTGSDDEE
>gnl_Arath_TAIR10_AT3G55890.1
MGRVFMVDLEGNIYICKLCKTHLSTDQDIMSKSFQCKNGRAYLFNNVVNVSVGEKEDRMMITGLHNVVDIFCVGCGSNVGWKYEFAHEKSQKYKEGKSVLELYKISGPHDSNDLVSDGDDA
>gnl_Arath_TAIR10_AT3G11230.2
MIVFPFITHSFIILLSKRFDFFFAFIDSGNSLEMGRLFLVNLEGKSYSCKHCKTNLALCDDVVSKSFQSRHGKAYLFSKVVNVYAGKKEDRMMMTGMHTVVDIYCVKCGSYVGWKYEFAFEKNQKYKEGKSVLERYKVWGPDGNNYWVAQEVEAGDSDTDDA
>gnl_Arath_TAIR10_AT5G53940.1
MGRIFTVELEGRSYRCRFCRTHLALPDDLVSRSFHCRRGKAYLFNRSVNISMGPLEERLMLSGMHTVADIFCCCCGQNVGWKYESAHEKAQKYKEGKFVLERGRIVDEIDLSTEVYIDTHGSTSDTEDS
>gnl_Betvu_v1.2_Bv1_002650_nkrz.t1
MADEVGSRSYCCFVCRNYVAEHDDIVSKSFQAHTGRAFLFSHAVNIVTGPKEDRHLLTGLHTVADVFCSDCGEALGWKYVKAYESSQKYKEGKIVLEKFKIIKDDNCC
>gnl_Betvu_v1.2_Bv2_023930_xoxp.t1
MGRLFVVHLEGKIYSCKHCRTHLAVSEDIVSKSFHSRHGKAYLFNRVVNVTLGEKEDRLMMTGMHSVADIFCVGCGSIVGWKYETAHEKSQKYKEGKSVLERYKVFGPDGSNYWVTHEAHVGSSDADDV
>gnl_Betvu_v1.2_Bv3_051320_dudg.t1
MTNSVDLPVYSCNNCWNPVAFKEDLLSKAFVALSGQAFMFRNAMNLKVGDKVEKQLMTGQFTVADIYCGKCGQVLGWKYFRAHDPRQAYKEGNYIIECAKIVNAK
>gnl_Betvu_v1.2_Bv3_051320_dudg.t2
MTNSVDLPVYSCNNCWNPVAFKEDLLSKAFVVGDKVEKQLMTGQFTVADIYCGKCGQVLGWKYFRAHDPRQAYKEGNYIIECAKIVNAK
>gnl_Betvu_v1.2_Bv3_051330_oqsu.t1
MAELGAPRVYSCFNCRNQVCLHDDIISKAFQGRNGRAFLFSHAMNVEVGPKEDRQLMTGLHTVADINCADCQQVLGWQYLRAYESSQKYKEGKFIFEKSKIIKEDW
>gnl_Betvu_v1.2_Bv3_051350_mrxs.t1
MAELGAPRVYSCFNCRNQVCLHDDIISKAFQGRNGRAFLFSHAMNVEVGPKEDRQLMTGLHTVADINCADCQQVLGWQYLRAYESSQKYKEGKFIFEKSKIVKEDW
>gnl_Betvu_v1.2_Bv4_086690_xohy.t1
MGRLFLIELEGRAYKCKFCKTHLALVDDLVSRAIQCRKGKAYLFKHMVNMILGASEERFMLSGMHTVADVYCCSCGQIVGWKYEAAQEKSQKYKEGKFVLERNRIIDGFSTEFYIDAHPTSDAEDV
>gnl_Betvu_v1.2_Bv5_103700_arzr.t1
MHEEASVGNLLVSPRSCSSFYATHISTILKSLIFSPFSPIYFRFIRSLVALMAGLIGPRVYSCSNCRTNVALHDDIISKAFQGRNSRAFLFSHAMNIDVGPKEDRNLMTGLHTVADVSCSDCREVLGWKYERAYEESQKYKEGKYILEKSKIVKDNW
>gnl_Betvu_v1.2_Bv5_103700_arzr.t2
MAGLIGPRVYSCSNCRTNVALHDDIISKAFQGRNSRAFLFSHAMNIDVGPKEDRNLMTGLHTVADVSCSDCREVLGWKYERAYEESQKYKEGKYILEKSKIVKDNW
>gnl_Betvu_v1.2_Bv8_182670_eagm.t1
MGRVFLVDLDGKAYRCRFCDSPLALAEDVLSRSFSCRQGRAYLFENAVNVTIGPEEDRLMMSGMHTVADIFCCGCGQLLGWKYMVARDKNQKYKEGKVVLERWRITEDSSEEFNLDARQNSSDAEYA
>gnl_Betvu_v1.2_Bv8_184760_nksk.t1
MGRLFIESLPGPKIYRCKCCKVDSASPDDIVSKDFYGRFGKAYLFRSVVNVCVGPTEERRLTSGLHAVNDIYCSSCQQILGWKYEKAYEESEKYKEGMYILEKAMIMKDGW
>gnl_Betvu_v1.2_Bv8_195610_yfgz.t1
MMTGLHTVVDIFCVGCGSNVGWKYEVADEMSQKYKEGKFILERFKVLGPTGNMYTITQALQLLSDVENIDDA
>gnl_Betvu_v1.2_Bv8_195630_hgwx.t1
MGRLFLITLQGRIYSCRHCDTHLGIADDIISKSFHCRHGRAYLFNNVVNITLGEKEDRVMMTGLHTVVDIFCVGCGSNVGWKYEVADEMSQKYKEGKFILERFKVLGPTGNMYTITQALQLFSDMENTDDA
>gnl_Betvu_v1.2_Bv9_223730_rrzz.t1
MGRLFVVHLEGKSYSCKHCRTHLAVSEDIVSKMWKLFWLVWLLCMMKFSGSRKKRQSGMSSSMSSLLKRQTRTTAGL
>gnl_Betvu_v1.2_Bv_003430_jstq.t1
MRRLFVVHLKGKIYSCKHCRTHLAISEDIVSKNKFVERIAGELTFFDIGNFNLPGI
>gnl_Betvu_v1.2_Bv_017380_nwxu.t1
MGRLFLITLQGRIYSCRHCDTHLGIADDIISKSFHCRHGRAYLFNNV
>gnl_Carpa_v0.4_evm.model.supercontig_175.9
MVEIVGPRMYSCCNCRNNVALHDDVISKSFQGRNGRAFLFSHAMNIMVGAKENRQLMTGLHTVADVYCSDCRQVLGWKYERAYEDTQKYKEGKFILEKSKIVKENW
>gnl_Carpa_v0.4_evm.model.supercontig_19.186
MGRLFVVNLEGKIYSCRHCRTHLALCEDIVSKSFHCRHGKAYLFNKVVNVSVGEKEERMMMTGLHTVADIFCVGCGSIVGWKYETAHEKSQKYKEGKSVLERFKVSGPDGSNYWVTHEAHVGGSDADDA
>gnl_Carpa_v0.4_evm.model.supercontig_3.117
MAELAGPRLYSCCNCRNHVSFHDDIISKAFQGRHGRAFLFSHAMNIVVGPKEDRHLLTGLHTVADVYCGDCREVLGWKYERAYEASQKYKEGKFILEKAKIVRENW
>gnl_Carpa_v0.4_evm.model.supercontig_3.119
MAETGGSSLYSCRNCRNPLAYAEDLLSKTFKAKSGAAYMFYHAMNVVIGRREDKLLITGNFSIAPVYCSKCGVELGWKYIQAYERSQWYKEGNFILEKLKIIEEFA
>gnl_Elagu_v2.0_p5_sc00002.V1.gene1068
MGDRFLCRRKVAGGGSAVEEEKGLVLMAEGVGPRLYSCFNCRNNVALHDDIISKAFQGRNGRAFLFSHTMNIVVGAKEDRQLMTGLHTVADIYCCDCHEVLGWKYERAYEETQKYKEGKFILEKSKIVRENCWEMNQVICGSFVGSPDPPGLSALYADQIATAAFTTLSSCVALVIQEGGESKRYTHYPIFRDIQAVHVVG
>gnl_Elagu_v2.0_p5_sc00016.V1.gene736
MAEVVGPRLYSCYNCRNNVALHDDIISKAFQGRNGRAFLFSHTTNVVVGPKEDRQLMTGLHTVADIYCCDCHEVLGWKYERAYEETQKYKEGKFILEKSKIVKENW
>gnl_Elagu_v2.0_p5_sc00024.V1.gene389
MNIVVGPKEDRQLITGLHTVADIYCRDCHEVLGWKYERAYEETQKYKEGKFIFEKSKIVKENCVKRKLLGFERLRVVPENRMTTVKSESLWDLFDVFQPVE
>gnl_Elagu_v2.0_p5_sc00708.V1.gene9
MGLPFLIHLEGKIYSCKHCQTHLGISDDIMSRVDGITMLTNFSYPVQSFHCRHGKAYLFSKMFETCKQPFCA
>gnl_Eucgr_v2.0_Eucgr.E00031.1
MADSTGQRLYSCFKCGNLVCCHDDIISKNFQASHGRAFLFSHAMNIVEGPKENRNLMTGLHVVSDIYCVDCQENLGWKYFRAYEESEKYKEGKVVLEKFKIVKHNW
>gnl_Eucgr_v2.0_Eucgr.E01033.1
PDPLARRRFSSPLQLSSPLLRLQRNPRDRSDRARRSVNPSGTGSKEREFRSPPILRVSRPPANLPVAVAVAVAVAVLRSSIARLGGAGAADRVDPGSTSRAVGGRCARWVWSLAAAMAKVIGPRLYSCCHCRNHVALHDDVISKSFQGRHGRAFLFSRAMNIKVGPKEDRQLMTGLHTVADVHCSDCHEILGWKYERAYEETQKYKEGKFILEKSRIVMEN
>gnl_Eucgr_v2.0_Eucgr.J00225.1
MGRVFAVTLEGKIYTCRHCKTHLAIAEHIVSKSFHCRHGRAYLFSKVANVSIGEREERMMMTGMHTVADIFCVGCGAIVGWKYETAHEKAQKYKEGKSVLERNKLVGPDGSNYWASHEAHIIGGSDADDV
>gnl_Eucgr_v2.0_Eucgr.A01437.1
MAEFVGRPFFSCRSCRSPVAIADDILSKKFRAKWGPAYMFTNAMNVVVGRTQDRQLMTGVFAVADIYCSNCHEEMGWKYVRGHDPKQKHKEGRFIIDLSKIVKEY
>gnl_Eucgr_v2.0_Eucgr.A01438.1
MEGFVGPRVYSCYNCRNHVCLHDDIISKDFQGVNGRAFLFSHAVNIVVGALEDRRLRTGLHTVGDISCADCHEVLGWKYERAFEASQKYKEGKFIFEKVKIVKENW
>gnl_Eucgr_v2.0_Eucgr.D00600.1
MGRLFVVELVGKAYLCGFCKTPVALTDDLLYKSFACDEGKAFFFRNVVNITFEAEEERLLTTGMHTVQDICCSCCVQSLGWKYVAAHNNNQKYKEGKFILIRSKIMEEGEQDFEARAISSNGESEEVADNSSLEVHLSSSDGENAWQRRLDEDGANNFQVIWTVL
>gnl_Eucgr_v2.0_Eucgr.D01431.1
MGRLYIQHLSGEKIYKCKFCRVDSASHDDIISKEFFGRFGRAYLMRNVVNISIGPKEQRQLSSGLHTVNDIYCSSCQQLLGWRYEKAYEESEKYKEGMYLMEKERTLKDGW
>gnl_Eucgr_v2.0_Eucgr.D00603.1
MGRVFLVELGGRAYRCRFCNSPLALADDVLSKSFNCRQGRAFLFTKVVNVTVGGEEERLMLTGMHTVEDVFCCCCGQILGWKYVAAHDKSQKYKEGKFVLERWRIMEEVTEDFNLEAHPGSSDVENP
>gnl_Eucgr_v2.0_Eucgr.F01163.1
MGRIFVVELEGRSYRCRFCKTHLALVSDVFSKAFHSRRGKAYLFNKAVNVNVGTLEERMMLSGLHTVGDLYCCCCGQIVGWKYEVAHEKSQQYKEGKCVLERVCIVDEPDFCSEFYIDTCPTVTVSDSEDA
>gnl_Eucgr_v2.0_Eucgr.K00408.1
MAEIVGPRIYSCYKCRNHVAMHNDIISKTFQGRNGRAFLFSHAMNIVVGRKEDRHLLTGLHTVADISCADCHELLGWKYERAYEVSQKYKEGKFILEKAKIAKENW
>gnl_Manes_v6.1_Manes.08G091500.1
MGRLFVISLEGSIYSCKHCQTHLAFADDIISKTFHCRHGKAYLFDKVVNITEGDQEERMMMTGMHTVVDIFCVGCGSILGWKYEYAHEKGQKYKEGKFILERGKVLGPDGSNYMGGQEAQAIGSDADDA
>gnl_Manes_v6.1_Manes.02G004200.1
MAELIGPRLYSCCNCRNHVALHDDVISKAFQGRHGRAFLFSHAMNIMVGPKEDRQLMTGLHTVADVYCCDCHEVLGWKYERAYEETQKYKEGKFILEKSKIVKENW
>gnl_Manes_v6.1_Manes.05G020100.1
MKDSIQARLYSCYRCRNLVSCHDDIISKSFQASNGRAFLFSHAMNIIVGSKEDRQLITGLHTVADVYCSDCGELLGWKYERAYEESQKYKEGKFVFEKFKIVKENW
>gnl_Manes_v6.1_Manes.05G192400.1
MEESSDYPLFSCRNCRNPLAFHSDLISKTYKAKSGQAYMFSNAMNIALGRREDRQMITGVYTIADVYCRNCGEALGWMYLRASDPKQKYKEGNFVLEKLKIFQENY
>gnl_Manes_v6.1_Manes.05G192500.1
MAELVGPRLYSCYNCRNHVSLHDDIISKAFQGRNGRAFLFSHAMNIIVGAKEDRHLITGLHTVADIYCADCREVLGWKYERAYEASQKYKEGKFILEKSKIVKENW
>gnl_Manes_v6.1_Manes.07G128400.1
MGRLFVVNLEGKVYSCKHCRTHLALYEDIVSKSFHCRHGKAYLFNKVSNVFVGVKEERPMMTGTHVVADIFCVGCGSIVGWKYETAYEKSQKYKEGKSVLERFKVSGPDGSSYWVNHEAHVGGSDADEV
>gnl_Manes_v6.1_Manes.01G036800.1
MTEWLGPRLYSCCNCRNHVSLHDDIISKAFQGKGGRAFLFSHAMNIIVGAKEDRNLRTGLHTVADICCADCRQVLGWKYERAYEASQKYKEGKFILEKSKIVKENW
>gnl_Manes_v6.1_Manes.01G243400.1
MADPIGPRLYSCYRCRNIVSCHDDIISKSFQSSSGRAFLFSHTMNIILGHKMDRRLITGLHTIANIYCSDCGELLGWKYERAYDDLQKYKEGKFALEKFKIVNENW
>gnl_Manes_v6.1_Manes.03G106400.1
MGRIFVVELEGRSYRCKYCGTHFALPVDLVSRSFHCRRGKAYLFNNVVNITTGASEERMMLSGMHTVADIFCCCCGQIIGWKYEAAHEKSQKYKVGKFVLERGRIVDEMDLSTGVFIDAHSGMSDGEDA
>gnl_Manes_v6.1_Manes.17G048300.1
MTKGSFVKFTIARVSFGWACDCSLQELYELMGRIFLVDLEGRCYRCRFCDTPLGLADDVLSRTFNCRKGRAYLFSNVVNITVGAVEEREMLSGMHTVEDIFCCCCGQLLGWKYVTAHDKGQKYKEGKFVLERWRIAEEVTEEFNLEARTARPGSSDADSH
>gnl_Manes_v6.1_Manes.10G013800.1
MGKLFVVNLEGKIYSCKHCRTHLALYEDIVSKSFYCRHGKAYLFNKVVNVSLGVKEERSMITGLHTVVDIFCVGCGSIVGWKYEIAHEKSQKYKEGKSVLERFKIAGPDGSSYWVNQEAHVGGSDADDV
>gnl_Medtr_Mt4.0v1_Medtr3g070330.2
MISLVSPRFLQQLHRTNRHTHRFMGRLFVINLEGKIYSCRYCRTHLALYEDIVSKTFHSRHGKAYLFNKVVNVSLGETEERPMMTGLHTVADIFCVGCGSIVGWKYEIAHEKDQKYKEGKSVLERYKVSGPDGSNYRINNGAHVGGSDADDL
>gnl_Medtr_Mt4.0v1_Medtr3g091840.2
MAEFIVPRLYCCCNCRNHVSLHDDIISKAFQGRNGRAFLFSHAMNVVTGPKEDRHLLTGLHTVADVYCGDCREVLGWKYERAYEASQKYKEGKFILEKSKIVMENW
>gnl_Medtr_Mt4.0v1_Medtr2g078670.1
MGRIFVVELEGRSYRCKFCRTHLALADDLISRAFHCRRGNAYLFSKAVNTTTGTPVERMMLSGLHTVTDIFCCCCGQIVGWKYESAHEKSQKYKEGKFVLERGRIVDDVDSSTEFYIDSHVSMSDGEDA
>gnl_Medtr_Mt4.0v1_Medtr8g061270.1
MGRIFAVELDGRVYGCKSCNTHLALSTDLISRGFYCHRGKAYLFNNVVNFTSGEVVERMMLSGMHTVADIFCCRCGQIIGWKYETVQEKSQKYKEGKFVLERGRIVDEIGFSTEFCVEGCVSMSDTEDD
>gnl_Medtr_Mt4.0v1_Medtr8g058785.1
MGRIFAVELDGRVYGCKSCNTHLALSTDLISRGFYCHRGKAYLFNNVVNFTSGEVVERMMLSGMHTVADIFCCRCGQIIGWKYETVQEKSQKYKEGKFVLERGRIVDEIGFSTEFCVEGCVSMSDTEDD
>gnl_Medtr_Mt4.0v1_Medtr8g027255.1
MADLMGSRAYCCFKCQNLVAFHDDIVSKDFQASNGRAFLFSHAMNIFLGPKEDRQLMTGLHTVADVFCSDCGEELGWKYLKAYEETQKYKEGKCVLEKFKIVLGNG
>gnl_Medtr_Mt4.0v1_Medtr7g068250.1
MGRLFLINLEGNFYSCKHCQTHFALVGDIISKSFHCRYGRAYLFDKVVNVTIGEKEERMMITGWHTVVDIFCVTCGSIVGWKYEAASEKNQKYKEGKFILERYKVMGPDGSLYSPDQEDAEE
>gnl_Medtr_Mt4.0v1_Medtr5g082490.1
MGRLFVVHLEGRMYSCKHCRTPLALCEDVVSKAFHSRHGKAYLFRKVVNVSIGELEDRNMMTGMHTVADIFCVGCGSILGWTYETAHEKSQKYKEGKSVLERFKVSGPDGGNYWVSHATHGVGSDADDA
>gnl_Medtr_Mt4.0v1_Medtr1g077750.1
MENLIGTRLYFCFNCRNHVAVHDDVISKTFQGRNGRGFLFSHAMNVTIGPKVDMEFMTGLHTIADVYCCDCNQVLGWKFERVYEETQKYKEVEESKPDIAACPDA
>gnl_Medtr_Mt4.0v1_Medtr4g088505.1
MGRVFYLDLDGRAYRCTFCRTPFALADHVLSRSFSCSRGRAYLFSKVVNVTLGTQVERLMMSGLHTVEDIFCCCCGQIVGWKYVVAHEKSETYKEGKFVLERWRIVDDVEDELNLDANASSSDSENT
>gnl_Mimgu_v2.0_Migut.N01527.1
MGDLIGPRLYSCYNCRNHVALHDDIVSKEFQSQKGRAYLFSHAVNVFTGRKEDRQLMTGMHTVADINCRDCKQVLGWMYVKAYEDSQKYKEGKVVLEKYKIIREN
>gnl_Mimgu_v2.0_Migut.F00676.1
MGRVFVLALEGKIYSCKHCQTHLALSDDVVSKSFLCRHGKAYLFKKVVNVTLGDKEERMMMTGSHTVADIFCVKCGSMVGWKYETAHEKSQKYKEGKSVLERVKISGPDGINYWMNNEEAHVGGSDTDDA
>gnl_Mimgu_v2.0_Migut.F01012.1
MEETAGNPLYYSCRNCRNPVALHEDLLSKNFLAKSGQAYMFQHAMNIIVGAKEDGQLITGYYTIAKIFCSKCSDEMGWTYVRAFEARDKFKEGKYIVEKAKISNTETNSI
>gnl_Mimgu_v2.0_Migut.F00181.1
MDELVGPRLYSCHKCRNHVSLHDDIISKAFQGRHGRAFLFSHAMNVVVGAKEDRHLMTGLHTVADISCGDCNEVLGWKYERAYEASQKYKEGKFIFEKSKIVKDNW
>gnl_Mimgu_v2.0_Migut.F01375.1
MGRVFTVSLEGKIYSCKYCATHLALSEDIVSKSFQCRHGKAYLFNKVVNVTLGEKEERMMMTGSHVVADIFCVKCGSNVGWKYETANEKNQKYKEGKSVLERFKISGPDGSNYWVSHGAHVGGSDADDT
>gnl_Mimgu_v2.0_Migut.L02006.1
MGRLFLIHLEGYKYSCKHCKTHLALFDDIISKSFHCRNGKAYLFDNAVNVTVGEKEERMMMTGMHIVVDIFCVGCGSIVGWRYEAAHEKSQKYKVGKYILERFKVLGPDGSSYSPTLDNPQMSGSDADDM
>gnl_Mimgu_v2.0_Migut.M00781.1
MGRIFVVYLEGQIYICKFCKTHLALAHELVSRAFHCRRGKAYLFNNVVNITVGPHEERMMLSGMHTVADIFCCCCGQIVGWKYEAAHEMSQKYKEGKFVLERARIMDGVDSEFYIDTCASAGDSDDA
>gnl_Musac_v1_GSMUA_Achr4T33260_001
MGRIFMVELDGRVYCCRFCRTQILSVIASILISSFQCRHGKAYLFNHGTNISVGDEEERVLFSGMHTVADIFCCCCGQNVGWKYVVAQEKTQKYKEGKFVLERGRIADGTDLEFYVDTRPSGSDADDS
>gnl_Musac_v1_GSMUA_Achr4T19810_001
MAELIGPRVYSCSNCRNHVCLHDDIISKAFQGRNGRAFLFSHAMNVVVGPKEDRQLMTGLHTVADIYCRDCREVLGWKYERAYEETQKYKEGKFIFEKPKIVKENW
>gnl_Musac_v1_GSMUA_Achr7T05840_001
MAKMVGPRVYSCSHCGNHVCLHDDIISKAFQGRNGHAFLFSHAMNIVMGPKEDRQLMTGLHTVADIYCRDCGEVLGWKYERAYEETQKYKEGKFVFEKLRIIKENW
>gnl_Musac_v1_GSMUA_Achr2T03340_001
MEGSVGPRVYSCSNCGNHVCLHDDIISKAFHGRHGRAFLFSHGRNIVMGPKQDRLLMTGIHTVADVYCHDCGEVLGWKYERAYEETQRYKEGKFVFEKIKIVKENW
>gnl_Musac_v1_GSMUA_Achr8T02320_001
MGRLFLVSLEGKIYSCKHCQAHLALVDDIVSRSFHCRHGKAYLFNKVVNVTAGIKEDRMMMTGLHTVSDIFCVGCGAIVGWKYEAAHEKAQKYKEGKIVLERFKLTGPDGSRYWVTHDAHMGGSDADDA
>gnl_Musac_v1_GSMUA_Achr1T24380_001
MGLLFVESLPGPKVFKCGRCKVDSASHDAIISKDFHGRYGRAYLFKSVVNITLGPDEDRHLITGLHTVNDIYCSCCQQILGWRYEKAYEESQKYKEGKYILEKARMSKEGW
>gnl_Musac_v1_GSMUA_Achr10T00710_001
MVVVDLWAELYWYDESKAFHCKHGRAYLFNKAVNVTVGIKEERLMITGMHTVSDIFCVGCGSIVGWKYDAAHEKAQKYKEGKIVLERFKLTGPDGSRYWVTHDAHMGGSDADDA
>gnl_Musac_v1_GSMUA_Achr10T00700_001
MGRLFLISLEGKIYSCKHCQAHLAVSDDIVSKQ
>gnl_Nelnu_v1.0_NNU_000590-RA
MAEIVGPRVYSCYNCRNHVSLHDDVISKAFQGRNGRAFLFSHAMNIVVGPKEDRQLMTGLHTVADIYCADCREVLGWKYERAYEESQKYKEGKFIFEKSKIVKENW
>gnl_Nelnu_v1.0_NNU_014162-RA
MAEIVGPRLYSCYNCRNHVSLHDDVISKAFQGRNGRAFLFSHAMNIVVGPKEDRQLMTGLHTVADVYCSDCREVLGWKYERAYEETQKYKEGKFILEKSKITVIAICVSSDDEIYHIYEIILLLKHQLKAEAEPLRLESCDLRLLCG
>gnl_Nelnu_v1.0_NNU_007432-RA
MSFLSMLFSVNISVGEKEDRMMMTGMHTVADIFCVGCGSIVGWKYEAAHEKSQRYKEGKFILERFKVSGPDGSHYWATQESHVVGSDADDA
>gnl_Orysa_v7.0_LOC_Os10g22410.1
MGLLFVELLPRHGDGGGPASAVLKCRRCRVDAASADAILSRDFRGRFGRAYLFDHVVNISLGPNEDRYLMTGLHTVKDIYCSCCQQILGWRYEKAYEESEKYKEGKFILEKARMWKEAR
>gnl_Orysa_v7.0_LOC_Os07g39510.1
MGLLFVESLPGPKVFKCKFCGVDSASPDAIVSKEFRGRHGRAYLFDSVVNVSLGPREDRLLMTGLHTVNDIYCSCCQRLLGWRYEKAYSEDQKYKEGKYILEKHMMLKEG
>gnl_Orysa_v7.0_LOC_Os03g09290.1
MGLLFVQRLDGNGVFKCRRCRVDAASKDAIISKEFQGSSGRAYLFDHVVNICLGPNEDRYLITGLHTVNDIYCSCCQQILGWRYEKAYDQSQKYKEGKFILERARMWKDS
>gnl_Orysa_v7.0_LOC_Os03g49150.1
MGRLFVMHLEGKVYSCKHCHTHLGLSSDIISKSFHCKHGKAYLFNKVVNVTSGVKEDRMMITGMHTVSDIFCVGCGSIVGWKYEAAHEKSQRYKEGKFILERYKVSGPDGSHYFVTHDAHVGGSDVDDV
>gnl_Orysa_v7.0_LOC_Os12g29960.1
MAELVGPRVYSCCNCRNHVCLHDDIISKAFQGRNGRAFLFSHAMNVVVGAKEDRQLMTGLHTVADIYCNDCREVLGWKYERAYEETQKYKEGKFIFEKSKIVKENW
>gnl_Orysa_v7.0_LOC_Os11g35020.2
MAELVGPRVYSCCHCRNHVCLHDDIISKAFQGRNGRAFLFSHAMNISMGPKEDRQLMTGLHTVADIYCRDCREVLGWKYERAFEESQKYKEGKFIFEKAKIVKENW
>gnl_Phavu_v2.1_Phvul.010G115900.1
MAELMGSRAYCCFRCQNLVAFHDDIVSKDFQATNGRAFLFSHAMNIDLGPKEDRQLITGLHTVADVYCSDCGEELGWKYVKAYEETQKYKEGKCVLEKFKIVRGNG
>gnl_Phavu_v2.1_Phvul.010G033600.1
MEIRGDLPATYKCRNCQIPIAYRTELLSKSYMAKTGQAFLFSDARNIVFGQKEEKTLITGIYTIAAIFCTNCGEELGWKYLQASEARQKFKEGKFIIERSKISKHF
>gnl_Phavu_v2.1_Phvul.009G047600.2
MAELIGPRLYSCSNCRNQVSLHDDIISKSFHGRNGRAFLFSHAMNVVMGPKEDRHLLTGLHTVADVYCGDCREVLGWKYERAYEASQRYKEGKFILEKSKIVKENW
>gnl_Phavu_v2.1_Phvul.005G074901.1
MGRVFVMELEGRSYRCKFCRTHLALADDLISRSFHCRRGKAYLFNNVVNFTLGTPEERMMLSGLHTVADIFCCSCGQIIGWKYESAHEKSQKYKEGKFVLERGRIVDEVDFSTEFYIDSRGCMSDGDEA
>gnl_Phavu_v2.1_Phvul.011G163000.1
MGRIFTVELEGRSYGCKSCKTHLALADDLISRAFYCQRGKAYLFNNVVNFTIGVLEERMMLSGLHTVADIFCCCCGQIVGWKYESAHERSQKYKEGKFVLERGRIVDEIDFSAEFHIESCVSMSDAEDA
>gnl_Phavu_v2.1_Phvul.008G224700.2
MGRLFVVHLEGKVYSCKHCRTHLALYEDIVSKSFHSRHGKAYLFSKVVNVSAGENEDRQMLTGMHTVADIFCVGCGSIVGWKYETAHEESQKYKEGKSVLERYKVSGPDNCNYWVGHEAHGGSEADDA
>gnl_Phavu_v2.1_Phvul.008G105100.1
MGRLFLINLEGNFYSCKHCQTHFALDGDIISKSFHCRHGKAYLFDKVVNVTIGEKEERMMITGLHTVVDIFCVVCGSIVGWKYEVAHEKTQKYKEGKFILERYKVLGPDGSLYMAAREARAALSDADDV
>gnl_Phavu_v2.1_Phvul.L005601.1
MEEVIGPRLYCCCNCRNHVALHDDVISKAFQGKSGRAFLFGHALNVSVGAKEDRELMTGLHTVADVYCSDCHQVLGWKYERAYEESQKYKEGKFVLEKAKIVMENY
>gnl_Phavu_v2.1_Phvul.001G242000.1
MGRLFVVNLEGKIYSCKHCHTHLALYDDIYSKTFHCRHGKAYLFNKVVNVSIGEMEDRQMMTGLHTVADIFCVGCGSIVGWQYETAYEKSQKYKEGKSVLERYKVSGPDGSNYWISHEPHVGGSDADDA
>gnl_Phavu_v2.1_Phvul.002G230900.1
MGRVFVVDLDGRSYGCRYCNTPLALAHNILSRNFNCSQGRAYLFSKVVNITLGTPVERVMISGLHTVEDIFCCCCGQLLGWKYVLAYEKNEAYKEGKFVLERWRIVDNVEEELELNLDAQAGSQGSQATSQADSQAGSQVDSQADSLAGSSDTENA
>gnl_Phavu_v2.1_Phvul.002G248900.1
MGETIGPRLYCCCNCRNQVSLHDDIIAKTFQGRYGRGFLFSHAMNIVVGPKEDRHLMTGLHTVADVYCGDCHEVLGWKYEKAYEASQKYKEGKFILEKSKIGMENW
>gnl_Phypa_v3.3_Pp3c4_11360V3.1
MGRLYLIQLDGRIYSCRNCRSHLAQCDELVSKSFHCRHGKAYLFNTVVNVSVGPLEDRMMTTGKHTVADIFCNSCQQVVGWKYEVAFEKSQKYKEGKFILERYALLP
>gnl_Phypa_v3.3_Pp3c2_12640V3.1
MGRLYLIQLDGRVYSCRCCRSHLAQCDELVSKSFHCRHGKAYLFNTVVNVSLGPQEDRLMTTGKHTVADICCNSCQQVVGWKYESAYEKSQKYKEGKFILERAKMIDGDGGNFFLETHEVDSDAENE
>gnl_Phypa_v3.3_Pp3c1_29420V3.1
MGRLYLIQLDGRVYSCRYCRSHLAQCDELVSKSFHCRHGKAYLFNTVVNVSLGPQEDRLMTTGKHTVADICCNCCQQVVGWKYESAFEKSQKYKEGKFILERAKMIDGDGASFYLDAHEVDSDADNE
>gnl_Phypa_v3.3_Pp3c12_18290V3.1
MGRLYLIQLDGRIYSCRHCRSHLAQCDELVSKSFHCRHGKAYLFNTVVNVSVGPLEDRMMTTGKHAVADIFCNSCQQVVGWKYEVAYEKSQKYKEGKFILERAKMVDGDGIDTFHFSDGDDE
>gnl_Phypa_v3.3_Pp3c25_560V3.1
MGRLGSQRHQRFRVRASTAAAIAAAMWRTTTRSSPSAFSGFVFGCTIGLAYESQSRAVFLIRGDLCAGQVTARRLRFPAEGPIDATGKKGVLLNDEGKWQPQGRNGRAYLFTNVVNVTIGVKEDRQLRTGLHTVADICCYQCQEVLGWKYEKAFEESQKYKEGKYILEKVKVMKENW
>gnl_Phypa_v3.3_Pp3c16_6990V3.1
MGEGDGETDFIAASAIPGPRIYSCCNCRCHVADHDEIISKCFQGRNGRAYLFTNVVNVTLGAKEDRELLTGLHTVADICCFQCQEVLGWKYEKAFEESQKYKEGKYILEKAKVMKENW
>gnl_Pinta_v2.0_PITA_000052447-RA
MGPYQKGVKGDAINMDHNGFEGIEVMGLYCRGVKGRWVNVYLGPKEDRVLLIGLHIVIDIYYNCFHQILGWRYVSFNASCVSVNYS
>gnl_Pinta_v2.0_PITA_000012095-RA
MANGVPKGRISALSLLQKRHTFHRSTQMGIPGLHKHLSHANNIIVILFPDAFDTTLKLFNKLYRSGHRKLGIVILVTKPCRLHSQSVSIFTQNNWVMQIRKKGTTTLGNGLLGQRRLFQWLGVNVCVGPQEERMMTTGMHMVADIFCNCCGQIVGWKYESAHEKSQKYKEGKFILERAKVMDFDGTNFYLDSHPAGSDSNVLQFFARAGLCTVFFAGLEIDVLQDIF
>gnl_Pinta_v2.0_PITA_000016590-RA
MALCMVIMATSKMGPTTSGMVVLFKLHPLLWAIMNRSRSIRKQNQDLELRLGQSELEKQNTLLTNQNVPLGNFIVVEDDGDEVQRSSTRIFGHYGVRLPSSRLTGLHTVNDIYCKCCHQILGWRYEKAYEEQEKYKEGKYIIERTRMLKEGLFGALELS
>gnl_Poptr_v3.0_Potri.010G190000.1
MGRLFVESLEGRIYSCKHCRTHLALYDDIVSKSFHCRHGKAYLFKKVVNVFVGEKEERIMITGLHTVADIFCVGCGSIVGWKYETAHEKSQKYKEGKSVLERFKVSGPDGSHYWVNHEHHHIGGSDADDV
>gnl_Poptr_v3.0_Potri.003G145400.1
MAEVVGPRLYSCCHCRNHVALHDDVISKAFQGRHGRAFLFSHALNIMVGPKEDRQLMTGLHTVADVDCSDCRGVLGWKYERANEETQKYKEGKFILENLNIVKENW
>gnl_Poptr_v3.0_Potri.011G115700.1
MGRIFVVELEGRSYRCKFCGTHLALPDQLVSKSFRCRRGKAYLFNNVVNITVGVLEERMMLSGMHTVADIFCCCCGGIIGWKYEAAHEMSQKYKEGKFVLERGRIVGEMDFSTELFIDTHPE
>gnl_Poptr_v3.0_Potri.006G015500.1
MGRLYIETVQNSGGEGGGEGRVRKIFKCKWCKVEFASYYDILSKDFQGRFGRAYLFRNVVNISLGPSEERLLVSGWHTVCDIYCTSCQQILGWKYEKAYEESQKYKEGMYILEKERMLKEGW
>gnl_Poptr_v3.0_Potri.016G115000.1
MGRLFLVDLEGRSYSCKHCRTPLALKDDIISKYFCSRNRRAYLFYNVENVTFGPREDRMMITGKHTVADIYCVVCGSILGWKYIHAYVKAHKYKEGWFVIERCKVLNPAGTPYEAIQEAQVGHQAPNGQETWMAQEAQAGGGIDVDNA
>gnl_Poptr_v3.0_Potri.015G009100.1
MAESGDYPLYSCRNCRNPLAFDRDLLSKAYKARSGQAYMFSHVMNIVLGQKEDRKMLTGMYTVAAVFCRNCGHELGWKYVRAFDPSQRIKEGNFIVEKLKLVKEY
>gnl_Poptr_v3.0_Potri.015G009200.1
MAEFVGPRLYSCCNCRNHVSLHDDIISKAFQGRHGRAFLFSHAMNIVVGPKEDRHLLTGLHTVADISCADCREVLGWKYERAYEASQKYKEGKYIFEKLKIVKENW
>gnl_Poptr_v3.0_Potri.014G101600.1
MAEGAVGPRLYCCFKCRNLVSCHDDIVSKTFRANNGRAILFSHAMNIILGPKEDRRLITGVHTIADVYCSDCGELLGWKYWKAYEESQKYKEGKIVLENFKIVKENW
>gnl_Poptr_v3.0_Potri.008G067100.1
MGRLFVVDLEGKIYSCKHCRTHLALYDDIVSKVSFHCRHGKAYLFNKVANVFLGEKEERMMITGLHTVADIFCVGCGSIVGWKYETAHERSQKYKEGKSVLERFKVSGPDGSHYWVNHEHHHIGGSDADDV
>gnl_Poptr_v3.0_Potri.001G085400.1
MAEVVGPRLYSCCNCRNHVALHDDVISKAFQGRHGRAFLFSHAMNVMVGPKEDRHLMTGLHTVADVSCSDCREVLGWKYERAYEETQKYKEGKFILEKSKIVKENW
>gnl_Poptr_v3.0_Potri.012G019100.1
MAELVGPRLYSCCNCRNHVSLHDDVISKAFQGRHGRAFLFSHAMNIVVGPKEDRNLTTGLHTVADISCADCQEVLGWKYERAYEASQKYKEGKFIFEKLKIVKENW
>gnl_Poptr_v3.0_Potri.012G019200.1
MAESGENPLYSCRNCRNPLAFSTDLLSKSYQARSGQAYMFSHVMNIVLGHKKDMKMITGMYTIAGIHCSSCGQELGWKYVRAFDPTQRFKEGNFILEKLKLVKEY
>gnl_Prupe_v2.1_Prupe.2G314900.1
MADLVGPRLYSCCNCRNHVSLHDDIISKAFQGRHGRAFLFSHAMNVVVGTKEDRHLLTGLHTVADIHCGDCREVLGWKYERAYEASQKYKEGKFIFEKSKIVKEDW
>gnl_Prupe_v2.1_Prupe.2G193000.1
MEDLAGPRLYGCYKCQNHVCCHDGIVSKDFQASRGRAFLFSHAMNVSVGLTEDRYLITGLHAVADVHCCDCKEVLGWKYVKAYEELQKYKEGKFVLEKFKIVKVNW
>gnl_Prupe_v2.1_Prupe.2G248800.1
MGRLFVQSLEGKIYSCKHCRTHLALCQDIVSKSFHSRHGKAYLFSKVVNVTSGEREERMMMTGLHTVADIFCVGCGSIVGWKYETAHEKSQKYKEGKSVLERVKMSGPDGSNYWVSHEAQVGSSDADDV
>gnl_Prupe_v2.1_Prupe.6G276000.1
MGRLFAISLEGNIYSCKHCKTHLALVDHILSKSFHCRHGKAYLFHNVVNVTLGEKEERIMITGLHTVADIFCVSCGSMVGWRYEAAQEKSEKYKEGKFILERFQILGPDGSNYSIALEAQIGGSDADDA
>gnl_Prupe_v2.1_Prupe.4G176300.1
MGRIFVVELEGRCYKCKFCKTHLALVSDCVSRSFHCRRGKAYLFNNAVNTTIGALEERLMLSGLHTVADIFCCCCGQIVGWKYESAHEKSQKYKEGKFVLERGRIVDEVDFSTEFFVDSRPSMSSDADDV
>gnl_Prupe_v2.1_Prupe.4G008100.1
MGRLFIETLSGPRIFKCRYCKVDSASRDDVVSKEFQGRYGRAYLFRNVVNISLGPIEERQLISGLHTVNDVYCSSCQQILGWKYDKAYEPSQKYKEGMYILERERMLKEGW
>gnl_Prupe_v2.1_Prupe.4G051300.1
MGRIFLVELDGRAYRCRLCDSPLALADDIISRSFSCRRGGAYLFSTVVNITLGPEEERLMLSGLHTVEDIFCCCCGQILGWKYVIAHDRNQIYKEGKFVLERWRIEVDVAEEFNLDAPPGSSDTEIP
>gnl_Prupe_v2.1_Prupe.5G128000.1
MAEFVGPRLYSCCNCRNHVALHDDVISKAFQGRNGRAFLFSHAMNITVGPKENRQLMTGLHTVADVSCCDCREVLGWKYERAYEETQKYKEGKFILEKSKIVKENW
>gnl_Prupe_v2.1_Prupe.5G198400.1
MAQFGGNPFFSCRNCQNPLALRDDLVSKKFVTKSGAGYMFSHAMNIIVGQKEDRKLMTGVFSIADIFCSNCGEVLGWKYVRAYEISERYKEGKFIIERAKIAKEY
>gnl_Selmo_v1.0_148358
MGRLCLIELDGRFYSCHSCRTHLANFDQLMSKAFHCRHGKAYLFNTVVNVFEGPLEERMMTTGVHTVADIYCKGCQQNVGWKYEFAQHKAQKYKEGKFILERGRVVGCEKGDFYLDTQAIGSDPDDVPLE
>gnl_Selmo_v1.0_74962
MGRLCLIHLDGKIYSCRICHSHLATPGDLMAKASSISSNSFRLSNFHCRHGTAYLFKTVVNVGIGKLEERQMTTGLHTVADIYCICCRKILGWKYVTAQVNDQKYKEGKFILER
>gnl_Selmo_v1.0_90605
MGQIIQEYLSGNRIYCCSNCHAHAADHEEVVSKQFHGRYGRAYLFNKVVNVFLGPKEERNLITGLHTVNDIYCICCQQVLGWKYDTAYEEREKYKEGKFIIEKKKMTKENW
>gnl_Selmo_v1.0_93606
MSSSSSSISGSSRSSSSSSDETVVPLLSGGAGARLYSCANCRSNVADHSDVISTAFQGRNGRAYLLGGVDNVVVGPREDRHLMTGLHAVADISCAHCHELLGWKYERAYEHSQKYKEGKFVLERSKIMKDCW
>gnl_Selmo_v1.0_100523
MGEAAAGGGGGFSVELTGPRIYSCSNCRSHIADHDDIISKAFQGRNGRAYLFSHVVNTSVGQKEDRHLMTGLHTVADIFCQQCQEILGWKYERAYEESQKYKEGKFILEKAKVMKEDW
>gnl_Solly_v2.4_Solyc09g014500.2.1
MGRLFVITLEGNFYSCKYCKTHLVLADHIISKAFQCKHGRAYLFDKVVNVTLGEKEERMMITGMHTVVDIFCVGCGSIVGWKYEAAQERDQKYKEGKFILERFKILGPDGSNYSILEDAQLGGSDTDEP
>gnl_Solly_v2.4_Solyc03g096130.1.1
MGRLFVLTLEGNIYSCKHCGIHLAHSENIVSKSFQCSHGKAYLFRKVVNVTSCEIENRMMMTGMHTVADIFCVCCGSNETAHEMSQKYKEGKSVLERFKICGPDVSHYSASHDIHVAGSDVDDV
>gnl_Solly_v2.4_Solyc03g082740.2.1
MDELVGPRLYSCYKCRNNVSLHDDIISKAFQGRHGRAFLFTHVMNIVVGAKEDRTLMTGLHTVADVLCGDCNEVLGWKYERAYEPTQKYKEGKFILEKSKIVKENW
>gnl_Solly_v2.4_Solyc03g096100.1.1
MGRLFVSTLEGNIYSCKHCGTHLALSENIVSKMPFVSFDMVNVTSGEIENRMMMTGMHTVADIFCVCCGSNVGWKYEAAHEMSQKYKEGKSVLERFKICGVDGSHYSSSHDIHVAGSDADDV
>gnl_Solly_v2.4_Solyc03g096080.2.1
MGRLFVLTLEGKMYSCKHCGTHLALSENIVSKSFHCRHGKAYLFSKVVNVTSGEVENRMMMTGMHTVADIFCVCCGSIVGWKYETAHEKSQKYKEGKSVLERFKISGPDGSHYWASHETHVAGSDADDA
>gnl_Solly_v2.4_Solyc03g096150.1.1
MERLISSGRVNVTSGEIENRTMMTGMHTVADIFCVCCGSNVGWKYETAHEMSQKYKEGKSVLELFKNCGPDGSHYSASHDIHVAGSDADDV
>gnl_Solly_v2.4_Solyc03g096120.1.1
MTNLEYLSAHEKLNKFCVFYTPFVSFDRVNVTSGEIENRMMMTGMHTVADIFCVCCGSSAGWKYETAHEMSQKYKEGKLVLERFKICGPDGSHYSASHDIHVVGSDVDDV
>gnl_Solly_v2.4_Solyc03g096140.1.1
MGRLISSERVNITSGEIENRMMMTGMHTVADIFCICCGSNVGWKYETAHEMSQKYKEGKSVLERFKISGPDGSHYSASHDIHVAGSDADDV
>gnl_Solly_v2.4_Solyc03g096110.1.1
MMTGMHTVADIFGVCCGSNVEWKYTAHEMSQKYKEGKSMLERFKICGPDGSHYSASHDIHVAGSDADDV
>gnl_Solly_v2.4_Solyc03g096260.1.1
MESRKIMMSQLGTSRAHPTALTSRMGRLFVLTLEGKIYSCKHCGTHLALSENIVSKSFHCRHGKAYLFSKVVNVTSGEMEGRVMMTGLHTVADIFCVCCGSIFGWKYETAHEMSQKYKEGKSVLERFKICGPDGSHYSGSHDTHVAGSDADDV
>gnl_Solly_v2.4_Solyc03g082720.2.1
MAETATYNHPLFSCRICQNPIALRDDLLSKRFLAKSGRAYLFGHAMNVVVGKKEDRKLMTGTFSVADIFCSKCGQELGWKYVKAYDPSQKYKEGGFIIEIAKILKEY
>gnl_Solly_v2.4_Solyc03g096250.2.1
MGRLFVLTLEGNFYSCKHCGTHLALSENIVSKSFRCRHGKAYLFSKVVNVTSGEMEDRVMMTGVHTVADIFCVCCGSIVGWKYETAHEMSQKYKEGKSVLERFKITGPDGSHYSASHDTHVAGSDAYDV
>gnl_Solly_v2.4_Solyc03g096160.1.1
MPSPLIRHGKAYLFKKMTNLEYLSSHEKLNKMMMTGMHTVADIFCVCCGSNVGWKYETAHEMSQKYKEGKSVLERFKICGPDGSHYSASHDIHVAGSDADDV
>gnl_Solly_v2.4_Solyc05g050510.2.1
MEEGLVGPRIYSCCKCRNHIALHDDIVSKYFQARTGRAYLFTHAMNVDLGENEERQLMSGLHIVADVKCSDCGEVLGWKYEKAYNETQKYKEGKFVLENFKIVKEGFYEHVSSG
>gnl_Solly_v2.4_Solyc12g013920.1.1
MGRIFVVDLEGRIYKCKFCQTHLALADDLVSRGFHCRRGKAYLFNKVVNVTVGPQEERAMLSGMHTVADIFCCCCGQIVGWKYEAAHEESQKYKEKKFVLERGRIIDGVDTEFYIDSRPTISDTEDA
>gnl_Solly_v2.4_Solyc08g008520.2.1
MAEVIGPRLYSCCNCKNEVALHDDIISKAFQGRNGRAFLFSHAMNIVVGPKEDRHLMTGLHTVADVHCCDCREVLGWKYERAYEEAQKYKEGKFVLEKSKIVKENW
>gnl_Solly_v2.4_Solyc10g076750.1.1
MGRLFVLTLEGRIYKCKHCQTHFALADHIISKSFHCSHGRAYLFDKVVNVTVGAKEDRMMMTGMHTVVDIFCVGCGSIVGWKYEAAHDKTQKYKEGKFILERFKVAGPDGSLYTVSHDDELGSDDEP
>gnl_Solly_v2.4_Solyc07g062880.2.1
MGRLFLVDLEGKTYNCKFCKTQLGLADDLVSKAFHCRRGKAYLFNNVVNITFGQSEERTMLSGTHTVNDIFCCCCGQILGWKYERAHEKSQKYKEGKFVLERGRIIDGEVDSEFYIDTRASTSDGEDTM
>gnl_Sorbi_v3.1_Sobic.005G150800.1
MVDLVGPRVYSCCHCRNHVCLHDDIISKAFQGRYGRAFLYSHAMNIAVGPKEDRQLMTGLHTVADIYCRDCREVLGWKYERAYEESQRYKEGKFIFEKAKIVKENW
>gnl_Sorbi_v3.1_Sobic.008G097401.1
MEEEAARRAVPHQEKKKKHDRHSISIESDAGATELSLIHLLTSDPDLNPGTAAVSLSLSLSNPLLHLPLLGCSPRVHRVYAASDWLVGTGEVARGTVGRWRSLWGRACCTCRNHVCLHDDIISKAFQGRNGRAFLFSHAMNVVVGAKEDRQLMTGLHTVADIYCNDCREVLGWKYERAYEETQKYKEGKFIFEKSKIVKENW
>gnl_Sorbi_v3.1_Sobic.008G192000.1
MGRLLLVSLPATGAIIYRCKHCDTHLAYDTDIIARTFRCKNGKAYLFNRIVNVNVGSKDDRMMTTGLHTVCDIFCVACGAILGWKYLVAFDKSQRYKEGKFILDRSTALAARGDAAHAHAHADHAHHHHHHARVTSSADDDDPSDDEDDQHM
>gnl_Sorbi_v3.1_Sobic.001G472500.1
MGLLFLERLEGEGVFRCRRCRVDAASKDAIISRDFYGRSGRAYLFDHVVNICLGPNEDRYLVTGLHTVNDIYCSCCQQILGWRYEKAYEQSEKYKEGKYILERARMVKDG
>gnl_Sorbi_v3.1_Sobic.001G127400.1
MGRLFLMHLDGNVYSCKHCKTHLGVAGDIISKAFHCKHGKAYLFHKVVNVTSGVKEDRMMITGMHTVSDIFCVGCGSIVGWKYEAAHEKSQRYKEGKFILERYKVSGPDGSQYWIAPDVNLGGSDADDV
>gnl_Spipo_v2_Spipo22G0044500
MGRLHLVHLEGRIYSCKHCGAHLALCQDIVSRTFQCRHGKAYLFARVVNVSVGRNEERLMMTGMHTVADVFCVGCGSVVGWVYVLAHEKSQKYKEGKFVLERFKVLGPDEIISVGEP
>gnl_Spipo_v2_Spipo6G0077600
MGRLFLVRLDGKIYSCKHCETHLALCEDIISKSFNCRHGKAYLFNKVVNVWIGLTEERLMMTGMHTVSDIYCVGCGSLLGWKYEVAHEKSQKYKEGKFIIERGLIFGIDLFKMLIPDGTRYWVNRDSQIGGSDAEDA
>gnl_Spipo_v2_Spipo0G0078100
MEREESAADPPQTVWASNSVPQAIVVVSRGVEENEGVGTTIGVSWWRETKRPPELAEGKEEEGPGFDKGSRPVGLFHSWLPSGHEMGRLFLVRLDGKIYRCKHCETHLALCEDIISKK
>gnl_Spipo_v2_Spipo2G0076100
MGLIFLESLPGPKVFMCRCCSAHLAARDAVISKDFHGRYGRAYLFKRVVNICLGPNEERHLLTGLHLVNDIYCSNCRQILGWRYEKAFEESQKYKEGKYILEKARLMKEG
>gnl_Spipo_v2_Spipo17G0015800
MAELVGPRIYSCCNCQNQVALHDDVISKAFQGRHGRAFLFSHAMNVDVGPKEDRQLMTGLHTVADIYCQDCHEVLGWKYERAYEETQKYKEGKFILEKSKIMKENW
>gnl_Spipo_v2_Spipo29G0021300
MGRLHLVPLEGEVYTCRHCETQLALAGDIFSRFFQCSHGKAYLFSKVVNVYVGRKEERLMTTGMHTVSDIFCVRCGSILGWKYETAHVVNQRYKEGMFILERFKVLGPDGNNCCESEDSLQEEEEDDVADDSLNLP
>gnl_Spipo_v2_Spipo16G0008900
MSESRFSTLISSDNFRVPTGSNFFQGRHGRGFLFSHAMNIDLGPKEDRHLMTGLHTVADVYCKECREVLGWKYERAYEETQKYKEGKFILEKSKIVKEDW
>gnl_Spipo_v2_Spipo23G0002300
MGRLHLVFLEGKIYSCLHCQSHLAHCEDVVSKVRKRVNARVGREEERLMTTGMHTVADIFCIGCGSLLGWKYVAAHEKSQKYKEGRFILERAKVTGPDGGSYWMTLEAQVAGSDADDA
>gnl_Stras_v2.0_SGA_v2.0_scaffold104T30269
MAEMIGPRLYSCCNCRNYVALHDDIISKAFQGRNGRAFLFSHAMNIYVGRKEDRQLMTGLHKVADVYCFDCREVLGWKYEKAYEESQKYKEGKFILEKSRIVKENW
>gnl_Stras_v2.0_SGA_v2.0_scaffold60T20994
MGRVFALTLEGLIYSCKHCGTHLAHSDDIVSKSFHCRHGKAYLFSNVVNVTLGEKEERLMMTGSHIVADIFCVRCGSIVGWKYEVAHEKSQKYKEGKSVLERFKISGPDGSSYWASHEESNGVNNEGDPGIF
>gnl_Stras_v2.0_SGA_v2.0_scaffold110T31221
MGRLFLIYLEGDKYSCKHCQSHLALADDIVSKSFHCRHGKAYLIDKVVNVTNGAKEERMMMTGMHTVVDIFCVGCGSIVGWKYVAAHEKTQKYKVGKYILERFKVLGPDGSSYSISQEGQMTGSDTEDGF
>gnl_Stras_v2.0_SGA_v2.0_scaffold44T16689
MGRVFAITLEGLIYRCKHCGTHLALSDDIVSKSFHSRHGKAYLFSKVVNVTYGEKEERLMMTGSHIVVDIFCVRCGSIVGWKYEVAHEKSQKYKEGKSVLERFKISGPNGSSYWASHEENIGGNDDSDDIGF
>gnl_Stras_v2.0_SGA_v2.0_scaffold581T53049
MEDLNIGPRLYSCYKCRNPVALHDSIISKGFQSKNGRAFLFSHVVNVFTGRKEDRHLMTGLHMVADVHCRDCKEVLGWKYEKAYEDSQKYKEGKFVLEKFKVVISEN
>gnl_Stras_v2.0_SGA_v2.0_scaffold240T44097
MGRLFLIHLEGNNKYCCKYCRSHLALVDDIVSKSFQSRHGKAYLFDKVVNVTAGAKEERMMMTGLHTVVDIFCVRCGSIVGWKYVAAYDKTQKYKVGKFILERFQVLGPDGSSYSMSPESQMTGSDSDADMG
>gnl_Stras_v2.0_SGA_v2.0_scaffold73T24234
MVAHTSQAFHCRRGKAYLFSNAYNITMGPNEERMMSSGMHTVADIFCCCCGQIVGWKYEAAHEMSQKYKEGKFVLERGRILDGVDSDFYIDTRASSSDAEDA
>gnl_Stras_v2.0_SGA_v2.0_scaffold18T08436
MGELVGPRLYSCYKCRNHVCLHDDIISKAFQGRHGRAFLFSHAMNIVLGPKENRNLMTGLHTVADISCGDCSEVLGWKYERAYEASQKYKEGKFIFEKSKIVKENW
>gnl_Stras_v2.0_SGA_v2.0_scaffold36T14282
MAEMIGPRLYSCCNCRNHVALHDDIISKAFQGRNGRAFLFSHAMNISVGRKEDRQLMTGLHTIADVYCCDCGEVLGWKYVKAYEESQKYKEGKFILEKSRIVKENW
>gnl_Theca_v1.1_Thecc1EG021710t1
MGRLFVITLEGSVYSCKHCQTHLALLADIISKNFDGWSHCDGRKPKEGHVCLNDGIVQQHRDILTQPLPVFQSFHCRHGRAYLFDKVVNITVGEKEERMMMTGMHTVVDIFCVGCGSIVGWKYEAAHEKLQKYKEGKFILERFKVLGPDGSNYLVSQEAMVGGSDADDA
>gnl_Theca_v1.1_Thecc1EG005102t1
MADWMIGPRLYNCYKCGNMICRHDDIISKIFQASHGRAFLFTHVQNVVDGPEEDRQLMTGLHTVTDVYCSDCGELLGWRYIKAYEELQKYKEGKIVLERLKIAKESW
>gnl_Theca_v1.1_Thecc1EG030383t1
MGRLFIETLSGARIFKCKCCKVDSASHDDIVSKDFQGRFGRAYLFRNAVNIILGPTEERMLSSGLHTVNDIYCSSCQQILGWKYEKAYEESQKYKEGMFILEKERMFKEGW
>gnl_Theca_v1.1_Thecc1EG042536t1
MGRLFVVNLEGKVYSCKHCKTHLALCEDIVSKSFHCRHGKAYLFSKVVNVSSGEKEDRHMMTGLHTVADIFCVGCGSIVGWKYETAHDKNQKYKEGKSVLERFKVSGPDGSHYWVSHGAHVGGSDADDV
>gnl_Theca_v1.1_Thecc1EG031606t1
MGRIFVVELDGRSYRCKFCRTHLALPEDLASRSFHCRRGKAYLFNNAVNITVGALEDRVMISGMHTVADIFCCCCGQIVGWKYEAAHEKSQKYKEGKFVLERGRIVDEIDFSSEVYIDTRPSMSDSEDA
>gnl_Theca_v1.1_Thecc1EG015461t1
MEFGGLYSCRNCLNPLALGDDLVSKNFKAKSGQAYMFIHAMNVVLGPKYDKQLLTGLHTIADIHCSKCGEAVGWKYVQAFDLKQRYKEGKFVLETLKMIEQY
>gnl_Theca_v1.1_Thecc1EG015463t1
MESGGLAFYSCRNCRNPLALGDDLVSKNYIAKSGKAYMFLHAMNIVLGPKQDRQLITGLYTTADIYCSKCGEELGWKYVQAYDLKNRFKEGKFILEKLKMVEEH
>gnl_Theca_v1.1_Thecc1EG015459t1
MAESFGPRLYSCSNCRNHVSLHDDIISKSFQGRNGRAFLFSHAMNVVVGPKEDRHLLTGLHTVADVYCADCREVLGWKYERAYEVSQKYKEGKFILEKAKIVKENW
>gnl_Utrgi_v4.1_Scf00493.g18572.t1
MGRIFAVTLEGNIYSCKHCKTHLAMADDVVSKNFQCRHGKAYLFKRVWNVFPGQKEERMMMTGSHIVADIFCVWCGSNVGWKYETAYEKDQQYKEGKSVLERYMISGPDDTSYTFSQTAQSEESDAESQ
>gnl_Utrgi_v4.1_Scf00323.g15474.t1
MSEFVGPRLYCCCKCRNYVCRHDDIISKAFQGRHGRAFLFSHAMNVDCGAKEDRRLVTGLHTVRDIHCHDCNQVLGWKYVHAHEPSQKYKEGKFIFEKSKIVKGDDW
>gnl_Utrgi_v4.1_Scf00437.g17657.t1
MGRVFAITLEGEVYSCKHCGTHLGLSEEIMSKNFHCRHGKAYLFNRVVNVAQGEKEERVMMTGRHVVSDIFCVKCGSNVGWKYETAQEKSQKYKEGKSVLECFKISRPDGSNYRINHGAHIGGSDVEDS
>gnl_Utrgi_v4.1_Scf00438.g17683.t1
MGRIFVVDLEGKSYRCKFCKTHLALADDIVSRQFHSRRGKAYLFHKAVNLNFGPREERVMVSGMHTVADCFCCRCGQIVGWKYFAATDVSQKYKEGKYVLERVRIVDGVDSEFHADSHPASSDGDEA
>gnl_Vitvi_Genoscope.12X_GSVIVT01006543001
MGRLFIESLNGPKIFKCKCCKVDSASHDDIISKDFQGRYGRAYLFKNVIQFLPLPPSLQYVDFWVNISLGPNEDRHLMSGLHTVNDIYCSSCQQILGWRYEKAYEESE
>gnl_Vitvi_Genoscope.12X_GSVIVT01014293001
MGRVFVVELEARAYECKFCKTHLALADDLVSRAFHCRRGKAYLFNNAVNITVGAQEERMMISGMHTVADIFCCCCGQIVGWKYEMAHDKTQKYKEGKFVLERGRIIDGVDSEFYIDTRANMSDAEDA
>gnl_Vitvi_Genoscope.12X_GSVIVT01019631001
MGEVVGPRLYSCCNCRNHVALHDDVISKAFQGRHGRAFLFSHAMNVNVGPKEDRHLMTGLHTVADVFCCDCCQVLGWKYERAYEESQKYKEGKFILEKSKIVKENW
>gnl_Vitvi_Genoscope.12X_GSVIVT01027191001
MADVSAPRIYSCHNCRNHVARHEDIFSKNFQASHGRAFLFSHAMNIVEGPKENRNLITGLHVVADIFCKNCGMALGWKYEKAYEESQKYKEGKFILEKFKITKENF
>gnl_Vitvi_Genoscope.12X_GSVIVT01032841001
MGSVVNLEGKIYSCKHCRTHLALSEDIISKSFHTVNGKAYLFNKVVNISVGVHEEKMMMTGMYTVADIFCVGCGSIVGWRYETAHEKAQKYKEGKSVLQRIKISGPDGSNYGSDADDA
>gnl_Vitvi_Genoscope.12X_GSVIVT01032842001
MGRLFVVSLEGKIYSCKHCRTHLALSEDIVSKSFHCRHGKAYLFNKVVNVSVGVHEERMMMTGMHTVADIFCVGCGSIVGWRYETAHEKAQKYKEGKSVLERFKVSGPDGSNYWITPEAHVGGSDADDA
>gnl_Vitvi_Genoscope.12X_GSVIVT01033969001
MGRLFVVTLDGGRVYSCKHCKTHFAYANQIISKAFHSKHGKAYLFDKVVNVTVGEKEDRLMMTGMHTVVDIFCVGCGSIVGWKYEAAHEKSQQYKEGKFILERFKVLGPDGSTYVNQDIQAGGSDVEDA
>gnl_Vitvi_Genoscope.12X_GSVIVT01038594001
MAELTGPRLYSCCNCRNHVSLHDDIVSKAFQGRHGRAFLFSHAMNIGVGPKEDRQLTTGLHTVADIHCADCRQVLGWKYERAYEASQKYKEGKFILEKSKIVKENW
>gnl_Vitvi_Genoscope.12X_GSVIVT01038595001
MGEFPGHRPTFSCRNCRNPVAFWQDLISKDFWGKSGRAFLFHHAMNIVVGEKEEKQLITGLFTIANISCSNCGEVMGWKYVQAYEPRERYKEGKFIIERAKIVKEY
>FraveV4A2_3g00710.t2
MGRLFIETLSGIKIFKCRCCKVDTASHSEIVSKDFQGRYGRAYLFRNVVNICLGPIEERNLISGLHIVNDIYCSSCQQILGWKYEKAYEPGEKYKEGMYILEKERLMKEGW
>FraveV4A2_3g08780.t1
MGRIYVVELEGRSYRCRFCDVPLALADDVLSRSFNCRQGSAYLFSNVVNVMLGPEEERVMISGLHTVEDIFCVCCGQILGWRYVIAHDKNQKYKEGKFVLERWRIEEDVAEEFSLDSRPGSSDADF
>FraveV4A2_3g19470.t2
MGRIFVVELEGRSYRCKFCKTHLALASDCVSRAFHCRRGKAFLFNNAVNITIGALEERMMLSGVHTVADTFCCFCGQIVGWKYETAHETAQKYKEGKFVLERYNALSQTFLVWVVSHSKIFSSFTIIFRGRIVEEVDFSTEFDIDSEDGLDF
>FraveV4A2_5g11070.t1
MAELVGPRLYSCCKCRNHVALHDDIISKAFQGRNGRGFLFSYAMNVTVGPKEDRPLITGLHTVADVYCCDCHELLGWKYERAFEETQKYKEGKFILEKSKIVKENW
>FraveV4A2_6g11560.t1
MGRLFVLTLEGHVYSCKYCKTHLALADDILSTSFHCRHGKAYLFDNVVNVTDGEKEERIMITGLHTVVDIFCVSCGSVVGWKYESAYDEGQKYKEGKFILERFKILGPDGSNYPRAHEDYSIAQEAEIGGSDVDDD
>FraveV4A2_7g17070.t1
MADLAWRRLYCCYKCQNHICCHDDILNKYYQTRSGRRAFLFAHAINVFQGPKEDRQLITGRYTVADVYCSDCSVVLGCKYVKAYDELHKYKEGKYCIAMFNIVKANW
>FraveV4A2_7g24340.t3
MGRLFVLSLEGKIYSCKHCRTHLALSEDIVSKSFQSRHGKAYLFGKVVNVTCGETEERAMMTGLHTVADIFCVGCGSIVGWKYETAHDKSQKYKEGKSVLERVKISGPEGNNYWVSHGGHIGSSDADDA
>FraveV4A2_7g32183.t1
MAEYGGTLLPLQELQKPSGPVRRSSVEKLVVKSGASYMFSHAMNVIVGQKEDRKLMAGVFSVAESPPSPAQSPLYYCSLETSNHDSQDSTVHSEVCRAELVKLMADLVGPRLYSCCNCRNHVSLHDDIVSKAFQGKHGRAFLFSHAMNIVVGAKEDRHLLTGLHTVADISCGDCHEVLGWKYERAYEASQKYKEGKFIFEKSKIVKEGW
>FraveV4A2_7g32220.t3
MAVYSGNPFFSCTNCKNPVALREDLLSKKFVAKSGAAYMFSHAMNVIVGQKEDKKLITGVFSVAGIHCSNCGQELGWKYIRAYDPQQKFKEGRFIIERAKIVKVYY
>Maldo_HF_03252
MGRIFVVELEGRCYKCKFCKTHLALFSDCVSRAFHCRRGKAYLFNNAVNTTTGTLEERMMLSGLHTVADIFCCSCGQIVGWKYESAHENSQKYKEGKFVLERGRIVDEVDFSAEYFVDTRPSMSGSDADDA
>Maldo_HF_05701
MGDLSGPRLYGCYKCQTHVCCHDDIVSKAFQASRGRGFLFSHAVNVVVGPKEDRHLITGLHTVADVHCCDCGEVLGWKYVKAYEELQKYKEGKFVLEKFKIVKINW
>Maldo_HF_08684
MAHWLEVMPIAGCSGSGLVRSFLDYRWRNWLGRGCTAAAIAETMLPFTTMSFRKPSRFNLYLVIYASSRVVVLCLVESFYFLHCVHMGRNGRAFLFSHAMNITVGPKEDRQLMTGLHTVADVSCCDCHEVLGWKYERAYEQTQKYKEGKFILEKSKIVKENW
>Maldo_HF_08687
MGGCCDLTFTQQWGTRKQSRGRHIVLIVAWSRCYAAEAVATKIVASLGFHYLLLFVERKADVIFSLDSFEATCHLPDQKGSVLVRSNLDFRWLNWLGRACTAAAIAETMLPFTTMSFRKPFRFNLYSVINARSRVVVLCSDESFYFLHCVRMGRNGRAFLFSHAMNITVGPKEDRQLMTGLHTVADVSCCDCHEVLGWKYERAYEQTQKYKEGKFILEKSKIVKEDW
>Maldo_HF_12021
MGRIFLIELDGRTYRCRFCDSALALADDVLSRSFNSHQGRAYLFSNVVNITLGPEEDRLMYSGLHTVEDIFCCCCGQILGWKYVIAHEKNQKYKEGKFVLERWRIVEDVAEEFNLDARLGSSDGENP
>Maldo_HF_12493
MADLAGPRLYGCYKCQNHVCCHDDIVSKAFQASRGRAFLFSHATNVVVGPKEDRHLITGLHTVADVHCCDCGEVLGWKYVKAYEELQKYKEGKFVLEKFKIVKVNW
>Maldo_HF_15031
MGRLFIETLSGPRIFKCRCCKVDFASHDDIVSKDFQGRHGRAYLFRNVVNISLGPIEERQLTSGLHTVNDIHCSSCLQILGWKYEKAYEPSEKYKEGMFILEKERMLKEGWHDVLTVSSP
>Maldo_HF_18031
MGRIFLIELDGRTYRCRFCDSALALAGDVLSRNFNCGRRRAYLFSNVVNITLGPDEERLMLSGLHTVEDIFCCCCGQILGWKYVIAHDQTQKYKEGKFVLERWRIVEDVAELFNLDARLGSSDAESP
>Maldo_HF_23378
MAESGGNPFFSCRSCRNPLALRDDLISKKFVGKTGPAYLFSHAMNIIVGQKEDRKLISGVFSVADIYCSNCGEVLGFWVTVDLVAGPRLYSCCNCRNHVSLHDDIISKAFQGRHGRAFLFSHAMNVVVGAKEDRHLLTGLHTVADIHCGDCREVLGWKYERAYEASQKYKEGKFIFEKSKIVKEDW
>Maldo_HF_25389
MGRLFVVSLEGKIYSCKHCRTHLALCDDVVSKVSFYCRHGKAYLFSKVVNVYSGECEDRAMMTGLHTVADIFCVGCGSIVGWKYETAHEKGQKYKEGKSVLERIKVSGPEGRTFWASHEAQVGSSDADEG
>Maldo_HF_26032
MLTGLHNVADIHCGDCHEVLGWKYERVYEASHKYKEGKLVLEKNLAFLDNLSLFLAMLLYCVWRELCPDLTTKRTDSVISSGEVKQMLSPSHGERMSPASFASFLRGHNASTVSKDYALVEGMKTNTTKQGAKEATKRFPLFKRFRIRGIEVSLMFVSFNILKETTISIGTLSLYFNKLLRQSRFESSGYGG
>Maldo_HF_26033
MTSTTSNNSYQLVVELCFESGLIVFNVVSKSFSLMAESGGGPFFSCRSCHNPLALRDDLISKKFLAKSGPAYMFSHAMNVIVGQKEDRKLITGVFSVADIYCSNCGQVLGWKYIRAYEQTQMYKQGKFIIERAKISKQNHVSLHDDIISKAFQGKHGRAFLFSHAMNVVVGAKEDRRLLTGLHTVADIHCGDCREVLGWKYVRAYEALQKYKEGKFIFEKSKIVKEDW
>Maldo_HF_37685
MYSCKHCRTHLALVDDVISKSFHSRHGQAYLFDKVVNVTLGEKEERIMITGLHTVADIFCVSCGSNVGWKYEAAHEKSQKYKEGKCILERFQILGPDGSNYSIALEAQIGGSDGDEA
>Malba_000976
MGDLSGPRLYGCYKCQTHVCCHDDIVSKAFQASRGRGFLFSHAVNVVVGPKEDRHLITGLHTVADVHCCDCGEVLGWKYVKAYEELQKYKEGKFVLEKFKIVKINW
>Malba_009426
MGRIFVVELEGRCYKCKFCKTHLALFSDCVSRVTFFSLFLSISAQKIASFTHNKKYPSSTTVKVSLFVLRLFIAAEEKHTSSIMPVLTLLYGKKYSVPLGFFIVLSDTIKIPELGYSKWFETWPRRNVQRSRNYKSVAFTLARCSEATYYVIFGLGEQERAIEVNTTTGTLEERMMLSGLHTVADIFCCSCGQIVGWKYESAHENSQKYKEGKFVLERGRIVDEVDFSAEYFVDTRPSMSGSDADDA
>Malba_011890
MGRLFIETLSGPRIFKCRCCKVDFASHDDIVSKDFQGRHGRAYLFRNVVNISLGPIEERQLTSGLHTVNDIHCSSCLQILGWKYEKAYEPSEKYKEGMFILEKERMLKEGW
>Malba_013413
MGRIFLIELDGRTYRCRFCDSALALADDVLSWKKGFRSWGFRSCISELGFSGPAWTGLYVGIVFLDWELGLGRSLEDMWYFLVKKLCEVRMDTCKRATLRMVGVGKKTEEPINCTEPIKGTATAAESRSKSVAFAFESYQWVNITLGPEEDRLMYSGLHTVKDIFCCCCGQILGWKYVIAHEKNQKYKEGKFVLERWRIVEDVAEEFNLDARLGSSDGENP
>Malba_017952
MAQLVGPRLYSCCNCRNHVALHDDVISKAFQGRNGRAFLFSHAMNITVGPKEDRQLITGLHTVADVSCCDCHEVLGWKYERAYEQTQKYKEGKFILEKSKIVKEEW
>Malba_017957
MAELVGPRLYSCCNCRNHVALHEDVVSKAFQGRNGRAFLFSHAMSITVGPKEDRQLMTGLHTVADVSCCDCLEVLGWKYEGAYEQTQKYKEGKFILEKSKIVKEDW
>Malba_019857
MANLVGPRLYSCCNCRNHVSLHDDIISKAFQGRHGRAFLFSHAMNVVVGAKEDRHLLTGLHTVADIHCGDCREVLGWKYERAYEASQKYKEGKFIFEKSKIVKEDW
>Malba_023089
MADLAGPRLYGCYKCQNHVCCHDDIVSKAFQASRGRAFLFSHATNVVVGPKEDRHLITGLHTVADVHCCDCGEVLGWKYVKAYEELQKYKEGKFVLEKFKIVKVNW
>Malba_026300
MGRIFLIELDGRTYRCRFCDSALALAGDVLSRNFNCGRRRAYLFSNVVNITLGPDEERLMLSGLHTVEDIFCCCCGQILGWKYVIAHDQTQKYKEGKFVLERWRIVEDVAELFNLDARLGSSDAESP
>Malba_026727
MGRLFVTTLEENMYSCKHCRTHLGLVDDVISKSFHCRHGKAYLFDKVVNVTLGEQEERIMITGLHTVADIFCVSCGSNVGWKYEAAHEKSQKYKEGKFILERFQILGPDGSNYSIALEAQIGGSDGDD
>Malba_033504
FLFQSFHSRHGKAYLFDKVVNVTLGEKEERIMITGLHTVADIFCVSCGSNVGWKYEAAYEKSQKYKEGKCILERFQILGPDGSNYSIALEAQIGGSDDDEA
>Malba_035200
MAESGGSPFFSCRSCHNPLALRDDLISKKFLAKSGPAYMFSHAMNVIVGQKEDRKLITGVFSVADIYCSNCGEVLGWKYIRAYEQTQMYKQGKFIIERAKISKQYQ
>Malsi_01g008430
MVLFNWLNFNSLVLSKLILQSMGDLSGPRLYGCYKCQTHVCCHDDIVSKAFQASRGRGFLFSHAVNVVVGPKEDRHLITGLHTVADVHCCDCGEVLGWKYVKAYEELQKYKEGKFVLEKFKIVKINW
>Malsi_01g013710
MGRLFVVSLEGKIYSCRHCRTHLALCEDIVSRSFHSRHGKAYLFKKICDSHLQSYYRVNVFSGECEDRSMITGLHTVADIFCVGCGSIVGWKYETAHEEAQKYKEGKSVLERVKVLGPDGNNYWVSHEAQVGSSDADEA
>Malsi_01g019970
MYFQHFPQNASGSLLILLLRFELWTYLLMANLVGPRLYSCCNCRNHVSLHDDIISKAFQGRHGRAFLFSHAMNVVVGAKEDRHLLTGLHTVADIHCGDCREVLGWKYERAYEASQKYKEGKFIFEKSKIVKEDW
>Malsi_01g019980
MFEACRPSLAAWFVGSTARDMKSGEKGRAEEDERFWFFSDLTVIYLVLKSFSLMAESGGNPFFSCRSCRNPLALRDDLISKKFVGKTGPAYLFSHAMNIIVGQKEDRKLISGVFSVADIYCSNCGEVLGWKYLRAYEPTQMYKQGMFIIERAKISKQY
>Malsi_03g020000
MGRIFVVELEGRCYKCKFCKTHLALFSDCVSRVTFFSLFLSISAQKIASFTHNNKYPSSTTVKVSLFVLQSTKIYHSKDCAIWLFIAAEEKHTSSIMLYGFCIYQLVHLVTALHISQERKELTFPVDLAKIMHFLVNTTTGTLEERMMLSGLHTVADIFCCSCGQIVGWKYESAHENSQKYKEGKFVLERGRIVDEVDFSAEYFVDTRPSMSGSDADDA
>Malsi_04g013850
MGRLFVTTLEENMYSCKHCRTHLGLVDDVISKSFHCRHGKAYLFDKVVNVTLGEQEERIMITGLHTVADIFCVSCGSNVGWKYEAAHEKSQKYKEGKFILERFQILGPDGSNYSIALEAQIGGSDVDD
>Malsi_05g029610
MGRIFLIELDGRTYRCRFCDSALALADDVLSRSFNSRQGRAYLFSNVVNITLGPKEDRLMYSGLHTVEDIFCCCCGQILGWKYVIAHEKNQKYKEGKFVLERWRIVEDVAEEFNLDARLGSSDGENP
>Malsi_06g010000
MDSLCCDLMAERRFSIGYVVAPKKQQSFIQESLVDLAKSRDIDLVRIDTERSLVTEQMADLEDHRLFQKIPKRKQAARKLAPSKSRSARKVMNVFSGKCEDRAMMTGLHIVADIFCVGCGSIMGWKYETAHENGQKYKEGKSVLGRIKVSGPEGRIYWASHEAQVAENITNSDRECESMDSTNSDREQATPNPTSSNS
>Malsi_06g010890
MAELVGPRLYSCCNCRNHVALHDDVISKAFQGRNGRAFLFSHAMNITVGPKEDRQLMTGLHTVADVSCCDCHEVLGWKYERAYEQTQKYKEGKFILEKSKIVKENW
>Malsi_06g010930
MAELVGPRLYSCCNCRNHVALHDDVISKAFQGRNGRAFLFSHAMNITVGPKEDRQLMTGLHTVADVSCCDCHEVLGWKYERAYEQTQKYKEGKFILEKSKIVKEDW
>Malsi_07g013290
MADLAGPRLYGCYKCQNHVCCHDDIVSKAFQASRGRAFLFSHATNVVVGPKEDRHLITGLHTVADVHCCDCGEVLGWKYVKAYEELQKYKEGKFVLEKFKIVKVNW
>Malsi_07g018050
MGRLFVVSLEGKIYSCKHCRTHLALCDDVVSKSFYCRHGKAYLFSKVVNVYSGECEDRAMMTGLHTVADIFCVGCGSIVGWKYETAHEKGQKYKEGKSVLERIKVSGPEGRTFWASHEAQVGSSDADEG
>Malsi_07g023580
MFSHAMNVIVGQKEDRKLITGVFSVADIYCSNCGQVLGWKYIRAYEQTQINHVSLHDDIISKAFQEPNEHKKKTFHIYMNRTLSMLFVPDLGKHGRAFLFSHAMNVVVGAKEDRRLLTGLHTVADIHCGDCREVLGWKYVRAYEALQKYKEGKFIFEKSKIVKEDW
>Malsi_10g026580
MGRIFLIELDGRTYRCRFCDSALALAGDVLSRNFNCGRRRAYLFSNVVNITLGPDEERLMLSGLHTVEDIFCCCCGQILGWKYVIAHDQTQKYKEGKFVLERWRIVEDVAELFNLDARLGSSDAESP
>Malsi_10g030580
MGRLFIETLNGPRIFKCRCCKVDFASHDDIVSKDFQGRHGRAYLFRNVVNISLGPIEERHLTSGLHTVNDIHCSSCLQILGWKYEKAYEPSEKYKEGMFILEKERMLKEGW
>Malsi_12g014550
MGRLFVITLEENMYSCKHCRTHLALVDDVISKSFHSRHGKAYLFDKVVNVTLGEKEERIMITGLHTVADIFCVSCGSNVGWKYEAAHEKSQKYKEGKCILERFQILGPDGSNYSIALEAQIGGSDGDEA
>Malsy_01g008940
MGDLSGPRLYGCYKCQTHVCCHDDIVSKAFQASRGRGFLFSHAVNVVVGPKEDRHLITGLHTVADVHCCDCGEVLGWKYVKAYEELQKYKEGKFVLEKFKIVKINW
>Malsy_01g014080
MGRLFVVSLEGKIYSCRHCRTHLALCEDIVSRSFHSRHGKAYLFKKVVNVFSGECEDRSMITGLHTVADIFCVGCGSIVGWKYETAHEEAQKYKEGKSVLERVKVLGPDGNNYWVSHEAQVGSSDADEA
>Malsy_01g019630
MAESGGNPFFSCRSCRNPLALRDDLISKKFVGKTGPAYLFSHAMNIIVGQKEDRKLISGAFSVADIYCSNCGEVLGWKYLRAYEPTQMYKQGMFIIERAKISKQEMALDWSCSQVKMASTKGIVPITRAFLASYYDTYQSPPLSNDIARLSAEIRSFTADLLRHSPAAQGHRPRLYSCCNCRNHVSLHDDIISKAFQGRHGRAFLFSHAMNVVVGAKEDRHLLTGLHTVADIHCGDCREVLGWKYERAYEASQKYKEGKFIFEKSKIVKEDW
>Malsy_01g021180
MGRLFVVSLEGKIYSCRHCRTHLALCEDIVSRSFHSRHGKAYLFKKVVNVFSGECEDRSMITGLHTVADIFCVGCGSIVGWKYETAHEEAQKYKEGKSVLERVKVLGPDGNNYWVSHEAQVGSSDADEA
>Malsy_03g021520
MGRIFVVELEGRCYKCKFCKTHLALFSDCVSRVTLFIAAEEKHTSSIMREVNTTTGTLEERMMLSGLHTVADIFCCSCGQIVGWKYESAHENSQKYKEGKFVLERGRIVDEVDFSAEYFVDTRPSMSGSDADDA
>Malsy_04g013660
MGRLFVTTLEENMYSCKHCRTHLGLVDDVISKSFHCRHGKAYLFDKVVNVTLGEQEERIMITGLHTVADIFCVSCGSNVGWKYEAAHEKSQKYKEGKFILERFQILGPDGSNYSIALEAQIGGSDVDD
>Malsy_05g027270
MGRIFLIELDGRTYRCRFCDSALALADDVLSRSFNSHQGRAYLFSNVVNITLGPEEDRLMYSGLHTVEDIFCCCCGQILGWKYVIAHEKNQKYKEGKFVLERWRIVEDVAEEFNLDARLGSSDGENP
>Malsy_06g010360
MMTGLHTVADIFCVGCGSIVGWKYETAHENGQKYKEGKSKEEFIRPVMKHKSQKTSPTQIENANQWIPLTQIENRPLQIPLAQTAGIPDLQATAHPCCNLQLSVMANSYRRKA
>Malsy_06g011200
MPIAGCSGSGLVRSFLDYRWRNWLGRGCTAAAIAETMLPFTTMSFRKPSRQLMTGLHTVADVSCCDCHEVLGWKYERAYEQTQKYKEGKFILEKSKIVKENW
>Malsy_06g011280
MAELVGPRLYSCCNCRNHVALHDDVISKAFQGRNGRAFLFSHAMNITVGPKEDRQLMTGLHTVADVSCCDCHEVLGWKYERAYEQTQKYKEGKFILEKSKIVKEDW
>Malsy_07g014130
MADLAGPRLYGCYKCQNHVCCHDDIVSKAFQASRGRAFLFSHATNVVVGPKEDRHLITGLHTVADVHCCDCGEVLGWKYVKAYEELQKYKEGKFVLEKFKIVKVNW
>Malsy_07g019020
MGRLFVVSLEGKIYSCKHCRTHLALCDDVVSKSFYCRHGKAYLFSKVVNVYSGECEDRAMMTGLHTVADIFCVGCGSIVGWKYETAHEKGQKYKEGKSVLERIKVSGPEGRTFWASHEAQVGSSDADEG
>Malsy_07g024500
TSLILFHHPHPFFPAETLFLVNSPNSTNLPPPTPYASSIFGSIISSYSSTLMAESGGGPFFSCRSCHNPLALRDDLISKKFLAKSGPAYMFSHAMNVIVGQKEDRKLITGVFSVADIYCSNCGQVLGWKYIRAYEQTQMYKQGKFIIERAKISKHPPSPGIAVDTWNKLGAPLVEQFTVGNKLGPRLYSCCNCRNHVSLHDDIISKAFQGKHGRAFLFSHAMNVVVGAKEDRRLLTGLHTVADIHCGDCREVLGWKYVRAYEALQKYKEGKFIFEKSKIVKEDWMWAYYFWSNVVFQQFVYRENMAKHFCSPTQGIYMLTGLHNVADIHCGDCHEVLGWKYERVYEASHKYKEGKLVLEKELCPDLTTKRTDSVISSGEVKQMLSPSHGERMSPVASHLLHQASFASFFRGHNASSVSKDYVLVE
>Malsy_10g025330
MGRIFLIELDGRTYRCRFCDSALALAGDVLSRNFNCGRRRAYLFSNVVNITLGPDEERLMLSGLHTVEDIFCCCCGQILGWKYVIAHDQTQKYKEGKFVLERWRIVEDVAELFNLDARLGSSDAESP
>Malsy_10g029330
MGRLFIETLSGPRVFKCRCCKVDFASHDDIVSKDFQGRHGRAYLFRNVVNISLGPIEERQLTSGLHTVNDIHCSSCLQILGWKYEKAYEPSEKYKEGMFILEKERMLKEGW
>Malsy_12g015080
MGRLFVITLEENMYSCKHCRTHLALVDDVISKSFHSRHGKAYLFDKVVNVTLGEKEERIMITGLHTVADIFCVSCGSNVGWKYEAAHEKSQKYKEGKCILERFQILGPDGSNYSIALEAQIGGSDGDEA
>Malsy_scaffold1003g000050
MAELVGPRLYSCCNCRNHVALHNDVISKAFQGRNGRAFLFSHAMNITVGPKEDRQLMTGLHTVADVSCCDCHEVLGWKYERAYEQTQKYKEGKFILEKSKIVKENW
>Maldo_GDDH_01G1085400
MGDLSGPRLYGCYKCQTHVCCHDDIVSKAFQASRGRGFLFSHAVNVVVGPKEDRHLITGLHTVADVHCCDCGEVLGWKYVKAYEELQKYKEGKFVLEKFKIVKINW
>Maldo_GDDH_01G1224700
MANLVGPRLYSCCNCRNHVSLHDDIISKAFQGRHGRAFLFSHAMNVVVGAKEDRHLLTGLHTVADIHCGDCREVLGWKYERAYEASQKYKEGKFIFEKSKIVKEDW
>Maldo_GDDH_01G1224800
VNSPNSTNMPPSPYYSSILGADLMAESGGNPFFSCRSCRNPLALRDDLISKKFVGKTGPAYLFSHAMNIIVGQKEDRKLISGVFSVADIYCSNCGEVLGWKYLRAYEPTQMYKQGMFIIERAKISKQY
>Maldo_GDDH_04G1151100
MGRLFVTTLEENMYSCKHCRTHLGLVDDVISKSFHCRHGKAYLFDKVVNVTLGEQEERIMITGLHTVADIFCVSCGSNVGWKYEAAHEKSQKYKEGKFILERFQILGPDGSNYSIALEAQIGGSDVDD
>Maldo_GDDH_05G1311500
MGRIFLIELDGRTYRCRFCDSALALADDVLSRSFNSHQGRAYLFSNVVNITLGPEEDRLMYSGLHTVEDIFCCCCGQILGWKYVIAHEKNQKYKEGKFVLERWRIVEDVAEEFNLDARLGSSDGENP
>Maldo_GDDH_06G1104300
MNVFSRKCEDRAMMTGLHTVADIFCVGCGSIVGWKYETAHENGQKYKEGKSVLGRIKVSGPEGRIYWASHEAQVAENITNSDRECESMDSTNSNREQATPNPTSSNSWHP
>Maldo_GDDH_06G1116700
MLEMKGRFNLYSVINARSRVVVLCSDESFYFLHCVRMVILCMYGRNGRAFLFSHAMNITVGPKEDRQLMTGLHTVADVSCCDCHEVLGWKYERAYEQTQKYKEGKFILEKSKIVKEDW
>Maldo_GDDH_07G1154300
MADLAGPRLYGCYKCQNHVCCHDDIVSKAFQASRGRAFLFSHATNVVVGPKEDRHLITGLHTVADVHCCDCGEVLGWKYVKAYEELQKYKEGKFVLEKFKIVKVNW
>Maldo_GDDH_07G1220400
SFPRPHFLQEQRLHQAKLIHFLKNQSSSGFSSILTTTHFPESSSCFGIWAVRGFFWACGGGMGRLFVVSLEGKIYSCKHCRTHLALCDDVVSKSFYCRHGKAYLFSKVVNVYSGECEDRAMMTGLHTVADIFCVGCGSIVGWKYETAHEKGQKYKEGKSVLERIKVSGPEGRTFWASHEAQVGSSDADEG
>Maldo_GDDH_07G1295300
MADLVGPRLYSCCNCRNHVSLHDDIISKAFQGKHGRAFLFSHAMNVVVGAKEDRRLLTGLHTVADIHCGDCREVLGWKYVRAYEALQKYKEGKFIFEKSKIVKEDW
>Maldo_GDDH_07G1295400
LFPVNSPNSTNLPPPTPYASSIFGSIISSYSSTLMAESGGGPFFSCRSCHNPLALRDDLISKKFLAKSGPAYMFSHAMNVIVGQKEDRKLITGVFSVADIYCSNCGQVLGWKYIRAYEQTQMYKQGKFIIERAKISKQYQ
>Maldo_GDDH_10G1290700
MGRIFLIELDGRTYRCRFCDSALALVGDVLSRNFNCGRRRAYLFSNVVNITLGPDEERLMLSGLHTVEDIFCCCCGQILGWKYVIAHDQTQKYKEGKFVLERWRIVEDVAELFNLDARLGSSDAESP
>Maldo_GDDH_10G1335700
MGRLFIETLSGPRIFKCRCCKVDFASHDDIVSKDFQGRHGRAYLFRNVVNISLGPIEERQLTSGLHTVNDIHCSSCLQILGWKYEKAYEPSEKYKEGMFILEKERMLKEGW
>Maldo_GDDH_12G1165000
MGRLFVITLEENMYSCKHCRTHLALVDDVISKSFHSRHGKAYLFDKVVNVTLGEKEERIMITGLHTVADIFCVSCGSNVGWKYEAAHEKSQKYKEGKCILERFQILGPDGSNYSIALEAQIGGSDGDEA
>Maldo_Gala_01g008330
MGDLSGPRLYGCYKCQTHVCCHDDIVSKAFQASRGRGFLFSHAVNVVVGPKEDRHLITGLHTVADVHCCDCGEVLGWKYVKAYEELQKYKEGKFVLEKFKIVKINW
>Maldo_Gala_01g013490
MGRLFVVSLEGKIYSCRHCRTHLALCEDIVSRSFHSRHGKAYLFKKVVNVFSGECEDRSMITGLHTVADIFCVGCGSIVGWKYETAHEEAQKYKEGKSVLERVKVLGPDGNNYWVSHEAQVGSSDADEA
>Maldo_Gala_01g019620
MAESGGNPFFSCRSCRNPLALRDDLISKKFVGKTGPAYLFSHAMNIIVGQKEDRKLISGVFSVADIYCSNCGEVLGWKYLRAYEPTQMYKQGMFIIERAKISKQNHVSLHDDIISKAFQGRHGRAFLFSHAMNVVVGAKEDRHLLTGLHTVADIHCGDCREVLGWKYERAYEASQKYKEGKFIFEKSKIVKEDW
>Maldo_Gala_03g020400
MGRIFVVELEGRCYKCKFCKTHLALFSDCVSRAFHCRRGKAYLFNNAVNTTTGTLEERMMLSGLHTVADIFCCSCGQIVGWKYESAHENSQKYKEGKFVLERGRIVDEVDFSAEYFVDTRPSMSGSDADDA
>Maldo_Gala_04g013400
MGRLFVTTLEENMYSCKHCRTHLGLVDDVISKSFHCRHGKAYLFDKVVNVTLGEQEERIMITGLHTVADIFCVSCGSNVGWKYEAAHEKSQKYKEGKFILERFQILGPDGSNYSIALEAQIGGSDGDD
>Maldo_Gala_05g028170
MGRIFLIELDGRTYRCRFCDSALALADDVLSRSFNSHQGRAYLFSNVVNITLGPEEDRLMYSGLHTVEDIFCCCCGQILGWKYVIAHEKNQKYKEGKFVLERWRIVEDVAEEFNLDARLGSSDGENP
>Maldo_Gala_06g011210
MAELVGPRLYSCCNCRNHVALHDDVISKAFQGRNGRAFLFSHAMNITVGPKEDRQLMTGLHTVADVSCCDCHEVLGWKYERAYEQTQKYKEGKFILEKSKIVKENW
>Maldo_Gala_06g011230
MAELVGPRLYSCCNCRNHVALHDDVISKAFQGRNGRAFLFSHAMNITVGPKEDRQLMTGLHTVADVSCCDCHEVLGWKYERAYEQTQKYKEGKFILEKSKIVKEDW
>Maldo_Gala_07g013830
MADLAGPRLYGCYKCQNHVCCHDDIVSKAFQASRGRAFLFSHATNVVVGPKEDRHLITGLHTVADVHCCDCGEVLGWKYVKAYEELQKYKEGKFVLEKFKIVKVNW
>Maldo_Gala_07g019010
MGRLFVVSLEGKIYSCKHCRTHLALCDDVVSKGVGGRRRKASPEPPRVNVYSGECEDRAMMTGLHTVADIFCVGCGSIVGWKYETAHEKGQKYKEGKSVLERIKVSGPEGRTFWASHEAQVGSSDADEG
>Maldo_Gala_07g024820
YPFHHPHPFFPAETLFPVNSPNSTNLPPPTPYASSIFGSIISSYSSTLMAESGGGPFFSCRSCHNPLALRDDLISKKFLEDRKLITGVFSVADIYCSNCGQVLGWKYIRAYEQTQMYKQGKFIIERAKISKQNHVSLHDDIISKAFQGKHGRAFLFSHAMNVVVGAKEDRRLLTGLHTVADIHCGDCREVLGWKYVRAYEALQKYKEGKFIFEKSKIVKEDW
>Maldo_Gala_10g025980
MGRIFLIELDGRTYRCRFCDSALALVGDVLSRNFNCGRRRAYLFSNVVNITLGPDEERLMLSGLHTVEDIFCCCCGQILGWKYVIAHDQTQKYKEGKFVLERWRIVEDVAELFNLDARLGSSDAESP
>Maldo_Gala_10g029600
MGRLFIETLSGPRIFKCRCCKVDFASHDDIVSKDFQGRHGRAYLFRNVVNISLGPIEERQLTSGLHTVNDIHCSSCLQILGWKYEKAYEPSEKYKEGMFILEKERMLKEGW
>Maldo_Gala_12g015240
MGRLFVITLEENMYSCKHCRTHLALVDDVISKSFHSRHGKAYLFDKVVNVTLGEKEERIMITGLHTVADIFCVSCGSNVGWKYEAAHEKSQKYKEGKCILERFQILGPDGSNYSIALEAQIGGSDGDEA
>Pyrco_DAP_Chr10v0.1_25842.1
MGRIFLIELDGRTYRCRFCDSALALAGDVLSRIVKAEKSRSSWGRKPLSAMNFNCGRRRAYLFSNVVNITLGPEEERLMLSGLHTVEDIFCCCCGQILGWKYVCFLHLSA
>Pyrco_DAP_Chr10v0.1_26245.1
MGRLFIETLSGPRIFRCRCCKVDFASHDDIVSKDFQGHHGRAYLFRNVVNIALGPIEERQLTSGLHTVNDIHCSSCLQILGWKYEKAYEPSEKYKEGMFILEKERMLKEGW
>Pyrco_DAP_Chr12v0.1_30756.1
MGRLFVITLEEDMYSCKHCRTHLALVDDVISKSFHSRYGKAYLFDKVVNVTLGEKEERIMITGLYTVADIFCVSCGSNVGLKYEAAHEKSQKYKEGKCILERFQILGPDGSNYSIAPDPEAQIGG
>Pyrco_DAP_Chr1v0.1_00838.1
MNSIPDLLMHAQLHFCRSIIRTENIMLRVCRLDLLDYEGFGDVQLRDKLKESDFASERGELGSLGICGCCSVRLRKSGRVKQNTVAGERFGTKAHSRGKGVTFSFGGWALDRQLNFNSLVLSKLILQSMGDLSGPRLYGCYKCQNHVCCHDDIVSKAFQASRGRGFLFSHAVNVVVGPKENRHLITGLHTVADVHCCDCGEVLGWKYVKAYEELQKYKEGKFVLEKFKIVKINW
>Pyrco_DAP_Chr1v0.1_01468.1
MGMLFVVSLEGKMYSCRHCRTHLALCEDIVSRVKIWLIFPLQAREGLSLQEGICDSHLQSYYRVNVFSGECEDRSMISGLHTVADIFCVGCGSIVGWKYETAHDENQKYKEGKSVLERVKVLGPDGKDYWVSHEAQVGSSDADDA
>Pyrco_DAP_Chr1v0.1_02183.1
MYEDFNSSFFHFYPPSVYVYIYTLQQDLIVIYLVLKSFSLMAESGGNPFFSCRSCRNPLALRDDLISKKFVGKTGPAYLFSHAMNIIVGQKEDRKLISGVFSVADIYCSNCGEVLGFWVTVDVVAGPRLYSCCNCRNHVSLHDDIISKAFQVRFPQYLLFTYSSLIFIC
>Pyrco_DAP_Chr1v0.1_02205.1
MAESGGNPFFSCRSCRNPLALRDDLISKKFVGKTGPAYLFSHAMNIIVGQKEDRKLISGVFSVADIYCSNCGEVLMLRNLSEKWFEVLCEYLKPVIYKADTFIIREGEQFDKMLFITQGTVRTYTTTSDDGCGSSSTGNTVGDECFQKGDFYGDELLQAWASTETTTYRSTKNVRCCTKVEGFTLTIKDMEISREKIRGEN
>Pyrco_DAP_Chr3v0.1_07445.1
MGSAAVGFTCNMYAESLLERAVEVNTTAGTSEERMMLSGLHTVADIFCCSCGQIVGWKYESAHENSQKYKEGKFILERGRIVDEVDFSGEFFVDTRPSMSGSDGDDA
>Pyrco_DAP_Chr3v0.1_07461.1
MGSAAVGFTCNMYAESLLERAVEVNTTAGTSEERMMLSGLHTVADIFCCSCGQIVGWKYESAHENSQKYKEGKFILERGRIVDEVDFSGEFFVDTRPSMSGSDGDDA
>Pyrco_DAP_Chr4v0.1_09404.1
MGRLFVTTLEENMYSCKHCRTHLGLVDDVISKSFHCRHGKAYLFDKVVNVTLGEQEERIMITGLHTVADIFCVSCGSNVGWKYEAAHEKSQKYKEGKFILERFQILGPDGSNYSIALEAQIGGSDGDD
>Pyrco_DAP_Chr5v0.1_13107.1
MGRIFLIELDGRTYRCRFCDTALALADDVLSRSFNCRQGRAYLFSNVVNITLGPEEDRLMYSGLHTVEDIFCCCCGHILGWKYVIAHEKNQKYKEGKFVLERWTIVEDVAEEFNLDARLGSSDGENP
>Pyrco_DAP_Chr6v0.1_14690.1
MAGLVGPRLYSCCNCRNHVALHDDVISKAFQGRNGRAFLFSHAMNITVGPKEDRQLMTGLHTVADVSCCDCHEVLGWKYERAYEQTQKYKEGKFVLEKSKIVKEDW
>Pyrco_DAP_Chr7v0.1_17418.1
MADLAGPRLYGCYKCQNHVCCHDDIVSKAFQASRGRAFLFSHATNVVVGPKEDRHLITGLHTVADVHCYDCGEVLGWKYVKAYEELQKYKEGKFVLEKFKIVKINW
>Pyrco_DAP_Chr7v0.1_17430.1
MGDLSGPRLYGCYKCQNHVCCHDDIVSKAFQASRGRGFLFSHAVNVVVGPKENRHLITGLHTVADVHCSDCGEVLGWKYVKAYEELQKYKEGKFVLEKFKIVKINW
>Pyrco_DAP_Chr7v0.1_17913.1
MGRLFVVSLEGKIYSCKHCRTHLALCEDVVSKSFYCRHGKAYLFSKVVNVFSGECEDRAMMTGLHTVADIFCVGCGSIVGWKYETAHEKSQKYKEGKSVLERVKVSGPEGRTYWASHEAQVGSSDADEG
>Pyrco_DAP_Chr7v0.1_17916.1
MGRLFVVSLEGKIYSCKHCRTHLALCEDVVSKAWEGLSLQVNVFSGECEDRAMMTGLHTVADIFCVGCGSIVGWKYETAHEKSQKYKEGKSVLERVKVSGPEGRTYWASHEAQVGSSDADEG
>Pyrco_BP1_019407.1
MGDLSGPRLYGCYKCQNHVCCHDDIVSKAFQASRGRGFLFSHAVNVVVGPKENRHLITGLHTVADVHCSDCGEVLGWKYVKAYEELQKYKEGKFVLEKFKIVKINW
>Pyrco_BP1_032102.1
MAELVGPRLYSCCNCRNHVALHDDVISKAFQGRNGRAFLFSHAMNITVGPKEDRQLMTGLHTVADVSCCDCHEVLGWKYERAYEQTQKYKEGKFVLEKSKIVKEDW
>Pyrco_BP1_033134.1
MAESGGSPFFSCRSCHNPLALRDDLISKKFLAKSGPAYMFSHAMNVIVGQKEHRKLITGVFSVADIYCSNCGEVLGWKYIRAYEQTQMYKQGKFIIERAKISKQY
>Pyrco_BP1_033135.1
MADLVGPRLYSCCNCRNHVSLHDDIISKAFQGKHGRAFLFSHAMNVVVGAKEDRRLLTGLHTVADIHCGDCREVLGWKYERAYEALQKYKEGKFIFEKSKIVKEDW
>Pyrco_BP1_033545.1
MGRLFIETLSGPRIFRCRCCKVDFASHDDIVSKDFQGRHGRAYLFRNVVNIALGPIEERQLTSGLHTVNDIHCSSCLQILGWKYEKAYEPSEKYKEGMFILEKERMLKEGW
>Pyrco_BP1_034136.1
MADLAGPRLYGCYKCQNHVCCHDDIVSKAFQASRGRAFLFSHATNVVVGPKEDRHLITGLHTVADVHCCDCGEVLGWKYVKAYEELQKYKEGKFVLEKFKIVKINW
>Pyrco_BP1_034826.1
MGRLFVVSLEGKIYSCKHCRTHLALCEDVVSKSFYSRHGKAYLFSKVVNVFSGECEDRAMMTGLHTVADIFCVGCGSIVGWKYETAHDKSQKYKEGKSVLERVKVSGPEGRTYWASHEAQVGSSDADEG
>Pyrco_BP1_035083.1
MGRLFVTTLEENMYSCKHCRTHLGLVDDVISKSFHCRHGKAYLFDKVVNVTLGEQEERIMITGLHTVADIFCVSCGSNVGWKYEAAHEKSQKYKEGKFILERFQILGPDGSNYSIALEAQIGGSDGDD
>Pyrco_BP1_044015.1
MGRIFLIELDGRTYRCRFCDTALALADDVLSRSFNCRQGRAYLFSNVVNITLGPEEDRLMYSGLHTVEDIFCCCCGHILGWKYVIAHEKNQKYKEGKFVLERWTIVEDVAEEFNLDARLGSSDGENP
>Pyrco_BP1_044907.1
MGRIFVVELEGRCYKCKFCKTHLALFSDCVSRAFRCHRGKAYLFNNAVNTTAGTSEERMMLSGLHTVADIFCCSCGQIVGWKYESAHENSQKYKEGKFILERGRIVDEVDFSGEFFVDSRPSMSGSDGDDA
>Pyrco_BP_DH_01g16930
MGRLFVVSLEGKIYSCRHCRTHLALCEDIVSRSFHCRHGKAYLFKKVVNVFSGECEDRSMITGLHTVADIFCVGCGSIVGWKYETAHDETQKYKEGKSVLERVKVLGPDGKDYWVSHEAQVGSSDADDA
>Pyrco_BP_DH_04g13680
MGRLFVTTLEENMYSCKHCRTHLGLVDDVISKSFHCRHGKAYLFDKVVNVTLGEQEERIMITGLHTVADIFCVSCGSNVGWKYEAAHEKSQKYKEGKFILERFQILGPDGSNYSIALEAQIGGSDGDD
>Pyrco_BP_DH_05g28770
MGRIFLIELDGRTYRCRFCDTALALADDVLSRSFNCRQGRAYLFSNVVNITLGPEEDRLMYSGLHTVEDIFCCCCGHILGWKYVIAHEKNQKYKEGKFVLERWTIVEDVAEEFNLDARLGSSDGENP
>Pyrco_BP_DH_06g10810
MAELVGPRLYSCCNCRNHVALHDDVISKAFQGRNGRAFLFSHAMNITVGPKEDRQLMTGLHTVADVSCCDCHEVLGWKYERAYEQTQKYKEGKFVLEKSKIVKEDW
>Pyrco_BP_DH_06g10880
MAGLVGPRLYSCCNCRNHVALHDDVISKAFQGRNGRAFLFSHAMNITVGPKEDRQLMTGLHTVADVSCCDCHEVLGWKYERAYEQTQKYKEGKFILEKSKIVKEDW
>Pyrco_BP_DH_07g15180
MADLAGPRLYGCYKCQNHVCCHDDIVSKAFQASRGRAFLFSHATNVVVGPKEDRHLITGLHTVADVHCCDCGEVLGWKYVKAYEELQKYKEGKFVLEKFKIVKINW
>Pyrco_BP_DH_07g19940
MGRLFVVSLEGKIYSCKHCRTHLALCEDVVSKSFYSRHGKAYLFSKVVNVFSGECEDRAMMTGLHTVADIFCVGCGSIVGWKYETAHDKSQKYKEGKSVLERVKVSGPEGRTYWASHEAQVGSSDADEG
>Pyrco_BP_DH_07g26790
MADLVGPRLYSCCNCRNHVSLHDDIISKAFQGKHGRAFLFSHAMNVVVGAKEDRRLLTGLHTVADIHCGDCREVLGWKYERAYEALQKYKEGKFIFEKSKIVKEDW
>Pyrco_BP_DH_07g26800
MNKYQILHYIILFPLFHKIILLFLVLFITQPYLFHPPHPLFPAEILFPVDSPNSTNLPPPYASSIFGSIISSYSSTLMAESGGSPFFSCRSCHNPLALRDDLISKKFLAKSGPAYMFSHAMNVIVGQKEHRKLITGVFSVADIYCSNCGEVLGWKYIRAYEQTQMYKQGKFIIERAKISKQY
>Pyrco_BP_DH_10g24310
MGRIFLIELDGRTYRCRFCDSALALAGDVLSRNFNCGRRRAYLFSNVVNITLGPEEERLMLSGLHTVEDIFCCCCGQILGWKYVIAHDQTQKYKEGKFVLERWRIVEDVAELFNLDARLGSSDAESP
>Pyrco_BP_DH_10g28530
MGRLFIETLSGPRIFRCRCCKVDFASHDDIVSKDFQGRHGRAYLFRNVVNIALGPIEERQLTSGLHTVNDIHCSSCLQILGWKYEKAYEPSEKYKEGMFILEKERMLKEGW
>Pyrco_BP_DH_12g15780
MCEMGRLFVITLEEDMYSCKHCRTHLALVDDVISKSFHSRYGKAYLFDKVVNVTLGEKEERIMITGLYTVADIFCVSCGSNVGLKYEAAHEKSQKYKEGKCILERFQILGPDGSDYSIALEAQIGG
>Pruav_sc0000138.1_g1040.1.mk
MADLVGPRLYSCCNCRNHVSLHDDIISKAFQGRHGRAFLFSHAMNVVVGTKEDRHLMTGLHTVADIRCSDCREVLGWKYERAYEASQKYKEGKFIFEKSKIVKEDW
>Pruav_sc0000143.1_g680.1.mk
MGRLFVQSLEGKIYSCKHCRTHLALCEDIVSKSFHCRHGKAYLFSKVVNVTSGEKEERQMMTGLHTVADIFCVGCGSIVGWKYETAHEKSQKYKEGKSVLERVKMAGPDGSNYWVSHEAQVGSSDADDV
>Pruav_sc0000586.1_g590.1.mk
MEDLAGPRLYGCYKCQNHVCCHDDVVSKDFQASRGRAFLFSHAMNVVVGPTEDRYLITGLHTVADVHCCDCKEVLGWKYVKAYEELQKYKEGKFVLEKFKIVKVNW
>Pruav_sc0000652.1_g340.1.br
MEHFSTLGGLVWQSSVVTFLESQRTLKLSLSLSLFSTAIFINPPWHSGQELRPRLVDSQFYSGPISGEEKVISLNHVALHDDVISKAFQGRNGRAFLFSHAMNITVGPKENRQLMTGLHTVADASCCDCHEVLGSKYE
>Pruav_sc0000877.1_g1220.1.mk
MAQFGGNPFFSCRNCQNPLALRDDLISKKFVTKSGAGYMFSRAMNIIVGQKEDRQLITGVFSIADIFCSNCGEVLGWKYVRAYEISQKFKEGKFIIERAKIAKEY
>Pruav_sc0001305.1_g1000.1.mk
MGRIFLVELDGRAYRCRFCDSPLALADDIISRSFNCRQGSAYLFSTVVNITLGPEEERLMNSGLHTVEDIFCCCCGQILGWKYVIAHDKNQIYREGKFVLERWRIEEDVAEEFNLEAHPGSSDAEIP
>Pruav_sc0001925.1_g370.1.mk
MGRLFAISLEGNIYSCKHCKTHLALVDDILSKQHSNPLILFCSSRFTADMERLIFFITLLSSIRSLYGTLFSAINFRRLHRRKARSTRKGNLSLRDSRYLVLMEATTR
>Pruav_sc0002233.1_g230.1.mk
MTWQYFIASYPTTSELPQHHFTLYSERARIEGSGLCLFDGEINLGIRARPIKKQLKIMGRLFIETLSGPRIFKCRYCKVDSASRDDVVSKEFQGRYGRAYLFRNVVNISLGPIEERQLISGLHTVNDVYCSSCQQILGWKYDKAYEPSQKYKEGMYILERERMLKEGW
>Pyrusco0g020250.1
MADLAGPRLYGCYKCQNHVCCHDDIVSKAFQASRGRAFLFSHATNVVVGPKEDRHLITGLHTVADVHCCDCGEVLGWKYVKAYEELQKYKEGKFVLEKFKIVKINW
>Pyrusco0g054420.1
MGRLFVVSLEGKIYSCRHCRTHLALCEDIVSRSFHCRHGKAYLFKKVVNVFSGECEDRSMMTGLHTVADIFCVGCGSIVGWKYETAHDETQKYKEGKSVLERVKVLGPDGNDYWVSHEAQVGSSDADDA
>Pyrusco10g004060.1
MGRIFLIELDGRTYRCRFCDSALALAGDVLSRIVKAEKSRSSGGRKPLSAMNFNCGRRRAYLFSNVVNITLGPEEERLMLSGLHTVEDIFCCCCGQILGWKYVIAHDQTQKYKEGKFVLERWRIVEDVAELFNLDARLGSSDAESP
>Pyrusco1g007780.1
MGDLSGPRLYGCYKCQNHVCCHDDIVSKAFQASRGRGFLFSHAVNVVVGPKENRHLITGLHTVADVHCSDCGEVLGWKYVKAYEELQKYKEGKFVLEKFKIVKINW
>Pyrusco1g013100.1
MGRLFVVSLEGKIYSCRHCRTHLALCEDIVSRSFHCRHGKAYLFKKVVNVFSGECEDRSMMTGLHTVADIFCVGCGSIVGWKYETAHDETQKYKEGKSVLERVKVLGPDGNDYWVSHEAQVGSSDADDA
>Pyrusco1g017440.1
MADLVGPRLYSCCNCRNHVSLHDDIISKAFQGRHGRAFLFSHAMNVVVGAKEDRHLLTGLHTVADIHCGDCREVLGWKYERAYEASQKYKEGKFIFEKSKIVKEDW
>Pyrusco1g017450.1
MAESGGNPFFSCRSCRNPLALRDDLISKKFVGKTGPAYLFSHAMNIIVGQKEDRKLISGVFSVADIYCSNCGEVLGWKYLRAYEPTQMYKQGMFIIERAKISKQY
>Pyrusco3g013140.1
MGRIFVVELEGRCYKCKFCKTHLALFSDCVSRAFRCHRGKAYLFNNAVNTTAGTSEERMMLSGLHTVADIFCCSCGQIVGWKYESAHENSQKYKEGKFILERGRIVDEVDFSGEFFVDSRPSMSGSDGDDA
>Pyrusco6g010250.1
MAELVGPRLYSCCNCRNHVALHDDVISKAFQGRNGRAFLFSHAMNITVGPKEDRQLMTGLHTVADVSCCDCHEVLGWKYERAYEQTQKYKEGKFVLEKSKIVKEDW
>Pyrusco6g010280.1
MAGLVGPRLYSCCNCRNHVARHDDVISKAFQGRNGRAFLFSHAMNITVGPKEDRQLMTGLHTVADVSCCDCHEVLGWKYERAYEQTQKYKEGKFILEKSKIVKEDW
>Pyrusco7g016720.1
MGRLFVVSLEGKIYSCKHCRTHLALCEDVVSKSFYSRHGKAYLFSKVVNVFSGESEDRAMMTGLHTVADIFCVGCGSIVGWKYETAHDKSQKYKEGKSVLERVKVSGPEGRTYWASHEAQVGSSDADEG
>Pyrusco7g022160.1
MADLVGPRLYSCCNCRNHVALHDDIISKAFQGKHGRAFLFSHAMNVVVGAKEDRRLLTGLHTVADIHCGDCREVLGWKYERAYEAVQKYKEGKFIFEKSKIVKEDW
>Pyrusco7g022170.1
MAESGGSPIFSCRSCHNPLALRDDLISKKFLAKSGPAYMFSHAMNVIVGQKEDRKLITGVFSVADIYCSNCGEVLGWKYIRAYEQTQMYKQGKFIIERAKISKQY
>Pyrusco7g023450.1
MADLAGPRLYGCYKCQNHVCCHDDIVSKAFQVIQAHASRGRAFLFSHATNVVVGPKEDRHLITGLHTVADVHCCDCGEVLGWKYVKAYEELQKYKEGKFVLEKFKIVKINW
>Pyrbe_000868
MGDLSGPRLYGCYKCQNHVCCHDDIVSKAFQASRGRGFLFSHAVNIVVGPKENRHLITGLHTVADAHCCDCGEVLGWKYVKAYEELQKYKEGKFVLEKFKIVKINW
>Pyrbe_002169
MADLVGPRLYSCCNCRNHVSLHDDIISKAFQGRHGRAFLFSHAMNVVVGAKEDRHLLTGLHTVADIHCGDCREVLGWKYERAYEASQKYKEGKFIFEKSKIVKEDW
>Pyrbe_002174
MAESGGNPFFSCRSCRNPLALRDDLISKKFVGKTGPAYLFSHAMNIIVGQKEDRKLISGVFSVADIYCSNCGEVLGWKYLRAYEPTQMYKQGMFIIERAKISKQY
>Pyrbe_005480
MGRIFLIELDGRTYRCRFCDSALALTGDVLSRNFNCGRRRAYLFSNVVNITLGPEEERLMLSGLHTVEDIFCCCCGQILGWKYVIAHDQTQKYKEGKFVLERWRIVEDVAELFNLDARLGSSDAESP
>Pyrbe_005984
MGRLFIETLSGPRIFRCRCCKVDFASHDDIVSKDFQGRHGRAYLFRNVVNIALGPIEERQLTSGLHTVNDIHCSSCLQILGWKYEKAYEPSEKYKEGMFILEKERMLKEGW
>Pyrbe_011866
MGRLFVITLEENMYSCKHCRTHLALVDDVISKSFHSGHGKAYLFDKVVNVTLGEKEERIMITGLHTVADIFCVSCGSNVGWKYEAAHEKSQKYKEGKCILERFQILGPDGSNYSIALEAQIGGSDGDEA
>Pyrbe_036825
MGRIFVVELEGRCYKCKFCKTHLALFSDCVSRAFRCHRGKAYLFNNAVNTIAGTSEERMMLSGLHTVADIFCCSCGQIVGWKYESAHESSQKYKEGKFILERGRIVDEVDFSGEFFGDTRPSMSGSDGDDA
>Pyrbe_039478
MGRLFVTTLEENMYSCKHCRTHLGLVDDVISKSFHCRHGKAYLFNKVVNVTLGEQEERIMITGLHTVADIFCVSCGSNVGWKYEAAHEKSQKYKEGKFILERFQILGPDGSNYSIALEAQIGGSDGDD
>Pyrbe_043885
MHRDFPVAVAEESKWRSNRAHPVCEIRIGILICTDTVRLIRTYRCRFCDTALALADDVLSRSFNCRQGRAYLFSNVVNITLGPEEDRLMYSGLHTVEDIFCCCCGHILGWKYVIAHEKTQKYKEGKFVLERWTIVEDVAEEFNLDARLGSSDGENP
>Pyrbe_045901
MAELVGPRLYSCCNCRNHVALHDDVISKAFQGRNGRAFLFSHAMNITVGPKEDRQLMTGLHTVADVSCCDCHEVLGWKYERAYEQTQKYKEGKFVLEKSKIVKEDW
>Pyrbe_045908
MAGLVGPRLYSCCNCRNHVARHDDVISKAFQGRNGRAFLFSHAMNITVGPKEDRQLMTGLHTVADVSCCDCHEVLGWKYEIAYEQTQKYKEGKFILEKSKIVKEDW
>Pyrbe_049060
MADLAGPRLYGCYKCQNHVCCHDDIVSKAFQASRGRAFLFSHATNVVVGPKEDRHLITGLHTVADVHCCDCGEVLGWKYVKAYEELQKYKEGKFVLEKFKIVKINW
>Pyrbe_049677
MGRLFVVSLEGKIYSCKHCRTHLALCEDVVSKSFYSRHGKAYLFSKVVNVFSGECEDRAMMTGLHTVADIFCVGCGSIVGWKYETAHDKSQKYKEGKSVLERVKVSGPEGRTYWASHEAQVGSSDADEG
>Pyrbe_049697
MGRLFVVSLEGKIYSCKHCRTHLALCEDVVSKSFYSRHGKAYLFSKVVNVFSGECEDRAMMTGLHTVADIFCVGCGSIVGWKYETAHDKSQKYKEGKSVLERVKVSGPEGRTYWASHEAQVGSSDADEG
>Pyrbe_050392
MADLVGPRLYSCCNCRNHVALHDDIISKAFQGKHGRAFLFSHAMNVVVGAKEDRRLLTGLHTVADIHCGDCREVLGWKYERAYEPLQKYKEGKFIFEKSKIVKEDW
>Pyrbe_050393
MLDCTVRKSAKKVGKVGRRRTVQKKKKKKKKKKKKKKKKKKKKKKKKKKKKKKKKNFMAESGGSPFFSCRSCHNPLALLDDLISKKFLAKSGPAYMFSHAMNVIVGQREDRKLITGVFSVADIYCSNCGEVLGWKYIRAYEQTQMYKQGKFIIERAKISKQY
>Pyrpy_N_01g0869.1
MGTGQAVNWYLTLISFCFVTFLLQLNFNSLVLSKLILQSMGDLSGPRLYGCYKCQNHVCCHDDIVSKAFQASRGRGFLFSHAMNVVVGPKENRHLITGLHTVADVHCCDCGEVLGWKYVKAYEELQKYKEGKFVLEKFKIVKINW
>Pyrpy_N_01g1387.1
MGRLFVVSLEGKIYSCRHCRTHLALCEDIVSRSFHCRHGKAYLFKKVVNVFSGECEDRSMITGLHTVADIFCVGCGSIVGWKYETAHDETQKYKEGKSVLERVKVLGPDGNDYWVSHEAQVGSSDADDA
>Pyrpy_N_01g1989.1
MKESFNETRKLSLSLSLYLSLIEFLHEPQPSSLIPLLKGFWVTVDVVAVRGVYRLELWIYLLMADLVGPRLYSCCNCRNHVSLHDDIISKAFQGRHGRAFLFSHAMNVVVGAKEDRHLLTGLHTVADIHCGDCREVLGWKYERAYEASQKYKEGKFIFEKSKIVKEDW
>Pyrpy_N_01g1990.1
MPPSLLVILQSWEHSFLTLLHDLIVIYLVLKSFSLMAESSGNPFFSCRSCRNPLALRDDLISKKFVGKTGPAYLFSHAMNIIVGQKEDRKLISGVFSVADIYCSNCGAVLGWKYLRAYEPTQMYKQGMFIIERAKISKQY
>Pyrpy_N_03g2168.1
MIVICCLHQAFFTPWIDEKGSDLSLKGGFTTLRLGQVNTIAGTSEERMMLSGLHTVADIFCCSCGQIVGWKYESAHENSQKYKEGKFILERGRIVDEVDFSGEFFVDTRPSMSGSDGDDA
>Pyrpy_N_04g1231.1
MAADLGVFAGKKIKKLRKLNCFEKMGRLFVTTLEENMYSCKHCRTHLGLVDDVISKSFHCRHGKAYLFDKVVNVTLGEQEERIMITGLHTVADIFCVSCGSNVGWKYEAAHEKSQKYKEGKFILERFQILGPDGSNYSIALEAQIGGSDGDD
>Pyrpy_N_05g2875.1
MGRIFLIELDGRTYRCRFCDNALALADDVLSRSFNCRQGRAYLFSNVVNITLGPEEDRLMYSGLHTVEDIFCCCCGHILGWKYVIAHEKNQKYKEGKFVLERWTIVEDVAEEFSLDARLGSSDGENP
>Pyrpy_N_06g1005.1
MAELVGPRLYSCCNCRNHVALHDDVISKAFQGRNGRAFLFSHAMNITVGPKEDRQLMTGLHTVADVSCCDCHEVLGWKYERAYEQTQKYKEGKFVLEKSKIVKEDW
>Pyrpy_N_06g1012.1
MAGLVGPRLYSCCNCRNHVALHDDVISKAFQGRNGRAFLFSHAMNITVGPKEDRQLMTGLHTVADVSCCDCHEVLGWKYERAYEQTQKYKEGKFILEKSKIVKEDW
>Pyrpy_N_07g1774.1
MADLAGPRLYGCYKCQNHVCCHDDIVSKAFQASRGRAFLFSHATNVVVGPKEDRHLITGLHTVADVHCCDCGEVLGWKYVKAYEELQKYKEGKFVLEKFKIVKINW
>Pyrpy_N_07g2246.1
MGRLFVVSLEGKIYSCKHCRTHLALCEDVVSKSFYSRHGKAYLFSKVVNVFSGECEDRAMMTGLHTVADIFCVGCGSIVGWKYETAHDKSQKYKEGKSVLERVKVSGPEGRTYWASHEAQVGSSDADEG
>Pyrpy_N_07g2850.1
MADLVGPRLYSCCNCRNHVALHDDIISKAFQGKHGRAFLFSHAMNVVVGAKEDRRLLTGLHTVADIHCGDCREVLGWKYERAYEPLQKYKEGKFIFEKSKIVKEDW
>Pyrpy_N_07g2851.1
PFITQPYLFHHPHPFFPAEILFPVDSPNSTNLPPPYASSIFGSIISSYSSTYEDFNYFSSTFILRVCVCIYRLCFESDLIVFNVVLKSFSFMAESGGSPFFSCRSCHNPLALLDDLISKKFLAKSGPAYMFSHAMNVIVGQREDRKLITGVFSVADIYCSNCGEVLGWKYIRAYEQTQMYKQGKFIIERAKISKQY
>Pyrpy_N_10g1654.1
MGRIFLIELDGRTYRCRFCDSALALAGDVLSRNFNCGRRRAYLFSNVVNITLGPEEERLMLSGLHTVEDIFCCCCGQILGWKYVIAHDQTQKYKEGKFVLERWRIVEDVAELFNLDARLGSSDAESP
>Pyrpy_N_10g2097.1
MGRLFIETLSGPRIFRCRCCKVDFASHDDIVSKDFQGRHGRAYLFRNVVNIALGPIEERQLTSGLHTVNDIHCSSCLQILGWKYEKAYEPSEKYKEGMFILEKERMLKEG
>Pyrpy_N_12g0974.1
MGRLFVITLEENMYSCKHCRTHLALVDDVISKSFYSSYGKAYLFDKVVNVTLGEKEERIMITGLHTVADIFCVSCGSNVGWKYEAAHEKSQKYKEGKCILERFQILGPDGSNYSIALEAQIGG
>Rosch_v2.0_Chr1g0360481
MADGAWPRLYSCYKCQNHICCHDDIVSKSFQAESGRAFLFSHAINVVQGPKEDRRLITGLHTVADVHCSDCGEVLGWKYVKAYEQLQKYKEGKFVIAKFKIVKANW
>Rosch_v2.0_Chr1g0370001
MGRLFVLSLEGKIYSCKHCRTHLALCEDIVSKSFQSRHGKAYLFSKVVNVTCGETEERLMMTGMHTVADIFCVGCGSIVGWKYETAHEKGQKYKEGKSVLERVKISGPEGNNYWVSHGAHIGGSDADDA
>Rosch_v2.0_Chr1g0381841
MLYNSTRFHYSPILQVSGSSLIFEVFRAELVKLMADLVGPRLYSCCNCRNHVSLHDDIVSKAFQGKHGRAFLFSHAMNIVVGAKEDRHLMTGLHTVADISCGDCHEVLGWKYERAYEASQKYKEGKFIFEKSKIVKEGW
>Rosch_v2.0_Chr1g0381851
MAEYGGNPFFSCRSCKNPLALHEDLLSKKYWAKSGAAAYMFSHAMNVIVGQKEDRKLITGVFSVADIYCSNCGQELGWKYVQAYDPRQMHKEGKFIIERAKILKEY
>Rosch_v2.0_Chr3g0463261
MGRLFLLTLEGHVYSCKYCRTHLALADDILSRSFHCRHGKAYLLDNVVNVTDGEKEERIMITGLHTVVDIFCVSCGSIVGWKYEAAHEKSQKYKEGKFILERFKILGPDGSNYSIAQEAHIGGSDGDDA
>Rosch_v2.0_Chr5g0000961
MGRLFIETLSGPKIFKCRCCKVDTASHSEIVSKDFQGRHGRAYLFRNVVNISLGPIEERHLTSGLHIVNDIYCSSCQQILGWKYEKAYEPSQKYKEGMYILEKERLMKEGW
>Rosch_v2.0_Chr5g0008981
MGRIFLVELEGRTYRCQYCDSPLALADDVLSRSFNCRRGRAYLFSNVVNITLGPEEERLMLSGLHTVEDIFCVCCGQILGWKYVIAHDKNQKYKEGKFVLERWRIEEDVAEEFNLDTRPGSSDEIP
>Rosch_v2.0_Chr5g0032731
MGRIFVLELEGRSYRCKFCKTHLALFSDCVSRAFHCRRGKAYLFNNAVNITMGALEERVMLSGVHTVADIFCCFCGQIVGWKYETAHDVAQKYKEGKFVLERGRIIEDVDFSTEFDIDSEDA
>Rosch_v2.0_Chr7g0186701
MAELVGPRLYGCCNCRNHVALHDDVISKAFQGRNGRAFLFSHAMNITVGPREDRHLMTGLHTVADVYCCDCHEVLGWKYERAYEETQKYKEGKFILEKSKIVKENW
>Rubch_LG03.2026
MGRIFVVELEGRSYRCKFCKTHLALASDCVSRGFHCRRGKAYLFSNVVNITIGALEERMMLSGLHTVADTFCCCCGQIVGWKYETAHENTQKYKEGKFVLERGRIVEELDFSTEFDVDSDDA
>Rubch_LG03.528
MTLKFVRPKRRAECLSFNCRQGRAYLFSNVVNITLGPEEERLMLSGLHTVEDIFCVCCGQILGWKYVIAHDKNQKYKEGKFVLERWRITEDVTEEFNLDARPGSSDAEIP
>Rubch_LG05.629
MAELVGPRLYSCCNCRNHVALHDDVISKAFQGRNGRAFLFSHAMNITVGPKEDRHLMTGLHTVADVYCCDCHEVLGWKYERAYEETQKYKEGKFILEKSKIVKENW
>Rubch_LG06.4538
MGRLFQLTLEGHVYSCKFCKTHLALADDILSRSFHCRHGNAYLFDQVVNVIDGEKEERIMMTGLHTVVDIFCVSCGSIVGWKYEAAHEKSQKYKEGKFILERFKILGPDGSHYSIAQEAPIGGSDGDDA
>Rubch_LG07.164
MAEFGGNPFFSCRNCKNPLALREDLLSKDFRAKSGAAYMFSHAMNIIVGQKEDRKLMTGVFSVADIYCSNCGQELGWKYIRAYDPRQMFKEGRFIIERAKIVKAY
>Rubch_LG07.165
MNLKTPQWTGFWFLIDLVLVRFSKAFQGKHGRAFLFSHAMNIVVGAKEDRHLLTGLHTVADISCGDCHEVLGWKYERAYEASQKYKEGKFILEKSKIVKEGW
>Rubch_LG07.854
MGRLFVLSLEGKIYSCKHCRTHLALCEDIVSKSFQCRHGKAYLFSKVVNITSGETEERMMMTGMHTVADIFCVGCGSIVGWKYETAHEKSQKYKEGKSVLERVKISGPEGNNYWVSHGAHVGGSDADDA
>Rubch_LG07.867
MGRLFVLSLEGKIYSCKHCRTHLALCEDIVSKSFQCRHGKAYLFSKVVNITSGETEERMMMTGMHTVADIFCVGCGSIVGWKYETAHEKSQKYKEGKSVLERVKISGPEGNNYWVSHGAHVGGSDADDA
>Ruboc_03_G06549
MGRIFLVELEGTTYRCRFCDSPLALADDVLSRSFNCRQGRAYLFNNVVNITLGPEEERLMLSGLHTVEDIFCVCCGQILGWKYVIAHDKNQKYKEGKFVLERWRITEDVAEEFNLDARPGSSDAEIP
>Ruboc_03_G10189
MGRLFIETLSGPRIFKCRCCKVDTASHSEIVSKEFQGRYGRAYLFRNVVNISLGPIEERQLISGLHIVNDIYCSSCQQILGWKYRETKDGWFRLFASLSYL
>Ruboc_03_G21179
MNLGIILPILQLMGRIFVVELEGRSYRCKFCKTHLALASDCVSRGFHCRRGKAYLFSNVTVQVLIDTDFTRSFGSRVNITIGALEERMMLSGLHTVADTFCCCCGQIVGWKYETAHENTQKYKEGKFVLERGRIVEEVDFSTEFDVDSDDA
>Ruboc_05_G30576
MAELVGPRLYSCCNCRNHVALHDDVISKAFQGRNGRAFLFSHAMNITVGPKEDRHLMTGLHTVADVYCCDCHEVLGWKYERAYEETQKYKEGKFILEKSKIVKENWYWNSHISGLHKIPTCCNLDEGRIVRSKENDMCAGNSRVTKACRSSKFDLGGARFLQAVNLSKVPPSESREAYLKLAALVLLRAAHRTFWFLSLPYSISLVQVMRYEQLTVN
>Ruboc_06_G14406
MTFNLGHGKAYLFDQVVNVIDGEKEERIMITGLHTVVDIFCVSCGSIVGWKYEAAHEKNQKYKEGKFILERFKILGPDGSNYSIAQEAQIGGSDGNISSQVKKA
>Ruboc_07_G06897
MEEFGGNPFFSCRSCKNPLALREDLLSKDFRAKSGTAYMFSHAMNIIVGQKEDRKLMTGVFSVADIYCSNCGQELGWKYIRAYDPRQMFKEGRFIIERAKIVKAEVFRAVKLMADLVGPRLYSCCNCRNHVSLHDDIVSKAFQVKLMGLRDHSVYRKRGKHGRAFLFSHAMNIVVGAKEDRHLLTGLHTVADISCGDCHEVLGWKYERAYEASQKYKEGKFILEKSKIVKEVFIGSSQLIIDR
>Ruboc_07_G07845
MAKKTVAYTSCQWSGGMGRLFVLSLEGKIYSCKHCRTHLALCEDIVSKSFQCRHGKAYLFSKVVNVTSGETEERMMMTGMHTVADIFCVGCGSIVGWKYETAHEKSQKYKEGKSVLERVKISGPEGNNYWVSHGAHVGGSDADDA
