# Supplementary material for: Transcriptomics of long‐term, low oxygen storage coupled with ethylene signaling interference suggests neofunctionalization of hypoxia response pathways in apple ( Malus domestica )
Source: Plant Direct. 2024 Dec 20;8(12):e70025. doi: 10.1002/pld3.70025 (PMC11660084; doi:10.1002/pld3.70025)
Supplement: Supplementary file 2 — Data S2: Homologs of all 606 hypoxia response genes identified in this study across 42 representative species of land plants). [file PLD3-8-e70025-s004.gz › 01-integratedGeneFamilies_dir/2394.faa]

>gnl_Ambtr_v1.0_evm_27.model.AmTr_v1.0_scaffold00012.292
MATSVASMRAINIAQLSLQGSGSGPSVPSSGFLGSGLKKINNSGSIHSRQQTGSFKVVAELDEEKQTKKDKWKGLAYDISDDQQDITRGKGMVDTLFQAPQGAGTHDAIMSSYEYISTGLRMYDNIMDGFYIAPAFMDKLVVHLAKNFMPLPNIKVPLILGVWGGKGQGKSFQCELVFAKMGISPIMMSAGELESGNAGEPAKLIRQRYREASDIIRKGKMCCLFINDLDAGAGRLGGTTQYTVNNQMVNATLMNIADNPTSVQLPGMYNKEDNARVPIIVTGNDFSTLYAPLIRDGRMEKFYWAPTREDRIGVCVGIFKADEVPKEDIIKLVDTFPGQSIDFFGALRARVYDDEVRNWVTSVGVESIGKRLVNSKEAPPTFEKPRMTVEKLLEYGHMLVQEQENVKRVQLADKYLSEAALGDANEDAIKRGTFYGKAAQQVNIPVPEGCTDPNAKNFDPTARSDNGSCEYQF
>gnl_Aquco_v3.1_Aqcoe2G227300.1
MAATISTVGAVNRVPVNLPSSSTGASVPSSSFLGSNLKKVSSAFTHQRASSRSFKVCAEIEESKQTEKDRWKGLAYDISDDQQDITRGKGLVDTLFQAPDGVGTHDAILSSYEYISTGLRQYNLDNTMDGFYIAPAFMDKLVVHITKNFMTLPNIKVPLILGIWGGKGQGKSFQCELVFAKMGINPIMMSAGELESGNAGEPAKLIRQRYREASDIIKKGKMCCLFINDLDAGAGRMGGTTQYTVNNQMVNATLMNIADNPTNVQLPGMYNKEENARVPIIVTGNDFSTLYAPLIRDGRMEKFYWAPTRDDRIGVCIGIFKTDNIPDEAVVKIVDTFPGQSIDFFGALRARVYDDEVRKWIAGVGVDGVGKKLVNSRDGPPTFEQPKMTVEKLLEYGFMLVKEQENVKRVQLAEQYMSEAALGDANADSIKSGSFYGKAAQQVNVPVPEGCTDRSATNFDPTARSDDGSCNYEL
>gnl_Aquco_v3.1_Aqcoe1G103200.1
MATAVSTAGAVNIAPLNLHNSSAGASLPSSTFLGTSLKIVNAGYSHPRISSGSFKVVAEVDEKKQTDKDRWKGLVSDISDDQQDITRGKGMVDSLFQAPSGAGTHDPIMSSYDYISTGLRQYSLDNTMDGFYIAPAFMDKLVVHITKNFLSLPNIKVPLILGIWGGKGQGKSFQCELVFAKMGINPIMMSAGELESGNAGEPAKLIRQRYREAADIIKKGKMCCLFINDLDAGAGRMGGTTQYTVNNQMVNATLMNIADNPTNVQLPGMYNKEENPRVPIIVTGNDFSTLYAPLIRDGRMEKFYWAPTREDRIGVCKGIFQTDHIDEKDIVKLVDTFPGQSIDFFGALRARVYDDEVRKWIASVGVETVGKKLVNSKEGPPTFEQPKMTIEKLLEYGTMLVQEQENVKRVQLADKYLSEAALGEANEDAIERGTFYGKAAQQVSFPVPEGCSDPSATNFDPTVRSDDGTCLY
>gnl_Arath_TAIR10_AT2G39730.1
MAAAVSTVGAINRAPLSLNGSGSGAVSAPASTFLGKKVVTVSRFAQSNKKSNGSFKVLAVKEDKQTDGDRWRGLAYDTSDDQQDITRGKGMVDSVFQAPMGTGTHHAVLSSYEYVSQGLRQYNLDNMMDGFYIAPAFMDKLVVHITKNFLTLPNIKVPLILGIWGGKGQGKSFQCELVMAKMGINPIMMSAGELESGNAGEPAKLIRQRYREAADLIKKGKMCCLFINDLDAGAGRMGGTTQYTVNNQMVNATLMNIADNPTNVQLPGMYNKEENARVPIICTGNDFSTLYAPLIRDGRMEKFYWAPTREDRIGVCKGIFRTDKIKDEDIVTLVDQFPGQSIDFFGALRARVYDDEVRKFVESLGVEKIGKRLVNSREGPPVFEQPEMTYEKLMEYGNMLVMEQENVKRVQLAETYLSQAALGDANADAIGRGTFYGKGAQQVNLPVPEGCTDPVAENFDPTARSDDGTCVYNF
>gnl_Betvu_v1.2_Bv2_025300_tzou.t1
MATAVSTVGAATRAPLSGSNAGASVPTSAFLGSSLKKHTSVRFPSASSKASSMTVKAADYSEEKQTKKDKWAGLAEDISDDQLDIRRGKGMVDTLFQAPMDAGTHVPVQSTFEYESQGLRKYNIDNMLGNFYIAPAFMDKLVVHVTKNYLNLPNIKVPLILGIWGGKGQGKSFQCELVFAKMGINPIMMSAGELESGNAGEPAKLIRQRYREAADIIAKGKMCALFINDLDAGAGRMGGTTQYTVNNQMVNATLMNIADNPTNVQLPGMYNKQDNARVPIIVTGNDFSTLYAPLIRDGRMEKFYWAPTREDRIGVCTGIFRTDNVPVEHVVKIVDSFPGQSIDFFGALRARVYDDEVRKWVSSVGIDAIGKKLVNSKDGPPVFEQPKMTLEKLLEYGNMLVQEQENVKRVQLADKYLNEAALGDANKDSIDSGAFFG
>gnl_Carpa_v0.4_evm.model.supercontig_1.437
MSDSAYKTFTYHHFLSSPHQKLTKQKLSLYSLSRYISAVPSLMAAAISTVGSVNGALLSLNGSGGGSAAAPSSAFMGSGLKKLTGRSTMNSGKVSSGSFKIVAAEDIDEEKQTSKDRWQGLAYDISDDQQDITRGKGMVDSLFQAPQDAGTHYAVMSSYEYLSTGLRTYDIDNNMGGLYIAPAFMDKLVVHITKNFMSLPSIKVPLILGIWGGKGQGKSFQCELVFAKMGINPIMMSAGELESGNAGEPAKLIRQRYREAADIIKKGKMCALFINDLDAGAGRLGGTTQYTVNNQMVNATLMNIADNPTNVQLPGMYNKQENPRVPIIVTGNDFSTLYAPLIRDGRMEKFYWAPTREDRIGVCKGIFRSDNVPDDDIVKLVDTFPGQSIDFFGALRARVYDDEVRKWISGVGVEGVGKKLVNSLEGPPTFEQPTMTIEKLLEYGNMLVQEQENVKRVQLADTYLKEAALGDANRDAMNTGKF
>gnl_Carpa_v0.4_evm.model.supercontig_228.3
MAAAAASAVSTLGPVVKLNGVVSGASVPTSAFFGNSSKKVNSKFSHQKICSKKFKVLASDYDEEKQTSKDRWAGLATDISDDQQDITRGKGMVDTLFQAPQDSGTHYAVMTSYDYISQGLRQYMDNSMDGFYIAPAFMDKVVVHITKNFMTLPNIKVPLILGIWGGKGQGKSFQCELVFAKLGINPIMMSAGELESGNAGEPAKLIRQRYREAADIISKGKMCCLFINDLDAGAGRLGGTTQYTVNNQMVNATLMNIADNPTNVQLPGMYNKQENPRVPIIVTGNDFSTLYAPLIRDGRMEKFYWAPTREDRIGVCTGIFRTDNVLKEDIVKLVDTFPGQSIDFFGAVRARVYDDEVRKWIAEVGVEKIGKRLVNSKEGPPTFEQPKMTLEKLTEYGSMLVQEQENVKRVQLADKYLKEAALGDANED
>gnl_Carpa_v0.4_evm.model.supercontig_81.100
MAATVSTIGPVNRTPLSLNSSGSGGSVPASAFFGSSLKKVNSRVTYPRLTSGSFKIVASEPETDEEKQTDKDRWKGLAYDISDDQQDITRGKGMVDSLFQAPMYSGTHYAVMSSYEYLSQGLRQYDFDNTKDGYYIAPAFMDKLVVHITKNFMSLPNIKVPLILGIWGGKGQGKSFQCELVFAKMGINPIMMSAGELESGNAGEPAKLIRQRYREAADIIAKGKMCCLFINDLDAGAGRLGGTTQYTVNNQMVNATLMNIADNPTNVQLPGMYNKQENARVPIIVTGNDFSTLYAPLIRDGRMEKFYWAPTREDRIGVCTGIFRSDNVPTEDIVKLVDTFPGQSIDFFGALRARVYDDEVRKWISGVGVEGIGKRLVNSKEGPPTFEQPKMTIEKLLEYGNMLVQEQENVKRVQLADKYLNEAALGDANADAMRTGNFYGNAAQQVNIPVPEGCTDPLAANFDPTARSDNGSCQYS
>gnl_Elagu_v2.0_p5_sc00069.V1.gene136
MSAGELESGNAGEPAKLIRQRYREAADIISKGKMCVLFINDLDAGAGRLGGTTQYTVNNQMVNATLMNIADNPTNVQLPGMYNKQENPRVPIIVTGNDFSTLYAPLIRDGRMEKFYWAPTREDRIGVCTGIFRTDNVPREHIVKLVDAFPGQSIDFFGALRARVYDDEVRKWIAEVGIEKVGKRLVNSREGPPTFEQPKMTLEKLMEYGNMLVKEQENVKRVQLADKYLSDAALGDANEDAIKTGSFYG
>gnl_Elagu_v2.0_p5_sc00084.V1.gene463
MVVTVSRYNLDNTVDGFYIAPAFMDKLVVHISKNFMKLPNIKVPLILGIWGGKGQGKSFQCELVFAKMGINPIMMSAGELESGNAGEPAKLIRQRYREAADMISKGKMCCLFINDLDAGAGRMGGTTQYTVNNQMVNATLMNIADNPTNVQLPGMYNKQENARVPIIVTGNDFSTLYAPLIRDGRMEKFYWAPTREDRIGVCQGIFRTDNVPKEHIVQLVDAFPGQSIDFFGALRARVYDDEVRKWLSEIGIDKVGKRLVNSREGPPEFEQPKMTLEKLMEYGNMLVKEQENVKRVQLADKYLSEAALGDANEDSIKTGNFYGQGAQQVHVPVPEGCTDPSATNYDPTARSDDGSCEYKVKA
>gnl_Eucgr_v2.0_Eucgr.J02030.1
MAAALSTVGTVNGKPLSFNNSSPAIASSAFLGNSLKKVSSRTTHPKPSSRSLRICAEIDEGKQTEKDKWKGLAYDTSDDQQDITRGKGMVDSLFQAPMGTGTHYAVLSSYEYLSTGLRQYMDNNMDGFYIAPAFMDKLVVHITKNFMTLPNIKVPLILGVWGGKGQGKSFQCELVFSKMGINPIMMSAGELESGNAGEPAKLIRQRYREAADIIKKGKMCCLFINDLDAGAGRMGGTTQYTVNNQMVNATLMNIADNPTNVQLPGMYNKEENPRVPIIVTGNDFSTLYAPLIRDGRMEKFYWAPTREDRIGVCTGIFRTDNITGEAIVKLVDCFPGQSIDFFGALRARVYDDEVRKWISGVGVDTIGKKLVNSKEGPPTFEQPKMTLEKLIEYGNMLVQEQENVKRVQLADKYLAEAALGDANQDAVDQGTFYGKAAQQVNVPVPEGCTDPAAANFDPTARSDNGSCQY
>gnl_Eucgr_v2.0_Eucgr.J01234.1
MATAVPTVGTVNRAPLNLNGSNTGASAPSSAFFGSSLKKMTQKLPKACSPSGGLGVRAMADDEEKQTDKDKWRGLAYDTSDDQQDITRGKGMVDSVFQAPMGTGTHYAVMSSYDYISTGLRQYDFDNTMGGFYIAPAFMDKLVVHITKNFMTLPNIKVPLILGIWGGKGQGKSFQCELVFAKMGINPIMMSAGELESGNAGEPAKLIRQRYREAADIIKKGKMCCLFINDLDAGAGRMGGTTQYTVNNQMVNATLMNIADNPTNVQLPGMYNKEENPRVPIIVTGNDFSTLYAPLIRDGRMEKFYWAPTREDRIGVCMGIFRTDNIAGEDVVKIVDAFPGQSIDFFGALRARVYDDEVRKWISGVGVETIGKKLVNSKEGPPTFEQPKMSVEKLLEYGNMLVQEQENVKRVQLADKYMSEAALGDANQDSINSGTFYGKAAQQVHVPVPEGCTDPNAANFDPTARSDDGSCLYTF
>gnl_Eucgr_v2.0_Eucgr.L03031.1
MSVLGSPPIVGLSVNKGLTSIQLNASCASPRNSGPSSPFLGRSFKKPSCKINRPKVLSRSPAVAEYDEEKQTSKDRWGGLVTDTSDDQQDITRGKGMVDTLFQAPMGTGTHYAVMSSYDYISAGLRQLAFDNTMDGFYIAPAFMDKVVVHITKNFLNLPNIKVPLILGIWGGKGQGKSFQCELVFAKMGINPIMMSAGELESGNAGEPAKLIRQRYREAVDIIRKGKMCCLFINDLDAGAGRLGGTTQYTVNNQMVNATLMNIADNPTNVQLPGMYNKEENPRVPIIVTGNDFSTLYAPLIRDGRMEKFYWSPTREDRIGVCTGIFRTDNVPKEDIVKLVDTFPGQSIDFFGAIRARVYDDEVRKWVAETGVENVGKRLVNSKEGPPTFEQPRMTLDKLLEYGNMLVQEQENVKRVQLSDKYLKEAALGDANEDAIKNGSFYERHNRLIFRFLKDALTHLLRVMIQLLEAMMEAVCTAFSVRGSRSRPLETLLHQNGLTLLHQESATGDPQL
>gnl_Eucgr_v2.0_Eucgr.B02310.1
MAATVSTVGTVNPLSLNSSSSGDSVPRSVFLGSSLKKVNSRFTSPKVSSGSFKVVAEVEEDKQTNKDKWKGLAFDTSDDQQDITRGKGMVDSLFQAPMGTGTHYAIMSSYDYISAGLRQYNLDNNMDGFYIAPAFMDKLVVHITKNFMTLPNIKVPLILGIWGGKGQGKSFQCELVFAKMGINPIMMSAGELESGNAGEPAKLIRQRYREAADIIKKGKMCCLFINDLDAGAGRLGGTTQYTVNNQMVNATLMNIADNPTNVQLPGMYNKEENPRVPIIVTGNDFSTLYAPLIRDGRMEKFYWAPTREDRIGVCKGIFRSDNIPDEDIVKLVDNFPGQSIDFFGALRARVYDDEVRKWISGVGVDSIGKKLVNSKEGPPTFEQPKMSLDKLLEYGNMLVQEQENVKRVQLADKYLSDAALGDANKDAMESGTFFS
>gnl_Eucgr_v2.0_Eucgr.K03065.1
MSVLGSPPIVGLSVNKGLTLIQLNASCASPRNSGPSSPFLGRSFKKPSCKINHPKVLSRSPAVAEYDEEKQTSKDRWGGLVTDTSDDQQDITRGKGMVDTLFQAPMGTGTHYAVMSSYDYLSAGLRQLAFDNTMDGFYIAPAFMDKVVVHITKNFLNLPNVKVPLILGIWGGKGQGKSFQCELVFAKMEINPIMMSAGELESGNAGEPAKLIRQRYREAVDIIRKGKMCCLFINDLDAGAGRLGGTTQYTVNNQMVNATLMNIADNPTNVQLPGMYNKEENPRVPIIVTGNDFSTLYAPLIRDGRMEKFYWSPTREDRIGVCTGIFRTDNVPKEDIVKLVDTFPGQSIDFFGAIRARVYDDEVRQWVAETGVENVGKRLVNSKEGPPTFEQPRMTLDKLLEYGNMLVQEQENVKRVQLSDKYLKEAALGDANEDAIKNGSFYG
>gnl_Manes_v6.1_Manes.09G095000.1
MASSLSTIGAVNRVPLNLNGAGAGPSVPSSAFFGSSLKKLNSKINNQKLLSGNFKVAAEYDEQKQTSKDRWGGLVTDSSDDQQDITRGKGMVDSLFQAPMGTGTHNPIMTSYDYISQGLRQYNLDNSMDGFYIAPAFMDKVVVHITKNFLNLPNIKVPLILGIWGGKGQGKSFQCELVFAKMGINPIVMSAGELESGNAGEPAKLIRQRYREAADIIKKKGKMCCLFINDLDAGAGRLGGTTQYTVNNQMVNATLMNIADNPTNVQLPGMYNKEENPRVPIIVTGNDFSTLYAPLIRDGRMEKFYWAPTREDRIGVCTGIFRTDDVPKEDIVKLVDTFPGQSIDFFGAVRSRVYDDEVKKWIATVGVENVGKKLVNSLEGPPTFDQPKMTLENLLEYGNMLVMEQENVKRVQLADKYLKEAALGDANEDETKNGSFYGKAAQQIKVPVPEGCTDPSAENFDPTARSDDGSCQYQF
>gnl_Manes_v6.1_Manes.10G027600.1
MAATISTVGAVNRAPLALNGTGAASSVPTSAFLGSSLKKVSTRFPTFKVSSGSFKVSAEYDEQKQTEGDRWGGLGTDQSDDQQDIARGKGMVDSLFQAPMGTGTHHAIMNSYEYLSAGLRQYNLDNNMDGFYIAPAFMDKLVVHITKNYMTLPNIKVPLILGIWGGKGQGKSFQCELVFAKMGINPIMMSAGELESGNAGEPAKLIRQRYREAADIIKKKGKMCCLFINDLDAGAGRLGGTTQYTVNNQMVNATLMNIADNPTNVQLPGMYNKEENPRVPIIVTGNDFSTLYAPLIRDGRMEKFYWAPTRDDRIGVCTGIFRTDGVPPEDIVKLVDTFPGQSIDFFGAVRARVYDDEVRKWVSGVGVETIGKKLVNSREGPPTFEQPKMNLDKLLEYGQMLVQEQENVKRVQLADKYLSEAALGEANQDSIDRGTFYGQAAQQVNIPVPEGCTDPGASNFDPTARSDDGSCTYKF
>gnl_Medtr_Mt4.0v1_Medtr3g068030.1
MAASVSTVGAVKTPMSLNGSVVAGPTVSNSAFFGTSLKKLTARLPNTKVSSGSFKVFAKEIDEGKQTDGDRWRGLAYDISDDQQDITRGKGMVDSVFQAPQDTGTHYAVMSSYEYLSTGLKQYNFDNTMDGFYIAPAFMDKLVVHITKNFLTLPNIKVPLILGVWGGKGQGKSFQAELVFAKMGINPIMMSAGELESGNAGEPAKLIRQRYREAADIIRKGKMCCLFINDLDAGAGRMGGTTQYTVNNQMVNATLMNIADNPTNVQLPGMYNKEDNARVPIIVTGNDFSTLYAPLIRDGRMEKFYWAPTREDRIGVCIGIFRHDNIAKDDIVKIVDTFPGQSIDFFGALRARVYDDEVRKWVSGVGIETIGKKLVNSKDGPPVFEQPKMTLEKLLEYGNMLVSEQENVKRVQLADKYLEGAALGDANQDAIKEGKF
>gnl_Medtr_Mt4.0v1_Medtr5g080450.1
MVASVSAVRAVSGTPLSLNSSGAVASVPSSSFFGTSLKKVTSRLPNTKVSSGRFKIVAAEINESKQTDKDRWRGLAYDTSDDQQDITRGKGMVDTVFQAPQDSGTHYAVMSSYEYISTGLRQYNLDNTMDGFYIAPAFMDKLVVHITKNFLTLPNIKVPLILGIWGGKGQGKSFQAELVFAKMGINPIMMSAGELESGNAGEPAKLIRQRYREASDIIRKGKMCCLFINDLDAGAGRMGGTTQYTVNNQMVNATLMNIADNPTNVQLPGMYNKEENARVPIIVTGNDFSTLYAPLIRDGRMEKFYWAPTREDRIGVCKGIFRHDNVPEEDVVKIVDTFPGQSIDFFGALRARVYDDEVRKWIAGVGIETIGKKLVNSKEGPPTFDQPKMSLEKLLEYGNMLVQEQENVKRVQLADKYLEGAALGDANQDAIKSGSFYGKAAQQVNIPIPEGCTDPNAKNFDPTARSDDGTCLYTFE
>gnl_Medtr_Mt4.0v1_Medtr4g021210.1
MATSVTIVGAINMAQLKLNGSSSGVPMTNSAFFGTSLKKARSAISSQKSLSGNFKVSAKIDYNEEKQTSKDRWAGLAYDTSDDQQDITRGKGKVDSVFQAPMDAGTHYAVMSSYDYISTGLRQYNMDNTVDGLYIAPAFMDKLVVHITKNFLNLPNIKIPLILGIWGGKGQGKSFQCELVFAKMGISPIMMSAGELESGNAGEPAKLIRQRYREASDIIRKGKMCCLFINDLDAGAGRMGGTTQYTVNNQMVNATLMNIADNPTNVQLPGMYNKEENARVPIIVTGNDFSTLYAPLIRDGRMEKFYWAPTRDDRVGVCQGIFRTDGVPKDDIVKIVDTFPGQSIDFFGALRARVYDDEVRNWISGIGVESIGKRLVNSKEGPPTFEQPKMTIDKLLEYGNMLVQEQENVKRVQLADKYLSEAALGDANDDAIKTGNFYGQGAQQVPLPVQEGCADPSAENYDPTARSDDGSCTYTF
>gnl_Mimgu_v2.0_Migut.F00758.1
MAAAVSTAAAVNRVPLNLSGSGVGVPSSSFLGSSLKKVNTHQTKYASGGSSFKVVAAIEDSKKQTDKDKWKGLTTDISDDQQDIARGKGMVDSLFQAPTGMGTHDAVLNSYDYISQGLKQYDFDNTMSGFYIAPAFMDKLMVHISKNFMKLPNIKVPLILGVWGGKGQGKSFQCELVFAKMGINPIMMSAGELESGNAGEPAKLIRQRYREAADIIKKGKMCCLFINDLDAGAGRMGGTTQYTVNNQMVNATLMNIADAPTNVQLPGMYNKEENPRVPIIVTGNDFSTLYAPLIRDGRMEKFYWAPTREDRIGVCLGIFRTDNIADEAVVRLVDTFPGQSIDFFGALRARVYDDEVRKWISEIGVDNIGKKLVNSRSGPPKFEQPKMTIEKLLEYGNMLVQEQDNVKRVQLAETYLKDAALGDANKDSIDSGAFYGQAAQQVNLPVPEGCTDPNAKNFDPTARSDDGTCVYPL
>gnl_Musac_v1_GSMUA_Achr2T16450_001
MAAAVSTIGAVNRVPLSLHGSSSGASIPSSVFLGSSLKKVNSVPSHGRVPTRTFKVLAADLDESKQTEKDRWAGLAYDVSDDQQDITRGKGLADSLFQAPTGDGTHEAVLSSYEYISQGLRQYNLDNTMDGFYIAPAFMDKLVVHISKNFMNLPNIKVPLILGIWGGKGQGKSFQCELVFAKMGINPIMMSAGELESGNAGEPAKLIRQRYREAAEIIKKGKMCCLFINDLDAGAGRLGGTTQYTVNNQMVNATLMNIADNPTNVQLPGMYNKQENPRVPIIVTGNDFSTLYAPLIRDGRMEKFYWAPTREDRIGVCAGIFRTDNVAKEDIVKLVDSFPGQSIDFFGAVRARVYDDEVRKWVAEIGVESVNKKLVNSLEGPPTFDQPKMSLAKLMEYGNMLVKEQENVKRVQLADKYLSEAALGDANEDAINTGQFYGKAAQQVGVPVPEGCTDPIATNFDPTARSDDGSCLYPV
>gnl_Musac_v1_GSMUA_Achr11T24320_001
MAAAVSTVGAVNRVPLSLHGSSSGAPVPSSAFFGSSLKKVNSGPSHGRNSTATFKVLAADLDESKQTSKDKWSGLAYDVSDDQQDITRGKGLVDSLFQAPMGDGTHIPVMTSYEYISQGLRQYNLDNTKDGFYIAPAFMDKLVVHITKNFMALPNIKVPLILGVWGGKGQGKSFQCELVFAKMGINPIMMSAGELESGNAGEPAKLIRQRYREAADIIKKGKMCCLFINDLDAGAGRLGGTTQYTVNNQMVNATLMNIADNPTNVQLPGMYNKQENPRVPIIVTGNDFSTLYAPLIRDGRMEKFYWAPTRDDRIGVCTGIFRTDNVPTEDIVKLVDSFPGQSIDFFGALRARVYDDEVRKWVGDIGVDKVGKKLVNSLEGPPTFEQPKMSLDTLMEYGNMLVKEQENVKRVQLADKYLSEAALGDANADAMKTGSFYQ
>gnl_Musac_v1_GSMUA_Achr10T00480_001
MAAAVSTVGAVNRVPLSLHGSSSGASVPSSAFFGSALKKANSGLSHGRVSTASFKVLAADLDESKQTSSDRWAGLASDVSDDQQDITRGKGLVDTLFQAPMGDGTHIPVMSSYEYISQGLRQYNFDNTMDGYYIAPAFMDKLVVHIAKNFMNLPNIKVPLILGIWGGKGQGKSFQCELVFAKMGINPIVMSAGELESGNAGEPAKLIRQRYREAADIIKKGKMCCLFINDLDAGAGRLGGTTQYTVNNQMVNATLMNIADNPTNVQLPGMYNKQENARVPIIVTGNDFSTLYAPLIRDGRMEKFYWAPTREDRIGVCLGIFRTDNVPMEDIVKLVDAFPGQSIDFFGALRARVYDDEVRKWVAEIGVEKVGKKLENVKRVQLADKYLSEAALGDANADAIKTGSFYG
>gnl_Nelnu_v1.0_NNU_011084-RA
MATAISTIGSVNRAPLNLHSSGAGTSVPNSAFFGSNLKKVSSGFTQPKVSSGSFKVVAEIDETKQTNKDKWRGLAYDISDDQQDITRGKGMVDSLFQAPQDAGTHYAVLSSYEYISQGLRQYNLDNNMDGFYIAPAFMDKLVVHITKNYMTLPNIKVPLILGIWGGKGQGKSFQCELVFAKMGINPIMMSAGELESGNAGEPAKLIRQRYREAADIIAKGKMCCLFINDLDAGAGRLGGTTQYTVNNQMVNATLMNIADNPTNVQLPGMYNKEENARVPIIVTGNDFSTLYAPLIRDGRMEKFYWAPTREDRIGVCTGIFRADNVPNDDIVKLVDTFPGQSIDFFGALRARVYDDEVRKWISGVGVESVGKKLVNSKEGPPTFEQPKMTLEKLLEYGNMLVQEQENVKRVQLADKYLSEAALGDANEDSIKRGTFYGKAAQQVNVPVPEGCTDPAAKNFDPTARSDNGTCLYEF
>gnl_Nelnu_v1.0_NNU_026614-RA
EDETLDSNPKTHLQCREASRFCTQFIPEEHAPSEAATCHRPISIVWPLGIRKLSHGISNGSSQESRLSTTLTNSASIIKPLLFVTLFPQTNPAVSVRSCSLGRLGSILPARRVSYDKMATAVPTVGAVNRAPLSLHSSGAGTSVPSSAFFGNSLKKVNSGFSQPKVSSGNFKVVAEVDETKQTNKDRWKGLIYDISDDQQDITRGKGMVDSLFQAPQDAGTHYAVMSSYEYISTGLRQYNLDNNMGGFYIAPAFMDKLVVHITKNFMTLPNIKVPLILGIWGGKGQGKSFQCELVFAKMGINPIMMSAGELESGNAGEPAKLIRQRYREAADIIAKGKMCCLFINDLDAGAGRLGGTTQYTVNNQMVNATLMNIADNPTNVQLPGMYNKEENARVPIIVTGNDFSTLYAPLIRDGRMEKFYWAPTREDRIGVCTGIFRTDNVPKDDIVKLVDTFPGQSIDFFGALRARVYDDEVRKWISGVGVESIGKKLVNSKEGPPTFEQPQMTLEKLLEYGNMLVQEQENVKRVQLADKYLSEAALGEANEDAIKRGTFYGQAAQQVNVPVPEGCTDPSAKNFDPTARSDDGSCLY
>gnl_Nelnu_v1.0_NNU_006657-RA
MASGSLYTISSVRQAPLRGRCRSAGRGLQRSPLHGVSLKRCCSDGGNNNRKASAFRIVAEVDEGKQTKTDRWRGLAFDMSDDQQDITRGKGVVDSLFQAPMGSGTHYAVMSSYDYVSTALRQFAMDNIKDGFYIAPAFMDKLVVHITKNFMTLPNVKVPLILGIWGGKGQGKSFQCELVFAKMGINPIMMSAGELESGNAGEPAKLVRQRYREAADIIAKGKMCCLFINDLDAGAGRLGGTTQYTVNNQMVNATLMNIADNPTNVQLPGMYNKEENARVPIIVTGNDFSTLYAPLIRDGRMEKFYWAPTRDDRIGVCTGIFRADNVPKDDIVKLVDTFPGQSIDFFGALRARVYDDEVRKWISEIGVDNIGKRLVNSKEGPPTFEKPAMTIEKLLEYGNMLVQEQENVKRVQLADKYLSDAALGDANRDSIDTGNFYGKAAQQVDFPVPEGCTDPVAGNFDPTARSDDGSCLYQF
>gnl_Orysa_v7.0_LOC_Os11g47970.1
MGEFCGEERLRSRSKSCYAVDRPAEIAPRVQNPIFSVWPVEDLEADPQGRASTPTNFLGKKLKKQVTSAVNYHGKSSNINRFKVMAKELDEGKQTDQDRWKGLAYDISDDQQDITRGKGFVDSLFQAPTGDGTHEAVLSSYEYLSQGLRTYDFDNTMGGFYIAPAFMDKLVVHISKNFMTLPNIKVPLILGIWGGKGQGKSFQCELVFAKMGINPIMMSAGELESGNAGEPAKLIRQRYREAADIIKKGKMCCLFINDLDAGAGRMGGTTQYTVNNQMVNATLMNIADNPTNVQLPGMYNKEDNPRVPIIVTGNDFSTLYAPLIRDGRMEKFYWAPTRDDRVGVCKGIFRTDNVPDEDIVKIVDSFPGQSIDFFGALRARVYDDEVRKWVSDTGVENIGKRLVNSREGPPEFEQPKMTIEKLMEYGYMLVKEQENVKRVQLAEQYLSEAALGDANSDAMKTGSFYG
>gnl_Phavu_v2.1_Phvul.010G016000.1
MAASVPTVGAVNMAQLKLNGSSRGVTSSAFFGTCLKKISSVNSSQKSVCGNFKVSAQIEYDEEKQTSKDRWGGLAYDTSDDQQDITRGKGMVDTLFQAPMESGTHYAVMSSYDYISAGLRQYNLDNTMDGFYIAPAFMDKIVVHITKNFLSLPNIKVPLILGIWGGKGQGKSFQCELVFAKMGINPIMMSAGELESGNAGEPAKLIRQRYREAADIIRKGKMCCLFINDLDAGAGRLGGTTQYTVNNQMVNATLMNIADNPTNVQLPGMYNKEENPRVPIIVTGNDFSTLYAPLIRDGRMEKFYWAPTRDDRIGVCQGIFRTDGIPKEDIIKLVDTFPGQSIDFFGALRARVYDDEVRKWISGVGVENVGKKLVNSKEGPPTFEQPQMSLSKLLEYGNMLVQEQENVKRVQLADKYLSEAALGDANEDAMNTGNFYGQAAQQVHVPVPEGCTDPAAENYDPTARSDDGSCTYTL
>gnl_Phavu_v2.1_Phvul.008G192400.1
MAASVSTVGAVNGAPLSLNSSGAGASVPSSAFFGSSLKKVTVSRVPNTKISSRSFKIVAAKEIDENLQTDKDRWRGLATDISDDQQDITRGKGMVDPLFQAPMNTGTHNAIMSSYEYISTGLKQYDLDNDVDGLYIAPAFMDKLVVHITKNFMTLPNIKVPLILGIWGGKGQGKSFQCELVFAKMGINPIMMSAGELESGNAGEPAKLIRQRYREASDIIRKGKMCCLFINDLDAGAGRLGGTTQYTVNNQMVNATLMNIADNPTNVQLPGMYNKEDNARVPIIVTGNDFSTLYAPLIRDGRMEKFYWAPTREDRIGVCKGIFRTDDVPQEDIVKLVDNFPGQSIDFFGALRARVYDDEVRKWISGVGVDLIGKRLVNSKEGPPTFDQPKMTLNKLLEYGNMLVQEQENVKRVQLADKYLNEAALGDANQDSINRGTFYGKAAQQVNVPVPEGCTDPNASNFDPTARSDDGTCLYTP
>gnl_Phavu_v2.1_Phvul.001G234300.4
MAASLSTVGAVNRTLLNLNGSGGGASGPSSAFFGTSLKKVISSRVPNSKLTSGSFKIVAADKEIEETQQTEGDRWRGLAYDVSDDQQDITRGKGLVDSLFQAPMDAGTHYAVMSSHEYLSAGLRQYDFDNMKDGFYIAPAFLDKLVVHIAKNFMTLPNIKVPLILGVWGGKGQGKSFQCELVFAKMGINPIMMSAGELESGNAGEPAKLIRQRYREASDLIKKGKMCVLFINDLDAGAGRLGGTTQYTVNNQMVNATLMNIADNPTNVQLPGMYNKEDNARVPIIVTGNDFSTLYAPLIRDGRMEKFYWAPTREDRIGVCKGIFRTDGVPEKDIVELVDKHPGQSIDFFGALRARVYDDEVRKWISGVGVDSVGKKLVNSKEGPPTFDQPKMTLDKLLLYASMLVQEQENVKRVQLADQYLNEAALGNANEDAIKSGSFFK
>gnl_Phypa_v3.3_Pp3c22_12960V3.1
MATTLAVMQIIPAAQVQCSGEFPLGFVSRVKSTVPSSAFFGCKSKVSANGTLGIANGKSRVVAEAESSKTKVDRWAGLGNDISDDQQDIQRGKGMVDALFQGAQGLGTQNAIMSSWGYVSQGQRTYSMDNIKDGLYIAPAFMDKLVIHIAKNFMNLPGIKVPLILGIWGGKGQGKSFQCELVMSKLGINPIVMSAGELESGNAGEPAKLIRQRYREAADVIKKGKMCALFINDLDAGTGRMGGTTQYTVNNQMVNATLMNIADNPTNVQLPSIYNKETIPRVPIIVTGNDFPTLYAPLIRDGRMEKFYWAPTREDRIGVCKGIFRLDNVHDYDVAKLVDQFPGQSIDFFGALRARVYDDEVRKWIAKVGIENIGRNLVNSKDGPPTFQKPAMTIDKLMEYGNLLVQEQQNVKRVQLADKYLSSDALVDANADAIQQGTFYGSSA
>gnl_Phypa_v3.3_Pp3c9_5310V3.1
MATSVAAMQSVSVAQVNTVGSAVVGKSTLPNSAFLGCKSKVSANVTLGVAKGKSRVVCEAEGEKKKKVDRWAGLGNDISDDQQDIQRGKGMVDALFQGAVGLGTQVVTMSSWDYVSTGQRTYNFDNMKDGLYIAPAFMDKLIIHIAKNFMNLPGIKVPLILGIWGGKGQGKSFQCELVMAKLGINPIVMSAGELESGNAGEPAKLIRQRYREAADVIKKGKMCALFINDLDAGAGRMGGTTQYTVNNQMVNATLMNIADSPTNVQLPGVYNKEEIPRVPIIVTGNDFSTLYAPLIRDGRMEKFYWAPTREDRIGVCKGIFRLDNVSDDNVTKLVDQFPGQSIDFFGALRARVYDDEVRKWIAGTGVENIGKNLVNSKNGPPTFEKPAMTIEKLMEYGEMLVQEQQNVKRVQLAEQYLSSAALGDANADAIKQGTFYAGGQAPASQ
>gnl_Phypa_v3.3_Pp3c9_5280V3.1
MASSCAVMQSIAVAKVQASVSAQATSKSTLPSSALFGCSSKVSVNVTLGVAKGKSRVVCEAEGEKKKVDRWAGLGNDISDDQQDIQRGKGMVDALFQGATGLGTQVVTMSSWDYVSTAQRTYNFDNTSDGLYIAPAFMDKLVIHVCKNFMNLPGIKVPLILGVWGGKGQGKSFQSELVMKKLGINPIMMSAGELESGNAGEPAKLIRQRYREAAAIIQKGKMCCLFINDLDAGAGRMGGTTQYTVNNQMVNATLMNIADSPTNVQLPGVYNKEEIPRVPIIVTGNDFSTLYAPLIRDGRMEKFYWAPTREDRIGVCKGIFRLDNISDDNVTKMVDMFPGQSIDFFGALRARVYDDEVRNWISATGVENLGKNLVNSKDGPPEFKKPAMTIEKLMEYGQMLVQEQQNVKRVQLAEQYLNSAALGDANADAIKQGKF
>gnl_Phypa_v3.3_Pp3c15_12410V3.1
MATSVAAMQSVSVAQMDTKVSTVATKSAVRSSAFLGSMSRVSANVTLGVASSKSRVVCEAEKTGEPPKKVDRWAGLGNDISDDQQDIQRGKGMVDALFQGAVGLGTQVVTMSSWDYVSTGQRTYNFDNMKDGLYIAPAFMDKLIIHIAKNFMNLPGIKVPLILGVWGGKGQGKSFQCELVMSKLGINPIVMSAGELESGNAGEPAKLIRQRYREAADVIKKGKMCALFINDLDAGAGRMGGTTQYTVNNQMVNATLMNIADSPTNVQLPGVYNKEEIPRVPIIVTGNDFSTLYAPLIRDGRMEKFYWAPTREDRIGVCKGIFRLDNVSDDNVTKLVDSFPGQSIDFFGALRARVYDDEVRKWISATGVDNIGKKLVNSKDGPPTFEKPAMTIEKLMEYGNMLVQEQQNVKRVQLADQYLSSAALGDANADAISQGTFYGGGQAAASE
>gnl_Phypa_v3.3_Pp3c13_13170V3.1
MATSVTALQSASVAQVNSGVAPSTVGKSAVPSSAFLGCKSKVPASAALGLAKGKSRVVAEAESSKKVDRWAGLGTDISDDQQDIQRGKGLVDALFQGPQGMGTQNAVLSSWDYISQGQRTYSMDNIKDGLYIAPAFMDKLVIHIAKNFMDLPGIKVPLILGIWGGKGQGKSFQCELVMSKLGINPIVMSAGELESGNAGEPAKLIRQRYREAADIIKKGKMCALFINDLDAGAGRMGGTTQYTVNNQMVNATLMNIADNPTNVQLPGVYNKETIPRVPIIVTGNDFSTLYAPLIRDGRMEKFYWAPTREDRIGVCKGIFRLDNVHDDDVVKLVDKFPGQSIDFFGALRARVYDDEVRKWIGKVGIENIGRNLVNSKDGPPTFQKPAMTIEKLMEYGDMLVQEQQNVKRVQLAEEYLSSDALGDANADAIKQGTFYGGNAAQHMDLKVPEGCTDPNAENFDPTARSDDGTCVYDFKNL
>gnl_Poptr_v3.0_Potri.010G200500.1
MAATISTVGAVNTAPLALNGSGAGSTVPNSAFFGNSLKKVSSSRFTNSKISPGSFKVVAEYDEKKQTDKDRWGGLVTDMSDDQQDISRGKGMVDSLFQAPQGTGTHNPVLNSYEYLSQGLRTYNLDNNMDGFYIAPAFMDKLVVHISKNFMSLPNIKVPLILGVWGGKGQGKSFQCELVFAKMGINPIMMSAGELESGNAGEPAKLIRQRYREAADIIKKKGKMCCLFINDLDAGAGRLGGTTQYTVNNQMVNATLMNIADNPTNVQLPGMYNKEENPRVPIIVTGNDFSTLYAPLIRDGRMEKFYWAPTRDDRIGVCIGIFKSDKIPKEDIVKLVDTFPGQSIDFFGALRARVYDDEVRKWVSGVGVDSIGKKLVNSREGPPTFEQPKMTIEKLLEYGNMLVQEQENVKRVQLADKYLSEASLGEANQDSIDRGTFYGQAAQQVKVPVAEGCTDPNAANFDPTARSDDGSCTYKF
>gnl_Poptr_v3.0_Potri.008G058500.1
MAATISTVGAVNRAPLALNGSGAGSTVPTSAFFGNSLKKVSSSRFTNSKISSGSFKVVAEEYDEEKQTEKDRWGGLVTDMSDDQQDITRGKGMVDSLFQAPQGTGTHNPVLSSYEYLSQGLRTYNLDNMMDGFYIAPAFMDKIVVHISKNFMSLPNIKVPLILGIWGGKGQGKSFQCELVFAKMGISPIMMSAGELESGNAGEPAKLIRQRYREAADIIKKKGKMCCLFINDLDAGAGRLGGTTQYTVNNQMVNATLMNIADNPTNVQLPGMYNKEDNPRVPVIVTGNDFSTLYAPLIRDGRMEKFYWAPTREDRIGVCIGIFKTDNVPEDDIVKLVDTFPGQSIDFFGALRARVYDDEVRKWVSGVGVESIGKKLVNSREGPPTFEQPPMTVEKLFEYGNMLVKEQENVKRVQLADKYLSDAALGEANQDAIERGTFYGQAAQQVKVPIPEGCTDPNAANFDPTARSDDGSCSY
>gnl_Prupe_v2.1_Prupe.2G238800.1
MATAVSTIGAVNRAPLSLNGSSSSASVPSSTFLGSSLKKVNSRFTNSKVSSGSFRIVAEVDEDKQTDKDKWRGLAYDTSDDQQDITRGKGMVDSLFQAPQDAGTHFAVMSSYEYISTGLRQYNLDNNMDGFYIAPAFMDKLVVHITKNFMTLPNIKVPLILGIWGGKGQGKSFQCELVFAKMGISPIMMSAGELESGNAGEPAKLIRQRYREAADIIRKGKMCALFINDLDAGAGRLGGTTQYTVNNQMVNATLMNIADNPTNVQLPGMYNKEENPRVPIIVTGNDFSTLYAPLIRDGRMEKFYWAPTREDRIGVCIGIFRSDNVAKEDIVKLVDTFPGQSIDFFGALRARVYDDEVRKWITGVGVDGVGKRLVNSKEGPPTFEQPKMTIEKLLEYGNMLVQEQENVKRVQLADKYLSEAALGDANSDAIDSGTFYGKAAQQVNVPVPEGCTDRTAENFDPTARSDDGSCLYTF
>gnl_Prupe_v2.1_Prupe.6G070800.1
MAATVSSVGTVNRTPMSLNSSGSGSSIPSSAFLGSSLKKVSSRVPYQKIVSAGKLKITAEIGDEEKQTKEDRWRGLAYDISDDQQDITRGKGLVDSIFQAPQGSGTHYAVMSSYEYISTGLREYNYDNTMDGFYIAPAFMDKLVVHITKNFMSLPNIKVPLILGIWGGKGQGKSFQCELVFAKMGITPIMMSAGELESGNAGEPAKLIRQRYREAADIIRKGKMCALFINDLDAGAGRMGGTTQYTVNNQMVNATLMNIADNPTNVQLPGMYNKEDNPRVPIIVTGNDFSTLYAPLIRDGRMEKFYWAPTREDRIGVCTGIFKPDNVSADDVVKIVDTFPGQSIDFFGALRARVYDDEVRKWVSGVGVDGIGKKLVNSKEGPPTFEQPKMTVEKLLHYGQMLVQEQDNVKRVQLADKYLSDAALGDANQDAIKRGEFYGKAAQQIKVPVPEGCTDPSAANFDPTARSDNGSCQYE
>gnl_Prupe_v2.1_Prupe.6G260200.1
MAASISGIIAAVNRAPLKLNGSGAATSYPSSAFLGNSLKKATSKITHLKISSRNFKVSAEYDEEKQTSKDRWGGLAFDTSDDQQDITRGKGMVDTLFQAPMGSGTHYAVMSSYDYISTGLRQLDNIMDGYYIAPAFMDKLVVHITKNFLNLPNIKVPLILGVWGGKGQGKSFQCELVFAKMGINPIMMSAGELESGNAGEPAKLIRQRYREAADIISKGKMCCLFINDLDAGAGRLGGTTQYTVNNQMVNATLMNIADNPTNVQLPGMYNKQENPRVPIIVTGNDFSTLYAPLIRDGRMEKFYWAPTREDCIGVCTGIFRADNVPSDDIVKLVDTFPGQSIDFFGAIRARVYDDEVRKWVASVGVESIGKRLVNSKEGPPTFNQPKMTLAKLLEYGNLLVQEQDNVKRVQLSEKYLKEAALGDANDDAIKSGNFYGKAAQLVNLPVPEGCTDPSAANYDPTARSDNGSCLYQF
>gnl_Selmo_v1.0_79425
QVDESSQSKTDRWQGLGTDTSDDQQDITRGKGMVDSLYQGPQGGGTQTAVMSSLEYLNTAQRVYSMDNTIDGLYIAPAFMDKLVIHISKNFMALPNIKVPLILGVWGGKGQGKSFQCELVFSKLGINPIAMSAGELESGNAGEPAKLIRQRYREAADIIKKKGQMCVLFINDLDAGAGRMGGTTQYTVNNQMVNATLMNIADNPTNVQLPGIYTKEELPRVPIIVTGNDFSTLYAPLIRDGRMEKFYWAPTREDRIGVCKGIFRSDEVPDEDIVKLVDTFPGQSIDFFGALRARVYDDEVRKWITQVGVENIGPKLVNSKDGPPTFPKPPMTIDKLLEYGNMLVKEQENVKRYHLADKYMKGSSLGDANEDEREKDTFYGKAAQQINLPVPEGCTDPNAANFDPTARSDDGTCEYDFSAEASKPKISVADKSNIYGNYLFFLILCWTSVYY
>gnl_Selmo_v1.0_268623
MASSLQAVPVAQAVSLPAQKSSSKVACLNSQFLGLNLKRKNAFQASLSHAIGHSRVVCESSSTEDETKQSAKDRWGGLATDISDDQQDITRGKGMVDTLYQGAIGMGTQNAIMSSYEYISTAQRNFAFDNTKDGFYIAPAFMEKLMIHIAKNFMSLPNIKVPLILGIWGGKGQGKSFQCELVFSKLGVNPIMMSAGELESGNAGEPAKLIRQRYREAADIIKKKGKMCCLFINDLDAGAGRMGGTTQYTVNNQMVNATLMNIADNPTNVQLPGIYNKEEIPRVPIIVTGNDFSTLYAPLIRDGRMEKYYWAPTREDRIGVCKGIFRTDGISDDDMVRLVDAFPGQSIDFFGALRARVYDDEVRKWIESTGVENIGSKLVNSRDGPPTFAKPAMTINKLMSYGYMLVKEQENVKRVQLAEKYMSEAALGDANEDAIKQGTF
>gnl_Solly_v2.4_Solyc09g011080.2.1
MATSISTIGAVNKLSLNNSVVGTSVPPTAFFGKTLKKVNNKVSSTNISNKNLRLVAQEKEIDEKKQTDGDRWKGLVNDVSDDQQDIARGKGLVDSLFQAPTGTGTHHAIMNSYEYLSQGLRQYNLDNKLDGFYIAPAFMDKLVVHITKNFLTLPNIKVPLILGVWGGKGQGKSFQCELVFRKMGINPIMMSAGELESGNAGEPAKLIRQRYREAAEIIRKGNMCCLFINDLDAGAGRMGGTTQYTVNNQMVNATLMNIADNPTNVQLPGMYNKQENARVPIIVTGNDFSTLYAPLIRDGRMEKFYWAPTREDRIGVCKGIFRTDRVPDDDIVKIVDSFPGQSIDFFGALRARVYDDEVRKWIGSTGIEQIGEKLLNSRDGPPTFEQPKMTIDKLLEYGNMLVQEQENVKRVQLADKYLKEAALGDANADSINNGSFFAS
>gnl_Solly_v2.4_Solyc10g086580.1.1
MAASVSTIGAASKAPLSLNNSVAGTSVPSTAFFGKSLKKVYAKGVSGPKVSNRNLRIVAQEVDETKEDRWKGLYDNTSDDQQDIARGKGLVDSLFQAPTGTGTHHAIMNSYEYVSQALKTYQLDNKLDGFYIAPAFMDKLVVHITKNFLTLPNIKVPLILGVWGGKGQGKSFQCELVFRKMGINPIMMSAGELESGNAGEPAKLIRQRYREAAEIIRKGNMCCLFINDLDAGAGRMGGTTQYTVNNQMVNATLMNIADNPTNVQLPGMYNKQENARVPIIVTGNDFSTLYAPLIRDGRMEKFYWAPTREDRIGVCKGIFRTDNVPEEAVVKIVDSFPGQSIDFFGALRARVYDDEVRKWVSGTGIELIGEKLLNSRDGPPTFEQPKMTLEKLLEYGNMLVQEQENVKRVQLAETYLKEAALGDANLKSRLNNEEAKKARHVNFQE
>gnl_Sorbi_v3.1_Sobic.005G231600.1
MAAAFSSTSVVVAVPVTTSTAANSFLGSNNNNKQKLTVSSIRKKKQHQQGGRGLIIIRAMAAVNKQEVDETKQTEQDRWRGLAYDTSDDQQDITRGKGMIDSLFQAPMGDGTHVAVLSSYDYISQGLRQYNTMDGYYIAPAFMDKLVLHIAKNFMTLPNIKVPLILGIWGGKGQGKSFQCELVFAKMGINPIVMSAGELESGNAGEPAKLIRQRYREAADLISKGKMSCLFINDLDAGAGRMGGTTQYTVNNQMVNATLMNIADNPTNVQLPGMYSKVDNPRVPIIVTGNDFSTLYAPLIRDGRMDKFYWAPTRDDRIGVCKGIFRTDGVPDEHVVQLVDAFPGQSIDFFGALRARVYDDEVRRWVAETGVENIARRLVNSKEAPPTFEQPRMTLDKLMEYGRMLEEEQENVKRVQLADKYLTEAALGDANDFYGKAAQQVHVPVPVPEGCTDPRAGNFDPVARSDDGSCVYN
>gnl_Sorbi_v3.1_Sobic.005G231500.1
MAAAFSSTVGAPASTPSRSSFLGKKLSKQQVSAAAAVNYYHGKSSSSAAANVNRFKVMAAKEVDETKQSDQDRWKGLAYDVSDDQQDITRGKGMIDSLFQAPMGDGTHVAVLSSYDYISQGQKTYSFDNMMDGFYISKSFMDKLVVHLSKNFMSLPNIKVPLILGIWGGKGQGKSFQCELVFSKMGIIPIMMSAGELESGNAGEPAKLIRQRYREAADLISKGKMSCLFINDLDAGAGRMGGTTQYTVNNQMVNATLMNIADNPTNVQLPGMYNKVDNARVPIIVTGNDFSTLYAPLIRDGRMEKFYWAPTREDRIGVCKGIFRTDGVDEEHVVQLVDTFPGQSIDFFGALRARVYDDEVRRWVAETGVENIAKKLVNSKEGPPTFEQPKMTIEKLLEYGHMLVAEQENVKRVQLADKYLNEAALGAANEDAMKTGNFFK
>gnl_Spipo_v2_Spipo22G0039000
MVGGQPVVHRSGSGAAPASSAFFGAGLKKTNSGFSHGRISTTTVRAMAGDLDEDKQTSGDRWGGLYYDTSDDQQDITRGKGLVDSLFQAPTGQGTHDAVLSSYEYLSQGLKELNMDNTMGDFYIARAFMDKLVVHIVKNYLNLPSIKVPLILGIWGGKGQGKSFQCELVFAKLGINPIMMSAGELESGNAGEPAKLIRQRYREAADIIKKGKMCALFINDLDAGAGRMGGTTQYTVNNQMVNATLMNIADNPTNVQLPGMYNKQENARVPIVVTGNDFSTLYAPLIRDGRMEKFYWAPTRDDRIGVCSGIFKTDNVPREAVVKLVDTFPGQSIDFFGALRARVYDDEVRKWIVDIGIENVGKKLVNSRDGPPTFEKPTMTLEKLLEYGNMLVKEQENVKRVQLADKYLSEAALGDANADAIKSGSFYGKAAQQVNIPVPEGCTDPTAENFDPTARSDDGSCLYTL
>gnl_Spipo_v2_Spipo23G0013400
MAAAVSPVGAVNSVRPSLRSSGSGPSAPASSFFGASLKKGSSPANHGRISTGSFRVMAADLDESKQTSGDRWGGLYYDMSDDQQDITRGKGLVDSLFQAPTGQGTHDAVLSSYEYISQGLKELNLDNTMDGFYIAPAFMDKLTVHITKNFLNLPSIKVPLILGIWGGKGQGKSFQCELVFAKLGINPIMMSAGELESGNAGEPAKLIRQRYREAADIIKKGKMCALFINDLDAGAGRMGGTTQYTVNNQMVNATLMNIADNPTNVQLPGMYNKQENARVPIIVTGNDFSTLYAPLIRDGRMEKFYWAPTRDDRIGVCTGIFRADNVPREDIIKLVDTFPGQSIDFFGALRARVYDDEVRKWIVDIGIENVGKRLVNSREGPPTFQQPKMTLEKLLEYGSMLVKEQENVKRVQLADKYLSEAALGDANADAMKTGAFYS
>gnl_Stras_v2.0_SGA_v2.0_scaffold221T42700
MAGAVSTVGAVTRVPLNSGVSVAPPSSFLGSRLKLNASTYMPKFNSGNFRVAAEIDDKKQTDSDRWKGLVTDISDDQQDITRGKGMTDTLFQAPTGSNLATHDAILSSYEYLSQGLRQYEFDNTMGGFYIAPAFMDKLVVHISKNFMTLPNIKVPLILGIWGGKGQGKSFQCELVFAKMGINPIMMSAGELESGNAGEPAKLIRQRYREAADIIKKGKMCCLFINDLDAGAGRMGGTTQYTVNNQMVNATLMNIADNPTNVQLPGMYNKQENPRVPIIVTGNDFSTLYAPLIRDGRMEKFYWAPTREDRIGVCKGIFRTDSVPEEAVVKLVDTFPGQSIDFFGALRARVYDDEVRKWITGVGVEKIGSKLVNSREGPPTFEQPKMTLEKLLEYGFMLVQEQENVKRVQLADQYLKDAALGDANKDSIERGTFYG
>gnl_Stras_v2.0_SGA_v2.0_scaffold221T42695
MAAAVSTIGAVNRVPAVPLNLNESGAGPAFPTSSFLGAGLKKPVQRPTASSSTSGNFFRVAAEIDEKKQTDRWKGLVTDISDDQQDITRGKGMTDTLFQAPTGSTLGTHDAVLSSYEYISHGLRQYEFDNTMGGLYIAPAFMDKLIVHISKNFMTLPNIKVPLILGIWGGKGQGKTFQCELVFAKMGINPIMMSAGELESGNAGEPAKLIRQRYREAADIIKKGKMCCLFINDLDAGAGRMGGTTQYTVNNQMVNATLMNIADNPTNVQLPGMYNKQVNPRVPIIVTGNDFSTLYAPLIRDGRMEKFYWAPTREDRIGVCRGIFRTDSLPDAAVVKLVDTFPGQSIDFFGALRARVYDDEVRKWIGGVGVEKIGRKLVNSREGPPIFEQPKMTLEKLLEYGFMLVQEQENVKRVQLADKYLKDAALGEANKDAIERGTFFG
>gnl_Theca_v1.1_Thecc1EG021880t1
MATVVSAVGAVNGVPVLCFFPPYFAFLSSHYRSISRLCRPFNCLFYSFYRLSNFWVLLQLGEQNGKRMNLQTVNSFLKDMKSVVLLQSCGAVVKKRASLLQWNLNGSKPAAASLPSSAFLGNTLKKVTSKISHRKVSPKNFKVVAEYDESKKTSKDRWKGLAYDESDDQQDITRGKGMVDTLFQAPMGTGTHHAIMSSYDYISQGLRMYNLDNTMDGFYIAPAFMDKVVVHITKNFLSLPNIKVPLILGIWGGKGQGKSFQCELVFAKMGINSIMMSAGELESGNAGEPAKLIRQRYREAADIIRKGKMCCLFINDLDAGAGRMGGTTQYTVNNQMVNATLMNIADNPTNVQLPGMYNKEENPRVPIIVTGNDFSTLYAPLIRDGRMEKFYWAPTREDRIGVCSGIFKTDRVPHEDSVKLVDTFPGQSIDFFSALRARVYDDEVREWVSEVGVQNVGKRLVNSKEGPPTFEQPKMTLEKLLEYGNMLVQEQENVKRVQLADKYLKEAALGEANDDAIKNESFYGKAARQVNLPVPEGCTDPSATNFDPTARSDDGSCVYS
>gnl_Theca_v1.1_Thecc1EG042729t2
MAAAVSTIGAVNRAPLSLNGSGAGAAVPSSAFLGSSLKKVSSRFSNSKLPSVSFKVVASTESTDEEKQTDKDKWRGLAYDESDDQQDITRGKGMVDSLFQAPMNDGTHYAVMSSYEYLSQGLRTYNLDNNVDGFYIAPAFMDKLVVHISKNFMTLPNIKVPLILGIWGGKGQGKSFQCELVFAKMGINPIMMSAGELESGNAGEPAKLIRQRYREAADIIRKGKMCCLFINDLDAGAGRLGGTTQYTVNNQMVNATLMNIADNPTNVQLPGMYNKEENPRVPIIVTGNDFSTLYAPLIRDGRMEKFYWAPTRDDRIGVCKGIFRTDNVPDDDIVKLVDTFPGQSIDFFGALRARVYDDEVRKWVSEVGVDTVGKKLVNSREGPPTFEQPKMTIEKLLEYGNMLVAEQENVKRVQLADKYLSEAALGDANEDSIKRGTFYGKAAQQIGVPVPEGCTDPGADNFDPTARSDDGSCTYK
>gnl_Utrgi_v4.1_Scf00060.g6184.t1
MGISCPDNCFLVFRSIKERRSRDNERSESNGWCWAAPSLQMWASDKRLGPPYLFVKQGPLHVLNWIWPKSVQYPFNPYCVATLRSTVISTTNLAFLLLHLPTGSDNPIPDRMPTAVSTIGVVNWVALKQNGSGLVALRSPSSFLGSSLRNLSFGCAPKSASGGFRVVAEAVPEGDEDKQTDTDRWKGLVTDISDDQQDIGRGYGMVDSIFQGPTGTGTHDAILSSYEYISQGLREYKMDNMMSGYYIAPAFLDKLVVHISKNYMSLPNIKVDVPLILGIWGGKGQGKSFQCELVFSKMGINPIMMSAGELESGNAGEPAKLIRQRYREAADIIKKGKMCCLFINDLDAGAGRLGGTTQYTVNNQMVNATLMNIADNPTNVQLPGMYNKEENPRVPIIVTGNDFSTLYAPLIRDGRMEKFYWAPTREDRIGVCTGIFRSDNIPESAIITLVDTFPGQSIDFFGALRARVYDDEVRKWVAEVGVDSIGKKLVNSREGPPTFNQPQMTLEKLLEYGNMLVQEQENVKRVQLADQYLSEAALGDANKDAIERGTFYGKAAQQVQVPVPEGCTDPVAANFDPTARSDDGSCLYRFE
>gnl_Utrgi_v4.1_Scf00036.g4323.t1
MFNSFSTRVRSDPRLCGYYSRRYPSLISPGYISRFLVSLLAQGKVMATAVSSLGAVNRLPVRLNGTAALPSSSFLTGVGLKKVCSSSNASKVSSGCFRIVAAKEIDEDTQTEKDRWGGLAKDISDDQQDITRGKGMVDTLFQAPDGMGTHDAVLSSYDYISQGLRVYIDNMMGDYYIAPAFLDKLVIHIAKNFMTLPNIKVPLILGIWGGKGQGKSFQCELAFAKMGITPIMMSAGELESGNAGEPAKLIRQRYREAADIIKKKGKMCCLFINDLDAGAGRLGGTTQYTVNNQMVNATLMNIADNPTNVQLPGMYNKEENPRVPIIVTGNDFSTLYAPLIRDGRMEKFYWAPTREDRIGVCKGIFKKDDVAESAIVTLVDNFPGQSIDFFGALRARVYDDEVRKWVTGVGVENIGKKLVNSREGPPTFEQPKMTLAKLLEYGNMLVQEQENVKRVQLAETYLKDAALGDANKDAIERGTFFEG
>gnl_Utrgi_v4.1_Scf00390.g16811.t1
MSNAVSAIGVVNGVPLKQRGSGLVALRAQSSLLGGGLGSLRFVHAPKGSAGGLRVVAEAVPDGDEDKQTETDRWKGLVTDISDDQQDIGRGYGMVDSIFQGPTGMGTHDAILSSYEYISQGLRTYQMENIMGGYYIAPAFMDKLVVHLSKNYMTLPNIKVPLILGIWGGKGQGKSFQCELVFAKMGINPIMMSAGELESGNAGEPAKLIRQRYREAADIIKKGKMCCLFINDLDAGAGRMGGTTQYTVNNQMVNATLMNIADNPTNVQLPGMYNKEENPKVPIIVTGNDFSTLYAPLIRDGRMEKFYWAPTREDRIGVCTGIFRSDNVPESAIVTLVDTFPGQSIDFFGALRARVYDDEVRKWVAEVGIDNIGKKLVNSREGPPTFQQPRMTLEKLLEYGNMLVQEQENVKRVQLADQYLSEAALGDANKDAIERGTFYGRRSLPYLTFLPIVPENSRICTILWLPVGVQARRPNRLPSRCRKVAPIP
>gnl_Utrgi_v4.1_Scf00197.g12253.t1
MNSWLGSGVPVLPEGIAADHDLLPFRHVSSSNLQSCGRYSRGYRLLPLLLIYLISLLFSSSLTRAEKLMATAVSSLGAVNRLPVRLNGSAALPSSSFLGAGLKKVCSSSSTSKAATRCFKIVAAKEIDEDTQTDKDRWGGLVKDVSDDQQDITRGKGMVDTLFQAPDGMGTHDAVLSSYDYISQGLRVYIDNMVGDYYIAPAFLDKLVIHIAKNFMTLPNIKVPLILGLWGGKGQGKSFQCELVFAKMGITPIMMSAGELESGNAGEPAKLIRQRYREAADIIKKKGKMCCLFINDLDAGAGRLGGTTQYTVNNQMVNATLMNIADNPTNVQLPGMYNKEENPRVPIIVTGNDFSTLYAPLIRDGRMEKFYWAPTREDRIGVCKGIFKKDDVPESAIVTLVDNFPGQSIDFFGALRARVYDDEVRKWVTSIGVENVGKKLVNSRDGPPTFEQPKMTLAKLLEYGNLLVQEQENVKRVQLAETYLKDAALGDANKDAIERGTFFQG
>gnl_Vitvi_Genoscope.12X_GSVIVT01016501001
MATAVSTVGAVNRALLSLNGASGAGASVPSSAFLGSSLKKVNSRFTHSKVSSGSFKVVAEVDDDMQTEKDKWKGLAFDTSDDQQDIVRGKGMVDSLFQAPMDAGTHYAVMSSYEYISTGLRQYNLDNNMDGFYIAPAFMDKLVVHITKNFMTLPNIKVPLILGIWGGKGQGKSFQCELVFSKMGINPIMMSAGELESGNAGEPAKLIRQRYREAADIIRKGKMCCLFINDLDAGAGRLGGTTQYTVNNQMVNATLMNIADNPTNVQLPGMYNKEENPRVPVIVTGNDFSTLYAPLIRDGRMEKFYWAPTREDRIGVCTGIFRTDNVPVEDIVKLVDTFPGQSIDFFGALRARVYDDMVRDWIAGIGVDTYGSMLVQEQENVKRVQLADKYLNEAALGDANEDAIKSGSFFT
>gnl_Vitvi_Genoscope.12X_GSVIVT01024910001
MATTVSTIGAVNRTPLSLNSSGTGASVPSSAFFGSSLKKVSSRFTHPKIASGSFKVVAEIDENEQTEKDRWKGLAYDVSDDQQDITRGKGMVDSLFQAPMQSGTHYAVMSSYEYLSTGLRQYNLDNNMDGFYIAPAFMDKLVVHITKNFMTLPNIKVPLILGIWGGKGQGKSFQCELVFSKMGINPIMMSAGELESGNAGEPAKLIRQRYREAADIIRKGKMCCLFINDLDAGAGRLGGTTQYTVNNQMVNATLMNIADNPTNVQLPGMYNKEENPRVPIIVTGNDFSTLYAPLIRDGRMEKFYWAPNREDRIGVCKGIFRSDNVPDDDIVKIVDTFPGQSIDFFGALRARVYDDEVRKWISGVGVDFIGKKLVNSKEGPPTFEQPKMTIEKLLEYGNMLVMEQENVKRVQLADKYLSEAALGDANVDSIERGTFYGKAAQQVGVPVPEGCTDPSAANFDPTARSDNGSCQY
>gnl_Vitvi_Genoscope.12X_GSVIVT01034123001
MAATISTLGAVNRAPLNLNGSGTGASVPSSAFLGNSLKKVSSKIAHPRTSSGNFKVVAEVDEEKQTSKDKWKGLAFDESDDQQDITRGKGMVDSLFQAPMDSGTHYAVMSSYDYISTGLRQYNLDNTMDGFYIAPAFMDKLVVHITKNFMTLPNIKVPLILGIWGGKGQGKSFQCELVFAKMGINPIMMSAGELESGNAGEPAKLIRQRYREAADIIRKGKMCCLFINDLDAGAGRLGGTTQYTVNNQMVNATLMNIADNPTNVQLPGMYNKEENPRVPIIVTGNDFSTLYAPLIRDGRMEKFYWAPTREDRIGVCTGIFRSDNIPKEDMVKLVDTFPGQSIDFFGALRARVYDDEVRKWVASVGVEGIGKKLVNSKEGPPTFEKPKMTLDKLLEYGNMLVQEQENVKRVQLADKYLSEAALGDANEDAIKSGSFYGKAAQQVNLPVPEGCTDPSANNFDPTARSDDGSCLYQI
>FraveV4A2_3g36920.t1
MASTVSTVGAVNRTPLSLNSSGAGSSIPSSAFLGSSLKKVNNTRLSYQKTVSAGNLRITAEIDETKQSKTDKWKGLAYDISDDQQDITRGKGMVDTVFQAPSGTGTHNPIMSSYDYVSTGLRTYNLDNNMDGFYIAPAFMDKLVVHITKNFMSLPNIKIPLILGIWGGKGQGKSFQCELVFAKMGITPIMMSAGELESGNAGEPAKLIRQRYREASDIIRKGKMCALFINDLDAGAGRMGGTTQYTVNNQMVNATLMNIADNPTNVQLPGMYNKEDNARVPIIVTGNDFSTLYAPLIRDGRMEKFYWAPTREDRIGVCIGIFKTDNIPEEDVVKIVDTFPGQSIDFFGALRARVYDDEVRKWISGVGVDGIGKKLVNSKEGLPTFEQPKMTLEKLLGYGNMLVQEQDNVKRVQLAETYLSQAALGDANQDSIKRGDFYGQAAQQVHVPVPEGCTDRTASNFDPTARSDDGSCEYQL
>FraveV4A2_6g13160.t1
MAASISTTIGAVRAPLKLNSSGASSSFPSSAFLRKNLRKVSSKTRISSGNFKVAAEYDEEKQTSKDRWGGLVTDTSDDQQDITRGKGMVDTLFQAPTGCGTHDAIMSSYDYISTGLRQYNLDNIMDGYYIAPAFMDKLVVHITKNFLNLPNIKVPLILGVWGGKGQGKSFQCELVFAKMGINPIMMSAGELESGNAGEPAKLIRQRYREAADIISKGKMCCLFINDLDAGAGRLGGTTQYTVNNQMVNATLMNIADNPTNVQLPGMYNKQENPRVPIIVTGNDFSTLYAPLIRDGRMEKFYWAPTREDRIGVCTGIFKTDNVPTDDIVKLVDAFPGQSIDFFGALRARVYDDEVRKWVASVGVEGVGKRLVNSKEGPPTFEQPKMTLAKLLEYGNMLVQEQENVKRVQLSDKYLKEAALGDANDDAIKSGNFYGKAAQQIHIPVPEGCTDPSAANFDPTARSDNGSCLYQF
>FraveV4A2_7g22910.t1
MATAVSTVGAVNRALLSLNGSSGNASVPSSSFMGSSLKKVNSRFPSSKVSSGSFKIVAAESEIDEDTQTNKDKWKGLAFDESDDQQDITRGKGMVDTLFQAPMGDGTHMAIMSSYDYISTGLRTYNMDNMKDGFYIAPAFMDKLVVHITKNFMNLPNIKIPLILGIWGGKGQGKSFQCELVFAKMGISPIMMSAGELESGNAGEPAKLIRQRYREAADIIRKGKMCALFINDLDAGAGRMGGTTQYTVNNQMVNATLMNIADNPTNVQLPGMYNKEENPRVPIVVTGNDFSTLYAPLIRDGRMEKFYWAPTREDRIGVCTGIFKADSVPDSDIVKLVDTFPGQSIDFFGALRARVYDDEVRKWISGVGVDSIGKKLVNSKEGPPTFEQPKMTIEKLLEYGNMLVQEQENVKRVQLADQYLSEAALGDANADAIDRGTFYGKAAQQVRVPVPEGCTDPTANNFDPTARSDDGTCLYTF
>Maldo_HF_04588
MTRVQLNFNASAFLGNYSWKKLSSKIINHPKTSSTGNFNVSAEYDESKQTSKDRWGGLAFDTSDDQQDITRGKGMVDTLFQAPVGSGTHYDVMSSYDYISTGLRQLDNMMDGFYIAPAFMDKLVVHITKNFLNLPNIKVPHILGIWGGKGQGKSFQCELVFSKMGIK
>Maldo_HF_24084
MATAVSTIGSVNRAPPNLNGSSSSASVPSSTFLGSSLKKVNSRFTNSKVSSGSLRIVASVDEDKQTDKDRWKGLAFDTSDDQQDITRGKGKVDSLFQAPQGSGTHFAIMSSYEYISTGLRQYNFDNNMDGYYIAPAFMDKLVVHITKNFMTLPNIKVPLILGIWGGKGQGKSFQCELVFAKMGISPIMMSAGELESGNAGEPAKLIRQRYREAADIIRKGKMCALFINDLDAGAGRLGGTTQYTVNNQMVNATLMNIADNPTNVQLPGMYNKEENPRVPIIVTGNDFSTLYAPLIRDGRMEKFYWAPTREDRIGVCIGIFRSDHVAKEDIVKLVDTFPGQSIDFFGALRARVYDDEVRKWITGVGVDSIGKKLVNSKEGPPTFEQPKMTIEKLLEYGNMLVQEQENVKRVQLADKYLSEAALGDANSDAMNTGTFYGQAAQQVNVPVPEGCTDPTEKTLIQRLEVMMEVAFTHFKSFSFRL
>Maldo_HF_25228
MATAVSTIGTVNRAPVWLNSFFVSSASVPSSTFLGSNLKKVNSRFTSSKVSSGSLRIVAEVEEERQTNKDKWRGLAFDTSDDQQDITRGKGMVDSLFQAPQGAGTHFAIMSSYEYISTGLRQFLSSWVFGEAKVKCKIVFAKMGISPIMMSAGELESGNAGEPAKVIRQRYREAADIIKKGKMCALFINDLDAGAGRLGGTTQYTVNNQLVNATLMNIADNPTNVQLPGMYNKEENPRVPIIVTGNDFSTLYAPLIRDGRMEKFYWAPTREDCIGVCIGIFRSDNVAKEDIVKLVDTFPGQSIDFFGALRARVYDDEVRKWISGVGVEGIGKKLVNSKEGPPTFEQPNMTIEKLLEYGNMLVQEQENVKRVQLADKYLSEAALGKAAQQVNVPVLVLIQRLGVMMEVACTHVIIGGREEGGKHFYKDVKGRKGNCCSISWGAYNTKSGGWRVAPEAGPLIAPKDGVVVAPKGLV
>Maldo_HF_27864
MSCARSKTLHDHPLNFWKFLIRAIDVLSLAMKITLALCSVASISIILYFAVSNRSHNFPPHTNVVTNLNQNCISADGHEKTNISHVLFGIGGSVKTWNERRHYTELWWKPNVTRGFVWMDQIPTPFMTWVETLPQYKVSGDTSRFKYSCPYGSRSAVRLARIVKESFELGLENVRWFVMGDDDTVYFPDNLLSVLAKYDHNQMYYIGGNSESVEQDEIFSYTTAYGGGGFAISYPLAAELVKILDGCIDRYDKLYGGDQKIQGCLSEIGVPLTKELGFHQLDIWGNPYGLLSAHPVTPLVSLHHFDSVESIFPNLNQIDSVKKLVSGYKVDPGRTVQHSFCYDLRRNWSVSVSWGYTVQLYPFLVTAKKLETALQTFWTWKNWDARLFTFNTQPVSSDPCERSVVYMLDGVENVGGGETLTTYKRYGENDCIRSDYTHALKVEVFNVSAPKFNPDLWNKAPRRQCCEIINGTEGADRVVQVQIRSCNRFESLVGSSSGDLGDAENGELCLEIIPLCKKLNFNGSAFLGSSSLKKVSSKIISHPKIRSPGNFMVAAEYDESKQTPKDRWGGLAFDTSDDQQDITRGKGMVDTLFQAPMGSGTHYAVMSSYDYISTGLRQLDNMMDGFYIAPAFMDKLVVHITKNFLNLPNIKVPLILGVWGGKGQGKSFQCELVFAKMGINPIMMSAGELESGNAGEPAKLIRQRYREAADIISKGKMCCLFINDLDAGAGRLGGTTQYTVNNQMVNATLMNIADNPTNVQLPGMYNKQENPRVPIIVTGNDFSTLYAPLIRDGRMEKFYWAPTREDCIGVCMGIFRADNVPRGDIVKLVDTFPGQSIDFFGAIRARVYDDEVRKWIASVGVEGIGKRLVNSKEAPPTFDQPKMTLEKLLEYGNLLVQEQDNVKRVQLSDKYLKEAALGDANDDAIKSGSFYGKAAQQVNLPVPEGCTDPSAANYDPTARSDDGSCLYQF
>Maldo_HF_34354
MHTVSSVGTVNRTPVSLNGSGSGSSAFLGTTLKKATSRVPYQKIASAGKLKINAEVDENKQTNKDRWKGLAYDISDDQQDITRGKGLVDSVFQAPQGSGTHYAIMSSYEYISTGLREYNFDNNMDGFYIAPAFMDKLVVHITKNFMSLPNIKIPLILGIWGGKGQGKSFQCELVFAKMGITPIMMSAGELESGNAGEPAKLIRQRYREAADIIRKGKMCALFINDLDAGAGRMGGTTQYTVNNQMVNATLMNIADNPTNVQLPGMYNKEENPRVPIIVTGNDFSTLYAPLIRDGRMEKFYWAPTRDDRIGVCTGIFKPDNVSQEDVVKIVDTFPGQSIDFFGALRARVYDDEVRKWISGVGIDGIGKKLVNSKEGPPTFDQPKMTLEKLLHYGQMLVQEQDNVKRVQLADKYLADAALGDANQDSINRGEFYGKAAQQVNVPVPEGCTDRTAANFNPAARSDDGSCQYE
>Maldo_HF_40257
MAAMHTVSSVGTVNRTPVSLISSGSGSSAFLGTSLKKVTSRVPYQKVASAGNLKINAEIDENKQTNQDRWKGLAYDTSDDQQDITRGKGLVDSVFQAPQGSGTHFAVMSSYEYISTGLREYNFDNNMDGFYIAPAFMDKLVVHITKNFMSLPNIKIPLILGIWGGKGQGKSFQCELVFAKMGITPIMMSAGELESGNAGEPAKLIRQRYREAADIIRKGKMCALFINDLDAGAGRMGGTTQYTVNNQMVNATLMNIADNPTNVQLPGMYNKEENPRVPIIVTGNDFSTLYAPLIRDGRMEKFYWAPTREDRIGVCTGIFKPDNVSHEDVVKIVDTFPGQSIDFFGALRARVYDDEVRKWVSGVGINGIGKKLVNSKEGPPTFEQPKMTLEKLLNYGQMLVQEQDNVKRVQLADKYLSDAALGDANQDSINRGEFYGKAAQQVKVPVAEGCTDPTAANFDPTARSDNGSCQYE
>Malba_006202
MPGMYNKQENPHVPIIVTGNDFSTLYAPLIRDGRMEKFYWAPTREDRIGVCMGIFRADNIPRGDIVKLVDTFPGQSIDFFGAIRARVYDDEVRKWISSVGIEGIGNRLVNSKEAPPIFDQPKMTLEKLLECGNLLVQEQDNVKRVQLSDKYLKESALGDANDDAIKSGSFYGKAAQQVNLPVPEGCTDPSAANYDPTARSDNGSCLYQF
>Malba_007261
MATAVSTIGSVNRAPLNLNGSSSSASVPSSTFLGSSLKKVNSRFTNSKVSSGSLRIVASVDEDKQTDKDRWKGLAFDTSDDQQDITRGKGKVDSLFQAPQGSGTHFAIMSSYEYISTGLRQYNFDNNMDGYYIAPAFMDKLVVHITKNFMTLPNIKVPLILGIWGGKGQGKSFQCELVFAKMGISPIMMSAGELESGNAGEPAKLIRQRYREAADIIRKGKMCALFINDLDAGAGRLGGTTQYTVNNQMVNATLMNIADNPTNVQLPGMYNKEENPRVPIIVTGNDFSTLYAPLIRDGRMEKFYWAPTREDRIGVCIGIFRSDNVAKEDIVKLVDTFPGQSIDFFGALRARVYDDEVRKWITGVGVDSIGKKLVNSKEGPPTFEQPKMTIEKLLEYGNMLVQEQENVKRVQLADKYLSEAALGDANSDAMNTGTFYGQATQQVNVPVPEGLH
>Malba_013996
MAAMHTVSSVGTVNRTPVSLISSGSGSSAFLGTSLKKVTSRVPYQKVASAGNLKINAEIDENKQTNQDRWKGLAYDTSDDQQDITRGKGLVDSVFQAPQGSGTHFAVMSSYEYISTGLREYNFDNNMDGFYIAPAFMDKLVVHITKNFMSLPNIKIPLILGIWGGKGQGKSFQCELVFAKMGITPIMMSAGELESGNAGEPAKLIRQRYREAADIIRKGKICALFINDLDAGAGRMGGTTQYTVNNQMVNATLMNIADNPTNVQLPGMYNKEENPRVPIIVTGNDFSTLYAPLIRDGRMEKFYWAPTREDRIGVCTGIFKPDNVSQEDVVKIVDTFPGQSIDFFGALRARVYDDEVRKWVSGVGINGIGKKLVNSKEGPPTFEQPKMTLEKLLNYGQMLVQEQDNVKRVQLADKYLSDAALGDANQDSINRGEFYGKAAQQVKVPVAEGCTDPTAANFDPTARSDNGSCQYE
>Malba_023788
MAASISAATIAAVNRAPLNFNGSAFLGSSSLKKVSSKIISHPKMHSPGNFMVAAEYDESKQTPKDRWGGLAFDTSDDQQDITRGKGMVDTLFQAPMGSGTHYAVMSSYDYISTGLRQLDNMMDGFYIAPAFMDKLVVHITKNFLNLPNIKVPLILGVWGGKGQGKSFQCELVFAKMGINPIMMSAGELESGNAGEPAKLIRQRYREAADIISKGKMCCLFINDLDAGAGRLGGTTQYTVNNQMVNATLMNIADNPTNVQLPGMYNKQENPRVPIIVTGNDFSTLYAPLIRDGRMEKFYWAPTREDCIGVCMGIFRADNVPRGDIVKLVDTFPGQSIDFFGAIRARVYDDEVRKWIASVGVEGIGKRLVNSKEAPPTFDQPKMTLEKLLEYGNLLVQEQDNVKRVQLSDKYLKEAALGDANDDAIKSGSFYGKAAQQVNLPVPEGCTDPSAANYDPTARSDDGSCLYQF
>Malba_037969
MLCYQIVILTLCHDFADFFGALRARVYDDEVRKWISGVGVEGIGKKLVNSKEGPPTFEQPKMTIEKLLEYGNMLVQEQENVKRVQLADKYLSEAALGDANSDAMDR
>Malba_037970
MQLSLNGSRSSASVPSSTFLGSNLKKVNSRFTSSKVSSGSLRIVAEVEEERQTNKDKWRGLAFDTSNDQQDITRGKGMVDSLFQAPQGAGTHFAIMSSYEYISMGLRQYNFDNNMDGFYIAPALWTSLLFTSPRTS
>Malba_045161
MGGTTQYTVNNQMVNATLMNIADNPTNVQLPGMYNKEENPRVPIIVTGNDFSTLYAPLIRDGRMEKFYWAPTRDDRIGVCTGIFKPDNVSQEDVVKIVDTFPGQSIDFFGALRARVYDDEVRKWISGVGIDGIGKKLVNSKEGPPTFDQPKMTLEKLLHYGQMLVQEQDNVKRVQLADKYLADAALGDANQDSISRGEFYGKAAQQVNVPVPEGCTDRTAANFNPAARSDDGSCQYE
>Malba_045163
MLYLIQVSLNGSGSGSSAFLGTTLKKATSRVPYQKIASAGKLKINAEVDENKQTNKDRWKGLAYDISDDQQDITRGKGLVDSVFQAPQGSGTHYAIMSSYEYISTGLREYNFDNNMDGFYIAPAFMDKLVVHITKNFMSLPNIKIPLILGIWGGKGQGKSFQCELVFAKMGIT
>Malsi_01g012640
MKPNLNGSSSSASVPSSTFLGSSLKKVNSRFTNSKVSSGSLRIVASVDEDKQTDKDRWKGLAFDTSDDQQDITRGKGKVDSLFQAPQGSGTHFAIMSSYEYISTGLRQYNFDNNMDGYYIAPAFMDKLVVHITKNFMTLPNIKVPLILGIWGGKGQGKSFQCELVFAKMGISPIMMSAGELESGNAGEPAKLIRQRYREAADIIRKGKMCALFINDLDAGAGRLGGTTQYTVNNQMVNATLMNIADNPTNVQLPGMYNKEENPRVPIIVTGNDFSTLYAPLIRDGRMEKFYWAPTREDRIGVCIGIFRSDNVAKEDIVKLVDTFPGQSIDFFGALRARVYDDEVRKWITGVGVDSIGKKLVNSKEGPPTFEQPKMTIEKLLEYGNMLVQEQENVKRVQLADKYLSEAALGDANSDAMNTGTFYGQAAQQVNVPVPEGCTDPTEKTLIQRLEVMMEVAFTHFKSFSFRL
>Malsi_03g007430
MAAMHTVSSVGTVNRTPVSLISSGSGSSAFLGTSLKKVTSRVPYQKVASAGNLKINAEIDENKQTNQDRWKGLAYDTSDDQQDITRGKGLVDSVFQAPQGSGTHFAVMSSYEYISTGLREYNFDNNMDGFYIAPAFMDKLVVHITKNFMSLPNIKIPLILGIWGGKGQGKSFQCELVFAKMGITPIMMSAGELESGNAGEPAKLIRQRYREAADIIRKGKMCALFINDLDAGAGRMGGTTQYTVNNQMVNATLMNIADNPTNVQLPGMYNKEENPRVPIIVTGNDFSTLYAPLIRDGRMEKFYWAPTREDRIGVCTGIFKPDNVSHEDVVKIVDTFPGQSIDFFGALRARVYDDEVRKWVSGVGINGIGKKLVNSKEGPPTFEQPKMTLEKLLNYGQMLVQEQDNVKRVQLADKYLSDAALGDANQDSINRGEFYGKAAQQVKVPVAEGCTDPTAANFDPTARSDNGSCQYE
>Malsi_04g012600
MAASISAATIAAVNRAPLNFNGSAFLGSSSLKKVSSKIISHPKIRSPGNFMVAAEYDESKQTPKDRWGGLAFDTSDDQQDITRGKGMVDTLFQAPMGSGTHYAVMSSYDYISTGLRQLDNMMDGFYIAPAFMDKLVVHITKNFLNLPNIKVPLILGVWGGKGQGKSFQCELVFAKMGINPIMMSAGELESGNAGEPAKLIRQRYREAADIISKGKMCCLFINDLDAGAGRLGGTTQYTVNNQMVNATLMNIADNPTNVQLPGMYNKQENPRVPIIVTGNDFSTLYAPLIRDGRMEKFYWAPTREDCIGVCMGIFRADNVPRGDIVKLVDTFPGQSIDFFGAIRARVYDDEVRKWIASVGVEGIGKRLVNSKEAPPTFDQPKMTLEKLLEYGNLLVQEQDNVKRVQLSDKYLKEAALGDANDDAIKSGSFYGKAAQQVNLPVPEGCTDPSAANYDPTARSDDGSCLYQF
>Malsi_07g016940
MDKLVVHITKNFMTLPNIKVPLILGIWGGKGQGKSFQCKIVFAKMGISPIMMSAGELESGNAGEPAKVIRQRYREAADIIKKGKMCALFINDLDAGAGRLGGTTQYTVNNQLVNATLMNIADNPTNVQLPGMYNKEENPRVPIIVTGNDFSTLYAPLIRDGRMEKFYWAPTREDCIGVCIGIFRSDNVAKEDIVKLVDTFPGQSIDFFGALRARVYDDEVRKWISGVGVEGIGKKLVNSKEGPPTFEQPNMTIEKLLEYGNMLVQEQENVKRVQLADKYLSEAALGDANSDAMDR
>Malsi_11g008260
MTTMHTVSSVGTVNRTPVSLNGSGSGSSAFLGTTLKKATSRVPYQKIASAGKLKINAEVDENKQTNKDRWKGLAYDISDDQQDITRGKGLVDSVFQAPQGSGTHYAIMSSYEYISTGLREYNFDNNMDGFYIAPAFMDKLVVHITKNFMSLPNIKIPLILGIWGGKGQGKSFQCELVFAKMGITPIMMSAGELESGNAGEPAKLIRQRYREAADIIRKGKMCALFINDLDAGAGRMGGTTQYTVNNQMVNATLMNIADNPTNVQLPGMYNKEENPRVPIIVTGNDFSTLYAPLIRDGRMEKFYWAPTRDDRIGVCTGIFKPDNVSQEDVVKIVDTFPGQSIDFFGALRARVYDDEVRKWISGVGIDGIGKKLVNSKEGPPTFDQPKMTLEKLLHYGQMLVQEQDNVKRVQLADKYLADAALGDANQDSISRGEFYGKAAQQVNVPVPEGCTDRTAANFNPAARSDDGSCQYE
>Malsy_01g013140
MKPNLNGSSSSASVPSSTFLGSSLKKVNSRFTNSKVSSGSLRIVASVDEDKQTDKDRWKGLAFDTSDDQQDITRGKGKVDSLFQAPQGSGTHFAIMSSYEYISTGLRQYNFDNNMDGYYIAPAFMDKLVVHITKNFMTLPNIKVPLILGIWGGKGQGKSFQCELVFAKMGISPIMMSAGELESGNAGEPAKLIRQRYREAADIIRKGKMCALFINDLDAGAGRLGGTTQYTVNNQMVNATLMNIADNPTNVQLPGMYNKEENPRVPIIVTGNDFSTLYAPLIRDGRMEKFYWAPTREDRIGVCIGIFRNFFGALRARVYDDEVRKWITGVGVDSIGKKLVNSKEGPPTFEQPKMTIEKLLEYGNMLVQEQENVKRVQLADKYLSEAALGDANSDAMNTGTFYGQAAQQVNVPVPEGCTDPTEKTLIQRLEVMMEVAFTHFKSFSFRL
>Malsy_03g007770
MAAMHTVSSVGTVNRTPVSLISSGSGSSAFLGTSLKKVTSRVPYQKVASAGNLKINAEIDENKQTNQDRWKGLAYDTSDDQQDITRGKGLVDSVFQAPQGSGTHFAVMSSYEYISTGLREYNFDNNMDGFYIAPAFMDKLVVHITKNFMSLPNIKIPLILGIWGGKGQGKSFQCELVFAKMGITPIMMSAGELESGNAGEPAKLIRQRYREAADIIRKGKMCALFINDLDAGAGRMGGTTQYTVNNQMVNATLMNIADNPTNVQLPGMYNKEENPRVPIIVTGNDFSTLYAPLIRDGRMEKFYWAPTREDRIGVCTGIFKPDNVSHEDVVKIVDTFPGQSIDFFGALRARVYDDEVRKWVSGVGINGIGKKLVNSKEGPPTFEQPKMTLEKLLNYGQMLVQEQDNVKRVQLADKYLSDAALGDANQDSINRGEFYGKAAQQVKVPVAEGCTDPTAANFDPTARSDNGSCQYE
>Malsy_04g012370
MSCARSKTLHDHPLNFWKFLIRAIDVLSLAMKITLALCSVASISIILYFAVSNRSHNFPPHTNVVTNLNQNCISADGHEKTNISHVLFGIGGSVKTWNERRHYTELWWKPNVTRGFVWMDQIPTPFMTWVETLPQYKVSGDTSRFKYSCPYGSRSAVRLARIVKESFELGLENVRWFVMGDDDTVYFPDNLLSVLAKYDHNQMYYIGANSESVEQDEIFSYTVAYGGGGFAISYPLAAELVKILDGCIDRYDKLYGGDQKIQGCLSEIGVPLTKELGFHQLDIWGNPYGLLSAHPVTPLVSLHHFDSVESIFPNLNQIDSVKKLVSGYKVDPGRTVQHSFCYDLRRNWSVSVSWGYTVQLYPFLVTAKKLETALQTFWTWKNWDARLFTFNTQPVSSDPCERSVVYMLDGVENVGGGETLTTYKRYGENDCIRSDYTHALKVEVFNVSAPKFNPDLWNKAPRRQCCEIINGTEGADRVVQVQIRSCNRFESVTPPKKVFLVLQLNFNGSAFLGSSSLKKVSSKIISHPKIRSPGNFMVAAEYDESKQTPKDRWGGLAFDTSDDQQDITRGKGMVDTLFQAPMGSGTHYAVMSSYDYISTGLRQLDNMMDGFYIAPAFMDKLVVHITKNFLNLPNIKVPLILGVWGGKGQGKSFQCELVFAKMGINPIMMSAGELESGNAGEPAKLIRQRYREAADIISKGKMCCLFINDLDAGAGRLGGTTQYTVNNQMVNATLMNIADNPTNVQLPGMYNKQENPRVPIIVTGNDFSTLYAPLIRDGRMEKFYWAPTREDCIGVCMGIFRTDKVPRGDIVKLVDTFPGQSIDFFGAIRARVYDDEVRKWIASVGVEAIGKRLVNSKEAPPTFDQPKMTLEKLLEYGNLLVQEQDNVKRVQLSDKYLKEAALGDANDDAIKSGSFYGKAAQQVNLPVPEGCTDPSAANYDPTARSDDGSCLYQF
>Malsy_07g017860
NQECPLLSVTHTRKQPFRRRSWPLLYLPLELSTEHRLNGSRSSASVPSSTFLGSNLKKVNSRFTSSKVSSGSLRIVAEVEEERQTNKDKWRGLAFDTSDDQQDITRGKGMVDSLFQAPQGAGTHFAIMSSYEYISTGLRQFLSSWVFGEAKVKCKLVFAKMGISPIMMSAGELESGNAGEPAKVIRQRYREAADIIKKGAGRLGGTTQYTVNNQLVNATLMNIADNPTNVQLPGMYNKEENPRVPIISAGIFRSDNVAKEDIVKLVDTFPGQSIDFFGALRARVYDDEVRKWISGVGVEGIGKKLVNSKEGPPTFEQPNMTIEKLLEYGNMLVQEQENVKRVQLADKYLSEAALGKAAQQVNVPVPEGCTDPTARSDDGSCLYTC
>Malsy_11g007720
MAFSTSTHSFFNFKLSSKTAPPLHQPKKKPVTLLLNPRFAPPLLSSCNHCFRANSVTFSNPSTPRHGFSVGSQPDYSSGDDDAQSFIPEATQQEEFSWKSVILPFVFPALGGLLFGYDIGATSGATLSLQSPELSGTAWFNLSAIQLGLVVSGSLYGALFGSLLVYPIADFLGRRRELITAAVLYLLGALITATAPGLSVLLVGRVLYGLGIGMAMHGAPLYIAETCPSQIRGTLISLKELFIVLGILLGYFVGSFEINAVGGWRYMYGISASVALLMGIGMWVLPPSPRWLLLRAAQGKGPVQEYKEKAIVALSKLRGRPPGDKVSERQIEETYVSLKSSYADQEAEGSLLEVFQGTSLKAFIIGGGLVLFQQVIDNQLLFLYFIFHVNFPNDVTFFVTLLLKTAGFSAASDATRVSVVIGLFKFLMTGVAVLKVDDLGRRPLLIVGVSGLALSLFLLSAYYKFLGGFPLIAVASLLLYVGCYQKQDGVCYPIPNDVFFLSDMEDCAQMSFQISFGPISWLMVSEIFPLRTRGKGISLAVLTNFASNAIVTFAFSPLKEALGADNLFILFGAIALLSLIFVNPNSRNRCSTDGQNYRCKFPTKHVLASLTSVVSVAWMFTKSCELQLLSDSSQMTFHLKSKWRMIWLENFRGGRANASMKGGCYLDPLERGGQLQPVLASAAAPCELQYVVDLPPAVVSLNGSGSGSSAFLGTTLKKATSRVPYQKIASAGKLKINAEVDENKQTNKDRWKGLAYDISDDQQDITRGKGLVDSVFQAPQGSGTHYAIMSSYEYISTGLREYNFDNNMDGFYIAPAFMDKLVVHITKNFMSLPNIKIPLILGIWGGKGQGKSFQCELVFAKMGITPIMMSAGELESGNAGEPAKLIRQRYREAADIIRKGKMCALFINDLDAGAGRMGGTTQYTVNNQMVNATLMNIADNPTNVQLPGMYNKEENPRVPIIVTGNDFSTLYAPLIRDGRMEKFYWAPTRDDRIGVCTGIFKPDNVSQEDVVKIVDTFPGQSIGKYTFVVSKIGSCSLVILHTADFFGALRARVYDDEVRKWISGVGIDGIGKKLVNSKEGPPTFDQPKMTLEKLLHYGQMLVQEQDNVKRVQLADKYLADAALGDANQDSINRGEFYGKAAQQVNVPVPEGCTDRTAANFNPAARSDDGSCQYE
>Malsy_12g013680
VQLNFNASAFLGNYSWKKLSSKIINHPKTSSTGNFKVSAEYDESKQTSKDRWGGLAFDTSDDQQDITRGKGMVDTLFQAPVGSGTHYAVMSSYDYISTGLRQLDNMMDGFYIAPAFMDKLVVHITKNFLNLPNIKVPLILGIWGGKGQGKSFQCELVFSKMGIK
>Maldo_GDDH_01G1137900
IAYCACGQPGVPPSVTHTRTQPSDPREIMATAVSTIGSVNRAPPNLNGSSSSASVPSSTFLGSSLKKVNSRFTNSKVSSGSLRIVASVDEDKQTDKDRWKGLAFDTSDDQQDITRGKGKVDSLFQAPQGSGTHFAIMSSYEYISTGLRQYNFDNNMDGYYIAPAFMDKLVVHITKNFMTLPNIKVPLILGIWGGKGQGKSFQCELVFAKMGISPIMMSAGELESGNAGEPAKLIRQRYREAADIIRKGKMCALFINDLDAGAGRLGGTTQYTVNNQMVNATLMNIADNPTNVQLPGMYNKEENPRVPIIVTGNDFSTLYAPLIRDGRMEKFYWAPTREDRIGVCIGIFRSDNVAKEDIVKLVDTFPGQSIDFFGALRARVYDDEVRKWITGVGVDSIGKKLVNSKEGPPTFEQPKMTIEKLLEYGNMLVQEQENVKRVQLADKYLSEAALGDANSDAMNTGTFYGQAAQQVNVPVPEGCTDPTEKTLIQRLEVMMEVAFTHFKSFSFRL
>Maldo_GDDH_03G1086300
MAAMHTVSSVGTVNRTPVSLISSGSGSSAFLGTSLKKVTSRVPYQKVASAGNLKINAEIDENKQTNQDRWKGLAYDTSDDQQDITRGKGLVDSVFQAPQGSGTHFAVMSSYEYISTGLREYNFDNNMDGFYIAPAFMDKLVVHITKNFMSLPNIKIPLILGIWGGKGQGKSFQCELVFAKMGITPIMMSAGELESGNAGEPAKLIRQRYREAADIIRKGKMCALFINDLDAGAGRMGGTTQYTVNNQMVNATLMNIADNPTNVQLPGMYNKEENPRVPIIVTGNDFSTLYAPLIRDGRMEKFYWAPTREDRIGVCTGIFKPDNVSHEDVVKIVDTFPGQSIDFFGALRARVYDDEVRKWVSGVGINGIGKKLVNSKEGPPTFEQPKMTLEKLLNYGQMLVQEQDNVKRVQLADKYLSDAALGDANQDSINRGEFYGKAAQQVKVPVAEGCTDPTAANFDPTARSDNGSCQYE
>Maldo_GDDH_04G1134100
MAASISAATIAAVNRAPLNFNGSAFLGSSSLKKVSSKIISHPKIRSPGNFMVAAEYDESKQTPKDRWGGLAFDTSDDQQDITRGKGMVDTLFQAPMGSGTHYAVMSSYDYISTGLRQLDNMMDGFYIAPAFMDKLVVHITKNFLNLPNIKVPLILGVWGGKGQGKSFQCELVFAKMGINPIMMSAGELESGNAGEPAKLIRQRYREAADIISKGKMCCLFINDLDAGAGRLGGTTQYTVNNQMVNATLMNIADNPTNVQLPGMYNKQENPRVPIIVTGNDFSTLYAPLIRDGRMEKFYWAPTREDCIGVCMGIFRADNVPRGDIVKLVDTFPGQSIDFFGAIRARVYDDEVRKWIASVGVEGIGKRLVNSKEAPPTFDQPKMTLEKLLEYGNLLVQEQDNVKRVQLSDKYLKEAALGDANDDAIKSGSFYGKAAQQVNLPVPEGCTDPSAANYDPTARSDDGSCLYQF
>Maldo_GDDH_07G1202200
MGKSRTGFKKRKRDKVPLILGIWGGKGQGKSFQCKIVFAKMGISPIMMSAGELESGNAGEPAKVIRQRYREAADIIKKGKMCALFINDLDAGAGRLGGTTQYTVNNQLVNATLMNIADNPTNVQLPGMYNKEENPRVPIIVTGNDFSTLYAPLIRDGRMEKFYWAPTREDCIGVCIGIFRSDNVAKEDIVKLVDTFPGQSIDFFGALRARVYDDEVRKWISGVGVEGIGKKLVNSKEGPPTFEQPNMTIEKLLEYGNMLVQEQENVKRVQLADKYLSEAALGDANSDAMDR
>Maldo_GDDH_07G1202400
MATAVSTIGTVNRAPVWLNSFFVLNGSRSSASVPSSTFLGSNLKKVNSRFTSSKVSSGSLRIVAEVEEERQTNKDKWRGLAFDTSDDQQDITRGKGMVDSLFQAPQGAGTHFAIMSSYEYISTGLRQYNFNNNMDGFYIAPALWTSLLFTSPRTS
>Maldo_GDDH_11G1095300
MTTMHTVSSVGTVNRTPVSLNGSGSGSSAFLGTTLKKATSRVPYQKIASAGKLKINAEVDENKQTNKDRWKGLAYDISDDQQDITRGKGLVDSVFQAPQGSGTHYAIMSSYEYISTGLREYNFDNNMDGFYIAPAFMDKLVVHITKNFMSLPNIKIPLILGIWGGKGQGKSFQCELVFAKMGITPIMMSAGELESGNAGEPAKLIRQRYREAADIIRKGKMCALFINDLDAGAGRMGGTTQYTVNNQMVNATLMNIADNPTNVQLPGMYNKEENPRVPIIVTGNDFSTLYAPLIRDGRMEKFYWAPTRDDRIGVCTGIFKPDNVSQEDVVKIVDTFPGQSIDFFGALRARVYDDEVRKWISGVGIDGIGKKLVNSKEGPPTFDQPKMTLEKLLHYGQMLVQEQDNVKRVQLADKYLADAALGDANQDSINRGEFYGKAAQQVNVPVPEGCTDRTAANFNPAARSDDGSCQYE
>Maldo_GDDH_12G1147900
MIAVELIHQMVSGLEGEVDLIESKQLNFNASAFLGNYSWKKLSSKIINHPKTSSTGNFKVSAEYDESKQTSKDRWGGLAFDTSDDQQDITRGKGMVDTLFQAPVGSGTHYAVMSSYDYISTGLRQLDNMMDGFYIAPDFMDKLVVHITKNFLNLPNIKVPLILGIWGGKGQGKSFQCELVFSKMGIKDMLNLNKLDFTALEVYGRNYLKWVQDVKLHLTAKGIRATIEEPIDNKPVDEVEKTTAMILIRRHIHDALQTKYFVEEDPRIFWLAITDRFDHQKDIYFPETRHCWQHLRF
>Maldo_Gala_01g012270
MATAVSTIGSVNRAPPNLNGSSSSASVPSSTFLGSSLKKVNSRFTNSKVSSGSLRIVASVDEDKQTDKDRWKGLAFDTSDDQQDITRGKGKVDSLFQAPQGSGTHFAIMSSYEYISTGLRQYNFDNNMDGYYIAPAFMDKLVVHITKNFMTLPNIKVPLILGIWGGKGQGKSFQCELVFAKMGISPIMMSAGELESGNAGEPAKLIRQRYREAADIIRKGKMCALFINDLDAGAGRLGGTTQYTVNNQMVNATLMNIADNPTNVQLPGMYNKEENPRVPIIVTGNDFSTLYAPLIRDGRMEKFYWAPTREDRIGVCIGIFRSDNVAKEDIVKLVDTFPGQSIDFFGALRARVYDDEVRKWITGVGVDSIGKKLVNSKEGPPTFEQPKMTIEKLLEYGNMLVQEQENVKRVQLADKYLSEAALGDANSDAMNTGTFYGQAAQQVNVPVPEGCTDPTEKTLIQRLEVMMEVAFTHFKSFSFRL
>Maldo_Gala_03g007390
MAAMHTVSSVGTVNRTPVSLISSGSGSSAFLGTSLKKVTSRVPYQKVASAGNLKINAEIDENKQTNQDRWKGLAYDTSDDQQDITRGKGLVDSVFQAPQGSGTHFAVMSSYEYISTGLREYNFDNNMDGFYIAPAFMDKLVVHITKNFMSLPNIKIPLILGIWGGKGQGKSFQCELVFAKMGITPIMMSAGELESGNAGEPAKLIRQRYREAADIIRKGKMCALFINDLDAGAGRMGGTTQYTVNNQMVNATLMNIADNPTNVQLPGMYNKEENPRVPIIVTGNDFSTLYAPLIRDGRMEKFYWAPTREDRIGVCTGIFKPDNVSHEDVVKIVDTFPGQSIDFFGALRARVYDDEVRKWVSGVGINGIGKKLVNSKEGPPTFEQPKMTLEKLLNYGQMLVQEQDNVKRVQLADKYLSDAALGDANQDSINRGEFYGKAAQQVKVPVAEGCTDPTAANFDPTARSDNGSCQYE
>Maldo_Gala_04g011930
MAASISAATIAAVNRAPLNFNGSAFLGSSSLKKVSSKIISHPKIRSPGNFMVAAEYDESKQTPKDRWGGLAFDTSDDQQDITRGKGMVDTLFQAPMGSGTHYAVMSSYDYISTGLRQLDNMMDGFYIAPAFMDKLVVHITKNFLNLPNIKVPLILGVWGGKGQGKSFQCELVFAKMGINPIMMSAGELESGNAGEPAKLIRQRYREAADIISKGKMCCLFINDLDAGAGRLGGTTQYTVNNQMVNATLMNIADNPTNVQLPGMYNKQENPRVPIIVTGNDFSTLYAPLIRDGRMEKFYWAPTREDCIGVCMGIFRADNVPRGDIVKLVDTFPGQSIDFFGAIRARVYDDEVRKWIASVGVEGIGKRLVNSKEAPPTFDQPKMTLEKLLEYGNLLVQEQDNVKRVQLSDKYLKEAALGDANDDAIKSGSFYGKAAQQVNLPVPEGCTDPSAANYDPTARSDDGSCLYQF
>Maldo_Gala_07g017580
MDKLVVHITKNFMTLPNIKVPLILGIWGGKGQGKSFQCKIVFAKMGISPIMMSAGELESGNAGEPAKVIRQRYREAADIIKKGKMCALFINDLDAGAGRLGGTTQYTVNNQLVNATLMNIADNPTNVQLPGMYNKEENPRVPIIVTGNDFSTLYAPLIRDGRMEKFYWAPTREDCIGVCIGIFRSDNVAKEDIVKLVDTFPGQSIDFFGALRARVYDDEVRKWISGVGVEGIGKKLVNSKEGPPTFEQPNMTIEKLLEYGNMLVQEQENVKRVQLADKYLSEAALGDANSDAMDR
>Maldo_Gala_11g008290
MTAMHTVSSVGTVNRTPVSLNGSGSGSSAFLGTTLKKATSRVPYQKIASAGKLKINAEVDENKQTNKDRWKGLAYDMSDDQQDITRGKGLVDSVFQAPQGSGTHYAVMSSYEYISTGLREYNFDNNMDGFYIAPAFMDKLVVHITKNFMSLPNIKIPLILGIWGGKGQGKSFQCELVFAKMGITPIMMSAGELESGNAGEPAKLIRQRYREAADIIRKGKMCALFINDLDAGAGRMGGTTQYTVNNQMVNATLMNIADNPTNVQLPGMYNKDENPRVPIIVTGNDFSTLYAPLIRDGRMEKFYWAPTRDDRIGVCTGIFKPDNVSQEDVVKIVDTFPGQSIDFFGALRARVYDDEVRKWISGVGIDGIGKKLVNSKEGPPTFDQPKMTLEKLLHYGQMLVQEQDNVKRVQLADKYLADAALGDANQDSINRGEFYGKAAQQVNVPVPEGCTDRTAANFNPAARSDDGSCQYE
>Maldo_Gala_12g013870
MTRVQLNFNASAFLGNYSWKKLSSKIINHPKTSSTGNFKVSAEYDESKQTSKDRWGGLAFDTSDDQQDITRGKGMVDTLFQAPVGSGTHYAVMSSYDYISTGLRQLDNMMDGFYIAPDFMDKLVVHITKNFLNLPNIKVPLILGIWGGKGQGKSFQCELVFSKMGIK
>Pyrco_DAP_Chr11v0.1_27161.1
MTAMHTVSSVGTVNRTPVSLNGSGSGSSAFLGTTLKKVTSRVPYQKIASAGKLKINAEIDEDKQTNKDKWKGLAYDDSDDQQDITRGKGLVDSVFQAPQGTGTHYAVMSSYEYISTGLREYNFDNNMDGFYIAPAFMDKLVVHITKNFMSLPNIKIPLILGIWGGKGQGKSFQCELVFAKMGITPIMMSAGELESGNAGEPAKLIRQRYREAADIIRKGKMCALFINDLDAGAGRMGGTTQYTVNNQMVNATLMNIADNPTNVQLPGMYNKEENPRVPIIVTGNDFSTLYAPLIRDGRMEKFYWAPTREDRIGVCTGIFKPDNVSQEDVVKIVDTFPGQSIDFFGALRARVYDDEVRNWISGVGIDGIGKKLVNSKEGPPTFDQPKMTLEKLLHYGQMLVQEQDNVKRVQLADKYLADAALGDANQDSINRGEFYGKAAQQVNVPVPEGCTDRTAANFNPAARSDDGSCQYE
>Pyrco_DAP_Chr12v0.1_30618.1
MICVQLNFNASAFLGNYSWKKLSSKIINDPKTSSTGNFKVSAEYDESKQNSKDRWGGLAFDTSDDQQDITIGKGMVDTLFQAPMDSGTHCTVMSSYDYISTGHRQLDNMMDGFYIAPAFMDKLVVHITKNFLNLTNNKVPLILGIWGGKSQGKSFQCELVFSKMGIK
>Pyrco_DAP_Chr1v0.1_01269.1
MATAVSTIGSVNRAPVLRLSHLFYALTFLCVLYAQSSGAEKLNSNHDKTKGKLIVALLMKLNLNGSSSSALVPISTFLGSSLKKVNSRFTNSKVSSGSLRIVASVDEDKQTDKDKWKGLAFDTSDDQQDITRGKGMVDSLFQAPQETGTHFAVMSSYEYISTGLRQYNFDNNMDGYYIAPAFMDKLVVHITKNFMTLPNIKVPLILGIWGGKGQGKSFQCELVFAKMGISPIMMSAGELESGNAGEPAKLIRQRYREAADIIRKGKMCALFINDLDAGAGRLGGTTQYTVNNQMVNATLMNIADNPTNVQLPGMYNKEENPRVPIIVTGNDFSTLYAPLIRDGRMEKFYWAPTREDRIGVCIGIFRSDNVAKEDIVKLVDTFPGQSIDFFGALRARVYDDEVRKWITGVGVDSIGKKLVNSKEGPPTFEQPKMTIEKLLEYGSMLVQEQENVKRVQLADKYLSEAALGDANSDAMNTGTFYGQAAQQVNVPVPEGFSLIQLQKTLIQWLKVMMEVACTHFRSFSFRRSSSFFPSVVLGSSVSHVVLLI
>Pyrco_DAP_Chr1v0.1_01359.1
MATAVSTIGSVNRAPVLRLSHLFYALTFLCVLYAQSSGAEKLNSNHDKTKGKLIVALLMKLNLNGSSSSALVPISTFLGSSLKKVNSRFTNSKVSSGSLRIVASVDEDKQTDKDKWKGLAFDTSDDQQDITRGKGMVDSLFQAPQETGTHFAVMSSYEYISTGLRQYNFDNNMDGYYIAPAFMDKLVVHITKNFMTLPNIKVPLILGIWGGKGQGKSFQCELVFAKMGISPIMMSAGELESGNAGEPAKLIRQRYREAADIIRKGKMCALFINDLDAGAGRLGGTTQYTVNNQMVNATLMNIADNPTNVQLPGMYNKEENPRVPIIVTGNDFSTLYAPLIRDGRMEKFYWAPTREDRIGVCIGIFRSDNVAKEDIVKLVDTFPGQSIDFFGALRARVYDDEVRKWITGVGVDSIGKKLVNSKEGPPTFEQPKMTIEKLLEYGSMLVQEQENVKRVQLADKYLSEAALGDANSDAMNTGTFYGQAAQQVNVPVPEGFSLIQLQKTLIQWLKVMMEVACTHFRSFSFRRSSSFFPSVVLGSSVSHVVLLI
>Pyrco_DAP_Chr1v0.1_01375.1
MATAVSTIGSVNRAPVLRLSHLFYALTFLCVLYAQSSGAEKLNSNHDKTKGKLIVALLMKLNLNGSSSSALVPISTFLGSSLKKVNSRFTNSKVSSGSLRIVASVDEDKQTDKDKWKGLAFDTSDDQQDITRGKGMVDSLFQAPQETGTHFAVMSSYEYISTGLRQYNFDNNMDGYYIAPAFMDKLVVHITKNFMTLPNIKVPLILGIWGGKGQGKSFQCELVFAKMGISPIMMSAGELESGNAGEPAKLIRQRYREAADIIRKGKMCALFINDLDAGAGRLGGTTQYTVNNQMVNATLMNIADNPTNVQLPGMYNKEENPRVPIIVTGNDFSTLYAPLIRDGRMEKFYWAPTREDRIGVCIGIFRSDNVAKEDIVKLVDTFPGQSIDFFGALRARVYDDEVRKWITGVGVDSIGKKLVNSKEGPPTFEQPKMTIEKLLEYGSMLVQEQENVKRVQLADKYLSEAALGDANSDAMNTGTFYGQAAQQVNVPVPEGFSLIQLQKTLIQWLKVMMEVACTHFRSFSFRRSSSFFPSVVLGSSVSHVVLLI
>Pyrco_DAP_Chr3v0.1_06115.1
MAAMHTVSSVGTINQTPVSLISSGSGSSAFLGTSLKKVTSRVPYQKVASAGNLKINAEIDEDKQTNKDRWKGLAYDVSDDQQDITRGKGLVDSMFQAPQGTGTHYAVMSSYEYISTGLREYNFDNNMDGFYIAPAFMDKLVVHITKNFMSLPNIKIPLILGIWGGKGQGKSFQCELVFAKMGITPIMMSAGELESGNAGEPAKLIRQRYREAADIIRKGKMCALFINDLDAGAGRMGGTTQYTVNNQMVNATLMNIADNPTNVQLPGMYNKEENPRVPIIVTGNDFSTLYAPLIRDGRMEKFYWAPTREDRIGVCTGIFKPDNVSHEDVVKIVDTFPGQSIDFFGALRARVYDDEVRKWASGVGIDGIGKKLVNSKEGPPTFEQPQMTLEKLLSYGQMLVQEQDNVKRVQLADKYLADAALGDANQDSINRGEFYGKAAQQVKVPVAEGCTDPTAANFDPTARSDNGSCQYE
>Pyrco_DAP_Chr4v0.1_09222.1
MGDPLGSSRVSSQKQNYEGVVGAQSGQYRATVELSPECGEDLGRDVTIWRLTSLQLNLGKLFGSSSDDLDDAENGELCLEIIPLCKKLNFNGSAFLGSNSLKKVSSKIISQPKIRSPGNFMVAAEYDESKQTSKDRWGGLAFDASDDQQDITRGKGMVDTLFQAPMGSGTHYAVMSSYDYISTGLRQLDNMMDGFYIAPAFMDKLVVHITKNFLNLPNIKVPLILGVWGGKGQGKSFQCELVFAKMGINPIMMSAGELESGNAGEPAKLIRQRYREAADIISKGKMCCLFINDLDAGAGRLGGTTQYTVNNQMVNATLMNIADNPTNVQLPGMYNKQENPRVPIIVTGNDFSTLYAPLIRDGRMEKFYWAPTREDCIGVCMGIFRADNVPRGDIVKLVDTFPGQSIDFFGAIRARVYDDEVRKWIASVGVEGIGKRLVNSKEAPPTFDQPKMTLEKLLEYGNLLVQEQDNVKRVQLSDKYLKEAALGDANDDAIKSGSFYGKAAQQVNLPVPEGCTDPSAANYDPTARSDDGSCLYQF
>Pyrco_DAP_Chr4v0.1_09246.1
MAASISAATITAVNRAPLNFNGSAFLGSNSLKKVSSKIISQPKMHSPGNFMVAAEYDESKQTSKDRWGGLAFDTSDDQQDITRGKGMADTLFQAPMGSGTHYAVMSSYDYISTGLRQLDNMMDGFYIAPAFMDKLVVHITKNFLNLPNIKVPLILGVWGGKGQGKSFQCELVFAKMGINAGELESGNAGEPAKLIRQRYREAADIISKGKMCCLFINDLDAGAGRMGGTTQYTVNNQMVNATLMNIADNPTNVQLPGMYNKQENPRVPIIVTGNDFSTLYAPLIRDGRMEKFYWAPTREDCIGVCMGIFRADNVPRGDIVKLVDTFPGQSIDFFGAIRARVYDDEVRKWIASVGVEGIGKRLVNSKEAPPTFDQPKMTLEKLLEYGNLLVQEQDNVKRVQLSDKYLKEAALGDANDDAIKSGSFYGKAAQQVNLPVPEGCTDPSAANYDPTARSDDGSCLYQF
>Pyrco_DAP_Chr7v0.1_17791.1
MATAVSTIGAVNRAPQCFSSKLNLFGKHLEESELKVHQLQGFLRKPQDCRGGGRRKANKDKWRGLAFDTSDDQQDITRGKGTVDSLFQVLRVVPHRVGCPRVKPNGHMRSMSLSCCPHLLLILPIGFMMEPQFHHQAPQGAGTHFAIMSILRPILSHICQQWFFTNLYISLFLLLTVNMVTRWFLSKYNFANMTLPNIGFLSSWVFGEARVKLNLFQCELVFAKMGIRQRYREAADIIKKGKMCALFINDLDAGAGRLGGTTQYTVNNQMVNATLMNIADNPTNVQLPGMSNKEENPRVPIIVTSNGFSTFYAPLIRDGRMEKFYWAPTREDCIGVCIGIFRSDNVAKEDIVKLVDTFPGQSIDFFGASRARVYDDEVRKWISGVGVEGIGKKLVNSKEGPRTFEQPKMTIEKLLEYGNMLIQEQENVKRVQLADKYLSEAALGKAAQQVNVPVPEGCTDPTAENFDPTSRSDDGSCLYTFKSFSFRFGPKCSKHGLLTKPDEPPKGEDEGLEVEVRPKVGVVLIFPKVGDDIDDRKLWRKEKVKKLELRQIHQLKFLQTWNSLFASQNQKSWEQKDCYLRCKSAQIPIGT
>Pyrco_BP1_002285.1
MVNATLMNIADNPTNVQLPGMSNKEENPRVPIIVTSNGFSTFYAPLIRDGRMEKFYWAPTREDCIGVCIGIFRSDNVAKEDIVKLVDTFPGQSIDFFGASRARVYDDEVRKWISGVGVEGIGKKLVNSKEGPRTFEQPKMTIEKLLEYGNMLIQEQENVKRVQLADKYLSEAALGDANSDAMDR
>Pyrco_BP1_002488.1
MAASVSAATIAPSTEHRYKKNDLRNYSWKKLSSKIINDPKTSSTGNFKVSAEYDESKQNSKDRWGGLAFDTSDDQQDITIGKGMVDTLFQAPMDSGTHYTVMSSYDYISTGHRQLDNMMDGFYIAPAFMDKLVVHITKNFLNLTNNKVPLILGIWGGKGQGKSFQCELVFSKMGIK
>Pyrco_BP1_006375.1
MMSAGELESGNAGEPAKLIRQRYREAADIIRKGKMCALFINDLDAGAGRLGGTTQYTVNNQMVNATLMNIADNPTNVQLPGMYNKEENPRVPIIVTGNDFSTLYAPLIRDGRMEKFYWAPTREDRIGVCIGIFRSDNVAKEDIVKLVDTFPGQSIDFFGALRARVYDDEVRKWITGVGVDSIGKKLVNSKEGPPTFEQPKMTIEKLLEYGSMLVQEQENVKRVQLADKYLSEAALGDANSDAMNTGTFYGQAAQQVNVPVPEGALLLSSRQLF
>Pyrco_BP1_010900.1
MKTTLALCSVASISLILYFAVSNRSHNFPPHPNVVINLNQNGISADGHEKTNISHVLFGIGGSVETWDKRRHYTELWWKPNVTRGFVWLDQIPSPFMTWVETLPQYKVSGNTSRFKYSCPYGSRSAVRLARIVKESFELGLENVRWFVMGDDDTVYFPDNLLSVLAKYDHNQTYYIGGNSESVEQDEIHSYTMAYGGGGIAISYPLAAELVKILDGCIDRYDKLYGSDQKIQGCLSEIGVPLTKELGFHQLDIRGNPYGLLAAHPVTPLVSLHHLDYVESIFPNLNPIDSVKKLVSGYKVDPGRTVQHSFCYDLRRNWSVSVSWGYTVQLYPFLVTAKKLETALQTFWTWKNWDTRLFTFNTQPVSSDPCERSVVYMLDRVENGGGGETLTTYKRYGENDCIRSDYTHALEVEVFNVSAPKFNPDLWNKLFGSSSDDLDDAENGELCLEIIPLCKKLNFNGSAFLGSNSLKKVSSKIISQPKMHSPGNFMVAAEYDESKQTSKDRWGGLAFDASDDQQDITRGKGMVDTLFQAPMGSGTHYAVMSSYDYISTGLRQLDNMMDGFYIAPAFMDKLVVHITKNFLNLPNIKVPLILGVWGGKGQGKSFQCELVFAKMGINPIMMSAGELESGNAGEPAKLIRQRYREAADIISKGKMCCLFINDLDAGAGRLGGTTQYTVNNQMVNATLMNIADNPTNVQLPGMYNKQENPRVPIIVTGNDFSTLYAPLIRDGRMEKFYWAPTREDCIGVCMGIFRADNVPRGDIVKLVDTFPGQSIDFFGAIRARVYDDEVRKWIASVGVEGIGKRLVNSKEAPPTFDQPKMTLEKLLEYGNLLVQEQDNVKRVQLSDKYLKEAALGDANDDAIKSGSFYGKAAQQVNLPVPEGCTDPSAANYDPTARSDDGSCLYQF
>Pyrco_BP1_012402.1
MKLNLNGSSSSALVPISTFLGSSLKKVNSRFTNSKVSSGSLRIVASVDEDKQTDKDKWKGLAFDTSDDQQDITRGKGMVDSLFQAPQETGTHFAVMSSYEYISTGLRQYNFDNNMDGYYIAPAFMDKLVVHITKNFMTLPNIKVPLILGIWGGKGQGKSFQCELVFAKMGIRKLLYFL
>Pyrco_BP1_014608.1
MAAMHTVSSVGTINQTPVSLISSGSGSSAFLGTSLKKVTSRVPYQKVASAGNLKINAEIDEDKQTNKDRWKGLAYDVSDDQQDITRGKGLVDSMFQAPQGTGTHYAVMSSYEYISTGLREYNFDNNMDGFYIAPAFMDKLVVHITKNFMSLPNIKIPLILGIWGGKGQGKSFQCELVFAKMGITPIMMSAGELESGNAGEPAKLIRQRYREAADIIRKGKMCALFINDLDAGAGRMGGTTQYTVNNQMVNATLMNIADNPTNVQLPGMYNKEENPRVPIIVTGNDFSTLYAPLIRDGRMEKFYWAPTREDRIGVCTGIFKPDNVSHEDVVKIVDTFPGQSIDFFGALRARVYDDEVRKWASGVGIDGIGKKLVNSKEGPPTFEQPQMTLEKLLSYGQMLVQEQDNVKRVQLADKYLADAALGDANQDSINRGEFYGKAAQQVKVPVAEGCTDPTAANFDPTARSDNGSCQYE
>Pyrco_BP1_019484.1
MTAMHTVSSVGTVNRTPVSLNGSGSGSSAFLGTTLKKVTSRVPYQKIASAGKLKINAEIDEDKQTNKDKWKGLAYDDSDDQQDITRGKGLVDSVFQAPQGTGTHYAVMSSYEYISTGLREYNFDNNMDGFYIAPAFMDKLVVHITKNFMSLPNIKIPLILGIWGGKGQGKSFQCELVFAKMGITPIMMSAGELESGNAGEPAKLIRQRYREAADIIRKGKMCALFINDLDAGAGRMGGTTQYTVNNQMVNATLMNIADNPTNVQLPGMYNKEENPRVPIIVTGNDFSTLYAPLIRDGRMEKFYWAPTREDRIGVCTGIFKPDNVSQEDVVKIVDTFPGQSIDFFGALRARVYDDEVRNWISGVGIDGIGKKLVNSKEGPPTFDQPKMTLEKLLHYGQMLVQEQDNVKRVQLADKYLADAALGDANQDSINRGEFYGKAAQQVNVPVPEGCTDRTAANFNPAARSDDGSCQYE
>Pyrco_BP_DH_01g15900
MATAVSTIGSVNRAPLNLNGSSSSALVPISTFLGSSLKKVNSRFTNSKVSSGSLRIVASVDEDKQTDKDKWKGLAFDTSDDQQDITRGKGMVDSLFQAPQETGTHFAVMSSYEYISTGLRQYNFDNNMDGYYIAPAFMDKLVVHITKNFMTLPNIKVPLILGIWGGKGQGKSFQCELVFAKMGISPIMMSAGELESGNAGEPAKLISQRYREAADIIRKGKMCALFINDLDAGAGRLGGTTQYTVNNQMVNATLMNIADNPTNVQLPGMYNKEENPRVPIIVTGNDFSTLYAPLIRDGRMEKFYWAPTREDRIGVCIGIFRSDNVAKEDIVKLVDTFPGQSIDFFGALRARVYDDEVRKWITGVGVDSIGKKLVNSKEGPPTFEQPKMTIEKLLEYGSMLVQEQENVKRVQLADKYLSEAALGDANSDAMNTGTFYGQAAQQVNVPVPEGFSLIQLQKTLIQWLKVMMEVACTHFRSFSFRL
>Pyrco_BP_DH_03g06850
MAAMHTVSSVGTINQTPVSLISSGSGSSAFLGTSLKKVTSRVPYQKVASAGNLKINAEIDEDKQTNKDRWKGLAYDVSDDQQDITRGKGLVDSMFQAPQGTGTHYAVMSSYEYISTGLREYNFDNNMDGFYIAPAFMDKLVVHITKNFMSLPNIKIPLILGIWGGKGQGKSFQCELVFAKMGITPIMMSAGELESGNAGEPAKLIRQRYREAADIIRKGKMCALFINDLDAGAGRMGGTTQYTVNNQMVNATLMNIADNPTNVQLPGMYNKEENPRVPIIVTGNDFSTLYAPLIRDGRMEKFYWAPTREDRIGVCTGIFKPDNVSHEDVVKIVDTFPGQSIDFFGALRARVYDDEVRKWASGVGIDGIGKKLVNSKEGPPTFEQPQMTLEKLLSYGQMLVQEQDNVKRVQLADKYLADAALGDANQDSINRGEFYGKAAQQVKVPVAEGCTDPTAANFDPTARSDNGSCQYE
>Pyrco_BP_DH_04g12180
MAASISAATIIAVNRAPLNFNGSAFLGSNSLKKVSSKIISQPKIRSPGNFMVAAEYDESKQTSKDRWGGLAFDASDDQQDITRGKGMVDTLFQAPMGSGTHYAVMSSYDYISTGLRQLDNMMDGFYIAPAFMDKLVVHITKNFLNLPNIKVPLILGVWGGKGQGKSFQCELVFAKMGINPIMMSAGELESGNAGEPAKLIRQRYREAADIISKGKMCCLFINDLDAGAGRLGGTTQYTVNNQMVNATLMNIADNPTNVQLPGMYNKQENPRVPIIVTGNDFSTLYAPLIRDGRMEKFYWAPTREDCIGVCMGIFRADNVPRGDIVKLVDTFPGQSIDFFGAIRARVYDDEVRKWIASVGVEGIGKRLVNSKEAPPTFDQPKMTLEKLLEYGNLLVQEQDNVKRVQLSDKYLKEAALGDANDDAIKSGSFYGKAAQQVNLPVPEGCTDPSAANYDPTARSDDGSCLYQF
>Pyrco_BP_DH_07g18940
MMSLIRQRYREAADIIKKGKMCALFINDLDAGAGQLGGTTQYTVNNQMVNATLMNIADNPTNVQLPGMSNKEENPRVPIIVTSNGFSTLYAPLIRDGRMEKFYWAPTREDCIGVCIGIFRSDNVAKEDIVKIVDTIPGQSIGMLNSDIVCHVIIQFDMLCYQIVILTLCHDFADFFGASRARVYDDEVRKWISGVGVEGIGKKLPKMTIEKLLEYGNMLIQEQENVKRVQLADKYLSEAALGDANSDAMDR
>Pyrco_BP_DH_11g08080
MTAMHTVSSVGTVNRTPVSLNGSGSGSSAFLGTTLKKVTSRVPYQKIASAGKLKINAEIDEDKQTNKDKWKGLAYDDSDDQQDITRGKGLVDSVFQAPQGTGTHYAVMSSYEYISTGLREYNFDNNMDGFYIAPAFMDKLVVHITKNFMSLPNIKIPLILGIWGGKGQGKSFQCELVFAKMGITPIMMSAGELESGNAGEPAKLIRQRYREAADIIRKGKMCALFINDLDAGAGRMGGTTQYTVNNQMVNATLMNIADNPTNVQLPGMYNKEENPRVPIIVTGNDFSTLYAPLIRDGRMEKFYWAPTREDRSVFAPEFSSLTMCPRKMLSRLLTHSPVNPLISSVP
>Pruav_sc0000554.1_g470.1.mk
MATAVSTIGAVNRAPLSLNGSSSSASVPSSTFLGSSLKKVNTRFTNSKVSSGSFRIVAEVEEEKQTNKDKWKGLAFDTSDDQQDITRGKGMVDSLFQAPQDSGTHFAVMSSYEYISTGLRQYNLDNNMDGFYIAPAFMDKLVVHITKNFMTLPNIKVPLILGIWGGKGQGKSFQCELVFAKMGISPIMMSAGELESGNAGEPAKLIRQRYREAADIIRKGKMCALFINDLDAGAGRLGGTTQYTVNNQMVNATLMNIADNPTNVQLPGMYNKEDNPRVPIIVTGNDFSTLYAPLIRDGRMEKFYWAPTREDRIGVCLGIFRSDNVAEQDIVKLVDTFPGQSIDFFGALRARVYDDEVRKWVTGVGVDGIGKRLVNSKEGPPTFEQPKMTIEKLLEYGSMLVQEQENVKRVQLADKYLSEAALGDANSDAIDTGSFYGKAAQQVNVPVPEGCTDRTAENFDPTARSDDGSCLYTF
>Pruav_sc0000563.1_g110.1.mk
MAATVSSVGTVNRTPMSLNSSGSGSSIPTSAFLGSSLKKVSSRVPYQKIVSAGKLKITAETDEEKQTKKDKWRGLAYDISDDQQDITRGKGLVDSVFQAPQGTGTHYAVMSSYEYISTGLREYNYDNNMDGFYIAPAFMDKLVVHITKNFMSLPNIKVPLILGIWGGKGQGKSFQCELVFAKMGITPIMMSAGELESGNAGEPAKLIRQRYREAADIIRKGKMCALFINDLDAGAGRMGGTTQYTVNNQMVNATLMNIADNPTNVQLPGMYNKEDNPRVPIIVTGNDFSTLYAPLIRDGRMEKFYWAPTREDRIGVCTGIFKPDNVSADDVVKIVDTFPGQSIDFFGALRARVYDDEVRKWVSGVGVDGIGKKLVNSKEGPPTFEQPKMTVEKLLHYGQMLVQEQDNVKRVQLADKYLSDAALGDANQDSIKRGEFYGKAAQQINVPVPEGCTDRSAANFDPTARSDNGSCQYE
>Pruav_sc0001280.1_g160.1.mk
MSCTRETLHDHPFNLWKFPVSPTIKAIDFFSLAIKSTLALCSVASISLILYFAFSNYSHFPQPHINTVTKFNQNGSVSIEGHEQTNISHILFGIGGSVKLWNKRRYYSQLWWKPNVTRGFVWLDEKPFPNMTWPETVPPYKVSEDTSRFKYSCWYGSRSAVRIARIVKESFELGLPNVRWFVMGDDDTVFFIDNLVSVLAKYDHNQMYYIGGNSESVEQDVIHSYTMAYGRGGFAINGCIDRYDKFYGSDQKIQGCLSEIGVPLTKELGFHQLDIRGSPYGLLAAHPVAPLVSLHHLDYMESICPNLTQIDSVETLVNGYEVDPGRILQHSFCYYLNRNWSVSVSWGYTVQLYPFLVTAKKLETAVETFQTWRSWDTGPFTFNTQPVSSDTCERPIVFMLDRVESVGGGKTLTGYKRYNMGKEENDCPKCNYASALAVKFFNVSAPKFNPDLWNKAPRRQCCEIINGTDGADNVLKLNGSGAASSYPSSAFLGNSLKKATSKITHPKISSGNFKVSAEYDEEKQTSKDRWGGLAFDSSDDQQDITRGKGMVDTLFQAPMGSGTHYAVMSSYDYISTGLRQLDNIMDGYYIAPAFMDKLVVHITKNFLNLPNIKVPLILGVWGGKGQGKSFQCELVFAKMGINPIMMSAGELESGNAGEPAKLIRQRYREAADIISKGKMCCLFINDLDAGAGRLGGTTQYTVNNQMVNATLMNIADNPTNVQLPGMYNKQENPRVPIIVTGNDFSTLYAPLIRDGRMEKFYWAPTREDCIGVCTGIFRADNVPRDDIVKLVDTFPGQSIDFFGAIRARVYDDEVRKWVASVGVESIGKRLVNSKEGPPTFNQPKMTLAKLLEYGNLLVQEQDNVKRVQLSEKYLKEAALGDANDDAIKSGNFYGKAAQQVNLPVPEGCTDPSAANYDPTARSDNGSCLYQF
>Pyrusco11g019280.1
MTAMHTVSSVGTVNRTPVSLNGSGSGSSAFLGTTLKKVTSRVPYQKIASAGKLKINAEIDEDKQTNKDKWKGLAYDVSDDQQDITRGKGLVDSVFQAPQGTGTHYAVMSSYEYISTGLREYNFDNNMDGFYIAPAFMDKLVVHITKNFMSLPNIKIPLILGIWGGKGQGKSFQCELVFAKMGITPIMMSAGELESGNAGEPAKLIRQRYREAADIIRKGKMCALFINDLDAGAGRMGGTTQYTVNNQMVNATLMNIADNPTNVQLPGMYNKEENPRVPIIVTGNDFSTLYAPLIRDGRMEKFYWAPTREDRIGVCTGIFKPDNVSQEDVVKIVDTFPGQSIDFFGALRARVYDDEVRNWISGVGIDGIGKKLVNSKEGPPTFDQPKMTLEKLLHYGQMLVQEQDNVKRVQLADKYLADAALGDANQDSINRGEFYGKAAQQVNVPVPEGCTDRTAANFNPAARSDDGSCQYE
>Pyrusco12g008590.1
MVSHTEPPLAASVSAATIAPSTEHRYKKNDSRNYSWKKLSSKIINDPKTSSTGNFKVSAEYDESKQTSKDRWGGLAFDTSDDQQDITIGKGMVDTLFQAPVGSGTHYTKLSFQFYFRLDNMMDGFYIAPAFMDKLVVHITKNFLNLTNIKVPLILGIWGGKGQGKSFQCELVFSKMGIK
>Pyrusco1g011910.1
MATAVSTIGSVNRAPLNLNGSSSSALVPISTFLGSSLKKVNSRFTNSKVSSGSLRIVASVDEDKQTDKDKWKGLAFDTSDDQQDITRGKGMVDSLFQAPQGTGTHFAIMSSYEYISTGLRQYNFDNNMDGYYIAPAFMDKLVVHITKNFMTLPNIKVPLILGIWGGKGQGKSFQCELVFAKMGISPIMMSAGELESGNAGEPAKLIRQRYREAADIIRKGKMCALFINDLDAGAGRLGGTTQYTVNNQMVNATLMNIADNPTNVQLPGMYNKEENPRVPIIVTGNDFSTLYAPLIRDGRMEKFYWAPTREDRIGVCIGIFRSDNVAKEDIVKLVDTFPGQSIDFFGALRARVYDDEVRKWITGVGVDSIGKKLVNSKEGPPTFEQPKMTIEKLLEYGSMLVQEQENVKRVQLADKYLSEAALGDANSDAMNTGTFYG
>Pyrusco4g008510.1
MAASISAATITAVNRAPLNFNGSAFLGSNSLKKVSSKIISQPKIHSPGNFMVAAEYDESKQTSKDRWGGLAFDTSDDQQDITRGKGMADTLFQAPMGSGTHYAVMSSYDYISTGLRQLDNMMDGFYIAPAFMDKLVVHITKNFLNLPNIKVPLILGVWGGKGQGKSFQCELVFAKMGINPIMMSAGELESGNAGEPAKLIRQRYREAADIISKGKMCCLFINDLDAGAGRLGGTTQYTVNNQMVNATLMNIADNPTNVQLPGMYNKQENPRVPIIVTGNDFSTLYAPLIRDGRMEKFYWAPTREDCIGVCMGIFRADNVPRGDIVKLVDTFPGQSIDFFGAIRARVYDDEVRKWIASVGVEGIGKRLVNSKEAPPTFDQPKMTLEKLLEYGNLLVQEQDNVKRVQLSDKYLKEAALGDANDDAIKSGSFYGKAAQQVDLPVPEGCTDPSAANYDPTARSDDGSCLYQF
>Pyrusco7g015350.1
MATAVSTIGAVNRAPLSLNGSSSNASVPSSTFLGSTLKKVNSRFTSSKVSSGSLRIDKWRGLAFDTSDDQQDITRGKGTVDSLFQVLRYNFANMTLPNIGVKLNLFQCELVFAKMGIRLNELESGNAGEPANLIRQRYREAADIIKKGKMCALFINDLDAGAGRLGGTTQYTVNNQMVNATLMNIADNPTNVQLPGMSNKEENPRVPIIVTSNGFSTFYAPLIRDGRMEKFYWAPTREDCIGVCIGIFRSDNVAKEDIVKLVDTFPGQSIDFFGASRARVYDDEVRKWISGVGVEGIGKKLVNSKEGPRTFEQPKMTIEKLLGNMLIQEQENVKRVQLADKYLSEAALGDANSDAMDR
>Pyrbe_001351
MATAVSTIGYVNRAPLNLNGSSSSALVPISTFLGSSLKKVNSSLRIVASVDEDKQTDKDKWKGLAFDTSDDQQDITRGKGMVDSLFQAPQGTGTHFAIMSSYEYISTGLRQYNFDNNMDGYYIAPCFYGQPYHDECRRIGKWKRRRTAKLIRQRYREAADIIRKGKMCALFINDLDAGAGRLGGTTQYTVNNQMVNATLMNIADNPTNVQLPGMYNKEENPRVPIIVTGNDFSTLYAPLIRDGRMEKFYWAPTREDRIGVCIGIFRSDNVAKEDIVKLVDTFPGQSIDFFGALRARVYDDEVRKWITGVGVDSIGKKLVNSKEGPPTFEQPKMTIEKLLEYGSMLVQEQENVKRVQLADKYLSEAALGDANSDAMNTGTFHG
>Pyrbe_011669
MAASVSAATIAPSTEHRYKKNDSRNYSWKKLSSKIINDPKTSSTGNFKVSAEYDESKQTSKDRWGGLAFDTSDDQQDITIGKGMVDTLFQAPVGSGTHYTVMSSYDYISTGHRQLDNMMDGFYIAPAFMDKLVVHITKNFLNLTKIKVPLILGIWEAKVKENHSNVSLSSPRWESKTSMV
>Pyrbe_034917
MAAMHTVSSVGTINQTPVSLISSGSGSSAFLGTSLKKVTSRVPYQKVASAGNLKINAEIDEDEQTNKDRWKGLAYDVSDDQQDITRGKGLVDSVFQAPQGTGTHYAIMSSYEYISTGLRQYNFDNSMDGFYIAPAFMDKLVVHITKNFMSLPNIKIPLILGIWGGKGQGKSFQCELVFAKMGITPIMMSAGELESGNAGEPAKLIRQRYREAADIIRKGKMCALFINDLDAGAGRMGGTTQYTVNNQMVNATLMNIADNPTNVQLPGMYNKEENPRVPIIVTGNDFSTLYAPLIRDGRMEKFYWAPTREDRIGVCTGIFKPDNVSHEDVVKIVDTFPGQSIDFFGALRARVYDDEVRKWASGVGIDGIGKKLVNSKEGPPTFEQPQMTLEKLLSYGQMLVQEQDNVKRVQLADKYLADAALGDANQDSISRGEFYGKAAQQVKVPVAEGCTDPRAANFDPTARSDNGSCQYE
>Pyrbe_039296
MAASISAATITAVNRAPLNFNGSAFLGSNSLKKVSSKIISQPKIHSPGNFMVAAEYDESKQTSKDRWGGLAFDTSDDQQDITRGKGMADTLFQAPMGSGTHYAVMSSYDYISTGLRQLDNMMDGFYIAPAFMDKLVVHITKNFLNLPNIKVPLILGVWGGKGQGKSFQCELVFAKMGINPIMMSAGELESGNAGEPAKLIRQRYREAADIISKGKMCCLFINDLDAGAGRLGGTTQYTVNNQMVNATLMNIADNPTNVQLPGMYNKQENPRVPIIVTGNDFSTLYAPLIRDGRMEKFYWAPTREDRIGVCMGIFRADNVPRGDIVKLVDTFPGQSIDFFGAIRARVYDDEVRKWIASVGVEGIGKRLVNSKEAPPTFDQPKMTLEKLLEYGNLLVQEQDNVKRVQLSDKYLKEAALGDANDDAIKSGSFYGKAAQQVDLPVPEGCTDPSAANYDPTARSDDGSCLYQF
>Pyrbe_049541
MATAVSTIGAVNRAPLSLNGSSSSASVPSSTFLGSTLKKVNSRFTSSKVSSGSLRIDKWRGLAFDTSDDQQDITRGKGTVDSLFQAPQGAGTHFAIMSVPLILGIWGGKGQVKSFQCELVFAKMGIRLNELESGNAGEPAKLIRQRYREAADIIKKGKMVNATLMNIADNPTNVQLPGMSNKEENPRVPIIVTSNGFSTLYAPLIRDGRMEKFYWAPTCEDCIGVCVGIFRSDNVAEEDIVKLVDTFPGQSIDFFGASRARVYDDEVRKWISGVGVEGIGKKLQPKMTIEKLLEYGNMLIQEQENVKRVQLADKYLSEAALGKATQQVNVPVPEGCTDPTAENFDPTARSDDGSCLVEGSTRGRTTYSTKGWGGGSTKRTCLSRFGPKCSKHGLLTKPDEPPKGEDEGLEVEVSPKVGVVLIFPKVGDDIDDLKLWRKEKVKKLELHQIHQLKFLQTWNNTPFVSQIHQLKFFQTWNSLFASQNQKSWEQKDCYLRCKSAQIPIGT
>Pyrpy_N_01g1286.1
MATAVSTIGSVNRAPLNLNGSSSSALVPISTFLGSSLKKVNSRFTNSKVSSGSLRIVASVDEDKQTDKDKWKGLAFDTSDDQQDITRGKGMVDSLFQAPQGTGTHFAIMSSYEYISTGLRQYNFDNNMDGYYIAPAFMDKLVVHITKNFMTLPNIKVPLILGIWGGKGQGKSFQCELVFAKMGISPIMMSAGELESGNAGEPAKLIRQRYREAADIIRKGKMCALFINDLDAGAGRLGGTTQYTVNNQMVNATLMNIADNPTNVQLPGMYNKEENPRVPIIVTGNDFSTLYAPLIRDGRMEKFYWAPTREDRIGVCIGIFRSDNVAKEDIVKLVDTFPGQSIDFFGALRARVYDDEVRKWITGVGVDSIGKKLVNSKEGPPTFEQPKMTIEKLLEYGSMLVQEQENVKRVQLADKYLSEAALGDANSDAMNTGTFYGQAAQQVNVPVPEGFSVIQQQKTLIQWLKVMMEVACTHFKSFSFRL
>Pyrpy_N_03g0814.1
FVTIICSRSSSVSGHHFDPWPPCTQSRASEPLTRRRYVIYSIQVSLISSGSGSSAFLGTSLKKVTSRVPYQKVASAGNLKINAEIDEDEQTNKDRWKGLAYDVSDDQQDITRGKGLVDSVFQAPQGTGTHYAVMSSYEYISTGLRQYNFDNSMDGFYIAPAFMDKLVVHITKNFMSLPNIKIPLILGIWGGKGQGKSFQCELVFAKMGITPIMMSAGELESGNAGEPAKLIRQRYREAADIIRKGKMCALFINDLDAGAGRMGGTTQYTVNNQMVNATLMNIADNPTNVQLPGMYNKEENPRVPIIVTGNDFSTLYAPLIRDGRMEKFYWAPTREDRIGVCTGIFKPDNVSHEDVVKIVDTFPGQSIDFFGALRARVYDDEVRKWASGVGIDGIGKKLVNSKEGPPTFEQPQMTLEKLLSYGQMLVQEQDNVKRVQLADKYLADAALGDANQDSISRGEFYGKAAQQVKVPVAEGCTDPTAANFDPTARSDNGSCQYE
>Pyrpy_N_04g1091.1
MAASISAATITAVNRAPLNFNGSAFLGSNSLKKVSSKIISQPKIHSPGNFMVAAEYDESKQTSKDRWGGLAFDTSDDQQDITRGKGMADTLFQAPMGSGTHYAVMSSYDYISTGLRQLDNMMDGFYIAPAFMDKLVVHITKNFLNLPNIKVPLILGVWGGKGQGKSFQCELVFAKMGINPIMMSAGELESGNAGEPAKLIRQRYREAADIISKGKMCCLFINDLDAGAGRLGGTTQYTVNNQMVNATLMNIADNPTNVQLPGMYNKQENPRVPIIVTGNDFSTLYAPLIRDGRMEKFYWAPTREDRIGVCMGIFRADNVPRGDIVKLVDTFPGQSIDFFGAIRARVYDDEVRKWIASVGVEGIGKRLVNSKEAPPTFDQPKMTLEKLLEYGNLLVQEQDNVKRVQLSDKYLKEAALGDANDDAIKSGSFYGKAAQQVDLPVPEGCTDPSAANYDPTARSDDGSCLYQF
>Pyrpy_N_07g2143.1
MCALFINDLDAGAGRLGGTTQYTVNNQMVSATLMNIADNPTNVQLPGMSNKEENPRVPIIVTSNGFSTLYAPLIRDGRMEKFYWASTREDCIGVCIGIFRNFFGASRARVYDDEVRKWISGVGVEGIGKKLVNSKKGPSTFEQPKMTIEKLLGNMLIQEQENVKRVQLADKYLSEAALGDANSDAMDR
>Pyrpy_N_11g0753.1
MLYLIQVSLNGSGSGSSAFLGTTLKKVTSRVPYQKIASAGKLKINAEIDEDKQTNTDKWKGLAYDISDDQQDITRGKGLVDSVFQAPQGTGTHYAVMSSYEYISTGLREYNFDNNMDGFYIAPAFMDKLVVHITKNFMSLPNIKIPLILGIWGGKGQGKSFQCELVFAKMGITPIMMSAGELESGNAGEPAKLIRQRYREAADIIRKGKMCALFINDLDAGAGRMGGTTQYTVNNQMVNATLMNIADNPTNVQLPGMYNKEENPRVPIIVTGNDFSTLYAPLIRDGRMEKFYWAPTREDRIGVCTGIFKPDNVSQEDVVKIVDTFPGQSIDFFGALRARVYDDEVRNWISGVGIDGIGKKLVNSKEGPPTFDQPKMTLEKLLHYGQMLVQEQDNVKRVQLADKYLADAALGDANQDSINRGEFYGKAAQQVNVPVPEGCTDRTAANFNPAARSDDGSCQYE
>Pyrpy_N_12g0839.1
MIRVQLNFNASAFLGNYSWKKLSSKIINDPKTSSTGNFKVSAEYDESKQTSKDRWGGLAFDTSDDQQDITIGKGMVDTLFQAPVGSGTHYTVMSSYDYISTGHRQLDNMMDGFYIAPAFMDKLVVHITKNFLNLTNIKVPLILGIWGGKGQGKSFQCELVFSKMGIK
>Rosch_v2.0_Chr1g0368091
MATAVSTIGAVNRVPLSLNGSSGSASVPSSSFMGSSLKKVNSRFPNSKVSSGSFKIVAETVDEDKQTEKDKWKGLAFDTSDDQQDITRGKGMVDTLFQAPMGDGTHLAIMSSYDYVSAGLRTYDMDNMKDGLYIAPAFMDKLVVHITKNFMSLPNIKVPLILGIWGGKGQGKSFQCELVFAKMGINPIMMSAGELESGNAGEPAKLIRQRYREAADIIRKGKMCALFINDLDAGAGRMGGTTQYTVNNQMVNATLMNIADNPTNVQLPGMYNKEENPRVPIIVTGNDFSTLYAPLIRDGRMEKFYWAPTREDRIGVCTGIFKSDNVAQSDIVKLVDTFPGQSIDFFGALRARVYDDEVRKWISGVGVDTVGKKLVNSKEGPPTFEQPKMTIEKLLEYGNMLVQEQENVKRVQLADQYLNEAALGDANSDAIDRGTFFGKAAQQVNVPVPEGCTDATAKNYDPTARSDDGSCLYTF
>Rosch_v2.0_Chr3g0465651
MAASISTTIGAVNRAPLKLNGSGASSSFPSSAFLGKNLSSKVTQRRTASRNFKVAAEYDEEKQTSKDRWGGLAFDTSDDQQDITRGKGMVDTLFQAPTGSGTHHAIMSSYDYISTGLRQYSLDNVMDGFYIAPAFMDKLVVHITKNFLNLPNIKVPLILGVWGGKGQGKSFQCELVFAKMGINPIMMSAGELESGNAGEPAKLIRQRYREAADIISKGKMCCLFINDLDAGAGRLGGTTQYTVNNQMVNATLMNIADNPTNVQLPGMYNKQENPRVPIIVTGNDFSTLYAPLIRDGRMEKFYWAPTREDRIGVCTGIFKTDNIPTDDIVKLVDTFPGQSIDFFGALRARIYDDEVRKWVASVGVEGVGKRLVNSKEGPPTFNQPKMTLEKLLEYGNMLVQEQENVKRVQLSDRYLKEAALGDANDDAIKSGNFYGNAAQQIKLPVPEGCTDPSAANFDPTARSDDGSCLYQF
>Rosch_v2.0_Chr5g0066321
MASTVSTVGAVSRTPLSLNSSGAGSSIPSSAFLGSSLKKVNNTRLPYHKSVSAGSLRITAEIDEGKQSKSDKWKGLAYDISDDQQDITRGKGMVDSVFQAPTGSGTHNAIMSSYDYISTGLRTYNLDNNMDGFYIAPAFMDKLVVHITKNFMSLPNIKVPLILGIWGGKGQGKSFQCELVFAKMGITPIMMSAGELESGNAGEPAKLIRQRYREASDIIRKGKMCALFINDLDAGAGRMGGTTQYTVNNQMVNATLMNIADNPTNVQLPGMYNKEDNARVPVIVTGNDFSTLYAPLIRDGRMEKFYWAPTREDRIGVCIGIFKTDNIPEEAVVKIVDSFPGQSIDFFGALRARVYDDEVRKWISGVGVDGIGKKLVNSKEGLPTFEQPRMTLEKLLEYGNMLVQEQDNVKRVQLADTYLSQAALGDANRDSIKRGDFYGQAAQQVHVPVPEGCTDRTASNFDPTARSDDGSCEYQL
>Rubch_LG03.4557
MASTVSTVGAVNRTPLRLNSSGAGSSIPSSAFLGSCLKKINNTRVPYQKIVSAGNLRITAESDEEKQSKKDKWRGLAYDISDDQQDITRGKGLVDSVFQAPTGMGTHDAIMSSYDYISTGLRQYNLDNNMDGFYIAPAFMDKLVVHITKNFMSLPNIKVPLILGVWGGKGQGKSFQCELVFAKMGITPIMMSAGELESGNAGEPAKLIRQRYREASDIIRKGKMCALFINDLDAGAGRMGGTTQYTVNNQMVNATLMNIADNPTNVQLPGMYNKEDNARVPIIVTGNDFSTLYAPLIRDGRMEKFYWAPTREDRIGVCIGIFKTDNISEEAVVKIVDTFPGQSIDFFGALRARVYDDEVRKWISGVGVDGIGKKLVNSKEGLPTFEQPKMTLEKLLEYGNMLVKEQDNVKRVQLAETYLSEAALGDANQDAIKRGDFYGQAAQQVHVPVPEGCTDRSAKNFDPTARSDDGSCEYQF
>Rubch_LG06.4389
MAASISTTIGAVNRAPLQLNGSGASSSFPSSAFLGKNLIKVSSKNTQKTRILSGNFKVAAEYDEEKQTSKDRWGGLAFDTSDDQQDITRGKGMVDTLFQAPTGSGTHHAIMSSYDYISTGLRQYNMDNIMDGFYIAPAFMDKLVVHITKNFLNLPNIKVPLILGIWGGKGQGKSFQCELVFAKMGISPIMMSAGELESGNAGEPAKLIRQRYREAADIISKGKMCCLFINDLDAGAGRLGGTTQYTVNNQMVNATLMNIADNPTNVQLPGMYNKQENPRVPIIVTGNDFSTLYAPLIRDGRMEKFYWAPTREDRIGVCSGIFKTDNVPTDDIVKLVDTFPGQSIDFFGALRARVYDDEVRKWVASVGVEGVGKRLVNSKEGPPTFDQPKMTLEKLLEYGNMLVQEQENVKRVQLSDKYLKEAALGDANDDAIKSGNFYGKAAQQINLPVPEGCTDPSAANFDPTARSDDGSCLYQF
>Rubch_LG07.1007
MATAVSTIGAVNRVPLSLNGSSGSASVPSSSFMGSSLKKVNSRFTNSKISSGSFKIVAEAVDEEKQTDKDKWRGLAFDTSDDQQDITRGKGMVDSLFQAPQGDGTHLAIMSSYDYVSTGLRTYDLDNMKDGFYIAPAFMDKLIVHITKNFMNLPNIKVPLILGIWGGKGQGKSFQCELVFAKMGINPIMMSAGELESGNAGEPAKLIRQRYREAADIIRKGKMCALFINDLDAGAGRMGGTTQYTVNNQMVNATLMNIADNPTNVQLPGMYNKEDNPRVPIIVTGNDFSTLYAPLIRDGRMEKFYWAPTREDRIGVCTGIFKADNVAAEDVVKLVDTFPGQSIDFFGALRARVYDDEVRKWISGVGVDGVGKKLVNSKEGPPTFEQPKMTIEKLLEYGNMLVQEQENRSFLSPTSECSSS
>Ruboc_06_G09909
MLPTNPKPTSTSPRRNLPRNTSNPNSVAVGNSDKSHKQFRLFQFHFIVITNVLGICAAINQMAASISTTIGAVNRAPLKLNGSGASSSFPSSAFLGKNLKKVSSINTPKTRISSGNFKVAAEYDEEKQTSKDRWGGLAFDTSDDQQDITRGKGMVDTLFQAPTGSGTHHAIMSSYDYISTGLRQYNMDNIMDGFYIAPAFMDKLVVHITKNFLNLPNIKVPLILGIWGGKGQGKSFQCELVFAKMGINPIMMSAGELESGNAGEPAKLIRQRYREAADIISKGKMCCFFINDLDAGAGRLGGTTQYTVNNQMVNATLMNIADNPTNVQLPGMYNKQENPRVPIIVTGNDFSTLYAPLIRDGRMEKFYWAPTREDRIGVCSGIFKTDNVPTDDIVKLVDTFPGQSIDFFGALRARVYDDEVRKWVASVGVEGVGKRLVNSKEGPPTFDQPKMTLEKLLEYGNMLVQEQENVKRVQLSDKYLKEAALGDANDDAIKSGNFYGKAAQQINLPVPEGCTDPSAANFDPTARSDDGSCLYQF
>Ruboc_07_G07746
MATAVSTIGAVNRVPLSLNGSSGSASVPSSSFMGSSLKKVNSRFTNSKISSGSFKIVAEAVEEEKQTDKDKWKGLAFDTSDDQQDITRGKGMVDSLFQAPMGDGTHLAIMSSYDYVSTGLRTYNLDNMKDGLYIAPAFMDKLVVHITKNFMNLPNIKVPLILGIWGGKGQGKSFQCELVFAKMGISYLLDDNFFSPIMMSAGELESGNAGEPAKLIRQRYREAADIIRKGKMCALFINDLDAGAGRMGGTTQYTVNNQMVNATLMNIADNPTNVQLPGMYNKEDNPRVPIVVTGNDFSTLYAPLIRDGRMEKFYWAPTREDRIGVCTGIFKADNVAAEDVVKLVDTFPGQSIDFFGALRARVYDDEVRKWISGVGVDGVGKRLVNSKEGPPTFEQPKMTIEKLLEYGNMLVQEQENVKRVQLADKYLSEAALGDANSDAINRGTF
