# Supplementary material for: Transcriptomics of long‐term, low oxygen storage coupled with ethylene signaling interference suggests neofunctionalization of hypoxia response pathways in apple ( Malus domestica )
Source: Plant Direct. 2024 Dec 20;8(12):e70025. doi: 10.1002/pld3.70025 (PMC11660084; doi:10.1002/pld3.70025)
Supplement: Supplementary file 2 — Data S2: Homologs of all 606 hypoxia response genes identified in this study across 42 representative species of land plants). [file PLD3-8-e70025-s004.gz › 01-integratedGeneFamilies_dir/2248.fna]

>gnl_Ambtr_v1.0_evm_27.model.AmTr_v1.0_scaffold00088.108
ATGGGTAGCAGGAAAGCAAGGTGGACGATCTCTCTGAGGTTTCGGCCATTGAAGTTTGGGCGACAATGGCCATCGGAGTTCCTGTGCCCTATCTCCATGGCTCCAATGGCTGACCCAGTCATTGTTTCTTCTGGCCAGACCTTTGAGAGGAGATGCATCGAGGCCTACAAGGAAATGGGAGCCATGGCCATGACCTCCACTCAATTAGACGTTTCAGCCCTTATCCCTAATCTTGCCCTCAAAACTGCCATTTCCAACTGGTGTGATGAATGGGGCTTGAAGAAGCCTAGTACCCCTGATCCCAAAACTTCGAAGGAGCTTGTGCAGGCGTTCGTTGCTCTGCAACGAAGCCCCAAGAATGGAACCAAAGTCTTTGAGGGAAAGCCGGAAGAAATCAACGATGAAACCCAAGTTGCAGAGGAAAATCTAAACCCCAAGGATGAAACTAAAGTTGCAGAGGACGAAAAACCTAGCCCCAATTTTGGAACCAGATATGCAACAGAGAAAAAACCAGGATTCGATCAGGAAACCAGAGTTGGAATACAGGAAAAGCCTAGCTTGACGGATGAAATTCGAGCTAAAACAGATGGAACACTGTGCCCCGAGTACAAAAACGATGTCGGAGAGGAGGTAAAAAGAGGAGAACATAAGGATCAAACCAGAGTTGCAGTGGAAAAACCAGAGGAAGAGCGAGATGAAACCCGAACCTCAGAGAAGAAACCAGTAGAAGAAAAAATGGAAGACGAGAAGAGAGTTGCTGAGGAGAAACCATTAGAAGAAGAAATGGAGGATGAGAAGATCTTGAAAGGGGTACAAGAGAAACCACCCATTAAATTCTCTTATGCCGCCACAGAAGTAGGCAGGCGAAACCGACACCTCCATAGCTCCAGCTCCGAATCCATGGCCATGGCCACCCCTCTACAACTCTCCACCAAACCAACCTGCTACTCCTCTTCCTCATCTTCTATCTCCTCCGAAGCCATGGACGAAGTCGGAGGCTTACCGGAGGTCCTGGACACCCTCATAAGAGGACTCCGCCACCCGCGGGTCATCGACCAAGAAGCAGCTGTTGCCGAGCTCCGCCAAATCTCTCGCAACGGCAGCCATGACTGTCGTCTTTCCCTCTGCACTTCGTCTATGTTAGTAGCCCTCCGTACTTTGTTAACAAGTCGCAATACAAGAGTTCAAGTCGATGCCATAGCCACCCTTGTGAACCTTTCACTCGAACGTGAAAACAAGGTGCGTATTGTACGGTCGGGCGTGGTACCCCCACTTGTGGATGTGCTCAAGGCCGGTTGCCCTGAGGCTCAAGACCATGCTGCTGGTGCCCTCTTTAGTCTTTCACTGGTCGACGACAATAAGACCGCAATTGGCGTTCTTGGCGCTGTTCCACCACTCGTCCACCTGCTTTTGAGTGATGGAAATGCCCGTCGTGGCCGACTTGATGCTGCAATGGCTTTGTACCATTTGATGCTCGTGCGAAGCAATGTTGGGCGGTTGGTGCGGTCAGGTGCAATGTCCCGCATGCTCACGCTCACATGTACCTGTTCCGACCCTGAGCTTACAGAGCGAGCATTACTGATTCTATGCAATGTGGCTGCAACTTCAGATGGCAGGACTGCGATGCTGGATGCCGACGCTGTCTCCGCACTGGCAGGGTTAATGGGCAGGAGCAGTGTGCAGGTGGTTCAGGAGCACTGTGTGGGGGTATTGTATTTGCTATCGAGGAATGAGTTGCGGTTTAAGGGGGCAGCAGTGGCAAACGGGGTGGCGGAGAGGCTGGCGGAGGCCATCGAGAAGGGGGGAGAAAGGGCTAGGGAAAAGGCGGGGAGGTTGTTGAATATGATGAAGGGGTGGTCGGAGGATGATGATGATGATGCATGTTCAGAGTCTGTGATCCCAGGGCGGAGGCGCCGGCTCAAGATGGTGTTGCTCTCTGGGCCGAATTCCACTGAATTC
>gnl_Aquco_v3.1_Aqcoe7G236000.1
ATGGGTAGTAGTAAAAAGAGGTGGAACATCACATTTTCTCGATCTTTACCTTCTTCAACTCATAAACTCAAACCTCCACACCCACCAAATGAATTCATTTGTCCCATTTCTCAATCATTAATGGCTGATCCTGTTATTGTTTCTTCAGGTCAAACTTTCGAACGAAACTGCATTCAAGTTAGTAAAAATCTTAACTTTACACCAATTCTCTCTGATGGATCAAAACCCATTCTCTCTACTTTAATTCCCAACATCGCCATTAAATCCACTATACTCAATTGGTGTGACACTAATAGAGTCATTCTACCAAACCCCATTTCTATAAACATTGCAGAAAAGCTTGTCCATTCATTAATGGCGTCTCAACAAGCAAAAACAGAGAGTGAAATTGAGTCAAGTCGTCGACCGATTTCTCAACAAGAAGAAGCTTTAATCTTATTAAGACAAATCACAAGAAATGATCCAACGATCAGAATTCCTCTTTGTACTCCTCGATTACTGTCAGCCCTTCGATCGTTTATAATCTCTAAAATCTCTGTTCTTCAAGTGAACTCAATTGCAGTTCTAGTGAATTTGTCCTTAGAGATGATCAACAAAGTCAAGATCGTACGGTCAGGATCAGTTCCAATGTTGATTGAAGTGTTAAAGTGTGGATCATTTGAATCGGTTGAGTACTCAGTGAGTTTGCTGTTTAGTTTATCTCTTGATGATCAAAATAAAACTGCAATCGGTGTTTTAGGTGGTTTACCGCCACTTCTTAACCTGGTCAAATCGGAGAACCACCGAGTTAGTCATGAGTCACTTCTAGCATTGTTTCATCTTTCACTTGTTCAAAGTAACCGATCCAAACTTGTTAAACTTGGAGCAGTTCGCGTTTTATTCGGATTGATTAATACGGATAATTGCAGTTTACGTATTTTATGTAATTTAGCTATGTGTGTTGAGGGAAGAGCTGCATTGTTGGATGTGAATGCAGTTAAATGGTTAGTAGATATGATGAAGTGTAGTAGTGAGTTGGAATCAGTGGTTAGTCGAGAAAAGTGTATTGAAACATTGTATGGATTGAGTTGTGGGAGTTTGAGGTTTAGAGGGATGGCTAAGGAAGCCGGCGCGGTTGAAGTGTTAAGTGAGGTGGTGGAGAAAGGGAGTGATAGGGTTAAGGAGAAAGCAAAGAAGATGTTAATGATGATTAAAGAGGGTGATGAGAAGGAGAAAGACGAGTTTGAAGGCATGGATTGGGAAAGCTTGTTAATGGACTCGGGAGAAGTGCGTCAGAGTCGTTTTCGACAGTTAGACTCCCCTGATGATGCTAACTTAGTG
>gnl_Aquco_v3.1_Aqcoe3G104600.1
ATGGGTAGTAGTAAAAAGAGATGGAAGATCACATTTTCTCGATCTTTACCTTCTTCAACTCATAAACTTAAACCTCCACACCCACCAAATGAATTCATTTGTCCCATTTCTCAATCATTAATGGCTGATCCTGTTATTGTTTCTTCAGGTCAAACTTTCGAACGAAACTGCATTCAAGTTTGTAAAAATCTTAACTTTATACCAATTCTTTCTGATGGATCAAAACCCAATTTCTCTACTTTAATTCCCAACATCGCCATTAAATCCACTATTCTCAATTGGTGTGACACTAATAAAGTCATTCGACCAAACCCCATTTCTATAAACATTGCAGAAAAGCTTGTCCATTCATTAATGGCATCTCAACAAGCAAAAACAGAGAGTGAAATCGAGTCAAATCGTTTACCGAGTCATTTCCGATTCAGCTCAGAAGAATCGATATCTTCTTCTTTATCAGAAATTCTTATTATTGAAGAAATTTCAAACTCTGAAGAAGAGAAGTTTTTCATTAAGTTGAAAACCTCTGAAGTTTCTCAACAAGAAGAAGCTTTGATCTTATTAAGACAAATCACAAGAAATGATCCAACGATTAGAATTCCTCTTTGTACTCCTCGATTACTCTCAGCCCTACGATCGTTTATAATCTCTAAAAGCTCTGTTTTTCAAGTGAACTCAATTGCAGTTCTAGTGAATTTGTCTTTAGAGATGATCAACAAAGTTAAGATCGTACGGTCAGGATCAGTTCCAATGTTGATTGAAGTGTTAAAGTGTGGATCATTTGAATCGGTTGAGTACTCAGTGAGTTTGCTGTTTAGTTTATCTCTTGATGATCAAAATAAAACTGCAATCGGTGTTTTAGGTGGTTTACCGCCACTTCTTAACCTGGTCAAATCGGAGAACCACCGAGTTAGTCATGAGTCACTTCTAGCATTGTTTCATCTTTCACTTGTTCAAAGTAACCGATCTAAACTTGTTAAACTTGGAGCAGTTCGCGTTTTATTCGGATTGATTAATACGGATAATTGCAGTTTACGTATTTTATGTAATTTAGCAATGTGTGTTGAGGGAAGAGCTGCATTGTTGGATGTGAATGCAGTAAAGTGGTTGGTAGATATGATGAAGTGTAGTAGTGAGTTGGAATCAGTGGTGAGTCGAGAAAAGTGCGTTGAAACATTGTATGGATTGAGTTGTGGGAGTTTGAGGTTTAGAGGGATGGCTAAAGAAGCCGGCGCGGTTGAAGTGTTAAGTGAGGTGGTGGAAAGAGGGAGTGATAGGGTTAAGGAGAAAGCAAAGAAGATGTTAATGATGATTAAAGAGGGTGATGAGAAGGAGAAAGACGAGTTTGAAGGCATGGATTGGGAAAGCTTGTTGATGGACTCAGGAGAAGTGCGTCAGAGTCATTTTCGACAGTTAGACTCCCCCGATGATGCTAACTTAGTG
>gnl_Aquco_v3.1_Aqcoe3G306800.1
ATGGGTAGTGGGAAAAGAAGGTGGAAGATTTCATTCCATAGAACAACAACAAGTACACCAACAACTAGTTTAAACCCAGAAATCAACAAACCCCCAAAAGAATTTATCTGTTCAATCTCTGGTTCATTAATGGCAGATCCAGTTATTGTTACTTCAGGTCAAACTTTTGAGAGAAATTGTATTCATGTTTGTAAAAATTTGGGTTTTTTACCAATTTTATCAGATGGTTCAAGACCTGATTTTTCTTCAGTAATACCCAATATGGCTATTAAATCAACGATTTTTAACTGGTGTGATACTAATAAGCTTGATCGACCAATACCCATTTCGTTTGAAGTTGCAGAAAAGGTTGTAAGATCTTTAATGGAGGTACAAGATGTGAAATTTGAAGAAAAGATTGAAGTTACAGAGAAACAATTGCTTGAAGCTGTTGCAGAGAATCTACCAATAATGAAGCTTAGTCACGCAGCAACTGAGTTGAATCGTAGAGCTAGTCATTATTATACTAGTTCTGAAGAATCAGTGATTGCGATGACGATTACGCCAACTACACCTCTTGCTGCTTTCTCAACTCGTCCTGCTTGTTATTCTACTTGTTCATCTTCTTCAATTTCTTCTTCTGAAATTGTTTCTGATGAAACCTTAAACCCTAATTCATCTTCTTCTTCTTCTTCAACATCTTCTTCATCTGAAGAAGAAGAAGAGTTAGTTGTGAAGCTTAAGAGTACCCAAGTTTTTGAACAAGAAGAAGCTGTGATATCACTTAGAAAGATTACTAGAACTAAAGAAGAGCTCAGAGTTCCTCTCTGCACATCTCGATTGCTTTCAGCTGTTCGAACGCATATGATCTCGAGGTATTCTGCTATTCAGGTAAATTCAGTTGCTGCTTTAGTGAATCTTTCATTAGAGAAGGTTAATAAAGTGAAGATTGTAAGGTCAGGAATAGTTCCAGTATTGATTGATGTGTTGAAGGGTGGGTTTCCTGAAGCGCAGGAGCACGCTGCGGGTGCACTTTTTAGTTTAGCTCTTGATGATGATAATAAAATGGCGATTGGGGTTTTAGGTGCATTGCCACCTCTTCTTCATATGCTAAGATCTGAAAGTGAGCGAGCTAGGAATGATTCAGCATTGGCATTATATCATCTTTCTTTAGTTCATAGTAATCGAACTAAATTAGTTAAACTTGGTTCAGTTCCTATTTTATTGAGTCTTGTTAAAGCAGGGGATTTAGCGAGTAGAGCATTGCTTATATTGTGTAATTTAGCTGCTTGTGCTGAAGGGAGATCAGTTATGTTGGATGCGAATGCGGTTGAGTGCTTTGTTGGTATATTGAGGGATGATAAGTCGAATTCTAATTCAACTCGAGAGAATTGTGTTGTGGTATTGTACTCATTGAGTTTAGGGAGTTTGAGATTCAAAGGGTTGGCAAAGGAGGCTGGAGCAGTGGAAGTGTTGATGAAAATGGTAGAGAAAGGAAGTGAACGAGCGAAAGAGAAAGCAGAAAAGTTGCTATTGATAATGAAGGGGAGAAATGGAGGAGATGAGGAGATTGATTGGGAAAGTGTGTTGAATTCAGGGGTGGTTCGAACTGGTTATCGACTTGGGGATAGTGAGTGTGCAAAATCAACCGGATTC
>gnl_Arath_TAIR10_AT3G47820.1
ATGCCACAACACAACAGCCCCGGCGAAACTCCAACAGAGTTCCTCTGTCCCATCACCGGCTTTTTGATGTCAGACCCCGTCGTCGTCGCTTCTGGTCAAACATTTGAACGTATCTCCGTCCAAGTTTGCCGGAATCTCAGTTTTGCTCCAAAGCTTCACGACGGAACTCAACCAGATTTATCCACCGTAATCCCAAATCTCGCCATGAAATCAACAATTTTAAGCTGGTGCGATCGGAACAAAATGGAACATCCTCGTCCTCCTGATTACGCTTACGTCGAAGGTGTTGTTCGTACCCGAATGGATTCACTTCCTCCGGGTTCGGGTCATCGGATCGCTAAATCCGAAATCTTACCACCGGTGGCTGAGAATTCAAATTCAAATTCAGATTACGATTCCGTGATGGGAGCGATTCGATCTCGTTCAAGGACTTCATTATCGTCAACTACTTCTCTTCCACTTCACCAAACCCGACCCATTAATCACTCGACCCGGATCCAAAGCTCATTCTCTACATCGGATTATTCATCTTTTCCTCCGATGTCACCGGAAGAAGAAGAGATCTACAACAAATTGACAAGTGTTGACACAATCGATCACGAGCAAGGTCTGATTCAGCTAAGGAAGACGACGAGATCAAACGAGACCACGAGAATCTCTCTTTGTACTGATCGGATTCTCTCATTACTCCGATCTCTGATCGTTTCACGGTACAACATCGTGCAAACAAACGCCGCCGCGTCGATTGTTAATCTCTCGTTAGAGAAACCTAACAAATTGAAAATCGTACGGTCAGGATTCGTTCCTTTGTTGATTGATGTTTTGAAATCGGGATCAACGGAGGCGCAAGAGCATGTAATCGGAGCTTTGTTTAGTTTAGCGGTTGAAGAAGAGAACAAGATGGTGATCGGAGTTCTTGGTGCGGTGGAGCCGCTTCTTCACGCGCTTCGTTCATCGGAGAGTGAGAGAGCTCGTCAAGACGCGGCGCTTGCGCTTTATCATTTGTCGTTGATTCCGAATAACCGAAGTAGGCTGGTTAAAGCCGGTGCAGTGCCGATGATGCTGTCTATGATCAGATCCGGTGAATCGGCGAGCAGGATTCTTTTATTACTGTGTAATCTGGCGGCTTGTTCGGAAGGAAAAGGTGCGATGCTTGACGGGAATGCGGTGTCGATACTGGTTGGGAAATTGCGAGAAAGTGGAGGAGCTGAGTCAGACGCGGCGGCGCGTGAGAATTGCGTCGGGGCTTTGTTGACGTTGAGTGTAGGGAATATGAGGTTTAGAGGATTGGCGAGTGAGGCGGGTGCGGAGGAGATTTTGACGGAAATTGTGGAGAGCGAGAGCGGAAGCGGGCGGTTGAAGGAGAAAGCTTCAAAGATTCTACAGACATTGAGAGGCGGAGGGAGTGAATTCGGTGAAGGAGCGGAGGCGCGTGAGTGGAACCGTATGTTGGAAGCGAGTGGGCTAAGTCGTTCTCAGTTTCAACAAGGAGGGCAAAAAGGGGGTTTTGCTTATTCCTCTCAGTTT
>gnl_Arath_TAIR10_AT5G40140.1
ATGGAGATTCAACGACCAGTCATCAATCTCATGGTTCTTCACTCACAACACGACAAAAGTGACAACCTTTCCCGACGAGAATCTCTCGCCGGTAAATCCAAATGGAGAACCTCCTTATCCCGTTCTTCTTCATCTTCTTCATCAAACAACAATTCTCCGACCAAAACAGAGATTCCGGCAGAGTTTCTCTGTCCGATCTCAGGTTCTTTAATGGCTGACCCAATCATAGTCTCTTCCGGTCACTCCTACGAAAGAGCTTGCGTCATAGCTTGTAAAACCCTAGGCTTTACTCCAACCCCACCTCCAGATTTCTCCACCGTGATACCAAATCTCGCTTTAAAATCCGCAATTCACAGCTGGTGTGAACGGCGGTGTTTTCCACCGCCGAAGCCACTCAACTCCGCCGCCGCGGAGAAGCTTATACTCGCATTAATGGAGAAAAAACCACAAAGAAGAAAAGTATCTGTTTCAGAGAAAGAGCTTATCCAAGCTATTAGAGATAAACCATCAGTGAGACTTAACCACGCCGCGACGGAGCTTGATCGGAGACCTAATTACTTCAACTCAAGCTCCGATGAGTCAATAGCTTCTTCAAGCCGTACACTACAGTTAACAACTAAACCTAGTTGCTTCTCTTCACCTTCATCTGGAGAAATCGAATCTTTAGAACCTAACCTAACTCCAGAAGAAGAAGCTTTACTAACAAAGCTAAAAAGTAATCGAATCTCAGAGATTGAAGAAGCTTTGATTTCGATTCGACGCATCACAAGAATCGATGAAAGTTCAAGAATCAGTTTATGTACAACGAGAGTAATCTCTGCACTTAAGTCACTGATTGTTTCCAGATACGCGACGGTTCAGGTGAATGTCACGGCGGTTCTTGTGAACTTGTCTTTGGAAAAATCTAATAAAGTCAAGATCGTACGGTCAGGAATCGTTCCTCCGTTGATCGACGTTTTGAAATGCGGTTCCGTCGAAGCTCAGGAGCATTCCGCCGGAGTTATCTTCAGTTTAGCTCTTGAAGATGAGAACAAAACGGCGATTGGTGTTCTCGGAGGTTTAGAGCCGTTGCTTCATTTGATCCGAGTTGGTACTGAGTTAACTCGGCATGACTCGGCTTTAGCTTTGTATCATCTTTCTCTTGTACAGAGTAATAGAGGGAAGCTAGTTAAGCTTGGAGCTGTTCAAATGCTTTTGGGTATGGTGAGTTTAGGACAGATGATTGGTCGTGTTTTGTTGATTCTTTGTAATATGGCTTCGTGTCCGGTGAGTCGACCAGCTTTGCTTGACTCGGGTGGTGTTGAATGTATGGTTGGGGTTTTGAGAAGAGATAGAGAGGTTAATGAGTCGACTCGGGAGAGCTGTGTTGCGGTTTTGTATGGGTTGAGTCACGACGGTGGTTTGAGGTTTAAAGGGTTGGCTATGGCGGCGAATGCGGTGGAGGAGTTGGTGAAAGTGGAGAGGAGTGGGAGAGAAAGAGCTAAGCAGAAGGCGAGAAGAGTTTTGGAAGTGTTGAGAGCTAAAATTGAAGATGATGATTTGGTGGAGAATGAGGAGATTGATTGGGAGGAGTTGCTTAATTCCGGTGATGTTAGTCGGAGCCGGTGTCGACTCGGTGGTGAGAAATCTTGTGTTAACTCGGCCGAGTTT
>gnl_Arath_TAIR10_AT5G62560.1
ATGGGTGGAAACAAGCAGAGATGGTTCTCTTTCCACCAACGATCCTCATCCGCCACCACTACTACTTTACCACAACACAAACACGACGAGACTCCACCGGAGTTTCTTTGTCCCATCACCGGATTCCTCATGTCGGATCCCGTCGTCGTCTCTTCCGGTCAAACCTTCGAGCGTCTCTCTGTTCAAGTCTGTCGTAACTTAGGGTATATACCGGATCTCCTAGACGGTACCCGACCCGATCTTTCCACCGTCATCCCCAATCTCGCAATGAAATCCACCATTTTCAGTTGGTGTGATCGGCAAAAAGTTGACCATCCTCGTCCTCCTGATGCCGCTTACGTCGAAGGCGTGGTTCGTGCCCGAATGGATAAAGATCCTAATCCAAGTCCGGGTCAAAGTCCGGGTCCGGGTGATAAGGATCCGGAGCCTGAGATTCTCCCTCCTGTAGAAGAGAATTCACCTTCGGATTACGATGCTGTGATGGAAGCGATTCGAGCTCGATCAAAGAATTCAATGTCGCCGACGACGTCTCTTGAATCGGTGACGATTGGTCAGAGTTCATATCACCCGGTTCGAGCCGTTAGTATGTTCTCTTCTTCAACTACTTCTTCTTCCTCTGGAGTTTTCGCTGGTGCTGATAGTCCATTTCGAAACGCTATGTCTTTCTCTTCCACTGATCACTCTTCTTCTCCGATGTCACCGGAAGAAGAAGAGATCTTCAATAAATTGAGAGGTACCGACATTTTCGACCACGAGCAAGGTTTGATTCTTCTTAGGAAGATGACGAGATCTAGTGAAGATCTTCGGGTTTCGCTTTGTACAGATCGGATTCTCTCTTTTCTCCGATCGCTGCTTGTTTCACGGTACAATCTTGTTCAGACTAACGCCGCTGCTTCGGTGGTTAATCTCTCGTTGGAAAAACAGAACAAAGTTAAGATCGTACGGTCAGGATTTGTTCCTCTGTTGATCGATGTTTTGAAATCGGGAACGACGGAGGCGCAGGAACATGTTGCCGGAGCTTTGTTTAGTTTGGCGTTGGAAGATGAGAACAAAATGGTGATCGGAGTTCTTGGTGCGGTGGAGCCGCTTCTTCACGCGCTTCGGTCGTCGGAGAGTGAAAGAGCGCGGCAAGATGCAGCTCTTGCGCTTTACCATTTGTCCCTGATTCCGAGCAATAGAACTAGGCTGGTTAGAGCTGGTGCGGTGCCGACTCTGCTTTCGATGGTAAGATCGGGTGATTCGACTAGCCGGATTTTGCTGGTACTATGTAACCTGGCCGCTTGTCCAGACGGAAAAGGTGCGATGTTAGATGGAAACGCGGTGGCGATTTTGGTAGGGAAGCTTAGAGAAGTCGGAGGTGGTGATTCAGAGGCGGCGCGTGAGAATTGTGTGGCGGTTCTGTTGACGTTGTGTCAAGGGAATTTGAGGTTTAGGGGGTTGGCGAGTGAGGCGGGAGCGGAGGAAGTGTTGATGGAAGTGGAAGAGAATGGGAATGAACGGGTGAAGGAGAAGGCGTCGAAGATTCTGCTGGCGATGAGAGGAGGAGGCGGAGGAGAGAGTGAGTTTGGGGAAAATGCGGAGGCGCGTGAGTGGAACCGTATGCTTGAAGCGACTGGGCTAAGTCGGACTCAGTTTCAAGGAGGGCAAAATGGGGGTTTTGCTTATTCCTCCCAGTTC
>gnl_Arath_TAIR10_AT5G65200.1
ATGGGTAAAAACGGACGGCTCAGATGGAATCCTTTCAGCCACAGATCGTCTTCTTCAACCTCTTCATCTTCACGACAACAGCAACAAGAACAACAACCTCCGGTCGAATTTCTCTGTCCGATTTCAAAATCAGTAATGTCTGACCCTGTTGTTGTCTCTTCCGGTCAAACCTTCGAACGTGTCTGTGTTCAAGTCTGTCGCGACCTCAACTTTATCCCCAAACTCAACGACGACGAAGAATCTCTACCCGATTTCTCCAACATCATCCCTAACCTAAACATGAAATCAACAATCGATACTTGGTGCGACACCGTCGGCGTCTCACGTCCTCAGCCACCTGATTACTCCACCGTCGAGAGAATTTTACGGCAACAGATGCCTCCACCGGACGTCGAGATTCGTGTCTCCGAGCAAGAGCTTCTCAGAGCTGTAGCTCACCGAGCTCCGATGATAATTCACCACGCTGATTCTGAACTCATGGGAAGGAGAGATTTCAACAACTCCACGACCTCTTCTGATGAATCTGTAATCGTTGCTCACAGTCCATTCACTCCTCTTCCTTTAACAACTAGACCCGCTTGCTTCTCTCCATCTCCATCATCTTCTTCCTCCGAAATCGAAACCCTAACGCACCACACTTTCTTCTCTAATTCTACTTCCACCGCCACAGAAGAGGACGAAGTGATTTACAACAAGCTTAAGAGCAGTGAGATTTTTGATCAAGAGCAAGGTTTGATTATGATGAGGAAGATGACTCGTACTAATGATGAAGCTAGGGTTTCGCTTTGTTCTCCTCGGATTCTTTCTTTGTTGAAGAATATGATTGTTTCGAGATACAGTTTAGTGCAGACGAACGCGTTAGCGTCGCTTGTGAATCTGTCTTTGGATAAGAAGAACAAATTGACGATTGTTCGGTTAGGATTTGTTCCGATTTTGATCGATGTTCTGAAGTCGGGGTCTAGAGAAGCTCAAGAACACGCAGCTGGAACAATCTTTAGTCTTTCTCTTGAAGATGATAATAAAATGCCTATTGGAGTTTTAGGAGCGCTTCAGCCATTGCTTCACGCGTTACGTGCAGCTGAGAGTGATCGGACGCGGCATGATTCGGCTCTCGCGCTTTACCATTTGACGTTGAATCAGACGAATCGATCAAAGCTCGTTAGGCTTGGAGCGGTACCAGCGCTTTTCTCGATGGTTAGGTCCGGTGAATCGGCGAGCAGGGCATTGTTGGTGATCTGTAATTTAGCGTGTTGTAGTGAAGGAAGATCGGCGATGCTTGATGCGAATGCGGTTGCGATTCTTGTAGGGAAGTTAAGGGAGGAGTGGACGGAGGAGCCGACAGAGGCCCGGTCATCGTCATCGGCTCGTGAGAATTGCGTAGCGGCGTTGTTCGCATTGAGCCACGAGAGTCTTCGATTCAAAGGACTAGCGAAGGAGGCGAGAGCAGTGGAAGTGTTGAAGGAAGTGGAAGAGAGAGGAACAGAGAGAGCTAGAGAGAAAGCAAAGAAGATTCTTCAGCTGATGAGAGAAAGAGTGCCGGAGGATGATGAAGAAGATGGCGAAGGATCAATTGATTGGGACCGAGTTATCGACTCCAACGGCTCAATTAGGTCTAGATTCCGAGTTGGTGGTAGAAACAGAGTGGTCACTCAAAACTCCTCTGGCTTC
>gnl_Betvu_v1.2_Bv2_037540_rutq.t1
ATGGGTAGTGGAAAACAGCGTTGGAAAATCTCCATCTACAAATCATCTTCAACAACAAGCAAGCCCGAGACCCGGCCCACAAAACCTCCAGCTGAATTCATTTGTCCGATTTCCGGGTCACTGATGGCTGACCCGGTAATCGTCTCAACGGGACAAACTTTCGAGCGAGCTTGCATTACTGCGTGCCTAACTCTCGGGTATAACCCAACTCTAAATGACGGTTCTGTCCCTGATTTTTCAATGGTAATCCCGAATTTAGCCTTGAAATCCTCCATTGTCAACTGGGCTAAAACCTCTCTCTCATCTCCACTAACACCCCTTGAAGTTTCTGACGCTGTGAAGCTTCTAAAGGCGTCAATGGCAGGCTCCGGTGAGCTTATTGGGCGGGTGGGTTCAAACCCGGGTTTGAATGTTTTTGAACACGCTGATAGCGAGTTGACTCGGAGGAGACAGATTAGGTTCGACTCGGGCGAGTCACTATCGGGGTCGTTTAGGAAGACGCCATTGGTGCTAGCTACTCGACCGAGTTGTTACTCATCATGTTCGTCTAGTTCGGAGTTAGAATTGGACAAGGCGGGCACATGTGAGGATGATGCATATGCCGCCAAACTTAGGAGCTCGCATGTGTACGAGCAGGAGGAAGGTTTGATTGGGTTGAGGAAGATCACTAGAAGTAGTGTGGACTCCCGTGTTGTGTTATGCACTCCGCGCCTTCTGTCTGCGCTTCGCTCTTTGATCACCTCTAAGTACACTGACGTTCAGGTGAACTCTGTAGCAGCATTGGTCAACTTATCCCTAGAAAAGGTGAACAAAGTAAAGATTGTACGGGCAGGATTTGTTTCCCCTCTCATTGATGTCTTAAGGGGGAAATTCCCCGAGGCTCAGGAACATGCATGCGGTGCACTCTTCAGCTTAGCTCTTGATGATGGGAACAAAACTGCTATAGGAGTTCTTGGTGCATTACAGCCGTTAGTCCACATGCTGATGAGATCAGAAAGTGAACGAGCCAGGCATGACGCTGCATTAGCTTTGTACCATCTTTCACTGGTTCAGAGCAACAGGATAAAACTGGTTAAACTTGGGTCAGTCCAACTACTACTCGGAATGGTCAAGTCGGATCAAATGCCAGGACAGGCCTTGCTAATATTATGCAACTTGGGGGCATGTAACGAGGGGAGGGCTGCTATGCTAGACGCTGGTGCAGTGGTGTTCTTGGTAGAGTTGCTTAAGAAAGGAGAGTTTGACTCTGAATCAACTCAAGAGAGCTGTGTTGCCGTACTTTATGCGTTGAGTCATGGTGGAGGTTTGAGATTCCGAGGATTGGCTAAGGCAGCTGGGGCAATGGAAGTGCTTAAGGATGTAACAGAATGGAACAGTCGGGAACGGGCTAAGGAGAAGGCAAGACGGGTTTTGGAGTTGTTAAAAGCAAAGGAAGAAGAGGAGGAAGAAGTAGATTGGGAGAAGGTGCTCGAGTTCGGATTCCCAAGTCGAACCATAACTCGACCAGCAGGCCAATCGTGCAGGAATTCTACTGAGTTT
>gnl_Betvu_v1.2_Bv5_116300_nxoc.t1
ATGGTGGGTGGAAATGGGAAATTCCTAAAATTAAATTTCTCTTTCTACAGAAACTCACCTTCACGTTCTTCCAAACTCAACAAAAACAACAACAACAAAAACTCTCCTCCACCTGAATACATCTGTCCTATCTGCAACTCTTTAATCTCCGACCCGGTTGTTGTCGGGTCGGGTCACACCTTAGACCGTATCTGCGTTGATATTTGTGAACTTCACAACTTTACACCCGATCTTCCTGATGGTACCCGACCCGATTTCTCAACCAAGATACCCAATTTAGCTCTTCGTTCAGCTATACCTTCATGGTGCGCTAAAAATGGCGTCGCTTTACCTCAAGAGGTCGATAAAGTCGCCGTCGAAAGAATCGTCAAGGATATGATCGAAAATCAGGAGAGAGAAAATGGTGGTCGTGGTAAGGGTTTGATTCGTCCTTCAGAGAGGTTTCTCATTGATTCTGTTAAAGATAAGGCTGACCTCGACCTTTCTCATGCTGTTACCGAGTTGACTCACCGAGTTAACCGATTTGACTCGTCGACGAGTTCGGAGGAATCGGTGATTGCTGCGGCGGCGGTGAGTCCGCTTACGCCGCTTCCGTTCACGACTCGGCCGGCGTGTTGGTCTCCATTTCATACATCTTCGTCTGAAACCCTAATTTCTTCCGACGAATCGATGAATTTGAATAACCCTAATTTTACGGAAGAATTGGAGTTAATCGCGAAGTTTAAGAGCAGTGATCCGTACGATCAGGAGATAGGCGCGGTTGAGTTGAGGAAAGCGACGAGAACGGATGAGAATGCGCGGGTTACTCTTTGTACGCCGACGATGTTGCGTGAGATTGCGTCGCTTTTGTTTTCTGGATACGAGAAAGTTCAAATAAACGCGATTGCGGCGCTTGTGAATCTGTCGCTTGAGAAGCCAAACAAAATTAAGATCGTAAGGTCAGGAATTGTTCCAACAGTGATTAATTTGTTGAAAGGAAGATTACCAGAGACGCAAGAACATGCTGCAGGTTTAATATTTTCTCTCTCCTTAGAAGAGAAGAATCGTACAGCAATCGGCGTTCTCGGCGCTTTACCTCCATTGTTAAACTGCTTGTTAAGGTCCGAGTCCGAGCGAACTCGGAGTGACTCGGCGTTAGCGTTGTATAATTTATCGCTTGATCATAGCAACCGAGTCAAACTCGTTAAGCAATTCAACGCAGTTCCGCCGCTTCTGGCGGTGTTGCGGCAGGAAAAGGAGTCGATCGCGGGCAGAGTCTTGCTTGTTTTATATCAGCTAGCGGCGAGTGCGGAGGGTAAAGCGGCGATGTTGGATGGAAATGCGGTGGAGCATTTGGTGTGGTTGTTGAGAAAAGGGAAGGACGAGTTTGAGTCCGAGTCAACTCGGGAGAACTGTGTTGCCGCGCTCTACGCGCTGAGTCATGGGAGTATGAGGTTTAAGGCGCTTGCGAAGGAGGCGAGGGCGGTGGAGGTGCTAAAAGAGGTGGAGGAGAGCGGAAGCGAGAGGGCGAAGGAGAAGGCGAGGCGGATATTGGTGATGTTGAAGGGGAGGAGAGAGAGTGAGGATGGGCTTGGGGAGGAGATTGATTGGGAAGCGATTCTTGAATCGGGTGGTGGGTTGAGTCGGACTCGGCACCGAGTTGGTACAGGTCCGGGTTTTGGTAAAACGACCGAGTTT
>gnl_Carpa_v0.4_evm.model.supercontig_14.85
ATGGAATTTCGAGAAGCGGTCATGAAGCTAATGGTTCACAAACCACCGCCTGAGCAAACCATCTTCCAGAGAGACAAAAATACTGCCGCAGTTTCTCCCGCCAAGCATAAATGGAAGATCTCCTTGAACAGACCATCTTCATCGGTTTCCTCGAAAACCACACCAGTACAACATACACAGCAGCACCCACCGCAGCAGGGGCAGACCCCTAAAGAGTTTCTTTGTCCTGTTTTTGGGTCTTTAATGGCTGATCCAGTTATTGTCTCTTCAGGCCATACTTTCGAGCGAGCCTGCGTTCAAGCCTGCAAAACCCTGGGCTTCTCCCCTACAACTGCGGACGCTATCCCACCTGATTTCTCCAACGTCATTCCTAATCTCGCTCTTAAATCTGCCATTCTTAACTGGTGCAGTAATCGTTCTCTTGAACCCCCTAAACCCCTTGATTCTTCCTCGGCGGAGAAGCTTGTCCGTACATTAATTGACTCACAGAAGCCGAAACCTGATACGCATCGGAAGAAGAAAGACCTTAAAGTATCCGCTTCAGAGAAAGAGCTCATTCAAGGAATTGCAACTAATCCTTCGGTGAGAGATAACCACGCTTCAACAGAAGTGACTCGGCGCCCGACTCACTTCTACTCGAGTTCTGACGAGTCGGTCAAGTCGACCCTGCCTCTGCAACTTGCGACTCGACCGAGTTGCTATTCGTCTTCATCTTCATCAGAGATGGAAATCCTAAATCCTAATTCCAAAGAAGAAGAAGAAGAAGAAGAAGAAGAAGAAGATTTTGTTACGAAACTTAAGAGTCCACAAGTGTGTGAGATTGAAGATGCATTGACTTCACTGAGAAAGATGACCAGGACACGAGAGGAAAGCAGAGCCCGTCTCTGCACTCCTCAGTTATTATCAGCCCTACGATCTCTGATCATCTCGAGGTACACCGTAATTGAGGTGAACTCGGTCGCATTATTAGTAAACTTATCTCTAGAAAAATCCAACAAGGTGAAGATCGTACGGTCAGGAATAGTCCCACCGTTGATCAACGTGTTGAAGGGAGGATCCCCTGAGGCGCAAGAACACGCTTCCGGTGCTCTCTTCAGCTTAGCCCTCGATGACGAAAACAAGACCGCAATTGGCGTACTAGGTGCATTGCAACCTCTTCTTCACTTACTACGATCCGAGAGCAAGCGGACTCGGCAAGACTCCGCCTTGGCTCTTTACCATCTCTCTTTAGTTCAAAGCAACAGAAGTAAATTGGTGAAACTGGGTAGTGTACCGGTCCTGATAAACATGTTGAGGTCGGGTCATATGCGGGGTCGGGTTCTGTTGATACTCTGCAACTTGGCTTCGTGTTGGGAAGGGCGAACGGCTGTGTTAGACTCGGGTGGAGTGGAGTGCCTGATGAGGATCCTAAGAGGGGAGAATTTGGAGGAGTCGGCTCGGGAAAGTTGTGTAGCGGTGCTGTACGGGTTGAGCCATGTGGGGTTGAGGTTTAAGGGTTTGGCCATGGCGGCCGGAGGGGCAGAGGTATTGCGGAAGGTGGAGAGGACAGGGAGCGAGCGGGGGAGAGAGAAGGCGAGGAAGATGTTAGAGATGATGAGAAGGAGAAAGGAGATGGAGGAGACGGTGGAAGAAGTGGACTGGGAGGAATTGCTTGACTCGGGATTGATGAGTCGGAGTCGGGTCAGACCGGAAGGGTCAAGTGTGAACTCATCGGAGTTT
>gnl_Carpa_v0.4_evm.model.supercontig_35.60
ATGGGTGGTAATGGAAAGCACAGATGGAAAATTTCCTTCCATCATCGCTCTTCCTCTACATCCAATTCCAAGCACAAACATAATCAACCTCAACCCCCAAAAGAATTCATTTGCCCCATTTCTGGAACTTTGATGTCTGACCCGGTTGTCGTTCCCTCTGGTCAAACTTTTGAGCGGGTCTCTGTTCAAGTTTGCCGTGAATTGGGAATCGTGCCCGCTTTGGAAGACGGATCCCGACCCGATTTCTCCGCCGTCTTCCCTAACCGAGCTATTAAGTCAACCATTGTCAGTTGGTGCGACAGTACTGGTACGGAGCAGCCGAAGCCACCTGATTACGAGTTCGTTGCGAATATTGTCCGTACACAGATGAAATCCGATCCAGAAATTAGGGTTTCGGAGCGGGAGCTGTTGCAGGGAGTTGCAGAAAACCCGCCGGTGATATTCTCACATGCGGCAACTGAGTTAGGTCACCGAGTCAATCATTTCTACTCGAGCTCTTCCGAGGAATCTGTCATCGTCGCGCCTAGTCCACTTACACCTCTGCCTCTCGCGACTCGCCCTGCGTGTTTCTCTTCCTCTTTATCGTCCTCGTCTTCCTCTGAGACCACTGAAGCTGAAACCCTGACCCAAAATCCTAGCTTTTCCTCGTCTTCCTCTTCTCCCGAGGAAGAAGAAATCTACAGTAGGATACGTAGCACGGACATATACGATCAAGAACAAGCCGTGATTTCACTGAGGAGGATGACGAGAAACAAGGAGGAAGCTAGAATTTCTCTCTGCACGCCTCGCTTACTCTTAGCCCTCCGACCTCTGATTACGTCAAGGTACTGTGTGGTGCAGACAAACGCCATAGCTTCACTGGTGAATTTGTCGCTGGAGAAGCAAAATAAGGTAACAATTGTACGTTCTGGATTCGTTCCTTTGTTGATTGATGCGTTGAAAGCTGGTTCTAGCGAGGCGCAGGAGCACGCAGCTGGTGCTCTCTTCAGTTTAGCTCTGGAAGACGATAACAAGATGGCGATGGGGGTTATGGGCGCGTTGCAGCCGTTACTTCACGCGCTCCGATCCGACAGTGAGCCGACTCGGCAAGACTCGGGCCTGGCTCTGTACCACCTCTCATTAATCCATGGCAATAGAGTGAAGCTGGTGAAACTCGGAGCCGTGACGACTATGCTGTCGATGGTGAAATCGGCCGAGTCAGCGAGTCGAGTGCTACTGATTTTGTGCAACTTGGCGTCGTGCGATGAGGGCAGGTCAGCAATGCTGGATGCGAACGCGGTGGCGATACTGGTGGGAAAATTGAGGGAGTGTGAGTCAGACTCGGAGGCAACTCGTGAGAGCTGCGTGGCGGCGTTATTTGCCCTGAGTCACCGGAGCTTGAGGTTTAAAGGATTGGCAAAAGAAGCGCGAGCCATGGAGGTGCTGAAGGAAGTGGAGGAGAAAGGTAGCGAGAGAGCTAGAGAGAAAGCCAAGAGGATCTTGCAGATGATGAAAGGAAGAGAGGAAGGAGACGACGAAGACGTCGGCCATTGGACGTCTGTGCTGGACTCTGGAGGACTGAGTCGAACTCGGTGCCGAGTTGGTGTGAGATCGAACGGTCCAAATTCCACTAATTTT
>gnl_Elagu_v2.0_p5_sc00005.V1.gene383
ATGGCGGACCCCGTCATCGTGCCCTCCGGCCAGACCTTCGAGCGGAGCTGCATCCAGGCCTGCCGTGACCTCCTCTTCACCCCTCCCTCCCTCGCCGTCGGCCTCTCCCCCGACGCTCCGTTCCTCCTCATCCCCAACGTCGCCCTCCGCTCCGCCATCCTCAACTGGTGCGACCGCACCGGCCTCCCATCGCCCCTCCCTGTCTCCCCCGACGACGCTCGCGCCCTCGTCCAAAGGCTCATGTCGTCGGGGGCGGTCTCGGATGGTGGGAAAGCTCCGATCTTGGAGACTATGACTCCCGATACGCCCCCTCAGTCCGCGTGCTCCTCCAAGAAGAATTCTCCTTCTTTCTCCCCGCTTTCTTCCTCGTCTTCGTCTTGCTCGTATCATTCCTCTTCGTCGTTTTCCTCTTCCGAGATCGTGGTGCTGGGTACGGAGGAAACCCCAACACCAGAGGCCCCTCAAGCCGCCTCCACCGTGTTGGCGTCCAATGTTGCCAATCCTGCTGCTTGTGCTGAGGTTGATTGCCTCGAAGAGGAGATTTCGATCAAGCTGATGAACTCCGAGGTTTCCGAGCAGGAGGCTGCGCTGGCCGCGCTGCGGCAGGCCACCAGGGAGAGCCGGGACCGGCGGATCGCGCTGTGTACTCCGAGGCTCCTGGCAACGCTCCGGCCGATGCTGCTGTCCCGCTGGCCCGGCGTTCAGGTCAACGCCGCCGCGGTGCTTGTCAATTTGACCTTGGAGGCGCCCAACAAGGTTCGGATCGTCCGGTCCGGGGCGGTGCCGCCGCTGGTGGAAGCCCTAAAGAACGGCCACCCGGAGGCGCGGGACCACGCGGCGGGGGCCATCATTAGCCTGGCCTTGGAGGACGAGAACCGGGCTGCGATTGGGGTGTTGGGAGCTATCGCCCCGCTGCTCCATCTCTTCTCTCGCCCCTCAGAAAGCCACCGCGCCCGCCGGGACGCCGGGATGGCGCTCTACCATCTCTCGCTAGCTGGGACGAACCGGTCCAAGATCGCCCGGACCACGGGGGCCGTCCGGGCACTGCTGGCTGTGGCGGCGGAGGAGGAAGGGGCTCCGGCTGGGGCGCAGGGGCCGCCGCTGGGGAGGTTGGCGATGATGGTGCTGTGTAACCTGGCGGGAAGCGCGGACCGGCCGGCGGCGCTGATGGACGCCGGGGCGGTGGCCGGGGTCGTGGGGCTGATGAGCCGGGCGGCGGCGCCGGCGGAGGAGTACTGCGTGGCGGCGCTGTACGGGATGAGCCCGGGGAGCCTGAGGTTCCCGGGGCTGGCGCGGGCGGCCGGGGCGGAGAAGGTGCTGATGAGGGTGGTGGAGGCCGGGAGCCCCGGGGAGGTCAGGCGGGAGATGGCGAGGCGGACTCTGAGGGCGATGACGGGGGAGGACGACGAGGAGGCCTTGTCGTCAGCGGCCACGGCCGGGGACGTGAACGGCACCGTTGTGTCGGACGGGCTGATGTCGTTTCGGAGGCGGTTCAAGGATTTCGGAAACGGATCGGGTCCCAACTCGGCCGAGTTC
>gnl_Elagu_v2.0_p5_sc00020.V1.gene14
ATGGCGGACCCCGTCATCGTCCCCTCGGGCCAGACCTTCGAGCGGAGCTGCATCCAGGCTTGCCGTGACCTCGCCTTCATCCCTCACTTCCTCGCAGCCGCCGTCGACCTCTCCCCAGACGCCCCTTTCCTCCTCATCCCCAACGTCGCCCTCCGCTCCGCCATCATTCACTGGTGCGATCGCGCCGGGCTGCCCCCAGCCCTCCCCGTCTCCCCCGAGGCCGCTCGTGCCCTCGTCCGCCGCCTCATGCCGGAGGCGCCGCCTCCACCGGTGGGTGAGGCTGTCTCGAATGGTGAGAAGGCTCCAATCTTGGAAAGGGGATCGAAGGAGATGTTGACTCCGGATACTCCACCTCAGTCCGTGCGCTCCTCCCAGAAGAATTCTTCTTCGTTCTGCCCGCCTACTTCTTCGTCTTCTTGTCGTTCCTGTTCGTCGTATTCCTCTTCCGACATCATGGTGCTGGGTTCGGAGGAGTTTAATGTTGCCAAATCTACTGCTGGTGCTGAGATTGATTGTTTGGAAGAGGAGATTTTGGTCAAGCTGATGGATTCCGAGGATTCCGAACAGGAGTCGGCGCTGGCCGCGCTTCGCCGGGCCAGCAGGGAGAGCAGGGAGCGGCGGATCGCGCTGTGTACTCCGAGGCTTCTGGCGGCGCTCCGGCGGATGCTGATGTCCTGGTGCCCCGGCGTCCAGGTCAACGCCGCCGCGGCGCTGGTGAATTTGACCCTGGAGGCGACCAACAAGGTCCGGATCGTTCGGTCCGGGTTGGTGCCGCCGCTGGTGGACGCCCTCAAGGGCGGCCATCCGGAGGCGCGGGACCACGCGGCGGGGGCCATCTTTAGCCTGGCCTTGGAAGACGCGAACCGGGTGGCAATCGGGGTGCTCGGTGCCATCCCCCCGCTGGTCCACCTCTTTTCCCGCTCCTCCGAGAGCCACCGAGCCCGCCGGGACGCCGGGATGGCGCTCTACCACCTCTCTTTAGCTGGAACGAACCGATCCAAGATCGCCAGGACCCCCGGGGCCGTTCCCGCGCTGCTAGCGGTGGCGGCTGAGGAGGAGGGGGTTCCAGTGGAGGTTAAGGGGCTGCCTTTGGGGAGGCTGGCGCTGATGGTGGTGTGCAATCTGGCCGGGAGCGCGGAGGGGCCGGGGGCGCTGATGGACGCCGGGGCGGTGGCGGGGGTGGTGGGGCTGATGAGGGGGGAGGCAGCGGCCGCGGAGGAGGAGTACTGCGTGGCGGCGCTGTATGGGATGAGCCGTCCGAGCCTGAGGTTCCCGGGGCTAGCGCGGGCGGCCGGGGCGGAGAAGGTGCTGATGAGGGTGGCGGAGGCCGGGAGCGCCGGCGAGGTCAGGAGGAGGATGGCGAGGCGGACGCTGAGGGCGATGAGGGGAGAGGAGGAAGAGGAGGAGGAGGCCGTGGTGGCAGCGGCGGACGAGGACGGCAGCGTCGTGTCGGACGGGCTGGTGTCGTTTCGAAGGCGGTATAAGGATTTTGGGAACGGATCGGGTGCCAACTCGGCCGAGTTC
>gnl_Elagu_v2.0_p5_sc00521.V1.gene7
ATGAGTTCCCTCCGACTCTATTTAAGGAGGAGAACCCTCCTCTCTCCTCTCATCGAGAAATCCAGGGGCAAAACGGTGGCAATCGTCAGAAATTCCACGGAAGACCGTCCCTGTGCCGTCCAATTTCTCGTCGAAAAAGCTTCGCCGGCGATGGAGGTAAGCCTCCTCCCCTTCCTCTCTTCTCCCTCTTCCTTTCCATGCCGATGTGCACGCTCACCGACGACCGGAGTCGCCAGATTTTGTTGCGGAAAGTGTGAGAGGAAGCATGGGACGAGGGAAACGTCGGTGGAAACTCTAGTTCCACTGGTCGCCGTCGACTTTGACGTCGTCGTCCATAACGACGGAGGCGCCCATGGAGTTCGTATGCCCCTTGTCGCGCTCGATCATTGCGGCCCCGTCATCGTCCCCTCCGGCCAGGCCATCGAGCGGAGCTGCATCCAGGCTTGCCGTGTCCTCGCCTTCAGCCCTTCCTCCCTCGCCACCTCCGTCGACCTCTCCCCTGATGCTCCTTTCCATCTCATCCCCAACATCGGCCTGCCCTCCATCATCATTTACTGGTGCGACCGCGCCGCAATCCCCCAGGCCCTCCCAGTCTTCCACGACGCTGCTCGTGGCTGTTTCCAATGG
>gnl_Eucgr_v2.0_Eucgr.B00340.1
ATGGGCGGCGGCAACGGAAGGCGGCGCCGCTGGATTCCCTCCTTCGGCCGCTCCTCCTCCTCCGCCAGCAACTCCTCCGCCGCGAAGGACCCGCCGCCGCGGGAGTTCCTGTGCCCCGTCACCGGGTCCCTCATGGCGGACCCCGTGGTCGTCTCGTCGGGCCAGACCTTCGAGCGGGTCTGCGCCGAGGTGTGCCGGGACCTGGGGTTCGCGCCCCCCCTGGACGACGGCGCCCGGCCCGACTTCGCCGCGCTCATCGAGAACCAAGCCCTCAAGAGGGCGATCCTCAACTGGTGCGACAAATCGGGGTCCCCGCCCCCGCGGCCGCCGGACTACCGCTCCGTCGAGAGCGCCGTGCGGTCCAAGATCGCCGCCGAGGACGCGGAGAAGGTGGGGCCGATCCCCGTGATTAGGGATTCGGAGAAGGAGCTGCTGAGGGGAGTCGCGGAGAACCCGCCGATGATATACTCGCACGCGGTGAGCGCGGTCGGTCCCCGCGTCAACCACTTCTACTCGAGCTCGTCGGAGGAATCCGTGGTGCTCCCGGCGACCCCGGAGACGCCGTTGCCGCTAACCACGAGGCCCTCCTGCTTCTCGCCGTGGAGCTCGTCGGAGATCGTGGAGGGCGAGACCTCGGGCTCGGCTCCTAATCCGGAGGAGGAGAACCTGCTGGCGAAGCTGGAGAGCGCCGAGCTTCTGGACCAGGAGCAGGGCTTGCTCTTGCTGCGGAAGATCACGAGGACGAAGGAGGAGAGCAGGATTTCCCTGTGCACGCCGAGGATGATCGCCGCGCTCAAGCCGCTCCTGGCCGCGCGGCACGACGCGGTGCAGGTAAATGCCGTTGCTTCGCTGGTCAATTTGTCGCTGGGGAATGGGAACAAGGTGAAAATAGTGAGGTCCGGCGTCGTGCCCCCGTTGATCGATGTGTTGAAGGGAGGTTGTGTCGAAGCGCAAGAGCATGCTGCGGGCGCATTGTTTAGCTTAGCTTTGGAGGATGATAATAAGATGGCGATCGGAGTCTTAGGTGCTTTGCCGCCTCTTTTACACGCGCTTAGATCGGAGAGCGAGCGCACGAGGCATGATTCGGCGCTTGCTCTGTATAATCTGACTCTGGTGCAGACCAATAGGATCAAACTGGTGAAGCTTAATGCGGTGTCGGCTCTATTGGGGATGCTGAAATCTAGGAACTTAGCCAACCGGGTATTGCTCATTCTGTGCAATCTGGCTGCCTGCGTGGAAGGAAGGTCGGCCATGCTTGACGCCAATGCGGTGGCGATTCTAGTTGAGCTTCTTAGAAGGAAGGAGGTGGGGTCTGAGGCAACCAGAGAGAATTGCGTGGCAGCACTCTATGCAATGAGTCACGGGAGTATGAGGTTTAAAGGGTTGGCGAGGGATGCAAAAGCGGTGGAGGCCTTGAGGGAGGTCGAGGAGAAGGGGACTGATCGAGCAAGAGAGAAGGCTAGGAGGTTGATGGAAATCATGAGGGGAAGAGAGCAAGACGAGGAAGAGGATCCCAACGGGTTGGTGCCCTCGGAATCAGGCGGATTTACCAGGACTCGATACCGATTGGGCGGCTTCGGGTCTGATGGGAGGAATTTGTACGGTGCAAACACTGCTGATTTC
>gnl_Eucgr_v2.0_Eucgr.I01874.1
ATGGAGTTCCAAGAAGCCGTGATGAAGCCGAAAGCCGACCGCCCCCGTCATCGGGAGGCCGTGCCCGACGAGTTCCTGTGCCCTGTTTCGGGGTCTCTCATGGCCGACCCGGTCATCGTCCCTTCCGGCCATTCCTTCGAGCGAGCCTCCGTCGAGGCCTGCAAGTCCCTCGGCTTCGTCCCGCCGGCTCTGGCCGGCGACGTCGCCGCGCCGGATTTCTCCGCGTTGATCCCCAACCACGCCCTCAAGTCCACCATTCTCAGCTTCTGCAGGAGCCGTTCTCTGCCTCCCCCGAAGCCTCTCGATTCGGCGTCCGCTCATAAGCTCGTCGCCGATCTAATGTCCACGCAAACCCACAGAACGCAAATGAAACTCGCCCGCGACACGGTTGGAGAACGACGAGACTCCCTCGCGGCCCGCCCAAGCTGCTGCTGCTCGTCGTCGTGCTCCTCCTCCGAGTTCGAGCCCTTGAACCCGGCGGAGGAAGGGCTCCTCGCGAAGCTCAAGAGCCCGCTGGTCTTCGACGTCGAAGAGGCGGTCATCGGGCTCAGGGACGAGACGCGGACGAGCGAGGAGAGCCGGGTCACGCTGTGCACAGCCCGCTTGCTCTCCTCCCTCCGGCCCCTCGTCGTCTCCAAGTACTGCGCCATCCAGGTCAACTCGGTGGCGTCCCTGGTCAACCTGTCGCTCGCGGCGGTCAACAAGGTGAAGATCTTGCGGTCCGGGATCGTCCCCAACCTCGTCGACGTGCTCAAGGGGGGCTTTCCGGAGGCGGCGGAGCACGCGGCCGGCGCGCTCTTCAGCCTGGCCCTGGACGACGGCAACAAGACGGCGATCGGCGCGCTGGGCGCCCTGCCGCCGCTCCTCCACGCGCTCCGCGCGGGGAACGAGCGGGCCCAGGGCGACGCCGCCTCGGCGCTGTACCACCTCTCGCTGGTGCAGAGCAACCGGGTCAAGCTGGTGCGGCTCGGGTCGGTGCCGGTCCTCCTTGGCATGGTCAGGTCGGGCCGCCTCGCGGGCCGGGCCCTGCTCGTGCTGGTGAACCTGGGCTCGTGCGCGGACGGCCGGGCCGCGATGATGGACGCGGGGGCGGTGGAGTGCCTGGTCGGGTTCCTGCGGCGGGCGGCCGGGTCGGCCCGGGACAACTGCGTGACGGCGCTGTACGTGCTGAGCCAGGGGGGGCTGCGGTTCAAGGGGCTGGCGAGGGCGGCGGGGGCGGCGGAGGCGCTGGAGGAGGCGGAGGGCGGGAGCTGGCGGGCGAGGGAGATGGCGAGGAGGATGGTGGAGATGATGGGGGAGAGGAGGGAGGAGGTGGAAGCGGAGGACGTGGATTGGGAGAAGCTGCTCGAGGCGGGGACGCCGAGCCGG
>gnl_Eucgr_v2.0_Eucgr.K02878.1
ATGGGCGCCAATGGCAAGTCCAGGTGGCGGTTCTCGTTCTCTCGCTCGGTTTCTCCTCCTTCGAAGCCCGGCCCCCCCGGGGAGTTCATGTGCTCCATCGTGGGCTCCCTCATGGCCGACCCGGTGGTCGTGTCCTCCGGCCAGACCTTCGACCGCGTCTCCGTCCAGGTGTGCCGGGACCTGAGGTTCACGCCGGTTCTCGAAGATGGGTCGACCCCCGACTTCGAGACGTTCTTCCCCAACTTGGCCATCAAGTCCACGATCCTGCGCTGGTGCGAGAGGTGGGGGGTCGAGCGCCCCCTCCCGCTGGACTACGCCGCCGTGGAGAAGGCCGTCCGCGCGAAGATGGCGTCCCGGCGGCAGGAGGAGGAAGGGGACTCTGGAACTGGAGGGCTTATTAGGGTTTCGGAGAGGGAGCTGCTGAAGAACGTGGCCGGGAACCCGCCGGTGACGTACAAGCACGCGGTGAGCGAGTTGAATCGCCGGACCGACCGGTTCTACTCGAGCTCGTCGGAGGAGTCGGTGGTCATCGCGGCGAGCCCGGAGACTCCCCTGCCTCTCAAGACTCGCCCCTGTTGCTATTCCTCCTCCTCGTCCTCGTCGTCCTCGGAATTTCAAGAAATCGAAAACCCTGCGCAAACCCTAGCCCCAAAGTTAAGCTCTCAAGAAGAGGAATCGGTGTTGAAGCTGAAGAGCAGCGACGTCTTCGAGCAAGAACAGGCGGTGATGTCGCTGAGAAAGATCACTAGATCGCAAGAATATAGGAGGTCTGCTCTTTGTACTCCAAGAGTGATCTCTGCCCTGAAGCCGCTTCTTGTTTCGAAGTACTGCAATGTACAGGTGAATGCTGTTGCTACGATGGTAAATTTATCGCTTGAGAATTCAAACAAGGTGAAGATTGTGAGGTCTGGTGTTGTCCCTCTTTTGATTGAGGTATTGCAAAGTGGGTTTAGTGAAGCCCAAGAGCATGCTGCTGGTGCTCTATTTAGCTTGGCCATAGAGGAGGATAACAGGATGGCTATCGGGGCTTTAGGTGCTTTGCCAGTGTTGTTAAATGCTTTGAGATCGGATAGCGAGCGTACTAGGAATGATTCTGCTCTCTCTCTGTATAATTTGACACTGGTTAATAGTAACAGGATGAAGTTACTGAAGCATAATTCCGTTCTGCGGCTGCTGGAAATGGTGAAAGCAGGAAATTTGGTGAGCCGGGTATTGCTTATTCTCTGCAATTTGGCTGCCTGTGTTGATGGAAGGTCAGCTATGCTCGACGGTAATGCGGTTAGAGTTTTGGTTGGGCTTTTGAGAAGGAACGAGGCAAAGTCCAAGTTGGATAAGGAAAATTGTGTGGGCACGCTTTATGCATTGAGTCATGGGAATTTTAGGTTTAAAGGGTTGATGAAGGAAGCGGGGGGAGAGGATGTATTGAGGGAGCTCGAGAAGAGTGGGAGTGAGAGGGCGAGAGATAAGGCCAAGAAGTTGTTGGAGATGGTGAGAGAGAGAGATGATGGGGAGGAAGAGGATGTGGACTGGGAGGCACTCCTGGAGTCTACTCAACTTAGCGGGACTGGCTGCGGAGTTGGCGGCGTTGGTGGGAGGAACGTCTATAGTCCAAAGTCATTGGATTTC
>gnl_Manes_v6.1_Manes.06G100900.1
ATGGGTGGTAATGGCAAACACAGATGGAAAATCTCCTTCTACCGTCGCTCCAGCTCCGGCTCCAACTCCAACTCCAACTCCAAACACAAACCAGCTCATCCTCCAAAAGAGTTCTTATGTCCCATTTCTGGATCCTTAATGTCCGACCCGGTTGTTGTCTCCTCCGGTCAGACCTTCGAGCGTGTTTCTGTCCAGGTTTGCCGCGATTTGGGTTTCGCTCCTCCCCTCGACGATGAGTCGATTCCGGATTTTACTGCCGTTATTCCTAATTTAGCCATCAAATCGACGATTCTTAGTTGGTGCGATAGTTCTGGCTCTGAACGCCCTAGCCCGCCGGATTATAGCTCCGTGGAAAAAGCCGTTCGTACGAAGATGGAGGAATCGAGAACTTTGAACCCTGAGATTAGGGTCTCTGAGAAGGAGTTGCTGAAGGCTGTGTTGGAGAACCCTCCAGTTCTGTTCACGCACGCGGCGACTGAGATGACTCCCCGACCCAATCATTTCTATTCGAGCTCCTCTGAGGAATCGGTGATTGTCAATAACGCGATCGCTAGTCCGTTTACTCCATTGCCTCTTGCCACTCGGCCGGCGTGTTATACTTCGAGTTCTAGCTCATCATCTGAAATTACAGAAGCCGAAACCCTAACCCTAATGCAAAATTCCAATTCCGCCTACTCCAGTTCCAATTCCTCACTTCCTGAAGAGGAAGGGATTGTGGCTAAGCTTAAAAGCCCGGAAGTACACGAACAAGAAGAAGCGGTGATTTCATTGAGGAAGCTCACTAGAGCTCGAGAGGAAATGAGAATTTCTCTTTCCACTCCTCGATTACTTACAGCTCTCCGTTCCTCGATTGCTTCCAGATACTGTGTCGTGCAAACGAACGCCATGGCTTCACTGGTGAATCTGTCGCTGGAAAAAGCGAACAAAGTTAAAATCGTGCGGTCAGGATTTGTTCCTTTGTTGATTGATGTGTTGAAAGCAGGATCCAGTGAACCGCAAGAGCACGCTGCCGGTGCGCTTTTCAGTTTAGCTTTAGAAGACGAGAACAAGATGGCAATTGGGGTTTTGGGCGCGTTACAGCCGTTGATGCACGCTTTGAGGTCTGAGAGTGAGCGAACTCGTCATGACTCAGCTTTGGCTTTGTATCATTTGAGTCTAATACAGAGTAACCGGGTCAAGCTAGTGAAACTCGGCGCTGTGCCTACACTGCTGAGCATGGTGAAAACGGGTGACTTGGCGAGCAGGCTGTTGCTAATTTTATGCAATTTAGCTGCTTGCAATGAAGGGAGATCAACAATGCTGGACGAAAATGCTGTGGCCATATTGGTGGGGATGCTGAGAGAGGGAGGCGATAAGCTAGACTCTGAAGCAACTCGGGAGAATTGCGTGGCGGCATTATATGCATTGAGTCATGGGAGCATGAGATTTAAAGGGCTAGCTAAGGAGGCGAGATCAGTGGAGGTGTTGAGGGAGGTAGAAGAGAAAGGAAGCGATAGAGCAAGAGAGAAAGCGAAGAAAATTTTGCAGATGATGAGGGGGAGAGATGAGGACGAGGAGGAAACTGACTGGGAAGGCGTATTGGAATCAGGTGGACTCAGCCGGAGTCGATACCGGGTTGGTGGCGGGGCTAGGAATGGGAATTGCCCAAACTCGACAAATTTC
>gnl_Manes_v6.1_Manes.17G117900.1
ATGGAGTTTCAGGAAGCTCTTATGAGGCTGATCATACACAAGCCTATACAGAAAGGAGTTCTGCTTGAAACCCAAGAAAGTGAAAAGAAGAAATGGAAAATTTTCTCCTTTCGCAGATTACCAAAGCAAGAAATCCCCAGAGAATTTCTTTGTCCCATTTCTGAAAATCTCATGAATGACCCTGTTATTGTCTCCTCTGGTCATTCTTTTGAGCGTTCTTGTGTCCAAGCCTGTAATTCCCTTGACTTTACTCCCACTCTAATGGATGGTACTATTCCTGATTTCTCTACTGTTATTCCCAATCTTGCTCTCAAATCTGCCATTCTCAACTGGTGCAACAACAACTCTGTACAGCCGCCGAAACCTCTTGATTTCTTCTCTGCAGAGAAGCTCGTTCGTGCAAAAATGGATGCCCAACAAGAAGAGAAAGGTTTGGTTCTGAGGATTAAACAACGCCCTTTAGTGAATCTCATGAATCAAGCAGCAATTGATTCCCATTTATCCTCCAGCTCTGAGGAATCCATCGACACCATAGATTCCACACCTCCACTGCAGCTCACGACTCGGCCTAGTTGCTATTCCTCTGCTTCTTCATCCTCAGAAATGGAAACCTTAAACCTCAACCCAAACCCAGAAGAAGAAGAACTCATTACAAAACTCAAAAGCCCACAAGTGTTTGAGATAGAAGAAGCAGTAATTTCACTGAGAAAGATCACAAAAACGAAAGAAGATACAAGAGTTGAGCTATGCACTCCTCGATTACTCTCAGTGCTACGATCTTTGATCACCTCAAGATACACTAACATTCAAGTGAATTCAACTGCTTGTTTGGTTAATCTTTCTCTCGAGAAAGTGAACAAAGTTAAGATTGTAAGATCAGGGATTGTTCCTGCGTTGATCGATGTGTTGAAGGGAGGATTTCCAGAGGCCAAAGAGCATGCCTGCGGCGCAATCTTCAGCTTAGCACTCGAAGATCATAACAAGACTGCAATTGGAGTTCTGGGTGCTTTGCCTCCACTCTTGCACTTGCTCCGATCCGAGAGTGAGTGGAGTCGTCATGACTCGGCTCTGGCTTTATATCATCTCTCACTCGTTCAAAGCAATAGAAGTAAGCTAGTTAAACTCGGTGCAGTACCCATTCTTTTGGGTTTGATCAAATCGGGTCATATGAGAAGTCGGGTTTTGCTCATATTATGTAGCTTGGCTTCGTGTCCGGACGGGCGGGCAGCAATATTGGATTCGGGTGGGGTGGACTGTTTGTTGGGTTTGTTGAAGGAGAGGGCATTGGAATCTGAGTCAACTCGAGAAAGTTGTGTTTCTGTGTTGTACTCACTGAGTCACGGTGGTTTGAGATTCAAAGGGCTGGCAAAGGCGGCCGGAGGAATGGAGGTATTCTCACAATTAGAGAAGTCAGGAAGAGAACAAATCAGAGGAAAGGCAAGGAAATTATTGGAAATGATGAAAGCCAAAGAGGAAGAAGAGGAAGAGGAGGTGAATTGGGAGGAGCTGCTTGACTCGGGGTCGATGTCATCAAATCCGTGTCGACACGGTGGTGAAAAGGAAGAGTCGAGTGAAAACTCGTCCGAGTTA
>gnl_Medtr_Mt4.0v1_Medtr3g078340.1
ATGGGTGGCAATGGAAAACACAGGTGGAAAATTTCCTTCCATCGTTCTTCTTCTCAATCCAAACAACAACCTCCTAAAGAGTTTCTATGTCCCATTACCGGTTCATTAATGTCCGACCCGGTCGTAGTCTCTTCGGGTCAAACGTTCGAACGTCTCTCCGTTCAAGTCTGTACCGATTTAAACTTCACTCCAGTCCTGCAAAACGGAACCCGACCCGATTTCTCAACAGTCATCACCAATCTCGCCATCAAAACTACCATCATAAACTGGTGCGATAAAACCCGTACTGTACACCCACCCGCGCCAGATTACTCCACCGTGGAGAATATTGTTAGGGAAAAAATGACGGCAGCGACGGCGGAGAAAGAGGATCTTATTAGGGTTTCTGAAAAGGAACTGTTAAACGCGGTGGCGGAGAATCCTCCGGTGATATTCTCACACGCCGTGACGGAGTTAGGTACACGTGGCAACCATTTCAACTCGGGATCTTCTTCAGAAGAATCGGTTATCATCGCAGCGAGTCCTGGAACGCCTTTACCTTTCACTCTTCGTCCAACGTGTTTCTCACCTTCTTCATCTTCATCGTTTGAGATCGAAGTTCAAAACCCTAACGTTCCTGTTTCGGAAGAAGAAGAAACTTTACTGAAGAAGCTGAAGAGTAAAGAGGTTTTTGAACAAGAACAAGGTTTAGTTTCGCTTAGGAGTATTACGAGGAACAGAGAAGAAGCTAGGGTTTCGTTATGCACGCCGCGGATTTTATCGTCGATTCGTTCGTTGATTGATTCGCGTTACGTTGTTGTTCAGGTCAACGCTGTTGCTTCGTTGGTCAACCTTTCGTTGGAGAAATCGAACAAGATGAGAATTGTGCGGTCAGGATTTGTTCCTTTTCTGATTGATGTGTTGAAAGGGGGGTTCAGTGAATCGCAGGAACATGCTGCGGGTGCGTTGTTTAGTTTGGCTTTGGATGATGATAATAAGATGGCAATTGGTGTTCTTGGTGCTTTGCAGCCGTTGATGCACGCGCTGAGGTCGGAGTCTGAGCGAACGAGGCATGATTCAGCGCTTGCGCTGTATCATTTAACGCTGGTTCAGAGTAATAGAGTTAAGATGGTTAAACTTGGGGTGGTTCCGACGTTGCTTTCGATGGTGATGACCGGGACAATGGCGAGTAGGGTTTTGTTGATTTTGTGTAATCTGGCAATGTGTGTGGAGGGAAGGACTGCAATGCTGGATGCCAATGCAGTGGATTGTTTGGTGAGTTTGTTGAGGGGGAGTGAGCTGGACTCCGAGGCGACAAGGGAGAATTGTGTGGCGGCGTTGTATGCATTGAGTCATGGGAGTTTGAGATTTAAAGGGTTGGCGAAGGAAGCGAATGCTGTGGAGGTTTTGAGGGTGATTGAGGAGACAGGGACAGATAGGGCAAGGGAGAAGGCTAAAAGGGTGTTGGAGAAGATGAGGGGTTTTGGAGATGGTGATGATGAAGATGGTTCTGAGTTTGATAGTCTTTTTGAATCGAGTGGGTTGACTCGAACGAGGTATCGGGTTGCAGGAGGTAGGAACAATAACCTTGTCAACTCAACTACATTT
>gnl_Medtr_Mt4.0v1_Medtr6g008170.1
ATGGAGATTCACAAAAACACAAACAAGAAATGGGGTGGTTCCAAAAAGGAATCAAAATCATTAGAACCAATTGCAACTACTACTCCAAAGATGAAATGGAAGAAAATGATGATTTTCTTCAACACAACAAAAGCTACCCAAAACCAAAACCCACCTCAAGAATTTCTATGCCCCATTTCAGGTTCTCTCATGTCTGATCCTGTAATTGTCTCCTCTGGTCATTCCTTTGACCGAACCTCAGTACAAGCATGTAAAAATCTCAACTACACCCCCCAACTTGCTGATGGCACCACCCCAAATTTCACAACATTAATACCAAATCTTAACCTCAAATCCTCCATTCTCAAATGGACTCAAACCCAAACCAAAATGCAAACCAATCCAAATCTAACAACCACTGAAAACCTCGTACTCAAACTTATGTCTTCAAAACAACATGAACAGAATCAAAACAACCTCGTACTCAAACTAATGTCTTCAAAACAACATCAGCGTAACCAAAACAACCTCGTATCAAATAAAAACGACCAAGAAGAAGAAACACGACCAATATCAATGTTAACACCACGAAAAACCTCCTACTCAAGCTCAGAGGAATCTATAGCTACTGTCACTTCATCATCATCAACAAGAACAACACCACCACAGCTTCAAAGTTTCTGTTACTCTTCACCTTCTTCATCTGAACTTGAACCTTCAACAACACCGGAAGAAGAAGAAATAGTAACAAAACTCAGAAACCATGAATTGGTTATAGTAGAAGAAGGTTTAATCTCACTCAGAAAAATCACAAGAACGAATTTGGAAAGTAGAGTTCAACTTTGCAGCAATAGGGTACTATGTTTTCTGCGTTCTTTGATTTTGTCTAAGAACGAGGTTGTAAGAGTCAATGCACTTGCTTCATTGGTCAACCTTTCACTTGAGAAAGTTAACAAAGTGAAGATAGTCCGGTCAGGAATTGTTCCACCGTTGATTGAGGTTTTGAGGTTTGGATCGTGTGAATCGCAGGAACATGCTTCGTGTGCGATGTTTAGTTTAGCGCTTGATGATGATAATAAAACTGCGATTGGTGTTTTAGGTGCTCTTTTGCCATTGCTTCACGCGCTTAAATCAGAGAGTGAAAAGACGCGCCATGACTCGGGTTTGGCACTTTGTCATTTGTCTTTAGTGAGGAGTAATCGGGCTAAGATGGTTAAGCTAGGGTTTGTTTCGGTTTTGTTGGGGATGGTTAAGTCGGGTCATATGATGGATCAAGTTTTGTTGATGTTGGGTAATTTAGGGTTTGGATCGGATGGTCGGGCTGCTATGTTGGATGCAGGTGTTGTGGAGTGTTTGGTGGGTTTATTGTGTGGGAACGAGTTGGAGTCTGAGTCGACCAAAGAGAGTTGTGTTGCGGTTTTGCATGCATTGAGTCATGGCGGATTGAGGTTTAAGGCGGTGGCAAAGGAGGTTGGAGTTGTGGAAATGTTGCAAAAGATGGAGAAAATGAAGAGCGAGAAGGCTAAAGAAAAGGTGAGGAGGATATTGGAGGTGATGCGAGAAAAAGAGGTTGAAGAAGAGGAAGTGGATTGGGAGGAGTTGCTTGACTCAGGGTTCAGTGGTCGAACTATGAATCGACTCAACAGTGGATTGGATGATTTAAGTGTTAAATCGGATGAGCTG
>gnl_Mimgu_v2.0_Migut.I00054.1
ATGGGCGGAAATGGAAAGCTCCGCCGCTGGAGAATCTCCTTCCACAGATCTTCTTCCGCCAGTAAAGAGCCGCCGCCGGAGTTCCTCTGCCCGATTTCCAACTCCCTGATGTTCGATCCCGCCGTCGTTTCCTCCGGCCAGACGTTCGAGCGCGTGTGCTTGAACGTCTGCCGAGATTTACGCTTCACCCCAACCCTCGCCGACGGCTCGACTCCCGATTTCTCGAACGTGATACCTAATATAGCGCTCAAGGCCGCCATTCTCAACTGGTGCTCCAAATCCGGGTCGGACCCCCCGAACCCGCCCCTGTATTCCGATATCGAATCAGCCGTTCGCTCTCTCAGGGGCTTCTCCGAGAATCGAGAAACTTCGAATTCGGAAAGGGATTTGCTGAAGTCCGTCGCTGAAAACCCTCAGATTTTGTTCTCGCATTCTGCGACGGAATTGAACCAACGGAATTCGTACAACTCTTCCTCCAGCTCCGAAGAATCCGTCATCGCCAACACGATGACGATGACGCCGCTTCTGCCGTTTGCCACCCGGCCCTCTTGCTTTTCGTACTCCTCTTCCCCGTCGACTTCGTCGGAGTTTATAAACTCCGACGAGGCTTCGTCGAACAATGCGTCGTCTAGTTCGTCAGGAGAAGACGAGATTTTCGTCGCTAAAATGAAAAGTCTAGATATTTACGAGCAAGAGCAAGCCGTGATTTTGTTGAGGAAGACGACGAGAGCCAACGAGGAGGTGAGAACGGTGCTTTGCTCGGAGAAACTTTTGTTTGCTCTGAAGCAGTTGCTTGGTTCGCGATACGACGCCGTTCAGACCAACGCCGCGGCGGCGCTGGTTAATTTATCACTTGAGAAGGGTAATAAGGTTAAAATTGTGAGAGCCGGAGTTGTTCCGGCGCTGATCGACGTTCTGAAGAACGGGTTCGAGGAGTCACGGGAGCACGCCGCCGGCGCGATTTTCAGCCTGGCGCTGGAGGACGAGAACAAGACGGCCATCGGCGTGCTCGGCGCGCTGCCGCCGCTCCTTCACGAGCTGAGATCCGGGACGCGGCGGAGCCGCCGCGACGCCTCACTGGCGCTGTACCACCTGACGCTGGTGGGGAGCAACCGGGCGAAGATGGTGAAGCTCGGAGCCGCCGGAGCTCTGCTGGGGATGCTGAAGGACCCCGAGGTGGCGGCGCGTGTGGTGCTGGTGGTGTGCAACCTGGCGGCGTGCGACGAGGGCCGGGCGGCGCTGCTGGACGCGAACGCCGTTCAGTGCTTGGTGGAGGCGCTGAGGGATGGGGCCGAGTTGGACTCCGAGTCGACTCGGGAAAACTGTGTGGCGGCGCTGCACTCGTTGAGTCATGGGAGCTTGAGGTTCAAAGGACTGGCGAGGGATGCTGGGGCGGCGGGGGTGCTCCGGGAGGTGGCGGAGAGTGGCGGCGATCGGGCGAGGGAGAAGGCGAGGAGGATTCTGGAGGGGCTGAGGGGGCCGGAGGAGGGGGAGGAGGGAGATGAGGTAGATTGGGAAGCAGTGATGAAAGGTGGAGTGACTCGGGGGAGGTACCGAGTTGGGATGAGTCATGCTCCTAACTCGACCGAGTTC
>gnl_Mimgu_v2.0_Migut.H00155.1
ATGGGGAGTGGCAAGCAGAGATGGAGGATTTCCTTCCATAGATCGTCGTCGTCGCCGCCGTCGAATTTACTGTTACTGAAAAAGCAGCTTCCTTCTGCTCCGGTCGAATTTCTATGCCCAATTTCGGGCTCGATCATGGCGGATCCGGTCATAGTCTCCTCCGGCCACACCTTCGAACGCAACTCCGTCCACGCCTGCGTTTCTCTCTCTTACAACCCCACTCTCCACGACGGCGCCGCCGCGGATTTCTCCACCGTCATCCCCAATCTCGCCCTAAAGTCCACCATCCTCAACTGGTGCCGCCACCACAACCTCGATCCCCCAAAACCCATCGACTTCTACTCCGCCGAGAAAATCGTCCGTCAAATTGCCCCCGAGTTGCCCGCGATCAATCGGAGCGAGTTGACTCGGACACCGAGTGAAGTCTCCGTCACCAGCTCAGAAGATTCCGTTACGCCACGTCACGGATCCAACACGCCTCTCCCGTTAACAACCAGACCTTCGTGCTACTCGTCTTCTTCCTCCTCCTGTGAAATCGAGATCCCGAGCTCGATTTTATCGGAAGAAGAAGAAGAGCTCTTCGTCAAACTGAAAAGCTCTCAAATCCACGAGATTGAGGAGGCGCTGATTTCCCTCCGGAAACTCACACGAACCAGGGAGGAGACACGTGTCCGTCTCTGCACTCCCCGGCTGCTCTCCGCCATGAAATCCCTAATCACCTCTAGATACTCAACCCTTCAAGTGAACGCCGCCGCGGCGTTGGTGAACCTGTCTCTGGAGAAACACAACAAGGTGAAGATCGTACGGTCGGGGATAGTTCCGCCGCTGATCGACGTTCTGAGGGGCGGATTCTCCGAGTCGCAGGACCACGCAGCCGGTGCGCTCTTCAGTCTATCCCTCGACGATCAGAACAAGACCGCCATCGGAGTTCTAGGCGCGTTGCCTCCACTCCTCCACGCGCTGCGCTCCGATTCGGAGCGGACGAGGCACGATTCCGCTCTAGCCTTATACCATCTCTCCTTAGTGCAGAGCAACCGTGTCAAAATGATCAAACTCGGCGCGGTACAGACATTGCTCGGCATGGTTAAATCGGGTCATATGTTGAGTCGGGTCATGTTGATAATGTGTAATTTGGCAGCAAGCGTTGAGGGAAGGGCCGCGATGCTGGACGCAGGCGCGGTTGAGTGTTTCCTGAGGTTGCTGAGTCAGGGTGAGTTCGACTCAGCAGCGACTCGGGAGAGCTGCGTGGCGGCGATATATGGGCTGAGTTGCGGCGGATTGAGGTTCAAGGGGCTGGCGAAAGAGGCCGGGGCGGAGGAGGTGCTGAATAATCTAGAGAAAACGGGTAGCGAACATTTGAAAGAGAAGGTGAAGATGGTGTTGGAAGTGTTGAGAGAGAAGCACGAGGAAGAAGAAGAGATTAATTGGGAGGAATTGCTGAGTTTAGACGACGATGATGATGGTTCGAGTAGGAGTCGAACTCGAGTGAGT
>gnl_Musac_v1_GSMUA_Achr3T06000_001
ATGGGAAGCCGCAAGCCCTTTTGGAGGTTCTCCAACGACCACCGCTCGTGTACCTCCGCCTCGAGCACCTCGCCTGTGTCCTCCATAACGGCGGCGGAGATGGCCGTGGAGTTCCTCTGCCCCATCTCCCGCTCCCTCATGGCCGACCCCGTCATCGTCCCTCCCTCCGGCCACACCTTCGAGCGCAGCTGCGTCCAGGCCTGCGCCGACCTCGCCTTCTCCCCGCCCGGCCTCTCCCTCGAACTCAGCCCTTCCCCTCTCGTTCTCATCCCCAACGTCGCCCTCAAGTCCGCCATCCTCAGCTGGTGCCAGAGCATTGGCGTACCGCCCCCCCAGCCCATGCCCCCCGACGCCGCCCGCGCCCTCGTCCGTAGCCTCATGCCCCCCTCCAGTAATCCACGTCCCTCCCCTCCTCATGCTGCCGATTTTTGGCAGCAGATCGACGAGACCGGCCCAGAGTTTGAGGGGGGCGATGAATCCCAACGCCCCTTCCGCTTTCTCCGTTCGCACCAAGAATCAAGCTCCCTCCTTTTCGCAGCACTTAACCTCGTCGGCGTCCTCCTCTCCGAACAGGAATCCGCTGTGGTGTTGCTCCGGCAAGCTACCAAGGAGAACCGCAAGCGCCGGATCGACCTCTGCACGCCTCGCCTCCTCGCCGCGCTCCGCTCTATGCTCCTCTCAAGCAGCGCCGCCGTCCAGATCAGCGCGACCGCCTCATTGGTGAACCTTTCTTTGGAGCCTGAGAACCGGGTCCGCATTGTGAGGTCAGGGGCAGTGCCGCCGCTCGTGGAAGTGCTCGAGGGCGGGTACCCGGAGGCCCGCTACCACGCCGCTGGCGCTCTCTTTAGTCTGGCCATCGCTGACGAAAACAGAGCGGCGATCGGCGTTCTTGGTGCCATCCCGCCGCTGCTCGACCTCTTCTCCGTGCCCTCAGCCGACGGCCTCCGCGCTCGTCGCGACGCCGGGATGGCGTTGTACTACCTCTCCCTCGCCGGCGCCAACCGTTCGAAGATCGCGAGAGCTCCAGGGGTGGTGCGGGCCCTGCTCTCGGTAGCGTCGGAGAGGGAGGTGTCCCCGGGAGGGACGCCGTCGACGACGCAAGGGCCGGGATTAGCGAGGCTGGCGATGATGGTCGTGTGCAACCTCGCCGGTTGCAACGAGGGGCGGGCGGCGCTGATGGATGGCGGGGCAGTGACGTCGGTGGTGTCTCTTATGAGGTCGCCGGCGGCTGCCGCGGTGGAGGAATACTGCGTGGCGGCGCTATACGGGATGAGCCGCGGGAGCCTCCGTTTCCGCGGATTGGCAAGGTCGGCGAGCGCGGAGCCGGTGCTGACGCGGGTGGCGGAGGGCTGGGTCAGCGGCGGCGAGATGCGGCGGGAGATGGCCAAGAAGACGCTTAGGGCGCTGAGGGGGGACGACGAAGACGACGCCGAGCCGTCGCTGTCGATGGGGTTCCCGGCGGACGACGACGGCAGCATCGTCTCGGAGGGGATGATGTCAATTCGCAGGCGGCCCAATTACTATGCTAACCCGCCGCGCATGAACTCGGCCGAGTTC
>gnl_Musac_v1_GSMUA_Achr7T19940_001
ATGGGAAGTAGTAAGCAGCGATGGAAGCTGTCCTTCCGCCGGTCGGTGGCCACCTCGCCGTCGACCTCCGCATCGACTTCGCCCGCGCCCTCCTTCACGGCGGAGATGCCGGTGGAGTTCCTCTGCCCCATCTCCCGCTCCATCATGGCTGATCCCGTCATCATCCACTCCGGCCACACCTTCGAGCGCAGCTGCATCCAGGCCTGTCTCGACCTCGCCTTTCCTCCACCAGGCCTTCCCCTTGATCTCCACCTCCCCTTCTCCTCGCCGGAGGCTGCGCCGCCCCTCCTCCTCATCTCCAACGCCGCCCTCAAGGCCGCCATCGTCGCCTGGTGCTCCCGCTGCGGCCTCCCCCCTCCCCTTCCCATCCCCCCGGAAGCCGCCGTGGCCATTGTCCGCCGCCTCATGCCCCAAGATCAACCTCTCCCTCCCTCTGCTGCTGCCTCTGTCGCCACCGGCTCGGCAGCGAACAAATCCTCAAGCTTTTCGTCGGCGTCTACTCCGTCGTCAGCCTCTTATCACTCGTCATCTTCCTATTCTTCTTCTGAGATCGTGGTCGTCGACGAAAGATTAGGTCGAGAGCAAGCTCCAAGATTCACCAATTCGCCCTCGCGGAGGACGACCGATGCGATGGAAGAGGTGTTGACCAAGTTGACGGATTTGGATGAGGGGGACCAAGAATCCGCCGCGGCAGCCCTCCGACAGGCCACGAGGGAGAGCTGCGACCGGCGCGTCGCCCTCTGCACCCCGCAACTCCTCGGCGCTCTCCGGCCTATGCTCCTCTCGTCCTGCGCTGCCGTCCAAATCAACACTGCCGCGGCGTTGGCGAACCTTTCGCTGGAGCCGGTGAATAAAGTTAGGATCTTGAGGTCGGGGATAGTGCCGGCGATCGTGGAGGTGCTCCGGAGGGGCCATTCGGAGGCCCGCGACCACGCAGCCGGCGCTTTGTTCGGCCTCGCCCTCCAGGACGAGAATCGCACCACGATGGGCGTCTTGGGCGCCATCCCGCCGCTCCTTAACCTATTCGCCCGACACTCCGCCGACGGCCCCCGCGCCCGTCGCGACGCAGGGATGGCGCTCTACCACCTCTCCCTCGCCGCCGCCAACCGGACCAAGATCGCGCGCGCCCCGGGAGCACCAGCGAGGATAGCGTTGATGGTGATCCATAACCTGGCCAGCTGCAACGAGGGGCGCGCAGCGCTGATGGACGCCGGCGCAGTGGCGGCACTGGTGGCGCTCATGAGGGGGCCGCCGCTGGAGGCAGCGGAGGAGGAGCACTGCGTGGCGGTGCTATACTGGATGAGCCAAGGGAGCCTACGGTTCCGGGGCCTGGCGAAGGCGGCGGGAGCGGAGCAGGAGCTGACGAGGGTGGCGACGGAGGGCGGCGGAAGAGGGCCCCGGGGGGAGATGGCAAGGAGGGCACTGAGGGCGATCCAAGGGGAGGAAGGCGACAATGAGGCCGCGGCCTCCCTGGGGTTCGATCTGGGGGACGACGTCAGTAGCGCCCTCTCGGACGGGCTGATGTCGCTTCGGCCGCGACGCAACGTTTTCGATAACAGGCCGGCCGGGATCAACTCAGCCAAGTTC
>gnl_Musac_v1_GSMUA_Achr9T28140_001
ATGGCGGACCCCGTCGTCGTCGCCGCCACCGGGTGGACCTTCGAGCGGAGATGCGTCGAGGCCTGCGCCGACCTCGGAGTCGCCCCACCTGACCTCTCCCTCGATCGACCTTTTTCTTCATCCTCATCCTCTACCTCGCCGCTCGTCCTCATCCCTAACATCATCCTCAAGTCCGCCATCCACGACTGGTGCGACCGCCACGGCCTCCCCCGTCCTCTCCCCGTCCCTGCCGACGCCGCCTGCGCCTTTGCTTCGGCGTTGTCTGATGGAACAAACAAAGAAGAAGATGACATAGTGCGATCGAAATCGAGCGGATTAGATTGCAATTCCGAGGAAACGACGAGTCCTGGAGTTCGTCTTTCTTCGGTCTCGCAAACAGAGGACAAATGCTTCTCCTTTTCGCTGCCCTCTACCTCATCCCCATCCTTGCACCATACTTCTTCCTCTTCCTCTTCCGAGATCGAGGTCTTACCTCCTCCGAACGTTGTGTCTCCTGCTTCCGAGATCGAGACGGATGCGTGGGAAGAGGAGATGTTGACCAAGTGGATGGATTCCGATGTCAAGGAGCAGGAATTCGCAGCGGCCTCCCTCCGCCACGCCACCAGAGAGAGTCGCGACTGCCGGATCAAGCTCTGCAGCCCGCACCTCCTGGCCTCCCTCCGCTCAATTCTCCTCACCCGCTGCACCGCCGTCCAGATCAACGCCGTCGCCGCTATGGTCAACTTGTCCTTGGAGAAAGAGAACAAGGTCCGAATTGTGCGTTGCGGCGCGGTGCTGCCGCTCGTGGAGGTGCTCAAAGGAGGCCACCCGGAAGCCCGCGAGCACGCCGCCGCCGCCCTCCACAGCCTCGCTCTCGACGGCGAGAACCGGGTGGCCATCGGCTCCCTCGGCGCCATCCCACCGCTGCTGAACCTGTTCACGAGCCCCTCCGCGGCCGGCCCCCGAGCCCGCCGCGACGCCGGGAAGGCGCTCTGTCACCTTTCCGTTGCCCGCCCTAACCAACCCAAGATCGCGCGAACCGCCGGGGCCGTGAGGGCGCTGCTCGCCGTGGCGGAGGCGGAGGCGCCATTCATCCAAGAGGGGCCTCAAATACTTCCTCTCCTTTTTGACAACAAGATTTGTTGTCATTCAATGCTCAACATCATAAGTCATATCAATGTTTCTTGTCGGCTCAACACTGCTACTAGAGAAGCTAGCATTCAATGCTCAAACCAAGTCACGAAGGGGATTCCATGTACAGGCAGTGATAAGGACACCGCCATGATAGATGGGATAATAGAACGGTGGATCTTGCCACATCACAATTTCACAATACTTGCCATCTTATCTTCCAAGTCACACAAGCAGGAGTTAGCAATGTCTACTGCTGGAACGAAGGAGATGGCCCATCACTGCACTCGTACCATAACAAAGATT
>gnl_Musac_v1_GSMUA_Achr9T14450_001
ATGGGAAGCCTCAAGTCGTTTTGGAGGTTCTCCAACCACCACCGCTCGCCTTCTTCCGCCTCAGGCAACGCGCCCATGTCCTCCATCACGGTGTCGGAGATGCCCGTGGAGTTCCTGTGCCCCATCTCCCGCTCCCTCATGGCCGACCCCGTCATCGTCCCCCCCTCCGGCCACACCTTCGAGCGCAGCTGCGTCCAGGCCTGCGCCGACTTGGCTTTCTCCCCGCCCGGCCTCTTTCTCGACCTCAGCCCCTCCTCTCTCCTCCTCATCCCCAATGTCGCCCTCAAGTCCGCCATCCTCAGCTGGTGCCAGCGCTGCGGTGTCCCATCTCCACAACCTATCCCCCTAGACGCCGCCTGCGCCCTCATCCGCAGCATCATGCCTCCCTCCACCAATCCACACCGAGGATACGACGAAAAATATGAGGAATTGCGAGCTTCTTCGGCACTGCCGGATGGAAAAGGCTGCAGATCGAGGATAAACGTCCAGAATATGAGGGAGACGATGAGCCCCAACACCCCTTCCGCTTTCTCGCAAGCGCCCAAAGAGCCGCCGCCGCCGACATCACAAAGCCGCGACCGCCGGATTGACCTGTGCACGCCTCGCCTCCTCGCCGCGCTCCGCTCCATGCTCCTCTGCAGCAGCGCCGCCGTGCAGATCAACGCTACCGCCGCATTGGTGAACCTATCCTTGGAACTGGAAAACCGCGTCCGCATCTTGAGGTCGGGAGCGGTGGCGCCGCTAGTGGACGTGCTCAAAGGCGGCCATCCGGAGGCCCGCGACCATGCCGCCGGCGCCCTCTTCAGCCTCTCTCTCGAGGACGAAAACCGGGCGGCAATAGGGGTGCTTGGAGCCATTCCGCCGCTGCTCGACCTCTTTTCCGTGCCCTCAGCCGACGGCGTCCGCGCCCGCCGGGACGCCGGGATGGCGCTGTACTACCTCTCCCTCGCCGGCTCCAACCCGAGGCTAGCGATGATGACGGTATGCAGCCTGGCCGTTTGCAACGATGGGCGTGCGGCACTGATGGACGGCGGGGCGGTGGCGTCGGTGGTGTCGTTGATGAGGTCGCCAGCGGCTGCAGCGGTGGAGGAATACTGCGTGGCAGCACTCTACGGGATGAGCCGCGGTAGCCTCCGGTTCCGCGGCCTGGCGAGGTCGGCGGGGGCGGAGCCGGTGCTTATGCGGGTGGCGTATAGCGGCGGCGGCGGCGAGATGCGGCGTAATATGGCGAAGAAAACGCTTAGGGCGATGAGGGGGGAGGACGACACTGACGCGCCGCCGCCAATGGGATTCCCGGTGGGCGACGACGGCAGCGTTGTCTCGGAGGGGTTGAAGTCGTTTCGCGGGCGACCCAACCACCACGCTAACCCGTCGCGCATGAACTCGGCCGGGTTC
>gnl_Musac_v1_GSMUA_Achr10T31210_001
ATGGCTGACCCCGTCATCGTCCCCTCCGGCCACACCTTCGAGCGCAGCTGCATCCAGGGCTGCCTCGACCTCGCCTTCCCCCCGCCAGGCCTCCCCCTTGACCTCCAACTTCCCTTCTCCTCGCCGGCAGCGGCGCCGCAACTCCTCCTCATCCCCAACGCTGCCCTCAAGTCCGCCATCTTCGCCTGGTGCGCCCGCTGCGGCCTGCCCCCTCCTCACCCCGTCCCGACCGAAGCTGCCCTCGCCCTCGTCCGCTGTCTTATGCCCCGAGATCGATCTACTCCTCCTTCTGCCATTGATGTGCGAGCTTCCGAGTTCTTCGAAGGCGGAAAGAGTCAGAAAGATGACGTTTTGGCTTCGGAATCGGAAGTGACGCTCATCATTCCTCCCTCTCCCTTCGAGCGAGAGCGGGAGAAGAACAAATGTTCCAGCTCTTCGACGCAGGAATCCGCCGCGGCAGCCCTCCGTAAGGCCACGAGGGAGAGCCGCGACCGGCGCGTCGCCCTCTGCACCCCGCGCCTCCTCGGCGCTCTACGCCCCGTGCTCCTCTCGCCCTGCGCCGCCGTCCAGATCAATGCCGCCGCGGCAATTGTGAACCTATCGCTGGAACCGGTGAATAAAGTTAGGATTTTGAGGTCAGGCATGGTGCCAGCGCTCGTCGAGGTGCTCCGACGCGGCCACCCGGAGGCCCGCGACCACGCCGCCGGTGCCCTTTTCGGCCTCGCCCTCGAGGAGGAGAACCGCGCCGCGATCGGCGTACTGGGGGCCATCTCGCCGCTCCTCAACATGTTCGCCGGTCCCTCCGCCGACGGTCCCCGCGCCCGCCGCGACGCTGGGTTGGCGCTCTACCACCTCTCCCTCGCCGATGCAGCCGCTCCGGGGGAGCAGGGGCAGGGCCTGGGGCCAGCGACGATAGCGGTGATGGTGATCCACAACCTGGCCGGGTGCAACGAGGGGCGCGCGGCGCTGATGGGTGCAGGCGCGGTGACCGCGCTGGTGAGGCTGATCAAGGGACCGCCACTGACGGCGGCGGAGGAGGAATGCGTGGCGGCTCTGTACTGGATGAGCCAGGGGAGCCTGCGGTTCCGTTGTCTGGCAAAGGCTGCGGGGGCGGAACAGGTGCTGATGAAGGTGGCGACGGAGGGCGGAGGAGGAGGACCCCTGCGGGAGATGGCGAGGAGGGCGGTGAGGGCGATGCGGAGGGAGGAAGACGACGAGGTGGCAGTGGTGGCCCACGGGTTCGGGGCGGAGGCGGACGGTAGCAGCGCCGTATCGGACGGGCTGATATCGTTTCGGTGGCGTCGCAACGGCTTCGGTGGCAGACCGGGTGGCATCAAGTCGGCCAATATTATTACTTCTAATCTCCTTCAC
>gnl_Musac_v1_GSMUA_Achr5T05220_001
ATGGGTAACCACAAGTCATTCTGGAACTTCTCCAAACTCCACCGTCGCTCGCCTTCTTCCGCCCTGCCCGCGTCCTCCAGCACCACGGCGGCGGCGGAGATGCCCATGGAGTTCCTTTGCCCCATCTCCTGTTCCCTTATGGCCGATCCCGTCATCGTTCCCCCTTCCGGCCACACCTTCGAGCGCAGCTGCATCCAGGCCTGCGCCGACCTCGCCTTCTCCCCGCCCGGGCTCGCCGTTGACCTCGGCCTCTCCCCTCTCGTCCTCATCCCCAACGTCGCGCTCAAGTCCGCCATCCTCCGCGGGGGACGAGGTGAGGTCTTCAGAGGAGCAGCGGTCTTCGTGGAGGAAGCCTCCAAAGAGCCGCCACCACCACCTCAAGTCAACGATCCGACGGCTTCCGATCTTGCCCCATCTCCGACTGCGGAGATCGACGTGTCGGAGGAGGAAGTGGTGATCAAATTAATGAGTAAGGACATGTTCGAGCAAGAATCCACCGTGGTGTTGCTACGGCAAGCCACCAGGGAGAGCCTGAACAGCCGAATTGCCCTCTGCACGCCTCGTCTCCTCGCAGCCCTCCGTCCCATGCTCCTTACCCACAGCACCGCCATCCAGATCGATGCCACCGCCGCATTGGTGAACCTTTCCTTGGAGCCCGCAAATAGGGTTCGGATCGTCAAGTCGGGGACGGTGCTGCCGCTCGTGGAAGTGCTCGAGGGTGGCCACCCGGAAGCACGCGACCACGCCGCTGGTGCCCTCTTCAGCCTCGCCCTCGAGGACGAGAACCGGGCGGCGATCGGTGTACTCGGAGCCATCCCTCCACTGCTCAACCTTTTCTCCATGCCCTCCCCCGATGGAGCTCGCGCCCGCCGCGACGCCGGGATGGCGCTGTACTACCTATCTCTCGCTAGCGCCAACCGTTCCAAGATCGCGCGAGCTCCGGGGGCGGTACGGGCACTGCTCTCCGTGGCATCGGAGAAGGAGGAGACGCCGCCGTCACAGGGGCCGAGTTTGGTGAGGCTGGCGATGATGGTGGTGTGCAACCTGGCCAGTAGCACCGAGGGACGGGCGGCACTGATGGACGGCGGGGCGGTGGGTAGAGTAGTGTCGCTGATGAGTTCGCCGTCGGCGGCGGTGGAGGAGTACTGCGTGTCAGCGCTCTACGGGATGAGCCGCGGGAGCCTCCGGTTCCGCGGACTGGCAAGGTCGGCGGGGGCGGAGCGCGTGCTGATGCGGGTCGCGGAAGGCAGCGGGGGCGGCGGCGACATGCGACAGACGATGGCGAAGAAGACGCTGAGGGCCCTGAGGGGGGAGGACGACGACGAGGCGGCTGCCTCGCCGCCGATGGGATTCCTGGCGGACGAGGACGGTAGCGTCGTCTCGGAGGGGATGATGTCATTTCGCAGGCGTCCAAATCAGCATGGTAACTCGGCGCGTCTGAAAACGGCCGAGTTC
>gnl_Nelnu_v1.0_NNU_000650-RA
ATGGGGAGTGGGAGGCACAAGTGGTTCTCCTTCCGGTCTTCGTCTGGCATCTCGAAAGCCGAAATGAAGCAATTTCCCAAGGAATTCGTGTGTCCTATTTCTGAGTCGTTAATGGCGGATCCGGTAATTGTTGCTTCCGGTCAGACATTCGAGCGGAACTGCGTTCAAGCTTGTAAAAACTTGGGTTTTACACCGATCCTCTCCGACGGCTCAAAACCTGATTTCTCTACGGTAATTCCCAACATCGCATTGAAATCGACTATTCTCAAATGGTGTGATACTTCTGGCGTCGAATGCCCTAAGCCCATGGAGCATGGGTCGGCAGAGAAGTTTGTTCGTGCATTAATAGCGTCTCAAGACGAAAAATCACGGAGCAAAAACAACAAAGAAGACGAAGAAAAAGAAGAGGATGCCAAGCTAGGGGCTTCTGAGAAAGAGCTGCTTAAAGGGATTGCAGAGAATCCTCCGGTCAAATTTACTCACGCGGAGACTGAGGTAAATCGTCGACGGACTCACTTCTACACGAGCTCGGAGTCGGAGGAATCGGTGACGACGACCAATCCCAGCACACCTCTACCCCTTGCCACTAGGCCCTCTTGTTACTCTTCTTCGTCGTCGTCTGAGATTATCGCAGATGACGAAACCCCGAACACCAATTCATCCGAGGAGGACGAGTTTATCTTTAAGCTCAGGAGTTGCCAGGTATTCGAGCAGGAAGAAGCCGTGATTTCGCTGAGAAAGGTAACTAGAACCCAAGAAGAAATTAGGAATACCCTCTGTACGCCTCGATTACTGTCAGCCCTGCGACCTCTACTGGTCTCGCGATACTCTGCCATTCAGATAAACGCGGTCGCAGCGTTGGTGAATCTGTCTTTGGAGAAGATGAACAAGGTAAAGATCGTACGGTCGGGAATTGTCCCGCCGTTGATCGACGTGCTGAAAGGTGGATTCGCAGAAGCACAGGAGCACGCGGCGGGTGCCCTTTTCAGCTTGGCTCTCGAAGACGACAACAAAATGGCGATAGGGGTGTTAGGGGCGTTGCAGCCGCTTCTTCACATGCTCCGATCCGAGAGCCAGCGGGCTCGGCACGACTCGGCGCTGGCGTTGTATCACCTCTCACTCGTTCAGAGCAATCGTACAAAACTTGTGAAAATGGGTTCCATCCCGACGCTGTTAGCCTTGGCAAGCACGGGGGATTTGGCAAGCCGTGCATTGCTCATATTGTGCAATTTAGCGGTGTGTATGGAGGGACGCACGGCGATGCTCGACGCCAATGCGGTAGAGTGCTTCGTGGGGATGTTGAGGAGGCATGAGTTGGAATCGGAAGCGACTCGGGAGAACTGTGTGGCGGCGTTGTACGCGCTGAGCCAAGGGAGTCTGAGGTTTAAGGGATTGGCGAAGGAAGCCGGAGCTATGGAGGTACTGAGGGAGGTGGAAGACAGAGGGAGTGAGAGAGCAAGGGAGAAGGCAAAGAGGATGTTGCAGATGATGAGAGGGAGAGATGAAGAAGAGGATGAGGAGGTGGACTGGGAGGACGTGCTGGAGTTGGGGGTGACGAGTCGAGCGCGTCACCGATTCGGTGGTTACGCAAACAACGAGTCGGGTTCCATTTCCACAACGTTT
>gnl_Nelnu_v1.0_NNU_018470-RA
ATGGGGAGTGGAAGGCACAAGTGGTTCTCCTTCAATCGGTCTTCTTCGAGTGCCTTGAAGCCCGAAGCGAAGCAACACCCTAAGGAATTTGTGTGTCCAATTTCTGGGTCTTTAATCACGGATCCTATAATTGTTGCTTTCGGTCAGACACTCGAGCGGAGCTGCGAAGAAAAATCACAGGGCGAGCACAATAATAAAGAGGAGGAAGATGAAAAGGATGCCAAGCTAGGAACTTCTAAAAAGGAGCTGTTGGAAGGGGTTGCAGAGAAACCTCCCGTTAAGTATAGTCACACAGAGGCCGAGGTAAATCGATGGCCGACTCACTTCTATACTAGCACGGAGGAATCAGTGGCAATTACGATTCCCAGTACACCTCTACCTCTTTCCACTCGACCCTCTTGTTACTCTTCTTCGTCCTCATCTGAGATTACCGCAGATGATGAAAATCTAAACCCCGATTCGTCTGAAGAGGACGAGTTCATTTTTAAGCTCAAGAGCTCT
>gnl_Nelnu_v1.0_NNU_013629-RA
ATGAAAGATCCTGTAATTGTTGCTTCTGGTCAAACATTCAAGCGGAACTACGTTCATGCTTGTAAGAAATTGGGTTTTACACTGATCCTCTCTGAAGGTTCTAAGCCCATTTTATTTACGATAATTCCGAACATCACCTTCAAATCGACTATTCTCAATTGGTGCAATAATTCTGGCGTCGAACGACCTAAATCCATGGAGTATGCCTCCACAAAGAAGCATGTTTGTGCATTAATGATGTCTCTGGAAGAAAAATCACAAGGCGAGCACAATAAGAAAGAGGAGGAAGATGAAAAGGATGCCAAGCTTGGAGCTTTTGAAAAGGAGCTGCTGGAAGGGGTTGTAGAGAAACCTCCCATTAAGTTTAGTCACACAAAGACCAAGGTAAAT
>gnl_Nelnu_v1.0_NNU_016761-RA
ATGAAGAGTGGGAAGCACAAGTGGTTCCCTTTCCGCCGGTCTTCTTCGGGTGCCTTGAAGTCCGAAGCGAAGCAATCCCCGAAGGAATTTGTGTGTCCAATTTCTAGGTCTTTAATGGCGGATCCTGTAATTGTTGCTTCCGGTCAGACATTCGAGCGAAACTGCGTTCATGCTTGTAAGAAATTGGGTTTTACACCGATCCTCTTAGACGGTTCCAAGCCCGATTTCTCTACGGTAATTCCCAACATCGCCTTCAAATCGACTATTCTCAACTGGTGCGATAATTCTGGCGTCGAACGACCAAAATCCATGGAATATGCCTCCGCAGAGAAACTTGTTCGTGCATTAATGATGCCCCAGGAAGAAAAATCACAGGGCGAGCACGATAAGAAAGAGGAGGAAGATGAAAAGGATGCCAAGCTAGGAACTTCTGAAAAGGAGCTGCTGGAAGGGGTTGCAGAGAAACCTCCCGTTAAGTTTAGTCACGCGGAGACCGAAGTAAATCGACGGCCGACTCACTTCTATACTAGCTCGGAGGAATCGGTGACGATTACGATTCCCAGTACGCCTCTACCTCTTTCCACTCGACCCTCTTGTTACTCTTCTTCGTCCTCGTCTGAAATTACCGCAGATGACGAAAATCTAAATCCCAACTCGTCTGACGACGACGGGTTCGTTTTTAAGTTCAAGAGCTCTCAGGTATTTGAGCAGGAGGAAGCCGTGATCTCTCTAAGGAAGGTAACGAGAACCCAAGAAGAAATTAGGGCTAGCCTATGCACGCCTCGATTGCTGTCAGCCCTGCGACCTCTCCTGGTATCACGATATTCTACTATTCAGATAAACGCGGTGGCAGCATTGGTGAATCTATCTTTAGAGAAGATCAACAAGGTGAAGATCGTAAGGTCAGGGGCTATACCACCATTGATCGATGTACTGAAAGGTGGATTCGCTGAGGCGCAGGAACACGCGGCCGGTGCCCTCTTCAGCCTGGCGCTTGACGATGACAATAAAACGGCGATAGGGGTGTTGGGGGCGTTGCCGCCGCTTCTGCACCTGCTCCGGTCCGAGAGCGAGCGGGCTCGGCACGACTCGGCGCTAGCTTTGTATCACCTCTCACTCGTTCAGAGCAACCGCACCAAACTCGTGAAAATGGGTTCAATCCCGACGCTTTTAACCATGGCGAGGGCGGGGGATTTGGCAAGCCGTGCATTGCTTATATTGTGCAATTTAGCGGCGTGCGAGGAGGGACGCACGGCGATGCTCGATGCCAATGCGGTTGAGTGTTTCGTGGGGATGCTGAGGGGTTACAAGTTCGAGTCGGAGGCGACTCGGGAGAACTGTGTTGCGGCGCTATACGCCCTGAGTCAAGGGAGTTTTAGGTTTAAAGGGTTAGCGAGGGAAGCGGGAGCGGTGCAGGTGTTGAGGGAGGTGGAAGAGAGAGGGAGTGAGAGAGCAAGGGAGAAGGCGAGAAGAATGTTACAGATGATGAAAGGGAGAGATGAACAAGAGGAGGTAGACTGGGAGGACGTGTTGGAGTCAGGAGCAATGAGTCGGGCGCGTTACCGATTTGGTGGTTATGGGAAGAACGAGTCGGGTTTGAATTCAACAACGTTT
>gnl_Orysa_v7.0_LOC_Os08g32610.1
ATGGGGGCTCCCCGCGCGCGGCGGTGGAAGCTGCTGCTCCCGCCCTTCCACTCCGCCAAGCGCAAGCCGCCGCTGCCGCCCCCTCCGCCGGCGCCAGTGGCTGTGGCTCCGGCCCCGGGGAAGGAGGAGGAGGAGGAGGTGATGCCGGAGGAGTTCCTGTGCCCGATCTCGGGGGCACCCATGGCCGACCCGGTCATCCTGCCGCCGGGGAGGACGTACGAGCGCGCCTGCGTCGACGCGTGCGCGGGCCTCTCGCTCTGCCCGCCCGGCGCCTCGGCGGCAACGGCGGCCGCGATACCCAACGACGCGCTCAGGGCGGCCATACGGACGTGGTGCGCGCGGCACGGGCGCGCGCCGCCTGCGCCGCCTTCCGCCGCGGAGGCGCGGGAGGCGGCGCTCCTCCGCGCGGTGCCTGCGGCTGCGGCGAGGACAACGACGGTGGCGGCGATGGTGCCCGCGAGGTCGTCGTCCAACCTGTCGTGCTCCTCCCGGGCGTCCGCCGCGTCCACGTCTTCGTCCGGGTCGTCGTCGGAGATGGCTACGGTGGAGGTCCCGCGCGCGAAGGAGGTGGCGGAGTTGCGGGTCGCTGAAGCGGAGGAGGAGATGGAGAAGGAGAAGGAGGTGGCGGTGTTGCGTGTCGCTGAAGCGGAGGAGGAGAAGGAGGTGGCGGTGCTGCGGGTCGCTGAAGCGAAGGAGGAGGAGGAGGAGGTGGTGATGGTGGTGGCGAAGGTGGTAGAGAAAGGGGACGAGGATCAGGTGGAGGCGGCCATGGCGGTGCTGCTGCGGGAGACGCGGGAGAGCGAGGAGAGGAGGCGAGCGCTCTGCGTGCCGCGGCTACTCGCCGCGCTTCGCCGCGTGCTGCACTCCAAGCGGCACACACCCAAGGCGCACGCCGACGCCGCCGCGGCGCTGGCCAACCTCACCAACGAGCCGGAGAACAGGATCCCCATCGTCCGCGCGGGCGCCGTTACGGCGCTCGTCGAGGTGCTCTCCTTGGGCACCGCATCACCGGAGGCCTGCGAGCACGCGGCCGGCGCGCTCTTCGGCCTCGCGCTGGACGAGGAGAACCGCGCCGCCATCGGCGTTCTCGGCGCCGTCCAGCCACTACTCGACCTCTTCACATCCCGAGACCACGCCCCGCGCGCGCGCCGCGACGCCGGCATGGCGCTGTATCACCTCTCCCTCTCCGCCGTGAACCAATCCAAGCTCGCCCGCGCCCCGGCCGCGGCCAAGAACCTGCTCTCCATCGCGTCGGACTCCACCACAGCCGAGCCCATGCCCATCCGCCGGCTGGCGCTCATGGTGATCTGCAACCTGGCCAAGTGCGCGGAAGGCCGGGCCGCGCTGATGGACACGGGCGCCGTGGCGACGGTCTCCGCCATCCTCTCCGACGACACCCACCGCTCCGAGCTGGAGGAGCTCTGCGTCGTGGCATTGTTCGGCATGAGCAGGGGGAACCCGCGGTTCCGGGGGCTCGCCAGAGCGGCCGGCGCGGACCGACCCCTCATCCTCATCTCCGAGCGAGCGCCCGCCGGCGCGCACAAGGAGATGGCGCGGAAGGCGCTGCGCGTCGTGCTCGGCCTGGGCGACGACAGCGAGCGCGACCTGCCGGACTTCATGAACAGTGCACGCAACGTCAACGGCATCGCCGGTTCATCCGTGCCGGTCCATCGCCGGCGCGCCGCGAGCTGGGCGGCGGCTCCTCCTGCCCAGACACCACCGAATGCCCATCAATGGCGATCAGTATGCATCGAT
>gnl_Orysa_v7.0_LOC_Os09g21740.1
ATGGGTGCGGGCCGCCCTCGCCGCTGGAAGCTGCCGTTCCACCGCAGCGCGCCGTCGTCTCCCTCCTCCCCGCCGGACCCCGAGCCCCACTCGCCTGCGCGTTCGGCGGTTGTTGTTGTTGCGGAGGAAGAAGCGCCTCCGGCCGAGTTCGTGTGCTCGATCCTGGGCGCGCTCATGGCCGACCCGGTGATCCTCCCGTCGGGGCAGACGTACGAGCGCGCCTGCCTCCAGGCCTGCGCGGAGCTCGCGTTCCTGCCGCCCGGGATGGGGTCCGCCTCCGACGCGGTGATACCCAACGCGGCGCTCAAGGCGGCGATTGGGACCTGGTGCGCGCGCTCCGGTAGGGTGGTGCCGGCGCCGCCGTCGGCCGATGCTGCTCGGGAGGCCGTGCTCCGCGCGATGCCGGCCGATGCGGCGAAGTCGGTGAGGACCCGGCGGGCGGCGCTGGCGAGCTCGTCCAATTCGTCCTACTCGTCGCCGGCGTCCGCCGCGTCGACGTCGTCGTACACGTCTTCGTCGGAGATTATTCCGGCGGAGGACGAGGTTGGTGTGAAGCCCGTGAAGGAGGGGACAAACAAGGATGCGGTCCGGGAGCAGGTGGAGATGGCGGTTGATCCGCTCGAGGACGTGGTGGTTGCCAAGGTGATGGATGCGGAGGAGGAGGAGGAGGTGGTCTTGGCCGTTGCCGGCCTCCGGGAGGCCACGCGGGAGAGCGCGGAGCGGCGGCGCGCGCTCTGCACGCCGCGGATGCTCGGCGCGCTCCGCCGCGTGCTGCTCATCCCGCGCCACGCCAGCGCTCGTGTCGACGCGACGGCCGCGCTGGTGAACCTCACGCTCGAGCCGGCGAACAAGGTGCGCATCGTCCGCGCGGGCGCCGTGCCGCCGCTCGTCGAGGTGCTCCGCTCGAGCACGTCGCCGCCGGAGGCCCGTGAGCACGCGGCCGGCGCGCTCTTCGGCCTCGCCCTGAACGAGGACAACCGCGCCGCCATCGGCGTGCTCGGCGCGGTGCCTCCCCTCCTCGACCTGCTCACCTCCCCCGCCCACGCCGCGCCCGCGCGCCGCGACGCCGGGATGGCGCTCTACCACCTCTCCCTCGCCGCCGTCAACCAGTCCAAGATCGCCCGCTTCCCGGGCGCGCCCAAGGCTCTCCTCGCCGTCGCGTCCAGCGCCGCCGAGCGGATGCCCATCCGTAGGCTGGCGCTCATGGTCGTCTGCAACGTGGCCGCCTGCACGGAGGGCCGCGCGGCGCTGATGGACGCGGGCGCCGTGGCGGCCGTCACCGCCATCCTCTCCCACGACACCCGCAGCGCCGAGCTCGACGAGTGGTGCGTCGCGGCGATGTACGCCATGAGCCGTGGCAGCCTCCGGTTCCGCGGCCTCGCGCGCGCCGCCGGCGCGGACGCGGCCCTCCGCCGCGTCGCCGAGGAGTGCGCCCCGGGCATCGTGCGGCGCGACATGGCGAGGAAGACGCTCCGGGCCATGCGGAACGAGGCCGACGACGCGGCCGACCTGACCGGCAGCAGCCTCGAGTGCGGCGACGGCGACGACTGCGCCGGGAGCATCGTGTCCGACGGCCTCATGTCCTTCCGCCGCCGGCAGCGCGAGCTCGGGTCCTCGTCGTGCGGCAACACGGCCGAATTC
>gnl_Orysa_v7.0_LOC_Os06g13090.1
ATGGCGGGCGCCGCCGCCGCCGCCGCCGCCACCCCGCCGGAATTCGTGTGCCCGATCTCCGGCGAGCTCATGGCCGACCCGGTGATCGTCCCCAGCGGCGAGACCTTCGAGCGCGGCTGCGTCGAGGCCTGCGTGGCGCTGGGCTTCACCCCGGCGGCGCTGCCACTGTCCGTGGACCTCGCCGCCTCGCCGCCACCGGCGCTCATCCCGAACGCCAACCTCAGGAAGGCCATCTCCTCCTACTGCGACCGCGTCGGCTTGCCGCGTCCGCTCGCCGTCTCGCCGGAGGAGGCGAGGGGCATTGTCCGCCACCTCATGGCGATGCGGGAGCCTGGTCGCGCCGGGGGAGTCAACGGCGAGCGGTTCGAGTCGTCGTCGTCGTCCTCGCCGGAGTTCGCGGCGTTGGGGTTGACCTTGGAGGAGGCTGTTCTGGTGAGGCTGCTCGACGACGAGCCGAGCCGGCAGGAGGGCGCGCTGGAGGCGCTGAAGCAGACGCTGCGCGGCGGCGAGAACGGGGTGAGGCGCGCGCTCTGCACGCCGCGGCTGCTCGACGGGCTGCGCCGCCTGATGGGGTCCGGCCACGAGGGCGTCAGGGTCAGCGCCGCCGCGTGCGTGGTCAACCTCTCGCTGGAGCCGGCGAACCGGGTGCAGCTGGTGCGCGCGGAGCTCGTGCCGGTGCTCGTCGGGCTGCTCGCCGCGGCGTCCCCGGAGCTCCGCGACCACGCCGCCGGCGCGGTGTACAGCCTCTCGATCGAGGAGAGGAACCGGATCCCGATCGGCGTGCTCGGCGCCGTCCCGCCGCTGCTGCGCCTCCTCGCGAGCGCCGCCGACGGCGACCGCGCGCGGCGCGACGCTGGCATGGCGCTGTACTACCTCTCCCTCGACGAGATGAACCGGTCGAGGCTCGCGAGGTCGGCCGGCGCGGTGGCGGCCCTCGTCGGCGCCGCGGGGGACGCCGCGCTGCGCCGCCCGGCGCTGATGGTCATGGCCAACCTCGCCGGCTGCGGCGAGGGGAGGGAGGCGCTCATCGACGGCGGCGCGGTGGCGGCGGTGGCGGGGCTCATGCGCCGCGCCACCGTGGCGCCGGGGTCCACGGAGGAGGAGTACTGCCTCTCGGCGCTGCACGGGATGAGCCGCGGCAACGTCCGGTTCGGCGGGCTGGCGCGCGCCGCGGGCGCCGGCGAGGTGCTCCGGCGCGTCGCGGAGGGCCCCGGCGGCGGGGTGCGGCGGGACGTGGCGTGGCGGACGCTGCGCGCCGTGGGCGGGGTGGCCGCCGCCGCCACCGGCGAGTCTCTGTACGGCGGCGAGGACGCCGCCGCCGCCGCGCCGTGGATGGACGACGTGAGCGTCATGTCGGAGGCCATGGCGATGCCGCAGTTCCCGAGACGGCTGGTGGAGCACGCGCACGCGCACGGGGCGCCGCCGCGGTCGAACACCACGGCGCTCGACAGGCTCAGGCAAGCGCCCAACGGC
>gnl_Orysa_v7.0_LOC_Os06g13080.1
ATGGCCACCGCCTGGCCACGGTGGCGGCCGTCCTCGCCGCCGATGCCGTCCTCGTCGTCGTCGTCGCCGTCGTCGTCGTTCACGGCGGACCCGCCGGCGGAGTTCCTCTGCCCGATCTCCGGGACGCTGATGGCGGACCCGGTGGTCGTCCCGCCGGGGCAGACGTTCGAGCGCGCCTGCATCCAGGCGTGCGCCGCGCTCGCCTTCTCCCCGCCGGCCGTCGCCGCCGACCTCTCCTCCCTCCCGCCCTCCGCCTCCTCCCCTCTCGTCCTCGTCCCCAACGTCGCGCTCCGCACCGCCATACTCAACTGGTGCGACCGCCTCTCCCTCCCCTACCCCGCCCCTCTCTCCCCCGACACCGCGCGCGACGTCGTCCGCCGTCTCATGCCCTCGCCACCGCCTCCCCCGCCGAGGTCGCAGGCGCCGCCGCCCCCGCCGCCGGCCTCCTCCGTCCGGACGAGGAGCTACTACAGCGACGACCTCGTGCAGCAGCAGCAGGAGGCGAGGCGGGAGGGTGGGTCTACGGAGGAGAGGATCATGGCCATGCTCGGCGCTGGCCCCGCGGAGCAGGAGGCGGCGATGGCGTTGCTGCGGAAGATGGCGCGGGAGAACAGGGAGATGCGGAGGGAGCTCTGCACGCCGCGGCTCCTCGCCGCGCTCCGCCCGATGCTGCTGTCCGGGGACGCCGGGGTCCAGGTCAACGCGGCGGCGGCGCTGGTCAACCTGTCGCTGGAGGCGGAGAACAAGGTGCGGATCGTGCGGTCCGGGGCGGTGTCGCCGCTGGTGGAGGTGCTCCGCAGCGGCCACCCGGAGGCGCGGGATCACGCCGCGGGCGCCGTATACAGCCTCGCCGTGGAGGACGAGAACCGCGCGGCCATCGGCGTGCTCGGCGCGATCCCGCCGCTCCTGGAGCTCTTCGCGTGCGCCGGCGCCGCCCACCTCGCCCGCCGCGAGGCCGGCATGGCGCTGTACCACGTCTCCCTCTCCGGGATGAACCGGTCCAAGATCGCGCGCACGCCGGGGGTGGTGCGGACGCTGCTCGCCGCGGCGGAGGCGGCGAGGGACGACCGCGCCAACGAGGCCGACGCCGCCGCCCTCCGCAGGATCGCCGTGATGATCCTCGCGAACCTCGCCGGCTGCCCGGACGGGAGGACCGCGCTGATGGACGGCGGCGCGGTGGCCGCCGTGGTGAGGCTGATGAGCAGCGGCTCCGCCGCGCCGGGGAGCGCGGAGGAGGAGTACTGCATCTCGTCGCTGTACGGGATGAGCCGGGGGAGCCTGAGGTTCCGAGGGCTCGCGCGCGCCGCCGGCGTCGAGGCCGCGCTCACGCCGGTGGCCGAGGGCGCCGGCGGCGTGGGCCGGGACATGGCGCGGCGGACGCTCCGGGCGATGCGCGGGGAGGACGACGAGGCGGCGGTCACGGCCACGGGGCTGCTCGGCCGGCAGTGGGACGACGGGAGCGTCGTGTCGGAGGGGCTCGTGTCGATCCGGCGGCCGCCGCCGCGCCGGAGCAGCTACGGCGCCGGGGCGTCCGGGTCAAACACCACGCAGTTC
>gnl_Phavu_v2.1_Phvul.009G181600.1
ATGGGTGGCAATGGAAAGCACAGATGGAAAATCTCTTTCCACCGTTCCTCTTCCCAATCCTCAAAGATGGATCCTAAGCTCCCTCCCAAGGAATTTACGTGCCCCATTTCCGGCTCCTTAATGTCCGACCCGGTTGTCGTCGCTTCGGGCCAAACCTTCGAACGCCTCGCCGTTCAAGTCTGCAAGGACCTCAACTTCTCCCCCAAGCAAGAAGACGGGACTCGACCCGATTTCTCAACAGTAATCCCTAACTTAGCCCTCAGAACCACAATCCTCAACTGGTGCGACAAATTAAACACCCAACACCCGCGCCCACCCGATTTCGCCTCCCTCCAGCGCCACGTCACACAAGCAATGGCCGTTTCAGGGGAACAAAACCGACAGGAAGAACAACAACAACGAATTAGGGTTTCGGAAAAGGTGCTTCTCGACGCGGTCGCGGATAACCCCCCCGTCATTTTCTCCCACGCCGCCACTGAGTTAGGTCCCCGTGCCAACCACTTCAACTCGGGATCCTCCGAGGAATCGGTCATCATTCCGCACAGTCCGGGAACGCCGTTGCCGTTTACCATTCGTCCAACCTGCTTCTCCTCCTCCTCCTCCTCGTGCGAGATCGAAATTGAAAACCCTAGCGCGCCGGTTACAGAGGAAGAAGAAGGAGTATTGAAGAAATTGAAGAGCAGCGAGGTGTTTGAGCAAGAAGAAGGCGTAATCGCGCTGAGGAGGATGACGAGGAGCAAAGAGGAGTCTAGGTCCTTGCTCTGCACGCCTCGGGTTCTGCTGGCGCTGCGCGGTTTGATCGCTTCGCGGTACGGCGTTGTTCAGGTAAACGCGGTGGCGTCGCTGGTCAACCTCTCGCTGGAGAAGCAGAACAAGGTGAAGATCGTGAGGTCAGGGTTTGTTCCGTTTTTAATCGATGTTTTGAAGGGGGGTTTGGATGAGTCACAGGAGCACGCTGCGGGCGCGCTTTTCAGTTTAGCCTTGGATGATGATAATAAAATGGCCATTGGCGTTCTGGGCGCGCTGCAACCGCTGATGCACGCGCTGCGTGCTGAGTCCGAGAGGACTCGTCATGACTCGGCGCTCGCGTTGTATCATCTGAGCCTTGTTCAGAGTAACCGGGTGAAGCTGGTGAAACTCGGGGCGGTTCCGACGCTTCTGTCCATGGTGGTGGCGGGGAATTTGGCGAGCCGGGTGCTGCTGATTCTGTGCAATCTGGCGGTGTGCACGGAGGGGCGCACGACAATGCTGGACGCGAACGCGGTAGAGTGTCTGGTGGGGCTATTGAGGGCGAACGAGTTGGACTCGGAGGCGACTCGGGAGAATTGCGTGGCGGCACTGTTCGCACTTAGCCATAGGAGCTTGAGGTTCAAAGGGTTGGCGAAGGACGCGAGGGTTGTGGAGGTTTTGAAGAAGGTTGAACAAACAGGAACGGAGAGGGCCAGGGAGAAGGCTAGGAAGGTATTGCACATGTTGAGAACTTTGGGCGATGGAGATGATGATGAAGGTGACGACTTTTACGACTCGGCCGGGTTGACGCGGAATCGTTACCGACTTGGTGCTGCCAGGAACCACAACATCGTCAACACGACCACGTTT
>gnl_Phavu_v2.1_Phvul.L001616.1
ATGGAGATTCAACAAACGCTGAAGCTCACTATCCACAAGAAATGGCCATCATCGCCCAAGAAAACACCAAAAGATTCAGAACCAATAACCACCCCTGCAACTCCAAAGCTGAAATGGAAGAAAATCTTCTTTCACACCAAAACCAAACCCAAAATCCAAACCCCCCCAGAAGAGTTCCTCTGCCCCGTTTCCCGTTCCCTCATGTCCGACCCCGTCATCGTCTCCTCCGGCCACTCCTTCGAACGCTCCTCCGTCGAAGCCTGTAAAAATCTTAACTTTGCACCCCAACTCCCCGACGGCACCACCCCCGATTTCTCCACCCTCATCCCCAATCTCGCCCTTAAATCCGCCATCCTCAAGTGGTGCCACACCACCCACACACCCCCTCCTCTCCCCCATAACAACCTTGTACAGCAAACCTCAATCTCCCCAGACACCCCCAACACGAACCTCGTACAAACCTCGATCTCCCCGGACGTTGTTCCCACAGAAGATAAACTCTCCGACAGAGATCCGATCCTGGATTCCCTGGACGAAAACCCACCCTCGAGCAACCTCCGCCGCCACGCGGAAACCGAGGTGCCCATAAGACCGACACATCTGTACACGAGCTCCGAGGAATCCCTAGCCACAACCTCAGCTTCGACGCCGCCGTTTCAGCTCGCCACGCGCCCCAGTTGCTGCTACTACTCTTCCCCTTCCTCGTCAGAAATTGAACCCGCCGCAACCCCAGAAGAAGAAGAAATCATGGAGAAGCTCAAAAGCCCACAACAGAACATAATCGAGGAAGCGCTTCTCTCTCTGAGAAAACTCACCCGAATGAGAGAAGAAACCCGGGTCCAACTCTGCACCCCGCGGATACTCTCTGCGTTACGCTCCCTCGTTTTGTCGAAACATGTGAACGTTCAGGTGAACGCTTTGGCTTCAGTGGTGAACCTTTCTCTGGAGAAGAGTAACAAGGTGAAGATCGTGCGGTCGGGGATGGTGCCACCGTTGATCGAGGTTCTGAAATTTGGATCCCCTGAGGCGCAGGAACACTGTGCGGGCGCGTTGTTCAGTTTATCTCTCGAAGACGATAACAAAACCGCCATTGGTGTTTTGGGTGGTTTGGGTCCGTTGCTTCAGATGCTCCGAGTCGAGAGCGAGCGGACTCGCCATGACTCGGCCTTGGCGCTTTACCATTTGTCTTTGGTTCAGAGTAACCGGTCCAAGATGGTTAAACTCGGTTCGGTTCCGGTTCTTTTAAGTATGGTTAAGTTGGGTCACATGACAGGTCGGGTTTTGTTGATTTTGGGAAACTTGGGTTCCGGGTCGGACGGACGGGCCGCGATGTTGGATGCTGGTGTTGTGGAGTATTTGATCGGGTTACTGAGTGGACCCGACTCGGCCACCGGGTCGGTTCGGGAAAGCTGTGTGGCGGTGATGTACGCGTTGAGTCACGGCGGCTTGAGGTTTAAGGCGGTTGCGAAGGCGGCGGGGCTGGTGGAGGTGTTGCAGAAGGTGGAGAAAGTGGGGAGTGAGAGGTGTAGGTATAAGGTGAGGAAGATTTTGGAGATGATGAGGGCCAAAGAGGTGGAGGAGGAGGATGTGGATTGGGAGGAGTTGCTTGACTCAGGGCTGGGTTGCAGGACTCGGGGCCGACTCGGTGGCGGGTTGGACGAGTCAAGTGCTAACTCGGCCGAGTTT
>gnl_Phypa_v3.3_Pp3c1_32770V3.1
ATGTATCGCATGCATTTAGGGAGGAAGAAATCTAAAGATGCTAAGAAGGAGGAGAATGGCGAGGCATCTACCGCCGACGAGACTGGCGGAGGAGCGCTAGATTCTTCCTCCCCCAGTGGTTCGGGCATCACGCCAGGCAGCTCACCTAGAATCGCTAATGGTGCTCATGGGGAAGGGATGGCTGATTCGCCAAAGAAGAGCTCGTGGTCTTTCCTCCACAAGTCCAGGAAATCCGGGAAAAACTTCCCAACGGAATTTTTGTGCCCGATCTCCAAATCCTTAATGGCTGAACCCGTGATTGTCGCCTCCGGCATCAGCTATGAACGTCAATGCATACAGATATGGTTCCAGCAAGGCAACCGGCATTGTTTTAAAACTGGCCAAATCCTGGATCATTTCAACCTGACGCCCAACCAAAACCTCCTGTCTACTATCCAGACGTGGTGCGGAAAGCATAAGATTTCGAAGCCCCAAATCCCAACCCTTGAGCATGCAACACAACTGGTCGAGAGCTGCACCCGCACGACATTTGTGAGCGATGGCAGCGACCCCTCGACTCCAGCGATTGTTGTCGATAGCAGGCCTGGATTTAACAGTGTTGAACCTCGACCAGGATTCGGAGATGAGGACGAATTTCCGGAACCCCACAGTGACAGCGAGGGCTACATGCAAAGGTATGATGCTCAGCCTAGTCTTGACGTAAGTAACGGTGAGATTGAACCAGCCGAGCGCCCTGCATGGTCCTCTACTCGGGAACAACACGAAGGACCTCTGTGGGTCAAGGGGGAACGCTCCACCCATTCTCAGATGTGTGCAACCGAATCTAGAGAATCCTCCCGAGAATTCGACAGAGGAACTTACTCGGTGGAACATGGAAGCTCTGTCAATGGGAGATCTCGGCATGGTTCAGGGCATGCTAATGGGAACAGTAGCGGCGAGTGGCCGTCTTCCTCACGTGGCCAGGGTCACAGGTACATTCATTCTGCATCAGCGTCTGTTCTGAGAGGAGATGGTCCGTCTTATCAACCCCACAGAAGACAAACTCCTCTAAATCTACAGACTGAGCCCAATTCCTATCGGACGGATAGACCTAACGAAGCACCACGTCAAGAAGGGGGTGCCATCGAAGTAGAGTTAGTTGAGAAATTGTACAGTTCTCAACCGTTCGAGCAGGAGGAAGCTGCCGCAGAGATTCGTCGACTCACACGGAACACTAAACCCGGTGTGGATTACAGGCTTGCGTTGTGTACGCCCGAGCTGTTAGCTGCGTTGCTGCCCTTGCTGCAGTCACGGTATGTCAAGGTGCAAGTCAATGCCGTCGCTGCGATAATGAATTTGTCACTTGCAACCGAGAACAAGATCAAAATTGCCAGAGCATCCGTGATTCCCAGCCTCGTTGATTTGCTCAACGGACGATCCGAAGCGGTGGAAGAGCACGCTGCCGGTGCGCTCTTCAGTCTGGCTTTGAACGACGAGAACAAGATGGCCATCGGTGTGCTCGGTGCCATTCCTCCTCTCATCAAGGTCATGCGCTCGGGACCTCCTGGCACGCAGCGCGATGCCGCCATGGCATTGTATCACCTATCGTTTGCACATATCAACAAGAGCAAGCTCCTAAAGGCTGGCGTGGTGCCCATTTTGTTGCAGCTGGTGCAGGAAGCGTCACCGGATTTGGTGTGCCGAGCGCTTTTGGTTCTCTCCAACTTGGCTGGGGTCCAGGAAGGACGCTCGGCCATTGGCGAGGGGCAGGGGGTTGCAGTATTCGTTGGCCTTCTGAACGCAGGAATGGACAGGTCGGGTGCTCCAGGGAGCGATTCAGATTCCTCAACCAGAGGAGGGTCAAACGACTGGGCTTCTGTGCGAGAGAACGCTGCAGCTGCTCTCCTCCAACTTGCCAATCATAACCTGCGCTTCAAAGGCCAAGCTGTACAAGCCGGTGCTGTAGCCGCTCTAGCTGCTCTGCAAGAGCACGGAACGCCACGCGCCAAGGATAAAGCTACAACCTTGCTCAATATACTGAAAGAAACAACTAATCCTCTGAAATCTCGACATGAACGACCGTCATACCAGCGCAGAGCAACTTCAAGGGGCGGGGATCTAACCACGCACAGCGAGACCTATGCACCAAACCCAAGACCAGATTCTGCTCAGTTC
>gnl_Poptr_v3.0_Potri.017G073400.1
ATGGAGTTTCAAGAAGCTGTGGCGAGGCTAAGGATCCACAAGACAATACGCAAGGGAGCTATTGAGAGACAACACACGCAAACTGAAAACAAAGAACGGAAAATCTTCTTTCACAGATCATCATCATCATCATCAAAGCAAAAGACAAGGCCATCAGAAATCCCGATAGAGTTTCAATGTCCAGTTTCCGGTACTCTCATGAAGGACCCGGTAATTGTCTCCTCTGGGCATACATTTGAGCGTGCTTGCGTTCAAGCCTGCAATACTCTGGGTTTCACACCCACTCTAATGGATGGCACCGTTCCTGATTTCTCCACTTGCATTCCCAATCTAGCTCTCAAATCCACCATTCTCGAATGGTGCAGAAATTACTCTTTAGACCCGCCTAATGATAAAATGACCCTCGATTTCTTCTCTGCAGAAAAGCTTGTCCGCGCAAAAATATTAGAAACCCAACAACAGAAACCGAAACCTCCCAAGAAGAACGAACATCAAGACACTGGTGCTGGGATTGATCACGTAGTTACTGATTTGATCACTCAGACCCCAAGTACTCATGACTCCTGGAGCTCAGACGATTCTCCCCTCCAACTCAAGACTCGATCGAGTTACTACTCTTCTCCTTCTTCCTCCACGGCCGAGATAGAAGCCTTTAACCCTAACCCCAAAGATGAAGAGTTTGTTAGAAAACTCAAAAGCCCGCTAGTGTTTGAGATTGAAGAAGGTCTCATTTCATTAAGAAACACAACGAGAGCTAGAGAAGATGATACCAAACTGCAGCTTTGTACCTCTCGGCTTCTCTCAGTATTACAGCCTTTGATCATTTCGAGGTACACAAACATTCAAGTCAACTCAGTTGCTTGTTTAGTTAATTTGTCTTTAGAGAAAAATAACAAAATTAAGATAGTACGGTCTGGGATTCTTCCTTTGTTGATTCATGTGTTAAAAGGAGGTTTCCCTGAGGCAAAAGAGCATGCTTGTGGTGCAATTTTTAGTTTAGCACTTGATGACCGTAACAAGACTGCAATCGGCGTTTTGGGTGCTTTGCCTCCACTTCTACATTTGCTGCGATCCGCTGAGAGTGACCGGACTCGGCATGACTCGAGCTTAGCTTTATATCATCTCTCACTAGTTCAAAGCAACATCACTAAGCTAGTAAAACTTGGGTCAGTGCCAATTCTTTTGGAGATGGTCAAGTCAGGTCGTATGGAGAGTCGGGTTCTATTAATATTGTGTAACTTGGCTTTGAGTCCGGATGGCCGGCATGCGATGTGGGATTCAGGTGGGGTGGAGGTTTTGGTGGGCTTGTTGAGGAGAAGTGAGTTGAAATCTGAGTCAACTCAAGATATTTGTGTGTCTGTTCTGTATGGACTGAGTCATGGGGGTCTGAGGTTTAAAGGGTTGGCAAGGGCAGCAGGTGCGGTGGAGGTGTTGATGCAAGTGGAGAAGACAGGAAACGAGCGGACTAAGGAGAAGGTAAGGAGAATATTCAAGATGATGACGGAGATAAGAATGGAGAAAGAGGATGTGAATTGGGAGGAAGTGCTAGAGGACTCGGGATCAACTCGATGTCGATTCGGTGGTGGAAAGGATGGGCTAAGCACAAACGCA
>gnl_Poptr_v3.0_Potri.015G071200.1
ATGGGTGGAAATGGGAAGCGCAGGTGGAAAATCTCCTTTTATTCTCGCTCAAAACCTACACAAACCCAACATCAACAACAACAACCTCCTAAAGAATTCATTTGCCCCATTTCTGGATCCTTAATGTTTGACCCCGTTGTTGTCTCCTCTGGCCAAACCTTCGAGCGGCTCTCCGTCCAAGTTTGTCACGATTTAGGCTTTATCCCCACCCTCCAAGACAACTCCCTTCCTGATTTCACCAACGTAATCCCCAATTTAGCTATCAAAACAACGATTCAAAACTGGTGTGATTCTTCAGGCACCCAACACCCTCCCGCACCGGATTACTCCTCCCTCGAGGAAATTATCCGTGAGAAAATGAAATTCTCGTCCCCTTCAGCATCATCGTTATCCAAGTCGATGCAGTTAAGTCCAGATATTAGAGTTTCCGAGAGGGAGTTGCTCAAAGCAGTAGCTGAAAACCCTCCGGTTTTGTTTTCCCATGCCAACACTGAGTTGCCTCACCGAGTCAACCATTTCTACTCCAGCTCCTCCGAGGAATCTGTAATTGTCAACACAGCCGCCACTCCGTCAGCGAGTCCACTCACTCCTTTGCCTCTCGCGACTCGGCCAGCGTGTTATTCTTCCACTTCATCGTCGTCCAATTCGATTGCGGAATCCGAAACCCTAACCGTAACCGAAAATCCTAAATTGTCGCGTGAAGAAGATGAGATAGTGGAAAAGCTTAAGAGTCTTGATGTACGCGATCAAGAACAAGGTCTGATTTCGCTACGAAAGATCACGAGAACGAAAGAGGAAACCAGAGTTTCACTTTGTACGCCTCGATTACTCTCTGCTCTTCGTACTTTATTTCCGTCACGATATTTTTCTGTCCAAACAAATGCCATTGCTTCACTTGTTAATTTGTCGTTAGAGAAAGTAAATAAGGTGAAAATTGTGCGGTCTGGTTTTATTCCTCTATTGATTGATGTGTTGAAAGGGGGATTTGATGAAGCGCAAGAGCACGCGGCTGGTGCTTTATTTAGTTTAGCTTTAGAGGATGAGAATAAAATGGCAATTGGTGTTTTAGGTGCGTTGCAGCCGTTGATGCACATGTTGAGGGCAGAGAGTGAGAGAGCTCGCCATGATTCCTCATTGGCCTTGTATCATTTGAGTTTAATACAGAGCAATCGGGTTAAGTTGGTGAAACTTGGGGCTGTTTCGATGTTGTTGAGTATGGTGAAATCGGGTGATCTGGCGAGTAGGTTGCTGCTTGTGTTGTGTAATTTGGCTGCTTGTAATGAAGGGAGGTCGGCCATGCTTGATGCTAATGCGGTGGCAATATTGGTGGGGATATTGAGGGAGGGTGGTGGAGGGGATTCAGAGGTGATTCGGGAGAATTGTGTGGCTGCATTGTTTGCGTTGAGTCATGGGAGTATGAGGTTTAAGGGATTGGCCAAGGAGGCAAGAGCTGTGGAGGTGTTGAGGGAGATTGAAGAGCGAGGGAGTAATAGAGCAAGAGAGAAAGCTAAGAGGATTTTGATGATGATGAGAGGGAGAGACGAGGAGGACGAGGACATTTGTTGGGAAGAGGTTTTGGAATCAGGTGGAATCAGTCGGACTCGGTACCGAGCTGGTGGCAGAAATTTGCCTGGGCCAAACTCCACTAATTTT
>gnl_Poptr_v3.0_Potri.012G076400.1
ATGCCCACAACCGCCGCATCCTTTCTCAATCCCAAACACCAAGAGAGCAAAACCCCTTCCATTTCCCCACCACCACCACAAGCCATGGGTGGAAATGGCAAACGGAGATGGAACATCTCTTTCTATTCTCGCTCAAAAACTACTCAAACCCAACAACCTCCTCCTAAAGAATTCCTCTGTCCCATTTATGGATCCTTAATGTCCGACCCTGTTGTTGTCTCCTCTGGCCAAACCTTCGAGCGGCTTTCTGTCCAAGTGTGCCGCGATTTAGGCTTTACCCCCACCCTCGAAGACAACATCCTCCCTGATTTCACCACAGTAATCCCCAATTTAGCCATCAAATCAACGATTCTCCACTGGTGTGATACTTCAGGCACCCAGCACCCTGGTGCACCCGATTACTCCTCTCTCGAGGAAATTGTCCGCCAAAAAATGAAATTATCGTCATCGAAGTCGATGCAAGTAAATATGACCCGTCCAGATATTAGATTGACTCACCGAGTCAACCATTTCTACTCCAGCTCCTCCGAAGAACCCGTGATTGTCAAGACAGCCGCCACTCCAGCAGCTAGTCCGCTCACTCCTTTGCCTCTGGTGACTCGGCCAGCGTGCTATTCTTCCACATCCTCGTCGGCCAATTCGATTACAGAATCCGAAGACCCTTCTTCGAATTCTTCGTGCTCGCGTGAAGAAGATGAGATAGTGGAAAAGCTTAAAAGTGTTGATGTACGTGATCAAGAAGAAGGTGTGATTTGGCTGCGAAAGATCACGAGAACGAAAGTAGAAATCAGAGTTTCACTTTGTACGCCTCGACTACTCCCTGCTCTTCGTGCTTTAATTGCTTCACGACATTTTGTTGTCAAGACAAATGCTATTGCTTCACTTGTTAATCTGTCATTAGAGAAAGCAAACAAGGTGAAAATCGTGCGGTCGGGTTTTATTCCTATATTGATTGATGTGTTAAAAGGAGGGTTTAGTGAAGCGCAAGAGCACGCGGCTGGTGCGTTCTTTAGTTTAGCTCTAGAGGATCAGAATAGAATGGCGATTGGTGTTTTAGGTGCATTGCAGCCGTTGATGCAGGCGTTGAAGGCGGAGAGCGAGAGAGCACGCCATGATTCGGCAATGGCGTTGTACCATTTGAGTTTAATGCAGAGTAATCGGGTTAAATTGGTCAAACTCGGTGCTGTTTCGATGTTGTTGAGTATGGTGAATTCTGGTGATTTGGCAAGCAGGTTGCTGCTTGTGCTGTGTAATTTGGCTGCTTGTAATGAAGGGAGATCGGCCATGCTTGATTCGAATGCGGTGGCAATACTGGTAGGGATCTTGAGGGAGGGTGGTGGAGGGCATTCGGAGGTAATTCAGGAGAGTTGTGTGGCTGCATTGTTTGCGTTGAGTCATGGGAGTATGAGGTTTAAGGGATTGGCTAAGGAGGCAAGAGCTGAGGAGGTGTTGAGGGAGATTGAAGAGCGAGGGAGCAAGAGAGCCAGAGAGAAAGCGAAGAGGATCTTGATGATGATGATGAGAGGGAGTAACGAGGAGGTTGAATGGGAGGAGGAGGTTGACTGGGAGGAGGTTTTGGGATTTGGTGGAATCAGAGGCGGCGGGAGAAGCTTGCATGGTCCAAACTCTACCGATTTT
>gnl_Prupe_v2.1_Prupe.5G178900.1
ATGGGCGGTAATGGCAAGCACAGGTGGAAGATCTCCTTCTACCGCTCCAACTCCAGCTCCAGGCTGCCCCCGAAGGAGCTCCTCTGCCCCATTTCCGGGTCCTTGATGTCTGACCCGGTCGTCGTCTCTTCGGGTCAGACCTTCGAGCGCCTCTCCGCCCAAGTCTGCCGCGACTTCGGCTTCTCCCCCAAGCTTGAAGACGGGTCTCGACCCGATTTCTCCACCATGATTTCAAACTTGGCCATCAAGTCCACCATCCAGAACTGGTGCCACCACAACAACACTGAATACCCGCAAGCGCCGGATTTGTTCTCCGTGGAAAAGACCGTCCGTACGTTAATTGCGGACGATAGGGAAGACCAAGGGATTAGGGTTTCCGAGAGTGAGTTGCTGAACGGAGTGGCAGAGAGGCCGCCGATTATGTTCACTCACGCGGCGACCGAGTTGGGCCGCCGAGTCGACCATTTCTATTCGAGCTCGTCCGAAGATTCGGTCGTCATCCCCTCGGCGAGTCCACTCACTCCTCTCCCCTTCGCGACTCGTCCCTCGTGTTACTCATCGTCTTCGTCCTCCGATATCATCGCCGAGGACGAAACCCTAAACCCTAATTCTTCGTCTCCGGGATGCGAAGAAGAGGAACAATTGATGCTGAAGCTGAGAAGCTCCGAGGTAATCGAGCAGGAGGAGGCAGTAATTTTACTCAGAAAACTCACGAGGACGAAGGAGGAGCTCAGGGTTTCGCTGTGCACCCCTCGGCTTCTCTCGGCCGTCGGATCGCTAATCATCTCGCGATACAGCACCGTGCAGCAAAACGCACTCGCTTCGCTTGTCAATTTGTCACTGGAGAAGCCCAACAAGGTGAAGATCGTACGGTCAGGATTCGTCCCGCATTTGGTCGATGTGTTGAAGGGCGGATCCAGTGAATCACAGGAGCACGCAGCCGGCGCGCTCTTCAGCTTGGCGCTGGAAGAAGATAACAAGATGGCAATCGGCGTACTCGGTGCGCTGCCTCCGCTCATGCACGCGCTCGTTAGGGCGGAGAGTGTGCGCACGCGCCACGACTCGGCGTTGGCGCTCTACCACTTGACCCTGGTGGAGAGCAACCGAGTCAAACTAGTCAAGCAACCCAACGCGATCCCCACTCTGCTCGCCTTAGCCAAGTCTCCGGCGTCGGCGAGCCGTGTTCTGCTGATTCTCTGCAACCTAGCGAGCTGCAACGAGGGGAGGTCCGCCATGCTCGATGCCAACGCGGTGGAGTGCTTGGTAGGGATGCTGAGGAGGAGCGAATTGGAATCCGAGTCGACTAGGGAGAACTGTGTTGCGGCGCTTTACGCGCTGAGTCACGGGTCGATGCGGTTCCGAGGGCTGGCGAGGGAGGCGAAGGCGGTGGAGGTGTTGGGGGAGATTGAGAAGAATGGGAGCGAGAGGGCGAGGGAGAAAGCGAAGAGGCTGTTGACGGTGATGAGAGGGAGAGAGGACGAGCCGAATTGGGACTCGGTGCTCGAATCAGGCGCTGGAGTTGGACTCGGCCCGACTCATTACCGAGTTGGTGTAGGTAGGAACTTGCATACTGCCAACTCAACCACGTTT
>gnl_Prupe_v2.1_Prupe.3G278800.1
ATGGAGTTTCAGGAGGCTGTCATGAAGTTGATGATCCACAAAGCCAAAGAAAACGAATGGGCTTTCCAAACCCCTGACAGAGTGACAGAGATAAGCAGTCCCAGCCCCAGGCGCAAATGGAAGCTTTTCAACAGGTCCTCATCGGCCATCCCATCAAAAACTGCAAAGGCCCAAGCTCCAAAAGAGTTCATTTGCCCCATCTCTGGTTCTCTAATGGCTGACCCAGTCATCGTCTCCTCAGGCCACACCTTCGAGCGTGCCTGCGTCCAAGTCTGCAAATCCCTCAACTTCACACCCACTCTCGTGGACTCTCCCCCACCCGATTTCTCCTCTGTAATCTCCAACCTCGCTCTCAAATCCGCCATTCTCAACTGGTGCCGCAAGTCCTCCATAGACCCTCCCAAGCCCCTCGATTTCAGTTCCGCCGATCAGCTCGTCCGTGCGTTCGTGGCGTCCCAGAACCAAACCCTACCCCAGAAGCTCGTAATTTCGGAGAACGAGTTGTTGATCCAAGGCGTCAACGAAACCCCTAAAGTGAATTTCAATCACGCGGCCACCGAGGTGACTCGGCGTCCGACTCACTTCCACTCGAGCTCCGACGAATCGGTCACTGCGCTCGTGTCGACTCCGCCTCTGCCCTTCTCGACGCAGCCGAGTTGCTACTCTTCCTGTTCGTCTTCCTCCTCCGAAATTGAAACCCTAAACCCGGGCAACAGCAATTCATCCTCCCGCTCCGTAGAAGACGACGAAATCTTGATCAAGCTCAGAAGCCAACACGTGTTCGAAATCGAGGACGCTCTGGCCTCGCTGAGGAAGATCACGCGAACCAGAGAGGACACTCGGGCCAGCCTCTGCACCCCTCGGATGCTCTCCGCCCTGCGACCTCTGATCGTGTCCAGGTACACCGGCGTTCAGGTGAACTCGGTCGCAGCGTTGGTCAATTTGTCGTTGGAAAAGTCAAACAAGATTAAGATCGTACGGTCAGGAGTTCTCCCTCCATTGATTGATGTGCTTAAGGCAGGATCCCCTGAGGCGCAGGAACACGCTTCCGGTGCACTCTTTAGCTTGGCGCTTGATGACGATTGTAAGACCGCCATTGGCGTTTTGGGTGCCTTGCCACCTTTGCTTCACTTACTCCGATCCGAGAGCGAGCGGACTCGGCATGACTCGGCACTCGCTTTGTATCACCTCACACTCGTTCAGAGTAACCGCTCCAAATTGGTTAAACTCGGGTCGGTTCCGATTCTTTTGAGAATGGTGAAGTCAGGTCATATGACGGGTCGGGTACTACTCACATTGTGCAACTTGAGTTCTTGCGCGGACGGGCGGGCATCGATGTTGGATGCGGGTGGGGTGGAATGTTTGTTGGGTGTCTTGAGAGGAAATGAGTTTGACTCGAAGGCAACTCAGGAGAGTTGTGTGGCCACATTGTGTGGGCTGAGTTATGGTGGTTTGAGGTTTAAGGGGTTGGCCAAGGTGGCCGGGGCGATTGAGGTGTTAAGAGAGGTGGAGAAAAAGGGAAGCGACCGGGCGAGGGAGAAAGCAAGGAGGATGTTGGAGATGATGAGAGGGAAAGAGGAGGAGGAAGAAGATGAAGTGGATTGGGAGGAGTTGCTCAACTCGGGGCTCGGAAGTCGAAATCGGAGTCAACTCAGTGGTGGATTAGGCGGGTCAAGTGTCAACTCGTCCGAATTT
>gnl_Selmo_v1.0_90666
ATGGGAACCGCGGCGCTGGAGCCGCCACTAGGGCATCACCAGCAGCAGCAGCAGCAGCAATCTCTTGTCCGCCCCCAGAGCTTGCAAATCCCAGGAGCTGCCTCGAAGATCCTGGTTCCGGAAGAATTTCGATGCCCTATCTCCGGGGAGGCGATGGCCGATCCCGTGATCGTCGCCTCGGGCCAGAGCTACGAGCGCGCCTGCATCCAGGAGTGGCTGGCACAGGGCCGGAGCGATTGCTTCAAGACCAAGGCAAAGCTGGAGCACACTTTCCTCATCCCCAACGTTGCTCTCAAGGCCGCCATTCTCAACTGGAGCGCGGTGTCGGGCATTTCCTCCCCTGAGGTGGTCTCTTCCTCTCGAGCTACAGATTTGGTGGCGAGAAAAATCGTCGAGGAGAAAAACACAGCAGTGGCAGTAGCAGTAGCAGCCGATGGCGATGGCGATGGCGATGGCGGTGGTGGCCAGGGCCACGATCGCGTCGCCCTTTCATCCGTGAGATCATCCGTGCCCCACCCGCTCGACACGAATCCTCGCTCGCTGGAGGAGGAGGACGAGCGATCCTGCGCCACCATGGATCCCCGCCTCGTCCCGGATCTCGTCCGGCGATTGAGCAGCAGCAGCAGCGCCGGCAGCAAGGATCAAACGCTGGCGGCCTCGCAAGTCCGGCAGCTCGCACGGGAGGGGACTTTCAACCGCCGGACTCTCTGCCAGGCGGATCTCCTCGAGGCGCTGGTGGCGCTCTTGCAGTCGCGACACAAGCCGCTGGTGATCCACTCGCTGGCCGCCATCCTCAACCTCTCGCTGGAGGTGGACAACAAGCTCATGATCGTGAGAGCCGGCGCGACGCCACACCTGGTCCATGCTCTCCGCTCGAGCCAGGCCGAGATCCAGGAGCACGCCGCCGGGGCGATCTTTAGCCTGGCGCTCCACGAAGACAATCGCTTGGCCATCGGCGTGCTGGGAGCGATTCCTCCGCTCATCGAGATCTTACGGCCCAAGAGACCGCGGCAGCAGCAGCCTCCATCGCCGAGAGCTCAGCAGGACGCGTCCATGGCGCTCTACCACCTCTCGCTCGCGCAGCTCAACCGGGGCAAGATGGTCAAAGCGGGATTGGTGCCGATACTCTTGAGCATAGCGGAAGAACAAGGTGGTGGAGCTCGCCACCGCGAAGAACAGGGGGCCGGGATCCAGAGCTCCCACGATCTGGCCAGCCGCTGTATGTGCATTCTCAGCTGCCTGGCCGCGAGCTCCGACGGTAGAACAGCGCTGCTGGAGATCAACGGGGTGCGCAGGCTCTTCGCGCTGCTGCGAAACGAGAGAAGAAACTCTCCACCATCGCAAGGTGGCGATGGCGATCACGACGAGCGCGAGCTCAAGGAGCACGTAGTGGCGGCGCTCGTCCATCTCTCGAACCACAACATTCGTTTCAAGCCGCTGGCGGCGGAGGCCGGCGGCGTGGAGGCGCTGGTGGCGCTGGTGGACAGCGGCGCCGCCACCAGTCGTGCCAAGGAGAAGATCGTGACGCTGCTAAGCATATTAAAGGATCCACCTTCCGGGGTCAACTCGCCGTCCTTCACGTCCGTGGGGGAGCCTTTCTTTCCTCGCAGCTATGGCGGCCGGCGGCATGGATTGGGAGGCGGGAAGGCCGAGTCTTCGCACTTC
>gnl_Solly_v2.4_Solyc03g113870.1.1
ATGTATTCCCCTTTCAGAAAAGCTAATGGGGATACAGGTAGACATGGCAGAAGCAAATCCGTCTGGAATATCTTTGTTTACAGGTCATCTTCTAAATTTGATAAAAGGGATCCTCCAAAAGAACTAATCTGCCCCATTTATGGATGTTTGATGTTTGATCCAGTTGTGGTGTCTACTGGCCAGAGTTTTGAGAGGACTTCTGTTCAAGTTTGTAAGGATTTGGGGTTTAAACCCCAACTTCCAGACGGTTTAAACCCGGATTTTACCAACGTGATACCGAATTTAGCTTTGAGGACGACAATTCTTACCTGGTGTGAAAAGTCAGGGGCGGAGAAGCCGCAGCAGCCGGATTATTACGTTGTTGAGTCTGTTGTTCGTGCTTCGATGGCTTCGACTTCTTCTTCTTCGATCTCTAGAGAAGATTCTAGTATACGGGTGTCTGAGAGGGATTTGTTCAAGGGGGGAACGGAGAATTCACCTATGCTTCTCTCTCAAGCCGCATCGGAAATGAAATCGAGGGATAGTCATTTCTACTCTTCTTCGAGCTCTGAAGAATCTGTTATCGCTAACAACTCGCCGCTACTCCCTTTTAAGACTCGTCTCTCCAGCTACTCTTCTTCGTCGTCGCAATCGACTTCGTCGGAGATAGTCTCCGGTGAAGTCCCGTCGTCTGCTTCCACGTCATCGGTAGATGATTATTACGTTGTTCAATTTAAGAAATCGGACGTTTATGAACAGGAACAAGCTGTAATTTCACTGAGAAAAAGTACCAGAACCGATGAGGAAGCTAGGGTTTCACTGTGCACGCCGCGGCTTTTATCGGCTCTCAAGCCGTTACTGCTCTCTAGGTACGCCGGAGTTCAGCCAAACGCCGTGGCCGCATTGGTCAACCTCTCGTTGGCAGATATCAACAAAGTGAAAATTGTTCGAGCCGGAATGACCTCTATGCTAATTGATCTTCTCAAAAGCGGGTCCGAGGAGACCAAAGAGCACGCAGCCGGTGCTATATTCAGCTTAGCTCTGGAAGATGACAACAAGACAGCAATTGGAGTGTTGGGCGCATTGCAGCCGCTTTTACATGCTCTGAGGTCGGAGACGGAGCGGACTCGTCACGACTCCGCATTAGCCCTTTATCATTTGACCTTAGTGCAGAGTAACCGAGTTAAGCTCATCAAACTCGGAGCTGCAAATACACTCCTGGGATTGCTCAAAGCCAGCGATATGGCGGGTAAAGTAATGCTGGTGCTATGCAATTTAGCAGTGAGTGAAGAGGGTAAATCAGCATTACTGGACGCCAATGCAGTGGATGTACTGTTGGGGATACTGAGAAATTCGAATAAATTGGATGATTCGACTCGGGAGAATTGCGTGGGGGCTTTGTACTCACTGAGTCAGAAGAGTTTAAGGTTCAAGAGTATGGCGAAAGAGGCGAAGGCGGGTGAAGTATTGCAAGTGGTGGTGGAGCGAGGAAGCGAACGGGCGAGGGAGAAGGCAAAGAAGATGTTGATCGCTATGCAAACAAGGGTAAAGGAGGAGTATGAGGATGAAGAAGAGGAGGTAAACTGGGAAGGAATACTGGAAGGA
>gnl_Solly_v2.4_Solyc02g087200.1.1
ATGGGTACTAGCAAGCAAAGATGGAGAATTTCATTTCACAAGTCTCCATCAAAACAACCTCCTATTCCTATAGAATTTGTCTGTCCTATTTCTGGTTCTCTCATGGCTGACCCTGTAATCGTTTCTTCAGGCCATACTTTTGAGCGTCATTGTGTTCATGCCTGCAAATCACTTTCTTTTACCCCTGTTCTTCCTGATGGCTCTGTTCCTGATTTCTCTACTGTGATCCCTAACTTAGCTCTCAAGTCTACAATCCTCAATTTTTGCCGTTCTTCTTTTCTTGACCCACCAAAACCCATCAATTTTCTCACAGCTGAAAATCTCGTTTTCACATTGAAGGCCACCCGAAAACCCCAAGATGCTACAAGATTTAATGGCGTCCGGGTTATGCAGACGGAAACTGAACTGAACCGGGTACCGAGTCACATATCAATGAGTTCAGAGGAATCTGTGACTCCTAGAAGTGGACCCACTTATTACTCTTCGTCGTCAGCCTCTGACTTTGAAACCCTAAACCCAAATTCCTTTGAAGAAGATGAACTACTTGTGAAATTGAAGAGTTCCCAAATATCTGAACAAGAAGAAGCTGTCATCTCGTTTCGAAAATTGACCCGAACCCGTGAAGAAACCCGGTTCCAGTTATGCACTCCGCGTATACTTTCAGCTCTACGTGTACTCATCACTTCAAGGTATGTTTCTGTACAAGTAAATTCAGTAGCGGCATTGGTAAATTTGTCGTTAGAGAATCGAAACAAGGTGAAAATTTTACGGTCTGGAATTGTTCCGTCTTTGATTGACGTGTTGAAAAGTGGATTCCAAGAATCACAGGAACATGTTGCTGGTGCACTTTTCAGTTTAGCGTTAGATGATCAGAACAAAACTGCAATTGGGGTATTAGGAGCTCTGCCTCCACTTCTTCATGCCCTTCGATCTGAATCGGAACGAACTAGGCATGATTCGGCTCTGGCTCTATATCACCTCACTTTAGTTCAGAGTAACAGGGCTAAATTGGTGAAACTCGGGGCGGTTCAGGCATTACTAGGCATGGTTAAAACGGGTCATATGATGGGTCGGATTCTGTTGATACTTTGTAACCTGGCTGCGAGCTCTGAAGGGAGAGCAGCAATGCTTGATGGGGGTGCAGTGGAGTGTTTTGTATGTATGTTGAGAAAGGGAGAGTTTGAATCGGAGTCGACTCGTGAGAATTGTCTTGCTGCATTATATGGACTTAGTCATGGTGGCCTTAGGTTTAAAGGGTTGGCAAAAGAGGCTGCTGCGGAGGAGCTGTTGATACAAGTTGAGGAAATGGGAAGTGAAAGGGCCAAGGATAAAGTTAGAAAGATATTGGAGGTTTTGAGGCAGAAGGATGAAGAGGAGGAAGTTGATTGGGAGAAGTTGCTTAATTCGGATGATGATATCAGTCAAGCACGGATAAGTTCTTCA
>gnl_Sorbi_v3.1_Sobic.010G099000.1
ATGGCCACGGGCACCGACCGTCCATGGTGGGCGCCGCCGCCGCCGCCGCCGCCGCCAACGCCAAAGCCGCCCGCGGCGGTTCCCTCCGCCCCGCGGTTCCCCTCCCCGCCGTCGCCGTCGTCGTCGTTCACGGCCGACCCGCCGGCGGAGTTCCTCTGCCCGATCTCCGGCACGCTGATGGCGGACCCCGTCGTCGCGCCACCGGGCCAGACTTTCGAGCGCGCCTGCATCCAGGCCTGCGCCGCGCTCGCCTTCTCCCCGCCAGCCGTCGCCGCCGACCTCTCTCAGTCCCACCACTCCTCGTCGTCGTCGTCCCCGCTCGTGCTCGTCCCCAACGTCGCGCTCCGCACCGCCATCCTCAACTGGTGCGACCGCCTCGCGCTGCCGCACCCAGCGCCGCTGTCGCCGGACACCGCCCACGACATCGTGCGCCGCCTCATGCCGCCGCAGCAGCGGAGCTCGCTGGCGCAGCCGCAGCGACCGCAGACGCAGGTCGCCTCGTCGGTTCGGGTGAGGCGACCCAGCGTCTTCGACGGCTTCGCGCAGGTGCAGGAGCCGAGCTCCAGACAGAGGGGTGACGCTCTGGAGGAGGAGATCATGGCCGCGCTCGGGGCGGACGGCGCCACCCCCGCGGAGCAGGCGTCGGCGATGGCCTTGCTGCGGCAGGCGACGCGGGAGAACCAGGAGGTAAGGCGGCAGCTCTGCACGCCGCGGCTCCTCGCCGCGCTGCGCCCCATGCTGCTGTCGCCCGACGCCGACGTCCAGGTCAACGCGGCGGCGGCGGTGGTCAACCTGTCGCTGGAGCCCGAGAACAAGGTGCGGATCGTGCGGTCCGGGGCGGTGTCGCCGCTCGTGGACGTGCTCCGCGGCGGCCACCCGGAGGCGCGCGACCACGCCGCGGGCGCCATGTACAGCCTCGCCGTGGAGGACGAGAACCGCGCCGCCATCGGCGTGCTCGGCGCCATCCCGCCGCTGCTGGACCTGTTCGCGGGCGCCGGCGCCACGGGCCACCGCGCGCGGCGCGAGGCAGGGATGGCGCTGTACCATGTCTCCCTCTCCGGTATGAACCGCTCCAAGATCGCTCGCGCGCCGGGCGCTGTGCGGACGCTGCTCTCCGCGGCCGAGGCGCGGGACCGCGCGAGCGAGACCGACGCCGCCGCGCTCCGGAGGCTGGCCGTCATGGTCCTGGCCAACCTCGCGGGCTGCCCCGACGGGCGCGCCGCGCTGATGGACGGCGGCGCGGTGGCCGCGGTCGTCAGGCTGATGCGCAACGGCTCCGTGGCTCCCGGGAGCGCGGAGCAGGAGTACTGCATATCCACGCTCTACGGGATGAGCCGGGGCAGCATGAGGTTCCGCGGGCTCGCGCGCGCGGCCGGGGTCGAGGCCGCGCTGCAGCCGGTGGCCGAGGGCGAAGGAGGCGTGGGGCGAGACCTGGCGCGGCGCACGCTGCGGGCTATGCGCGGCGAGGACGACGACGCCCCGGTCACGGCCACCGGACTACTCGGACGGCAGTGGGACGACGGCAGCGTCGTGTCGGAGGGGCTTGTCTCCATCCGGCGGCCGCCGCACCGGAGCAATTACGCCGGGCCGTCCGGGTCAAACACAACCCAGTTC
>gnl_Sorbi_v3.1_Sobic.007G130100.1
ATGGGTGCCGAGCGCGCGCGGCGCTGGAGGTTCCTTCCCTTCCGGTCGCTGTCTCTGCCACCGCCGGCAGCATCCAAGCCCAAGAACAGGCCGCCGCCGGACGTCACTGTTCCTCCGCCCCCGGCGACGAAGGAGAAGGGAGAGGAGGAGGAGGGGGAGGTGCCGGCGGACTTCCTGTGCTGCCCCATCCTCCGCACGCCGATGGCGGACCCGGTCATCCTGCCGTCGGGGAGGACGTACGAGCGCGCGTGCGTCCTGGCCTGCGCGGAGCTCGGCCTCTCTCTCGGCCCAGACGGAGTGGTGGCGGGCGACAGGGGCAGGGACACACAGGGCGGTGGCGTTGCCGCCGCCATACCCAACGACGCGCTCCGGGCGGCCGTCCGGACGTGGTGCGCGCGCTCTGGTCGCGCGGCGCCCGTGTCGCCTTCGGGCGAGGAGGCGAGGGTAGCCGTGCTCCGCGCAGTGGCGGCGGGGACGCAGCCTCCGGCGAGGTCGTCGTCGTCGAACCTGTCGTGCTCATCGGAGGGGGCTCCGGTCCCGGCGAGGTCGGCGTCGAACCTGTCGTGCTCGTCGGAGGGGGCGTACGCGGCGTCCACGTCGTCCTCGTCGTCGGGTAGGTCGTCGAGGGAGATGGCGCCGGTCGAGGTGCAGGTGGCGGTGCGCGGGAAGGAGGCGGCGAAAGAGGAGCAAGACGAGCCCGTGCGTGTTGCTGACGCAGAGGAGGAGGCCGTGGCGAAGGCGGTGGAGGGCGGGGACGAGACGGAGGTGGAGGCGGCGATGGCTGCACTGCGGCGGGCGACGCGGGAGGGCGCGGCGAGGCGGCGCGCGCTGTGCGGTCCGCGGCTGCTGGCGGCGCTCAGGCGCGTGCTGCTGTCCTCGCGCCACACCGCGTCGGCGCGCGCGGACGCCGCGGCGGCGCTGGCGAACCTCTCGCTGGAGCCGGAGAACCGGGTGCCCGTGGTCCGCGCGGGCGCGGTGCCGGCGCTCGTGGAGGTGCTGGCGTCCGCCGCCTCGCCGGCCGAAGCACGCGAGCACGCGGCGGGGGCGCTCTTCGGTCTCGCCCTCCACGAGGGAAACCGCGCAGCCATCGGCGTGCTCGGGGCCCTGCCGCCGCTCCTCGCGGCGCTCGCGGACCGCGACCACGCCGCCCCGCGCGCGCGCCGCGACGCCGGGATGGCGCTCTACCACCTCTCCTTCGCCGCCGTGAACCAGTGCAAGCTCGCGCGCGCCCCGGGCGCGTCCAGGACCCTCCTCTCCGTCGCGTGCGACGCCGCCGAGCAGGCGCCTATCCGGAGGCTGGCGCTCATGGTGCTCTGCAACGTGGCCGCCTGCGCGGAAGGCAGCGCCGCGCTCATGGACGCGGGCGCCGTGGCGACGGCGTCCGCCATCCTGTCGGAAGGAGGAGCGTGCAACGCGGAGCTGCAGGAATGCTGCGTGGAGGCGTTGTACGCCATGAGCAGGGGGAGCCCGCGGTTCCGGGGGCTCGCCAGAGCGGCCGGCGCGGACCGCCCACTCATGCTCATCGCCGAGCAGGCGAGCCCGGGCGTCGACAAGGAGGTGGTTGAGACGGTGCTGCGCACGATGGGCCGTGACAGCAGCGACGACGACCACATGTCCGGCCGCAGCAGTTTGCCTCACCGCCGCCGCGTGGCAAGCTGGAGCGCAACGCCTGCCGCGACACCACCAAGTTCTCATCAATGGCGATCCGTGTGCATTGAT
>gnl_Sorbi_v3.1_Sobic.001G277700.1
ATGGACATTGGGGTGCACGGTGGGTCCAGGGATCGAGAAAGAGGGGGACGGGGCGGCGGAAGCGGAAGCGGAGCCTGCGGCCGCACGACCGAGTCCTCGCCGGCCGGATCACCCGACCTGCCGGGGGCGGCGGTTGCCGACGGCCTGATCCGACCGATCCGGCGGGAATGGCGGCAGCCCGAGGAGGGATCTAGCGGAGGTCGCGGGGTCGCGCGGCAATGGCTGCGGCGGAGGCTTCGCGGCGGCGACGGTCTGCATAGAGGTGGCCGCGGCTCCCGCGTGGTCTCCGGCGCGCTCATGGCGGACCCCGTCATACTGCCGTCGGGGAAGACCTTCGAGCGGAGCTCGCGTTTCTGCCCCCCGGCGTCGACGCCGGGGGCGCCGACACCCTCATCCATCGACGCCGGGGGCGCCGACACCCTCATCCATAACGCCGCGCTCAATGCGGCCATCGGCACCTGGTGCGCCCGCTCCGGACGGGCGGTGCCGGCGCCGCCGTCCGCCGAGGCGGCAAGGCAGGCCGTGCTGCGCGTTATGCCTCTGGCGGTAGCGGCGGCCGCCAAGTCCGTGAGGACCACCACCGCAAGGCGCGTGGCGGTGTTGGCCGCGAGCACATCCAACTCGTCCTACTCGTCCCCGACGGAGTCCACGTCGTCGTACGGGTCGGCCTCGGAGATCACCGCGGCGGAGGACGACGCCAAGGAAGAGGAGGCGCCGCGGAGGAGGATTGTCAAGGATGTGGAGGTGGAGGCGGATCCGCCTGTCGCGACGCCGGTTGACCCGCTGGAGGACGACGTGGTGGGCAAGGTGATGGACGCGGACGACGACGGCGTGGTGGCCGCCGCGATGGGCGCGTTGCGGGAGGCCACGTGGGAGGGCGCGGAGCGGCGGCGCGCGCTGTGCACGCCGTGGCTCCTGGGCGCGCTGCGCCGCGTGCCGCGGCTCCCGCGCCACGCGCCCGCCCGCGTGGACGCGGCGGCCGCGCTGGTGAACCTCACCCTGGAGCCCGCCAACAAGGTCCGCATCATGCGCGTGGGTGCGGTTCCGGCGCTCGTCGAGGTGCTCCGGTCGGGCGCGTCGGTGCCCGAGGCGCGGGAGCACGCGGCGGGGGCGCTCTTCGGGCTGGCGCTCAACGAGGACAACCGTGCCGCCATCGGCGTGCTGGGCGCGGTGCCCCCGCTCCTGGACCAGCTCACGTCCCCGGCCCAGTACCCGCCACGCGCGTGCTGCGACGCCGGGATGGCGCTCTACCACCTCACCTTCGCCGCCGTCAACCAGTCCAAGGTCGCGCGCTTTCCCGGCGCGCCCAAGGCGCTGCTCGCCGTGGCCCGCGGAAGGATGGAGCTCATGGTGGCCTGCAACGTGGCCGCCTGCGCCGAGGGCCGCAACGCGCGCATGGACGCGGGCGCCATCGCGTCTGTCTCCGCCATCCTCCTCGCCTCGCCTTCCCACGACAACGCTGGCTCCAGCGGCACGGCGGACCTGGAGGAGTGGTGCGTGTCGGCGATGTACGCGATGAGCCGCGGCAGCCTCCGGTTCCGCGGCCTGGCGCGCGCGGCCAGCGCGGACCGGGCGCTCCGGCGCGTGGTGGCCGACGAGGGCGGCGGCGTCCGGCGCGAGATGGCCCGGAAGACGCTCCGCGCCATGCGGGGCGACCTCGACGACGAGGACGGCGGCGGCGAGTACAATGACCTGACGGGCAACAGGTGCCAAATATCTGTTCAC
>gnl_Sorbi_v3.1_Sobic.002G192101.1
ATGGGTGCGGCGCGTCCGCGGCGCTGGAAGCTGCCGTTCCACCGCACCATCAGCGCCGCGGCCGGAGGAGGCGGCGGCAGCAGCAGCGCGCCGTGCTCGCCCTCGTCCAGGTCGTCCGCCTCGGCGGCGCCGCCGCCACCGCCGCCAGGCCACGCCTCGCCCGCGCGCTCCGAGGCGTGGGCGGCGGCCGAGGCGGTGCCGGAGGAGTTCCTGTGCCCACTCTCCGGCGCGCTCATGGCGGACCCCGTCATACTGCCGTCGGGGAAGACCTTCGAGCGGGCCTGCCTCCAGGCCTGCGCGGACCTCGCGTTCCTGCCCCCCGGCGTCGAGGACGGGGGCGCCGACACCCTCATCCCTAACGCCGCGCTCAAGGCGGCCATCGGCACCTGGTGCGCGCGCTCCGGACGGGCGGTGCCGGCGCCGCCGTCCGCCGAGGCGGCAAGGCAGGCCGTGCTGCGCGTTATGCCTCCGGCGGTAGCGGCGGCGGCCAAGTCCGTGAGGACCACCACCGCGAGGCGCGTGGCGGTGTTGGCCGCGAGCACATCCAACTCGTCCTACTCGTCCCCGACGGAGTCCACGTCGTCGTACGGGTCGGCCTCGGAGATCACCGCGGCGGAGGAGGACGACGCCAAGGAAGAGGCGCCCCGGAGGAGGATTGTCAAGGAGGTGGAGGCGGATCCGCCTGTCGCGACGCCGGTTGACCCGCTGGAGGACGACGTGGTGGGCAAGGTGATGGACGCGGACGACGACGGCGTGGTGGCCGCGGCGATGGGCGCGCTGCGGGAGGCCACGCGGGAGGGCGCGGAGCGGCGGCGCGCGCTGTGCACGCCGCGGCTCCTGGGCGCGCTGCGCCGCGTGCTGCTGCTCCCGCGCCACGCGCCCGCCCGCGTCGACGCGGCGGCCGCGCTGGTGAACCTCTCCCTGGAGCCCGCCAACAAGGTCCGCATCGTGCGCGCGGGTGCGGTGCCGGCGCTCGTCGAGGTGCTCCGGTCGGGCGCGTCGGCGCCCGAGGCGCGGGAGCACGCGGCGGGGGCGCTCTTCGGGCTGGCGCTCAACGAGGACAACCGCGCCGCCATCGGCGTGCTGGGCGCGGTGCCCCCGCTCCTGGACCTGCTCACGTCCCCGGCCCAGTACCCGCCACGCGCGCGCCGCGACGCCGGGATGGCGCTCTACCACCTTACCCTCGCCGCCGTCAACCAGTCCAAGGTCGCGCGCTTCCCCGGCGCGCCCAAGGCGCTGCTCGCCGTGGCGTCCGGTGCCGCGGAGCCGGGCCCCATACGGAGGCTGGCGCTCATGGTGGCCTGCAACGTGGCCGCCTGCGCCGAGGGCCGCAACGCGCTCATGGACGCGGGCGCCGTCGCGTCCGTCTCCGCCATCCTCCTCGCCTCGCCTTCCCACGAAGACGGGGGCACGGCGGACCTGGAGGAGTGGTGCGTGTCGGCGATGTACGCGATGAGCCGCGGCAGCCTCCGGTTCCGCGGCCTGGCGCGCGCGGCCGGCGCGGACCGGGCGCTCCGGCGCGTGGTGGCCGAGGAGGGCGGCGGCGTCCGGCGCGAGATGGCCCGGAAGACGCTCCGCGCCATGCGGGGCGACCTCGACGACGAGGACGGCGGCGGCGAGTACAACGACCTGACCGGCAGCAGCGCGGAGTGCGGCGACGGCGAGGACTGCGGCGGGAGCATCGTGTCGGACGGGCTCATGTCGTTCCGGCGCCGGCAGCGCGAGCTCGGCGTGTCGTCGTGCGGCAACACCGCCGAGTTC
>gnl_Spipo_v2_Spipo12G0009100
ATGGGCAGTCACGGGAAGGGGCTGCGCTGGCTCCCCAACTTTAGCCCCCACCACCGTTCTTCGTCAACCGCCGCCGGGCGGAACCCTAAGCCGGCGACGCCTCCGGGGTCTGAAGCGGGGGCGTCGGTGGAGATTCCGAGGGAATTCGTCTGTCCCATCTCCGGCCGACTGATGGCCGACCCCGTGATCATCGTCACCGGCCACACCTACGAGCGGAGTTGCATCCAGGCCTGCAAGGACCTCCGCGTTGTGCCTCCCGGCGCCGGCGAGGCCTCCGCCGCCGATCTCCTCATCCCCAACCTGGCCCTCCGCGCGGCCATCTTCAACTGGTGCGGCTCCCACGGCCACGCCCTCCCGCAGGCCGTGGATTCCTTAACAGCCCAGCTCTTCGTCCGCGACCTCCCCTCTTCCTCCCCTCCCCCCTCCACATCGGAGGGAGAGAGGGCCAGGAGCTCTCCCAGGACTCCGAACAACTTGAGCCCCCATGTCTCCCATTCCCCGTCGACGAATTCCTCCTCCAACTTCGCCTCCTCCTCCCCCTCCGCCGAAGTCCCGCCCTCCGATCAGATCTCCCCTCCTCCGGGCTCGGGCTTGAGCCACCCCTTGGGCAGGGAGATCCTCACGGGGCTCAAGGCGCCGCAGATCTCGGAGCAGGAGGCGGCGCTGCTCTTCCTCCGGTCCTCCACGCGGGACGGCAGCGGCGACAACCGCATCGCCCTCTGCGACGAGCAGATCCTGGCGGCGCTCCGCCCCATGATCCTCTCCCGCTACCCCTCCCTCTGCCTGCACGCCGTCGCGTCGCTGGTCAACCTCTCCCTCTACCCGCCCAACCGTGTCCGCATCGTCCGCGCCGGCCTGGTTCCCCCCCTCGTCGAAGCCCTCAAGAACAGCGTCGTCCCGGAGGCGCAGGACCACGCCGCCGCCGTGATTTTCAGCCTGTCCGTGGACGACGACAACAAGGCCGCCATCGGCGTCCTCGGAGCTCTCCCCCCGCTCCTCCACCTCCTCTGCCGGAACCAGGTGGAGGAGCGGACGCGCCGGGACGCCGGGATGGCGCTGTACCACCTCTCCATGGCGGGCACCAACCTGTCAAAGCTGGTGAAGCTAGGCGCCATCAAGTCCCTGCTGGCGCTGGCGGCGGGGGAGGCCCACTCCCTGCCGGGGCTTGCGCTGATGATCATCTGCAACCTCGCGTCGTCCAGGGAAGGCCGGGAGGCGATGATAGAGACGGGGGCCGTGCCGGCGCTGACGCGGCTGCTCAGGGCGGTGCCAGCGGCGGCGGGGAGGGACTCGGAGGCGGAGTTGAAGAGGGAGTACTGCGTGGCGGCGCTGTACTCGATGAGCAAGGCGACGATGCGGTTCCGGGGGATAGCCCAGGCGGCGGGTCTGGAGGAGGTGCTGAGGGCGGTGGATCAGGAGGAGGATGCGGCGGAGGACGAGGGCGGGGCGGAGGGGGCAAAGAAGAGGAGGTTCAGGGAGATGGTGAGGAGGACTCTGCGGGCGACCCGTGGCGGCGCCGCCGGCGACGACGACGACGGCTGTGGCAGCAGCTGCGGCAGCGGAGAGACCCCCGGCTCGCAGGGCTTCGGCACCTACTCCGAGCCCATCCTCCGGATGCACTCCTCCTCGGTCAACGCCCTCGGGGCCAACACCACCCGCTTC
>gnl_Spipo_v2_Spipo10G0044900
ATGGCCACCGGCGGGATTTCCCGCTGGAAGATGCCCTCCGCTTCTTCTCCGGCAGCCACAACCGCCAGCTCCTCTTCGTCCTCCTCCTCGGAGATCTCCTCCCCGCCCAAATCCTGCTCCTCCACCTCCCCCTCGCCGCTCGAGGAGGAGATCATCGCCGGCCTGAAGCAGCCCCTGCTCGCCGGCCGAGAGGCGGCGCTCCTCCTCCTCCGGACTTCCACCAGGGACGGCGGCGCCGCCGTCCGGGCGTCTCTCTGCTCTCCCAATCTCCTCGCCGCCGTCATCCCCTTCCTCCTCCTTTCCCGCCGCCCATCTCTCCAGTGCAGCGCCGCCGCCTCCCTCGTCAACCTCTCTCTGCACCCCCCCAACCGGGCACACATTGTCCGCGCCGGCGCCGTGCCCGCCCTCGTGGAGCTCCTCAGCGCCGGCGCAGGGGAGGCCCAGGGCCACGCCGCCGCCGCCCTCTTCAGCCTCGCCGTTGAGGACGGCAACGGCGCCGCCATCGGGGCGGTGGGAGCGCTCCCACCGCTGCTCCGCCTCCTGACGCAGTCCACGCCGGGGGCGGATCGGCTCCGCCGGGACGCCGCCATGGCCATCTACCACCTCTCCATGGTGGGTACCAACCAGTCGAAGCTGGTTAAGCTTGGGGCCGTAAAGACTCTGCTGAGGCTGCTGGCCACAGAGGAGCCCACCCTGTCGGCGGTGGCGCTCATGACGCTCTGCAACCTGGCGGCTCGGGGCGAGGGGCGGGCGGCAATGATGGACGCCGGGGCGGTGGCGACGCTGTTGGGGATGCTGAGAGCGGCGGAGTTGCCGGAGGTGAAGAGGGAACTGTGCGTGGCGGCGCTGTACTTGATGAGCAGGGGGAACATGAGGTTCCGGGCGCTGGCGAAGGAGGCCGCGGCGGAGGAGGTCCTGCGGCCGATGGCAGAGGGGGAGAAGGGGAGGAGGCGGATAAGAGAGATGGCGAAGAGGGCACTCAGAGCCGTCGTCGGGGGGGAGGAAGAAGACGGCGGCGAGGGTTTGTGCGGTAGCTTGCCGGAGCTGGCGCTGCGAGGGCGGCGCCGGTGGAAGGCGTACCAGCAAGATTGCAGGAAGTTGTTA
>gnl_Stras_v2.0_SGA_v2.0_scaffold135T34837
ATGGGCAGCGGCAAGCAGCGATGGAAAATCTACTTCCACAAGTCGCCGTCGTCATTGCTGCTCCCCAAGAAGCCGGCCCAGAACCCGAATCACCGATCCGACCCGATTCCGGTTGAGTTTCTGTGCCCCATTTCGGGTTCGATCATGGCGGACCCCGTTATAGTCTCCTCCGGCCACACCTTCGAGCGAAGCTGCGTCCGCGCCTGCGTTTCCCTCTCGTTCAGCCCCACTCTCCCCGACGGCGCCGTCTCGGATTTCTCCACCGTCATCCCCAACCTCGCTCTCAGGTCCGCCATCCTCAACTGGTGCCGGGACCACCTAATCGCCCCTCCGGAGCCCGTCGATTTCTGCTCCGCCGAGAAAATCGTGCGCCGGTTGATCTCAAATCTGCCCGGGCCGGAGCTGAGTCAGCTGACCCGGACGCCGAGTGAGATTTCCGTCACCAGCTCAGAAGAATCCGTCACGCCGCGAAGCGGCTTCATCGCTACTACTCCTCTTCCGTTGACGACTCGGCCTTCGTGCTACTCTTCCTCCTCCTCCTGCGACATCGAGATCTCGAGTCCGAATTTCACGGAGGAGGAGGAGATATTCGTGAAGCTGAGGAGCTCGCAGATACACGAGCAGGAGGAGGCGCTCGCCACCCTCCGGAAGCTGACCCGAACCCGAGAAGAGACCCGGATCCATCTCTGCACCCCGCGACTGCTCTCAGCCCTCAAATCCCTAATTTGCTCCCGATATTCATCACTGCAGGTCAATTCCGTGGCGGCTCTTGTGAACCTTTCCCTAGAGAAACAAAACAAGGTGAAGATCGTGCGGTCAGGAATCGTTCCCCTCCTGATCGACGTTCTCAGGGGCGGATTCCCTGAGTCGCGGGACCATGCCGCCGGAGCCCTATTCAGCCTCTCCCTCGACAACCAGAACAAAACCGCCATAGGTGTTCTCGGGGCATTACCTCCACTCCTCCACGCTCTGCGCTCAGAATCCGAGCGGACTCGGCATGACTCATCCCTTGCTCTGTATCATCTCTCTTTTGTGCAGAGTAACCGGGCCAAGATGATCAAACTTGGAGCTGTCCAGATTTTATTAACCATGGTCAAGTCAGGTCACATGCTCAGCCGGGTCATGTTAATTCTCTGCAACTTGGCTGCAAGCTCCGAGGGACGAGCGGCCATGCTCGACGGAGGTGCCATGGAGTGTTTCGTGAGTTTACTGAGTCAGGGTGAGTTGAACTCGGTGGCTACTCGGGAAAGCTGTTTGGCGGCGATTTATGGGCTGAGCTATGGTGGGCTTAGGTTCAAGGGGCTGGCGAAGGAGGCCCGGGCAGAGGAAGTTTTGAGGGAGGAGTTGGAGAAGAATGTGAACGAGCAGTGTAGAGAGAAGGCGAGGAGAATATTAGAGGTTCTAACTGAGAAGCATGAGGAGGAAGAAGATGTTAATTGGGAGGAATTGCTTGGTTTGGATGGTGATGATTTGAGTAGGACAGAGAGTCGGGTCTCTCGGACGACTGGGTCGAGTTCTGGNTTTATTTTTGAACAAGTATCAATTCATTATTGGTGA
>gnl_Stras_v2.0_SGA_v2.0_scaffold467T52028
ATGGGGGGAAGTGGGAAGCTCCGCCGATGGAGAATCAATTTTCACCGATCTTTCTCCGCCACCGCCGCCAAGAAGAGCCCGCCGGAGGAGTTCCTCTGCCCCATCACCAAATCCCTGATGTCCGACCCGGCCGTCGTCTCCTCCGGCCAGACCTTCGAGCGCGCGTGCGTCGACATCTGCCGAGATTTGGGCTTCACCCCGACCCTCGCAGATGGGTCTTCGCCGGATTTCTCCACCGTCATCCCTAATCTCGCCCTCAAGACCGCCATCCTCAACTGGTGCTCGAAGACCGGGTCGACCCGCCCCAACCCGCCATTATACATGGACCTCGAGTCCACTCTCCGCTCCCTCATGGGCTCCGCTGGAGAAAACCGGCATAGTAGCCCTGAAATTCGTGCTTCGGTGAGGGGATTGCCGAACGACGCCGCCGCTGCCGCTGCCGCTGCCGCTGCCGCCGTCGGAACGCCGTCGTTTTCGCAAAACCCTAGGAATCTGTACTCCTCCTCAAGCTCGGAGGAATCCGTAATCGCAAACATGACGCCGCTTTTGCCGTTCGCGACTCGCCCGTCCTGCTTTTCGTACTCCTCATCCCCGTCGACCTCGTCGGAATTCGTTCTCCCCGACGAGGCGGCTCTGTCGTCAAACCTCTCTTCCAGCTCCTCCTCCGGCGAGGACGAGGGTTTCGTCTCCAAAATGAAAAGCTTGGACGTTTACGAGCAGGAGCAGGCCGTGATTCTATTGAGAAAAACTACAAGAGCCAGCGACGAATCAAGAATCGCACTTTGCTCGGAAAAACTCTTGCTTTGCCTGAAAAAGCTGCTCGAATCCCGGTACGCCGCCGTACAGATTAACTCCACGGCGGCGCTGGTGAATCTCTCGTTGGAAAAGGTCAATAAGGTCAAAATAGTCCGGGCCGGAATTGTTCCTCTGCTAATCGACATTCTGAAAAACGGATTCGAGGAGTCCCGGGAGCATGCGGCCGGAGCCATCTTCAGCCTGTCACTGGTGGACGAGAACAAAACAGCAATCGGAGTCCTCGGCGCTCTGCCTCCGCTCCTCCACGAGCTCCGGTCGGGAACTCGCCGGAGCCGCCACGACTCCGCCCTGGCGCTCTACCACCTGACCCTTGTCGGCAGCAACCGGGCCAAGTTGGTGAGGCTCGGGGCCGCCGGACCACTGTTAGGGCTGCTGAGGGATGCTGACGTGGCGGGTCGGGTGGTGCTTGTGGTGTGCAACCTGGCGGTTTCCGGGGAGGGCCGGGCGGCAATCCTGGACGCCGGTGGTGTTGGGTGCCTGGTTAGGGCAGTTTCCGAGTCGGGCTCCGAGTCGACTCGTGAGAACTGTGTGGCGGCACTCCACTCACTGAGTCAGGGGAGCTTGAGGTTTAAGGGTCTGGCGAGGGAGGCTGGGGTGGCGGAGGTTCTCCGGGAGGTGGCGGAGGGCGGCGGAGAGCGGGTTAAGGAGAAAGCTAAGAGGATTTTAGAGATGTTGAGGGGGCCGGAGGAGGTGGCGGAGGAGGAGGTGGATTGGGAGGCGGTGATGAGGGACGGGGTGAGTCGGGCAGCGAGTCGACCGAGTCAAGGGACTACTAACTCGACCTGA
>gnl_Theca_v1.1_Thecc1EG011984t1
ATGGGAGGAAATGGAAAGCACAGGTGGAAAATTTCATTTTACCATCGTCACAATTCTTCTTCATCTCCCAAGCATTCCGAGACCCAAACCCCACCCGAATTCCTCTGCCCAATATCTGGGTCTTTGATGTTCGACCCCGTTGTAGTCCCCTCCGGTCAATCCTTCGATCGAATCTCCATCCAAGTCTGCCGCGACCTCGGCTTCACCCCGACTCTCCCCGACGGCTCAATCCCGGACTTCTCCACCACCATCCCCAACCTCGCCATCAAAACCACCATCCTCACCTGGTGCCGCGACCACCACACCCAAGACCCCACCCCACTCGATTACACCTCCGTCGAGAAAATCGTCCGTTCCAAGATTCAACACCAAAGTCCTTCCACGCTTACGTCGGCTCCCGATATTCGGGTCTCGGAGCGGGAACTTTTGAAAGCCGTTGCTGAAAACCCGCCTGTTTTGTTCTCCCACGCGGCCACCGAGATGGGACCACGCGTCAACAACAACTTATACTGCTCCACCTCGTCATCTTCTGATGAATCCGTTATTATTACCGCCAATAGTCCCCACACGCCGTTACCACTTGCCACCCGCCCCGCGTGTTTCTCAACTTCCGGCTCATCATCTTCGTCCATTGAAATCACCGAATCTGAGATAAACCCTAATTTCCAGTCTTCTTCTTCTTCTTCTTCTTCTTCACCTGAAGAACAAGAGCTGTTTTTACAGCTTAAAAGTTCCGATATTTACGAGCAAGAAACAGGTTTGATTTCGTTAAGGAAAATCACGAGGACTAAAGAAGAAGCTAGGGTGTCTCTTTGCTCTCCTCGGCTACTATCGACCCTCCGATCTCTAATCATTTCCAGATACAACGTTGTTCAAACCAACGCCATCGCTTCGCTTGTTAATCTTTCCTTGGAGAAGTCGAACAAGGTCTTGATCGTAAGGTCAGGATTTGTTCCGCTTTTGATTGATGTGTTAAAGGCGGGATCTAGTGAGGCGCAAGAGCATGCTGCCGGTGCGCTTTTTAGCTTAGCTTTGGAAGATGAAAATAAGATGGCGATTGGAGTTTTAGGCGCGTTGCAGCCGTTGCTTCACGCGTTGAGATCAGACTCCGAGCGTACTCGGCACGATTCCGCACTCGCTCTTTACCATCTTTCTTTGATTCAGTCAAACCGAGTTAAATTAGTGAAACTCGGTGCAGTTTCGACTCTGTTGTCGATGGTGAAATCGGGGGATTCGGCGAGTCGGGTGCTACTGATACTCTGTAATATAGCTGCGAGCACGGAGGGGAAGTCAGCGATGCTGGACGCCAATGCGGTGGCGATATTGGTGGGGATGTTGAGGGAAAGCGAGTTGGTCCCCGAGGCGACTCGGGAGAACTGCGTTGCGGCGTTGTTTGCATTGAGTCATGGCAGCATGAGGTTCAAGGGATTAGCAAAAGAAGCGAGAGCCATGGAGGTCTTAAGGGAAGTCGAGGAGAGAGGGAGCCAAAGAGCCAAAGAGAAAGCGATAAGGATTTTGCAGATGATGAGAGGAAGAGAGGAAGAGGAAGATGAGGAGATTGATTGGGAAGGTGCTTTGGACGCGGGTGGGCTCAGTCGCTCTCGGTACCGAGCTGGTAGAGATGTTTTCGGTGCAAATTCTACCAACTTT
>gnl_Theca_v1.1_Thecc1EG016813t1
ATGGAGTTCCGGGAAGCTATGAAGTTAATGATTCATAAAACACCAACTCATAAAGATTTTTTTCATGAAGGTTCAGGAAAACAGAAAGTGAAAGTTGCAAGCAGTGCAGCGGCCAAGCAAAAATGGAGAATTTCATTTTACAGGTCGTCATCAACCAACGCTTCAAAGACATGTCAGGCTCAGCCAAAGCAAACTCCCGAAGAATTTTCTTGTCCCATTTCAGGGTCTTTAATGGCTGACGCGGTTATAGTTTCCTCAGGTCATACCTTCGAACGAGCCTGTGTTGAAGCCTGTAAAACCCTGGAGTTTACACCAACTCTCCAGGATGGTTCCAACCCTGATTTCTCCACCGTTATCCCTAACCTGGCCCTTAAATCCACCATTCTCAACTGGTGCCAAAAACATTCCTTAAATCCTCCAAAACCCCTGGATTTCTCCACAGCAGAGGAACTTGTCCGTACATTAATAGCCAAAAATCCAAATACCCTGATCAAAAAAGAACAGGAAAAGGTGTCTAATTCAGAGAAAGAGTTGATTCAAGGAGTTGAAGATATTCCTTCAGTGAAATTCGACCATGCAGCCACTCAGTTAAGTCGGAGGCCTCCTCAATTCCACTCGAGCTCGGAGGAATCGATTGCTGCTGCTGACGCCGCTGCCGCCGCCACCAACGTTCTAACACCGCCATTGCAACTCGCGACTCGTCCGAGTTGCTACTCATCCACTTCTTCCTCCTCCGAAATCGAAACCTTAACCCCAAACATTAACGAAGAAGAAGAGTTTTTCCTTACAAAACTAGAAGGCCCTCAAGTTTTTTACGTCGAAGAAGCCACGGCTTCATTAAGGAAGATAACAAGAACCCAAGAGAGTTCCAGGGTTGTTCTTTGCACGCCACGTATACTTTCAGCTTTAAAGTCTTTGATCACATCCAGATACGTGAACATTCAAGGGAACTCACTTGCAGCTTTGGTGAACTTGTCATTAGAAAAAATTAACAAGGTGAAGATCGTACGGTCAGGATTGGTTCCTGTTTTAATTGATGTGTTGAAGGCAGGATCCCTTGAGGCGCAGGAGCATGCTTCCGGTGCACTCTTTAGCTTAGCCCTCCATGATGATAATAAGACTGCCATTGGAGTTCTGGGAGCTTTGCAGCCTCTCATGCACATGCTAAGATCAGGGACTGAGCGGACTCGGCACGACTCGGCCTTGGCACTTTACCATCTCTCACTAGTTCAGAGTAATAGGAGTAAGCTGGTTAAAATTGGGTCGGTTCCGGTTTTGCTAAGTATGGTTAAGTCGGGTCACATGACGGGTCGCGTCTTGCTTATATTGTGTAACTTGGCTTCTGCTCCCGACGGGCGGGCCGCGGTGTTGGATGCGGGTGGGGTGGAGTGTTTGGTGAGTTTGTTGAGGGGGAAGCAGTTGGATGAGTCGACTCGGGAGGCTTGCGTGGCGGTTTTGTATGGACTGAGTCAAGGACGGTTGAGGTTTAAGGGATTGGCGAAGGCAGCCGGGGCGGTGGAGGAGCTGGTGAAGGTGGAGAGGACAGGGAGCGAGCGGGCAAGGGAGAAGGCGAGGAGGATGTTGGAGATGATGAAGGGGAGCAGTGAGGAGAAGGAAGAGGATGTGGACTGGGAGGAATTGCTGGACGCGGGGTTGATGAGTCGGAGTCGGTTTCGACTCGAAGGAGGAAAGAACGGGTCATGTGCGAACTCATCCGAGTTT
>gnl_Utrgi_v4.1_Scf00015.g2251.t1
ATGGGCCGAGATGGCAAGTTTCTCCGCCTCTTCAGCTTTTCACCCGCCAGAAAGAAGAAGCTGCCGCCGGAGTATGTTTGCCCCATTTCCAAGTCGCTGATGTTTGACCCCTATGTTGTTTCTTCTGGCCAAAGCTTCGAGGGTTTGTATGTGCGCGTTTGCAGAGATTTGGGATTCACGCCAACGCTCGCCCAAGGGTCAACGCCGGATTTCTCATCGATGGTTCCGAATACGGTGCTTAAGAATCTTATCCACGAGTGGTGTTCGCGTAATGGGCTAGAGCTTCCTAAGCAACCGGCGTATGGTGAGGTAAAGTATATTGTTCTCTCTCTGATGGAGAATGGTGAAAATCCGGGCCTTCCGGCGTCGGAGAGGGAATTGATTCATGGTATGCCGGAAACTCCGGGGGTTCTATTCTCACACGCTGACACTGAGTGCATCGGTGGCAAATTTTACCGCTCTTCCAGCTCTGAGGAGTCTGTGGTAGTCAATAATTCGTCTTTGTTGCCCTTTGCAACTCGACCTTCTTGCCTTTCTTACTGTTCTTCGCCGTCTTCCTGTTCGGGGAATGTTCCCACCGAGATTGCGAGTAATGTTTTCTCAGAATCTTCCGAGGAGGAGGAGTATCTTTCGATGATGCAAAGTCTGGATGTTTCCGACCAAGAGCAGGCCGTGATTCTCCTGCGGAAGACCACAAAAAGCAGCGTAGAAGCCAGGGCGGCGCTTTGCTCGGAGAAGCTTTTGCTTGCTATGCGCCAGCTGTTGGGCTCACGCTACGCCGCCGTGCAGATAAACGCCCTGGCATCACTGGTGAATCTTTCACTGGAGAAAGGTAATAAAGGGAAGATCTTGAGAAATGGGATTGTTCCAATGCTAATCGATGTGCTGAAGAATGGCTCCGATGAGGCCCGGGAGCATGCTGCCGGAGCGATTTTCAGTTTAGCTGTGGAGGATGAGAATCGGACGGCGATCGGAGTTCTGGGAGCGATTGAACCGCTGGTTCACGAGCTTAGATCGGGTACGCCGCGAAGCCGCCACGATTCGGCTCTGGCGTTGTATCACTTGACCCTTGTACGCAGCAACCGCACAAGAATCGTTCAGCTGGGAGCCACCGTCGTGTTGTTGAGACTACTGAACGACAAAGACGTAGCGTCGCATGTGGCGTTTGTGGTGTGCAACTTGGCGGCGTCCGACGCGGGGAAAGCGGCGCTGTTCAACAACAAGGCCGTGGAGTGTCTCGTCGACGTTCTGCGAGGCGGGCGGGAGAAGCACTCGGAGGCGACCCTGGAAACCTGTGCGGCGGCGTTGCAGCTGTTGAGTGACGGGAGCCCGAAATTCAAAGCGGTGGCGATGAGTTGCGGGGCACTGGAAGTGCTGGTTGTTGTAGCGGAGACGGGGAGCAAGCGGGCGAAGGATAAGGCGAAGAGAATACTAGAGCTGCTCCGGCGTGTTGAGACGGCGGAGGATGGAATTGAGGTGGATTGGGACGCCGTGATGAAGAGCGGCGTGCCACGGCCTGCACACCGGGGCAGCCACCTCCATGCTCCCCACTCAAGTGGATTT
>gnl_Utrgi_v4.1_Scf00048.g5310.t1
ATGGGGAACGAGAAGCAGAGGTGGAGGATCTCCTTCCACAAGTCCAAGGAGGCTCACAGTCGCGACCCGGGAGTTGCGGAAGGAATACCGGATGAGTTTCGGTGCTCGCTTTCCGGTTTGATAATGGCGGATCCTGTGATTGTCTCATCTGGCCACACCTTTGAGCGTGATATACTTAATGCTTGCAGTTCCCTTTCTTTCAATCCTCCTCTGCCTGGCGGTGCCGGCGTCGTAGATTTCTCCATTGTTGTGCCTAATTTAGCGATCAAGGCCGCTATTGGAAACTGGTGCCGCCGGAATCTCGTCGGTCCCCCGGAACCCCTTGATTCTGGGACTGCGGTTGAAATTGTGTCCAAATTGATTCACAGGCTGCATAGAGTGGAGTCGCCCAGCGATGTGTCGATTCCAAGCTCCGAGGATTTCGCCGCCCCAACAACTGGTTTCGCGACTCCGCCTCAGTCTAGGGTTTGGCCATCGTGCTGTTCATCTCCGTCGTCTAGCGAGGCCGAGGGTTTGTCGATGGAGGAAGAAGAGCTCATCGCTGATCTGAAAAACCCTGCAATTGATAAGCAAAAAGAGGCGTTGGTTCGGCTGAGGGAACTCTCGAGAACCAGAGAATCGATCCGCGCTGCGCTCTGCACTCCGAGGCTTCTCTCCGCCGTGAAAGCGTTAATCGCCTCAAAACATCAAGCTCTGCAAGTGAATGCAACTGCGGTGCTGGTTAACATTTCTTTGGAGAACCGGAACAAGGGGAAAATCGTAAGATCTGGGTTCATCCAGCCCCTCATCGATGTTCTTAACGACGGATTCCCCGAGTCCCGTGACCACGCCGCCGGCGCATTGTTCAGTTTATCCACAGATGATCAGAACCAAGCGGCCATCGGAGTATTAGGGGCTTTAGCTCCTCTTCTCCAAGCACTGCGTTCCGATTCGCCGCCAACTCGTCACGACTCTGCGTTGGCCCTGTACCATCTATCCATAGTGGAAAGCAACCGCGTGAAACTCACCAAACTCGGGGCTGCCCAGACACTGCTGGCGATGGTGAAATCCAGCCATATGTCAAGTCTAGTGATGCTGGTGTTGCGCAATCTGGCTTGTAGCCCTGAGGGCAGGGCCGCCATGCTCGACGCCGGAGCTGTGGAGTGTTTCATCGAGTTGCTACGTTGTGGGAAGACCCAATCATCACCGGCGGTGAGGAAAAGCTGCCTCTCGGCGGTTTATGGCCTGAGCTACGGCGGCCGGAGGTTTAAGGGGGCGGCGAAGGCCGCCGGAGCTGAAGAAGTGATGGTGAATTTGCTGAGTACAGTGAATGAGCGCGGAAAGGAGATGATTAGGAGAGTATTGGATGTGGTGAAGGAAGACGGTGAGGATGAAGAAGAAGTGAATTGGGAGGAGCTCCTCGATGTTTCCTCCGGATTCAATGCTTCCTCC
>gnl_Utrgi_v4.1_Scf00425.g17449.t1
ATGCTGCTGAAATTGTTGCCTTTTTTCTCGAGTGATCCGCCATGGATTGATTTCTTCGAGCTTTTCTTAGATTCTCGTCGTCGCCTGGGTACAACAAGGAATGGAAAGATGGCCCCATTCCGAGGCTGGAGGTGTCTTTTCCGGCGTACTGCGAAGCCGCCAAAGGAGCTCTTTTACCCCATTTCGAACACGTTGATGTTCGATCCAGCCGTCGTTTCATCCGGCCACAGTTTCGACGGAGTGTGTGTTCAGGTCTGCGGGGATTTGGATTTCACGCCAACGGTTCCCGACGGCGGCTTGATACCCGATTTTTCCGCGGTGGCTCCTAATGTCGCCGCCAAGGCTGTAATTTCCGATTGGTGGTACAGGTTAGGGAAGAAACCCTCCGCCGAGCCTGAATATTCTGATAACGAATCGGTTGTTGTCCCGATCAGCGACTCCGCCGCTTCCACGTCAAGAATTAGAGCTATGGATTCGGAATGGGAATCGGAGTTGCCCGGGGAATTTACTCCTAGGAATTCGTGTTCCTCCTCGAGCTCGGAGAAATCTGTCATCGCCAACTCTTCGCCGCCGCTTCTTTTTGAAACCTCGGAGTCTCTGTCTCTGTGTCCGTCTCCGTCTCCGCCGTCGTCAAACTACGTTTCCGCTTCATCGTCGATTTCATGCTCTGAAGATGAGAGTTTCGTGACGAAGTTGCAGAGTTTGGATGTTTTCGAGCAGGAACAGGCCGTGATTCAACTCCGGAGCACCACCCGTACCGATGAGGAATCTAGGGCAATGCTCTGCACCGAGAAGCTTTTGCTTTCCCTAAAGCAGCTCCTTAATTCAAAATACGCCGCCGTGCAGAGCAACGCGGCGGCGGCTCTGGTAAATCTTTCACTGCTAAAAGAAAACAAGGCCAAGATCCGTCGGACGGGATTGATTCCGAGTTTAATCGAAATCATGAAAAACGGTTTCGACGAATCTCGCGAGCACGCAGTGGGTGCAATCTTCAGTCTAGCAATCGAAAACGAAAATAAAGCTGCCATGGGCTTTCTCGGCGCTCTCCCGGCATTGCTGCACCTTCTAAGATCAGGAACAGCACAGGTCCGCCGCGACTCCACAGCGGCGCTGTATCACCTAACGCTGTTAAACGCCAACGCAACTAGACTCATAAATCTAGGAGCCGCCGGAGTTATAGTAGGGCTGCTCAAGGACGCGGAGGTGGCGGCAGCCGCCGTGCTGGTGGTATGCAATTTGGCAGGAAGTAGCAAAGGGAGGACGGCGCTGCTAGACGCGAATGCGGTGGAATGTCTGGTGGGAATACTGAGAAACGGCGGCGGTGACGAAGTCACGCGTGTAAATTCTATCGTGGGCCTGAGCATGCTGAGTGTTGAGTGCCGGAGATTTAAACGCCTGGCGAGGGACGCGGCGGCGGCGGAGGTTCTGGCGATGGTAACAGCTACGGGAAGTGCACCGGCGAGAGAGATGGCGAGGAGGATTCTTGATGCGCTGAGG
>gnl_Vitvi_Genoscope.12X_GSVIVT01032537001
ATGGGTAATGGGAAGCAGAGGTGGAGGGTGTTTTACAAGTCGTCTTCTTCTTCCAATGCGTCAAAACGCCAGTCCAAGGAACCGCCCAAGGAGTTTCTGTGTCCCATTTCTGGGTCTCTAATGGCTGACCCAGTTATCGTCTCTTCCGGCCAGACGTTCGAGCGTGCCTGCGTTCAGGTCTGTAAAGCTTTAGGGTTTAACCCCACTCTCTCCGAGGGTTCTTCGCCTGATTTCTCCACAATCATTCCCAACCTCGCCATACAATCCACCATTCTAAGCTGGTGCGACAAGTGTTCCGTGGACCGACCCAAGCCACTCGACTTCGACTCTGCAGAGAAGGTCGTCCGTACACTTATGGCGTCCCAGAAAGCAGAGAACAAAAGCGAGGATTCGGACAAGGAGTTGATCAAAGCGGTTGGAGAGACTCCTCCTGTTTTGAATTGCTATTCTTCTTCATCCTCTTCCGAGATTGAAACCCTAAACCCCGATTCGCCGGAGGAGGACGAAGGCATCATCGCGAAGCTCAAGAGCCCTCAGGTTTTCGAGCAAGAAGAAGCTTTGGTTTCACTGAGAAAGATCACCAGAACCGGCGAAGAAACTAGGGTTTCTCTCTGCAGTCCTCGACTGCTCTCAATGCTACGATCGTTGATCATCTCGAGATACTCCGGAATTCAGGTGAACGCAGTAGCAGTTCTGGTGAACCTCTCCCTAGAGAAAATCAACAAGGTGAAAATCGTACGATCAGGGATCGTTCCACCGTTGATCGACGTCTTGAAGGGGGGATTCCCTGAAGCGCAGGACCACGCTGCCGGTGCACTCTTCAGCTTAGCTCTAGAAGACGCCAACAAAACCGCCATCGGAGTTTTAGGCGCGTTGCCGCCGCTTCTCCACACTCTTCGGTCTGAGAGTGAGCGAGCTCGGAACGACTCAGCACTCGCTCTCTATCATCTCTCACTCGTTCAGAGCAATCGAACCAAATTGGTGAAACTTGGGGCAGTTCAGATCCTTATGGGCATGGTGAATTCGGGTCATTTATGGAGTCGGGCCCTGCTGGTGCTCTGTAACTTGGCTGCTTGCCCAGATGGGAGGACAGCTATGCTGGATGCGGGTGCAGTGGAGTGTTTGGTGGGGTTGTTGAGGGGGAATGAGTTGGACTCCGACTCAATTCGGGAGAGTTGCCTGGCAGCGCTATATGCACTGAGCTTTGGTGGGTCGAGGTTCAAGGGGCTGGCGAAAGAGGCAGGGGCTATGGAGACATTGATGAGGGTGGAGAAAATAGGGAGTGAGCGGGCGAGAGAGAAGGCCAAGAAGATCCTGGAGATAATGAGGGAGAAAACCGAGGAAGGTCTGGACTGGGAGGCATTGCTTGATTCAGGGTTGGTGAGTCGAACAAGGTATTGGCCACTACAGGACAGGTCCAGTCCCCAAACCCTTGGGCAGATTCTGGAAATACATGTTATCGAACTTGTTGGGAGTCATTATATCGTTGAACACCGACAATGTAGGATTCTTCTGGTAATCGCTGCAAGCTTTTCTCAACCCCTCTGCGAATCTAGGGTTGTAGCTCGGATTGGACTGGGAACTGCGGCTGTAATTGTAGATCCCGCTGCTGAATTCTTTACAATGCGAGAACCCAATCGTGTGGGCACCACTCAGCGCCACCATTTCTTGAACCGAGAACCCTCTCACAGCGAAAATCGAAATTATCTGAGAAATGGACATCGTGGGTCTTGGAAGGTTACCTTCAACCCTGTTCGCCCGGGAGACCAGCCCATCTCTTCTCCCCAGCGGGACCTTGTAGAAGGGACCTCCCACCATGGTGACGAGATCGCGGGTAGCGACGGCGAGAATGTCGGCACAGGAGACCACACCGGGGCAAGCGAGCTCGAGGGCGGTCTTGGCGCGGACAACGACGTCGAAGCCGTCGCCGGGGAGGGAGAGGTTCATGTCGGCATCGCGCTCGGCCTCCCGTGGTGGGGCTGTGTGTGGGCTCTTACTCAGAAGCCTTCACCGCTAACTCCACTAGTTTTCGCTCAGTTTTGCGTCAAA
>FraveV4A2_2g04901.t1
ATGTTGACTACACTGCCCCTGGGGTTGAGGCTATCTTCCTCTCTAAACTCTATTTGGATCAAGTTCAAGAAGGTAAAGCCAAGAATTGAACCAGATGCTTATGATGTTGAAGACCCTTCTAGCTTCCCCGATGGTTCTTCACAGGAGGGAAAGGCTTTAAAACTGAAGGACGATAAAATAAGCAACTTAGAAGAGCAGCTTAGGAATTTGATGTTGTACCTCGAGACAGGGAATACTGTAGGCTGTGTTTGTTTGTCAGGATATATCTGTCACGAATTCGGCTACGCCCCCGAGCTCCCTGACGGGACCCGACCCGATATCTCCAATTTAATCCCCATGACCACCATCCTCAATTGGTGCGACCACAACCACGCCGACCGCCCCCAGCCGCCCGATTTGGCCTCCGTCAAGTATGAGGACCATGACTCTACCGGCAAAGTCAACGAGGACAGAGCCGAGCTGGGGCAACGCGCGGAAGCGGCACGTGAAGGGGTTGCAAAGGAGGAGGGACTTGGAGGAGTCAGAGGGGGAGTCGGCCCAGAGGTAGAGGAGGCCAGAGGAGGAGGCGACGGGGTGGGGCGAGCGGAAGGGGAGGAAGTCGAGGGAGAAGCGGAGCCAGCGGTGGAGGTCTTTACGATTTTTCTTTTGTTATTT
>FraveV4A2_5g16420.t1
ATGGGTGGTAATGGAAAGCACAGGTGGAGGATCTCCTTCCACCGCTCCAACTCCTCCGCAAAGCAGCCGCCCAAAGAGTTCATCTGCCCTATCTCCGGCTCCTTGATGTCCGACCCGGTCATCGTCGCCTCGGGCCAGACATTCGAGCGCCGCTCCGTGCAAGTCTGCCGCGAATTCGGCTACGCCCCCGAGCTCCCCGACGGGACCCGACCCGATTTCTCCAATTTAATCCCCAACATGGCCATCAAGACCACCATCCTCAATTGGTGCGACCACAACCACGCCGACCGCCCCCAGCCGCCCGATTTGGCCTCCGTCGAGAAGAACGTCCGATTGCTGATGGAGGAGAGCAAGGTCGACGAGGGAATTAGGGTTTCCGAGAGGGAATTGCTTAGAGGAGTCGCCGAGCGGCCGCCGGTTATGTTCTCCCACGCCAACACCGAGCTCGGCCGCGGCCGCGTCGACCATTTCTACTCCAGCTCGTCGGAAGAGTCCGTCGTTGTCGCCTCCGCGGCGGGAAGTCCGTACACTCCTTTACCCTTCGCGACAAGGCCGTCTTGTTACTCTTCCTCCCCTTCTTCTTCTGAAATAGAATTGGTGGGCGAGTTCGAATCACTGAGTACTAATTCCAATGCAACGATCATTTCGAGTCCGGAGGAGGAAGAATTGATGATGAAGCTGAGCAGCTCCGTGATAGTCGAGCAAGAAGAGGCGGTGATTTCGCTGCGGAAGCTGACGAGGACGAAAGAGGAGCTGAGGGTTTCGCTCTGCACGCCGCTGCTGCTCACAGCACTCCGATCTCTGATAGTCTCGCGCTACAGCACAGTCCAAGTCAACGCCATGGCCTCGCTGGTCAACCTCTCGCTGGAGAAGCCGAACAAGGTGAAGATCGTGCGGTCAGGATTCGTCCCGCCTCTCGTCGACGTTTTGAAGAACGGGTCCAGCGAGTCGCAGGAGCACGCCGCCGGCGCGCTGTTCAGCTTGGCATTGGAAGAAGACAACAAAATGGCTATTGGAGTCCTCGGCGCTTTGCCTCCGCTCATGTACGCGCTGATAAGGTCCGAGAGTGAGCGCACGCGCCACGACGCGGCGCTGGCGCTCTACCACCTGACGCTGGTGGAGAGCAACCGAGTGAAGCTGGTGAAGCTCAACTCGGTGCGGACGCTTCTGGCGCTGTCGAAGGCGCCAGGGTCGGCGGGGCGGGTGCTGTTGATACTGTGCAACCTGGCGATCTGCGGCGAGGGGAGGTCGGCGATGCTGGACGCGAACGCGGTGGAGTGCTTGGTGGGGATGCTGAGGCGGGACGAGTTGGACTCGGAGTCGACGCGCGAGAACTGCGTGGCGGCGCTGTACGCGCTGAGCCACGGGTCGATGAGGTTCCTGGGGCTGGCGAGGGAGGCGAAGGCGGTGGAGGTGTTGAGTGAGATTGAGAAGAGAGGGAGCGAGAGGGCGAGGGAGAAGGCCAAGAGGCTGTTGATGATCATGAGAGGCGGCGGCGGAGGGAGGCCGGAGGAGGGTGGGATGGACTGGGAGGGGGTTTTGGATTCGGGTACGGGTGGTGGCCTCGGCGGGTCCCGGTACCGAGTTGGGCCGGGTAGGAGCTTGCATGCTGCCAACTCAACGACCTTT
>FraveV4A2_6g50090.t1
ATGGAGTTCAAAGAGGGTCTGTTGAGATTAGTTGTCCAGAAATCCAAAGAAACCAATACCATTTACGTCGCCGGAGATAGATTAAATGAGATTACAACCACTGCCCGGAGTCCAAGCCGGAGATGGAAGCTCTTCCACAGATCCTCATCAGCAATCCCATCAAAACCTATTTCAAAGCCACAAATCCCAACAGAGTTCATTTGCCCCATTTCCGGGTCGCTAATGTCCGACCCGGTTATAGTCTCCTCGGGTCACACCTTCGAACGCGTCTGCGTCCAACTCTGCAAAGCCCTCGACTTCACTCCTCATCTCGTGGACTCTCCCCCACCTGATTTCACCTCCATCATCCCAAACCTCGCCTTGAAATCCACCATCATCAACTGGTGTCGAAATTACTCTATTGCCCCTCCGACGCCGCCCGATCCCGTCTCCGCCGAGAAGCTAGTCCGCGCATCCTGCGATCGCCGGAAAGTGTCAGTTTCCGATAACGAGTCGCTGATCCGAGGCGTGGAGGAGACGCCGAAGGTGAACTTCAACCACGCCGCGACGGAGGTGACTCGCCGGAAAACTCACTTCCACTCCAGCTCCGACGAGTCTGTCAGCGCTGCCGCGTTGACCCCGCCGCTTCCGTTCTCGACTCAGCCGAGCTGCTACTCGTCGCGGTCGTCTTCCTCTTCGGAAATCGAAACCCTAACGAATCCGAACGAGGAAGAAGACGGAATCTTGGCCGGACTGAGAAGCACGCACGTGTCGGAGATCGAGGCGGCGCTGACGTCACTGAGGAGGATCACACGGACGAGAGAAGACGCGCGGGCCCACCTCTGCAGCCCACGGCTCCTCTCCGCCTTGAAAACCATCGTTGTTTCCAGGTACATTAATATTCAGGTGAACTCAGTAGCGGCGCTGGTCAACCTTTCTCTCGAAAAGTCAAACAAGATCAAGATCGTACGCTCAGGAATTCTCCCGCCTTTAATTGATGTGCTGAAGGGGGGATCGGCTGAGGCGCAGGAGCACGCTTCCGGGGTGGTCTTCAGCTTGGCGCTGGATGACGACTGCAAGACGGCTATAGGTGTACTAGGGGCTCTCCCGCCTTTGCTTAACTTGCTCAACTCGGAGAGCGAGCGGACTCGGCACGACTCGGCGCTTGGTTTGTATCATTTGACATTGGTGCAGAGCAACCGGTCCAAGTTGGTTAAGCTCGGGGCGGTTCCGGTTCTTTTGAGGATGGTGAAGTCGGGTCATATGGTGGGTCGGGTTTTGCTCATATTGGGGAATTTGAGTTGGTGTGGGGATGGGCGGGCGGCGATGTTGGATTCGGGTGGGGTGGAGTGTTTGGTAGGGGTGTTGAGGGGGAATGAGATGGATTCCCGGTCGAGTCAGGAAAGTTGTGTGGCTGCATTGTATGGGTTGAGTCATGGGGGTTTGAGGTTTAAGGGGTTGGCGAAGGCGGCTGGGGCGGTGGAGGTGTTGAGGGAGGTGGAGAAGAGTGGGAGTGAGAGGGGGAGGGAGAAGGCGAGGAGGATGTTGGAGATGATGAGAGGGAGGGAGAAGGAGGAAGAGGAGGAGGTGGATTGGGAGGAGTTGCTTGATTCCGGGTTGGGAAGTCGAACTAGGTTTCAGCTCGGTTGTGGTGGATTGAGTGGATCTTGTGTCAACTCGTCGGAGTTT
>Maldo_HF_33175
ATGTTGAAGCTGATGCTCCACAAATCAAAAGAGAACGATTGGGCTTTCGCCACGCCGGAAAGAGCGGCGGAGATGAGCAGTGCAAGCCCAAGTCCCCGGCGGAAATGGAAGCTTTTTCAGATGTCGTCGTCGGCAATTCCGTCGAAAAATTCAAAGCCGCAAGCTCCCAAAGAGTTCCTCTGTCCAATCTCCGGCTCTCTGATGGCGGACCCGGTCATCGTCTCCTCCGGCCACACCTTCGAGGGCGCCTGCATCCAGGCCTGCAAGTCCCTCAGCTTCACGCCCGCTCTCCCGGACTCTCCGCCGCCCGATTTCTCCTCCGTAATCTCCAACCTCGCTCTCAAATCTGCCATTCTCAGTTGGTGCCGGAAGTCCTCGGTCGATCCTCCCAAGCCCCTCGATGTCGCCTCCGCCGAGAAGCTCGTCCGCGCCTCCATTGCTTCCCGGAACGAAACCAACCCCCAAAACGTCGTAGGTTCGGAGAATCAGTTGCTGATCAACGGTGTTAAGGATACCCCTACTGTGAATTCCATTCACGCGGCCACCGACCTGACGCGGCGCTCGAGTCACTTCCCCTCAAGCTCCGATGAATCGGTCACCGCGGCTCCGCCTCTCCCGTTCTCAACTCAGCCGAGTTGCTACTCATCTCCGTCGTCTTCCTTCTCGGAAAACGAAATCCTAACCAATAACGGCAACAGTAATCCCTCCAGCTCTGTAGAAGAAGACGAAATCTCGATCAAGCTCAGAAGCTGCCACGTGTTCGAAATCGAGGAGGCCCTGGCTTCGCTGAGGAAGATCACGCGGACCAGAGAGGACTCCCGGGCCCGACTCTGCACCCCGCGGTTGCTCTCCGGCCTCCGCCCTCTGATTATATCCAGGTACATCGCCGTTCAGGTGGACTCCGTCACAGCGTTGGTCAATCTATCGCTGGAAAAGTCAAACAAGATTAAGATCGTACGGTCAGGAGTCCTCCCTCCTCTGATCGACGTGCTCAAGGCCGGAACCCCAGAGGCGCAGGAACACGCTTCCGGTGCGTTCTTCAGCTTGGCACTTGATGACGACTGCAAGACCGCGATTGGCGCATTGGGCGCGTTGCCGCCTTTGCTGCACTTACTCCGGTCCGAGAGCGAGCGGACTCGGCATGACTCGGCACTCGCATTGTACCACCTCTCACTAGTTCAGAGCAACCGGTCCAAGTTGGTTAAGCTCGGGTCGGTTCCGGTCCTGTTGAGAATGGTAAAGTCGGGCCACATGACGGGTCGGGTATTGCTCATATTGTGTAATTTGAGTTCGTGTGCGGACGGGCGGGCCGCATTGTTGGATTCGGGTGGGGTGGAGTGTTTGGTGAGTGTGCTAAGGGGAAACGAGTTTGACTCGAAGGCGACTCAAGAGAGTTGTGTGGCCACATTGTATGGGCTGAGTTACGGCGGTTTGAGGTTCAAAGGGTTGGCGAAGACGGCGGGCGTGGTGGAGGTTTTGAGAGAGGTGGAGAAAAAGGGAAGCGAACGGGCAAGGGAGAAAGCGAGGAGAATGTTGGAGATGATGAGAGGGAAAGAGAAGGAAGAAGAAGAAGTGGATTGGGAGGAATTGCTCGACTCGGGGTTTGGGAGTCGAACTCGGTGTCAACCCGGTGGTGGGTTAGGCGGGTTGAGTGCCAACTCATCTGAATTT
>Maldo_HF_38792
ATGAAGCTGATGGTCCACAAATCAAAAGAGAACGAATGGGCTTTCGCGACGCCGGAAAGAGCTGCGGAGATGAGCAGTGCAAGCATGAGTCCCCGGCGGAGATGGAAGCTTTTTCAGAGGTCGTCGTCGGCAATTCCGTCGAAAACTTCAAAGCCGCAAGCTCCCAAAGAGTTCGTCTGTCCAATCTCCGGTTCTCTAATGGCGGACCCGGTCATCGTTTCGTCCGGCCACACCTTCGAGCGCGCCTGCGTCCAAGCCTGCAAGTCCCTCAGCTTCACGCCTGTTCTCCCGGACTCTCCGCCGCCAGATTTCTCCTCCGTAATCTCCAACCTCGCCCTCAGGTCCGCCATTCTCAGCTGGTGCCACAAGTCCTCCGTCGATCCTCCCAAGCCCCTCGATTTCGCCTCCGCCGAGAAGATCGTCCGCGCCTCCATTGGTTCCCGGAACGAAACTAAGCCCCAGAACGTCGTAGTTTCGGATAATCAGCTGTTGATCAACCCTACAGTGAATTTCACTCAGGCGGCCACCGAGCAGACTCGACTCCCAACTCACTTCCCCTCGAGCTCCGACGAATCGGTCTCCGCGGCTCCGCCTCTCCCGTTCTCAACTCCACCGAGATGCTACTCCTCCCCGTCGTCTTCATCCTCGGAACTTGAAACTTTAAATCCCAACTGCAACAGCAATCCCTCCCTCTCCGTAGAGGACGAAATCCCGATCAAGCTCAGAAGCTGCCACGTGTTCGAAATCGAGGAGGCCCTGGCCTCGCTCAGGAATATCACGCGGACGAGAGAGGACGCCCGGGCCCGTCTCTGCACCCCGCGGTTGCTCTCCGCCCTCCGCCCTCTGATTACATCCAGGTACACCGCCGTTCAGGTGGACTCCGTCGCAGCGTTGGTCAATCTGTCGCTGGAAAAGTCAAACAAGATTAAGATCGTACGGTCAGGAGTCCTCCCTCCTCTGATCGACGTGCTCAAGGCCGGAACCCCTGAGGCGCAGGAACACGCTTCCAGTGCGCTCTTCAGCTTGGCACTCGACGACGACTGCAAGACCGCCATTGGTGTTTTGGGCGCGTTGCCGCCATTGCTGCACTTACTCCGGTCCGAGAGCGAGCGGACTCGGCATGACTCGGCACTCGCTTTGTACCACCTCTCACTCGTCCAGAGCAACCGGTCCAAGTTGGTTAAGCTCGGCTCGGTTCCGGTTCTTCTGAGAATGTTGAAGTCGGGTCACATGACCGGTCGGGTATTGCTCACATTGTGTAATTTGAGTTTGTGTGCCGACGGGCGGGCCGCATTGTTGGATTCTGGTGGGGTGGAGTGTTTGGTGGGCGTGTTAAGGGGAAACGAGTTTGACTCGAAGGCGACACAAGAGAGTTGTGTGGCCACAATGTATGGGTTGAGCTACGGCGGTTTGAGGTTCAAGGGGCTGGCGAAGAAGGCGGGCGTGGTGGAGGTGTTGAGAGAGGTGGAGAAAAAGGGAAGCGAACGGGCGAGGGAGAAAGCGAGGCGGATGTTGGAGATGATGAGAGGGAAAGAGAAGGAAGAAGAAGATGAAGTGGATTGGGCGGAATTGCTCAACTCGGGGTTTGGGAGCCGAACTCGGTGTCAACCCGGTGGTGGACTGGACGAGTCGAGTGTCAACTCATTGGACTTT
>Maldo_HF_41011
ATGCTGAGATGGCGAGGAGACTTGGACTCTAAGTCCACTCGGGAGAATTACATGGCGGCGCTCTACGCACTGAGTCACGGATCGATGAGATTTCGCGGGCTAGCGAGGGAGGCTAATGTGATAGATCGAGAAGAGTGGAAGCGAGTAAGCCAGGGAGAAGGTGAAGCGGCTGTTAATGGTGATGAGATGGAGGGAGGATTATCTGAATTTGGACTCGGGTGCAAGAGGTGGACTTGGTCCAACTCGGTACCGAGTTGGGAGGAACTTGCATACAGCCAAGGGAGGGAGGTGGAGATGGAAGAAGAGATGGCGGCGGGGGATTTTGGTTTTGCAGTTGAA
>Maldo_HF_41254
ATGGGCGGTAATGGCAAGCACAGGTGGAAGATCACCTTCTACCGCTCCAATTCCAGCTCCAAGAATCCTCCGAAGGAGCTGTTGTGCCCCATTTCCGGGTCCTTAATGTCCGACCCTGTCGTCGTCTCTTCGGGTCAGACCTTCGAGCGCCTCTCCGTCCAACTATGCCGCGAATTGAGCTTCTCCCCCAAGCTCGAAGATGGCACCCGACCCGATTTCTCCACCATGATTCCCAACTTAGCCATCAAGTCCACCATCCGGAACTGGTGCGACCACAACAACGCCCAGTACCCGCAGGCACCCGATTCAATCTCCCTCGATAAGGCCATACGGGCGGTGATGGAGGAGGATAGGGAAGACCCTGGAATTAGAGTTTCGGAGCGGGAGCTGCTGAGGGGGATGGCGGAGAAACCGCCGGTTAGGTTCTTGCACGCGGCGACCGAGTTGGGCCGCCGAGTCGACCATTTCTACTCGAGCTCGTCGGAGGAGTCAGTGGTCATCCCGTCGGCGAGTCCACCTATTCCTCTCCCGTTCGCGACTCGGCCGTCGTGTTATTCCTCGGCGTCTTCTTCCGAAATCACCGCCGAGCTCGAAACATTAAACCCTAATTCCTCGTCTCCGGAATGCAAGGAGGAAGATCAATTGATGACGAAGCTGAGAAGCCCCGAGGTAATCGACCAGGAGGAAGGAGTAATTTTACTCCGGAAGCTCACGAGGACGAAGGAGGAGCTTAGGATTTCGCTCTGCACTCCCCGGCTACTCTCCGCCGTCCTGTCGCTAATTGTGTCGCGATACAGCACCGTGCAACAAAACGCCGTCGCTTCGCTGGTTAACTTGTCTCTGGAGAAGCCCAACAAGGTGAAGATCGTACGGTCAGGATTCGTCCCGTATTTGGTGGATGTATTGAAGGGAGGATCCAGTGAGTCGCAGGAGCACGCCGCTGGCGCGCTCTTCAGCTTGGCGTTGGAGGAAGACAACAAGATTGCGATTGGCGTGCTCGGCGCGTTGCCACCGCTGATGCACGCGCTCGTGAGGGCGGAGAGTGAGCGGACGCGCCACGACTCGGCGTTGACGCTCTATCACTTGACACTGGTGGAGAGCAACCGAGTCAGACTCGTTAAGCAACACAACGCGGTGCCGACTCTGTTGACCTTGGCCAAGTCTCCGGCGTCGGCGGGCCGAGCTCTACTGATTCTGTGCAATCTAGCGAGCTGCAACGAGGGCAGATCCGCCATGCTCGACGCCAACGCGGTGCAGTGCTTGGTGGGGATGCTGAGAAGGCGGGGAGACTTGGACTCCGAGTCCACTCGGGAGAACTGCGTGGCGGCGCTCTACGTGCTGAGTCACGGATCGATGAGATTTCGCGGGCTGGCGAGGGAGGCCAATGCGGTGGAGGTGTTGAGTGAGATCGAGAAGAGTGGAAGCGAGCGGGCGAGAGAGAAGGCGAAGCGGCTGTTGATGGTGATGAGAGGGGGGGAGGATGAGCCGAATTTGGACTCGGTGTTGGACTCGGGTGCAGGAGCTGGACTCGGTCCGACTCGGTACCGAGTTGGGAGGAACTTGCATACAGCCAACTCAACTACGTTT
>Malba_015274
ATGGAGAAGGATAGGGAAGACCCGAGAATTAGGGTTTCAGAGCGGGAGCTGTTGATGGGGATGGCGGAGAGGCCGCTGGTTAGGTTCATGCACACGACGACCGAGTTGGGCCGCCGAGTCGACCATTTCTACTCCAGTTTGTCGGAAGAGTCAGTGGTCATCCCCTCGACGAGTCCTCCTACTCCTCTTCCCTTCGCGACCTGGCCATTGTGTTACTCTTCGTCGTCTTCTTCCGAAATCACAACCGAGCTTCAAACCCTAAATCTTAATTCCTCGTTGCCGGGATGCGAGGAGGAAGAGCAATTGATGACAAAGCTGAGAAACTCCGAGGTAATCGAGCAGGATGAAAGGGTAATTTTACTCAGAAAACTTACGAGGACGAATGAGAAGCTTAGGATTTCGCTCTGTACTCCT
>Malba_025609
ATGGGCGGTAATGGCAAGCACAGGTGGAAGATCTCCTTCTACCGCTCCAATTCCGGCTCAAAGAATCCCCCAAAGGAGCTCTTATGCCCCATTTCCGGGTCCTTAATATCCGACCCTGTCGTCGTCTCTTCGGGTCAGACCTTCGAGCGCCTCTCCGTCCAACTCTGCCGCGAGCTGGGCTTTTCCCCCAAACTCGAAGACGGGACCCGACCCGATTTCTCCACCGTGATTCCCAATTTTGCCATCAAGTCTACCATCCAGAACTGGTGCGACCGCAACAACGCCCAGCACCCGCAGCCACCCGATTCAATCGCACTCGAGAAGGCCGTACGGGCGCTGATGGAGAAGGATAGGGTAGAACCAGGAATTAGGGTTTCGGAGCGGGAGCTGCTGAGGGGGATGGCGGAGAGGCCGCCGGTTAGGTACATGCACGCGGCGACCGAGTTGGGGTACCGAGTCGACCATTTCTACTCCAGTTCGTCGGAAGAGTCAGTGGTCATCCCCTCGGCGAGTCCCCCCACTCCTCTTCCCTTTGCGACCCGGCCGTCGTGTTACTCCTCGTCGTCTTCCTCCGAAATCACAGCGGAGCTTCAAACCCTAAATCTTAATTCCTCGTTGCCGGGATGCGAGGAGGAGGAGCAATTGATGACAAAGCTGAGAAGCTCCGAGGTAATTGAGCAGGAGGAGGGGGTAATTTTACTCAGAAAGCTCACGAGGACGAAGGAGGAGCTTAGGATTTCGCTCTGCACTCCCCGGCTGCTCTCCGCCGTCGGATCGCTGGTTGTCTCGCGATACAGCACCGTGCAGCAAAACGCCCTCGCTTCGCTGGTGAACTTGTCTCTGGAGAAGGCCAACAAGGTGAAGATTGTACGGTCAGGATTCGTCCCGCATTTGGTGGATGTATTGAAGGGAGGATCCAGTGAGTCGCAGGAGCACGCCGCCGGCGCGCTCTTCAGCTTGGCGTTGGAGGAAGATAACAAGATGGCGATCGGAGTGCTCGGCGCGTTGCCTCCGCTGATGCACGCGTTCGTGAGGGCGGAGAGTGAGCGGACGCGCAATGACTCGGCGTTGGCGCTCTATCACTTGACGCTGGTGGAGAGCAACCGAGTCAAACTCGTTAAGCAACACAACGCGGTGCAAACTCTGTTGGCCTTGGCTAAGTCTCCGGCGTCAGCGGGCCGAGTTCTGCTGATTCTGTGCAATCTAGCGAGCTGCAACGAGGGGAGGTCCTCCATGCTCGACGCCAACGCGGTGGAGTGTTTGGTGGGGATGCTGAGGAGGCGAACCGAGTTTGATTCCGAGTCGACTCGGGAAAACTGTGTGGCGGCGCTCTATGCGCTGAGTCACGGGTCGATGAGGTTTCGTGGGCTGGCGAGGGAGGCGAATGCGGTGGAGGTGTTGAGTGAGATCGAGAAGAGCGGGAGCGAGAGGGCGAGGGAGAAGGCCAACCGGCTGTTGATGGTGATGAGAGGGAGAGAGGATGAGCCAAATTGGGACTCGGTGTTGGACTCGGGTTCCGGACCTGGACTCGATCCGACTCGGTACCGAGTTGTGAGGAACTTGCATACCGCCAACTCAACCACGTTT
>Malba_032830
ATGAAGCTGATGGTCCACAAATCAAAAGAGAACGAATGGGCTTTCGCGACGCCGGAGAGAGTGGCGGAGATGAGCAGTGCAAGCATGAGTCCCCGGCGGAGATGGAAGCTTTTTCAGAGGTCGTCGTCGGCAATTCCGTCGAAAACTTCAAAGCCGCAAGCTCCCAAAGAGTTCGTCTGTCCAATCTCCGGTTCTCTCATGGCGGACCCGGTCATCGTTTCGTCCGGCCACACCTTCGAGCGCGCCTGCGTCCAAGCCTGCAAGTCCCTCAGCTTCACGCCTGTTCTCCCGGACTCTCCGCCGCCAGATTTCTCCTCCGTAATCTCCAACCTCGCCCTCAGGTCCGCCATTCTCAGCTGGTGCCACAAGTCCTCCGTCGATCCTCCCAAGCCCCTCGATTTCGCCTCCGCCGAGAAGATCGTCCGCGCCTCCATTGGTTCCCGGAACGAAACTAAGCCCCAGAACGTCGTAGTTTCGGATAATCAGCTGTTGATCAACCCTACAGTGAATTTCACTCAGGCGGCCACCGAGCAGACTCGACTCCCAACTCACTTCCCCTCGAGCTCCGACGAATCGGTCTCCGCGGCTCCGCCTCTCCCGTTCTCAACTCCACCGAGATGCTACTCCTCCCCGTCGTCTTCATCCTCGGAACTTGAAACTTTAAATCCCAACTGCAACAGCAATCCCTCCCTCTCTGTAGAAGACGAAATCCCGATCAAGCTCAGAAGCTGCCACGTGTTCGAAATCGAGGAGGCCCTGGCCTCGCTCAGGAATATCACGCGGACGAGAGAGGACGCCCGGGCCCGTCTCTGCACCCCGCGGTTGCTCTCCGCCCTCCGCCCTCTGATTACATCCAGGTACACCGCCGTTCAGGTGGACTCCGTCGCAGCGTTGGTCAATCTGTCGCTGGAAAAGTCAAACAAGATTAAGATCGTACGGTCAGGAGTCCTCCCTCCTCTGATCGACGTGCTCAAGGCCGGAACCCCTGAGGCGCAGGAACACGCTTCCAGTGCGCTCTTCAGCTTGGCACTCGACGACGACTGCAAGACCGCCATTGGTGTTTTGGGCGCGTTGCCGCCATTGCTGCACTTACTCCGGTCCGAGAGCGAGCGGACTCGGCATGACTCGGCACTCGCTTTGTACCACCTCTCACTCGTCCAGAGCAACCGGTCCAAGTTGGTTAAGCTCGGCTCGGTTCCGGTTCTTCTGAGAATGTTGAAGTCGGGTCACATGACGGGTCGGGTATTGCTCACATTGTGTAATTTGAGTTTGTGTGCCGACGGGCGGGCCGCATTGTTGGATTCCGGTGGGGTGGAGTGTTTGGTGGGTGTGTTAAGGGGAAACGAGTTTGACTCGAAGGCGACACAAGAGAGTTGTGTGGCCACAATGTATGGGTTGAGCTACGGCGGTTTGAGGTTCAAGGGGCTGGCGAAGAAGGCGGGCGTGGTGGAGGTGTTGAGAGAGGTGGAGAAAAAGGGAAGCGAACGGGCGAGGGAGAAAGCGAGGCGGATGTTGGAGATGATGAGAGGGAAAGAGAAGGAAGAAGAAGATGAAGTGGATTGGGCGGAATTGCTCAACTCGGGGTTTGGGAGCCGAACTCGGTGTCAACCCGGTGGTGGACTGGACGAGTCGAGTGTCAACTCATTGGACTTT
>Malba_037675
ATGGGCGGTAATGGCAAGCACAGGTGGAAGATCACCTTTTACCGCTCCAATTCCAGCTCCAAGAATCCCCCGAAGGAGCTGTTGTGCCCCATTTCAGGGTCCTTAATGTCCGACCCTGTCGTCGTCTCTTCGGGTCAGACCTTCGAGCGCCTCTCCGTCCAACTATGCCGCGAATTGAGCTTCTCCCCCAAGCTCGAAGACGGGACCCGACCCGATTTCTCCACCATGATTCCCAATTTAGCCATCAAGTCCACCATCCGGAACTGGTGCGACCACAACAACGCCCAGTACCCGCAGGCACCCGATTCAATCTCCCTCGATAAGGCCATACGGGCGGTGATGGAGGAGGATAGGGAAGACCCTGGAATTAGAGTTTCGGAGCGGGAGCTGCTGCGGGGGATGGCGGAGAAACCGCCGGTTAGGTTCTTGCACGCGGCGACCGAGTTGGGCCGCCGAGTCGACCATTTCTACTCGAGCTCGTCGGAGGAGTCAGTGGTCATCCCGTCGGCGAGTCCACCTACTCCTCTCCCGTTCGCGACTCGGCCGTCGTGTTATTCCTCGGCGTCTTCTTCCGAAATCACCGCCGAGCTCGAAACATTAAACCCTAATTCCTCGTCTCCGGAATGCAAGGAGGAAGATCAATTGATGACGAAGCTGAGAAGCCCCGAGGTAATCGACCAGGAGGAAGGAGTAATTTTACTCCGGAAGCTCACGAGGACGAAGGAGGAGCTTAGGATTTCGCTCTGCACTCCCCGGCTGCTCTCCGCCGTCCTGTCGCTGATTGTGTCGCGATACAGCACCGTGCAACAAAACGCCGTCGCTTCGCTGGTTAACTTGTCTCTGGAGAAGCCCAACAAGGTGAAGATCGTACGGTCAGGATTCGTCCCGTATTTGGTGGATGTATTGAAGGGAGGATCCAGTGAGTCGCAGGAGCACGCCGCCGGCGCGCTCTTCAGCTTGGCGTTGGAGGAAGACAACAAGATTGCGATTGGCGTGCTCGGCGCGTTGCCACCGCTGATGCACGCGCTCGTGAGGGCGGAGAGTGAGCGGACGCGCCACGACTCGGCGTTGACGCTCTATCACTTGACACTGGTGGAGAGCAACCGAGTCAGACTCGTTAAGCAACACAACGCGGTGCCGACTCTGTTGACCTTGGCCAAGTCTCCGGCGTCGGCGGGCCGAGCTCTACTGATTCTGTGCAATCTAGCGAGCTGCAACGAGGGCAGATCCGCCATGCTCGACGCCAACGCGGTGCAGTGCTTGGTGGGGATGCTGAGGAGGCGGGGAGACTTGGACTCCGAGTCCACTCGGGAGAACTGCGTGGCGGCGCTCTACGTGCTGAGTCACGGATCGATGAGATTTCGCGGGCTGGCGAGGGAGGCCAATGCGGTGGAGGTGTTGAGTGAGATCGAGAAGAGTGGAAGCGAGCGGGCGAGAGAGAAGGCGAAGCGGCTGTTGATGGTGATGAGAGGCGGGGAGGATGAGCCGAATTTGGACTCGGTGTTGGACTCGGGTGCAGGAGCTGGACTCGGTCCGACTCGGTACCGAGTTGGGAGGAACTTGCATACAGCCAACTCAACTACGTTT
>Malba_044196
ATGGAGTTTCAGGAAGCTATGTTGAAGCTGATGGTCCACAAATCAAAAGAGAACGAATGGGCTTTCGCCACGCCGGAAAGAGCGGCGGAGATGAGCAGTGCAAGCCCAAGTCCCCGGCAGAAATGGAAGCTTTTTCAGAGGTCGTCGTCGGCAATTCCGTCGAAAACTCCAAAGCCGCAAGCTCCCAAAGAGTTCCTCTGTCCAATCGCCGGCTCTCTGATGGCGGACCCAGTCATCGTCTCCTCCGGCCACACCTTCGAGCGCGCCTGCATCCAGGCCTGCATGTCCCTCAACTTCACGCCCGCTCTCCCGGACTCTCCCCCGCCCGATTTCTCCTCCGTAATCTCCAACCTCGCTCTCAAATCTGCCATTCTCAGTTGGTGCCAGAAGTCCTCGGTCGATCCTCCCAAGCCCCTCGATGTCGCCTCCGCCGAGAAGCTCGTCCGCGCCTCCATTGCTTCCCGGAACGAAACCAACCCCCAAAACGTCGTAGTTTCGGAGAATCAGTTGCTGATCAACGGTGTTAAGGATACCCCTACTGTGAATTTCATTCACGCGGCCACCGACCTGACGCGGCGCTCGAGTCACTTCCCCTCAAGCTCCGATGAATCGGTCACCGCGGCTCCGCCTCTCCCGTTCTCAACTCAGCCGAGTTGCTACTCATCTCCGTCGTCTTCCTTCTCGGAAAACGAAATCCTAACCGTTAACGGCAACAGTAATCCCTCCCGCTCTGTAGAAGAAGACGAAATCTCGATCAAGCTCAGAAGCTGCCACGTGTTCGAAATCGAGGAGGCCCTGGCTTCGCTGAGGAAGATCACGCGGACCAGAGAGGACGCCCGGGCCCGACTCTGCACCCCGCGGTTGCTCTCCGGCCTCCGCCCTCTGATTATATCCAGGTACACCGCCGTTCAGGTGGACTCCGTCGCAGCGTTGGTCAATCTGTCGCTGGAAAAGTCAAACAAGATTAAGATCGTACGGTCAGGAGTCCTCCCTCCTCTGATCGACGTGCTCAAGGCAGGATCCCGTGAGGCGCAGGAACACGCTTCCGGTGCGTTCTTCAGCTTGGCACTTGATGACGACTGCAAGACCGCGATTGGCGCATTGGGAGCGTTGCCGCCTTTGCTGCACTTACTCCGGTCCGAGAGCGAGCGGACTCGGCATGACTCGGCACTCGCATTGTACCACCTCTCACTCGTTCAGAGTAACCGGTCCAAGTTGGTTAAGCTCGGGTCGGTTCCGGTTCTTTTGAGAAGGGTAAAGTCGGGCCACATGACGGGTCGGGTATTGCTCATATTGTGTAATTTGAGTCTCTGTGCGGACGGGCGGGCCGCATTGTTGGATTCGGGTGGGGTGGAGTGTTTGGTGGGTGTGTTAAGGGGAAACGAGTTTGACCGGATGGCGACTCAAGAGAGTTGTGTGGCCACATTGTATGGGCTGAGTTACGGCGGTTTGAGGTTCAAAGGGTTGGCGAAGACGGCGGGCGTGGTGGAGGCGTTGAGAGAGGTGGAGAAAAAGGGAAGCGAACGAGCGAGGGAGAAAGCGAGGAGGATGTTGGAGATGATGAGAGGGAAGGAGAAGGAAGAAGAAGAAGTGGATTGGGAGGAATTGCTCGACTCGGGGTTTGGGAGTAGGACTCGGTGTCAACCTGGTGGTGGGTTAGGCGGGTTGAGTGCCAACTCATCTGAATTT
>Malsi_06g016100
ATGGGCGGTAATGGCAAGCACAGGTGGAAGATCTCCTTCTACCGCTCCAATTCCGGCTCAAAGAATCCCCCAAAGGAGCTCTTATGCCCCATTTCCGGGTCCTTAATATCCGACCCTGTCGTCGTCTCTTCGGGTCAGACCTTCGAGCGCCTCTCCGTCCAACTCTGCCGCGAGCTGGGCTTTTCCCCCAAACTCGAAGACGGGACCCGACCCGATTTCTCCACCGTGATTCCCAATTTTGCCATCAAGTCTACCATCCAGAACTGGTGCGACCGCAACAACGCCCAGCACCCGCAGCCACCCGATTCAATCGCACTCGAGAAGGCCGTACGGGCGCTGATGGAGAAGGATAGGGAAGACCCAGGAATTAGGGTTTCGGAGCGGGAGCTGCTGAGGGGGATGGCGGAGAGGCCGCCGGTTAGGTACATGCACGCGGCGACCGAGTTGGGCTGCCGAGTCGACCATTTCTACTCCAGCTCGTCGGAAGAGTCAGTGGTCATCCCCTCGGCGAGTCCCCCCACTCCTCTTCCCTTCGCGACCCGGCCGTCGTGTTACTCCTCGTCGTCTTCCTCCGAAATCACAGCGGAGCTTCAAACCCTAAATCTTAATTCCTCGTTGCCGGGATGCGAGGAGGAGGAGCAATTGATGACAAAGCTGAGAAGCTCCGAGGTAATTGAGCAGGAGGAGGGGGTAATTTTACTCAGAAAGCTCACGAGGACGAAGGAGGAGCTTAGGATTTCGCTCTGCACTCCCCGGCTGCTCTCCGCCGTCGGATCGCTGGTTGTCTCGCGATACAGCACCGTGCAGCAAAACGCCCTCGCTTCGCTGGTGAACTTGTCTCTGGAGAAGGCCAACAAGGTGAAGATTGTACGGTCAGGATTCGTCCCGCATTTGGTGGATGTATTGAAGGGAGGATCCAGTGAGTCGCAGGAGCACGCCGCTGGCGCGCTCTTCAGCTTGGCGTTGGAGGAAGATAACAAGATGGCGATCGGAGTGCTCGGCGCGTTGCCTCCGCTGATGCACGCGTTCGTAAGGGCGGAGAGTGAGCGGACGCGCAATGACTCGGCGTTGGCGCTCTATCACTTGACGCTGGTGGAGAGCAACCGAGTCAAACTCGTTAAGCAACACAACGCGGTGCAAACTCTGTTGGCCTTGGCTAAGTCCCCGGCGTCAGCGGGCCGAGTTCTGCTGATTCTGTGCAATCTAGCGAGCTGCAACGAGGGGAGGTCCTCCATGCTCGATGCAAACGCGGTGGAGTGTTTGGTGGGGATGCTGAGGAGGCGAACCGAGTTTGATTCCGAGTCGACTCGGGAGAACTGTGTGGCGGCGCTCTATGCGCTGAGTCACGGGTCGATGAGGTTTCGTGGGCTGGCGAGGGAGGCGAAGGCGGTGGAGGTGTTGAGTGAGATCGAGAAGAGCGGGAGCGAGAGGGCGAGGGAGAAGGCCAACCGGCTGTTGATGGTGATGAGAGGGAGAGAGGATGAGCCAAATTGGGACTCGGTGTTGGACTCGGGTTCCGGACCTGGACTCGATCCGACTCGGTACCGAGTTGTGAGGAACTTGCATACCGCCAACTCAACCACGTTT
>Malsi_09g003760
ATGGAGTTTCAGGAAGCTATGTTGAAGCTGATGCTCCACAAATCAAAAGAGAACGATTGGGCTTTCGCCACGCCGGAAAGAGCGGCGGAGATGAGCAGTGCAAGCCCAAGTCCCCGGCGGAAATGGAAGCTTTTTCAGAGGTCGTCGTCGGCAATTCCGTCGAAAACTTCAAAGCCGCAAGCTCCCAAAGAGTTCCTCTGTCCAATCTCCGGCTCTCTGATGGCGGACCCGGTCATCGTCTCCTCCGGCCACACCTTCGAGCGCGCCTGCATCCAGGCCTGCAAGTCCCTCAGCTTCACGCCCGCTCTCCCGGACTCTCCGCCGCCCGATTTCTCCTCCGTAATCTCCAACCTCGCTCTCAAATCTGCCATTCTCAGTTGGTGCCGGAAGTCCTCGGTCGATCCTCCCAAGCCCCTCGATGTCGCCTCCGCCGAGAAGCTCGTCCGCGCCTCCATTGCTTCCCGGAACGAAACCAACCCCCAAAACGTCGTAGGTTCGGAGAATCAGTTGCTGATCAACGGTGTTAAGGATACCCCTACTGTGAATTTCATTCACGCGGCCACCGACTTGACGCGGCGCTCGAGTCACTTCCCCTCAAGCTCCGATGAATCGGTCACCGCGGCTCCGCCTCTCCCGTTCTCAACTCAGCCGAGTTGCTACTCATCTCCGTCGTCTTCCTTCTCGGAAAACGAAATCCTAACCGTAAACGGCAACAGTAATCCCTCCCGCTCTGTAGAAGAAGACGAAATCTCGATCAAGCTCAGAAGCTGCCACGTGTTCGAAATCGAGGAGGCCCTGGCTTCGCTGAGGAAGATCACGCGGACCAGAGAGGACGCCCGGGCCCGACTCTGCACCCCGCGGTTGCTCTCCGGCCTCCGCCCTCTGATTATATCCAGGTACACCGCCGTTCAGGTAGACTCCGTCGCAGCGTTGGTCAATCTATCGCTGGAAAAGTCAAACAAGATTAAGATCGTACGGTCAGGAGTCCTCCCTCCTCTGATCGACGTGCTCAAGGCAGGATCCCGTGAGGCGCAGGAACACGCTTCCGGTGCGTTCTTCAGCTTGGCACTTGATGACGACTGCAAGACCGCGATTGGCGCATTGGGCGCGTTGCCGCCTTTGCTGCACTTACTCCGATCCGAGAGCGAGCGGACTCGGCATGACTCGGCACTCGCATTGTACCACCTCTCACTAGTTCAGAGCAACCGGTCCAAGTTGGTTAGGCTCGGGTCGGTTTCGGTCCTGTTGAGAATGGTAAAGTCGGGCCACATGACGGGTCGGGTATTGCTCATATTGTGTAATTTGAGTTTGTGTGCGGACGGGCGGGCCGCATTGTTGGATTCGGGTGGGGTGGAGTGTTTGGTGATTGTTTTGAGGGGAAACGAGTTTGACTCGAAGGCGACTCAAGAGAGTTGTGTGGCCACATTGTATGGGCTGAGTTACGGCGGTTTGAGGTTCAAAGGGTTGGCGAAGACGGCGGGCGTGGTGGAGGTGTTGAGAGAGGTGGAGAAAAAGGGAAGCGAACGGGCGAGGGAGAAAGCGAGGAGAATGTTGGAGATGATGAGAGGGAAAGAGAAGGAAGAAGAAGAAGTGGATTGGGAGGAATTGCTCGACTCGGGGTTCGGGAGTCGAACTCGGTGTCAACCCGGTGGTGGGTTAGGCGTGTTGAGTGCCAACTCATCTGAATTT
>Malsi_17g003480
ATGAAGCTGATGGTCCACAAATCAAAAGAGAACGAATGGGCTTTCGCGACGCCGGAAAGAGCTGCGGAGATGAGCAGTGCAAGCATGAGTCCCCGGCGGAGATGGAAGCTTTTTCAGAGGTCTTCGTCGGCAATTCCATCGAAAACTTCAAAGCCGCAAGCTCCCAAAGAGTTCGTCTGTCCAATCTCCGGTTCTCTAATGGCGGACCCGGTCATCGTTTCGTCCGGCCACACCTTCGAGCGCGCCTGCGTCCAAGCCTGCAAGTCCCTCAGCTTCACGCCTGTTCTCCCGGACTCTCCGCCGCCAGATTTCTCCTCCGTAATCTCCAACCTCGCCCTCAGGTCCGCCATTCTCAGCTGGTGCCACAAGTCCTCCGTCGATCCTCCCAAGCCCCTCGATTTCGCCTCCGCCGAGAAGATCGTCCGCTCCTCCATTGGTTCCCGGAACGAAACTAAGCCCCAGAACGTCGTAGTTTCGGATAATCAGCTGTTGATCAACCCTACAGTGAATTTCACTCAGGCGGCCACCGAGCAGACTCGACTCCCAACTCACTTCCCCTCGAGCTCCGACGAATCGGTCTCCGCGGCTCCGCCTCTCCCGTTCTCAACTCCACCGAGATGCTACTCCTCCCCGTCGTCTTCATCCTCGGAACTTGAAACTTTAAATCCCAACTGCAACAGCAATCCCTCCCTCTCCGTAGAAGACGAAATCCCGATCAAGCTCAGAAGCTGCCACGTGTTCGAAATCGAGGAGGCCCTGGCCTCGCTCAGGAATATCACGCGGACGAGAGAGGACGCCCGGGCCCGTCTCTGCACCCCGCGGTTGCTCTCCGCCCTCCGCCCTCTGATTACATCCAGGTACACCGCCGTTCAGGTGGACTCCGTCGCAGCGTTGGTCAATCTGTCGCTGGAAAAGTCAAACAAGATTAAGATCGTACGGTCAGGAGTCCTCCCTCCTCTGATCGACGTGCTCAAGGCCGGAACCCCTGAGGCGCAGGAACACGCTTCCAGTGCGCTCTTCAGCTTGGCACTCGACGACGACTGCAAGACCGCCATTGGTGTTTTGGGCGCGTTGCCGCCATTGCTGCACTTACTCCGGTCCGAGAGCGAGCGGACTCGGCATGACTCGGCACTCGCTTTGTACCACCTCTCACTCGTCCAGAGCAACCGGTCCAAGTTGGTTAAGCTCGGCTCGGTTCCGGTTCTTCTGAGAATGTTGAAGTCGGGTCACATGACCGGTCGGGTATTGCTCACATTGTGTAATTTGAGTTTGTGTGCCGACGGGCGGGCCGCATTGTTGGATTCTGGTGGGGTGGAGTGTTTGGTGGGTGTGTTAAGGGGAAACGAGTTTGACTCGAAGGCGACACAAGAGAGTTGTGTGGCCACAATGTATGGGTTGAGCTACGGCGGTTTGAGGTTCAAGGGGCTGGCGAAGAAGGCGGGCGTGGTGGAGGTGTTGAGAGAGGTGGAGAAAAAGGGAAGCGAACGGGCGAGGGAGAAAGCGAGGCGGATGTTGGAGATGATGAGAGGGAAAGAGAAGGAAGAAGAAGATGAAGTGGATTGGGCGGAATTGCTCAACTCGGGGTTTGGGAGCCGAACTCGGTGTCAACCCGGTGGTGGACTGGACGAGTCGAGTGTCAACTCATTGGACTTT
>Malsy_06g016400
ATGGGCGGTAATGGCAAGCACAGGTGGAAGATCTCCTTCTACCGCTCCAATTCCGGCTCAAAGAATCCCCCAAAGGAGCTCTTATGCCCCATTTCCGGGTCCTTAATATCCGACCCTGTCGTCGTCTCTTCGGGTCAGACCTTCGAGCGCCTCTCCGTCCAACTCTGCCGCGAGCTGGGCTTTTCCCCCAAACTCGAAGACGGGACCCGACCCGATTTCTCCACCGTGATTCCCAATTTTGCCATCAAGTCTACCATCCAGAACTGGTGCGACCGCAACAACGCCCAGCACCCGCAGCCACCCGATTCAATCGCACTCGAGAAGGCCGTACGGGCGCTGATGGAGAAGGATAGGGAAGACCCAGGAATTAGGGTTTCGGAGCGGGAGCTGCTGAGGGGGATGGCGGAGAGGCCGCCGGTTAGGTACATGCACGCGGCGACCGAGTTGGGCTGCCGAGTCGACCATTTCTACTCCAGTTCGTCGGAAGAGTCAGTGGTCATCCCCTCGGCGAGTCCCCCCACTCCTCTTCCCTTCGCGACCCGGCCGTCGTGTTACTCCTCGTCGTCTTCCTCCGAAATCACAGCGGAGCTTCAAACCCTAAATCTTAATTCCTCGTTGCCGGGATGCGAGGAGGAGGAGCAATTGATGACAAAGCTGAGAAGCTCCGAGGTAATTGAGCAGGAGGAGGGGGTAATTTTACTCAGAAAGCTCACGAGGACGAAGGAGGAGCTTAGGATTTCGCTCTGCACTCCCCGGCTGCTCTCCGCCGTCGGATCGCTGGTTGTCTCGCGATACAGCACCGTGCAGCAAAACGCCCTCGCTTCGCTGGTGAACTTGTCTCTGGAGAAGGCCAACAAGGTGAAGATTGTACGGTCAGGATTCGTCCCGCATTTGGTGGATGTATTGAAGGGAGGATCCAGTGAGTCGCAGGAGCACGCCGCTGGCGCGCTCTTCAGCTTGGCGTTGGAGGAAGATAACAAGATGGCGATCGGAGTGCTCGGCGCGTTGCCTCCGCTGATGCACGCGTTCGTAAGGGCGGAGAGTGAGCGGACGCGCAATGACTCGGCGTTGGCGCTCTATCACTTGACGCTGGTGGAGAGCAACCGAGTCAAACTCGTTAAGCAACACAACGCGGTGCAAACTCTGTTGGCCTTGGCTAAGTCTCCGGCGTCAGCGGGCCGAGTTCTGCTGATTCTGTGCAATCTAGCGAGCTGCAACGAGGGGAGGTCCTCCATGCTCGACGCCAACGCGGTGGAGTGTTTGGTGGGGATGCTGAGGAGGCGAACCGAGTTTGATTCCGAGTCGACTCGGGAGAACTGTGTGGCGGCGCTCTATGCGCTGAGTCACGGGTCGATGAGGTTTCGTGGGCTGGCGAGGGAGGCGAAGGCGGTGGAGGTGTTGAGTGAGATCGAGAAGAGCGGGAGCGAGAGGGCGAGGGAGAAGGCCAACCGGCTGTTGATGGTGATGAGAGGGAGAGAGGATGAGCCAAATTGGGACTCGGTGTTGGACTCGGGTTCCGGACCTGGACTCGATCCGACTCGCTCTGGACTACTTAGGCCATCTCCAACCAATGGCTGGCCAGAGGGCTCGTTT
>Malsy_09g003150
ATGGAGTTTCAGGAAGCTATGTTGAAGCTGATGGTCCATAAATCAAAAGAGAACGAATGGGCTTTCGCCACGCCGGAAAGAGCGGCGGAGATGAGCAGTGCAAGCCCAAGTCCCCGGCGGAAATGGAAGCTTTTTCAGAGGTCGTCGTCGGCAATTCCGTCGAAAACTTCAAAGCCGCAAGCTCCCAAAGAGTTCCTCTGTCCAATCTCCGGCTCTCTGATGGCGGACCCGGTCATCGTCTCCTCCGGCCACACCTTCGAGCGCGCCTGCATCCAGGCCTGCAAGTCCCTCAGCTTCACTTCCGCTCTCCCGGACTCTCCGCCGCCCGATTTCTCCTCCGTAATCTCCAACCTCGCTCTCAAATCTGCCATTCTCAGTTGGTGCCGGAAGTCCTCGGTCGATCCTCCCAAGCCCCTCGATGTCGCCTCCGCCGAGAAGCTCGTCCGCGCCTCCATTGCTTCCCGGAACGAAACCAACCCCCAAAACGTCGTAGTTTCGGAGAATCAGTTGCTGATCAACGGTGTTAAGGATACCCCTACTGTGAATTTCATTCACGCGGCCACCGACCTGACGCGGCGCTCGAGTCACTTCCCCTCAAGCTCCGATGAATCGGTCACCGCGGCTCCGCCTCTCCCGTTCTCAACTCAGCCGAGTTGCTACTCATCTCCGTCGTCTTCCTTCTCCGAAAACGAAATCCTAACCGTTAACGGCAACAGTAATCCGTCCCGCTCTGTAGAAGAAGACGAAATCTCGATCAAGCTCAGAAGCTGCCACGTGTTCGAAATCGAGGAGGCCCTGGCTTCGCTGAGGAAGATCACGCGGACCAGAGAGGACGCCCGGGCCCGACTCTGCACCCCGCGGTTGCTCTCCGGCCTCCGCCCTCTGATTATATCCAGGTACACAGCCGTTCAGGTGGACTCCGTCGCAGCGTTGGTCAATCTATCGCTGGAAAAGTCAAACAAGATTAAGATCGTACGGTCAGGAGTCCTCCCTCCTCTGATCGACGTGCTCAAGGCAGGATCCCGTGAGGCGCAGGAACACGCTTCCGGTGCGTTCTTCAGCTTGGCACTTGATGACGACTGCAAGACCGCGATTGGCGCATTGGGCGCTTTGCCGCCTTTGCTGCACTTACTCCGGTCCGAGAGCGAGCGGACTCGGCATGACTCGGCACTCGCATTGTACCACCTCTCACTAGTTCAGAGCAACCGGTCCAAGTTGGTTAAGCTCGGGTCGGTTCCGGTCCTGTTGAGAATGGTAAAGTCTGGCCACATGACGGGTCGGGTATTGCTCATATTGTGTAATTTGAGTTTGTGTGCGGACGGGCGGGCCGCATTGTTGGATTCGGGTGGGGTGGAGTGTTTGGTGAGTGTGTTAAGGGGAAACGAGTTTGACTCGAAGGCGACTCAAGAGAGTTGTGTGGCCACATTGTATGGGCTGAGTTACGGCGGTTTGAGGTTCAAAGGGTTGGCGAAGACGGCGGGCGTGGTGGGGGTGTTGAGAGAGGTGGAGAAAAAGGGAAGCGAACGGGCGAGGGAGAAAGCGAGGAGAATGTTGGAGATGATGAGAGGGAAAGAGAAGGAAGAAGAAGAAGTGGATTGGGAGGAATTGCTCGACTCGGGGTTTGGGAGTCGAACTCGGTGTCAAACCGGTGGTGGGTTAGGCGGGTTGAGTGCCAACTCATCTGAATTT
>Malsy_14g017830
ATGGGCGGTAATGGCAAGCACAGGTGGAAGATCACCTTCTACCGCTCCAATTCCAGCTCCAAGAATCCCCCGAAGGAGCTGTTGTGCCCCATTTCCAGGTCCTTAATGTCCGACCCTGTCGTCGTCTCTTCGGGTCAGACCTTCGAGCGCCTCTCCGTCCAACTATGCCGCGAATTGAGCTTCTCCCCCAAGCTCGAAGACGGGACCCGACCCGATTTCTCCACCATGATTCCCAATTTAGCCATCAAGTCCACCATCCGGAACTGGTGCGACCACAACAACGCCCAGTACCCGCAGGCACCCGATTCAATCTCCCTCGATAAGGCCATACGGGCGGTGATGGAGGAGGATAGGGAAGACCCTGGAATTAGAGTTTCGGAGCGGGAGCTGCTGAGGGGGATGGCGGAGAAACCGCCGGTTAGATTCTTGCACGCGGCGACCGAGTTGGGCCGCCGAGTCGACCATTTCTACTCGAGCTCGTCGGAGGAGTCAGTGGTCATTCCGTCGGTGAGTCCACCTATTCCTCTCCCGTTCGCGACTCGGCCGTCGTGTTATTCCTCGGCGTCTTCTTCCGAAATCACCGCCGAGCTCGAAACATTAAACCCTAATTCCTCGTCTCCGGAATGCAAGGAGGAAGATCAATTGATGACGAAGCTGAGAAGCCCCGAGGTAATCGACCAGGAGGAAGGAGTAATTTTACTCCGGAAGCTCACGAGGACGAAGGAGGAGCTTAGGATTTCGCTCTGCACTCCCCGGCTGCTCTCCGCCGTCCTGTCGCTGATTGTGTCGCGATACAGCACCGTGCAACAAAACGCCGTCGCTTCGCTGGTTAACTTGTCTCTGGAGAAGCCCAACAAGGTGAAGATCGTACGGTCAGGATTCGTCCCGTATTTAGTGGATGTATTGAAGGGAGGATCCAGTGAGTCGCAGGAGCACGCCGCCGGCGCGCTCTTCAGCTTGGCGTTGGAGGAAGACAACAAGATTGCGATCGGCGTGCTCGGCGCGTTGCCACCGCTGATGCACGCGCTCGTGAGGGCGGAGAGTGAGCGGACGCGCCACGACTCGGCGTTGACGCTCTATCACTTGACACTGGTGGAGAGCAACCGAGTCAGACTCGTTAAGCAACACAACGCGGTGCCGACTCTGTTGACCTTGGCCAAGTCTCCGGCGTCGGCGGGCCGAGCTCTACTGATTCTGTGCAATCTAGCGAGCTGCAACGAGGGCAGATCCGCCATGCTCGACGCCAACGCGGTGCAGTGCTTGGTGGGGATGCTGAGGAGGCGGGGAGACTTGGACTCCGAGTCCACTCGGGAGAACTGCGTGGCGGCGCTCTACGTGCTGAGTCACGGGTCGATGAGATTTCGCGGGCTGGCGAGGGAGGCCAATGCGGTGGAGGTGTTGAGTGAGATCGAGAAGAGTGGAAGCGAGCGGGCGAGAGAGAAGGCGAAGCGGCTGTTGATGGTGATGAGAGGGGGGGAGGATGAGTCGAATTTGGACTCGGTGTTGGACTCGGGTGCAGGAGCCGGACTCGGTCCGACTCGGTACCGAAAATCGGTCACAAAGAACGACAGACGCAGCAAAATATGCGTCGACGATGACCACAACAGTCATCATCGAACAACGAAGCCGTGTAAAGTTATTACAAAAGCGAGACCACGCGAAGTGATTGCTGAAAAAGACAGAACACCATTCTCAATGTCAAAGTGCGACCATAACACTCGATGGGCGAGACGACAAAACTACACCATCCGAGTTGTTGAAAAAGACGAAACACCAATCTCAATGCCAAAGTACGACCATAACACTCGATGGGCGAGACGACAAAACTACACCGAGAAGGGAAACACTGGTCGGCTCATTCTAGTGGAGGACGCTCTGACCAAATCAATCTGCACTATCGCCATTCGCCACTCTAGTTGGATCCGGAGCATTCGCGCT
>Malsy_17g003400
ATGAAGCTGATGGTCCACAAATCAAAAGAGAACGAATGGGCTTTCGCGACGCCGGAAAGAGCTGCGGAGATGAGCAGTGCAAGCATGAGTCCCCGGCGGAGATGGAAGCTTTTTCAGAGGTCGTCGTCGGCAATTCCGTCGAAAACTTCAAAGCCGCAAGCTCCCAAAGAGTTCGTCTGTCCAATCTCCGGTTCTCTAATGGCGGACCCGGTCATCGTTTCGTCCGGCCACACCTTCGAGCGCGCCTGCGTCCAAGCCTGCAAGTCCCTCAGCTTCACGCCTGTTCTCCCGGACTCTCCGCCGCCAGATTTCTCCTCCGTAATCTCCAACCTCGCCCTCAGGTCCGCCATTCTCAGCTGGTGCCACAAGTCCTCCGTCGATCCTCCCAAGCCCCTCGATTTCGCCTCCGCCGAGAAGATCGTCCGCGCCTCCATTGGTTCCCGGAACGAAACTAAGCCCCAGAACGTCGTAGTTTCGGATAATCAGCTGTTGATCAACCCTACAGTGAATTTCACTCAGGCGGCCACCGAGCAGACTCGACTCCCAACTCACTTCCCCTCGAGCTCCGACGAATCGGTCTCCGCGGCTCCGCCTCTCCCGTTCTCAACTCCACCGAGATGCTACTCCTCCCCGTCGTCTTCATCCTCGGAACTTGAAACTTTAAATCCCAACTGCAACAGCAATCCCTCCCTCTCCGTAGAAGACGAAATCCCGATCAAGCTCAGAAGCTGCCACGTGTTCGAAATCGAGGAGGCCCTGGCCTCGCTCAGGAATATCACGCGGACGAGAGAGGACGCCCGGGCCCGTCTCTGCACCCCGCGGTTGCTCTCCGCCCTCCGCCCTCTGATTACATCCAGGTACACCGCCGTTCAGGTGGACTCCGTCGCAGCGTTGGTCAATCTGTCGCTGGAAAAGTCAAACAAGATTAAGATCGTACGGTCAGGAGTCCTCCCTCCTCTGATCGACGTGCTCAAGGCCGGAACCCCTGAGGCGCAGGAACACGCTTCCAGTGCGCTCTTCAGCTTGGCACTCGACGACGACTGCAAGACCGCCATTGGTGTTTTGGGCGCGTTGCCGCCATTGCTGCACTTACTCCGGTCCGAGAGCGAGCGGACTCGGCATGACTCGGCACTCGCTTTGTACCACCTCTCACTCGTCCAGAGCAACCGGTCCAAGTTGGTTAAGCTCGGCTCGGTTCCGGTTCTTCTGAGAATGTTGAAGTCGGGTCACATGACCGGTCGGGTATTGCTCACATTGTGTAATTTGAGTTTGTGTGCCGACGGGCGGGCCGCATTGTTGGATTCTGGTGGGGTGGAGTGTTTGGTGGGCGTGTTAAGGGGAAACGAGTTTGACTCGAAGGCGACACAAGAGAGTTGTGTGGCCACAATGTATGGGTTGAGCTACGGCGGTTTGAGGTTCAAGGGGCTGGCGAAGAAGGCGGGCGTGGTGGAGGTGTTGAGAGAGGTGGAGAAAAAGGGAAGCGAACGGGCGAGGGAGAAAGCGAGGCGGATGTTGGAGATGATGAGAGGGAAAGAGAAGGAAGAAGAAGATGAAGTGGATTGGGCTGAATTGCTCAACTCGGGGTTTGGGAGCCGAACTCGGTGTCAACCCGGTGGTGGACTGGACGAGTCGAGTGTCAACTCATTGGACTTT
>Maldo_GDDH_06G1180900
ATGGGCGGTAATGGCAAGCACAGGTGGAAGATCTCCTTCTACCGCTCCAATTCCGGCTCAAAGAATCCCCCAAAGGAGCTCTTATGCCCCATTTCCGGGTCCTTAATATCCGACCCTGTCGTCGTCTCTTCGGGTCAGACCTTCGAGCGCCTCTCCGTCCAACTCTGCCGCGAGCTGGGCTTTTCCCCCAAACTCGAAGACGGGACCCGACCCGATTTCTCCACCGTGATTCCCAATTTTGCCATCAAGTCTACCATCCAGAACTGGTGCGACCGCAACAACGCCCAACACCCGCAGCCACCCGATTCAATCGCACTCGAGAAGGCCGTACGGGCGCTGATGGAGAAGGATAGGGAAGACCCAGGAATTAGGGTTTCGGAGCGGGAGCTGCTGAGGGGGATGGCGGAGAGGCCGCCGGTTAGGTACATGCACGCGGCGACCGAGTTGGGCTGCCGAGTCGACCATTTCTACTCCAGTTCGTCGGAAGAGTCAGTGGTCATCCCCTCGGCGAGTCCCCCCACTCCTCTTCCCTTCGCGACCCGGCCGTCGTGTTACTCCTCGTCGTCTTCCTCCGAAATCACAGCGGAGCTTCAAACCCTAAATCTTAATTCCTCGTTGCCGGGATGCGAGGAGGAGGAGCAATTGATGACAAAGCTGAGAAGCTCCGAGGTAATTGAGCAGGAGGAGGGGGTAATTTTACTCAGAAAGCTCACGAGGACGAAAGAGGAGCTTAGGATTTCGCTCTGCACTCCCCGGCTGCTCTCCGCCGTCGGATCGCTGGTTGTCTCGCGATACAGCACCGTGCAGCAAAACGCCCTCGCTTCGCTGGTGAACTTGTCTCTGGAGAAGGCCAACAAGGTGAAGATTGTACGGTCAGGATTCGTCCCGCATTTGGTGGATGTATTGAAGGGAGGATCCAGTGAGTCGCAGGAGCACGCCGCTGGCGCGCTCTTCAGCTTGGCGTTGGAGGAAGATAACAAGATGGCGATCGGAGTGCTCGGCGCGTTGCCTCCGCTGATGCACGCGTTCGTAAGGGCGGAGAGTGAGCGGACGCGCAATGACTCGGCGTTGGCGCTCTATCACTTGACGCTGGTGGAGAGCAACCGAGTCAAACTCGTTAAGCAACACAACGCGGTGCAAACTCTGTTGGCCTTGGCTAAGTCCCCGGCGTCAGCGGGCCGAGTTCTGCTGATTCTGTGCAATCTAGCGAGCTGCAACGAGGGGAGGTCCTCCATGCTCGACGCCAACGCGGTGGAGTGTTTGGTGGGGATGCTGAGGAGGCGAACCGAGTTTGATTCCGAGTCGACTCGGGAGAACTGTGTGGCGGCGCTCTATGCGCTGAGTCACGGGTCGATGAGGTTTCGTGGGCTGGCGAGGGAGGCGAAGGCGGTGGAGGTGTTGAGTGAGATCGAGAAGAGCGGGAGCGAGAGGGCGAGGGAGAAGGCCAACCGGCTGTTGATGGTGATGAGAGGGAGAGAGGATGAGCCAAATTGGGACTCGGTGTTGGACTCGGGTTCCGGACCTGGACTCGATCCGACTCGGTACCGAGTTGTGAGGAACTTGCATACCGCCAACTCAACCACGTTT
>Maldo_GDDH_09G1039200
ATGGAGTTTCAGGAAGCTATGTTGAAGCTGATGGTCCATAAATCAAAAGAGAACGAATGGGCTTTCGCCACGCCGGAAAGAGCGGCGGAGATGAGCAGTGCAAGCCCAAGTCCCCGGCGGAAATGGAAGCTTTTTCAGAGGTCGTCGTCGGCAATTCCGTCGAAAACTTCAAAGCCGCAAGCTCCCAAAGAGTTCCTCTGTCCAATCTCCGGCTCTCTGATGGCGGACCCGGTCATCGTCTCCTCCGGCCACACCTTCGAGCGCGCCTGCATCCAGGCCTGCAAGTCCCTCAGCTTCACTTCCGCTCTCCCGGACTCTCCGCCGCCCGATTTCTCCTCCGTAATCTCCAACCTCGCTCTCAAATCTGCCATTCTCAGTTGGTGCCGGAAGTCCTCGGTCGATCCTCCCAAGCCCCTCGATGTCGCCTCCGCCGAGAAGCTCGTCCGCGCCTCCATTGCTTCCCGGAACGAAACCAACCCCCAAAACGTCGTAGTTTCGGAGAATCAGTTGCTGATCAACGGTGTTAAGGATACCCCTACTGTGAATTTCATTCACGCGGCCACCGACCTGACGCGGCGCTCGAGTCACTTCCCCTCAAGCTCCGATGAATCGGTCACCGCGGCTCCGCCTCTCCCGTTCTCAACTCAGCCGAGTTGCTACTCATCTCCGTCGTCTTCCTTCTCCGAAAACGAAATCCTAACCGTTAACGGCAACAGTAATCCGTCCCGCTCTGTAGAAGAAGACGAAATCTCGATCAAGCTCAGAAGCTGCCACGTGTTCGAAATCGAGGAGGCCCTGGCTTCGCTGAGGAAGATCACGCGGACCAGAGAGGACGCCCGGGCCCGACTCTGCACCCCGCGGTTGCTCTCCGGCCTCCGCCCTCTGATTATATCCAGGTACACAGCCGTTCAGGTGGACTCCGTCGCAGCGTTGGTCAATCTATCGCTGGAAAAGTCAAACAAGATTAAGATCGTACGGTCAGGAGTCCTCCCTCCTCTGATCGACGTGCTCAAGGCAGGATCCCGTGAGGCGCAGGAACACGCTTCCGGTGCGTTCTTCAGCTTGGCACTTGATGACGACTGCAAGACCGCGATTGGCGCATTGGGCGCTTTGCCGCCTTTGCTGCACTTACTCCGGTCCGAGAGCGAGCGGACTCGGCATGACTCGGCACTCGCATTGTACCACCTCTCACTAGTTCAGAGCAACCGGTCCAAGTTGGTTAAGCTCGGGTCGGTTCCGGTCCTGTTGAGAATGGTAAAGTCTGGCCACATGACGGGTCGGGTATTGCTCATATTGTGTAATTTGAGTTTGTGTGCGGACGGGCGGGCCGCATTGTTGGATTCGGGTGGGGTGGAGTGTTTGGTGAGTGTGTTAAGGGGAAACGAGTTTGACTCGAAGGCGACTCAAGAGAGTTGTGTGGCCACATTGTATGGGCTGAGTTACGGCGGTTTGAGGTTCAAAGGGTTGGCGAAGACGGCGGGCGTGGTGGGGGTGTTGAGAGAGGTGGAGAAAAAGGGAAGCGAACGGGCGAGGGAGAAAGCGAGGAGAATGTTGGAGATGATGAGAGGGAAAGAGAAGGAAGAAGAAGAAGTGGATTGGGAGGAATTGCTCGACTCGGGGTTTGGGAGTCGAACTCGGTGTCAAACCGGTGGTGGGTTAGGCGGGTTGAGTGCCAACTCATCTGAATTT
>Maldo_GDDH_13G1198500
ATGGAGAAGGATAGGGAATACCCGAGAATTAGGGTTTCAGAGCGGGAGCTGTTGAGGGGGATAATGGAGAGGCCGCTGGTTAGGTTCATGCACACGAGGACCGAGTTGGGTCGCCGAGTCGACCATTTCTACTCCAGTTTGTTGGAAGAATCAGTGGTCATCCCCTCGACGAGTCATCCTACTCCTCTTCCCTTCGCGACCAGGCCGTCGTGTTACTCTTCGTCGTCTTCTTCCGAAATCACAGCCGAGCTTCAAACCCTAAATCTTAATTCCTCGTTGCCGGGATGCGAGGATGAGGAGCAATTGATGACAAAGCTAAGAAACTCCGAGGTAATCGAGCAGGATGAGGGGGTAATTTTACTCAGAAAACTCACGAGGACGAAGGAGAAGCTTAGGATTTCGCTCTGTACTCCTTGGCTGCTCTCCGCCATTGGATCGCAGGTTGTCTCGCGATACAGCACCGTGCAGCAAAACGCCCTCGCTTCGCTAGTGAACTTATCTCTGGAGAAGCCCAACAAGGTGAAGATCGTAAGGTCA
>Maldo_GDDH_14G1186000
ATGGGCGGTAATGGCAAGCACAGGTGGAAGATCACCTTCTACCGCTCCAATTCCAGCTCCAAGAATCCCCCGAAGGAGCTGTTGTGCCCCATTTCCGGGTCCTTAATGTCCGACCCTGTCGTCGTCTCTTCGGGTCAGACCTTCGAGCGCCTCTCCGTCCAACTATGCCGCGAATTGAGCTTCTCTCCCAAGCTCGAAGACGGGACCCGACCCGATTTCTCCACCATGATTCCCAATTTAGCCATCAAGTCCACCATCCGGAACTGGTGCGACCACAACAACGCCCAGTACCCGCAGGCACCCGATTCAATCTCCCTCGATAAGGCCATACGGGCGGTGATGGAGGAGGATAGGGAAGACCCTGGAATTAGAGTTTCGGAGCGGGAGCTGCTGAGGGGGATGGCGGAGAAACCGCCGGTTAGGTTCTTGCACGCGGCGACCGAGTTGGGCCGCCGAGTCGACCATTTCTACTCGAGCTCGTCGGAGGAGTCAGTGGTCATCCCGTCGGCGAGTCCACCTATTCCTCTCCCGTTCGCGACTCGGCCGTCGTGTTATTCCTCGGCGTCTTCTTCCGAAATCACCGCCGAGCTCGAAACATTAAACCCTAATTCCTCGTCTCCGGAATGCAAGGAGGAAGATCAATTGATGACGAAGCTGAGAAGCCCCGAGGTAATCGACCAGGAGGAAGGAGTAATTTTACTCCGGAAGCTCACGAGGACGAAGGAGGAGCTTAGGATTTCGCTCTGCACTCCCCGGCTACTCTCCGCCGTCCTGTCGCTGATTGTGTCGCGATACAGCACCGTGCAACAAAACGCCGTCGCTTCGCTGGTTAACTTGTCTCTGGAGAAGCCCAACAAGGTGAAGATCGTACGGTCAGGATTCGTCCCGTATTTGGTGGATGTATTGAAGGGAGGATCCAGTGAGTCGCAGGAGCACGCCGCCGGCGCGCTCTTCAGCTTGGCGTTGGAGGAAGACAACAAGATTGCGATTGGCGTGCTCGGCGCGTTGCCACCGCTGATGCACGCGCTCGTGAGGGCGGAGAGTGAGCGGACGCGCCACGACTCGGCGTTGACGCTCTATCACTTGACACTGGTGGAGAGCAACCGAGTCAGACTCGTTAAGCAACACAACGCGGTGCCGACTCTGTTGACCTTGGCCAAGTCTCCGGCGTCGGCGGGCCGAGCTCTACTGATTCTGTGCAATCTAGCGAGCTGCAACGAGGGCAGATCCGCCATGCTCGATGCCAACGCGGTGCAGTGCTTGGTGGGGATGCTGAGGAGGCGGGGAGACTTGGACTCCGAGTCCACTCGGGAGAACTGCGTGGCGGCGCTCTACGTGCTGAGTCACGGATCGATGAGATTTCGCGGGCTGGCGAGGGAGGCCAATGCGGTGGAGGTGTTGAGTGAGATCGAGAAGATTGGAAGCGAGCGGGCGAGAGAGAAGGCGAAGCGGCTGTTGATGGTGATGAGAGGGGGGGAGGATGAGCCGAATTTGGACTCCGTGTTGGACTCGGGTGCAGGAGCTGGACTCGGTCCGACTCGGTACCGAGTTGGGAGGAACTTGCATACAGCCAACTCAACTACGTTT
>Maldo_GDDH_17G1040200
ATGAAGCTGATGGTCCACAAATCAAAAGAGAACGAATGGGCTTTCGCGACGCCGGAAAGAGCTGCGGAGATGAGCAGTGCAAGCATGAGTCCCCGGCGGAGATGGAAGCTTTTTCAGAGGTCGTCGTCGGCAATTCCGTCGAAAACTTCAAAGCCGCAAGCTCCCAAAGAGTTCGTCTGTCCAATCTCCGGTTCTCTAATGGCGGACCCGGTCATCGTTTCGTCCGGCCACACCTTCGAGCGCGCCTGCGTCCAAGCCTGCAAGTCCCTCAGCTTCACGCCTGTTCTTCCGGACTCTCCGCCGCCAGATTTCTCCTCCGTAATCTCCAACCTCGCCCTCAGGTCCGCCATTCTCAGCTGGTGCCACAAGTCCTCCGTCGATCCTCCCAAGCCCCTCGATTTCGCCTCCGCCGAGAAGATCGTCCGCGCCTCCATTGGTTCCCGGAACGAAACTAAGCCCCAGAACGTCGTAGTTTCGGATAATCAGCTGTTGATCAACCCTACAGTGAATTTCACTCAGGCGGCCACCGAGCAGACTCGACTCCCAACTCACTTCCCCTCGAGCTCCGACGAATCGGTCTCCGCGGCTCCGCCTCTCCCGTTCTCAACTCCACCGAGATGCTACTCCTCCCCGTCGTCTTCATCCTCGGAACTTGAAACTTTAAATCCCAACTGCAACAGCAATCCCTCCCTCTCCGTAGAAGACGAAATCCCGATCAAGCTCAGAAGCTGCCACGTGTTCGAAATCGAGGAGGCCCTGGCCTCGCTCAGGAATATCACGCGGACGAGAGAGGACGCCCGGGCCCGTCTCTGCACCCCGCGGTTGCTCTCCGCCCTCCGCCCTCTGATTACATCCAGGTACACCGCCGTTCAGGTGGACTCCGTCGCAGCGTTGGTCAATCTGTCGCTGGAAAAGTCAAACAAGATTAAGATCGTACGGTCAGGAGTCCTCCCTCCTCTGATCGACGTGCTCAAGGCCGGAACCCCTGAGGCGCAGGAACACGCTTCCAGTGCGCTCTTCAGCTTGGCACTCGACGACGACTGCAAGACCGCCATTGGTGTTTTGGGCGCGTTGCCGCCATTGCTGCACTTACTCCGGTCCGAGAGCGAGCGGACTCGGCATGACTCGGCACTCGCTTTGTACCACCTCTCACTCGTCCAGAGCAACCGGTCCAAGTTGGTTAAGCTCGGCTCGGTTCCGGTTCTTCTGAGAATGTTGAAGTCGGGTCACATGACCGGTCGGGTATTGCTCACATTGTGTAATTTGAGTTTGTGTGCCGACGGGCGGGCCGCATTGTTGGATTCTGGTGGGGTGGAGTGTTTGGTGGGCGTGTTAAGGGGAAACGAGTTTGACTCGAAGGCGACACAAGAGAGTTGTGTGGCCACAATGTATGGGTTGAGCTACGGCGGTTTGAGGTTCAAGGGGCTGGCGAAGAAGGCGGGCGTGGTGGAGGTGTTGAGAGAGGTGGAGAAAAAGGGAAGCGAACGGGCGAGGGAGAAAGCGAGGCGGATGTTGGAGATGATGAGAGGGAAAGAGAAGGAAGAAGAAGATGAAGTGGATTGGGCGGAATTGCTCAACTCGGGGTTTGGGAGCCGAACTCGGTGTCAACCCGGTGGTGGACTGGACGAGTCGAGTGTCAACTCATTGGACTTT
>Maldo_Gala_06g016550
ATGGCACACAGCAGCAATAGCTTGGATTTTTGTTCAAAGTTTCAACACAATAACCAAACAGCAATCATGATGCTCTCCTCCAAGCCCTTCCCTCTGACTCTCTACCACCATCATTACCCCCTCACCCCCACCTTTATTATCGTCATCATCACCACCACCACCACCATCCACCAACCCCACCACCACCATCATCTCCAACACTACTCAGCACCTGCAGGAAACCTACTTCTACTTCTGCTACTACTGCTGCCAAAACAACAAGCAGCGGCTGATCAAGATCAACAGCAAGAAGAGGAGGACGAGGAGGAGGGGGAGAGAGCTGGCATAGGCCTTCACTACTCTGGTTTGACATGGTTTGGTAGGCTAAAAAATCTGCCGATTTACAGTAAACGTAAGTGGAAGATCTCCTTCTACCGCTCCAATTCCGGCTCAAAGAATCCCCCAAAGGAGCTCTTATGCCCCATTTCCGGGTCCTTAATATCCGACCCTGTCGTCGTCTCTTCGGGTCAGACCTTCGAGCGCCTCTCCGTCCAACTCTGCCGCGAGCTGGGCTTTTCCCCCAAACTCGAAGACGGGACCCGACCCGATTTCTCCACCGTGATTCCCAATTTTGCCATCAAGTCTACCATCCAGAACTGGTGCGACCGCAACAACGCCCAGCACCCGCAGCCACCCGATTCAATCGCACTCGAGAAGGCCGTACGGGCGCTGATGGAGAAGGATAGGGAAGACCCAGGAATTAGGGTTTCGGAGCGGGAGCTGCTGAGGGGGATGGCGGAGAGGCCGCCGGTTAGGTACATGCACGCGGCGACCGAGTTGGGCTGCCGAGTCGACCATTTCTACTCCAGTTCGTCGGAAGAGTCAGTGGTCATCCCCTCGGCGAGTCCCCCCACTCCTCTTCCCTTCGCGACCCGGCCGTCGTGTTACTCCTCGTCGTCTTCCTCCGAAATCACAGCGGAGCTTCAAACCCTAAATCTTAATTCCTCGTTGCCGGGATGCGAGGAGGAGGAGCAATTGATGACAAAGCTGAGAAGCTCCGAGGTAATTGAGCAGGAGGAGGGGGTAATTTTACTCAGAAAGCTCACGAGGACGAAAGAGGAGCTTAGGATTTCGCTCTGCACTCCCCGGCTGCTCTCCGCCGTCGGATCGCTGGTTGTCTCGCGATACAGCACCGTGCAGCAAAACGCCCTCGCTTCGCTGGTGAACTTGTCTCTGGAGAAGGCCAACAAGGTGAAGATTGTACGGTCAGGATTCGTCCCGCATTTGGTGGATGTATTGAAGGGAGGATCCAGTGAGTCGCAGGAGCACGCCGCTGGCGCGCTCTTCAGCTTGGCGTTGGAGGAAGATAACAAGATGGCGATCGGAGTGCTCGGCGCGTTGCCTCCGCTGATGCACGCGTTCGTAAGGGCGGAGAGTGAGCGGACGCGCAATGACTCGGCGTTGGCGCTCTATCACTTGACGCTGGTGGAGAGCAACCGAGTCAAACTCGTTAAGCAACACAACGCGGTGCAAACTCTGTTGGCCTTGGCTAAGTCCCCGGCGTCAGCGGGCCGAGTTCTGCTGATTCTGTGCAATCTAGCGAGCTGCAACGAGGGGAGGTCCTCCATGCTCGACGCCAACGCGGTGGAGTGTTTGGTGGGGATGCTGAGGAGGCGAACCGAGTTTGATTCCGAGTCGACTCGGGAGAACTGTGTGGCGGCGCTCTATGCGCTGAGTCACGGGTCGATGAGGTTTCGTGGGCTGGCGAGGGAGGCGAAGGCGGTGGAGGTGTTGAGTGAGATCGAGAAGAGCGGGAGCGAGAGGGCGAGGGAGAAGGCCAACCGGCTGTTGATGGTGATGAGAGGGAGAGAGGATGAGCCAAATTGGGACTCGGTGTTGGACTCGGGTTCCGGACCTGGACTCGATCCGACTCGGTACCGAGTTGTGAGGAACTTGCATACCGCCAACTCAACCACGTTT
>Maldo_Gala_09g003210
ATGGAGTTTCAGGAAGCTATGTTGAAGCTGATGGTCCATAAATCAAAAGAGAACGAATGGGCTTTCGCCACGCCGGAAAGAGCGGCGGAGATGAGCAGTGCAAGCCCAAGTCCCCGGCGGAAATGGAAGCTTTTTCAGAGGTCGTCGTCGGCAATTCCGTCGAAAACTTCAAAGCCGCAAGCTCCCAAAGAGTTCCTCTGTCCAATCTCCGGCTCTCTGATGGCGGACCCGGTCATCGTCTCCTCCGGCCACACCTTCGAGCGCGCCTGCATCCAGGCCTGCAAGTCCCTCAGCTTCACTTCCGCTCTCCCGGACTCTCCGCCGCCCGATTTCTCCTCCGTAATCTCCAACCTCGCTCTCAAATCTGCCATTCTCAGTTGGTGCCGGAAGTCCTCGGTCGATCCTCCCAAGCCCCTCGATGTCGCCTCCGCCGAGAAGCTCGTCCGCGCCTCCATTGCTTCCCGGAACGAAACCAACCCCCAAAACGTCGTAGTTTCGGAGAATCAGTTGCTGATCAACGGTGTTAAGGATACCCCTACTGTGAATTTCATTCACGCGGCCACCGACCTGACGCGGCGCTCGAGTCACTTCCCCTCAAGCTCCGATGAATCGGTCACCGCGGCTCCGCCTCTCCCGTTCTCAACTCAGCCGAGTTGCTACTCATCTCCGTCGTCTTCCTTCTCCGAAAACGAAATCCTAACCGTTAACGGCAACAGTAATCCGTCCCGCTCTGTAGAAGAAGACGAAATCTCGATCAAGCTCAGAAGCTGCCACGTGTTCGAAATCGAGGAGGCCCTGGCTTCGCTGAGGAAGATCACGCGGACCAGAGAGGACGCCCGGGCCCGACTCTGCACCCCGCGGTTGCTCTCCGGCCTCCGCCCTCTGATTATATCCAGGTACACAGCCGTTCAGGTGGACTCCGTCGCAGCGTTGGTCAATCTATCGCTGGAAAAGTCAAACAAGATTAAGATCGTACGGTCAGGAGTCCTCCCTCCTCTGATCGACGTGCTCAAGGCAGGATCCCGTGAGGCGCAGGAACACGCTTCCGGTGCGTTCTTCAGCTTGGCACTTGATGACGACTGCAAGACCGCGATTGGCGCATTGGGCGCTTTGCCGCCTTTGCTGCACTTACTCCGGTCCGAGAGCGAGCGGACTCGGCATGACTCGGCACTCGCATTGTACCACCTCTCACTAGTTCAGAGCAACCGGTCCAAGTTGGTTAAGCTCGGGTCGGTTCCGGTCCTGTTGAGAATGGTAAAGTCTGGCCACATGACGGGTCGGGTATTGCTCATATTGTGTAATTTGAGTTTGTGTGCGGACGGGCGGGCCGCATTGTTGGATTCGGGTGGGGTGGAGTGTTTGGTGAGTGTGTTAAGGGGAAACGAGTTTGACTCGAAGGCGACTCAAGAGAGTTGTGTGGCCACATTGTATGGGCTGAGTTACGGCGGTTTGAGGTTCAAAGGGTTGGCGAAGACGGCGGGCGTGGTGGGGGTGTTGAGAGAGGTGGAGAAAAAGGGAAGCGAACGGGCGAGGGAGAAAGCGAGGAGAATGTTGGAGATGATGAGAGGGAAAGAGAAGGAAGAAGAAGAAGTGGATTGGGAGGAATTGCTCGACTCGGGGTTTGGGAGTCGAACTCGGTGTCAAACCGGTGGTGGGTTAGGCGGGTTGAGTGCCAACTCATCTGAATTT
>Maldo_Gala_14g017430
ATGGGCGGTAATGGCAAGCACAGGTGGAAGATCACCTTCTACCGCTCCAATTCCAGCTCCAAGAATCCCCCGAAGGAGCTGTTGTGCCCCATTTCCGGGTCCTTAATGTCCGACCCTGTCGTCGTCTCTTCGGGTCAGACCTTCGAGCGCCTCTCCGTCCAACTATGCCGCGAATTGAGCTTCTCTCCCAAGCTCGAAGACGGGACCCGACCCGATTTCTCCACCATGATTCCCAATTTAGCCATCAAGTCCACCATCCGGAACTGGTGCGACCACAACAACGCCCAGTACCCGCAGGCACCCGATTCAATCTCCCTCGATAAGGCCATACGGGCGGTGATGGAGGAGGATAGGGAAGACCCTGGAATTAGAGTTTCGGAGCGGGAGCTGCTGAGGGGGATGGCGGAGAAACCGCCGGTTAGGTTCTTGCACGCGGCGACCGAGTTGGGCCGCCGAGTCGACCATTTCTACTCGAGCTCGTCGGAGGAGTCAGTGGTCATCCCGTCGGCGAGTCCACCTATTCCTCTCCCGTTCGCGACTCGGCCGTCGTGTTATTCCTCGGCGTCTTCTTCCGAAATCACCGCCGAGCTCGAAACATTAAACCCTAATTCCTCGTCTCCGGAATGCAAGGAGGAAGATCAATTGATGACGAAGCTGAGAAGCCCCGAGGTAATCGACCAGGAGGAAGGAGTAATTTTACTCCGGAAGCTCACGAGGACGAAGGAGGAGCTTAGGATTTCGCTCTGCACTCCCCGGCTACTCTCCGCCGTCCTGTCGCTGATTGTGTCGCGATACAGCACCGTGCAACAAAACGCCGTCGCTTCGCTGGTTAACTTGTCTCTGGAGAAGCCCAACAAGGTGAAGATCGTACGGTCAGGATTCGTCCCGTATTTGGTGGATGTATTGAAGGGAGGATCCAGTGAGTCGCAGGAGCACGCCGCCGGCGCGCTCTTCAGCTTGGCGTTGGAGGAAGACAACAAGATTGCGATTGGCGTGCTCGGCGCGTTGCCACCGCTGATGCACGCGCTCGTGAGGGCGGAGAGTGAGCGGACGCGCCACGACTCGGCGTTGACGCTCTATCACTTGACACTGGTGGAGAGCAACCGAGTCAGACTCGTTAAGCAACACAACGCGGTGCCGACTCTGTTGACCTTGGCCAAGTCTCCGGCGTCGGCGGGCCGAGCTCTACTGATTCTGTGCAATCTAGCGAGCTGCAACGAGGGCAGATCCGCCATGCTCGATGCCAACGCGGTGCAGTGCTTGGTGGGGATGCTGAGGAGGCGGGGAGACTTGGACTCCGAGTCCACTCGGGAGAACTGCGTGGCGGCGCTCTACGTGCTGAGTCACGGATCGATGAGATTTCGCGGGCTGGCGAGGGAGGCCAATGCGGTGGAGGTGTTGAGTGAGATCGAGAAGATTGGAAGCGAGCGGGCGAGAGAGAAGGCGAAGCGGCTGTTGATGGTGATGAGAGGGGGGGAGGATGAGCCGAATTTGGACTCCGTGTTGGACTCGGGTGCAGGAGCTGGACTCGGA
>Maldo_Gala_15g029240
ATGCAAGGAGAAGGAGCAATTAATGACGAAGCTGAGAAGCTCCGAGGGAGCTACAATGAGGGCATATCAGCCATGCTCGAGGCCAACGCGGTGCAGTGCTTGGTGGGGATGCTGAGATGGCGAGGAGACTTGGACTCTAAGTCCACTCGGGAGAATTACGTGGCGGCGCTCTACACACTGAGTCACGGATCGATGAGATTTCGCGGGCTAGCGAGGGAGGCTAATGCGATCCAGGGAGAAGGTGAAGCGGCTGTTAATGGTGATGAGATGGAGGGAGGATTATCTGAATTTGGACTCGGTGTTGGACTCGGGTGCAGGAGGTGGACTTGGTCCAACTCGGTACCGAGTTGGGAGGAACTTGCATACAGCCAAGGGAGGGAGGTGGAGATGGAAGAAGAGATGGCGGCGGGGGATTTTGGTTTTGCAGTTGAA
>Maldo_Gala_17g004010
ATGCAAAAAAGTAACTTGCTTTTTTCGGGTGTCGAGTTTCAAGAAGCTTTGATGAAGCTGATGGTCCACAAATCAAAAGAGAACGAATGGGCTTTCGCGACGCCGGAAAGAGCTGCGGAGATGAGCAGTGCAAGCATGAGTCCCCGGCGGAGATGGAAGCTTTTTCAGAGGTCGTCGTCGGCAATTCCGTCGAAAACTTCAAAGCCGCAAGCTCCCAAAGAGTTCGTCTGTCCAATCTCCGGTTCTCTAATGGCGGACCCGGTCATCGTTTCGTCCGGCCACACCTTCGAGCGCGCCTGCGTCCAAGCCTGCAAGTCCCTCAGCTTCACGCCTGTTCTTCCGGACTCTCCGCCGCCAGATTTCTCCTCCGTAATCTCCAACCTCGCCCTCAGGTCCGCCATTCTCAGCTGGTGCCACAAGTCCTCCGTCGATCCTCCCAAGCCCCTCGATTTCGCCTCCGCCGAGAAGATCGTCCGCGCCTCCATTGGTTCCCGGAACGAAACTAAGCCCCAGAACGTCGTAGTTTCGGATAATCAGCTGTTGATCAACCCTACAGTGAATTTCACTCAGGCGGCCACCGAGCAGACTCGACTCCCAACTCACTTCCCCTCGAGCTCCGACGAATCGGTCTCCGCGGCTCCGCCTCTCCCGTTCTCAACTCCACCGAGATGCTACTCCTCCCCGTCGTCTTCATCCTCGGAACTTGAAACTTTAAATCCCAACTGCAACAGCAATCCCTCCCTCTCCGTAGAAGACGAAATCCCGATCAAGCTCAGAAGCTGCCACGTGTTCGAAATCGAGGAGGCCCTGGCCTCGCTCAGGAATATCACGCGGACGAGAGAGGACGCCCGGGCCCGTCTCTGCACCCCGCGGTTGCTCTCCGCCCTCCGCCCTCTGATTACATCCAGGTACACCGCCGTTCAGGTGGACTCCGTCGCAGCGTTGGTCAATCTGTCGCTGGAAAAGTCAAACAAGATTAAGATCGTACGGTCAGGAGTCCTCCCTCCTCTGATCGACGTGCTCAAGGCCGGAACCCCTGAGGCGCAGGAACACGCTTCCAGTGCGCTCTTCAGCTTGGCACTCGACGACGACTGCAAGACCGCCATTGGTGTTTTGGGCGCGTTGCCGCCATTGCTGCACTTACTCCGGTCCGAGAGCGAGCGGACTCGGCATGACTCGGCACTCGCTTTGTACCACCTCTCACTCGTCCAGAGCAACCGGTCCAAGTTGGTTAAGCTCGGCTCGGTTCCGGTTCTTCTGAGAATGTTGAAGTCGGGTCACATGACCGGTCGGGTATTGCTCACATTGTGTAATTTGAGTTTGTGTGCCGACGGGCGGGCCGCATTGTTGGATTCTGGTGGGGTGGAGTGTTTGGTGGGCGTGTTAAGGGGAAACGAGTTTGACTCGAAGGCGACACAAGAGAGTTGTGTGGCCACAATGTATGGGTTGAGCTACGGCGGTTTGAGGTTCAAGGGGCTGGCGAAGAAGGCGGGCGTGGTGGAGGTGTTGAGAGAGGTGGAGAAAAAGGGAAGCGAACGGGCGAGGGAGAAAGCGAGGCGGATGTTGGAGATGATGAGAGGGAAAGAGAAGGAAGAAGAAGATGAAGTGGATTGGGCGGAATTGCTCAACTCGGGGTTTGGGAGCCGAACTCGGTGTCAACCCGGTGGTGGACTGGACGAGTCGAGTGTCAACTCATTGGACTTT
>Pyrco_DAP_Chr11v0.1_26782.1
ATGAAGAAGCTAAGAAGCCCTGAGATTCGCCATGCTCGACGCCAACACGGTGCAGTGCTTGGTGGGGATGCTGAGGAGGCAGGGACACTTGGACTCCGAGTCCACTCGAGAGAACTGTGTGGCGGCGCTCTGCGCGCTGAGTCACGGATCGATGAGATTTTGCGAGCAGGCAAGGAAGGCCAATGCGGTGGAGAGATCGAGAAGAGTAGAAATGAGCGGGCCAGGGAGAAGGCGAAGCGGTTGTTGATGGGGATGAGAGGGAGGGAGGATGATTCGAATTTGTACTCGGTGTTGGACTTGAGTGCAGAAGCTGGACTTGGTCCGACTCGAGAGTGGGTCCCGTCTCAAGCCACGTCACTATTTAACGGAAGAATTGACAGACAAATTGACGGAAGGCAGATTCTTAGGGTACCTAGTAACCCAACAAGGAATCGAAGCACATCCCAAGCAAATCCGAGCAATCCTAGAGATGAAATCTCCAACTACCTTGAAGAAGATCCAAAGCTTAACCGGATAAGCAGCTGTCCTCAACCATTTTCTTTCACGGTCTAC
>Pyrco_DAP_Chr14v0.1_35678.1
ATGGGCGGTAATGGCAAGCGCAGGTGGAAGATCACCTTCTACCGCTCCAATTCCAGCTCCAAGAATCCCCCAAAGGAGCTCTTGTGCCCCATTTCCGGGTCCTTAATGTCCGACCCTGTCGTCGTCTCTTCGGGTCAGACCTTCGAGCGCCTCTCCGTCCAACTCTGCCGGGAATTGAGCTTCTCCCCCAAGCTCGAAGACGGGACCCGACCCGATTTCTCCACCATGATTCCCAATTTAGCCATCAAGTCCACCATCCAGAACTGGTGCGACCACAACAACGCCCAGTACCCGCAGGCACCCGATTCAATCTCCCTCGATAAGGCCATACGGGCGGTGATGGAGGAGGATAGGGAAGACCCTGGAATTAGAGTTTCGGAGCGGGAGCTGCTGAGGGGGATGGCAGAGAAACCGCCGGTTAGCTTCATGCACGCGGCGACCGAGTTGGGCCGCCGAGTCGACCATTTCTACTCGAGCTCGTCGGAGGAGTCAGTGGTTATCCCGTCGGCGAGTCCACCCATTCCTCTCCCGTTCGCGACTCGGCCGTCGTGTTGTTCCTCGTCGTCTTCTTCCGAAGTAACCGCCGAGCTCGAAACACTAAACCCTAATTCCTCGTCGCCGGAATGCAAGGAGGAGGAGCAATTGATGACGAAGCTGAGAAGCTCCCAGGTAATCGACCAGGAGGAAGGAGTAATTTTACTCCGGAAGCTCACGAGGACGAAGGAGGAGCTTAGGATTTCGCTCTGCACTCCCCGGCTGCTCTCCGCCGTCCTATCACTGATTGTGTCGCGATACAGCACCGTGCAACAAAACGCCGTCGCTTCGCTGGTTAACTTGTCTCTGGAGAAGCCCAACAAGGTGAAGATCGTACGGTCAGGATTTGTCCCGCATTTGGTGGATGTATTGAAGGGAGGATCCAGTGAGTCGCAGGAGCACGCCGCCGGCGCGCTCTTCAGCTTGGCGTTGGAGGAAGACAACAAGATGGCGATCGGCGTGCTCGGCGCATTGCCTCCGCTGATGCACGCGCTCGTGAGGGCTGAGAGTGAGCGGACGCGCCACGACTCGGCGTTGGCGCTCTATCACTTGACGCTGGTGGAGAGCAACCGAGTCAAACTCGTTAAGCAACACAATGCGGTGCCGACTCTGTTGGCCTTGGCCAAGTCTCCGGCGTCGGCGGGCCGAGCTCTACTGATTCTGTGCAATCTAGCGAGCTGCAGCGAGGGCAAATCCGCCATGCTCACCGCCAACGCGGTGCAGTGCTTGGTGGGGGTGCTGAGGAGGCGGGGAGACTTGGACTCCGAGTCCACTCGGGAGAACTGCGTGGCGGCGCTCTACGCGCTGAGTCACGGATCGATGAGATTTCGCGGGCTGGCGAGGGAGGCCAATGCGGTGGAGGTGTTGAGTGAGATCGAGAAGAGTGGAAGCGAGCGGGCGAGGGAGAAGGCGAAGCGGCTGTTGACGGTGATGAGAGGGAGGGAGGATGAGCCGAATTTGGACTCGGTGTTGGACTCGGGTGCAGGAGCTGGACTCGGTCCGACTCGGTACCGAGTTGGGAGGAACTTGCATGCAGCCAACTCATCTACGTTT
>Pyrco_DAP_Chr17v0.1_43184.1
ATGAAGCTGATGGTCCACAAATCAAAAGAGAACGAATGGGCTTTCGCGACGCCGGAGAGAGCTGCGGAGATGATCAGCAGTGCAAGCACGAGTCCCCGGCGGAGATGGAAGCTTTTTCAGAGGTCGTCGTCGGCAATTCCGTCGAAAACCTCAAAGCCGCAAGCTCCCAAAGAGTTCGTTTGTCCAATCTCCGGTTCTCTCATGGCGGACCCGGTCATCGTTTCGTCCGGCCACACCTTCGAGCGCGCCTGCGTCCAAGCCTGCAAGTCCCTCAGCTTCACGCCTGCTCTCCCGGACTATCCGCCGCCAGATTTCTCCTCCGTAATCTCCAACCTCGCCCTCAGGTCCGCCATTCTCAGCTGGTGCCACAAGTCCTTCGTCGATCCTCCCAAGCCCCTCGATTTCGCCTCCGCCGAGAAGATCGTCCGCGCCTCCATTGGTTCCCGGAACGAAACCAAGCCCCAGAACGTCGTAGTTTCGGATAATCAGCTGTTGATCAACGGTGTTAAGGACACCCCTAGAGTGAATTTCACTATCGCGGCCACCGAGCTGACTCGGCGCCCAACTCACTTCCCCTCGAGCTCCGACGAATCGGTCACCGCGGCTCCGCCTCTCCCGTTCTCAACTCCACCGAGTTGCTACTCTTCCCCGTCGTCTTCATCCTCGGAAATTGAAACTTTAAATCCTAATTGCAACAGCAATCCCTCCCTCTCTGTAGAAGACGAAATCTCGATCAAGCTCAGAAGCTGCCACGTATTCGAAATCGAGGAGGCCCTGGCCTCGCTCAGGAAGATCACGAGGACGAGAGAGGACGCCCGGGCCCGTCTCTGCACCCCGCGGTTGCTCTCCGCCCTCCGCCCTCTGATTATATCCAGGTACACCGCCGTTCAGGTGGACTCCGTCGCAGCCTTGGTCAATCTGTCGCTGGAAAAGTCAAACAAGATTAAGATCGTACGGTCAGGAGTCCTCCCTCCTCTGATCGACGTGCTCAAGGCCGGAACCCCTGAGGCGCAGGAACACGCTTCCAGTGCGCTCTTCAGCTTGGCACTTGACGACGACTGCAAGACCGCCATTGGCGTTTTGGGCGCGTTGCCGCCATTGCTGCACTTACTCCGGTCCGAGAGCGAGCGGACTCGGCATGACTCGGCACTCGCTTTGTACCACCTCTCGCTCGTTCAGAGTAACCGGTCCAAGTTGGTCAAGCTCGGCTCGGTTCCGGTTCTTTTGAGAATGGTGAAGTCGGGTCACATGACGGGTCGGGTATTGCTCATATTGTGTAATTTGAGTTTATGTGCCGACGGGCGGGCCGCATTGTTGGATTCGGGTGGGGTGGAGTGTTTGGTGGGTGTGTTAAGGGGAAACGAGTTTGACTCGAAGGCGACACAAGAGAGCTGTGTGGCCACATTGTATGGGTTGAGCTACGGCGGTTTGAGGTTCCAAGGGCTGGCGAAGACGGCGGGCGTGGTGGAGGTGTTAAGAGAGGTGGAGAAAAAGGGAAGCGAACGGGCGAGGGAGAAGGCGAGGCGGATGTCGGAGATGATGAGAGGGAAGGAGAAGGAAGAAGAAGATGAAGTGGATTGGGAGGAAGTGCTCAACTCGGGGTTTGGGAGCCGAACTCGGTGTCAACCCGGTGGTGAACTGGAGGGGTCGAGTGTCAACTCATTGGACTTC
>Pyrco_DAP_Chr17v0.1_43359.1
ATGTTGAAGCTGATGGTCCACAAATCAAAAGAGAACGAATTGGCTTTCGCCACGCCGGAAAGAGCGGCGGAGATGAGCGGTGCAAGCCCGAGTTCCCGGCGAAAATGGAAGCTTTTTCAGAGGTCATCGTCGGCAATTCCGTCGAAAACTTCAAAGCCGCAAGCTCCCAGAGAGTTCCTCTGTCCAATCTCCGGCTCTCTGATGGCGGACCCGGTCATTGTCTCCTCCGGCCACACCTTCGAGCGCGCCTGCATCCAAGCCTGCAAGTCCCTCAGCTTCACGCCCGCTCTCCCGGACTCTCCGCCGCCCGATTTCTCCTCCGTAATCTCCAACCTCGCTCTCAAATCTGCAATTCTCAGTTGGTGCCGGAAGTCCTCGGTCGATCCTCCCAAGCCCCTCGATGTCGCCTCCGCCGAGAAGCTCGTCCGCGCCTCCATTGCTTCCCGGAACGAAACCAAGCTCCAAAATGGCGTAGTTTTGGAGAATCAGTTGCTGATCAACGGTGTTAAGGATACCCCTACTGTGAATTTCGTCCACGCGGCCACCTATCTGACTCGGCGCCCGACTCACTTCCACTCGAGCTCCGACGAATCGGTCACCACGGCTCCGCCTCTCCCGTTCTCAACTCAGCCGAGTTGCTACTCATCTCCGTCGTCTTCCTTCTCGGAAAACGAAATCCTAACCGTTAACGGCAACAGTAATCCCTCCCGCTCTGTAGAAGAAGACGAAATCTCGATTAAGCTCAGAAGCTGCCACGTGTTCGAAATCGAGGAGGCCCTGGCTTCGCTGAGGAAGATCACGCGGACGAGAGAGGACGCCCGGGCCCGACTCTGCACCCCGCGGTTGCTTTCCGGCCTCCGCCCTCTGATTATATCCAGGTACACAGCCGTTCAGGTGGATTCCGTCGCAGCGTTGGTCAACCTGTCGCTGGAAATGTCAAACAAGATTAAGATCGTACGGTCAGGAGTCCTCCCTCCTCTGATCGACGTGCTCAAGACAGGATCCCGTGAGGCGCAGGAACACGCTTCCGGTGCGTTCTTCAGCTTGGCACTTGATGACGACTGCAAGACCGCGATTGGCGCATTGGGCGCGTTGCCGCCTTTGCTGCACTTACTCCGGTCCGAGAGCGAGCGGACTCGGCATGACTCGGCACTCGCATTGTACCACCTCTCACTAGTTCAGAGCAACCGGTCCAAGTTGGTTAAGCTAGGGTCGGTTCCGGTTCTGTTGAGAATGGTAAAGTCGGGCCACATGACGGGTCGGGTATTGCTCATATTGTGTAATTTGAGTTTGTGTGCGAACGGGCGGACCGCGTTGTTGGAATCGGGTGGGGTGGAGTGTTTGGTGGGTGTGTTAAGGGGAAACGAGTTTGACTCTAAGGCGACTCAAGAGAGTTGTGTGGGCACATTGTATGGGCTGAGTTACGGCGGTTTGAGGTTCAAAGGGTTGGCGAAGACGGCGGGGGTGGTGGAGGCGTTGAGAGAGGTGGAGAAAAAGGGAAGCGAACGGGCGAGGGAGAAAGCGAGAAGAATGTTGGAGATGATGAGAGGGAAAGAGAAGGAAGAAGAAGAAGAAGTGGACTGGGAGGAATTGCTCGACTCGGGGTTTGGGAGTCGAACTCGGTGTCAACCCGGTGGTGGGTTAGGCGGGTTGAGTGCCAACTCATCTGAATTT
>Pyrco_DAP_Chr17v0.1_43546.1
ATGAAGCTGATGGTCCACAAATCAAAAGAGAACGAATGGGCTTTCGCGACGCCGGAGAGAGCTGCGGAGATGATCAGCAGTGCAAGCACGAGTCCCCGGCGGAGATGGAAGCTTTTTCAGAGGTCGTCGTCGGCAATTCCGTCGAAAACCTCAAAGCCGCAAGCTCCCAAAGAGTTCGTTTGTCCAATCTCCGGTTCTCTCATGGCGGACCCGGTCATCGTTTCGTCCGGCCACACCTTCGAGCGCGCCTGCGTCCAAGCCTGCAAGTCCCTCAGCTTCACGCCTGCTCTCCCGGACTATCCGCCGCCAGATTTCTCCTCCGTAATCTCCAACCTCGCCCTCAGGTCCGCCATTCTCAGCTGGTGCCACAAGTCCTTCGTCGATCCTCCCAAGCCCCTCGATTTCGCCTCCGCCGAGAAGATCGTCCGCGCCTCCATTGGTTCCCGGAACGAAACCAAGCCCCAGAACGTCGTAGTTTCGGATAATCAGCTGTTGATCAACGGTGTTAAGGACACCCCTAGAGTGAATTTCACTATCGCGGCCACCGAGCTGACTCGGCGCCCAACTCACTTCCCCTCGAGCTCCGACGAATCGGTCACCGCGGCTCCGCCTCTCCCGTTCTCAACTCCACCGAGTTGCTACTCTTCCCCGTCGTCTTCATCCTCGGAAATTGAAACTTTAAATCCTAATTGCAACAGCAATCCCTCCCTCTCTGTAGAAGACGAAATCTCGATCAAGCTCAGAAGCTGCCACGTATTCGAAATCGAGGAGGCCCTGGCCTCGCTCAGGAAGATCACGAGGACGAGAGAGGACGCCCGGGCCCGTCTCTGCACCCCGCGGTTGCTCTCCGCCCTCCGCCCTCTGATTATATCCAGGTACACCGCCGTTCAGGTGGACTCCGTCGCAGCCTTGGTCAATCTGTCGCTGGAAAAGTCAAACAAGATTAAGATCGTACGGTCAGGAGTCCTCCCTCCTCTGATCGACGTGCTCAAGGCCGGAACCCCTGAGGCGCAGGAACACGCTTCCAGTGCGCTCTTCAGCTTGGCACTTGACGACGACTGCAAGACCGCCATTGGCGTTTTGGGCGCGTTGCCGCCATTGCTGCACTTACTCCGGTCCGAGAGTGAGCGGACTCGGCATGACTCGGCACTCGCTTTGTACCACCTCTCGCTCGTTCAGAGTAACCGGTCCAAGTTGGTCAAACTCGGCTCGGTTCCGGTTCTTTTGAGAATGGTGAAGTCGGGTCACATGACGGGTCGGGTATTGCTCACATTGTGTAATTTGAGTTTATGTGCCGACGGGCGGGCCGCATTGTTGGATTCGGGTGGGGTGGAGTGTTTGGTGGGTGTGTTAAGGGGAAACGAGTTTGACTCGAAGGCGACACAAGAGAGCTGTGTGGCCACATTGTATGGGTTGAGCTACGGCGGTTTGAGGTTCCAAGGGCTGGCGAAGACGGCGGGCGTGGTGGAGGTGTTAAGAGAGGTGGAGAAAAAGGGAAGCGAACGGGCGAGGGAGAAGGCGAGGCGGATGTCGGAGATGATGAGAGGGAAGGAGAAGGAAGAAGAAGATGAAGTGGATTGGGAGGAAGTGCTCAACTCGGGGTTTGGGAGCCGAACTCGGTGTCAACCCGGTGGTGAACTGGAGGGGTCGAGTGTCAACTCATTGGACTTT
>Pyrco_DAP_Chr6v0.1_15301.1
ATGGGCGGTAATGGCAAGCACAGGTGGAAGATCTCCTTCTACCGCTCCAATTCCGGCTCAAAGAATCCCCCAAAGGAGCTCTTATGCCCCATTTCCGGGTCCTTAATATCCGACCCTGTCGTCGTCTCTTCGGGTCAGACCTTCGAGCGCCTCTCCGTCCAACTCTGCCGCGAGTTGAGCTTCTCTCCCAAACTCGAAGACGGGACCCGACCCGATTTCTCCACCGTGATTCCCAATTTTGCCATCAAGTCTACCATCCAGAACTGGTGCGACCGCAACAACGCCCAGCACCCGCAGCCACCCGATTCAATCGCACTCGAGAAGGCCGTACGGGCGCTGATGGAGAAGGATATGGAAGACCCGGGAATTAGGGTTTCGGAGCGGGAGCTGCTGAGGGGGATGGCGGAGAGGCCGCCGGTTAGCTTCATGCACGCGGCGACCGAGTTGGGCCGCCGAGTCGACCATTTCTATTCCAGTTCGTCGGAAGAGTCGGTGGTCATCCCCTCGGCGAGTCCCCCCACTCCTCTTCCCTTCGCGACCTTGCCGTCGTGTTACTCGTCGTCGTCTTCCTGCGAAATCACCGCCGAGCTTCAAACCCTAAACCTTAATTCCTCGTCGCCGGGATGCGAGGAGGAGGAGCAATTGATAACGAAGCTGAGAAGCTCCGAGGTAATCGAGCAGGAGGAGGGGGTAATTTTACTCAGAAAGCTCACAAGGACGAAGGAGAAGCTTAGGATTTCGCTCTGCACTCCCCGGCTGCTGTCCGCCGTCGGATCGCTGGTTGTCTCGCGATACAGCACTGTGCAGCAAAACGCCCTCGCTTCGCTGGTGAACTTGTCTCTGGAGAAGCCCAACAAGGTGAAGATCGTACGGTCAGGATTCGTCCCGCATTTGGTGGATGTATTGAAGGGAGGATCCAGTGAGTCCCAGGAGCACGCCGCCGGCGCGCTCTTCAGCTTGGCGTTGGAGGAAGACAACAAGATGGCGATCGGAGTGCTCGGAGCGTTGCCTCCGCTGATGCACGCGTTCGTGAGGGCGGAGAGTGAGCGGACGCGCAATGACTCGGCGTTGGCGCTCTATCACTTGACGCTGGTGGAGAGCAACCGAGTCAAACTCGTTAAGCAACACAACGCGGTGCCAACTCTGTTGGCCTTGGCTAAGTCTCCGGCGTCAACGGGCCGAGTTCTGCTGATTCTGTGCAATCTAGCGAGCTGCAACGAGGGGAGGTCAGCCATGCTCGACGCCAACGCGGTGGAGTTTTTGGTGGGGATGCTGAGGAGGCGGACAGAGTTGGATTCCGAGTCGACCCGGGAGTACTGCGTGGCGGCGCTCTATGCGCTGAGTCACGGGTCGATGAGGTTTCGTGGGCTGGCGAGGGAGGCGAAGGCGGTGGAGGTGTTGTGTGAGATCGAGAAAAGCGGGAGCGAGAGGGCGAGGGAGAAGGCCAACCAGCTGTTGATGGTGATGAGAGGGAGAGAGGATGAGCCGAATTGGGACTCGGTGCTGGATTCGGGTGCTGGAGCTGGACTCGATCCGACTCGGTACCGAGTTGTGAGGAACTTGCATAATGCCAACTCAACCACGTTT
>Pyrco_DAP_Chr6v0.1_15312.1
ATGGGCGGTAATGGCAAGCACAGGTGGAAGATCTCCTTCTACCGCTCCAATTCCGGCTCAAAGAATCCCCCAAAGGAGCTCTTATGCCCCATTTCCGGGTCCTTAATATCCGACCCTGTCGTCGTCTCTTCGGGTCAGACCTTCGAGCGCCTCTCCGTCCAACTCTGCCGCGAGTTGAGCTTCTCTCCCAAACTCGAAGACGGGACCCGACCCGATTTCTCCACCGTGATTCCCAATTTTGCCATCAAGTCTACCATCCAGAACTGGTGCGACCGCAACAACGCCCAGCACCCGCAGCCACCCGATTCAATCGCACTCGAGAAGGCCGTACGGGCGCTGATGGAGAAGGATATGGAAGACCCGGGAATTAGGGTTTCGGAGCGGGAGCTGCTGAGGGGGATGGCGGAGAGGCCGCCGGTTAGGTTCATGCACGCGGCGACCGAGTTGGGCCGCCGAGTCGACCATTTCTATTCCAGTTCGTCGGAAGAGTCGGTGGTCATCCCCTCGGCGAGTCCCCCCACTCCTCTTCCCTTCGCGACCTTGCCGTCGTGTTACTCCTCGTCGTCTTCCTGCGAAATCACCGCCGAGCTTCAAACCCTAAACCTTAATTCCTCGTCGCCGGGATGCGAGGAGGAGGAGCAATTGCTGACGAAGCTGAGAAGCTCCGAGGTAATCGAGCAGGAGGAGGGGGTAATTTTACTCAGAAAGCTCACGAGGACGAAGGAGGAGCTTAGGAGTTCGCTCTGCACTCCCCGGCTGCTCTCCGCCGTCGGATCGCTGGTTGTCTCGCGATACAGCACTGTGCAGCAAAACGCCCTCGCTTCGCTGGTGAACTTGTCTCTGGAGAAGCCCAACAAGGTGAAGATCGTACGGTCAGGATTCGTCCCGCATTTGGTGGATGTATTGAAGGGAGGATCCAGTGAGTCGCAGGAGCACGCCGCCGGCGCGCTCTTCAGCTTGGCGTTGGAGGAAGACAACAAGATGGCGATCGGAGTGCTCGGAGCGTTGCCTCCGCTGATGCACGCGTTCGTGAGGGCGGAGAGTGAGCGGACGCGCAATGACTCGGCGTTGGCGCTCTATCACTTGACGCTGGTGGAGAGCAACCGAGTCAAACTCGTTAAGCAACACAACGCGGTGCCAACACTGTTGGCCTTGGCTAAGTCTCCGGCGTCAACGGGCCGAGTTCTGCTGATTCTGTGCAATCTAGCGAGCTGCAACGAGGGGAGGTCAGCCATGCTCGACGCCAACGCGGTGGAGTTTTTGGTGGGGATGCTGAGGAGGCGGACAGAGTTGGATTCCGAGTCGACTCGGGAGAACTGCGTGGCGGCGCTCTATGCGCTGAGTCACGGGTCTATGAGGTTTCGCGGGCTGGCGAGGGAGGCGAAGGCGGTGGAGGTGTTGTGTGAGATCGAGAAGAGCGGGAGCGAGAGGGCTAGGGAGAAGGCCAACCAGCTGTTAATGGTGATGAGAGGGAGAGAGGATGAGCCGAATTGGGACTCGGTGCTGGACTCGGGTGCTGGAGCTGGACTCGATCCGACTCGGTACCGAGTTGTGAGGAACTTGCATAATGCCAACTCAACAACGTTT
>Pyrco_BP1_000974.1
ATGGGCGGTAATGGCAAGCGCAGGTGGAAGATCACCTTCTACCGCTCCAATTCCAGCTCCAAGAATCCCCCAAAGGAGCTCTTGTGCCCCATTTCCGGGTCCTTAATGTCCGACCCTGTCGTCGTCTCTTCGGGTCAGACCTTCGAGCGCCTCTCCGTCCAACTCTGCCGGGAATTGAGCTTCTCCCCCAAGCTCGAAGACGGGACCCGACCCGATTTCTCCACCATGATTCCCAATTTAGCCATCAAGTCCACCATCCAGAACTGGTGCAACCACAACAACGCCCAGTACCCGCAGGCACCCGATTCAATCTCCCTCGATAAGGCCATACGGGCGGTGATGGAGGAGGATAGGGAAGACCCTGGAATTAGAGTTTCGGAGCGGGAGCTGCTGAGGGGGATGGCAGAGAAACCGCCGGTTAGCTTCATGCACGCGGCGACCGAGTTGGGCCGCCGAGTCGACCATTTCTACTCGAGCTCGTCGGAGGAGTCAGTGGTTATCCCGTCGGCGAGTCCACCCATTCCTCTCCCGTTCGCGACTCGGCCGTCGTGTTATTCCTCGTCGTCTTCTTCCGAAGTCACCGCCGAGCTCGAAACACTAAACCCTAATTCCTTGTCGCCGGAATGCAAGGAGGAGGAGCAATTGATGACGAAGCTGAGAAGCTCCCAGGTAATCGACCAGGAGGAAGGAGTAATTTTACTCCGGAAGCTCACGAGGACGAAGGAGGAGCTTAGGATTTCGCTCTGCACTCCCCGGCTGCTCTCCGCCGTCCTATCACTGATTGTGTCGCGATACAGCACCGTGCAACAAAACGCCGTCGCTTCGCTGGTTAACTTGTCTCTGGAGAAGCCCAACAAGGTGAAGATCGTACGGTCAGGATTCGTCCCGCATTTGGTGGATGTATTGAAGGGAGGATCCAGTGAGTCGCAGGAGCACGCCGCCGGCGCGCTCTTCAGCTTGGCGTTGGAGGAAGACAACAAGATGGCGATCGGCGTGCTCGGCGCGTTGCCTCCGCTGATGCACGCGCTCGTGAGGGCTGAGAGTGAGCGGACGCGCCACGACTCGGCGTTGGCGCTCTATCACTTGACGCTGGTGGAGAGCAACCGAGTCAAACTCGTTAAGCAACACAATGCGGTGCCGACTCTGTTGGCCTTGGCCAAGTCTCCAGCGTCGGCGGGCCGAGCTCTACTGATTCTGTGCAATCTAGCGAGCTGCAGCGAGGGCAAATCCGCCATGCTCACCGCCAACGCGGTGCAGTGCTTGGTGGGGGTGCTGAGGAGGCGGGGAGACTTGGACTCCGAGTCCACTCGGGAGAACTGCGTGGCGGCGCTCTACGCGCTGAGTCACGGATCGATGAGATTTCGCGGGCTGGCGAGGGAGGCCAATGCGGTGGAGGTGTTGAGTGAGATCGAGAAGAGTGGAAGCGAGCGGGCGAGGGAGAAGGCGAAGCGGCTGTTGACGGTGATGAGAGGGAGGGAGGATGAGCCGAATTTGGACTCGGTGTTGGACTCGGGTGCAGGAGCTGGACTCGGTCCGACTCGGTACCGAGTTGGGAGGAACTTGCATGCAGCCAACTCATCTACGTTT
>Pyrco_BP1_008973.1
ATGGCGGACCCGGTCATCGTTTCGTCCGGCCACACCTTCGAGCGCGCCTGCGTCCAAGCCTGCAAGTCCCTCAGCTTCACGCCTGCTCTCCCGGACTATCCGCCGCCAGATTTCTCCTCCGTAATCTCCAACCTCGCCCTCAGGTCCGCCATTCTCAGCTGGTGCCACAAGTCCTTCGTCGATCCTCCCAAGCCCCTCGATTTCGCCTCCGCCGAGAAGATCGTCCGCGCCTCCATTGGTTCCCGGAACGAAACCAAGCCCCAGAACGTCGTAGTTTCGGATAATCAGCTGTTGATCAACGGTGTTAAGGACACCCCTAGAGTGAATTTCACTCTCGCGGCCACCGAGCTGACTCGGCGCCCAACTCACTTCCCCTCGAGCTCCGACGAATCGGTCACCGCGGCTCCGCCTCTCCCGTTCTCAACTCCACCGAGCTGCTACTCTTCCCCGTCGTCTTCATCCTCGGAAATTGAAACTTTAAATCCTAATTGCAACAGCAATCCCTCCCTCTCTGTAGAAGACGAAATCTCGATCAAGCTCAGAAGCTGCCACGTGTTCGAAATCGAGGAGGCCCTGGCCTCACTCAGGAAGATCACGCGGACGAGAGAGGACGCCCGGGCCCGTCTCTGCATCCCGCGGTTGCTCTCCGCCCTCCGCCCTCTGATTATATCCAGGTACACCGCCGTTCAGGTGGACTCCGTCGCAGCCTTGGTCAATCTGTCGCTGGAAAAGTCAAACAAGATTAAGATCGTACGGTCAGGAGTCCTCCCTCCTCTGATCGACGTGCTCAAGGCCGGAACCCCTGAGGCGCAGGAACACGCTTCCAGTGCGCTCTTCAGCTTGGCACTTGACGACGACTGCAAGACCGCCATTGGCGTTTTGGGCGCGTTACCGCCATTGATGCACTTACTCCGGTCCGAGAGCGAGCGGACTCGTCATGACTCGGCACTCGCTTTGTACCACCTCTCGCTCGTTCAGAGTAACCGGTCCAAGTTGGTCAAGCTCGGCTCGGTTCCGGTTCTTTTGAGAATGGTGAAGTCGGGTCACATGACGGGTCGGGTATTGCTCACATTGTGTAATTTGAGTTTGTGTGCCGACGGGCGGGCCGCATTGTTGGATTCGGGTGGGGTGGAGTGCTTGGTGGGTGTGTTAAGGGGAAACGAGTTTGACTCGAAGGCGACACAAGAGAGCTGTGTGGCCACATTGTATGGGTTGAGCTACGGCGGTTTGAGGTTCATAGGGCTGGCGAAGACGGCGGGCTTGGTGGAGGTGTTGAGAGAGGTGGAGAAAAAGGGAAGCGAACGGGCGAGGGAGAAGGCGAGGCGGATGTCGGAGATGATGAGAGGGAAGGAGAAGGAAGAAGAAGATGAAGTGGATTGGGAGGAAGTGCTCAACTCGGGGTTTGGGAGCCGAACTCGGTGTCAACCCGGTGGTGAACTGGAGGGGTCGAGTGTCAACTCATTGGACTTC
>Pyrco_BP1_011308.1
ATGACGAAGCTAAGAAGCCCTGAGATTCGCCATGCTCGATGCCAACGCGGTGCAGTGATTGGTAGGGATGCTGAGGAGGCAAGGACACTTGGACTCCGGGTCCACTCGGGAGAACTGTGTGGCAGCGCTTTGCGTGCTGAGTCACGGATCAATGAGATTTCGCGAGCAGGCAAGGGAGGCCAATGCGGTGGAGAGATCGAGAAGAGTAGAAGTGAGCGGGCCAGGGAGAAGGCGAAGTGGTTGTTGATGGTGATGAGAGGGAGAGAGGATGATTCGAATTTGGACTCGGTGTTGGACTCGAGTGCAGAAGCTGGACTTGGCCTCACTCGATAC
>Pyrco_BP1_029284.1
ATGGGCGGTAATGGCAAGCACAGGTGGAAGATCTCCTTCTACCGCTCCAATTCCGGCTCAAAGAATCCCCCAAAGGAGCTCTTATGCCCCATTTCCGGGTCCTTAATATCCGACCCTGTCGTCGTCTCTTCGGGTCAGACCTTCGAGCGCCTCTCCGTCCAACTCTGCCGCGAGTTGAGCTTCTCTCCCAAACTCGAAGACGGGACCCGACCCGATTTCTCCACCGTGATTCCCAATTTTGCCATCAAGTCTACCATCCAGAACTGGTGCGACCGCAACAACGCCCAGCACCCGCAGCCACCCGATTCAATCGCACTCGAGAAGGCCGTACGGGCGCTGATGGAGAAGGATATGGAAGACCCGGGAATTAGGGTTTCGGAGCGGGAGCTGCTGAGGGGGATGGCGGAGAGGCCGCCGGTTAGCTTCATGCACGCGGCGACCGAGTTGGGCCGCCGAGTCGACCATTTCTATTCCAGTTCGTCGGAAGAGTCGGTGGTCATCCCCTCGGCGAGTCCCCCCACTCCTCTTCCCTTCGCGACCTTGCCGTCGTGTTACTCGTCGTCGTCTTCCTGCGAAATCACCGCCGAGCTTCAAACCCTAAACCTTAATTCCTCGTCGCCGGGATGCGAGGAGGAGGAGCAATTGATAACGAAGCTGAGAAGCTCCGAGGTAATCGAGCAGGAGGAGGGGGTAATTTTACTCAGAAAGCTCACAAGGACGAAGGAGAAGCTTAGGATTTCGCTCTGCACTCCCCGGCTGCTGTCCGCCGTCGGATCGCTGGTTGTCTCGCGATACAGCACTGTGCAGCAAAACGCCCTCGCTTCGCTGGTGAACTTGTCTCTGGAGAAGCCCAACAAGGTGAAGATCGTACGGTCAGGATTCGTCCCGCATTTGGTGGATGTATTGAAGGGAGGATCCAGTGAGTCCCAGGAGCACGCCGCCGGCGCGCTCTTCAGCTTGGCGTTGGAGGAAGACAACAAGATGGCGATCGGAGTGCTCGGAGCGTTGCCTCCGCTGATGCACGCGTTCGTGAGGGCGGAGAGTGAGCGGACGCGCAATGACTCGGCGTTGGCGCTCTATCACTTGACGCTGGTGGAGAGCAACCGAGTCAAACTCGTTAAGCAACACAACGCGGTGCCAACTCTGTTGGCCTTGGCTAAGTCTCCGGCGTCAACGGGCCGAGTTCTGCTGATTCTGTGCAATCTAGCGAGCTGCAACGAGGGGAGGTCAGCCATGCTCGACGCCAACGCGGTGGAGTTTTTGGTGGGGATGCTGAGGAGGCGGACAGAGTTGGATTCCGAGTCGACCCGGGAGTACTGCGTGGCGGCGCTCTATGCGCTGAGTCACGGGTCGATGAGGTTTCGTGGGCTGGCGAGGGAGGCGAAGGCGGTGGAGGTGTTGTGTGAGATCGAGAAAAGCGGGAGCGAGAGGGCGAGGGAGAAGGCCAACCAGCTGTTGATGGTGATGAGAGGGAGAGAGGATGAGCCGAATTGGGACTCGGTGCTGGATTCGGGTGCTGGAGCTGGACTCGATCCGACTCGGTACCGAGTTGTGAGGAACTTGCATAATGCCAACTCAACCACGTTT
>Pyrco_BP1_030425.1
ATGTTGAAGCTGATGGTCCACAAATCAAAAGAGAACGAATTGGCTTTCGCCACGCCGGAAAGAGCGGCGGAGATGAGCGGCGCAAGCCCGAGTTCCCGGCGAAAATGGAAGCTTTTTCAGAGGTCGTCGTCGGCAATTCCGTCGAAAACTTCAAAGCCGCAAGCTCCCAGAGAGTTCCTCTGTCCAATCTCCGGCTCTCTGATGGCGGACCCGGTCATCGTCTCCTCCGGCCACACCTTCGAGCGCGCCTGCATCCAAGCCTGCAAGTCCCTCAGCTTCACGCCCGCTCTCCCGGACTCTCCGCCGCCCGATTTCTCCTCCGTAATCTCCAACCTCGCTCTCAAATCTGCAATTCTCAGTTGGTGCCGGAAGTCCTCGGTCGATCCTCCCAAGCCCCTCGATGTCGCCTCCGCCGAGAAGCTCGTCCGCGCCTCCATTGCTTCCCGGAACGAAACCAAGCTCCAAAATGGCGTAGTTTTGGAGAATCAGTTGCTGATCAACGGTGTTAAGGATACCCCTACTGTGAATTTCGTCCACGCGGCCACCGATCTGACTCGGCGCCCGACTCACTTCCACTCGAGCTCCGACGAATGGGTCACCGCGGCTCCGCCTCTCCCGTTCTCAACTCAGCCGAGTTGCTACTCATCTCCGTCGTCTTCCTTCTCGGAAAACGAAATCCTAACCGTTAACGGCAACAGTAATCCCTCCCGCTCTGTAGAAGAAGACGAAATCTCGATCAAGCTCAGAAGCTGCCACGTGTTCGAAATCGAGGAGGCCCTGGCTTCGCTGAGGAAGATCACGCGGACCAGAGAGGACGCCCGGGCCCGACTCTGCACCCCGCGGTTGCTTTCCGGCCTCCGCCCTCTGATTATATCCAGGTACACCGCCGTTCAGGTGGATTCCGTCGCAGCGTTGGTCAACCTGTCGCTGGAAAAGTCAAACAAGATTAAGATCGTACGGTCAGGAGTCCTCCCTCCTCTGATCGACGTGCTCAAGACAGGATCCCGTGAGGCGCAGGAACACGCTTCCGGTGCGTTCTTCAGCTTGGCACTTGATGACGACTGCAAGACCGCGATTGGCGCATTGGGCGCGTTGCCGCCTTTGCTGCACTTACTCCGGTCCGAGAGCGAGCGGACTCGGCATGACTCGGCACTCGCATTGTACCACCTCTCACTAGTTCAGAGCAACCGGTCCAAGTTGGTTAAGCTAGGGTCGGTTCCGGTTCTGTTGAGAATGGTAAAGTCGGGCCACATGACGGGTCGGGTATTGCTCATATTGTGTAATTTGAGTTTGTGTGCGAACGGGCGGGCCGCGTTGTTGGAATCGGGTGGGGTGGAGTGTTTGGTGGGTGTGTTAAGAGGAAACGAGTTTGACTCGAAGGCGACTCAAGAGAGTTGTGTGGGCACATTGTATGGGCTGAGTTACGGCGGTTTGAGGTTCAAAGGGTTGGCGAAGACGGCGGGGTTGGTGGAGGCGTTGAGAGAGGTGGAGAAAAAGGGAAGCGAACGGGCGAGGGAGAAAGCGAGAAGAATGTTGGAGATGATGAGAGGGAAAGAGAAGGAAGAAGAAGAAGAAGTGGACTGGGAGGAATTGCTCGACTCGGGGTTTGGGAGTCGAACTCGGTGTCAACCCGGTGGTGGGTTAGGCGGGTTGAGTGCCAACTCATCTGAATTT
>Pyrco_BP_DH_06g16000
ATGGGCGGTAATGGCAAGCACAGGTGGAAGATCTCCTTCTACCGCTCCAATTCCGGCTCAAAGAATCCCCCAAAGGAGCTCTTATGCCCCATTTCCGGGTCCTTAATATCCGACCCTGTCGTCGTCTCTTCGGGTCAGACCTTCGAGCGCCTCTCCGTCCAACTCTGCCGCGAGTTGAGCTTCTCTCCCAAACTCGAAGACGGGACCCGACCCGATTTCTCCACCGTGATTCCCAATTTTGCCATCAAGTCTACCATCCAGAACTGGTGCGACCGCAACAACGCCCAGCACCCGCAGCCACCCGATTCAATCGCACTCGAGAAGGCCGTACGGGCGCTGATGGAGAAGGATATGGAAGACCCGGGAATTAGGGTTTCGGAGCGGGAGCTGCTGAGGGGGATGGCGGAGAGGCCGCCGGTTAGCTTCATGCACGCGGCGACCGAGTTGGGCCGCCGAGTCGACCATTTCTATTCCAGTTCGTCGGAAGAGTCGGTGGTCATCCCCTCGGCGAGTCCCCCCACTCCTCTTCCCTTCGCGACCTTGCCGTCGTGTTACTCGTCGTCGTCTTCCTGCGAAATCACCGCCGAGCTTCAAACCCTAAACCTTAATTCCTCGTCGCCGGGATGCGAGGAGGAGGAGCAATTGATAACGAAGCTGAGAAGCTCCGAGGTAATCGAGCAGGAGGAGGGGGTAATTTTACTCAGAAAGCTCACAAGGACGAAGGAGAAGCTTAGGATTTCGCTCTGCACTCCCCGGCTGCTGTCCGCCGTCGGATCGCTGGTTGTCTCGCGATACAGCACTGTGCAGCAAAACGCCCTCGCTTCGCTGGTGAACTTGTCTCTGGAGAAGCCCAACAAGGTGAAGATCGATCGGTCAGGATTCGTCCCGCATTTGGAGCACGCCGCCGGCGCGCTCTTCAGCTTGGCGTTGGAGGAAGACAACAAGATGGCGATCGGAGTGCTCGGAGCGTTGCCTCCGCTGATGCACGCGTTCGTGAGGGCGGAGAGTGAGCGGACGCGCAATGACTCGGCGTTGGCGCTCTATCACTTGACGCTGGTGGAGAGCAACCGAGTCAAACTCGTTAAGCAACACAACGCGGTGCCAACTCTGTTGGCCTTGGCTAAGTCTCCGGCGTCAACGGGCCGAGTTCTGCTGATTCTGTGCAATCTAGCGAGCTGCAACGAGGGGAGGTCAGCCATGCTCGACGCCAACGCGGTGGAGTTTTTGGTGGGGATGCTGAGGAGGCGGACAGAGTTGGATTCCGAGTCGACCCGGGAGTACTGCGTGGCGGCGCTCTATGCGCTGAGTCACGGGTCGATGAGGTTTCGTGGGCTGGCGAGGGAGGCGAAGGCGGTGGAGGTGTTGTGTGAGATCGAGAAAAGCGGGAGCGAGAGGAGAGGA
>Pyrco_BP_DH_111g03090
ATGGGGTTTAGGCATAATCCTTACTTAAGTATGGAGTTTCAGGAAGCTATGTTGAAGCTGATGGTCCACAAATCAAAAGAGAACGAATTGGCTTTCGCCACGCCGGAAAGAGCGGCGGAGATGAGCGGTGCAAGCCCGAGTTCCCGGCGAAAATGGAAGCTTTTTCAGAGGTCGTCGTCGGCAATTCCGTCGAAAACTTCAAAGCCGCAAGCTCCCAGAGAGTTCCTCTGTCCAATCTCCGGCTCTCTGATGGCGGACCCGGTCATCGTCTCCTCCGGCCACACCTTCGAGCGCGCCTGCATCCAAGCCTGCAAGTCCCTCAGCTACACGCCCGCTCTCCCGGACTCTCCGCCGCCCGATTTCTCCTCCGTAATCTCCAACCTCGCTCTCAAATCTGCAATTCTCAGTTGGTGCCGGAAGTCCTCGGTCGATCCTCCCAAGCCCCTCGATGTCGCCTCCGCCGAGAAGCTCGTCCGCGCCTCCATTGCTTCCCGGAACGAAACCAAGCTCCAAAATGGCGTAGTTTTGGAGAATCAGTTGCTGATCAACGGTGTTAAGGATACCCCTACTGTGAATTTCGTCCACGCGGCCACCGATCTGACTCGGCGCCCGACTCACTTCCACTCGAGCTCCGACGAATGGGTCACCGCGGCTCCGCCTCTCCCGTTCTCAACTCAGCCGAGTTGCTACTCATCTCCGTCGTCTTCCTTCTCGGAAAACGAAATCCTAACCGTTAACGGCAACAGTAATCCCTCCCGCTCTGTAGAAGAAGACGAAATCTCGATCAAGCTCAGAAGCTGCCACGTGTTCGAAATCGAGGAGGCCCTGGCTTCGCTGAGGAAGATCACGCGGACCAGAGAGGACGCCCGGGCCCGACTCTGCACCCCGCGGTTGCTTTCCGGCCTCCGCCCTCTGATTATATCCAGGTACACCGCCGTTCAGGTGGATTCCGTCGCAGCGTTGGTCAACCTGTCGCTGGAAAAGTCAAACAAGATTAAGATCGTACGGTCAGGAGTCCTCCCTCCTCTGATCGACGTGCTCAAGACAGGATCCCGTGAGGCGCAGGAACACGCTTCCGGTGCGTTCTTCAGCTTGGCACTTGATGACGACTGCAAGACCGCGATTGGCGCATTGGGCGCGTTGCCGCCTTTGCTGCACTTACTCCGGTCCGAGAGCGAGCGGACTCGGCATGACTCGGCACTCGCATTGTACCACCTCTCACTAGTTCAGAGCAACCGGTCCAAGTTGGTTAAGCTAGGGTCGGTTCCGGTTCTGTTGAGAATGGTAAAGTCGGGCCACATGACGGGTCGGGTATTGCTCATATTGTGTAATTTGAGTTTGTGTGCGAACGGGCGGGCCGCGTTGTTGGAATCGGGTGGGGTGGAGTGTTTGGTGGGTGTGTTAAGAGGAAACGAGTTTGACTCGAAGGCGACTCAAGAGAGTTGTGTGGGCACATTGTATGGGCTGAGTTACGGCGGTTTGAGGTTCAAAGGGTTGGCGAAGACGGCGGGGTTGGTGGAGGCGTTGAGAGAGGTGGAGAAAAAGGGAAGCGAACGGGCGAGGGAGAAAGCGAGAAGAATGTTGGAGATGATGAGAGGGAAAGAGAAGGAAGAAGAAGAAGAAGTGGACTGGGAGGAATTGCTCGACTCGGGGTTTGGGAGTCGAACTCGGTGTCAACCCGGTGGTGGGTTAGGCGGGTTGAGTGCCAACTCATCTGAATTT
>Pyrco_BP_DH_14g15480
ATGGGCGGTAATGGCAAGCGCAGGTGGAAGATCACCTTCTACCGCTCCAATTCCAGCTCCAAGAATCCCCCAAAGGAGCTCTTGTGCCCCATTTCCGGGTCCTTAATGTCCGACCCTGTCGTCGTCTCTTCGGGTCAGACCTTCGAGCGCCTCTCCGTCCAACTCTGCCACGAATTGAGCTTCTCCCCCAAGCTCGAAGACGGGACCCGACCCGATTTCTCCACCATGATTCCCAATTTAGCCATCAAGTCCACCATCCAGAACTGGTGCAACCACAACAACGCCCAGTACCCGCAGGCACCCGATTCAATCTCCCTCGATAAGGCCATACGGGCGGTGATGGAGGAGGATAGGGAAGACCCTGGAATTAGAGTTTCGGAGCGGGAGCTGCTGAGGGGGATGGCAGAGAAACCGCCGGTTAGCTTCATGCACGCGGCGACCGAGTTGGGCCGCCGAGTCGACCATTTCTACTCGAGCTCGTCGGAGGAGTCAGTGGTTATCCCGTCGGCGAGTCCACCCATTCCTCTCCCGTTCGCGACTCGGCCGTCGTGTTATTCCTCGTCGTCTTCTTCCGAAGTCACCGCCGAGCTCGAAACACTAAACCCTAATTCCTTGTCGCCGGAATGCAAGGAGGAGGAGCAATTGATGACGAAGCTGAGAAGCTCCCAGGTAATCGACCAGGAGGAAGGAGTAATTTTACTCCGGAAGCTCACGAGGACGAAGGAGGAGCTTAGGATTTCGCTCTGCACTCCCCGGCTGCTCTCCGCCGTCCTATCACTGATTGTGTCGCGATACAGCACCGTGCAACAAAACGCCGTCGCTTCGCTGGTTAACTTGTCTCTGGAGAAGCCCAACAAGGGAGGATCCAGTGAGTCGCAGGAGCACGCCGCCGGCGCGCTCTTCAGCTTGGCGTTGGAGGAAGACAACAAGATGGCGATCGGCGTGCTCGGCGCGTTGCCTCCGCTGATGCACGCGCTCGTGAGGGCTGAGAGTGAGCGGACGCGCCACGACTCGGCGTTGGCGCTCTATCACTTGACGCTGGTGGAGAGCAACCGAGTCAAACTCGTTAAGCAACACAATGCGGTGCCGACTCTGTTGGCCTTGGCCAAGTCTCCAGCGTCGGCGGGCCGAGCTCTACTGATTCTGTGCAATCTAGCGAGTTGCAGCGAGGGCAAATCCGCCATGCTCACCGCCAACGCGGTGCAGTGCTTGGTGGGGGTGCTGAGGAGGCCGGGAGACTTGGACTCCGAGTCCACTCGGGAGAACTGCGTGGCGGCGCTCTACGCGCTGAGTCACGGATCGATGAGATTTCGCGGGCTGGCGAGGGAGGCCAATGCGGTGGAGGTGTTGAGTGAGATCGAGAAGAGTGGAAGCGAGCGGGCGAGGGAGAAGGCGAAGCGGCTGTTGACGGTGATGAGAGGGAGGGAGGATGAGCCGAATTTGGACTCGGTGTTGGACTCGGGTGCAGGAGCTGGACTCGGTCCGACTCGGTACCGAGTTGGGAGGAACTTGCATGCAGCCAACTCATCTACGTTT
>Pyrco_BP_DH_17g03600
ATGAAGCTGATGGTCCACAAATCAAAAGAGAACGAATGGGCTTTCGCGACGCCGGAGAGAGCTGCGGAGATGATCAGCAGTGCAAGCACGAGTCCCCGGCGGAGATGGAAGCTTTTCCAGAGGTCGTCGTCGGCAATTCCGTCGAAAACTTCAAAGCCGCAAGCTCCCAAAGAGTTCGTCTGTCCAATCTCCGGTTCTCTCATGGCGGACCCGGTCATCGTTTCGTCCGGCCACACCTTCGAGCGCGCCTGCGTCCAAGCCTGCAAGTCCCTCAGCTTCACGCCTGCTCTCCCGGACTCTCCGCCGCCAGATTTCTCCTCCGTAATCTCCAACCTCGCCCTCAGGTCCGCCATTCTCAGCTGGTGCCACAAGTCCTTCGTCGATCCTCCCAAGCCCCTCGATTTCGCCTCCGCCGAGAAGATCGTCCGCGCCTCCATTGGTTCCCGGAACGAAACCAAGCCCCAGAACGTCGTAGTTTCGGATAATCAGCTGTTGATCAACGGTGTTAAGGACACCCCTAGAGTGAATTTCACTCTCGCGGCCACCGAGCTGACTCGGCGCCCAACTCACTTCCCCTCGAGCTCCGACGAATCGGTCACCGCGGCTCCGCCTCTCCCGTTCTCAACTCCACCGAGCTGCTACTCTTCCCCGTCGTCTTCATCCTCGGAAATTGAAACTTTAAATCCTAATTGCAACAGCAATCCCTCCCTCTCTGTAGAAGACGAAATCTCGATCAAGCTCAGAAGCTGCCACGTGTTCGAAATCGAGGAGGCCCTGGCCTCACTCAGGAAGATCACGCGGACGAGAGAGGACGCCCGGGCCCGTCTCTGCATCCCGCGGTTGCTCTCCGCCCTCCGCCCTCTGATTATATCCAGGTACACCGCCGTTCAGGTGGACTCCGTCGCAGCCTTGGTCAATCTGTCGCTGGAAAAGTCAAACAAGATTAAGATCGTACGGTCAGGAGTCCTCCCTCCTCTGATCGACGTGCTCAAGGCCGGAACCCCTGAGGCGCAGGAACACGCTTCCAGTGCGCTCTTCAGCTTGGCACTTGACGACGACTGCAAGACCGCCATTGGCGTTTTGGGCGCGTTACCGCCATTGATGCACTTACTCCGGTCCCAGAGCGAGCGGACTCGTCATGACTCGGCACTCGCTTTGTTCCACCTCTCGCTCGTTCAGAGTAACCGGTCCAAGTTGGTCAAGCTCGGCTCGGTTCCGGTTCTTTTGAGAATGGTGAAGTCGGGTCACATGACGGGTCGGGTATTGCTCACATTGTGTAATTTGAGTTTGTGTGCCGACGGGCGGGCCGCATTGTTGGATTCGGGTGGGGTGGAGTGCTTGGTGGGTGTGTTAAGGGGAAACGAGTTTGACTCGAAGGCGACACAAGAGAGCTGTGTGGCCACATTGTATGGGTTGAGCTACGGCGGTTTGAGGTTCATAGGGCTGGCGAAGACGGCGGGCTTGGTGGAGGTGTTGAGAGAGGTGGAGAAAAAGGGAAGCGAACGGGCGAGGGAGAAGGCGAGGCGGATGTCGGAGATGATGAGAGGGAAGGAGAAGGAAGAAGAAGATGAAGTGGATTGGGAGGAAGTGCTCAACTCGGGGTTTGGGAACCGAACTCGGTGTCAACCCGGTGGTGAACTGGAGGGGTCGAGTGTCAACTCATTGGACTTT
>Pruav_sc0000009.1_g1040.1.mk
ATGGAGTTTCAGGAGGCTATCATGAAGTTGATGATCCACAAAGCCAAAGAAAACGAATGGGCTTTCCAAACCCCTGACAGAGTGACAGAGATAAGCAGTCCCAGCCCCAGGCGCAAATGGAAGCTTTTCCACAGGTCCTCAACGGCCATGCCATCAAAAACTGCAAAGGCCCAAGCTCCAAAAGAAGAGGACACTCGGGCCAGCCTCTGCACCCCTCGGATGCTCTCCGCCCTGCGACCTCTGATCGTATCCAGGTACACCGGCGTTCAGGTGAACTCGGTCGCAGCGTTAGTCAATTTGTCGTTGGAAAAGTCAAACAAGATTAAGATCGTACGGTCAGGAGTTCTCCCTCCGTTGATTGATGTGCTTAAGGCAGGATCCCCTGAGGCGCAGGAACACGCTTCCGGTGCACTCTTTAGCTTGGCGCTTGATGACGATTGTAAGACCGCCATTGGCGTTTTGGGTGCCTTGCCACCTTTGCTTCACTTACTCCGATCCGAGAGCGAGCGGACTCGGCATGACTCGGCACTCGCTTTGTATCACCTTACACTCGTTCAGAGTAACCGCTCCAAATTGGTTAAACTCGGGTCGGTTCCGATTCTTTTGAGAATGGTGAAGTCAGGTCATATGACGGGTCGGGTACTACTCACATTGTGCAACTTGAGTTCTTGTGCGGACGGGCGGGCGTCGATGTTGGATGCGGGTGGGGTGGAATGTTTGTTGGGTGTCTTGAGAGGAAATGAGTTTGACTCGAAGGCAACTCAGGAGAGTTGTGTGGCCACATTGTGTGGGCTGAGTTATGGTGGTTTGAGGTTTAAGGGGTTGGCCAAGGTGGCCGGGGCGATTGAGGTGTTAAGAGAGGTGGAGAAAAAGGGAAGCGACCGGGCGAGGGAGAAAGCAAGGAGGATGTTGGAGATGATGAGGGGAAAAGAGAAGGAGGAAGAAGATGAAGTGGATTGGGAGGACTTGCTCCAATCGGGGCTAGGAAGTCGAAGTCGGAGTCAACTCAATGGTGGATTAGGCGGGTCAAGTCTTCTCCATCGCCCTCGCAAACGCCTGAAAGAAGGTGTTCTGGTCCTTGGCGTAGAGCTCTACGAAGGGCCGGGTTCTCGGGTCATTGAACAAGGCGTGATCCGACTTCAAAAGCCCCAAACCCTTGGGCAAGTTCTGGAAGTAGACATTGTCGAATTTGTTGGGGGTCATGACGTCGTTGAACACCGACATCGTCGGGTTCTTGTGGTAATCGGCGCAGGCCTGCTGCAACCCGGCGGCGAATCTCGGGTTGTACTGCGGGTCGAACTGTTCCGACTTGCTGTAGTTGTAGATCGCAGAGCTGAACTCGCTGCAGTGGGAGAACCCGATGGTGTGGGCCCCACTGAGGGCAACCATTTCCTGGACGGAAAAGCCCCTGGACCCGAACACCTGGATGAGCTGAGACACCGGCATGGCTGGCCTCGGGAGGGTGCCCTCGACGGCGGAGGCCTTGGAGACGCGGCCGTCGCGGCGGCCGAGGGGGACGTTGTAGTAGGGCCCGCCCATCATGGTGACGAGGTCGCGGGTGGCGACGGCGAGGATGTCGGCGCAGGAGACAGTAGTCTCGACTCTGCGGCGGGGAGAGTGATGAGAGTTAGCAGAGATGTGAGGAAGACAATGAGGAACGCTGCCATGGTGCCGTTTGCGTGCTTTGCTGATGCTGCTGCAGCTTGTGCAACTGCTTCAGCTCAGAGAAACAAA
>Pruav_sc0001309.1_g330.1.mk
TTGAAGAAGAAGAAGAAGAAACTCAGAGCTCCATCTCCACAGCTTCCTCTTTTGGGTATGGGCGGTAATGGCAAGCACAGGTGGAAGATCTCCTTCTACCGCTCCAACTCCAGCTCCAGGCTGCCCCCGAAGGAGCTCCTCTGCCCCATTTCCGGGTCCTTGATGGAAGACCAAGGGATGAGGGTTTCCGAGATAGAGTTGCTGAAGGGAGTGGCGGAGAAGCCGCCGATTATGTTCACTCACGCGGCGACCGAGTTGGGCCGCCGAGTCGACCATTTCTATTCGAGCTCGTCCGAAGATTCGGTCGTCATCCCCTCGGCGAGTCCACCCACTCCTCTCCCCTTCGCAACTCGGCCGTCGTGTTACTCCTCGTCTTCGTCCTCCGAAATCATTGCCGAGCACGAAACCCTAAACCCTAATTCTTCGTCACCGGGATGCGAAGAAGAGGAACAGTTGATGATGAAGCTGAGAAGCTCCGAGGTAATCGAGCAGGAGGAGGCAGTAATTTTACTCAGAAAACTCACGAAGACGAAGGAGGAGCTCAGGGTTTCGCTGTGCACCCCTCGGCTTCTCTCAGCCGTCCAATCGCTAATCGTCTCGCGATACAGCACCGTGCAGCAAAACGCACTCGCTTCGCTTGTCAATTTGTCCCTGGAGAAGCCCAACAAGGTGAAGATCGTACGGTCAGGATTCGTCCCGCATTTGGTCGATGTGTTGAAGGGCGGATCCAGTGAATCACAGGAGCACGCAGCCGGGGCGCTCTTCAGCTTGGCGCTGGAAGAAGATAACAAGATGGCAATCGGCGTGCTCGGTGCGCTGCCTCCGCTCATGCACGCGCTCGTTAGGGCGGAGAGTGAGCGCACACGCCACGACTCGGCGTTGGCGCTCTACCACTTGACCCTGGTGGAGAGCAACCGAGTCAAACTCGTCAAGCAATCCAACGCGATCCCCACTCTGCTGGCCTTAGCCAAGTCTCCAGCATCGGCGAGCCGAGTTCTGCTGATTCTCTGCAACCTAGCGAGCTGCAACGAGGGGAGGTCCGCCATGCTCGATGCCAACGCGGTGGAGTGCGTGGTGGGGATGCTGAGGAGGAGGAACGAATTGGAATCCGAGTCGACTCGGGAGAACTGTGTTGCGGCGCTTTACGCGCTGAGTCACGGGTCGATGCGGTTCCGAGGGCTGGCGAGGGAGGCGAAGGCGGTGGAGGTGTTGGGGGAGATTGAGAAGAATGGGAGCGAGAGGGCGAGGGAGAAGGCGAAGAGGCTGTTGACGGTGATGAGAGGGAGAGAGGACGAGCCGAATTGGGACTCGGTGCTCGAATCAGGTGCTGGAGTTGGACTCGGGCCGACTCGGTACCGAGTTGGTGTGGGAAGGAACTTGTATGCTGCCAACTCAACCACGTTT
>Pyrusco0g045870.1
ATGAAGCTGATGGTCCACAAATCAAAAGAGAACGAATGGGCTTTCGCGACGCCGGAGAGAGCTGCGGAGATGATCAGCAGTGCAAGCACGAGTCCCCGGCGGAGATGGAAGCTTTTTCAGAGGTCGTCGTCGGCAATTCCGTCGAAAACTTCAAAGCCGCAAGCTCCCAAAGAGTTCGTCTGTCCAATCTCCGGTTCTCTCATGGCGGACCCGGTCATCATTTCGTCCGGCCACACCTTCGAGCGCGCCTGCGTCCAAGCCTGCAACTCCCTCAGCTTCACGCCTGCTCTCCCGGACTCTCCGCCGCCAGATTTCTCCTCCGTAATCTCCAACCTCGCCCTCAGGTCCGCCATTCTCAGCTGGTGCCACAAGTCCTTCGTCGATCCTCCCAAGCCCCTCGATTTCGCCTCCGCCGAGAAGATCGTCCGCGCCTCCATTGGTTCCCGGAACGAAACCAAGCCCCAGAACGTCGTAGTTTCGGATAATCAGCTGTTGATCAACGGTGTTAAGGACACCCCTAGAGTGAATTTCGCCCACGCGGCCACCGATCTGACTCGGCGCCCGACTCGCTTCCACTCGAGCTCCGACGAATCTGTCACCGCGGCTCCGCCTCTCCCGTTCTCAACTCAGCCGAGTTGCTACTCATCTCCGTCGTCTTCCTTCTCGGAAAACGAAATCCTAACCGTTAACGGCAACAGTAATCCCTCCCGCTCTGTAGAAGAAGACGAAATCTCGATCAAGCTCAGAAGCTGCCACGTGTTCGAAATCGAGGAGGCCCTGGCTTCGCTGAGGAAGATCACGCGGACCAGAGAGGACGCCCGGGCCCGACTCTGCACCCCGCGGTTGCTTTCCGGCCTCCGCCCTCTGATTATATCCAGGTACACCGCCGTTCAGGTGGATTCCGTCGCAGCGTTGGTCAACCTGTCGCTGGAAAAGTCAAACAAGATTAAGATCGTACGGTCAGGAGTCCTCCCTCCTCTGATCGACGTGCTCAAGACAGGATCCCGTGAGGCGCAGGAACACGCTTCCGGTGCGTTCTTCAGCTTGGCACTTGATGACGACTGCAAGACCGCGATTGGCGCATTGGGCGCGTTGCCGCCTTTGCTGCACTTACTCCGGTCCGAGAGCGAGCGGACTCGGCATGACTCGGCACTCGCATTGTTCCACCTCTCACTAGTTCAGAGCAACCGGTCCAAGTTGGTTAAGCTCGGGTCGGTTCCGGTTCTGTTGAGAATGGTAAAGTCGGGCCACATGACGGGTCGGGTATTGCTCATATTGTGTAATTTGAGTTTGTGTGCGAACGGGCGGGCCGCATTGTTGGATTCGGGTGGGGTGGAGTGTTTGGTGGGTGTGTTAAGGGGAAGCGAGTTTGACTCGAAGGCGACTCAAGAGAGCTGTGTGGCCACATTGTATGGGTTGAGCTACGGCGGTTTGAGGTTCCAAGGGCTGGCGAAGACGGCGGGCGTGGTGGAGGTGTTAAGAGAGGTGGAGAAAAAGGGAAGCGAACGGGCGAGGGAGAAGGCGAGGCGGATGTCGGAGATGATGAGAGGGAAGGAGAAGGAAGAAGAAGATGAAGTGAATTGGGAGGAAGTGCTCAACTCGGGGTTTGGGAGCCGAACTCGGTGTCAACCCGGTGGTGAACTGGAGGGGTCGAGTGTCAACTCATTGGACTTT
>Pyrusco0g051070.1
ATGGAGTTTCAGGAAGCTATGTTGAAGCTGATGGTCCACAAATCAAAAGAGAACGAATGGGCTTTCGCCACGCCGGAAAGAGCGGCGGAGATGAGCGGTGCAAGCCCGAGTTCCCGGCGAAAATGGAAGCTTTTTCAGAGGTCGTCGTCGGCAATTCCGTCGAAAACTTCAAAGCCGCAAGCTCCCAGAGAGTTCCTCTGTCCAATCTCCGGCTCTCTGATGGCGGACCCCGTCATCGTCTCCTCCGGCCACACCTTCGAGCGCGCCTGCATCCATGCATGCAAGTCCCTCAGCTTCATGCCCGCTTTCCCGGACTCTCCGCCGCCCGATTTCTCCTCCGTAATCTCCAACCTCGCTCTCAAATCTGCAATTCTCAGTTGGTGCCGGAAGTCCTCGGTCGATCCTCCCAAGCCCCTCGATGTCGCCTCCGCCGAGAAGCTCGTCCGTGCCTCCATTGCTTCCCGGAACGAAACCAAGCTCCAAAATGGCGTAGTTTTGGAGAATCAGTTGCTGATCAACGGTGTTAAGGATACCCCTACTGTGAATTTCGTCCACGCGGCCACCGATCTGACTCGGCGCCCGACTCGCTTCCACTCGAGCTCCGACGAATCTGTCACCGCGGCTCCGCCTCTCCCGTTCTCAACTCCACCGAGCTGCTACTCTTCCCCGTCGTCTTCATCCTCGGAAATTGAAACTTTAAATCCTAATTGCAACAGCAATCCCTCCCTCTCTGTAGAAGACGAAATCTCGATCAAGCTCAGAAGCTGCCACGTGTTCGAAATCGAGGAGGCCCTGGCCTCACTCAGGAAGATCACGCGGACGAGAGAGGACACCCGGACCCGTCTCTGCACCCCGCGGTTGCTCTCCGCCCTCCGCCCTCTGATTATATCCAGGTACACCGCCGTTCAGGTAGACTCCGTCGCAGCCTTGGTCAATCTGTCGCTGGAAAAGTCAAACAAGATTAAGATCGTACGGTCAGGAGTCCTCCCTCCTCTGATCGACGTGCTCAAGGCCGGAACCCCTGAGGCGCAGGAACACGCTTCCAGTGCGCTTTTCAGCTTGGCACTTGACGACGACTGCAAGACCGCCATTGGCGTTTTGGGCGCGTTGCCGCCATTGCTGCACTTACTCCGGTCCCAGAGCGAGCGGACTCGGCATGACTCGGCACTCGCTTTGTTCCACCTCTCGCTCGTTCAGAGTAACCGGTCCAAGTTGGTCAAGCTCGGCTCGGTTCCGGTTCTTTTGAGAATGGTGAAGTCGGGTCACATGACGGGTCGGGTATTGCTCACATTGTGTAATTTGAGTTTGTGTGCCGACGGGCGGGCCGCATTGTTGGATTCGGGTGGGGTGGAGTGTTTGGTGGGTGTGTTAAGGGGAAACGAGTTTGACTCGAAGGCGACACAAGAGAGCTGTGTGGCCACATTGTATGGGTTGAGCTACGGCGGTTTGAGGTTCCAAGGGCTGGCGAAGACGGCGGGCGTGGTGGAGGTGTTAAGAGAGGTGGAGAAAAAGGGAAGCGAACGGGCGAGGGAGAAGGCGAGGCGGATGTCGGAGATGATGAGAGGGAAGGAGAAGGAAGAAGAAGATGAAGTGAATTGGGAGGAAGTGCTCAACTCGGGGTTTGGGAGCCGAACTCGGTGTCAACCCGGTGGTGAACTGGAGGGGTCGAGTGTCAACTCATTGGACTTT
>Pyrusco15g005870.1
ATGACGAAGCTAAGAAGCCCTGAGATTCGCCATGCTCGATGCCAACGCGGTGCAGTGATTGGTAGGGATGCTGAGGAGGCAAGGACACTTGGACTCCGGGTCCACTCGGGAGAACTGTGTGGCAGCGCTTTGCGTGCTGAGTCACGGATCAATGAGATTTCGCGAGCAGGCAAGGGAGGCCAATGCGGTGGAGAGATCGAGAAGAGTAGAAGTGAGCGGGCCAGGGAGAAGGCGAAGTGGTTGTTGATGGTGATGAGAGGGAGAGAGGATGATTCGAATTTGGACTCGGTGTTGGACTCGAGTGCAGAAGCTGGACTTGGCCTCACTCGATAC
>Pyrusco6g014600.1
ATGGGCGGTAATGGCAAGCACAGGTGGAAGATCTCCTTCTACCGCTCCAATTCCGGCTCAAAGAATCCCCCAAAGGAGCTCTTATGCCCCATTTCCGGGTCCTTAATATCCGACCCTGTCGTCGTCTCTTCGGGTCAGACCTTCGAGCGCCTCTCCGTCCAACTCTGCCGCGAGTTGAGCTTCTCTCCCAAACTCGAAGACGGGACCCGACCCGATTTCTCCACCGTGATTCCCAATTTTGCCATCAAGTCTACCATCCAGAACTGGTGCGACCACAACAACGCCCAGCACCCGCAGCCACCCGATTCAATCGCACTCGAGAAGGCCGTACGGGCGCTGATGGAGAAGGATATGGAAGACCCGGGAATTAGGGTTTCGGAGCGGGAGCTGCTGAGGGGGATGGCGGAGAGGCCGCCGGTTAGGTTCATGCACGCGGCGACCGAGTTGGGCCGCCGAGTCGACCATTTCTATTCCAGTTCGTCGGAAGAGTCGGTGGTCATCCCCTCGGCGAGTCCCCCCACTCCTCTTCCCTTCGCGACCTTGCCGTCGTGTTACTCCTCGTCGTCTTCCTGCGAAATCACCGCCGAGCTTCAAACCCTAAACCTTAATTCCTCGTCGCCGGGATGCGAGGAGGAGGAGCAATTGATGACGAAGCTGAGAAGCTCCGAGGTAATCGAGCAGGAGGAGGGGGTAATTTTACTCAGAAAGCTCACGAGGACGAAGGAGGAGCTTAGGATTTCGCTCTGCACTCCCCGGCTGCTCTCCGCCGTCGGATCGCTGGTTGTCTCGCGATACAGCACTGTGCAGCAAAACGCCCTCGCTTCGCTGGTGAACTTGTCTCTGGAGAAGCCCAACAAGGTGAAGATCGTACGGTCAGGATTCGTCCCGCATTTGGTGGATGTATTGAAGGGAGGATCCAGTGAGTCGCAGGAGCACGCCGCCGGCGCGCTCTTCAGCTTGGCGTTGGAGGAAGACAACAAGATGGCGATCGGAGTGCTCGGAGCGTTGCCTCCGCTGATGCACGCGTTCGTGAGGGCGGAGAGTGAGCGGACGCGCAATGACTCGGCGTTGGCGCTCTATCACTTGACGCTGGTGGAGAGCAACCGAGTCAAACTCGTTAAGCAACACAACGCGGTGCCAACTCTGTTGGCCTTGGCTAAGTCTCCGGCGTCAACGGGCCGAGTTCTGCTGATTCTGTGCAATCTAGCGAGCTGCAACGAGGGGAGGTCAGCCATGCTCGACGCCAACGCGGTGGAGTTTTTGGTGGGGATGCTGAGGAGGCGGACAGACTTGGATTCCGAGTCGACCCGGGAGAACTGCGTGGCGGCGCTCTATGCGCTGAGTCACGGGTCGATGAGGTTTCGCGGGCTGGCGAGGGAGGCGAAGGCGGTGGAGGTGTTGTGTGAGATCGAGAAGAGCGGGAGCGAGAGGGCGAGGGAGAAGGCCAACCAGCTGTTGATGGTGATGAGAGGGAGAGAGGATGAGCCGAATTGGGACTCGGTGCTGGACTCGGGTGCTGGAGCTGGACTCGATCCGACTCGGTACCGAGTTGTAAGGAACTTGCATAATGCCAACTCAACCACGTTT
>Pyrbe_018800
ATGGGCGGTAATGGCAAGCGCAGGTGGAAGATCACCTTCTACCGCTCCAATTCCAGCTCCAAGAATCCCCCAAAGGAGCTCTTGTGCCCCATTTCCGGGTCCTTAATGTCCGACCCTGTCGTCGTCTCTTCGGGTCAGACCTTCGAGCGCCTCTCCGTCCAACTCTGCCGCGAATTGAGCTTCTCCCCCAAGCTCGAAGACGGGACCCGACCCGATTTCTCCACCATGATTCCCAATTTAGCCATCAAGTCCACCATCCAGAACTGGTGCGACCACAACAACGCCCAGTACCCGCAGGCACCCGATTCAATCTCCCTCGATAAGGCCATACGGGCGGTGATGGAGGAGGATAGGGAAGACCCTGGAATTAGAGTTTCGGAGCGGGAGCTGCTGAGGGGGATGGCGGAGAAACCGCCGGTTGGGTTCATGCACGCGGCGACCGAGTTGGGCCGCCGAGTCGACCATTTCTACTGGAGCTCGTCGGAGGAGTCAGTGGTTATCCCGTCGGCGAGTCCACCCATTCCTCTCCCGTTCGCGACTCGGCCGTCGTGTTATTCCTCGTCGTCTTCTTCCGACGTCACCGCCGAGCTCGAAACACTAAACCCTAATTCCTCGTCGCCGGAATGCAAGGAGGAGGAGCAATTGATGACGAAGCTGAGAAGCTCCCAGGTAATCGACCAGGAGGAAGGAGTAATTTTACTCCGGAAGCTCACGAGGACGAAGGAGGAGCTTAGGATTTCGCTCTGCACTCCCCGGCTGCTCTCCGCCGTCCTATCACTGATTATGTCGCGATACAGCACCGTGCAACAAAACGCCGTCGCTTCGCTGGTTAACTTGTCTCTGGAGAAGCCCAACAAGGTGAAGATCGTACGGTCAGGATTCGTCCCGTATTTGGTGGATGTATTGAAGGGAGGATCCAGTGAGTCGCAGGAGCACGCCGCCGGCGCGCTCTTCAGCTTGGCGTTGGAGGAAGACAACAAGATGGCGATCGGCGTGCTTGGCGCGTTGCCTCCGCTGATGCACGCGCTCGTGAGGGCTGAGAGTGAGCGGACGCGCCACGACTCGGCGTTGGCGCTCTATCACTTGACGCTGGTGGAGAGCAACCGAGTCAAACTCGTTAAGCTACACAATGCGGTGCCGACTCTGTTGGCCTTGGCCAAGTCTCCGGCGTCGGCGGGCCGAGCTCTACTGATTCTGTGCAATCTAACGAGCTGCAGCGAGGGCAAATCCGCCATGCTCGACGCCAACGCGGTGCAGTGCTTGGTGGGTGTGCTGAGGAGGCGGGCAGACTTGGACTCCGAGTCCACTCGGGAGAACTGCGTGGCGGCGCTCTACGCGCTGAGTCACGGATCGATGAGATTTCGCGGGCTGGCGAGGGAGGCCAATGCGGTGGAGGTGTTGAGTGAGATCGAGAAGAGTGGAAGCGAGCGGGCGAGGGAGAAGGCGAAGCGGCTGTTGGCGGTGATGAGAGGGAGGGAGGATGAGCCGAATTTGGACTCGGTGTTGGACTCGGTGTTGGACTCGGGTGCAGGACTCGGTCCGACTCGGTACCGAGAAAATGTAATGGCCGCTGAGTTGACAAGGTCGAGTCATGACTCGGTACTGAGTTTGGACGTGTGGAGGCACACGGCGTCAGCGGCGGTGGCGGGTGATAATTATATTTTAGTGTTAATAGGTGCCTGTAAG
>Pyrbe_028165
ATGAAGCTGATGGTCCACAAATCAAAAGAGAACGAATGGGCTTTCGCAACGCCGGAGAGAGCTGCGGAGATGATCAGCAGTGCAAGCACGAGTCCCCGGCGGAGATGGAAGCTTTTTCAGAGGTCGTCGTCGGCAATTCCGTCGAAAACTTCAAAGCCGCAAGCTCCCAAAGAGTTCGTCTGTCCAATCTCCGGTTCTCTCATGGCGGACCCGGTCATCGTTTCGTCCGGCCACACCTTCGAGCGCGCCTGCGTCCAAGCCTGCAACTCCCTCAGCTTCACGCCTGCTCTCCCGGACTCTCCGCCGCCAGATTTCTCCTCCGTAATCTCCAACCTCGCCCTCAGGTCCGCCATTCTCAGCTGGTGCCACAAGTCCTTCGTCGATCCTCCCAAGCCCCTCGATTTCGCCTCCGCCGAGAAGATCGTCCGCGCCTCCATTGGTTCCCGGAACGAAACCAAGCCCCAGAACGTCGTAGTTTCGGATAATCAGCTGTTGATCAACGGTGTTAAGGACACCCCTAGAGTGAATTTCACTCTCGCGGCCACCGAGCTGACTCGGTCCCCAACTCACTTCCCCTCGAGCTCCGACGAATCGGTCACCGCGGCTCCGCCTCTCCCGTTCTCAACTCCACCGAGCTGCTACTCTTCCCCGTCGTCTTCATCCTCGGAAATTGAAACTTTAAATCCTAATTGCAACAGCAATCCCTCCCTCTCTGTAGAAGACGAAATCTCGATCAAGCTCACAAGCTGCCACGTGTTCGAAATCGAGGAGGCCCTGGCCTCACTCAGGAAGATCACGCGGACGAGAGAGGACACCCGGACCCGTCTCTGCACCCCGCGGTTGCTCTCCGCCCTCCGCCCTCTGATTATATCCAGGTACACCGCCGTTCAGGTGGACTCCGTCGCAGCCTTGGTCAATCTGTCGCTGGAAAAGTCAAACAAGATTAAGATCGTACGGTCAGGAGTCCTCCCTCCTCTGATCGACGTGCTCAAGGCCGGAACCCCTGAGGCGCAGGAACACGCTTCCAGTGCGCTTTTCAGCTTGGCACTTGACGACGACTGCAAGACCGCCATTGGCGTTTTGGGCGCGTTGCCGCCATTGCTGCACTTACTCCGGTCCCAGAGCGAGCGGACTCGGCATGACTCGGCACTCGCTTTGTTCCACCTCTCGCTCGTTCAGAGTAACCGGTCCAAGTTGGTCAAGCTCGGCTCGGTTCCGGTTCTTTTGAGAATGGTGAAGTCGGGTCACATGACGGGTCGGGTATTGCTCACATTGTGTAATTTGAGTTTGTGCGCCGACGGGCGGGCCGCATTGTTGGATTCGGGTGGGGTGGAGTGTTTGGTGGGTGTGTTAAGGGGAAACGAGTTTGACACGAAGGCGACACAAGAGAGCTGTGTGGCCACATTGTATGGGTTGAGCTACGGCGGTTTGAGGTTCCAAGGGCTGGCGAAGACGGCGGGCGTGGTGGAGGTGTTAAGAGAGGTGGAGAAAAAGGGAAGCGAACGGGCGAGGGAGAAGGCGAGGCGGATGTCGGAGATGATGAGAGGGAAGGAGAAGGAAGAAGAAGATGAAGTGAATTGGGAGGAAGTGCTCAACTCGGGGTTTGGGAGCCGAACTCGGTGTCAACCCGGTGGTGAACTGGAGGGGTCGAGTGTCAACTCATTGGACTTT
>Pyrbe_042300
ATGGAGAAAGATAGGGAAGACCCAAGAATAAGGGTTTTGGAGCGGGAAATGCTAAGGGGGATGGCGGAGAGGCTGCCGGTTCGCAAGTCCCCCCCCACTCATCTTCCCTTTGTGACCCGGCCGTCGTGTTACTCCTCGTCGTCTTCCTTCGAAATCACCACCGAGCTTCAAACCCTAAACCTTAATTTCTCGTTGCCAGGATGCAAAAGGGAGGAGCAATTGATGACGGAGCTAAGAAGCTCCGAGGCAATTGAGCAGGAGAATGGGGTAATTTTACTCATAAAGCTTATGAGGACGAAAGATGAGCTTAGGATTTTGCTCTGCACTCCCAACCGAAGAGGTGGCGGA
>Pyrbe_046547
ATGGGCGGTAATGGCAAGCACAGGTGGAAGATCTCCTTCTACCGCTCCAATTCCGGCTCAAAGAATCCCCCAAAGGAGCTCTTATGCCCCATTTCCGGGTCCTTAATATCCGACCCTGTCGTCGTCTCTTCGGGTCAGACCTTCGAGCGCCTCTCCGTCCAACTCTGCCGCGAGTTGAGCTTCTCTCCCAAACTCGAAGACGGGACCCGACCCGATTTCTCCACCGTGATTCCCAATTTTGCCATCAAGTCTACCATCCAGAACTGGTGCGACCACAACAACGCCCAGCACCCGCAGCCACCCGATTCAATCGCACTCGAGAAGGCCGTACGGGCGCTGATGGAGAAGGATATGGAAGACCCGGGAATTAGGGTTTCAGAGCGAGAGCTGCTGAGGGGGATGGCGGAGAGGCCGCCGGTTAGGTTCAAGCACGCGGCCACCGAGTTGGGCCGCCGAGTCGACCATTTCTATTCCAGTTCGTCGGAAGAGTCGGTGGTCATCCCCTCGGCGAGTCCCCCCACTCCTCTTCCCTTCGCGACCTTGCCATCGTGTTACTCCTCGTCGTCTTCCTGCGAAATCACCGCCGAGCTTCAAACCCTAAACCTTAATTCCTCGTCGCCGGGATGCGAGGAGGAGGAGCAATTGATGACGAAGCTGAGAAGCTCCGAGGTAATCGAGCAGGAGGAGGGGGTAATTTTACTCAGAAAGCTCACGAGGACGAAGGAGGAGCTTAGGATTTCGCTCTGCACTCCCCGGCTGCTCTCCGCCGTCGGATCGCTGGTTGTCTCGCGATACAGCACTGTGCAGCAAAACGCCCTCGCTTCGCTGGTGAACTTGTCTCTGGAGAAGCCCAACAAGGTGAAGATCGTACGGTCAGGATTCGTCCCGCATTTGGTGGATGTATTGAAGGGAGGATCCAGTGAGTCGCAGGAGCACGCCGCCGGCGCGCTCTTCAGCTTGGCGTTGGAGGAAGACAACAAGATGGCGATCGGAGTGCTCGGAGCGTTGCCTCCGCTGATGCACGCGTTCGTGAGGGCGGAGAGTGAGCGGACGCGCAATGACTCGGCGTTGGCGCTCTATCACTTGACGCTGGTGGAGAGCAACCGAGTCAAACTCGTTAAGCAACACAACGCGGTGCCAACTCTGTTGGCCTTGGCTAAGTCTACGGCGTCAACGGGCCGAGTTCTGCTGATTCTGTGCAATCTAGCGAGTTGCAACGAGGGGAGGTCAGCCATGCTCGACGCCAACGCGGTGGAGTTTTTGGTGGGGATGCTGAGGAGGCGGACAGAGTTGGATTCCGAGTCGACCCGGGAGAACTGCGTGGCGGCGCTCTATGCGCTGAGTCACGGGTCGATGAGGTTTCGCGGGCTGGCGAGGGAGGCGAAGGCGGTGGAGGTGTTGTGTGAGATCGAGAAGAGCGGGAGCGAGAGGGCGAGGGAGAAGGCCAACCAGCTGTTGATGGTGATGAGAGGGAGAGAGGATGAGCCGAATTGGGACTCGGTGCTGGACTCGGGTGCTGGAGCTGGACTCGATCTGACTCGGTACCGAGTTGTCAGGAACTTGCATAATGCCAACTCAACCACGTTT
>Pyrbe_053724
ATGGAGTTTCAGGAAGCTATGTTGAAGCTGATGGTCCACAAATCAAAAGAGAACGAATGGGCTTTCGCCACGCCGGAAAGAGCGGCGGAGATGAGCGGTGCAAGCCCGAGTTCCCGGCGAAAATGGAAGCTTTTTCAGAGGTCGTCGTCGGCAATTCCGTCGAAAACTTCAAAGCCGCAAGCTCCCAGAGAGTTCCTCTGTCCAATCTCCGGCTCTCTGATGGCGGACCCGGTCATCGTCTCCTCCGGCCACACCTTCGAGCGCGCCTGCATCCAAGCCTGCAAGTCCCTCAGCTTCACGCCCGCTCTCCCGGACTCTCCGCCGCCCGATTTCTCCTCCGTAATCTCCAACCTCGCTCTCAAATCTGCAATTCTCAGTTGGTGCCGGAAGTCCTCGGTCGATCCTCCCAAGCCCCTCGATGTCGCCTCCGCCGAGAAGCTCGTCCGCGCCTCCATTGCTTCCCGGAACGAAACCAAGCTCCAAAATGGCGTAGTTTTGGAGAATCGGTTGCTGATCAACGGTGTTAAGGATACCCCTACTGTGAATTTCGTCCACGCGGCCACCGATCTGACTCGGCGCCCGACTCACTTCCACTCGAGCTCCGACGAATCGGTCACCGCGGCTCCGCCTCTCCCGTTCTCAACTCAGCCGAGTTGCTACTCATCTCCGTCGTCTTCTTTCTCGGAAAACGAAATCCTAACCGTTAACGGCAACAGTAATCCCTCCCGCTCTGTAGAAGAAGACGAAATCTCGATCAAGCTCAGAAGCTGCCACGTGTTCGAAATCGAGGAGGCCCTGGCTTCGCTGAGGAAGATCACGCGGACCAGAGAGGACGCCCGGGCCCGACTCTGCACCCCGCGGTTGCTCTCCGGCCTCCGCCCTCTGATTATATCCAGGTACACCGCCGTTCAGGTGGATTCCGTCGCAGCGTTGGTCAACCTGTCGCTGGAAAAGTCAAACAAGATTAAGATCGTACGGTCAGGAGTCCTCCCTCCTCTGATCGACGTGCTCAAGACAGGATCCCCTGAGGCGCAGGAACACGCTTCCGGTGCGTTCTTCAGCTTAGCACTTGATGACGACTGCAAGACCGCGATTGGGGCATTGGGCGCGTTGCCGCCTTTGCTGCACTTACTCCGGTCCGAGAGCGAGCGGACGCGGCATGACTCGGCACTCGCATTGTACCACCTCTCACTAGTTCAGAGCAACCGGTCCAAGTTGGTTAAGCTCGGGTCGGTTCCGGTTCTGTTGAGAATGGTAAAGTCGGGCCACATGACGGGTCGGGTATTGCTCATATTGTGTAATTTGAGTTTGTGTGCGAACGGGCGGGCCGCATTGTTGGATTCGGGTGGGGTGGAGTGTTTGGTGGGTGTGTTAAGGGGAAACGAGTTTGACTCGAAGGCGACTCAAGAGAGTTGTGTGGCCACATTGTATGGGCTGAGTTACGGCGGTTTGAGGTTCATAGGGTTGGCGAAGACGGCGGGGGTGGTGGAGGCGTTGAGAGAGGTGGAGAAAAAGGGAAGCGAACGGGCGAGGGAGAAAGCGAGGAGAATGTTGGAGATGATGAGAGGGAAAGAGAAGGAAGAAGAAGAAGAAGTGGACTGGGAGGAATTGCTCGATTCGGGGTTTGGGAGTCGAACTCGGTGTCAACTCGGTGGTGGGTTAGAAGGGTTGAGTGCCAACTCATCTGAATTT
>Pyrpy_N_06g1488.1
ATGGGCGGTAATGGCAAGCACAGGTGGAAGATCTCCTTCTACCGCTCCAATTCCGGCTCAAAGAATCCCCCAAAGGAGCTCTTATGCCCCATTTCCGGGTCCTTAATATCCGACCCTGTCGTCGTCTCTTCGGGTCAGACCTTCGAGCGCCTCTCCGTCCAACTCTGCCGCGAGTTGAGCTTCTCTCCCAAACTCGAAGACGGGACCCGACCCGATTTCTCCACCGTGATTCCCAATTTTGCCATCAAGTCTACCATCCAGAACTGGTGCGACCACAACAACGCCCAGCACCCGCAGCCACCCGATTCAATCGCACTCGAGAAGGCCGTACGGGCGCTGATGGAGAAGGATATGGAAGACCCGGGAATTAGGGTTTCGGAGCGGGAGCTGCTGAGGGGGATGGCGGAGAGGCCGCCGGTTAGGTTCATGCACGCGGCGACCGAGTTGGGCCGCCGAGTCGACCATTTCTATTCCAGTTCGTCGGAAGAGTCGGTGGTCATCCCCTCGGCGAGTCCCCCCACTCCTCTTCCCTTCGCGACCTTGCCGTCGTGTTACTCCTCGTCGTCTTCCTGCGAAATCACCGCCGAGCTTCAAACCCTAAACCTTAATTCCTCGTCGCCGGGATGCGAGGAGGAGGAGCAATTGATGACGAAGCTGAGAAGCTCCGAGGTAATCGAGCAGGAGGAGGGGGTAATTTTACTCAGAAAGCTCACGAGGACGAAGGAGGAGCTTAGGATTTCGCTCTGCACTCCCCGGCTGCTCTCCGCCGTCGGATCGCTGGTTGTCTCGCGATACAGCACTGTGCAGCAAAACGCCCTTGCTTCGCTGGTGAACTTGTCTCTGGAGAAGCCCAACAAGGGAGGATCCAGTGAGTCGCAGGAGCACGCCGCCGGCGCGCTCTTCAGCTTGGCGTTGGAGGAAGACAACAAGATGGCGATCGGAGTGCTCGGAGCGTTGCCTCCGCTGATGCACGCGTTCGTGAGGGCGGAGAGTGAGCGGACGCGCAATGACTCGGCGTTGGCGCTCTATCACTTGACGCTGGTGGAGAGCAACCGAGTCAAACTCGTTAAGCAACACAACGCGGTGCCAACTCTGTTGGCCTTGGCTAAGTCTCCGGCGTCAACGGGCCGAGTTCTGCTGATTCTGTGCAATCTAGCGAGCTGCAACGAGGGGAGGTCAGCCATGCTCGACGCCAACGCGGTGGAGTTTTTGGTGGGGATGCTGAGGAGGCGGACAGACTTGGATTCCGAGTCGACCCGGGAGAACTGCGTGGCGGCGCTCTATGCGCTGAGTCACGGGTCGATGAGGTTTCGCGGGCTGGCGAGGGAGGCGAAGGCGGTGGAGGTGTTGTGTGAGATCGAGAAGAGCGGGAGCGAGAGGGCGAGGGAGAAGGCCAACCAGCTGTTGATGGTGATGAGAGGGAGAGAGGATGAGCCGAATTGGGACTCGGTGCTGGACTCGGGTGCTGGAGCTGGACTCGATCCGACTCGGTACCGAGTTGTAAGGAACTTGCATAATGCCAACTCAACCACGTTT
>Pyrpy_N_09g0319.1
ATGGAGTTTCAGGAAGCTATGTTGAAGCTGATGGTCCACAAATCAAAAGAGAACGAATGGGCTTTCGCCACGCCGGAAAGAGCGGCGGAGATGAGCGGTGCAAGCCCGAGTTCCCGGCGAAAATGGAAGCTTTTTCAGAGGTCGTCGTCGGCAATTCCGTCGAAAACTTCAAAGCCGCAAGCTCCCAGAGAGTTCCTCTGTCCAATCTCCGGCTCTCTGATGGCGGACCCCGTCATCGTCTCCTCCGGCCACACCTTCGAGCGCGCCTGCATCCATGCATGCAAGTCCCTCAGCTTCATGCCCGCTTTCCCGGACTCTCCGCCGCCCGATTTCTCCTCCGTAATCTCCAACCTCGCTCTCAAATCTGCAATTCTCAGTTGGTGCCGGAAGTCCTCGGTCGATCCTCCCAAGCCCCTCGATGTCGCCTCCGCCGAGAAGCTCGTCCGTGCCTCCATTGCTTCCCGGAACGAAACCAAGCTCCAAAATGGCGTAGTTTTGGAGAATCAGTTGCTGATCAACGGTGTTAAGGATACCCCTACTGTGAATTTCGTCCACGCGGCCACCGATCTGACTCGGCGCCCGACTCGCTTCCACTCGAGCTCCGACGAATCTGTCACCGCGGCTCCGCCTCTCCCGTTCTCAACTCAGCCGAGTTGCTACTCATCTCCGTCGTCTTCCTTCTCGGAAAACGAAATCCTAACCGTTAACGGCAACAGTAATCCCTCCCGCTCTGTAGAAGAAGACGAAATCTCGATCAAGCTCAGAAGCTGCCACGTGTTCGAAATCGAGGAGGCCCTGGCTTCGCTGAGGAAGATCACGCGGACCAGAGAGGACGCCCGGGCCCGACTCTGCACCCCGCGGTTGCTTTCCGGCCTCCGCCCTCTGATTATATCCAGGTACACCGCCGTTCAGGTGGATTCCGTCGCAGCGTTGGTCAACCTGTCGCTGGAAAAGTCAAACAAGATTAAGATCGTACGGTCAGGAGTCCTCCCTCCTCTGATCGACGTGCTCAAGACAGGATCCCGTGAGGCGCAGGAACACGCTTCCGGTGCGTTCTTCAGCTTGGCACTTGATGACGACTGCAAGGCCGCGATTGGCGCATTGGGCGCATTGCCGCCTTTGCTGCACTTACTCCGGTCCGAGAGCGAGCGGACTCGGCATGACTCGGCACTCGCATTGTACCACCTCTCACTAGTTCAGAGCAACCGGTCCAAGTTGGTTAAGCTCGGGTCGGTTCCGGTTCTGTTGAGAATGGTAAAGTCGGGCCACATGACGGGTCGGGTATTGCTCATATTGTGTAATTTGAGTTTGTGTGCGAACGGGCGGGCCGCATTGTTGGATTCGGGTGGGGTGGAGTGTTTGGTGGGTGTGTTAAGGGGAAGCGAGTTTGACTCGAAGGCGACTCAAGAGAGTTGTGTGGCCACATTATATGGGCTGAGTTACGGCGGTTTGAGGTTCAAAGGGTTGGCGAAGACCGGGGGGGTGGTGGAGGCGTTGAGAGAGGTGGAGAAAAAGGGAAGCGAACGGGCGAGGGAGAAAGCGAGGAGAATGTTGGAGATGATGAGAGGGAAAGAGAAGGAAGAAGAAGAAGAAGTGGACTGGGAGGAATTGCTCGACTCGGGGTTTGGGAGTCGAACTCGGTGTCAACCCGGTGGTGGGTTAGGCGGGTTGAGTGCCAACTCATCTGAATTT
>Pyrpy_N_14g1590.1
ATGGGCGGTAATGGCAAGCGCAGGTGGAAGATCACCTTCTACCGCTCCAATTCCAGCTCCAAGAATCCCCCAAAGGAGCTCTTGTGCCCCATTTCCGGGTCCTTAATGTCCGACCCTGTCGTCGTCTCTTCGGGTCAGACCTTCGAGCGCCTCTCCGTCCAACTCTGCCGCGAATTGAGCTTCTCCCCCAAGCTCGAAGACGGGACCCGACCCGATTTCTCCACCATGATTCCCAATTTAGCCATCAAGTCCACCATCCAGAACTGGTGCGACCACAACAACGCCCAGTACCCGCAGGCACCCGATTCAATCTCCCTCGATAAGGCCATACGGGCGGTGATGGAGGAGGATAGGGAAGACCCTGGAATTAGAGTTTCGGAGCGGGAGCTGCTGAGGGGGATGGCGGAGAAACCGCCGGTTAGGTTCATGCACGCGGCGACCGAGTTGGGCCGCCGAGTCGACTATTTCTACTCGAGCTCGTCGGAGGAGTCAGTGGTTATCCCGTCGGCGAGTCCACCCATTCCTCTCCCGTTCGCGACTCGGCCGTCGTGTTATTCCTCGTCGTCTTCTTCCGAAGTCACCGCCGAGCTCGAAACACTAAACCCTAATTCCTCGTCGCCGGAATGCAAGGAGGAGGAGCAATTGATGACGAAGCTGAGAAGCTCCCAGGTAATCGACCAGGAGGAAGGAGTAATTTTACTCCGGAAGCTCACGAGGACGAAGGAGGAGCTTAGGATTTCGCTCTGCACTCCCCGGCTGCTCTCCGCCGTCCTATCACTGATTGTGTCGCGATACAGCACCGTGCAACAAAACGCCGTCGCTTCGCTGGTTAACTTGTCTCTGGAGAAGCCCAACAAGGGAGGATCCAGTGAGTCGCAGGAGCACGCCGCCGGCGCGCTCTTCAGCTTGGCGTTGGAGGAAGGAAACAAGATGGCGATCGGCGTGCTCGGCGCGTTGCCTCCGCTGATGCACGCGCTCGTGAGGGCTGAGAGTGAGCGGACGCGCCACGACTCGGCGTTGGCGCTCTATCACTTGACGCTGGTGGAGAGCAACCGAGTCAAACTCGTTAAGCAACACAATGCGGTGCCGACTCTGTTGGCCTTGGCCAAGTCTCCGGCATCGGCGGGCCGAGCTCTACTGATTCTGTGCAATCTAGCGAGCTGCAGCGAGGGCAAATCTGCCATGCTCGACGCCAACGCGGTGCAGTGCTTGGTGGGGGTGCTGAGGAGGCGGGGAGACTTGGACTCCGAGTCCACTCGGGAGAACTGCGTGGTGGCGCTCTACGCGCTGAGTCACGGATCGATGAGATTTCGCGGGCTGGCGAGGGAGGCCAATGCGGTGGAGGTGTTGAGTGAGATCGAGAAAAGTGGAAGCGAGCGGGCGAGGGAGAAGGCGAAGCGGCTGTTGACGGTGATGAGAGGGAGGGAGGATGAGCCGAATTTGGACTCGGTGTTGGACTCGGGTGCAGGAGCTGGACTCGGTCCGACTCGGTACCGAGTTGGGAGGAACTTGCATGCAGCCAACTCATCTACGTTT
>Pyrpy_N_15g2714.1
ATGTCTCCAAGTGTCTCCCATAGAGTAGTAGAGGTTGATGGGCAGCGATTCGTAGAAGGGAACACAATTGAAGCGGAGAAATTGAGACAAAGCTCAGAGAAATTGAGACAGAGCTCAAGGCAAGAAGATGAGCAATTGATGACAAAGCTAAAAAGCCCTGAGGTAATCGACCAAAAGGAAGGAGTTATTTTACTCAGGAAGCTCACGAGGACGAAGGAGGAGCTTAGGATTTCGCTGTGCACTCCCCGACTCTGTTGGCCTTGGCTAAGTCCCAGCGCTAGTGGGCCGAGTTCTACTGATTCTGTGCAATTTAACGAGTTGCAA
>Pyrpy_N_17g0326.1
ATGGTCCACAAATCAAAAGAGAACGAATGGGCTTTCGCAACGCCGGAGAGAGCTGCGGAGATGATCAGCAGTGCAAGCACGAGTCCCCGGCGGAGATGGAAGCTTTTTCAGAGGTCGTCGTCGGCAATTCCGTCGAAAACTTCAAAGCCGCAAGCTCCCAAAGAGTTCGTCTGTCCAATCTCCGGTTCTCTCATGGCGGACCCGGTCATCGTTTCGTCCGGCCACACCTTCGAGCGCGCCTGCGTCCAAGCCTGCAACTCCCTCAGCTTCACGCCTGCTCTCCCAGACTCTCCGCCGCCAGATTTCTCCTCCGTAATCTCCAACCTCGCCCTCAGGTCCGCCATTCTCAGCTGGTGCCACAAGTCCTTCGTCGATCCTCCCAAGCCCCTCGATTTCGCCTCCGCCGAGAAGATCGTCCGCGCCTCCATTGGTTCCCGGAACGAAACCAAGCCCCAGAACGTCGTAGTTTCGGATAATCAGCTGTTGATCAACGGTGTTAAGGACACCCCTAGAGTGAATTTCACTCTCGCGGCCACCGAGCTGACTCGGTCCCCAACTCACTTCCCCTCGAGCTCCGACGAATCGGTCACCGCGGCTCCGCCTCTCCCATTCTCAACTCCACCGAGCTGCTACTCTTCCCCGTCGTCTTCATCCTCGGAAATTGAAACTTTAAATCCTAATTGCAACAGCAATCCCTCCCTCTCTGTAGAAGACGAAATCTCGATCAAGCTCAGAAGCTGCCACGTGTTCGAAATCGAGGAGGCCCTGGCCTCACTCAGGAAGATCACGCGGACGAGAGAGGACACCCGGACCCGTCTCTGCACCCCGCGGTTGCTCTCCGCCCTCCGCCCTCTGATTATATCCAGGTACACCGCCGTTCAGGTGGACTCCGTCGCAGCCTTGGTCAATCTGTCGCTGGAAACGTCAAACAAGATTAAGATCGTACGGTCAGGAGTCCTCCCTCCTCTGATCGACGTGCTCAAGGCCGGAACCCCTGAGGCGCAGGAACACGCTTCCAGTGCGCTTTTCAGCTTGGCACTTGACGACGACTGCAAGACGGCCATTGGCGTTTTGGGCGCGTTGCCGCCATTGCTGCACTTACTCCGGTCCCAGAGCGAGCGGACTCGGCATGACTCGGCACTCGCTTTGTTCCACCTCTCGCTCGTTCAGAGTAACCGGTCCAAGTTGGTCAAGCTCGGCTCGGTTCCGGTTCTTTTGAGAATGGTGAAGTCGGGTCACATGACGGGTCGGGTATTGCTCACATTGTGTAATTTGAGTTTGTGTGCCGACGGGCGGGCCGCATTGTTGGATTCGGGTGGGGTGGAGTGTTTGGTGGGTGTGTTAAGGGGAAACGAGTTTGACACGAAGGCGACACAAGAGAGCTGTGTGGCCACATTGTATGGGTTGAGCTACGGCGGTTTGAGGTTCCAAGGGCTGGCGAAGACGGCGGGCGTGGTGGAGGTGTTAAGAGAGGTGGAGAAAAAGGGAAGCGAACGGGCGAGGGAGAAGGCGAGGCGGATGTCGGAGATGATGAGAGGGAAGGAGAAGGAAGAAGAAGATGAAGTGAATTGGGAGGAAGTGCTCAACTCGGGGTTTGGGAGCCGAACTCGGTGTCAACCCGGTGGTGAACTGGAGGGGTCGAGTGTCAACTCATTGGACTTT
>Rosch_v2.0_Chr2g0170361
ATGGAGTTTAAAGACGGTCTGATGAGATTAGTAGTCCACAAATCCAAAGAAACCAATTGCGTTTACGACACCGGAGATAGATTAACAGAGATAATAAGCTCTGCTCGGAGCCCAAGCCGGAGATGGAAGCTGTTTCACAGGTCCTCATCTGCAATTCCATCAAAGCCTTCAAAGCCTCAAATCCCAAGAGAGTTCATTTGCCCCATTTCCGGGTCATTAATGGGCGACCCGGTTATAGTTTCCTCGGGTCACACCTTCGAACGCGTCTGCGTCCAAGTCTGCAAAGCCCTCAACTTCACCCCTAATCTCGTGGACTCGCCCCCACCTGATCTCACCTCCGTCATCCCCAACCTCGCCCTCAAGTCCACCATCCTCAACTGGTGTCAAAATTACTCGATTGCCCCTCCCAAGCCACTTGACTCTATCTCCGCCGATAAGCTCGTCCGTACATCCATGGCTTCCGGCCACCTGAAAGTCTCGGTTTCCGAGAACGAGTCGCTGATCCGAGGCGTGGAGGAGACGCCTAACGTGAGCTTCAACCACGCGGCGACCGAGTTGACTCGTCGGCCGAGTCACTTCCACTCCAGCTCCGACGAGTCGGTCAGCGACGCTGCGTTGACCCCGCCGCTGCCGTTCTCGACTCAGCCGAGCTGCTACTCGTCGCGTTCGTCTTCGTGTTCGGAAATCGAAGCCCTGACGAATTCGAACGAGGAAGACGAAGTCTTGGCCCGGCTCAGAAGCGTCCACGTGTCCGAAATCGAGGAGGCTCTGACGTGGCTGAGGAAGATCACACGGACCAGAGAGGACGCCCGGGCCCACCTCTGCAGTCCTCGGCTCCTCTCCGCCTTGAGACCACTCGTCGTTTCCAGGCACGCCAATATTCAGGTGAACTCAGTCGCAGTTTTGGTTAACCTGTCGCTGGAAAAGTCAAACAAGATTAAGATCGTACGGTCAGGAATCCTCCCGCCTTTGATTGATGTGCTTAAGGCGGGAATGCCTGAGGCGCAGGAGCACGCCTCCGGTGTGGTCTTTAGCTTGGCGCTGGATGACGATTGCAAGACGGCTATCGGAGTATTGGGGGCTCTGCCGCCTTTGCTTCACTTGCTGAACTCGGAGGGCGAGCGGACTCGGCACGACTCGGCACTTGCTTTGTACCATTTGACATTGGTTCAGAGTAACCGGTCCAAGTTGGTTAAGATCGGGTCGGTTCCGGTTCTTTTGAGGATGGTGAAGTCGGGTCACATGACGGGTCGGGTGTTGCTCACATTGTGCAACTTGAGTTCGTGTGCGGACGGGCGGGCTGCGATGTTGGATTCAGGTGGGGTGGAGTGTTTAGTGGGGGTGTTGAGGGGGAATGAGTTTGATTCCCGGTCGACTCAGGAGAGTTGTGTGGCTACATTGTATGGGTTGAGTCGTGGGGGTTTGAGGTTTAAGGGGTTGGCGAAGGCGGCCGGGGCGGTGGAGGTGTTGAGGGAGGTGGAGAAGAGTGGGAGTGAAAGAGGGAGGGAGAAGGCGAGGAGAATGTTGGAGATGATGAGAGGGAGGGAGAAGGAGGAAGAGGAGGAAGTGGATTGGGAGGAGTTGCTTGACTCGGGGTTGGGAAGTCGAACTAGGCTTCAGTCCGGTTGTGGTGCATTGGGTGGGTCTTGTGTTAATTCGTCTGAGTTT
>Rosch_v2.0_Chr7g0179681
ATGGGTGGTAATGGGAAGCACAGGTGGAAGATCTCCTTCTACCGCTCCACCTCCTCCGGAAAGCAGCCGCCCAAAGAGTTCCTCTGTCCTATTTCCGGGTCTTTAATGTCCGACCCGGTCATCGTCGCCTCCGGCCAGACATTCGAGCGCCGCTCCGTCCAAGTCTGCCGCGAATTCGGCTACGCGCCCGAGCTCCCCGACGGCACCCGGCCCGATTTCTCCAACTTAATCCCCAACATGGCAATCAAGACCACCATCCTCAATTGGTGCGACCAACACCACTCCGACCGCCCCCACCCGCCGGATTTGGCCTCCGTCGAGAAGAACGTCCGGGCCCTGATGGAGGACAGCAGGGTCGATCAGGGAATTAGGGTTTCCGAGAGGGAATTGCTTAAAGGCGTGGCGGAGCGGCCGCCGATTATGTTCTCACACGCCGCCACCGAGCTCGGCCGCGGCCGCGTCGACCATTTCTACTCCAGCTCGTCGGAAGAGTCCGTCGTCATCGCCTCCCCAAGTCCTTACACTCCTCTTCCCTTCGCGACTCGGCCGTCGTGTTACTCCTCCTCGCCTTCTTCCTCTGAAATTGTCGAACTCGAAACCCTAAATCCCAATTCCAATTCCAATTCCAATTCCGATTCGATTCATTTAAGTGCGGAGGAGGAAGAATTGATGACGAAGCTCAGTAGCTCCGTCATAGTCGAGCAAGAAGAGGCGGTGATTTCACTGAGGAAGCTGACCAGGACGAAAGAGGAGCTCAGGGTTTCGCTCTGCACGCCGCGGCTGCTCTCGGCCCTCCGATCTCTGATCGTCTCGCGCTACAGCACCGTCCAGGTCAACGCCGCCGCGTCGCTGGTCAACCTCTCGCTGGAGAAGCCGAACAAGGTGAAGATCGTGCGGTCGGGATTCGTCCCGCCGCTGGTCGACGTTTTGAAAAGCGGATCCGGCGAGTCGCAGGAGCACGCCGCCGGCGCGCTCTTCAGCCTAGCCTTGGAAGAAGACAACAAGATGGCGATCGGAGTCCTCGGCGCGTTGCCGCCGCTCATGCACTCGCTGGTAAGGTCGGAGAGTGAGCGCACGCGCCACGACTCGGCTCTGGCGCTCTACCACCTGACGCTGGTGGAGAGCAACCGCATCAAACTCGTGAAGCTGAACGCGGTGCCGACGCTTCTGGCGCTGTCGAAGGCGCCCAGGTCGGCGGGTCGGGTTTTGTTGATACTGTGCAACCTGGCGATCTGCGGCGAGGGGAGGTCGGCGATGCTGGACGCGAACGCGGTGGAGTGTTTGGTCGGGATGCTGAGGAGGAACGAGTTGGACTCGGAGTCGACGCGCGAGAACTGCGTGGCGGCGCTGTACGCGCTGAGCCACGGGTCGATGAGGTTTCGGGGGCTGGCGAGGGAGGCGAAGGCGGTGGAGGTGTTGAGTGAGGTGGAGAAGAGAGGGAGCGAGAGGGCGAGGGAGAAGGCCAAGAGGCTGTTGATGATCATGAGAGGCGGCGGCGGAGGAGGAGGAGGGAGGGCGGACGATGGTGAGCCGGATTGGGAGGGGGTTTTGGATTCGGGTACTGGAGTTGGGCTCGGCGCGGGAACCCGGTACCGAGTTGGGCCTGGTAGGAGCTTGCATGCTGCCAACTCAACTACCTTT
>Rubch_LG05.204
ATGGGTGGTAATGGAAAGCACAGGTGGAAGATCTCCTTCTACCGCTCTAACTCCTCCTCAAAGCAACCCCCTAAGGAGTTTTTATGCCCCATTTCCGGGTCCTTAATGTCCGACCCGGTCATCGTCGCATCGGGTCAGACATTCGAGCGCCTCTCTGTCCAAGTCTGCCGCGAACTCGGCTACTCGCCCGAGCTCCCGGACGGGACCCGACCAGATTTCTCCAACCTGATTCCTAACATGGCCATCAGGACCACTATCCTCAACTGGTGCGACCAGAACCACACGGAACGACCGCAACCGCCGGATTTGGTCTCTGTCGAGAAGAACGTCCGCGCGCTAATGGAAGAGAGCAGGGTCGACGCCGGGATTAGGGTTTCCGAGAGGGAATTGCTCAGGGGCGTGGCGGAGAGACCGCCGGTTCTGTTCTCTCACGCCGCTACCGAGCTGGGCCGCGGCCGGGTCGATCATTTCTACTCGAGCTCGTCTGAAGAATCGGTCGTCATAGCATCCGCGGCGGCGAGTCCTTACACTCCTCTACCATTCGCCACTCGCCCGTCATGTTATTCTTCCTCGCCTTCTTCATCTGAAATTGTCGAGCTCGAAACCCTAAATCCCAATTCCAATTCGACTCCGGAGGAGGAAGAATTGATGACGAAGCTCAAGAGCTCTGAGGTAATCGAGCAAGAGGAGGCCGTGATTTCGCTGAGGAAGCTAACCAGGACGAAAGAAGAGCTCAGGGTTTCGCTCTGTACTCCGCGTCTTCTCTCGGCCCTCCGTTCTCTGATCGTCTCGCGGTACAGCGCCGTGCAAGTAAACGCCGTCGCTTCGCTGGTCAATCTCTCGCTGGAGAAGCCCAACAAGGTGAAGATCGTACGGTCAGGATTCGTCCCGCCTTTGGTCGACGTTTTGAAGGGCGGATCCAGTGAGGCGCAGGAGCACGCGGCCGGCGCTCTATTCAGCTTGGCGTTAGAAGAAGACAACAAGATGGCTATCGGGGTCCTCGGTGCGTTGCCTCCGCTCATGCACGCGCTGATAAGGTCCGAGAGTGAGCGCACGCGGCACGACTCGGCCTTGGCATTATACCACTTGACCCTGGTGGAAAGCAACCGAGTCAAGCTCGTCAAACTCAACTCGGTCCCGACGCTCCTTGCATTGTCCAAGTCTCCGGGCTCGGCGGGTCGGGTCTTGCTGATTCTGTGCAATCTGGCGATCTGCAGCGAGGGGCGGTCCGCCATGCTCGACGCGAACGCGGTGGAGTGCTTGGTGGGAATGCTGAGGAGGAACGAGTTGGATTCAGAGTCGACTCGGGAGAATTGCGTGGCGGCGCTCTACGCGCTGAGTCACGGGTCGATGAGGTTCAGGGGGCTGGCGAGGGAGGCGAAAGCGGTGGAGGTGTTGAGTGAGATCGAGAAGAGAGGGAGTGAGAGGGCGAGAGAGAAGGCCAAGAGGCTGTTGATGATCATGAGAGGCGGAGGAGGAAGAGCAGAGGATGACGGGCAGGACTGGGAGGGCGTGCTGGATTCAGGTACCGGAGTTGGACTCGGCGGGACTCGGTACCGAGTTGGAGCTTGCGGGACCTTGCATCATGCTGCCAACTCGACTACGTTT
>Rubch_LG06.375
ATGGAGTTCAAAGAGGGTTTGATGAGATTAGTGGTCCAAAAATCGAAAGAAAACGTTTGGGTTTTCGATACCGGTGACAGAGTAATAGGCACTACTCACAGCCCAAGGCGGAAATGGAAGCTCTTTCACAGGTCCTCGTCTGCAATTCCATCAAAGCCTTCAAAGCCCCAAATCCCAAAAGAGTTCATTTGTCCACTTTCCGGGTCTCTAATGGCGGACCCGGTCATCGTCTCCTCCGGCCACACCTTCGAACGCGTCTGCGTCCAAGTCTGCAAAGCCCTGAACTTCACCCCCAATCTAGTGGACTCGCCCCCACCTGATTTCACCTCCGTAATCCCCAATCTCGCCCTAAAATCCACCATTCTCAATTGGTGTCAAAATTACTCAGTTGACCCTCCAAAACCACTCGATTTCAACTCCGCAGAGAAGCTCGTCCGTACATCCATGGCGTCCGAACCCCAGAAAGTCACGATTTCAGAGAACGACTTGTTAATTCAAGGTGTGAAGTTAACTCCAGCAGTGATTTTCAATCACGCGGCGACCGAGGTGACTCGGCGTCCGACTCACTTCCATTCCAGCTCGGACGAATCGGTCAGCCCCACCGCGTTGACTCCGCCTCTGCCTTTCTCGACTGAGCCGAGCTGCTACTCTTCTCCTTCGTCTTCGTGTTCGGAAAACGAATCCCAAACGAATTCACAAGAGGAAGACGAAATCTTGACCAAGCTCAGGAGCGCGCACGTGTCCGAAATCGAGGAGGCTCTGTCCTCGCTGAGAAGGATCACACGGACCAGAGAGGAAGACCGGGTTCACCTCTGCACCACTCGCTTGCTCTCCGCCCTACGACCTCTGCTCGTTTCCAGGTACACAACTATTCAGGTGAACTCAGTCGCAGCGCTGGTCAATCTATCGCTCAACAAGTCAAACAAGATTAAGATCGTACGGTCGGGAATTCTCCCGCCTTTGATTGACGTTCTGAAGGCCGGATCTCCTGAGGCGCAGGAGCACGCTTCTGGTGCAGTCTTCAGCTTGGCGCTTGATGACGATTGCAAGACAGCTATCGGCGTATTGGGCGCTTTGCCGCCTTTACTTCACTTGCTCCACTCGGAGGGTGAGCGGACTCGGCATGACTCGGCACTTGCTTTGTACCATTTATCACTCGTTCAGAGCAACCGGTCCAAATTAGTTAAAATCGGGTCAGTTCCCATTCTTTTGAGAATGGTGAAGTCGGGTCACATGACGAGTCGGGTATTGCTCACATTGTGCAACTTGAGTTCGTGTGCAGACGGGCGGGCCGCAATGTTGGATTCGGGTGGGGTGGAGTGTTTGGTGGGTGTGTTGAGGCAGAATGAGTTTGATTCCCGGTCAACTCAGGAAAGTAGTGTGGCTACATTGTATGGGTTGAGTCATGGGGGTTTGCGGTTTAAGGGGTTGGCTAAGGCGGCGGGGGCGGTGGAGGTGTTGAGGGAGGTGGAGAAGAGTGGAAGTGAGAGGGGAAGGGAGAAGGCGAGGAGGATGTTGGAGATGATGAGAGGGAGAGACAAGGAAGAAGAGGAGGAAGTCGATTGGGAGGAGTTGCTTGACTCGGGGTTGGGAAGTCGAACACGGTGTCAGATCGGTGGTGGTGCATTGGGTGGCTCTTGCGTTAACTCGTCCGACTTGAGTACA
>Ruboc_05_G03509
ATGGGTGGTAATGGAAAGCACAGGTGGAAGATCTCCTTCTACCGCTCTAACTCCTCCTCAAAGCAACCCCCTAAGGAGTTTGTATGCCCCATTTCGGGGTCCTTAATGTCCGACCCGGTCATCGTCGCATCGGGTCAGACATTCGAGCGCCTCTCTGTCCAAGTCTGCCGCGAATTCGGCTACTCGCCCGAGCTCCCGGACGGGACCCGACCCGATTTCTCCAACCTGATTCCTAACATGGCCATCAGGACCACTATCCTCAACTGGTGCGACCAGAACCACACAGAACGACCGCAACCGCCGGATTTGGTCTCCGTCGAGAAGAACGTCCGCGCGCTAATGGAGGAGAGCAGGGTCGAGGCCGGGATTAGGGTTTCCGAGAGGGAATTGCTCAGGGGCGTAGCGGAGAGACCGCCGGTTCTGTTCTCTCACGCCGCTACCGAGCTGGGCCGCGGCCGGGTCGACCATTTCTACTCGAGCTCGTCTGAAGAATCGGTCGTCATAGCCTCGGCGGCGGCGAGTCCTTACACTCCTCTACCATTCGCCACTCGGCCGTCATGTTATTCTTCCTCGCCTTCTTCATCCGAAATTGTCGAGCTCGAAACCCTAAATCCCAATTCCAATTCGACTCCGGAGGAGGAAGAATTGATGACGAAGCTCAAGAGCTCTGAGGTAATCGAGCAAGAGGAGGCCGTGATTTCGCTGAGGAAGCTCACCAGGACGAAAGAGGAGCTCAGGGTTTTGCTCTGTACTCCGCGTCTTCTCTCGGCCCTCCGATCTCTGATCGTCTCGCGGTACAGCGCCGTGCAAGTAAACGCCGTCGCTTCGCTGGTCAATCTCTCGCTGGAGAAGCCCAACAAGGTGAAGATCGTACGGTCAGGATTCGTCCCGCCTTTGGTCGACGTTTTGAAGGGCGGATCCAGTGAGTCGCAGGAGCACGCGGCCGGTGCTCTCTTCAGCCTGGCGTTAGAAGAAGACAACAAGATGGCTATCGGGGTCCTCGGCGCGTTGCCTCCGCTCATGCACGCGCTGATAAGGTCCGAGAGTGAGCGCACGCGTCACGACTCGGCCTTGGCCTTATACCACTTGACCCTGGTGGAAAGCAACCGAGTCAAGCTCGTCAAACTCAACTCGGTCCCGACGCTCCTTGCATTGTCCAAGTCTCCGGGCTCGGCGGGTCGGGTCTTGCTGATTCTGTGCAATCTGGCGATCTGCAGCGAGGGGAGGTCCGCCATGCTCGACGCGAACGCGGTGGAGTGCTTGGTGGGAATGCTGAGGAGGAACGAGTTGGATTCCGAGTCGACTCGGGAGAATTGCGTGGCTGCGCTCTACGCGCTGAGTCACGGGTCGATGAGGTTCAGGGGGCTGGCGAGGGAGGCGAAAGCGGTGGAGGTGTTGAGTGAGATCGAGAAGAGAGGGAGTGAGAGGGCGAGAGAGAAGGCCAAGAGGCTGTTGATGATCATGAGAGGCGGAGGAGGAAGAGCAGAGGATGATGGGCCGGACTGGGAAGGCGTGCTTGATTCAGGTACCGGAGTTGGACTCGGCGGGACTCGGTACCGAGTTGGACCTGGCGGGACCTTGCATCATGCTGCCAACTCGACTACATTTGGTGAGTTGGTAAGACTGAGTCGCGACTCAGTTGTGAGTTTGACGGCGTTGGCACGCAAGGCAACCATGCCCTCTAGTTTGAAATGCATGTGCTCCGTATACTACTTGCTCGCCCGCGCCTTAAAAAGGAACCCCAAAGCGGAGGCGGAGCTACCACAACAAAAAATGCTGAAAAGCCGTAAAAGAAAGCAGTTGGAGGTTGAGCACAACCCAAAACCTCCAACCAAAGAGACCGCAAAAGACCCGTACCCGAATCACCCCCGACCCACCCGAGAAGAATGCCTGTCCGTTCGGGACGACCTCTTGGCCCTTCACGGCTTCCCCCAAGAGTTCGCCAAGTACCGCGAGCAGCGACTAATTTCTCAATCATCCAATGGCTGCGACGCCGTCAATTTAGAGCCCTCGGATGAAAAAGAGAGTGTTTTGGATGGTTTAGTGAGAACTCTGCTGTCTCAGAACACCACCGAAGTCAATTCCCAAAAGGCTTTTGCTTCTCTCAAGTCCGCTTTTCCAACTTGGGAAGAGGTTCTGGCTGCTGATTCACAAAGCGTAGAAAATGCCATAAGATGTGGTGGTTTAGCTAGAACCAAAGCTTCTTGTATTAAGAATATGCTGAGTTGTTTACTGGAGAAGAAGGAAAAGCTTTGCTTGGAGTACTTGCGAGATTTGTCAGTTGATGAAATCAAGGCTGAGCTCTCTCATTTCAAAGGCATTGGTCCGAAAACGGTGTCTTGTGTTTTGATGTTCCAACTTCAGCAGGATGATTTTCCAGTGGACACCCATGTGTTTGAAATCTCAAAGGCTATGGCTTGGGTTCCAGTTGGAGCAGACAGGAATAAGACATATCTTCATCTTAACCAATGGATACCGAACGAACTTAAATTTGATCTGAACTGCCTTCTGTATACACATGGTAAGCTCTGCCGCCAATGCATCAAGAAAGGAGGTAGCGCCAGTAGCCAGCAAGAAAAGAAATCCAATGATAATAATACATTGAAACGATTACAGTCA
>Ruboc_06_G09719
ATGGAGTTCAAAGAGGGTTTGATGAGATTAGTGGTCCAAAAATCGAAAGAAAACGATTGGGTTTTTGATACCGGTGACAGAGTAATAGGCACTACTCACAGCCCAAGGCGGAAATGGAAGCTCTTTCACAGGTCCTCGTCTGCAATTCCATCAAAGCCTTCAAAGCCCCAAATCCCAAAAGAGTTCATTTGTCCAATTTCCGGGTCTCTAATGGCGGACCCGGTCATCGTCTCCTCCGGCCACACCTTCGAACGCGTCTGCGTTCAAGTCTGCAAAGCCCTGAACTTCACCCCCAATCTAGTGGACTCGCCCCCACCTGATTTCACCTCCGTAATCCCCAATCTCGCCCTAAAATCCACCATTCTCAATTGGTGTCAAAATTACTCTATTGACCCTCCAAAACCACTCGATTTCAACTCCGCAGAGAAGCTCGTCCGTACATCCATGGCGTCCGAACCCCAGAAAGTCACGATTTCAGAGAACGACTTGTTAATTCAAGGTGTGAAGGAAACTCCGGCAGTGAATTTTAATCACGCGGCGACCGAGGTGACTCGGCGTCTGACTCACTTCCATTCCAGCTCGGACGAATCAGTCAGCCCCACCGCGTTGACTCCGCCTCTGCCTTTCTCGACTCAGCCGAGCTGCTACTCTTCTCCTTCGTCTTCGTGTTCAGAAATCGAATCCCTAACGAATTCACAAGAGGAAGACGAAATCTTGACCAAGCTCAGAAGCGCACACGTGTCCGAAATCGAGGAGGCTCTGTCGTCCCTGAGAAGGATCACACGGACCAGAGAGGAAGCCCGGGCCCACCTCTGCACCACTCGCTTGCTCTCCGCCCTACGACCTCTGCTCGTTTCCAGGTACACAGCTATTCAGGCGAACTCAGTCGCAGCGTTGGTCAATCTGTCGCTGCACAAGTCAAACAAGATTAAGATCGTACGGTCGGGAATTCTCCCGCCTTTGATTGACGTTCTCAAGGCCGGATCCCCTGAGGCGCAGGAGCACGCTTCCGGTGCAGTCTTCAGCTTGGCGCTTGATGACGATTGCAAGACAGCTGTCGGTGTATTGGGCGCTTTGCCACCTTTACTTCACTTGCTCCACTCGGAGGGTGAGCGGACTCGGCATGACTCAGCACTTGCTTTGTACCATTTGTCACTCGTTCAGAGCAACCGGTCCAAGTTAGTTAAAATGGGGTCGGTTCCGGTTCTCTTGAGAATGGTGAAGTCGGGTCACATGACGGGTCGGGTATTGCTGACATTGTGCAACTTGAGTTCGTGTGCGGACGGGCGGGCCGCAATGTTGGATTCGGGTGGAGTGGAGTGTTTGGTGGGTGCGTTGAGGGGGAATGAGTTTGATTCCCGGTCAACTCAGGAAAGTTGTGTAGCCACATTGTATGGGTTGAGTCATGGGGGTTTGAGGTTTAAGGGGTTGGCAAAGGCGGCGGGGGCGGTGGAGGTGTTGAGGGAGGTGGAGAAGAGTGGGAGTGAGAGGGGGAGGGAGAAGGCAAGGAGAATGTTGGAGATGATGAGAGGGAGAGAGAAGGAAGAAGAGGAGGAAGTGGATTGGGAGGAGTTGCTTGACTCGGGGTTGGGAAGTCGAACTCGGTGTCAGCTCGGTGGTGGTGGCTCTTGCGTCAACTCGTCCGAGTTT
