# Supplementary material for: Transcriptomics of long‐term, low oxygen storage coupled with ethylene signaling interference suggests neofunctionalization of hypoxia response pathways in apple ( Malus domestica )
Source: Plant Direct. 2024 Dec 20;8(12):e70025. doi: 10.1002/pld3.70025 (PMC11660084; doi:10.1002/pld3.70025)
Supplement: Supplementary file 2 — Data S2: Homologs of all 606 hypoxia response genes identified in this study across 42 representative species of land plants). [file PLD3-8-e70025-s004.gz › 01-integratedGeneFamilies_dir/484.faa]

>gnl_Ambtr_v1.0_evm_27.model.AmTr_v1.0_scaffold00078.16
MLLRSSSTPILNSWVPVSKESLETELVCPFQKSRPNHQFISPICLSSSSCSSPSDDLHFHLPMEGNRPPRMNRASSENDLVVKGRQTLSSSSSLSFRRGLSPSPVEEEEKGSESPLKRILWSSGLDEPMVAEMECQDSAMGLMVGSGYCNVECGGGLGNGDSGKFCGGNGSGGDEIEGPDSNNNKNDRAEAYYKKVIEADPNNSLLLRNYAKFLHEVRQDTVKAEEYYGRAILANPGDGDVLSLYASLLWETKKDAQRADAYFDRAVKAAPDDCFVSASYAHFLWSSGMDDEEEEEAMAPTPHFHPISAPLAAAS
>gnl_Ambtr_v1.0_evm_27.model.AmTr_v1.0_scaffold00002.250
MKAILLRSVSAPTLPSLSPFPDQDPRAGLLSPAKFPAVSPHAALHFEIKERDAGSLKFRRARSETDLFRSGNRHSSHNLRSIRSVSFPARIAEEHGGLQEDMEKNGSVNGEVDEGGGKLVGFGFADGFDAGEMAGQSGLLPENGYSGGDIGKGIKIGGGNGGGRGDIKSFTGGGADQNRMGVYYKEMLKANPNNPLLLMNYGRYLHEVEKNTAKAEEYYGRAILANPGDGEVLSLYAKLIWETQRDETRAQTYFDQAIRTAPDDCYVLGSYAHFLWNAGEEEEEDNEEAARPRPQLQPSKKLI
>gnl_Ambtr_v1.0_evm_27.model.AmTr_v1.0_scaffold00039.216
MLLRSSSTPILGSLHSSSSDSPKTFETSSKPSCSDSSKKLFFNGGHPDSISLQGVRRTLSDSNLHGLISTDLDTFHSINPTKTRNFPHSKLQTIPSFSFYNKRDETDEAAEEENDDEEEEKEEDEESGVQLNNSIQRTVTIGGDIKPLERDFSFSKVGLQKFGELGLVDELGRERMKDPSSLSDTGPLFLAVGLGIEGVIPNTTTAMAGGSGVDNFQRSDDEGTDLERYYQKMLEEIPCNPLILRNYAQYLYQIKGDHHRAEEFYSRAILSEPGDGEVLSQYARLIWDLHHDRERASSYFEQAVQAAPSDSHVLAAHASFLWDIDEDDEEDNKKQEFVEVPMFHGAVAEATA
>gnl_Aquco_v3.1_Aqcoe7G387200.1
MLIRSSSTPILNSWVSSYSVELSPEPDLFHHIQKTQSISLTTITSSFSSHSPNKITRARSENDLRDLVIQKRNSFNQSLNKFIEDEEEQDLKKNFKFLSMNGLFSSSRLDELVEEEEEYVGGGIGSNGGKCNGGGGDGFSDFNNGNDETDAYYQKMIESNPGNGLLLGNYAKFLKEVRGDLVKAEEYCERAILVNPNDANVTSLYGDLIWEIHKDASRAEKYYDQAVQAEPNDCYVMASYARFLWDAEEDEEEEAKERENEENCKNVRRSPDLFQGVSFPTVAAY
>gnl_Aquco_v3.1_Aqcoe7G264700.1
MLLRSSSTPILNSWIPLTKEPTTPEYDFVPPPPIPTRRKSLSLALPPPSLTTCSSDESLKKMTRALSEDDVKELSVSKKKNHTRVSSISFVEEEAKQDVVRSSLSIERMFTSSGLDRLMVESDESCGVDVNEKVLATLSLGGGNNGCDGGKICGGGGTNSDSNNDGKGNIEAYYQTMIQSNPGNALILGNYAKFLKEVKCDLEKAEEYCGRAILANPSDGNVLSLYADIIWQTHKDASRAESYFDQAVQAAPDDCNVLASYARFLWDAEEDDEERVDDHGTNIHNNTLHSNFFHGNPLTAAS
>gnl_Aquco_v3.1_Aqcoe1G314100.1
MNGLFSSSRLDELVEEEYVGGGIGSNGGKCNGGRGDGFSDFNNGNDETDAYYQKMIESNPGNGLLPGNYAKFLKEVKIPCLESQFQEELFGNLYLEQRNTMIKLFKLNQMIAMLWLHMLDFYGMLKKMKKKRPRRERMKRIARM
>gnl_Aquco_v3.1_Aqcoe1G314300.1
NDLRDLVIQKRNSFNQSLNKFIEDEEEQDLKKNFKFLSMNGLFSSSRLDELVEEEEEYVGGGIGSNGGKCNGGGGDGFSDFNNGNDETDAYYQKMIESNPGNGLLLGNYAKFLKEVRGDLVKAEEYCERAILVNPNDANVTSLYGDLIWEIHKDASRAEKYYDQAVQAEPNDCYVMASYARFLWDAEEDEEEEAKERENEENCKNVRRSKEEFQVIVDG
>gnl_Aquco_v3.1_Aqcoe5G016500.1
MLLRSSSTPVLGSLFSSWSDTPNRDFDNNKHSSSTPDHHHKKISFLHGGHSNFTSYSCNSSPISTPSNNKSIGGFRRAQSDGNLEGLIAACDTDEFHSSKPLSRSLRKPHHSMLQTIPSFSIYNSTNEFEEEEGWGGDFSDNDGFLKRSITIGENINGVGSGNFSFGKNMNLIVEEEGVTEFHNFSNDEEGEPKSPPLYLARGLGLDVGFGGGEDGGAGDFGLPEYGEGDSEKSNMEDYYKRMVEENPGSPLFLRNYAQFLYQSKGDLPRAEEYYSRAILSEPGDGDMLSQYAKIVWELHHDHDRASSYFERAVQVAPEDSHVHAAYASFLWETEDEDSFQQDLGGIPVFQSRVMASASA
>gnl_Aquco_v3.1_Aqcoe3G220900.1
MKAVLIRTGSAPVLSSSLHGLPKCYLSDHDSVTGILFSGKRSKSTLHLEIKEEKKKKKESLKIIRRTVSENDMIRSVKVSVSKSRSFPAIIPEEEEDLVDEEGGGMMILKKKGVNLDSYDRMSGIWRERNVVKEEIEYCGGGLGKGRNIGGGNGGNRGGNGDISSGGNADQSNMSDYYQKLLKSDPGNPLVLRNYGKFLHEMKGDVVKAEECYSRAILASPGDGELLSLYGKLIWDSSKDGVRAQSYFDQAVQAAPDDCYVMGSYANFLWNSEEDDEEDEERSDQVIRSTPSALVEAC
>gnl_Arath_TAIR10_AT4G17940.1
MKSLLMRTGSMPVLQNRLISGGSSRKMTPISRTNSVESLSSYGERFAGGKISIEVKANVGMRRVLSESDVIRSERMLKRVGSKPSPARIPEDDEAGEEEIRFADGWGSMISGGLPVEEKCFTGGGVGGGSGYSGGYGNGGGGGYEDKSKIGDYYREMLRSNPNNSLLLMNYGKFLYEVEKDAEGAEEYYGRAILENPGDGEALSMYGRLIWETKRDEKRAQGYFDQAVNASPNDCMVLGSYARFMWEAEDDDDDDEEEEEEEWMAASPLMVSAV
>gnl_Arath_TAIR10_AT4G32340.1
MIMRSASSLDLNLRAAQKPSVPRVVTTARTVSAATPRVAKPITRASSDGNLYKIQSPESITKTISVYHEETASLRVLEGSRLPQGGSNGGFGGRGGDGAGGGGGGGGGSVDGYYEEMIQRYPGDTLLLSNYARFLKEVKGDGRKAEEYCERAMLSESGRDGELLSMYGDLIWKNHGDGVRAQSYYDQAVQSSPDDCNVLASYARFLWDAEEEVEEEESKHHEDGFSDSTYNPSVSVVS
>gnl_Arath_TAIR10_AT1G04530.1
MLKSEASLSIYCDSGDGFKSEDPVTGIEENLERTVTIGDAIDGGEFSFAKHKEEDSGEGERGVFEEVIKKLGIGVRDELGFEIERPPSPPMHLAAGLGIDKFDLYGSEIKFDLPGYDDKNCGDYYKGMLEEYPLHPLLLKNYAKFLEYKGDLSGAEEYYHKCTVVEPSDGVALANYGRLVMKLHQDEAKAMSYFERAVQASPDDSIVLAAYASFLWEINADDDDEDDDEDDDESSGQGKDEFEADAAGKGKSSLSKTEDGETLCRYAKAFWSINNDHEKALFYFEKAVEASPNDSIILGEYARFLWEIDE
>gnl_Arath_TAIR10_AT1G80130.1
MLLRSTSAPILNSWLPQHCSRESSPEPESQLWRRSTSLSLFSSKSIDGHTGEQLHQALSDNKEIIILKSKSNEHSYKTPTSSRQRRSSLDETRYTKKTLDRSSPFLVERLFSSSGQGDKASSNDRLETLVSGGGGGMGGSGGNICNGGGGVGGSGVDGGRSEDATDTYYREMIDSNPGNSLLTGNYAKFLKEVKGDMKKAEEYCERAILGNTNDGNVLSLYADLILHNHQDRQRAHSYYKQAVKMSPEDCYVQASYARFLWDVDEDEEDEALGEEEENLSDETGHVPPTTMFRDFPQHTSITASS
>gnl_Arath_TAIR10_AT5G20190.1
MLLRSASTPLLNSLVHVSSPRDSPIETVESVHQIQRHRSITLSASSSSCCYSPMSVHSSDDSSRRMKRTASDSDLRHLTSTKPPVSKFLSGGALMEDVDEGIGFGLIRTSSYDGISWALDEDTEVAGGGGGGMFHGGGKGRSGGRSDGGDGGDDNTDVHYRKMIEANPGNGIFLSNYAKFLKEVRKDYLKAEEYCGRAILVSPNDGNVLAMYAELVWKIHKDSSRAENYFNQAVAAAPEDCYVQASYARFLWDAEEEEEEEKEERHEEELEHQTSRMNFFTGPSPITAMS
>gnl_Betvu_v1.2_Bv2_030320_wdqa.t1
MKSSRSKVVRLCMLRDDPDESTDQYYQKMIKHNPGNALLLGNYARYLKEVRGDFAKAERYCARAILAKAEDGNVLSLYGELIWQINKDATRAEGYFHQAVLSHPDDRYSVKEAVHWNLRLSEEFE
>gnl_Betvu_v1.2_Bv5_125550_idwy.t1
MKSALLRTGSVPVQQLNRCPSQTGIITIPSSPRISLRSGNNNTIFSGIKRSNSDTELIRSELINSRVSRVGSVSFPDLGIITEEESNGGIGIGIGNGKGNNYGGKGKDSNNSSNSNSNEKSGIQEYYQEMLKSNPGDSLLLRNYGKYLHEVEKNVEKAEECYGRAILASPGDGELLSLYGNLIWETTKDEDRAQIYFDQAVNASPDDCVVLGSYAHFLWEAEEDEENGEEFKHENAAVPAIIGAY
>gnl_Betvu_v1.2_Bv7_166670_maiz.t1
MMLRSSSTPILGSLLSSYSESPSHGNQCEYNSPKHLSKKFSFHQTHTCPLNLITPSSYSNSSPSINAELTSYSSHSSRLNGFRRVQSDGNLEGLASASCHNFDELNHSIPSKKFPRKPNCPVLQSIPSFSVYNPKIQYEEDDDDDVEKEEQEEEAEESGEEERSGELSLEKSFAVIKNIGLQERYVSNQGGSEDIPSKMHLARGLGMITSGYTNGGGGNGGYNEYKPIGFGDDGSDGASMAEHYKKMVEDNPGNTLLLRNYAEFLHKSKDLIGAEEYYSRAILMDPGDGEILSLYAQLTMELHGDEERALSYFQRAVQASPENSYVLAAYAGFLWDTEEEEDGHLRIIPPILHRTATAAANM
>gnl_Betvu_v1.2_Bv8_194300_ocot.t1
MLLRSASTPLLNSWIPSHTNPTTPTSSSSSPDHKPSISLTNTTSSYPSKLIRASSDSDLRHLTAVSPKPNLFGSGIGPDSGSGVRVLTNSGLGVRERVVEEEEEEEECDVEERERGRLSFDDGYEGGGSGNGNGFGFGFGNWDSNYESGESTDLYYQKMIEANPGNSLLLGNYARFLKEVRGDYAKAEEYCGRAILANPGDGNVLSLYADLIWKTQKDSSRAESYFDQAVKAAPDDCFVLASYAHFLWDAEEEEEEEDTNESNSPMPLRFFQGVPPPPPPLAVS
>gnl_Betvu_v1.2_Bv_006620_wjut.t1
MLESAPSFTIYANKKEGDVEDEEKEERENVDKIYGEIMGSGEFSFAKPDLDLINEEGDNDVLSESVVGFEKLGTDEQEVRPGSPLMYLATGLGIKEEREYNEDYYRELLQEYPNHPLILKKYAQLLQNKGDLEGAEEYYFRATKADPGDGETLSQYAILVWELHRDQERALKYFELSAQTASKDSNVLAAYAKFLWEIDDEEDDYSYTIHPDHGQEDLQEPIHLYPADGITVGIDGLAGGNDIPMSEAGVPLNSADAEEYYRRMTEEDPSDPSYLKKYAQFLYQSKRDLQGAEEIYARVVLAYPQDGEILSQYATLLWELYHDPKRTLSYMEEAIKAAPEDSNILAAYARFLWIIDDDEF
>gnl_Carpa_v0.4_evm.model.supercontig_10.261
MKMLLRSSPTPILNSWLRHCSKLDSSPDPDLKVVPRTRSFCFSNSLHSPSDYPTKKLTNQALSEPHIRKDKPKSRKKKKPTVPPPLLNQQQMGDGEPKPSSVLSSFSSAERLFPSSGLGEIVVDGDNEGSDVQRLLVSDGGFGKNDGRIYGGGGGSDGGGHCAGGSGFSGRSNHESDSTDAYYQCMIEANPGNALLLGNYANFLKEAKEYCGRAILANPSDGSVLSVFADLIWQNQKDAQRAECYFDQAVKTDPDDCYILASYAKFLWDAEEEEEEEEKEVDSKSLSTNIFHGAPHHPPILQLFKSSLELI
>gnl_Carpa_v0.4_evm.model.supercontig_46.11
MLLRSASTPILNSWLPHSTSKEPSPEPETVHQVPRTRPITLSASYSSPFHLSSTDDSMNKMTRALSDTDIPALSITRKKPTNRILGGVSVQEKDEEKECGSELPETASLSCGLPLGVSFEKSREVLAGCGIGGCGGGSYGGDDDGNWGCWDSNNENDSMDAYYRKMIEANPGDALVLSNYARFLKEVQEDFTKAEEYYGRAILANPEDANALSMYAELIWQIHKDAPRAETYFDQAVKAAPADSYVLASYARYLWDAEEEDEDGEGKKETKQMNQHGLFHGALPLAAS
>gnl_Carpa_v0.4_evm.model.supercontig_59.4
MLRTEPSLSIYTRTEGAENGEIQQENLPTDEALERTITIGDSIAGGDSGGFSFGKMGMGLIEERGEGDEEEALTDEIRDLGIGEEIERPASPPMYLAAGLGIDGNDGLGGVDFNFPEFDESDDIEENYKRLIDQYPCHPLILKNYAQLLQSKGEFHGAEKYYHRAILADPENGEILSMYAKLVWEVHHDQSKALCYFERAALAAPQDSNILAAYASFLWEVDEAREESYQQLDEVQTVDENLNEANNSVSKEGPQTARPLLHHVAGLGNDLSEVSAADEKGANVEESYKRMLEADPDNPLILKNYAQFLCQLKGDLKGAEEYYWHAMTADPGDGETISQYAKLVWDVHNDHDKAMYYFEKAVEATPGDSHVVAAYARFLWETEGEESVSQDDNFEVHGGVVSIASA
>gnl_Carpa_v0.4_evm.model.supercontig_87.26
MLLRSSSTPVFGSLLHSFAESPNNNNNLHHETSHSTIRHHFPPPTTALHQTHNKVSLHQSAGSFHLSCNSSPISPSFPEISHSSNGIRRAQSAGNLEGLLHAPCSSSNEENSSRNNPPTKCLKLETIRSFAVNNSRFGYEEKEDKEGVNVGFDEETENAGKVARAQGDKMMGINGGELDLANKDKLVLREEIEMVNKSLNLGFEQEMGLVSQGLFLARGLGIDGNGGGGGGHGGGGGGGGEFFSAGSGGDGGNNQSIEEYYRRMVKENPANPLFLRNYAQFLYQSKQDLEGAMEYYSRAILLDPNDGEILSQYAKLVWKLHRDLDRASFYFERAIQASPQDSHVHAAYASFLWETEEDEDECNVENAHDRVLAQVHQGPVASANA
>gnl_Carpa_v0.4_evm.model.supercontig_90.63
MKAILLRSGSLPVHHTLVSASPRASFYLQPSTTGPFSPINSPNSRLRFKTDHSRPTGIRRTLSENDIVRSERNGLSVSMKMGGMGFRSFSDKIPEVEEDEVDDYGSLILGRNDVGSAGIWPESGIPSDELGFPGEGLGSGSGDDGCKRKGKTEGENGDKRKQIGEYYREILKSNSENSLLLRNYGKFLYEVEKDAERAEEYYERAILASPGDGEVLSLYGGLIWETQGDEKRARSYFDQAVCASPDDCMVLGSYAHFMWEADEDEEKEMNGKLMEDSGAMIVAC
>gnl_Elagu_v2.0_p5_sc00071.V1.gene164
MLLRSSCTPILRSLLCSPFFFVSPNNKSCHQHNLERTSSSSSCFPHAISHHPNPSLHCCFSPISDSSDCDASSLGFRRALSEGNLKSLLPDDSHRHHPPIKSSSSGRRANRVLKTIPSFSIYSSKEEEEEESQEEEEEGGGGLKRSVTIGETITGEFGSSCENQKVGLGDNSWDGNALPPLFLARGPGIDRLGSGILDAGYGSGGSGKCTVLTGNGGEQSDMETYYKKMVDENPGNALFLRNYAQFLYQAKGDPQRAEEYYSRAILADPGDGEILLQYAKLVWELHHDEERASSYFEKAVQATPHDSHVLAAYAGFLWETEDDDGVESGHSQDYAGASVHLGPLASTAASS
>gnl_Elagu_v2.0_p5_sc00083.V1.gene201
MLLRSSSTPISGSLLSSSSSPFFSESPTNNGSHHHYHSSERSSSSSSSFPYDVAHHPNPSLRCRFPPLSGSSDRDPSSLGFRRAHSDGNLRYLLPDDSHHPQVKSSPSGRQTNPVLETIPSFSMHNSKEEEEEPQQDEEEEEGGGRLTRSVTIGDIITAESGFSGENKNVGLDENSLGNGKVGGNAVPPLYLARGLGIDRLGSGIMNAGGGSGGGKFDVRTGNGGEQFDMETYYKMMVDENPADALFLRNYAQFLYQVTHLMFF
>gnl_Elagu_v2.0_p5_sc01257.V1.gene5
MIHNYLFQRYVSGSICQSYSCSHDQAYYTKKSTWVACGPECSSANLCASIDSSTVNKLMIVFGTQFLTNAKAVKECYGRVLLASLGDREMLSLCGKLVWEMHRDGERAEAYLEQPNMGAILSC
>gnl_Elagu_v2.0_p5_sc13293.V1.gene2
MRAAILIRTSSIQARHHLAAGSVADQYCGAGVSFPRRSLSARLSPRSAALYIDGKERREFPSYLLRRTRSEADLTGSGCPIPILPRSPVPEELLDRKGRALDSGAIWTEAAVPAAVPEEEEEVVVEYSGGGVGKGRKVGGGSSGGGRGRKDGDQNENRRIGDYYQEMLKADPGNPLLLRNYGRFLHEVEGDAKGAEEYYGRALLASPGDGEVLSLYGKLVWEAHRDGERAEAYFERAVEASPDDCYVLGSYAKFLWDAEEEDEENGERDAMPPLVEAF
>gnl_Eucgr_v2.0_Eucgr.E00267.1
MEAALFRVKSVPNRHSVPSDTSAFSSSSRIAAGISLRRRRGGGGGSSWRGSAAPRALSQDGAIAWRGAPGGAGAGDRGGCAKRSEIGDHYREMLASSPDCSLLLRNYAKYLHEVERDAERAEEYYARAILASPGDGELLSLYGRLIWEAERDGDRAALYFDRAVNASADDCMVLGSYARFLWEAEEEDEETV
>gnl_Eucgr_v2.0_Eucgr.E00268.1
MSLRRRRGGGGGSSSRGPAAPRAPSQVGPIARRGGAGGHRGGRARRSEIGDHYREMLESSPDCSLLLRNYAKYLHEVERDAERAEEYYARAILASPGDGEVLSLYGRLIWEAERDGDRAALYFERAVNASPDDCMVLGSYARFLWEAGEEDEETV
>gnl_Eucgr_v2.0_Eucgr.C04230.1
MLLRSASTPVLDSWSPHPKEPTCPDLDAVRPVTRTRPVSLAASSSFSLSLSPVEDAAGKRVARARSETNLQDVPVPVPVPRRKQPVAGLLLDGFALEEDMGELGFDGVEGQIPVADAGFLSVPVGGDVGGGGGGGGKICDGGGSGGYGSDGGDGKEGTDSYYKRMIEADPGNALVLGNYARFLKEVQGDFENAEVYCTRAILANPKDGNVLSMYADLIWQSHRDPERAENYFDQAVKAAPDDCYVMASYAHFLWDAEEDDDEEVEEVKDDTMTTLPPSFFRGASQSLPPLAAAS
>gnl_Eucgr_v2.0_Eucgr.C04231.1
MLLRSASTPVLNSWSPHPKEPACPEPDAVRPPVSRTRSAPLAASSCFSPPLSPVEGPAGKRLARVARARSETNLQDVPLPLPRRRQPVAGLLLDGFALEEEMGELGFDGVEESSYQIPVVDAGFLSVLVGGDVGGGGGGGGKICDGGGSGGYGSDGGDGREGTTDSYYKRMIEADPGNPLVLGNYARFLKEVRGDFKKAEEYCARAILANPKDGNVLSMYADLIWQSSKDSERAENYFDQAVKAAPDDCYVMASYAHFLWDTEEDDDEEVKDKDDTMTTLPPSFFRGASQSLPPLAAAS
>gnl_Eucgr_v2.0_Eucgr.C02775.1
MLLRSTSTPILKASSCNHQTPSEPELTFRLPTGRPFSLNVSSSSTLSDTEEKKKKISVTSSENGVRELLKPKRRLSSKGSSLILIQGPKDKEREEEEERYDADQVCDKTLPFQSVWSCSGGAGSGGDGGGGGDGGRDGCGDWGQGRESLDGYYQRMIKAHPGDALLLGNYARFLKEVQRDAEKAEEYCERAILAKRRDDEPTDGDGDVLSLYGDLIWTTHKDGPRAQSYFDQAVQSAPGDCYVLASYARFLWDAGEEEEDDDGGGGDHDHEAEHEQEQGVKHQSN
>gnl_Eucgr_v2.0_Eucgr.H00126.1
MYLAAGLGIGNADFGGESSGGGLGLNLPEFDGDGDAEEFYGRMVNEFPCHPVFLRNYAQVLQSKGDLHGAEDYYYRATLADPEDGESLAQYAKIAWELYHDKERALSYYERAALAAANNSHVLAAYAGFLWELEDKNVTDGVQENHLQGILEDKEVLISEKEKSVEIPATGFDFANFTATGTGGENIEENYKHMIEEDPSNPLILKSYAQFLYQAKQDLKGAEEYYSLAILTDPMDSEALVVYAKLVWQLHHDHDKASSYYERAIQATPTDSHILAAYASFLWETENDDENGSDSVLPNTVSLQEAISSSSA
>gnl_Eucgr_v2.0_Eucgr.A01320.1
MLLRSSSTPVLGSLLPSFSDSPSHHGHEAAAPAALAALHKSPFHHNHHSFSFHPKGSLNLTTISCNSSPISTHDLGDTPNHHRGGTGSSFRRAQSDGNLEGLAYNMSPLNSNEDQLHTTSHVKKSSARPRSVMLETIPSFSYYMYGHGHEDEDEENSNFDIEEGEEYEEFEEASVVESSVKFRGSKSMSLIAEEEVSSVGGVNMIERFDFEENKERVRQEMYLAIGIGGGGDRGCDGTSRGGWDSNSSDDGGDGGDNQGVEEYYKKMVEESPNNSLFLRNYAQFLYQKRGDLERAEEFYARAILADPRDGEILSQYAKLVWELHRDQPRASTYFERAVQASPEDSHVQAAYASFLWETDEDGEQGEDEDEEEASLAAYLMSPQFRGQATASVGA
>gnl_Eucgr_v2.0_Eucgr.D02211.1
MEAALIRTGSITSPAAAAMLTSSPSLALLRQDSLAAGGKFSADRLAPGSPRLSLHLGMNRRSGSPSGSPGGSRIRRALSESDVIAPLRRLSGAGSLSLPARIPEEECGSPALGGCADGVGRSGAWPGIGIPLEELGVFGGGIGGGSDFGGDGSDRFGSNGGYGGGYGDRRSIGDHYQEMLKSSPGDSLLLRNYGKYLHEVEGDAARAEEYYGRAILASPGDGEVLSLYGKLIWETQGDEGRAKSYFDQAVLASPDDSTVLGSYARFLWESEEEEDDDDGAEEAAKSPAMVAAF
>gnl_Eucgr_v2.0_Eucgr.F03869.1
MTSAKPQALAEIKAQDPPKLKKKKIKLPQSPSKVKPAEAPSSSVKNDEDQEGAKPNSRTGSASMRMLLSSSGLDGTLLGEEGCDVVDREGGGLQTLVVGGGMGSGGSSGIYGGGGDVGGRGGSDDGEDEGFGFYESNKNPGGESTDAYYRKMIEANPGNALLLGNYAKFLKEVRGDLAKAEEYCGRAILANPNDANVLSLHADLIWQAHKDTHRAETYFDRAVKTAPDDSCSYVLASYAKFLWDAEEEEEEEDEYGNTFPTDFSQEAPHHHPLTATS
>gnl_Eucgr_v2.0_Eucgr.L02715.1
MRMLLSSSGLDGTLLGEEGCDVVDREGGGLQTLVVGGGMGSGGSSGIYGGGGDVGGRGGSDDGEDEGFGFYESNKNPGGESTDAYYRKMIEANPGNALLLGNYAKFLKEVRGDLARAEEYCGRAILANPNDANVLSLHADLIWQAHKDTHRAETYFDRAVKTAPDDSYVLASYAKFLWDAEEEEEEEDEYGNTFPTDFSQEAPHHHPLTATS
>gnl_Manes_v6.1_Manes.04G113400.1
MLLRSSSTPILNSWLHHFKYYSSPEGEFQILQRTKSISFHSKPSIDDPTKKVSTHSQFLQQEANLPKPKKGSPIRHPHSSRKQCKKESNEEEKEAEPSSRIQTLFSSSGLGEKVVNANGDDGLQTLVVDGGGGSGGRTSGGGDGNDGSGMYGNDDNTDAYYQKMISADPGNALLLVNYAKFLKEVRRDMDRAEELCGRAILANPNDGNVLSMYGDLVWQKERDAQRAESYYDQAVKTSPENCYILASYARFLWDAEEDDEDEDGQQETRSSHGCFDDSAHHPPLAAAS
>gnl_Manes_v6.1_Manes.S010700.1
MKAFLTRTGSVSVHAPVLPGSPKCPLSRHDSVSGIFSGENHTVSSPRISLHLKINCHKDTPIRRAMSETDLMRSEIDLFGTSTKLSGAGSLSFPSKIPEEEHLLGSDLHGFGTWSSNHAGLWPDNGIPLEELGFTGDGFGKGNKSGGGNGGDDDDSRSDISKMGDYYKEMLKSNPSDSLILRNYGKFLQEVEGDIERAEEYYGRAILASPGDGEVLSLYGKLIWDSHRDGDRAKAYYDQAVSASPNDCMVLGSYAHFMWEAEEDEGEINGYAEASPALVGVL
>gnl_Manes_v6.1_Manes.12G037500.1
MLLRSSSTPVLGSLLSSFSDTPNNLDTNKHHYSTHHQIFSRSPYHQTGCLHLSTVSYNSSPISPSIADLSDCSLDGLRRAQSESNLEGLAYISRSNNNEECSNPSHPMKVSARKRRLMLETIPSFSLYNLRGRDEEEEDEDYDKSDVEYDEEEKKQVEANEAMGSGPSSSSDKMENMVLSEQVEVLTKGSLTVGFEEKGGLMISEEMYLAKGLGIDGGNSDGNGSGAGSGGNCGGGGGGKFHWGGEDGGDMGGTEEYYKKMLQENPGNSLFLRNYAEYLYQSKGDVQGAEEYYSRAILADPKDGEVLSQYAKLIWELHQDHERASSYFERAVEASPEDSHVHAAYARFLWETEEEDNECNVPGDFHEHFHQDQMASTGS
>gnl_Manes_v6.1_Manes.06G057500.1
MLLRSSSTPMLNSWFPHSKEPSAEPEFFHQIYKTRSLALTASCYSSFSSSSISSHDDSMKKMTKALSEPDLRCLSALKKKPVIKVMDGFALEDEDEKMASSGTGLSLGCVVLNEESNVRTKDNRLLGLLVGGGIGSGGGKICGGGGGGSDNGDGGNSGFWDSNSGNDRTDVYYQKMIEANPGNSLLLSNYAKFLKEVRADFVKAEEYCGRAILENPNDGNVLSMYADLIWQRHRDASRAEAYFDQAVKAAPDDCFVLASYARFLWDTEEDEGHEGEEMSESSPPTLFHGKSPPLAAAS
>gnl_Manes_v6.1_Manes.11G056100.1
MLLRSSSTPIFNSWLPHSKDSFSPEPESQILQRTKSISFHSQPSTDDLTKTITTQSFQQEANLQTPKKGSPIRAPHIYKQQCKKNSDEEEKEAAKPSSRISSSGLGGTVMNDDDDGVKKKGYGMQTLVVGGGIGSGGGGGICGGGNGGRRSDGGDGDGGSEFYGNEKTDAYYQKMISADPSNALLLGNYAKFLKEVRGDFAKAEEFCGRAIYANPSDGNILSMYAELIWQNDKDAQRAKSYFDQAAKAAPEDCYVLASYARFLWDAEEEIENEDEDDQEVDESQASFLLCSPHDPPLAAAS
>gnl_Manes_v6.1_Manes.14G133300.1
MLLRSASTPILNSWISHTKESSPEPEICHQIHKFRSLTLTASSTSPFSSSSSSSHDDSVKKMIRALSENDLKHLPLPKKKPMNKIMDAVMLEEEDEKTALVGPGCFTLGASVLNEECAVGTKDDGLLGFLVDGGVGSGGGKIYGGGGGSGGSGRGDDGDSGFWDSNLGSDSTDVYYQKMIEANPGNSLLLSNYAKFLKEVRADFVKAEEYCGRAILANPNDGNSLSMYADLIWQSHKDASRAETYFDQAVKAAPDDCFVLASYARFLWDAEEDEEGQEGEEMNKSSPPTLFHGTSPPVAAPS
>gnl_Manes_v6.1_Manes.03G015000.1
MLLRSTSTPILKTYANAAVAAYGCQLSAQEADHGPRFSPSRTVSWCLKRTSSEGELRLFSMAKEKISSKSPKSGMSVCMETASLLSDRSSVALAEVEEVEEEEEEVEEIETLPMGGDLGGVSGNNGGRRGGSGGSDGSSWDSDHGNEENEHMDKYYQSMIRTYPGDGLLLANYAKFLKEVRGDNVKAEELCERAMVANARDGNVLSMYGDLIWNNHKDGARAQSYFDQAVQSSPDDCYVLASYARFLWDAEEEEEENEDKGVQLSSHLATRGPHRLSQGYTHVAATS
>gnl_Manes_v6.1_Manes.03G158500.1
MLLRSSSHPAIGTLLSPVSDSPTELNQDTSSFRQLRGFRRAWSDSNLERSLHSSCHKEELHCSTTPHKFPESHSRTMLRSAPSLSIFNVNDVVEDQDNNGGEKESLIRTITIGEMIEAKGSGEFNFGNEHMGLIEEEGDLNGIENLNLEETMEPVSPPLYLASGLGIDGIDFGGGNGGGVGGFDLTSPNFDESGDLEEYYKRMVDEFPCHPLFLANYAQLLESKGDLDGAEDYYHRATLADPEDGEVLLKYAKLEWQLHHDQCSALSNYQRAVLAAPKDSNVLAAYASFLWEIDADGEEEAFQAKHIQVEQHPTLPGNSNTNQEPRLSIDAAHHSASEADKGNNPEEYYRRMVEENPSNSLVLRNYAQFLYQSKGDLPSAEEYYSRAVLADPGDGEIMSEYAKLVWEVHRDHGKASSYFERAVQATPEDSHVVAAYASFLWETEENEEESTNSDQFHYEGSVTTAQL
>gnl_Medtr_Mt4.0v1_Medtr2g103795.1
MLLRSYSAPIPSSFLPHSMESSSEQELNHHLPRTLASPRHKKTAPLLKNHHQEEIEQKFHKKKTTPSMRELFSSSSLDKQVLYHDEGGKKVGKLQTLVMGGGGMGCDGGSICGGCNGSGRDSGGGNGNGWENNYGRDETDAYYQNMIEANPNNSLLLGNYAKFLKEVRGDYGKAEEYVERAILASPSDADALSLYADLIWQTEKNADRAEAYFDRAIQSDPNDCYVLASYAKFLWDAEEDEDNDCQHKTDKSHTHSPDLFLGANGRSHVTAASKI
>gnl_Medtr_Mt4.0v1_Medtr7g098450.1
MTFPTNNICFTNQRTIIINQSENMLLRSSSTPVLGSLLSSSGSFTDSPIHHHTHSLHPESYQALKHLPPTASSLQHHHHNHKLSCTSSPISPSISDLERQNKGLIRRVQSEGNLEDLAYATNCNNNMDSSSKRYSVRQRGFALETIPSFSLSKQTGLREEETDFEDEGYDDDFSSVLNSTASGVVVNDEVKDRVFRVSFGEEGKVGNKEMYLAKGLGVDGIGGCSGGNGGGDYNSMGSGGNDGDSNHGVEEYYKKMVQQNPGNPLFLRNYAQFLYQCKQDREGAEEYYSRAILADPNDGEVLSQYGKLVWELHRDEERASSYFERAVQASPDDSHVQAAYASFLWDTEEDEDAAGSNDPQCLPQHFHFGAMATTGA
>gnl_Medtr_Mt4.0v1_Medtr7g099260.2
MLLRSSSTPVLGNLISSFTDNTPTHIQSLHLETCHALKPLPPPTTSIQHHHHHNNHRLSCSSSPISPSISDLERQNKGFRRVQSEGNLEDLAYATTFNNNEERLSYMDSSSKRYSARQQRGFALETIPSFSLSKRTGLREEEEDVEESDIEDEEGYDEFSVMNRMMQSEEVDRVCRVSFDEEGEFGDNEMYLAKGLGVDFCGGDGIGGGCRGGGNGGGDYNSMDSERNDGDNNNHGVEQYYKKMVQQNPGNPLFLRNYAQFLYQCKQDLEGAEEYYSRAILADPNDGEVLSQYGKLVWELHHDEERASSYFERAVQASPEDSHVQAAYASFLWDTEEENDAGYNDSQCLPQHFHLGAMATTGA
>gnl_Medtr_Mt4.0v1_Medtr5g029910.1
MRTSLMRTGSVPVLNPVHSGSTRTSLSRQASFAGENNYRVQSPKVSLHFHSTDKHSDGINRSLSESLMINSPIKNFSFSQNLNRIGSQSFPIEDTGFGGGGGFAHGDVTVTTGGNGGGRMEIGAYYEEMLKSNPADALLLRNYGKYLHEVEKNMVRAEEYYGRAILANPEDAELLSLYGKLIWEMSRDEERAKSYFDQAIHVDPDDSTVLGSYAHFMWEAEEEEDDDDDEVVVNGGGMMGKAEESAVGLITTF
>gnl_Medtr_Mt4.0v1_Medtr1g073230.1
MAELHSPNKTPTEDEFQYPLRSSPSFEIYNNNDPEQVLKRTVMSLESIGTSDFTFERSKMDLIQEEEDNENDWSTEIQNLGVVDDVQPSTPPMFLATGLGVDGGDVVSDNNFIISDDMFVPNLQESENLQEYYKIMVHDYPSHPLILKKYAHFLQGKGELQDAEEYFHRATLADPNDGEILMHYAKLVWENHHDRDRASVYFERAAKASPQDSDVLAAYASFLWETEDDENESENHTTQNDMEKQETKPINTANEENGAEKLATANYSEDSNDADYLKKMINENPNNPLFLKKYAQFLFQSNRDLEAAEDYYSRAISADPSDGETISEYAKLQWQLHHDQEKALSLFEQAVKATPGDSNVLAAYTCFLWETEDEES
>gnl_Medtr_Mt4.0v1_Medtr4g114690.1
MLLRSSSTPVMNPWIPHTNSKDSSPEPEFLHRIPKSRSVTLSASSSTSSSRSPICGSVSKMTRALSETDLSSQLNRKPLHRRQFDEDEEESRTGTFGARSRTASFSSALCSLTEFEESQSEVDARDGGSMLVLVEEGGGGGFDKNDGGVSRFGDSNHGNDSTDLYYRTMIEANPGNPLFLGNYAKYLKEVRKDYVKAEEYCGRAILANPNDGNVLSLYADLIWECHKDAPRAETYFDQAVKAAPDDCYVLASYAHFLWDADEEEEEEDEAEKSFGFFNGAAPSHPQQLAAAS
>gnl_Medtr_Mt4.0v1_Medtr4g010250.1
MLLRSSSAPILSSLLPYNSKESSLELEHTLKLPRTISFLSLSQNLAKLDLQNSSSPKKPFLVPCSNVLSTNMNEKNKVKEAKMVQTSVMGGGVRSNGGCKGGGRGSDGGNGRGWNFNDHGRDRLDAYYQNMIEAHPCDALLLGNYGKFLKEVCGDYAKAEECLERAILANPGDGHVMSIYADLIWETKKNAARAQQYFDQAIQSDPNDCYVLASYAKFLWDAENEEDKDYQIKSDHMHLFQETKHCPPLTAAS
>gnl_Mimgu_v2.0_Migut.E00789.1
MNALEKKKKKQVEKDVVKAEEYYGRAILANPGECDGEVLSLYGKLIWDIHRDENRANFYFNQALLASPHNCMIMGSYANFMWEVEEEEEKEIGRSVNNNSIASSIMVEAF
>gnl_Mimgu_v2.0_Migut.E00791.1
MESLIFRTGSGSIPLQSPLPPASPRHSVSLSAAAAGGGVFSGDKNGSPPQRISLNMEVSRRSIRRSYSEPDVARSEFRALSKLGSRSFTALPEVDQHGGSTELGFPGGGMKKNRNSGGGGGGGGGIGSGGGDDDRHKMGEYYEEMLKSDPRNSLLLGNYAKYLCEVEKDVVKAEEYYGRAILANPGECDGEVLSLYGKLIWDIHRDENRANFYFNQALLASPHNCMIMGSYANFMWEVEEEEEKEIGRSVNNNSIASSIMVEAF
>gnl_Mimgu_v2.0_Migut.N02230.1
MMLIRSSSTPLLGSLLSSLQESPAPKHPSSSSSVHQNCGKLACANNGVSQIITRSTSLQSPSVAEIKGSSAENGFRRVQSEGNLDELAMDSYCNLDEFSLSNAYSKKFARKPKCSTLEAIPSFSRHHVGTTMEDCYSDDEEEEEEEEELEVEDVNAYMAANFAFEDAIMKMNSYTGTGFQSEGKMYLAMGLGFPGIAFVDSGGSNGGGGGGGGALRPVDFSRDGGESHGVGIEEHYKSMLEENPGNPLFLRNYAEFLYLERRDLEGAEQYYSRAILADPRDGEILCQYAKLIWELHHDKDRAALYFKRALQASSEDSHVHAAYANFLWDIEDEEEESAVANSHLVTPVYHHGIVASATV
>gnl_Mimgu_v2.0_Migut.D00475.1
MMLRSSSTPVLGSLLPSFSDSPNNNNNNNQHHSEYLHGSTHKHTPNGKISCNNNGGSQNVRKSSLFRSHSVADIKKCASGNGFRRVLSEGNLEELGDDSSPYSVDGLSLAKKSSRRNSFCALEAIPSFSFSHSRTPYLEEEEDDSDDDVFVEEEELESESVSNALSADKDSVFGPVGNDVSNDYGNLRFEGGEGKMYLAAGLGISGIDFVDGCGSGSGGGGRGGYRPVDLGKDGGGENNSLGMEEYYKKMVEENPGNPLFLRNYAQFLYQKKMDLEGAEEYYSRAILADPEDGEILSQYAKLTWELHRDRERAANYFKRAIQASSENSHIHAAYACFLWDAEEDEDEEDELAGNSRTEQQLFFQHASATAY
>gnl_Mimgu_v2.0_Migut.D01072.1
MLLRSSSAPILNPWLPISASGSGSSPEPDTLPQLKRTPSLCLTTSFEEFSGRITPKKLVFDSESKDPLNSRKSSKLPATPKPSKIIREKRGGHDAAVAEMEKMSQTLVVGGGGGSRGGGSGGRGSSDGSGSGQQDPGNWNGREITDAYYETMIESNPGNPLLLANYAKFLKEVKRDFRKAEEYCGRAILANPNDGNVLSLYADLIWLTHKDADRAESYFDRAVKTDPDDCYVMASYARFLWDAEDEEDEKEEAGKNLYEAEISNAPSNFFHDNSHWPPFAAAS
>gnl_Mimgu_v2.0_Migut.I00772.1
MLLRSSSTPILNSWLHNSTAGSGSGSGSSPESDSLPQLTRARSFSLTVCSEEGLGRSNPTATPTRHVFDSDLKDPAKPKKGLRLPTSPKPAKFKERTDGVQDAGSIFLSSSGLGAAEERCSAAPERGPQTLVVGGGVGGGGGGGLCGGGRGSGDGSGSRDPGNWRGRESTEAYYEMMIQANPGNPLLLTNYAQFLKEVKGDLAKAEEYCGRAILANPSDGNALSLYADLIWQTQKDAVRAESYFNQAVKSDPNDCYVLASYARFLWDAEDEEEDEDVKKSQYETETSNSCNSKFLKQESHWPPLAAAS
>gnl_Mimgu_v2.0_Migut.K00445.1
MLMRSSSTPILNSWIPQYYYGHEPENNNTLQLLPRPIPYTAASLPSISLDHDDVIKKMLVRASSTKCGRACMHGIIFPVSTGSEDDDDEGEKVVAARLEEGFKIGGGKRVATTEGGGGGGSGSGSGGSGGGGDGYEGGFGCWDADHESGSMDVYYQEMIEANPGNSMVLSNYARFLNECCGDVKKAEEYFGRAILADPSDGNILSLYADLIWQTYEDATRALIYFDRAIKAAPNNCYVMASYARFLWDAEDEFEGQDSTILL
>gnl_Mimgu_v2.0_Migut.G00574.1
MLRTEPSFSIYGADDDKFGVEESTNEDLIKQKLIENKGIAAAGKSLDSQFSFGRTEMRLIEEDDGVEDEEEEVRASNKSEDPKIEIRGGGDEFEPSDSDRDGDPDMHYSKMVRRDPSNPLILRNYAQYLESKWDFAGAEEYYYRATEADPKDGEALSQYAKLVWEIHGDQIRASNYFERAVQASPQDSNVLAAYASFLWKIDESEEEHLSNTEVDESSDLADVSTADFEKEKRPSSPSMHLAMGLGVNVDGFGDSSNEVSYISTHLDEDYLKRMVDENPRNPLFLGNYARFLHQSKGDLNGAEEYYTRAILADPENGEMLSLNATIVWQLHRDYERALAYFERAVEATPQDSDVLAAYAKFLWETEAEEQM
>gnl_Musac_v1_GSMUA_Achr4T27320_001
MTSAILIRTTSFLGSPRRSLADGIQDSGAGISFLRRSRSASLSPRSMCAAALHSEAEEGRDGHLLRRVRSEADLVRSNPLTRSPIPERVVEEEEADTEEVKWCDLGVPVPGRPPAALVEQVEYSGGGIGKGKQVGGGRGGGDENDNRKIADYYQQMLRTDPSNPLLLRNYGRFLHEVEGDAKGAEECYGRAILASPGDGEVLSLYGTLVWETQRDEERAEVYFERAVEASPDDCYVLGSYAHFLWDAEEEEEGRKEASSPLVEAF
>gnl_Musac_v1_GSMUA_Achr2T15930_001
MIKADPANSLILGNYAKFLKDVRGDVAKAQEYCERAIVANPGDAEVLALYADLVWEANRDAPRAESYFARAVQAAPDDCYITASYARFLWDADEEDDTNSNQYPPPIVQGATSPPIAAAS
>gnl_Musac_v1_GSMUA_Achr1T01000_001
MMLRSSSTPILGSLLSSSSSLHFSESPNNFHPHNSPNPNLHTLSCHFSPASDGLHDQSPSLGIRRSRSDGNLHSFLSDQSDDPNHHNHLLPPSLNPAPPPLFLARGLGIDRVGSGLLTAGCGDGGIGGGRSGKWDVLTGNGGEQSDVETYYKKMVEENPSNALFLRNYAQYLYQAKGDLKRAEEYYSRAILVDPGDGEILSQYAKLVWELHHDEERACSYFQQAVQAAPQDSHVLAAYAGFLWETEEEDGGGSQDFMVESARSGGLAPATA
>gnl_Musac_v1_GSMUA_Achr5T03500_001
MTAAILTRSCSFLGEPGRYGDSAAGISFLRRNRSGLLLPPRSRCAAALHYEAEVGREGRLLRRVRSEGDLIPSNRPGQVELQANRFDIGVAVPAIPPVEQVACSGGGIGKGRKVGGGRGGGGGGDQNHNRRIAEHYQRMLRSDPSSALLLRNYGRFLHEVEGDAKGAEEYYGRAILASPGDGEVLSLYGKLVWETHRDGERAEAYFERAVEASPDDCFVLGSYAHFLWDAEEEEEKGTIQVSSPLAEAF
>gnl_Musac_v1_GSMUA_Achr5T15660_001
MMLRSSSTPVLGSLLSSSSSLHISSECSNHHHHSSPNSDLHSFSCHLSPTSDGFRDQSPSLGIRRSRSDGNLRSFLSDRHPPSPKCPSQLPHTTLETILSFSVYIRKTLAEEEAAEEEDDDENDGQRVDGGFDFASENRTGSASIGGPPPPPPLFLARGLGIDRIGSGLLTAGGGGGVGTCDVPMGNGGEQSDVEMHYKRMVEENPSNALFLRNYAEFLYQAKGDIKRAEEYYSRAILADPDDGESLSQYARLVWELHQDEERASSYFQQAVQAAPHDRQIIHESFPIQL
>gnl_Nelnu_v1.0_NNU_012483-RA
MLLRSSSTPILGSLLPSFSESPNKDLENNKHPSSSDYHLKKISFSHGGYPSFSSFSCTSSPISYSIMGFTDFDKGSNSSGSSGFRRVQSDGNLAGLAAASCDIDEFQYSNLPTKPSRRPSMPMLETIPSFSFYNSRGRKEDEDDDDDNQQKEQAEVKELGEGDWFLERSVTIGDRISAALGSGEFTYEKINNMGLIVEEEVDLGLAAETETASPPLYLARGIGIGMCGLGGGSGGGGGGGGGGGGGGSGGQSDFGEGGRDGSDVEEHYKKMVEENPSNPLFLRNYAQFLHQSKGDLRGAEEYYSRAMLADPRDGEILSQYAKLVWELYHDHERSANYFERAVQASPEDSHVLAAYASFLWETEDNEGEHGLSQDPAGVSAYHVASASA
>gnl_Nelnu_v1.0_NNU_010990-RA
MLLRSSSTPILGSLLSSFPDSPNRDFDNNKHPSSFDHHPKKISFPHSGLHHPGFGSFSCNSPPNSHSVVGFTDIDRESSGSGSRGFRRAQSDGNLEGLAAASCDVDEFQCSNPPTVSSRRPSMPMLETIQSFSFYNSRAKKEEDEEQDQEGGLLQRSVTIGESIDALGNADISSKKNKNMGLIMEEELNSGLEGETEPASPPLYLARGLGTDAGGLGGGGGCGSSGVPVDFGESGPDGSNVEEHYKKMVEENPTNSLFLRNYAQFLYQSKRDLQGAEEYYSRAILVDPIDGEILSQYAKLVWGLYRDHERTSSYFERAVQAAPHDSHVHAAYASFLWEIEEDEEEHSLPQHPTGVPLFHGGAMASASA
>gnl_Nelnu_v1.0_NNU_018620-RA
MEAALLRTGSATLRASLSRSPKVSLCDKDSLPGMLSSDKSKKRASCLRSSLHFESKVKRVDNSRLIRRTLSDSDTVWSVNKDSGWLTKLSGLGSLSFPSNPVLDRGSSAGVLRGNLVETEELELASGGTGKGSKVGGXGDRGDRGGGGSDSDRGSSSSGRADHSKIDACYREMLKANPANPLLLRNYGQFLHQVEKDLVRAEEYYERAILANPGDGELLSLPTQGGKKQQKMLLDDLNHHFSFKIKE
>gnl_Nelnu_v1.0_NNU_021897-RA
MKNVLFRTSSAPVQASAILSSTKTSLCDLDSTTGILFSDKKGKTGVSLRSSLHFDIKDKKDDASRRIRRALSETDMIWSINKESGRLSQLNGAGSRFSPGRISDVEGLHEYATESRVSRRKTVDRASSARIWRKNGVVTEELEFSGGGEGRGKKIGGGGGGGGSSGGGGSSTGGNADQSKIHAYYQQMQKSNPANPLLLRNYGQFLHEVEKDVAKAEEYYGRAILASPGDGEVLSLYGKLIWETHRDQDRAQSYFDQAVQASPGDCFVLGSYAHFLWDAEEDEPEGQEAEETKLPAPVEAF
>gnl_Nelnu_v1.0_NNU_006180-RA
MLLRSASTPILNSWIPQSKESSPESDLFLHIPKTRPITLTASSASVSPGDDSMKKMSRALSETDLRELAVLKKKTLGRSLTGLSSFSVEEEEEQAGIKSRASSLERLLSSSGLGEAVEAMDEGCVVGVKDNGLATLPVGGGVGSDDGRICGGGGGGGGGSNGGDGEGGSGFSDSNHGNDRTDVYYQKMIEANPGNALLLGNYARFLKEVRGDLAKAEEYCGRAILANPSDQNVLSLYAELIWETQRDSGRAKRYFDQAVKASPDDCYVLASYARFLWDADEEEEEEEQEEHGVMNCTVPPQPPPPNFIGGAPAPLTSAS
>gnl_Nelnu_v1.0_NNU_021661-RA
MKKMSRALSETDLREHAVLKKITLGRNLTRLPSISVEEEEEQEVGIKSRASSLERLLSSSSLGEATEAMDEGCAVGVKDNGLATLPVGGGVGSDCGRICGGGGGGGGSNGGDGERGSGFSNSNYGNDCTNVYYQKMIEANPANALLLGNYARKKRKESILTDFCLINWKQVRGDLAKAEEYCGRAILANPSDQNVVTLCRTDMGNSKRLLSENLLPERTSLFW
>gnl_Nelnu_v1.0_NNU_022434-RA
MLKSNPTNPFLLRNYGQFLHEVEKDVAKAEEYYGRAVLVSPGDGEVLSLYGKLIWEMHRDQDRAQSYFDQAVQASPSNWYIL
>gnl_Nelnu_v1.0_NNU_003730-RA
MLLRSSSTPILNSWLPHSKDSSPEPDFCLHIPRTRSISVTASSASVSPGDESMNKMPRTLSETDLRELAVLKKKPFGGNLNGLTSISVEEEDEQEMGFNPSASSLERMLSTSGLGEAMDEECAIEANGYGLATLVGGGVGSDGGLKCGGGGGGGGGWNGGHGDGGSGFSDSNHGNDHIDAYYQKMIEANPGNSLLLGNYAKFLKEVRGDLAKAEEYCGRAILANPSDQNVLSLYAELMWEANRDANRAERYFDQAVKAAPDDCYVLASYARFLWDADEVEEEEESEGDAVGNNRSTVTPNFS
>gnl_Orysa_v7.0_LOC_Os10g42610.1
MEATGTRLTRSASLSPRLRRSPTALCVSPRSMHHHHQQQQQSLRRATSDADIARSAPATASSPLPLLLRDILEEDVVVVVDGAGRGKGNDDDDKTSGRGGGGGGHMDMGEYYRRVLRVEPENPLVLRNYGRYLQEVEGDLGGAEECYARALLASPDDGDLLSLYGQLLWETSQDKDRAAAYLERAVQAAPDDCYVLGSYASFLWDAEEDEDDEAEDEMKPPLVPASC
>gnl_Orysa_v7.0_LOC_Os04g41930.1
MDSTDGRGPEQSDGAAVPLRRFLMSTGLDADMRRGREGDAASVAVVEEGVGGGGGGRKVCNGGGDGRRDANAYYRRMIQADPANPLLLGNYARFLKEVEGDAARAQEYWERAIVANPGDGDALALYAGLVWETTRPRRRLLHLRKGPRHRSPAAAKPTARRCRIQARRRRRPRRHVCAGDRDAAGHGLLRHRVLHCRRGHGLAGMP
>gnl_Orysa_v7.0_LOC_Os04g43160.1
MLLRSSSTPFLHSFLSPSSAAAAPSSLQLRRAFSDGHLPSLHPSSDGGGGSKNNTTGLHTELSFSIYNTFNKMAPPPPPVQEQEEAEQQQAPGEPKLPLFLARGLGIDRIASGLFTAGGGGDGDGGNGGAGRMSAVEEEHAEKVAALDAQYKRMMDEQPGDALFLRNYAQFLHEVKGDARRAEEYYSRAMLADPSDGEIMSQYAKLVWEVHRDLDRSLTYFHKSVQAAPHNSNVLAAYASFLWEQDDDDNDDLGEGEQDVAVAAQPGHVRQLASVAV
>gnl_Orysa_v7.0_LOC_Os03g04710.1
MLVRSASTPVLGALLPSGSHSPAVSSPAVHFFADSSPTVSYHPPTISCRLTPGGSDAHDRSLGGLRRACSDGNLAALGASGDDDHHHHLPPSGKCAPRSKPTTLETIQSFTQRGGASTDEEEEEDDDDGDHESAEQELSFGKFRFSGSSTFAQVEHPLFLARGLGIDRLGSGLLSADGGSGGSDGGGGGGAGGSYLVTSDNGGNRSDIEMHYKKMIEEDPCNGLFLRNYAQFLYQIKGDSRKAEEYYSRAILADPNDGELLSEYAKLVWDVHRDEDRASSYFERAARASPQNSHVLAAHAAFLWDTDDGDGPEGSSSDALGYAGFAAAAAHSSLASATT
>gnl_Orysa_v7.0_LOC_Os06g40440.1
MLLRSASSPLLGHAACASAAEHVGAVVVVVPVSPAAARQRGPPLCRATSEGDLMAAVSARPRALSVASSASISVEEEVEEEEEEEEDVLGAAVPLRRLLTSTGLDADTGRGREGDAAVVEEGVGGGGGGRKVCNGGGGGSGGKGDGGRRDADAHYRRMIQADPANPLLLGNYARFLKEVEGDAARAQEYCERAIVANPGDGDALALYAGLVWETTRDADRADAYFTRAVHAAPDDCYVLGSYAGFLWDAEEDDDDHGGEQPPPPFMGAAQPPSITAAS
>gnl_Phavu_v2.1_Phvul.003G165900.1
MTTTTMLLRSSSTPILNSCIPNPNLKDSPHEHEILHRIPPTRSLTLSASSSSLSLDASPSRMTRALSETDLPARSKTTSFGSALFSFSESDECESASVEGGGSGGGGGWDNSGGGGSGFWNSNNGNDSTDLYYRTMIEANPGNPLFLGNYARYLKEVRGDFVKAEEYCGRAILANPNDGKVLSLYADLIWESHKDASRAETYFDQAVKAAPDDCYVLASYAHFLWDAEEEEDEVVEDSCEKSGCFIHEVAPPPTPLAAAS
>gnl_Phavu_v2.1_Phvul.005G177800.2
MSLRSCTLPTITQNLVVDRTLPKSGKKNCMSLRDKVMKNRWSMKMKESEEVEETKQEFFKKKGTPPLVRELFSSCGLDGHGEGGSGKRDGRLQTSVMGGGMGSGGGRICGGFNGSGRGSHGRDWTDAYYQNMIEANPNNALLLGNYAKFLKEVRGDYPKAGEYLERAILANPGDANVLSLYADLIWQTEKNADRAEGYFDQAVKSAPDDCYVLASYAKFLWDVEEGEDKECQQKTDLCHAYPLHLFEE
>gnl_Phavu_v2.1_Phvul.011G133545.1
MESSKSVMEDDFESTTLHSAPSFAIYNNPHGDDGINPEEILKQTLLIGQSLEVTGSGGEFNFGNNKMDLAEEGENDNDWSNGIQNLSIEEKDVEPASPPMYLAMGLGVDADIGSEKLMGGDIFNPNLQESEDLEGYYKRMIDEYPCHPLLLKKYAQLLQSNGDLQGAEEYFLRATMADPNDGETLTQYAKLAWENHHDKDRALVYFERAVQAAPQDSHVLAAYAGFLWKIEDVEDEDGKHEIRSDMENQKTEPVTPSKETSDPISQLSVLSSRWEIDATHITTANWGEESNFEDYFKKMIEENPNNPLFLKKYAQFLLQSKRDHQAAEDYYSRAIVADPSDGEMISEYAKLVWELHHDQEKASFLFEQAVQATPGDSNVLAAYTCFLWETDDGES
>gnl_Phavu_v2.1_Phvul.001G164700.1
MLLRSSSTPVLGSLLSNFTDSPNNNIHSESSHAPKHLPPTSFPQHYHKLYVHQTGSFTHPSFSCGSSPISPSIGELERQNKGFRRVQSDGNLQDLAYSCNNEDILEFSEPPKRFSTRNRCLVLETIPSFSVGKHNGLRVEEEDEEMESESEDGEEKKGEGLSVVNGVVLSEGGKAEDGVCRVSFGEQEEVGSGKEMYLAKGLGVECCGDGIGGCIGGGGGSSDQNPLGSGGNGDRHEVEEFYKKMVKENPGDPLFLRNYANFLYQCKQDLEGAEEYYSRAILADPNDGDVLSQYGKLVWEVHHDQERASSYFERAVQASPEDSHVHAAYASFLWDAEEEEDGNNEPQCLPPHSHQGAMATAGA
>gnl_Phavu_v2.1_Phvul.002G140000.1
MGVSLIRTGSLPVQNPVFHGSPRRALSRQASFAGEKNHAKFSTISMHYSQSNARRDAPQNGINRASSERIPENPDVCRDLNRTGSCPPIIPHEEQFLSDANIRKPSYFGIIPLDLQSGSGGGGDHHGDETLTGGNGGDRMKMDAYYVEMLKSNPTDALLLRNYGKFLHEVEKDTTRAEEYYARAILANPRDGELLSLYGSLIWETQRDEARAKSYFDQAIHADPNDCTVLGSYAHFMWEAEEEEEEEVNGGMTEKTANEMIAANN
>gnl_Phypa_v3.3_Pp3c17_20040V3.1
MAFGSSLLRLVCTPAAQIFFSPRLGSKALLSCPSSTDREDAKYCTVRPSLRRANLAGQPSVNRFPQNMLRARVVDAVVDVEVENAVPRGRETAGAALQGSFESVAAVGRVECNSRGCRPIFDDALEPVAFRDGWLAHDDTPDVLASRTAVFHGSRSGGLDIGRKTHLPKEFAEFLNEMWMENGSAEKYFEFAVRSNPLDSKLLCEYACFSWKTLNNADKAEELYKQALEVAPEDADVMASYALFLWQSDL
>gnl_Phypa_v3.3_Pp3c26_11700V3.1
MTTMIAAARMISWGFMGQGARRRWCRGDLPDLDAFSKPCRPVMQAPLSRRSLSLICSLSSERPPRSVIPKDATKKGKRSDLACRSSLHDVREFEVSERHVLGAARRSSQRSNATTFQGFFEADAASGRVECTSRGCRPIYEDSLQLDENVRWSAPKSRPATHEFSTIPPHLLSDFFTVDITNELKEAFEAALQEAPCNAQLLSEFAGFTWEAMRDPDAADRLYNQALDVSPDDPDLLASHALFLWRSDQ
>gnl_Phypa_v3.3_Pp3c26_11702V3.1
MTTMIAAARMISWGFMGQGARRRWCRGDLPDLDAFSKPCRPVMQAPLSRRSLSLICSLSSERPPRSVIPKDATKKGKRSDLACRSSLHDVREFEVSERHVLGAARRSSQRSNATTFQGFFEADAASGRVECTSRGCRPIYEDSLQLDENVRWSAPKSRPATHEFSTIPPHLLSDFFTVDITNELKEAFEAALQEAPCNAQLLSEFAGFTWEAMRDPDAADRLYNQALDVSPDDPDLLASHALFLWRSDQ
>gnl_Phypa_v3.3_Pp3c4_30080V3.1
MVSVVAAARRISSGLLGQESTKRWSWSDRPHTTTVPRSILPAIQNLLTGRPFRVTCSLSSERPSQRGISPDTNQTIKQSAQARRSSLQDVREFEVAEQDGMEDSKYLSGARPTATLQEFFEANAASGRVECSGRGCRLIYENTVQVVEQTSSLTHCGFKTISSHLLSDFFTLDTNSDLKEVFEAALQDSPWNPHIMSEFAGFTWDAMGDPDAAEKLYTQAIDALPDDPDVLASHALFLWHSDQ
>gnl_Phypa_v3.3_Pp3c14_17080V3.1
MEKGAAEKYFEFAVRANSLDCKLLCEYASFSWKTRKDADKAEELYKQALEAAPDDPHIVARFTAKMM
>gnl_Pinta_v2.0_PITA_000073543-RA
MLLLRSYPNSLFMGSVFSHSESIKGSVRTELDPPIWNLERSVYRISRYANSNPHPHLMDGLNGAPLFCTSSGQTVAYVSESNYITRGPGIRTRGGDCEADDDQNSKSSRHVHYQTLLEANPGNPLLLSNYAKFLHEVQHDMEKAEEYYKMAILASPGDAEVVSLYANFIWETHKDTARAQATFDEALNLASSDDCYVLASYAHFLWNSEEEDEDQKDGPAGLQIVSTKTYVRSVSSAA
>gnl_Pinta_v2.0_PITA_000039911-RA
MLLLRSYPNSLFLGSVFSHSESFKGSLRTEVDTPIWNLERFVYHISRYANSNPHPHLIDGPNAVPLFCTSRGFTVAHVSGSKYMSRGSSIQRRGDCEADDDQNSKNSRDMHYQTLLEANPGNPLLLSNYAKFLHEVQHNIDKAEEYYKMAVLASPRDAEIVSLYANFIWETHKDASRAEAYFDLALNLASSDDCYVLASYAHFLWKSEEQEEDQKDGPADLQSVAATNFVGSISAAD
>gnl_Pinta_v2.0_PITA_000040176-RA
MGDESTPCEYHELLESPSMDSPQNVQVPSHPNQNLGTKILPGKVFRSLPFQSCTETRNTHKKLSGFAVQKKAQCRPRLTISSLNNDDKKEEDVNDSKHAIHFNDTYDRVSGLIGFEAIAPIGRVECTGLGCRPLFRDSVSSAAMLPDGWLPYEHAMEALNARIEFYKGMGMNPQGHFQGDFARYLYKVWMQKDLAKKYYEQAFEIEPHNPQLLAEYAEFVWTLMGDEEKAEKMFNAALREDPNDPTILGSYALFMWQRESA
>gnl_Pinta_v2.0_PITA_000085032-RA
MGCRVRNDVKKAEEYYERAILASPGDADVLCLYANLIWDVYNDKRRAESYFQRAVEAAPDDWYPFFNCKFRDLFNGVAILGVVTRDIMVFAFCSYVVGGYANFLWNTEDEEETAPVKESREQNEIQI
>gnl_Pinta_v2.0_PITA_000049335-RA
MLLLKSSPTSVFMGSTVPYLESPKGDMRAELNPPIQDSERSVHNISIRASSNPKPSLNLFKDSSSSLGDSEGRSDTEDNAFSSAQPGPYGMSLLGTPRGGRPALLSESEYVSGPSGSERIGRNCEAAEDENSKSSRDMYYQRMLKENPDNALLLSNYARFLYQVQHNIAKADEYYGRAILANPGDAEVLSLYASFIWETKKDAARAKAYFDQAVKADPDNCYIMSAYAHFLWEAEEDEENEDGCVDPHSVSASTCVGSIYNEQ
>gnl_Pinta_v2.0_PITA_000070127-RA
MPPTLLWIELCSIAPSFRFILGVNKYKVQGNLAKAKEHYERAILASPDNGEVLALCTKLMWEVRKDARHAKAYFDQVVQENPDDW
>gnl_Pinta_v2.0_PITA_000047274-RA
MMLLCSSTHGLNSLFGLQLNSCSSVQLTQLHVTGNGDAQLFHHDVLPRFGMMLSEAHLHNPLSNAILRRLGIRSGSGTWELCRELSRENFVSNVVLDEALKEEFDDSDTQISIGFQSASDPQEECRGKNIAAIGVHAGEEGSFVSGRRKDDLMSGAIFAGTGVALVCDRVDLRTKTATDSGNGRFGGEDGSGGGDGGGCGGRGDGYGSDSSDIDAYSKKMLRADPGNPLLLTNYARFLQEVQHDLERAEEYYRRAMLASSGDGDALSSYANLIWDVHKDAPRAQYYYEQAVEATPDDCGAYEHMDYPGYTSRWAKRIEAKAEFPHCALTTIASNMQLEQLNSLIVLQPESKLNLRGYIQLPQLHVTGNGDVQPRFERTLPKADLDNPLSNGSSRRLGLRSGRSGPLELCRKLSTRNFMSKVVLNEVFKEEFEDSDTQIAVGFESAGDAQEECRGKNIAAIGAHGGEGPFVSGRRKDDLMSDTIFEVTGVTLVFDRAVIGSKTATASGEDGSGSDSNNTDAYFKKMLRADPGNPLLLTNYARFLQEVSIEESELHLCCYITNHVSVVDCIALISYISKTLNS
>gnl_Pinta_v2.0_PITA_000004509-RA
MLLRSSSTSALNSLIGVLPKSELNSRRSFQCTQFLLAGNGDSKWVHHDLQPRFGRTLSEADLHSSLSSQSSPNRLGLRSGSSSLDLCRKLSTGSFLSYGLLDEALEEEFEDSDTQISIGFQSAEDPHEESPEKVMAAVGIDGGEGRNASGRRICKGAGVALVCDRVIVGSKIETSSDNGGFGGGDGAGFSGGGGYGGRGGGFGSDSNNMDAYYKKMLQTDPGNPLLLTNYARFLKEVKHDFRKAEEYYGRAMLASPGDGDILSLYANLIWDVHRDVPRAESYFDQAVEAAPDDCNVLGSYAHFMWNAEDDEEDQDAPQQQKMGLPTCFVTATTAAT
>gnl_Pinta_v2.0_PITA_000004511-RA
MMLLCSSAQGLNSRISVQLTQLHVTGNGNGQLFHHEVHPRFERALSEADLHNPLSNGSLRKLGLRSGSDTWEPCRKLSTENLVRNVVLDEALKEEFEDSDTQISIGFQNTGDPQEECRGKNIAAFGTHGGEGSFVSGERNDDLMSGMIFEGTGVDLVCDGCDGVVDGSKTATGSVNGGFRGEDGGGSGGGYLGRGDGSGSDSNSIDDYYKKMLQADPGNPLLLTNYARFLQEASIEESELPEEYYGRTILASPGDGDALFLCANLIWDVHKDAPRTQYYYEQAVEAAPDDCNVLAAYAHFLWDAEDDEEDPASPIDCGTATTVDT
>gnl_Pinta_v2.0_PITA_000004515-RA
MMLLRSSSNSGLNSLNGLQPASELNPRRSAQLTKLHVAGNDGGLWVHHVVQSRFERTPSEADLLNPLSNVCSRRLGLRRASGTLYHCRMLSTENFLTNGLLDEVLKEEFEAADSHICFQSTGDPQEKCGGKNIATFGAHGGEGPFVSGRRNEDLMGGRVSGGTQVTLVCDRAAVGSKTETGSVNGGFGAEDGGGRGYGGRIGGSGSDSNSMDAYYKKMLQADPGNPLLLTNYARFLQEIQNDLEKAEEYYGRAILASPGNGDVLSLYANLIWDVHKDAPRAQSYFDQAVESAPDDCNIVGSYAHFLWNAADDEEDQASQIYHETATTAAVVSEPSLHVSVERAKTGVAKMDLTALLARVYSTSSPLRALDCPICLSEFMEGEKVRVLPDCCHSFHGDCIDAWLISKPSCPSCRKSLLHVGLKKPVGVTLPAAEADERAGMDLNSLFGLQLNSRSSVQLTQLHVIGNGDAQLFHHDVLPRFERTLSEAHLHNPLSNASLRRLGIRSGSGTWELCRELSRENFVSNVALDEALKEEFDDSDTQISIGFQSASDPQEECRGKNIAAIGVHAGEEGSFVSGRRKDDLMSGAIFAGTGVALVCDRLDLGTKTATASGGGGCGGRGDGSGSDSSDIDAYYKKMLRADPGNPLLLTNYARFLQEVQHDLERAEEYYRRAMLASPGDGDALSSYANLIWDVHKDAPRAQYYYEQAVEAAPDDCNVLASYAHFLWDAEDDEEDPASPHHCGTATL
>gnl_Pinta_v2.0_PITA_000004522-RA
MMLLCSSTHGLNSLFGLQKESKLNSRRSVQLNQLRVTGNGDVSNGSLRKLGLRSGSGTSERSRKLSTENFVSNVVLDEALKEEFEVSDTQISIGFQSTGDPQMECRGKNIAAIEVHAYVGCFVSGRRNGDLMSGAIFEGGVALVRESVVVGSGTATGSVNGGFGGEGGGGGGYGGRGDGFGSDSNTTDAYYKKMLQADPGNPLLLTNYARFLQEVQHDVEKAEEYYGRAIVASPGDGDAFSSYANLIWAVHKDAPPAQSYFDQAVEAAPDDSNVLGSYAHFLWDAEDDEEDLASPLDCGTATTVAT
>gnl_Pinta_v2.0_PITA_000004520-RA
MLLRSSTRGLNSLFGLQPQSKLNLRRSVQLTQLHASGNGDGQLFHHDVHHICERTLSAVDFHHSLSNGSLRRLGLRSGTLELCRKLSTENFVSNVVLDEVLKDEFEDSDTQMSIGLQSNGDPQEEFRAKSMAAIGVHAGEGSFLSGRRNDNLMSDGIFEGTGVALACDRVDLETKTSTGSVNGGFGGGVRYGGGGDGSGSDSNNTDAYYKKMLRADPDNPLLLTNYARFLQEVSIEESELRGVRYGGGGDGSGSDSNNTDAYYKKMLRADPDNPLLLTNYARFLQQVQHDVEKAEEYYGRAILASPGDGDALSNYANIIWDVHKDAPRSVNGGFGGGVRYGGGGDGSGSDSNNTDAYYKKMLRADPDNPLLLTNYARLLQEVQHDVEKAEEYYGRAILASPGDGDALSNYANIIWDVHKDAPRAQTYFDQAVEAAPDDCNVLASYAHFLWDAKDDEEDPTSRSYHTASEES
>gnl_Pinta_v2.0_PITA_000004519-RA
MSIRSSSAPALNSLVGIQPKSELNSRGSVPFPQFLVAVNSDGKWVHHDLQPCFGRTLSEADLHNLLLSNDSPNRQGLRMGSGSLELCRKLSTESFLSSDLWDEALEEELENSDTEISIGFQSAGDPHEESPEKITAAIGIHVGEGRSVSGRRICEGSGVALVCDRAVVGAKTETGCVNAGFGGEDGGGFSGGTGYGGGVTGYGRRGGGFGSDSNNTDAYYKKMLQADPGNPLLLTNYGRFLQEVQRDVERAEEYFGRAILASPSDGDILSLYANLIWDVHKDVPRAKSYFDQAVEAAPEDCNVLGSYAHFQWNAEHDEEDQDASQQQKMTPPTYFGTATSAAT
>gnl_Pinta_v2.0_PITA_000004833-RA
MYPTIWNYERSIYHISIYSNSNPHPHLMDGPNGVSLFCTSRGCKIAHVSGSKYTSKGSVKKDCEADDDKYSKNNRDMYYQTLLETNPGNPLLLSNYAKFLHESPSREASKQNWIHPFEIWRYIYANYNPYPHLMDGPNVVPLFFTFRGCTIAHVSGSKYMSRGSSMQRKGGDCEVDDDHNSRNNKYMYYQTLLEANLSNPLLLNNYAKFLHEVQHNMEKAEEYYKMAIFSSPRDSKNCLIL
>gnl_Pinta_v2.0_PITA_000043954-RA
MLLFKTSPMPMSMGSALLQLETRKGDMTIELNPPMGNSGRFVRKYISRSYSCNPRMSFFTDHADSEGEAIASASPMRLRRTMSLSDSNFTVSNCRNSESAESTSLIRLNTSSMVSHPSLDEVNKLDISGTENPVENSITDQQIQNQSDSDRTWRSTTYSLGSSVISFKGEELSEDNVQVTTNISEPGDSFLQTLYESCPLVSGKNEEYEYSTLEVDPKGVTLFCTARGCRVAHVPESDYMNGGSGIEGRGRNFEAEEDEKSRSSTDMYYQSMLEANPGNPLLLTNYARFLHEVQHDMAKAEEYYGRAILVSSGDAEVLSLYAKFTWETQKDATRAEAYFDRAVKAAPDDCYVLSSYAHFLWNSEEEEEGQNYDPTDLQNVTATPGVGSVSAAA
>gnl_Pinta_v2.0_PITA_000043955-RA
MLLLRNSPSSVFTGSALFHLEVTKRDKIKPMNPAIWNSGKSVYGCFSRCPVSNPRMSLFTDHADSDGEATDSAFPLRCRRIFSLSDGNFTASTCRNSESAEASSLLGLNTWTVSHPSLDEASKLDIACLENPVENSVSAQQIQIQLESDSTLASISHPMGSSLTSNKDEELGGDNVEVTSRNMSKLVDSKYPLGSSLISIKVEELDRVNVELTSRNMSKFVDSFVGTLHENYPLVSSKIEGYKYSTLEVGPNGVPLFCTARGCRVANVFETEHMSRGSGIERQGRNCEAAEDQNSKNIRDLYYQSMLEANPGNPLLLSNYAKFLHEVQHDIPKAEEYYGRAILASPEDAEVLSLYAKFTWETYNDAARAETYFAWAVKATPDDCYVLSSYAHFLWDSEEEEDHNDGSSDLQNGTATTCIGSVSTAA
>gnl_Poptr_v3.0_Potri.010G065400.1
MLLSSLSLSIFNKNEGPEDEEQSGLDMRTEEELMRTITIGENIESIGSGDFSFGKKSMGLIEEEGEEQKQGSDGIENFDNEEVKDPVSPSMYLAGGLGIDDIDFGGDSGGGGGGGGGGFHLSVPNFDEGGDAEEYFKKMIDEYPCHPLLLSNYARFLQSKGELRGAEEYYHLATLADPTDSEILMQYAKLEWELNHDQGRALVNFERAVQAAPQNSDVLAAYASFLWEIEDDGEGDTSQPEYIQLPSELNIDVEDHAASDANEGGNAEEYCRRMVEENPCNSLVLKNYAEFLYQSKRDLEGAEEYYSRAILADPSDGEILSQYAKLVWELYHDHDKALSFYEEAVQATPSDSNVLAAYASFLWETEENEEDSTSQFQIPNHHEGAAAAANA
>gnl_Poptr_v3.0_Potri.006G254300.1
MLLRSTSTPVLRTLVCQSSTSRPVSMCLQRTASEADIKPLYLTRERMFSKRSFMSPVLKEKEEMSVCIEAVEEEEMVCAGGGGGGICGSGGGGGGGWDSGHQPYESDHESMNLYYQNMIKAYPGDALLLANYAKFLKEVRGDVVKAEEFCEKAILANGRDDGNVLSMYGDLIWNNHKDSNRAQAYFDQAVKSSPDDCYVLASYAHFLWDAGEEDGDEEEETKQNENQCDSLPTYKQIYNLPQGFPPVAAAS
>gnl_Poptr_v3.0_Potri.006G068200.1
MLLRSSSTPILNTWIPPHSKEPSPEPESLHQIQKSRSISLTASSSSSFSSISSQDNDSIKRMTRAFSETDLRDLSVPKRKPSNRILNGISVDEEVEEEVEKKVSFLESGWFFEGCEVGVKGQSDSGMLGVMVTGGGSEGGGGKFYGGGGSDFGDDGGSGFGESNKGIESTDVYYQKMIEADPGNPLLLSNYAKFLKEVRADFVKAEEYCGRAILASPNDADVLSMYADLIWHSQKHASRAESYFDQAVKAAPDDCYVMASYARFLWDAEEEEEEDEQGENISELLPPTFSHGSTPPLPPLAAAS
>gnl_Poptr_v3.0_Potri.018G130100.1
MLLRSSSTPFLNSWIPPHSKEPSPEPESVHQIQKTRPISLTASSSSPFSSISSQDHDSIKRMTRAFSEADLRDLSVPKRKPSNGILNGIPVDEEVEEKVSFWEGGLFFEGCEAGEKGEGDNGVLEVLVTGGGGDGGGRKFCGGRGRSDFGDDGGSGSRESNEGIETTDAYYQTMIEANPGNPLFLRNYARFLKEVRLDFVKAEEYCGRAILANPNDADVLSMYADLIWQSHKDASRAESYFLRAVKAAPDDCYVMASYARFLWDAEEEEGEEGEREQNENMSKMSPPTFFHGSKPPLPPLAASS
>gnl_Poptr_v3.0_Potri.018G130300.1
MLLRSSSTPILNSWIPPHSKEPSPEPESLRQIQITRSMSLAASSSGPFSSISSQGHDSNERVKIAFSKNDLRDFSVPKRKPSNKILNGITVDQEVDEEVEKKVSFWESGLLFEGFGVGEKGEGDNGVLGVLVTGGGSDGGGRKFCGGGGGFGSDFGDDGGSRFRESNEGIETTDVYYQTMIEANPGNPLFLRNYARFLKEIRLDFVKAEEYCGRAILANPNDADVLSMYADLIWQGHKNASRAESYFDRAVKAAPDDCYVMASYARFLWDAEEEEEGERDQRENMSKLSPPTFFHGSRPLPPLAASS
>gnl_Poptr_v3.0_Potri.002G256900.1
MSQATMLLRSSSTPVLGSLLSSFSDSPNNSSSNHHHDINPTFKHSPIHHQSINKLPYHQTGCFCLSTISCNSSPISPSISEFSGRSHQGFRRAQSEGNLQGLLDYSSNNNDAQHYNPNQTRKVSGRSKCLMLETIPSFSYSTLRGRYEDEDEEDEDQSDVQDEEERAELEENVAAENGHFGLSNKMENMVLTEEVRVMDRIWSVNFEGKREWISEEMHLARGPGIDYGSNGNGGGGGYGGRSGGGSGDEFDSGGGDMHGTEEYYKKMVQENPGNPLFLRNYAQFLYQTKRDLQGAEEYYSRAILADPKDGEILSQYGKLVWELHQDQDRASSYFERGVQASPEDCHVHAAYASFLWETEDDDDDVECKVPPKDFDAKPPHFHEGAVAFARGQAVN
>gnl_Poptr_v3.0_Potri.005G125900.1
MLLRSSSTPVLGSLLSSFSDSPNNSSNNHHHDINTTFKHNPIHHQSFRRAQSVGNLQGLLDYSSNNNDEQYYNPNQTRKVFGRSKCLMLETIPSFSFSAL
>gnl_Poptr_v3.0_Potri.014G193000.1
MHLARDLGIDRRGEFDSGGGDDGNMHGTEEYCRRMVQENPGNHLFLRNHAQLLYQLSPVSILRV
>gnl_Poptr_v3.0_Potri.008G172200.1
MLLRSSSTSAAGPLFSPFSDGPNRDFDAVNNTHDTHTNHIKHQPVFHDHKLSFPHGLQHLNLTPLSGHSSSSPLSELDQEKGSSRINSLRRASSDSNLESFVYTSSCDQEEFRNSTTTSKKFQYRHHKRMLHSSPSFSIFYKNDELEDEGHNGTDVGREEELMRTITIRENIESIGSGDFSFGKTSMGLIEEEGEKEQEQDSNGIENFDIEVREPASPPLYLAAGLGIDDIDLGGNSGGGGGFHLSFPNFDEDDDVEEYYKRMIDENPFHPLLLSNYARLLQSKEDLHGAEEYYRLATLAAPADGEILMQYAKLEWELNHDQDRALINFERAVQSAPQDSNVLAAYASFLWEIEDDGEGNTFQPEFIQLPSEHHIDLEDHAASDANKDRDAEEFYRAMVEANPCNSLVLRNYAEFLYQSKRDLKGAEEYFSRAIVADPGDGEILSQYAKLVWELYRDHDKALCYFKQSIQATPADSYVLAAYASFLWETEENEEDSTSQFEMPNHNEGAVAAANAQVHHKY
>gnl_Poptr_v3.0_Potri.001G140500.1
MKSVPLRTGSFPIQSTVRPGSPKISLTRYDSPTNIFSGVSSPRDSLHLDINHHQTGAPIRRALSESNVIRSEREASRGLKKPSGAGSRSFPSMIPEVEEHVFGDRVDDYAGIWPKSGIPLEELGFSGDGFGKSSGGHGGNGRHGRSGGDDVSKMGDYYKQMLKSNPNDALILRNYGKYLHEVEGDAEKAEEYYGRAILASPGDGEVLSLYGKLIWDAKRDGERAKSYFDQAVFASPNDCMVLGSYASFMWEAEEGGEEEEEDKSEVSSAAAMVAAF
>gnl_Prupe_v2.1_Prupe.8G215700.1
MLLRSSSTPVIGSLLSSFSADSPNIISNHHSEPTKPTTIHHTPSKFSFHQTWALNISHNSSPISPSVDSDRFSSHGFPSHGFRRAQSDGNLEGLLAYASCDQNEDLVCDLKPPKIFPGRFKCTMLQTIPSFSLHNSDEEEDSDIEYEDEEEEFEENVERVVAMEGENVGLAEKVKNMSLTQDVKFLDKIWSAGFEEKRELVSREMHLAKGLGIGGGGGGGSRGRGEVNWGGSGDDGGDNHGAEGHYKKLVEENPGNPLFLGNYAQFLYQTNRDLHGAEEYYSRAILADPKDGEVLAQYANLVWELHHDQDRALSYYERAVQAAPQDSHVHAAYANFLWETEEDEDEDEAYAAGNDLHAIPSYRHQGIMTSATA
>gnl_Prupe_v2.1_Prupe.5G032400.1
MEAVMIRTGSISAQSPAVPGSPRVSLSRNDSLSSVFSGPRSTVGSPRISLHLDVNHRRDKMIRRARSESDILRSENDFAAKSPAFPAEKQRFPGGDRGVNALSTVDEGEQKKLGDYYQEMLKSNPDDPLLLRNYGKFLHEVEKDVAGAEECYCRAILASPGDGDLLSLYAKLIWETHRDEERAKSYFDQAVSASPDDCMVLGAFASFMWEAEEDEEENEEINPNVQVSPAPALVHAF
>gnl_Prupe_v2.1_Prupe.7G244700.1
MLLRSSSTPVLNSWLPHSKDSSFPEQQPEMVPQIAKTRSLALSASSRSPLTLSPINDSARKMTRAVSEADLRDLSLTPKRKPFKMPLNGFEEREEDEEMEMAFSSEFRRTVSFVEGCEIGLSENKGLLDVLVEGGVGGGGGKICGGNGGGGGGSDGGDDGSSGFWDSNNNGSGNTEIYYQKMIDAYPGNPMILSNYARFLKEVRGDFEKAEEYCGRAILANPNDGNVLSMFADLVWQNHKDAPRAQTYFDQAVQAAPDDSFVLASYAKFLWDSEEDEEEEEDLKEGANNRASTPNLLQGVPPSPPPLAAAA
>gnl_Prupe_v2.1_Prupe.3G085500.1
MLLRSSSAPIFNSWLSHSKDSSPEPEPLLTRTRSVSLSSSSSFHSPSIDPTKKTTTQVLLEADIPSQPKPKEKNPIPLSLGKKSKTKAKNVEEQEEELKPSSISSSATQRLFSSSGLGEKLMDDEDSAVGKEDYGLQTLVLGGGAGSNGGKICGGGSSGKGSDGGDGGWSGFFESNNHGSGSTDAYYQKMIQADPGNGLLLGNYAKFLKEVRGDYAKAEEYCGRAILANPNDANVLSLYADIIWKTQKDAERAENYYDQAVKTSPDDCFVLASYAEFLWDAEEEEEEDEENQGVKHETERSHTSSSNFFHGAPHHSPLTTAS
>gnl_Prupe_v2.1_Prupe.1G049000.1
MLLRSSSTPVIGTLLSSFSDSPNGAHHRHFNLTSFSCNSSSPNSHSASGFIEFNPESKSLGLKAIRRAWSDGNLEGLVNSSCDMEEFRNSVAPRTSSSYQDNNSMLETAPSFSIFHSGIVDFQGSDQEPLERAITIGENIESVMGGGDFCFGKKSMGLIEEKGEEEEGLDGIQSLRVEEQVRPASPPMYLAAGLGVQAAGFGWDAWDDELSMANIDESGNGEEYYKRMVDEYPCHPLFLRNYAQALQSKGDFHGAEDYYLRATLANPQDGESLLEYAKLVWQLHHDQDRALSYFERAAQATPEDSRVLGAYASFLWEIEDDQEEADKGDSMNELENTNSKEETKKFSPSSHIAAANGIDMLDTAEAGSRRGDNAEENYKMMIEENPNNALLLRNYAQFLCQSKGDLQGAEQYYLRAMQADPGDSEIMAQYAKLVWELRHDSEKALSYFQRAVQANPEDSHVLAAYARFLWEAEDEEDTVMQGHIQVPLVQGGTMSAVNA
>gnl_Selmo_v1.0_170479
MSIAGGFGIGGGGGLGTITGGGGGGGNRDRPCGMDAHYRRLLAEDPGNSLLLRNYARYLYEKRDLPRAEELYERAILASPDDAELRAQYARLIWEFRRDEERAASYFEQAAQASPDDCSVLGAYAAFMWDVDEDEEPKNHAMPVHSAIVSAA
>gnl_Solly_v2.4_Solyc06g068130.2.1
MLLRSSSSSNCILNSWISNFRTPLSTSIQLNYDENYCYCNRREMDGPDQKKNNIPMNKISKRNSRSNIELSSSTYNDEVKTTKFGSSEDYCAAPEDGGGGKVYSGGRWTGGGRGGDGSGSGSGSDNSNGWHGNENTEAYYKKMIETYPTNALLLANYARFLKEVKGDLVKAEEYCGRAVVLNPMDGNVLSLYADLIWLTQKNASRANAYFDQAVKFDPHDCYVVASYARFLWDAEEELKK
>gnl_Solly_v2.4_Solyc09g064630.2.1
MLLRSSSTPLLGSLHSESPNSHHHHHQSDLTPNHTPNSVHHSYSKLSCSHGGYQNFNRSLYPCKSPISPSFSEISNANKFPSHGFRRAQSEGNLEGLVKVSTDEVVDEFTLSKPTNMLSRKPPKSFLETIPSFSIHNSRELHSDDDDSDDFDCISGQNSLGMNTVKEEMSHVSRNSKIDIVEGREEMFLARGLGVADSGCFDDGGCGIGGGGGGVYRPVAFDRDGGDSQGLHIEEHYKKMIEENPGNSLFLRNYANFLYETKRDLKGAEEYYSRAILADPCDGEILSQYAKLIWELHHDTDRATSYFERAVQTASSNSHIHAAYANFLWEIEDEEDENDETQTQPMVHTVATASITV
>gnl_Solly_v2.4_Solyc09g090930.2.1
MLPKEPSFCIYNTEDGVDEMKENQDLVRSVTIGDIVSDIGSSDFSFGKKGMGLIEEDENEDEEKRVFYEVNELGFEESEQVISSKYHGGVEFEPLDFDGNGDVEEYYKRVLKEDPCNPLFLRNYAQLLQSKGDLPGAEHYYFQATLADPKDGDTLSQYAKLVWELHQDKDRASDYFERAVRTAPENSHVLGAYASFLWDITDDESEDEMNTQSDKTKIEESGEATVSRNLDYEEADRPVSPPLHLAAGLGIGVNLVGGSSPVDYTAAVSDMDGNAEEEYMRMIKEYPHHSVLLRNYAQFLSQSKGDLLGAEEYYSHAILADPTDGETISQYAMLIWQLHQDKDKASTYFKRAVQASPQDSDVLAAYARFLWQTEEDEDGEEDETLGDHNGAPLLQGVA
>gnl_Solly_v2.4_Solyc03g005710.1.1
MINDGKLVRAVTIGNEIEDLASDDFSFGKCIMDLIKEDDDNEDCDEKEDKETEEQNEPVCPMYLAAGFGIDVSGMKSLTEGGLMRAGHGADIVPLNFDEMGDVEAHYKSLLEEYPFNPLVLRNYAQLLQSKGDLSGAEEYYFQATLANPQDGDILSQYATLVWQLHHDKAMSLQHMLIFFGRSIMMTTSTNTQLDETKETEEVATSHNMYFEQDNRQASPLLNLAAGFGIGNCGFSGGMTLNELIAAEDYYKSVIQENPNNPLVLRKYAQFLDQCKGDLGGAKEYYSRAVLTDASDGEIISQYANFIWHLHHDQNKASSHFKRAVQASPGNCDVLASYARFLWETEEDEDEDEDKDKESNNYKYQFQYFHGVMVTPNA
>gnl_Solly_v2.4_Solyc03g116670.2.1
MLLRSSSTPLLNSWKPKSCGSSPESDLLPITTQQLNRTRSVLMSTTFGPDESPAKHTSPTKHAPYGCMCELDPRDPAVPKKNKNGTKREAKMPNLKNNELGSTEVRRLLSNSGLGNAEEEASVAVEEKGRVLQSLVAGGVGGGGGGKSCGGGGSHGGDGSDPQDSNSWHGPDSIDAYYQKMIQANPGNGLLLANYARFLKEVKADLEKAEEYCGRAILANPNDGNALSLYGELIWQTQKDAARARTYFDRAVKSDPDDCHVLASYARFLWDAGEEDENEGEEDELRQFIIQHENSASAQNFFGAPSHRPPLTAAS
>gnl_Solly_v2.4_Solyc08g076730.2.1
MKTVLFRTGSGSIPAVVPGSQRAVSVSTRESIGKVFNGEKKKGCSSPMISLYSEVNRRGIRRVSSDSDVIRSGFEGSSVTRKLSKIGSRSLSSIIPEEDCGSEQNELEVLRSIGSLSLTEDRRSYAGDWHRNSIPVDELGFSGGGIGSTKNKKFGGNGDGRDEIDADSLTGGKSDPRKIGAYYKEMLNSDPMNPLLLRNYGKYLHEVERDFVKAEECYGRAILASPGDGEVLSLYGKLVWETQRDENRAKSYFDQAVHASPNDCTVLGSYAHFMWEAEGDQDEDEDEERETVAAGASMVAAY
>gnl_Solly_v2.4_Solyc07g008210.2.1
MSRASSESDLNSSNSCCMALHNLQLPITFDEEDKEDEVGLTNGLMLLSNSGLEMTERHEVEEEKHTRAVEQLVVDGGGSGGDGSGKKCGGDGDGDGDSDGDSFEYSTDLYYTKMIQADPGNSLLLGNYARFLKEVSGNMVKAEEYCERAILANPSDGNVLSFYADLIWRAHKDVPRANNYFHKALKVAPNDCYVLASYAHFLWDVEDEEEEEEKEQEHRQYQMNDNNLSI
>gnl_Sorbi_v3.1_Sobic.010G186400.1
MLLRSASSPLLNCVRAPAASAAAAVEHLAVVSPLLSPAVAAAPRQGAVLCRAMSEGDLAAPLVPAKKDHEGLHGRALPRLSASSSSSASISLEEDDSEGVGEEEEEEETVVAVGADVPLPLRRLLTSTGLDVSASVSVSAAAAREALALVELQGVGGSSGGGNGKALGSSGGQGGVGDGGGGGGDNRAATDTHYRQMIEADPGNSLLLVNYARFLKEVEGDAARAQEYCERAILASPGDAEALSLYAGLVWETSRDAARADDYYSRAVQAAPDDCYVLGSYAGFLWDAEEDDEENDNSETLPPPSLFQGAVQHPSITAAS
>gnl_Sorbi_v3.1_Sobic.001G286000.1
MEAAGATSSRLARSASLSAARPHHRSRVARFPPSPQLTSLSAAAASPRALPLRRTRSDAELAYVARSAAVVVLRHAPIPAILEADEEERDSKAPAGVDGAGRNGGGSGGGGGGGGGQGQGSGCDMGEYYRRVLRVDPGNPLLLRNYGKYLHEVERDLSGAEGCYARALLACPGDADLLSLYGRVIWEARQEKDRAADYFERAVQAAPDDCYVLGSYASFLWDADDDEEEVGTRAADVKEETTSTVVASCDSPSLMPAC
>gnl_Sorbi_v3.1_Sobic.001G509300.1
MLVRSASTPVLGALLPSGSHSPAVSSPAVHFPESPAAAAYHPPPISCHLAGPGSGSDHERTRGLGTGIRRTCSEDNLASLAGVRADDHHHHHLPPSGKGAPRARPVPLETIQSFRGRQASSTDDEEEDEEEDAYEVERELRFGQFSFAGGDGNGSTYSQEHPLFLARGLGIDRLGSGLLSADGGGGFGGSDGGGGGNLVASGNGGDRSGIEMHYKKMIEEDPCNGLFLRNYAQFLYQVKGDYRRAEEYYSRAILADPDDGELLSEYAKLVWDVHRDEERASSYFERAAKASPQNSHVLAAHAAFLWDTDDDEEGGGDVLSCYTGFAQPAHSSPLASATT
>gnl_Sorbi_v3.1_Sobic.006G143400.1
MIYKLRHERSDHEEEASPPFPLSLSCESREAETALDRRMLLRSSSTPFLHHPFLSSSPSSRSRSSLHLRRAFSDGHLPSLHPSSTPNDAGGGLHTELSFSIYNTFGKDQAIAAPLASSSSSQGQVAQQELEEEGGQQPPTTVVQPDHPEVPLFLARGLGIDRIASGFFTAGGADKTAGGGANMERVEEQDEVVAALDAQYKTMVDEQPGNALFLRNYAQFLHEVKGDTRRAEEYYSRAMLADPSDGEIMSQYAKLVWEVHHDPERCIGYFEKSVQAAPQDSHVLAAYASFLWEQDDDDDDDCGDQGTGGAAAPERAAGTGQAMELASAAV
>gnl_Spipo_v2_Spipo16G0046400
MLLRSSSTPILGSLLASSSCSSPYFSESPSHGAGGNPLERTHSDTTHGKLSFPHGGAAHHHSHNHNHGHPLNASSFHGFSLQLSNPPTASPVDALPGAPVGFRRVQSEGNLKDMAGADLHDEQRRPSNLPLPNKSHRRPPPVLETIPSFSAYSSRLDGRFAEAVAEEEEEDELDEEEMSEESPTTHRNVMGEFCSSGEKAKVVMKAGGEVGASPLFLARGLGLEFGDKASGLILGIGDSGGGIGGGGGAGGRSVLVDSSGSQSDMEAYYKKMVEEDPGNPLLLRNYAQFLYKSKGDLERAEEYYSRAMLAEPGDGEVLSQYAKLIWELHHDRERASGYFEQAVQAAPQDSHVLASYAGFLWEAEEDDDEGDATQSEDYFAGAQVPFGALASAAHPRPLPC
>gnl_Spipo_v2_Spipo5G0064900
MGAYYLEMLEADPGNPLLLVNYGRYLHEVEGDLEGAEECYGRAIVASPGDGEVLSLYGNLIWEAHGDETRAESYFERAVEASPDDCYVMGSYAHFLWDAEEAGEEEEDGRAAAPAAPSQQPQLTVRAY
>gnl_Spipo_v2_Spipo11G0009600
MRTRSGPLRPPLGVHHHDNSAGGISVLRRARSSGTLAPPRSLHLDRRERGEFSSAALRRVRSEGGLAGFDRREGFRSRQSALGLWPEDAAVAPPEDAAVAPPVDVDFSGGDDECDGGGQRAIGAYYREMLKADPGNPLLLRNYGRFLHEVEGDAAGAEDCYARAILGDPGDGELLSLYGKLIWEASGDGIRAERYLERAVEASPDDW
>gnl_Stras_v2.0_SGA_v2.0_scaffold1T00652
MMLRSSSTPILGSLLPSSSSFSDSPNNTTNNNHHYSELNSPTLQKPTTNTTTHGRISCGLHHSCRKKPLLRSPSPAGLKSGGGFRRIQSEGNLDELLADNAADELFALPKKPSAGKTCCRTLEAIPSFSSHQSTASSENGEEFESGGVFVSGSKKMESLVSENVGNNVGLSFGDIGKMYLASGLGISGIGCVDFGGNGGGGGGGSYRSVDFDREGGDVSMEEHYRRMMEENPGNALFMSNYAQFLYQKKKDLEGAEEYYSRAILADPKDGEILSQYAKLIWELHRDRERATNYFERAVQASSEDSHVHASFASFLWDTEDDDEEDEEDNFPGKQLVRHGFMAPAATA
>gnl_Stras_v2.0_SGA_v2.0_scaffold67T22680
MLHTEPSFAIYSTDDKFAEGAENEDLIREKIERSDAIGKTIDTQFTFGSNSMRIIEEEDDDDEEEEEKERVFQGLDKYGPWDFDHDGDLDGYFSKLVEKDPSNPLVLRNYAQYLESRRDFSGAEEYYYRAMLADPKDGEVLSQYAKLVWEIHGDQAKASHYFKRAVQAAPENSNVLAAYASFMWNIDDESDEEERWPNNQVDDEYSAVVDPSTTGFKEVKRPSSPPLHLAMGLGLDSQNIDCIDTCSDESSNVEEYYKRMTEENPHNLSSLRSYALFLHQSRGDLSGAEEYCSRAILEDPNDGQMLCLYANILWQLHGDKDRALAHFERAVLASPEDSNVLAAYAKFLWETDAEEIETDIRM
>gnl_Stras_v2.0_SGA_v2.0_scaffold37T14772
MLLRSSSSPILNSVRHKSTSGSGLPPEPDALPQLPRTRSFCLTMSSEDGAGRSTPTRVSFDSDLRDPCRPNKCLRLPTSPRPAKIKERREHDLGPAFLTTSGLGSAAAASAAEECVVESPETLVGGGGVGAGGRGGMCGGGGRGSDDRSGPGHQRGPESTDMYYETMIQANPGNPLLLANYAKFLKEVKGDFAKAEEYCGRAILANPNDGSMLSLYADLIWKTQQDYERAKDYFHQAVKADPNDCFVVASYAFFLWANEDDEAEEYEVKTQYGTESNHTNNSPPMFFQENTNRPTLATAS
>gnl_Stras_v2.0_SGA_v2.0_scaffold5T02688
MLLRSSSTPILNSLLHNSTAGFCSSPEPETLPQIPRTRSFCLTMSLEDGAGRSTPTRSSFDSDLMDPSKPKRCLRLPTTPRPGKIKERRENEVGSTFLSSSGLGSAATEEECLVAAPERELVVGGGVGCGGGRGGMRGGGGRGSDDRSGPGHLRGPESTDAYYEMMIQANPGNPLLLGNYAKFLKEVKGDFSKAEEYCGRAILANPSDGSVLSLYADLIWQTHKDAERAEAYYDQAVKADPNDCFVLASYARFLWDAEDDEEVEEVKTEYETQSNHTNNSPPKFFHENAHWPLAAAS
>gnl_Stras_v2.0_SGA_v2.0_scaffold20T09266
MESLLFRTGSGSIPVQTPSASPTPHTPAASLPVRGSSAFPGEPISLRTEIYRREIRRCRSGSDVSRSEVVAFRNLGSRSLQTPEADREELNRGFAGDWGGGGMDGKWNSGGGAGGGAEKSEIGAYYRKMLEPDPSNFLLLTNYGRYLHEVERESVKAEEYYGRAILSSPGVGEALSLYGKLIGIKREMRRELYLISFKPFKLLHKIGRAISYLKFI
>gnl_Theca_v1.1_Thecc1EG036999t1
MLLRSSSPPVLTTCIPQSSPAVDSSRRLPSKPIALTASSINKIQRTSPECNMRQMAIPRQKLPSGGVGVRGDLLKAEEYCERAILVKPDDGEVLSMYGDLIWINHGDGARALYYSHRAAQASPDDYHVLASYARLEWAAGKEEEEEEEDKAKER
>gnl_Theca_v1.1_Thecc1EG038100t1
MLLRSASTPVLNSWGPHLKEPSPEPEFSHQISRTRSISFTVSCSSSISEGSSDDSSRRMTRALSETDLRDMVVPKMKTVKNNNGILNGICVEEEEEVEKEEAGFEWWRTASFGVEEGCGIGGGGGKICGGGGGGGAGGSAGGNNEWGYSDSNSGNDSTDLYYQKMIEANPGNSLLLSNYARFLKEVRGDFVKAEEYCGRAILANPNDGNVLSMYADLIWQTHKDCSRAETYFDQAVKAAPDDCFVLASYARFLWDAEEEEEEEEEAGESLSKVSVQSSFNGATVTPPPFAAAS
>gnl_Theca_v1.1_Thecc1EG003908t1
MCSQNYLTPQASNHHHRSTFRRKGARKHKNMLLRSSSTPLLGSLLSSITDSPSNNNHYETSTPIRHYPSTSFHHNHNRISFHPSPGSLHLSTTVSCGSSPISPSVVHQFSDFDRQGFRRAQSEGNLEGLVHAACDTNEDFYNHNQPKKLSARHQRLMLQTIPSFSFYNSNARCEEEEDESDLEEEEEELKENEELLDSGEERVTAMNGNLEFNAFRMENILLNEEVKGKSWNVGFEDEGGLVGEKMFLARGLSTDGGSAGGVSGGSGGGGGGEFNPAGSGGDGANNHGVEEHYRRMVEENPGNPLFLGNYAQFLYQSKKDLEAAEEYYSRAILADPKDGETLSQYAKLVWELHHDQERASSYFERAVQASPQDSHVHAAYASFLWETEEDEADGCAAPSGSDKQLAWTHSEGSVEAN
>gnl_Theca_v1.1_Thecc1EG027165t1
MTMLLLLMPLLSVPQWYQDRPCVSALEALSLQVPLPIASVDFYGESNTPKTISLLFLVREFLCPLTSLSKDFLYFCSVLLVSWTCDSKKHMKMLLRSSSTPILNSWLPHSKDCSSPEPDFPNFQRNRSVYSPSPSDDHRQKLTQTLADINIQNGTPKPRKKKDKAIIPTSHSVDKHAKQESDQVKESKPNSCSIQRLFSSSGLGAKIVDEDGEDSIVMQTPVMGDGAGNHGGKSCGGGGRGGGSDAGDDGGVSGCFESNNHGSDSTDVYYQKMIEANPGNPLLLGNYAKFLKEIRGDFAKAEEYCGRAILMNPDDGNVLSLYADLIWQNQKDAHRAKSYFDRAVKTAPDDCFVLASYAKFLWDAEELEEEEEEHDQSRQETEHSRISHPDFFLRPPHNPPITAAS
>gnl_Theca_v1.1_Thecc1EG015687t1
MKAALLRAGSVPVPSPALCSSPKVSLSRQSSIGGIYSCERAGCSPCSPIISLHFPMNKRKPKETHTHMRRALSDTDIIRSESRIPGGSRCFRAGIPEEEYLSDGEVGREFRTLVTGKGSDRASFESIWPEFGISMEEIGFSGDGFGNGGKSGGDHGDDSFGDESKIGDYYREMLKLNPSDSLLLRNYGRFLHEVEKDMERAEEYYGRAILASPGDGEVLSLYGKFIWERHRDETRAKSYFDRAVAASPDDCMVLGSYAHFMWESEEDEEQEQEEKEMGAQVGVSPAMVAAF
>gnl_Theca_v1.1_Thecc1EG021008t1
MLLRSSSTPVIGSLLFPFSDSPNKDLDTTYRLLHGNHSRNLFCHGQENLNLTSLSHNSSPLSHSTSGFSEFNQESGSFHLRGFRRAKSEGSLEKLDYSSCDIAQFLDSRTPKKSFCRHHITMLHSAPSFSIFNEGLEDGQGGEEALERTVTIGESIDAVGNADFSFGKKCMELIQEEGEEEEERGNRIQSPYNEEEVDLEPPSPPMYLATGLGIDGPGFGTMADAVDLSSMDLDEASDLEEFHKRLVNEYPCHPLFLRNYAKFLQGDVHGAEDYYHRATLADPEDGEILSQYAKIVWELHQDKDRALSYFERAVRASPQDSNVLGAYASFLWEIEADAEENREQEEYIKVEEEKTLRLSKNSQPIEETDPASLSLHPPNPGGFGVHADYVKAAKGIRDVDVEDYYRRMVKENPCNPLVLGNYARFLHQSKGDLEGAEEYYLQAIQADPGDGETMSQYAKLVWDLHHDHNEASHYFERAVEATPENSLVLAAYASFLWETEKDEDGNKTQDQTQVSLQQAHRPLDSDASTKAEDI
>gnl_Utrgi_v4.1_Scf00029.g3650.t1
MLLRSSSTPILNSWMTISASGSLTESEVVPKLIRTRSVCHTSSFDESCSRGATPNSAPKRITCDFESKDSVKPKKGSRIRALPKPGKIPDRRDAPEIAAFSMNNSASQAAAAAAVGIPRPGNVSDEAYYQMMISANPGNALLLANYAKFLKEVKGDLKRAEEYYGRAILEDPGDSQVLALYADLIWQAHRDAERAEAYFNQAVTTNPNDCYVLGSYAYFLWDADEGDESSTHYAPLEATFLPQHLAAVS
>gnl_Utrgi_v4.1_Scf00061.g6275.t1
MESLLQRSFSTAAPVQIPVRPSPSTWCSACSTFSGDKISIKHRTSRLHFSKPLSKCTASRPFRSSTASIAPEKTRLTRMPGGDRRRMRCYYEEMLRLEPTNALILSNYGKYLHEVEGDLVKAQHYYGKAILASPGDGEVLSLYARLVWELQRDENRAASYFDQAVKACPNDRFLFFDKGCIIHFLCLGSE
>gnl_Utrgi_v4.1_Scf00130.g9906.t1
MLLRSSSTPILDSWISGSNAGSESSPEPDRIAQLQRTRSFCLSMSCEETRRVVLSPGVVSDSDLRDPWRRKKSLWEIKENTNEDLEIESLLLCRVSETLVGGGGAGKGTGGGCGGGGGGSWGDGLDSDPRDRREDMDAYYEMMVQANPENSLVLSNYARFLKEVKGNYVKAEEYCGRAILANPSDGTALSLYADLIWETHGDAARAELYFDQAVKTDPNDCFVLASYARFLWDAEEEDEEEMNRTETPTSHDDRHRLLPVAAAT
>gnl_Utrgi_v4.1_Scf00444.g17780.t1
MMLRSSSTPLLNSLIPSLTDGSTTELLLHTPSPVHGQIWHSRSGGAHASHRPFRSPSVIETHGGCGGFRRVQSEGNLDQLADASYAGKHGGGALEAIPSIPNEEEEAQDWFQRPITSASVGETGLKNENDSSDVEGRMYLAMGLGAGSFVDDGGSGGRSGGRSHWKFNQESDDDKSNDLEDHYRRLLEEDPKNPLALQNYASFLHQVKGDLRRAEEYSLRATLANPEDGDALSQYAKLIWALHHDQEKANRYFEKSVRASPEDSHLHAAYASFLWNVS
>gnl_Utrgi_v4.1_Scf00728.g21207.t1
MLLRTSSAPVARSLFLHSPDRDADAGLTNSSRSASSQEHSAKKISFGHGLQHLCSVSCHNCSSSNISPKGPTVGRKMIRRAQSDGDLEGLAPPVPSDIEGVYSSIMMMSKSLNDLQKAILEAEPSFAIYGNDDKFEEVADEELVERKKDNESSLERTATIGESIDCQFCFGWNAMQIIKEDDNEEEEMEEEEDNQFKGLDGDSHSGAIAKVDAEFLPLECNGDLDSYYKRILKEDPSNPLFLSNFGHYLETKQDFSGAEDCYARASFAAPHDGEVLTKHANLLWEVNGDEARASNYFKQAVNAAPEDSNVLAAYANFLWNTDEGEENLASPKADRSTKVFRDEERPSSPPLHLAWGLGINNPFVDGIGNNCNYLNLCSDDNQAIEDYYKRMIEENPYNPLFLGDYARFLHQTKGDLQGAEEYYSRAILEDPSDGQTLYLYADVLWKLYRDTERAASYYERATQAAPNDCNVLAAYARFLWDSEPDDDVIQHIPNLMPASVVRAAVTKA
>gnl_Vitvi_Genoscope.12X_GSVIVT01013133001
MSESDIIRSESGISKLNGNHAGSWPEIGIPVEELGFSGGGADGDGSGSFTGGGNCDRRKLATYYEEMLKLNPGDSLLLRNYGKFLHEVEKDAIRAEEYYGRAILASPGDGEVLSLYAKLIWETERDQDRAQCYFDQAVSASPNDCMVMGSYAQFMWEAEEEEEENEVIKIEGTMVEAF
>gnl_Vitvi_Genoscope.12X_GSVIVT01015550001
MLLRSSSTPILNSWPPNSKESSSEPEMVPQILLSRSISLTTSSLSSVEGSSKKMSRALSETDLRELSLPKRKPITKTVNRLSSLPVDEREEEDSCPISRTASYGGLWWGVGSDAGCEGVCVEGGSEGGGGSDGGYAHGKSGYGDSNNGNGNMESYYRTMIEANPGNALLLGNYARFLKEVRGDYIKAEEYCGRAILANPNDGNILSLFADLIWQVHKDSDRAESYFDQAVKASPDDCFVLASYAHFLWEEEEEEEEKERVEGEYMKETSSHPVFRGASPSLPPLAAAS
>gnl_Vitvi_Genoscope.12X_GSVIVT01017324001
MLLRSSSTPILNSWIQPYGKDTSPETDLVHQIPKTKSLSLSASFQSPPHTAPSITTSAGSLQKMARALSETDLRDPPKRNTHEKCLLSSSGLGESERCGVEDGGPATLEMGGGIRGNGGGIFGGGGYGKGSSGGDGDGHGGGAYESNYGHESTDVYYQKMIEANPENALFLGNYAKFLKEVRGDLVKAEEYCGRAILVNPSDGNVLSFYADLIWNNQKDAQRAETYFNQAVRVAPDDCYVLASYAHFLWETEEEDEEDSRYETATANTHGFSPSFFPGGPFHSPLAAAS
>gnl_Vitvi_Genoscope.12X_GSVIVT01027919001
MLLRSSSTPVLGTTLLSPFSESPSRDSESSSHGNPTTKITFSHSGHLSFPLFSCNSSPLPHSFDQEPNSSINPKGFRRSRSEGNLEGLGHSSFDLEEFRRSESNTSKKYFDKTHKAMLETTPSFSIYNLTQGVEGEEGSQQEEIEGEVFVLERTITIEESIRGTTSREFSFGRKTMGLIEEEEEEEDVNGFQKLGVEDGVEPVSPLMYLATGLGMDGAGFGGGRVDFAAADFDESGDVEEYYRRMVNEDPCNPLFLRNYAQLLQSKGDLQRAEEYYSRATLADPQDGEILMQYAKLIWDVHRDQARALSYFERAAKVASDDSHVLAANASFLWDIEDEGEDDTAEQGLVEEGLSEFHNLDQEDENKPASPSLHPAAGLGIDVAACGSVGCVDFSSINASEISKVEEHYKKMVEENPCNPLFLRNYAQFLFQTKGELQQAEEYYSRAILADPGDGEIMSQYAKLAWELHHDRDKALSYFKQAVQATPGDSHVLAAYARFLWETDEEEEENNASMQDHIQVSLFHEAATSANA
>gnl_Vitvi_Genoscope.12X_GSVIVT01028428001
MLEENPSNPLFLRNYAQFLYQSKHDLQAAEEYLCRAILADPRDGEILSQYAKLVWELHHDQDRASSYFERAVQAAPEDSHVQAAYASFLWQTEEDDDDDGTCHVDAMPTLLHGEAMASVIS
>FraveV4A2_1g03080.t1
MLLRSSSSPILNSWLKVDSGLGSSSPEPEMVHQIPRTSSISLSSNGSRSPLSISRNSKHQQQLVTTLTRRGSDADLGDHRRPSFASTLNGFEEGEEEEREVSEVSAAFGGGYGGGGGVRRTMSLGLAEVEACEIGTRENIGLLSVLVGGGAGGGKISGGNGGGGGGGGGGGTDGGDSMSAEMHYQNMIEADPGNPLLLSNYAKFLKEVVGNLEKAEEYCGRAILANPNDGGVLSMYADLVWQLHKDAARAETYYDQAVKASPEDCYVQASYARFLWDSEEDEEEEEEEEKEVEEGTNRAPAHKLVHEVPSSPTPLAAAA
>FraveV4A2_2g20530.t3
MLLRSSSTPVIGSLLASFSAESPLGNHFEPKPSSIHSTPNKFSFHTPGPLNISHSSSPISPSIDLSSGFLRRAQSDGNLEGLAYAASCEKNEDDPFFCDLYQHNNSRSRGITLQTIQSFSTYNSADLGEDDDEEDSDREYDEEEVEEVEAIGGDNVGLEEKVKKVSLSEDMITMQKMWGGSFEEQRGQVSQEMHLAKGLGIDGGSGGGRGGREAKWKSSGGDGGDNNKGVEEHYKKMVEEHPGNPLFLGNYANFLYETKRDLPLAEEYYSRSILADPNDGEILAQYAKVIWELHHDEDRALSYYERAVQAAPQDSFVHAAYASFLWTTEEDDEDEDEADRRQDLGAMSPYIHGGIMTSASA
>FraveV4A2_4g04670.t2
MEELKSSVTQTQSSHDQNDPTLQTAPSFSIFNSGVDEFRDSNQQVLERTITTEGMIGGTAIGDFRFRDNGMGFIEEGEEEEDQVQPPSPPMYLATGLGFETGGFDFHGVDDFPMPEIDENSDPEEYYKKMLDEYPCHPLFLGNYAQVLQSKGDLHGAEEYYFRTTQANPEDGEALVQYAKLVWQLHHDQDRALSYFERAARASPEDSHVLAAYASFLWEIDNDLEENEGDQDQIQVNNGQNMDKLENKDTNEEIIRGHFSTGNEIDDEKNYKTRIQENPKNAMLLRNYAEFLCQTKGDLQGAEEYYLRATVSDPGDGEILAQYAQLVWELHHDSKKASSYFERAVEATPEDSYVLGAYAHFLWENEEDD
>FraveV4A2_5g22450.t1
MKSSVLIRTSSIGLAVSGSPRVSLSRSDSLSGLFSPEKTNAAASPRICLQLDVNSRRDRETIRRALSDSNILRSDSGKARGGRSPGSGIPEAEMEFNGGSKTVTNEREERRKMGAYYLEMLKSNPSDPLLLRNYGQFLHEVEKDMVRAEEYYSRAILASPGDGEVLSLYGKLIWESQRDKDRAKSYFNRAVSASPDNSMVLGSFASFMWEAEEDEEDDEEFNSNSTTAQVSSAAELVPVF
>FraveV4A2_6g29850.t1
MLLRSSSTPILNSWLSHSKDTQPEPEPLLNLPRTRSVNLSSSLHSPTFDPTRKPSQFLVESDIQTSPVKPQKKTPIPQIKTKKSKTRAKSMEQEELKPITISSSSSSSTQRLFSSSGLDGKLVDDEACGAGKEESALQTLTVGGVGNNGGKICGGGGGRKGSDGGDESGFSESNNNRGIDSTDAYYRTMIQADPSNPLLLSNYAKFLKEVRGDYGKAEEYCERAILASPSDADVLSTYADLIWNTQKDAQRAENYFDQAVKASPDDSYVLASYARFLWDAEEDEEEDEGNERVQHGTDQSHTSSSNFYHGAHQHSPLTAAS
>Maldo_HF_02019
MILRQDSKQEPLGRTTTVGDSIDVTWSGGFSFEKMGLIEEKEEKEDLKAIRTLRIDEVKGPASPPLCLATGLGVGGAGYGCDAWDNDLTTENVDESDNPEEYYKRMVDEYPCHPLFLRKYGQALEAKGDFDGAEDFYFRATLANPGDGEALCQYAKLVWQLHRDQDKAVSYFERAAQASPHDSNILAAYASFLWEIEDDSEEDEACRGQIEIQDVTGDGVPDTAAAGSRSDDPEENYKMMIEENPNNALLLRNYAQFLWRSKGDLQGAEEYYLQAILADPGDGEIMAQYATLEWEPHHDSKGALSYFERAAQTNPEDSYMLAAYAHVLWEHEEEDEEDSVTQAHVQAPLVQGGAQSVGNA
>Maldo_HF_06724
MLSISPERLDGIVETVRLDIYTMTPRGSRSHSSLESGLSPYHLLPFTHRQSTQQKPKSHLNPTSKSNKNPETRTYPPPIPQSLRKKSKTKVENFEEPEEEIKPTLGSLFKTERLLSSSGLWEKIMDGEDCGGGKKKECFVLKCYNFMFHRCGTSRSRGSEAERKFTQNSSHGTTCSTSFRRTKHGTERLVSLRSVPSHVPNST
>Maldo_HF_10997
MLLRSSSTPVIGSVLASYASESPNVISNHHSDPKPNTFHQHTPTKFSFHQPGSLTISHNSSPISPSSLDMDRHSLTGFRRAQSDGNLEGLAYASCDTEDQFSDSKLPNMFSARSKCTMLQTIPSPSLHNSGGYDEGEDDSDVEYEEEEEEFEEENVERVAAMEGENVGLEEKVKNMSLTRDVKFLDKIWNTGFEEKRELASQEMYLARGLGSGGGGGGGGGGGSGSRGGGDVNWDGYDSDGGDDNHGVERHHKKLVEENPGNPLFLRNYAQFLYKTKRDLHGAEEYYSRTILADPDDGEVMAQYAKLIWELHHDQERALSCYERALQAAPQDSYVHAAYAGFLWEVEEDEDEAEAENDPPAMSSYLHERIMASTRA
>Maldo_HF_18556
MLLRSSSTPVLNSLLPHSKDSTFSDQQPEIVPQISRTRSVILSASSRSPFLLSPISDSTRRLTRAVSADDLRDFSVASPRRKAFSNPLNGFEERGEEEEEIEMEMGFAASGFGGTASWGLAEFERCEAGLRQNRGLLSVLDGSGVGGGGGKICGGNGGGSGGSDEGDGGSNGFWESNQGGASTDSYYQKMIDANPGNPMLLSNYARFLKDFRGDFEKAEEYCGRAILASPNDGNVLSMFADLVWQIHKDAPRAQAYFDQAVQAAPDDSYVLASYAKFLWDSEEEEEDEEEDEEENLKEGANNRASATNLFHGVPPVPPPLAAAA
>Maldo_HF_19452
MHLRSSSAPVTETSFSCNSSSPEFNQESESLSLEGIRRVLSDGNIEGGLVFSFCDMEEFRNSVAPLKSSYTHDHNSMLETAPSFNIFNKASEFRDEMIQRQDLKQEPLERSITIGDSLDVAGLGGFSFEKKMRWIEEKGEEEVKVEGLKAIRTLRVDEEVGRPASPPMYLATGLGVGGAGFGCDAWDNDLSMENVDENGNPEEYYKRMVDEYPCHPLFLRKYGQALEAKGDFDGAEEFYFRATLANPSDGEALCQYAELVWQLRHDQDKALSYFEPYASFLWEIEDDSEDNEACRDEIEMQDVMGDSVPDTAAAGSRSDDPEENYKMMIEENPDNALLLRNYAQFLWQSKGDLQGAEEHYLRAILTDLGDGEIMAQYATLVWELHHDSKKALSYFERAVQANPEDSYILAAYANFLWEHEEDEEDSVTQAQVQVPPVQGGALSVGNA
>Maldo_HF_29960
MLLRSSSTPVIGSLLTSYVSESPNIISNHHSDPKPSTFHQHTPTKFSFHQPGSLNISHNSSPISHSSLDLDRHSLTGFRRAQSDGNLEGLAYASCDTEDQFLDSKLPNMFSARSKCMMLETIPSFSLHKSGGYEDDEDDSDVEYEEEEFGEENTERVVATEGKNVGLEEKRKNVSLTQDLKFLDKIWSAGIEEKRELASQEMYLAKGLGVGGGGSGSRGGGEVNWDGYGSDGGDDNRGAEEYHKKLVEENPGSPLFLGNYAQYLYQTKRDLRGAEEYYSRAILADPNDGEVMAQYAKLIWEFHHDQDRALSYYQRAVQAAPQDSHVHAAYASFLWEVEEDEDEADAEHNHCVPSYLREGIMTSASA
>Maldo_HF_30413
MLLRSSSTPVPNSWLQYSKDSTFFDQQPEMVQQIQRTRSVTLTASSRSPFLLSPISDSGRRLTRAVSEDDLRDFMVAPLKRKAISIPMDGFVEREEEDEIKMEMGFAASGLGRTASLGLVELEGCEAGLREDRRLLSDLEGGGVGGGGGKICGGNGGGSGESDDGDECNGFGESNQGGASTDLYYQKMIDANPGNPMILSNYARFLKEVQGDFGKAEEYCGRAILACPNDGTVLSMFADLVWQIHKDAPRAQSYFDQAVQAAPDDSYVLASYAKFLWDSEEEDKEEDEEVNLKEGGNNRASPTNLFTGIPPSPPPLAAAA
>Maldo_HF_32626
MPLRSSSTPILNSWMSHCKDSSPEPEPLLCRNRSVSLSLCTFHPPTTDTTKTQVSLESGIKIQQKPRNKKLNVPIPRSLRKKSKTKAEKPEEPEEEIKPTSRLWFGAERLFSSSGLGEKIMDGEDYGGGKKKESVLQTLVVGGGVGNSGGKICGGGGGGKGSDGGEGNGFGFFEGNNRGSGSTDAYYQKMIEADPGNALLLGNYAKFLKEVRGDYEKAEEYCGRSILANPSDANTLSLYGDLIWNAHRDAERAENYFDQAVKTSPDDCYVLASYAHFLWDAEDDEDDEENQGVQRETDRSHTSSSNFFHGSPHHSPLTAAS
>Maldo_HF_37262
MIRTGSIALQSPAVSGSPRVSLARNDSLSSVFSGERSTVGSPMISLHFDVNRRRDKTIQRALSESDILRSAPDGFRALPASYAGKLAGSEISTEELVPGGGDRGGKTITVEEGEQRKIGAYYQEMLKSNPGDPLLLRNYGKFLHEVEKDAVGAEECYCRAILGSPGDGELLSLYAKLIWETQRDEERAKSYFDQAVSASPDDWYVMVLGSFASFMWEAEEDEEEDDNKEINIYDGTQVSSVPALVPAF
>Malba_004793
MEELRNSVAPLKSSYKHDHDSMLETAPSFSIFNEASEFRDEMILRQDSKQEPLGRTTTVGDSIDVTWSGGFSFEKMGLIEEKEEEEGLKAIRTLRIDEVKRPASPPLCLATGLGVGGAGYGCDAWDNDLTTENVDESDNPEEYYKRMVDEYPCHPLFLRKYGQALEAKGDFDGAEDFYFRATLANPGDGEALCQYAKLVWQLHRVQDKAVSYFERAARLVLTTAYASFLWEIEDDSEEDEACRGQIEIQDVTGDGVPDTAVAGSRSDDPEDNYKMMIEENPNNALLLRNYAQFLWRSKGDLQGAEEYYLQAILADPGDGEIMAQYATLEWELHHDTSLTGLNDLLTFGSIVFSYMLAANAHVLWEHEEEDEEDSVTQAHVQAPLVQGGAESVGNA
>Malba_006041
MHLRSSSTPVTETSFSCNSSSPKFNQESESLSLEGIRRVLSDGNLEGGLVYSFCDMEEFRNSVAPLKSSYTHDHNSMLETAPSFNIFNKASEFRDEMIQRQDLKQEPLERSITIGDSLDVTALGGFSFEKKMQWIEEKGEEEVKVEGLKAIRTLRVDEEVGRPASPPMYLATGLGVGGAGFGCDAWDNDLSMENVDENGNREEYYKRMVDEYPCHPLFLRKYGQALEAKGDFDGAEEFYFRATLANPSDGEALCQYAELVWQLRHDQDKALSYFERAAQASPHDSNVLAAYASFLWEIEDDSEDNEACRDEIEMQEVMGDSVPDTAAAGSRSDDPEENYKMMIEENPDNALLLRNYAQFLWQSKGDLQGAEEHYLRAILTDLGDGEIMAQYATLVWELHHDSKKALSYFERAVQANPEDSYILAAYANFLWEHEEDEEDSVTQAHVQVPPVQGGALSVGNA
>Malba_012088
MLLRSSSTPVLNSLLPHSKDSTFSDQQPEIVPQISRTRSVILSASSRSPFLLSPISDSTRRLTRAVSADDLRDFSVASPRRKAFSNQLNGFEERGEEEEEIEMEMGFAASGFGGTASWGLAEFERCEAGLRQNRGLLSVLDGSGVGGGGGKICGGNGGGSGGSDEGDGGSNGFWESNQGGASTDSYYQKMIHANPGNPMLLSNYARFLKDFRGDFEKAEEYCGRAILASPNDGNVLSMFADLVWQIHKDAPRAQSYFDQAVQAAPDDSYVLASYAKFLWDSEEDEEEDEGENLKEGANNRASATNLFHGVPPVPPPLAAAA
>Malba_017456
MLKSNPGDPLLLRNYGKFLHEVEKDAVGAEECYCRAILGSPGDGELLSLYAKLIWETQRDEERAKSYFDQAVSASPDDCMVLGSFASFMWEAEEDEDEDNNKEINIYDGTQVSSVPALVPAF
>Malba_027032
MLLRSSSTPVIGSLLTSYVSESPNIISNHHSDPKPSTFHQHTPTKFSFHQPGSLNISHNSSPISHSSLDLDRHSLTGFRRAQSDGNLEGLAYASCDTEDQFLDSKLPNMFSARSKCMMLETIPSYSLHKSGGYEDDEDDSDVEYEEEEFGEENTERVVATEGKNVGLEEKRKNVSLTQDLKFLDKIWSAGIEEKRELASQEMYLAKGLGVGGGGSGSRGGGEVNWDGYGSDGGDDNRGAEEHHKKLVEENPGSPLFLGNYAQFLYQTKRDLRGAEEYYSRAILADPNDGEVMAQYANLIWEFHHDQDRALSYYERAVQAAPQDSHVHAAYASFLWEVEEDEDEADAEYNHRVPSYLHEGIMTSASA
>Malsi_02g002630
MLLRSSSTPVLNSLLPHSKDSTFSDQQPEIVPQISRTRSVILSASSRSPFLLSPISDSTRRLTRAVSADDLRDFSVASPRRKAFSNPLNGFEERGEEEEEIEMEMGFAASGFGGTASWGLAEFERCEAGLRQNRGLLSVLDGSGVGGGGGKICGGNGGGSGGSDEGDGGSNGFWESNQGGASTDSYYQKMIDANPGNPMLLSNYARFLKDFRGDFEKAEEYCGRAILASPNDGNVLSMFADLVWLIHKDAPRAQAYFDQAVQAAPDDSYVLASYAKFLWDSEEEEEDEEEDEEENLKEGANNRASATNLFHGVPPVPPPLAAAA
>Malsi_05g018540
MLLRSSSTPVIGSLFASYASESPNVISNLHSDPKPNTFHQHTPTKFSFHQPGSLTISHNSSPISPSSLDMDRHSLTGFRRAQSDGNLEGLAYASCATEDQFSDSKLPNMFSARSKCTMLQTIPSPSLHNSGGYDEGEDDSDVEYEEEEEEFEEENVERVAAMEGENVGLEEKVKNMSLTRDVKFLDKIWNTGFEEKRELASQEMYLARGLGSGGGGGGGGGGSGSRGGGDVNWDGYDSDGGDDNHGVERHHKKLVEENPGNPLFLRNYAQFLYKTKRDLHGAEEYYSRTILADPDDGEVMAQYAKLIWELHHDQERALSCYERALQAAPQDSYVHAAYAGFLWEVEEDEDEAEAENDPPAMSSYLHERIMASTRA
>Malsi_06g003520
MIRTGSIALQSPAVSGSPRVSLARNDSLSSVFSGERSTVGSPMISLHFDVNRRRDKTIQRALSESDILRSAPDGFRALPASYAGKLAGSGISTEELVPGGGDRGGKTITVEEGEQRKIGAYYQEMLKSNPGDPLLLRNYGKFLHEVEKDAVGAEECYCRAILGSPGDGELLSLYAKLIWETQRDEERAKSYFDQAVSASPDDWYVMVLGSFASFMWEAEEDEDEDDNKEINIYDGTQVSSVPALVPAF
>Malsi_10g017890
MLLRSSSTPVIGSLLTSYVSESPNIISNHHSDPKPSTFHQHTPTKFSFHQPGSLNISHNSSPISHSSLDLDRHSLTGFRRAQSDGNLEGLAYASCDTEDQFLDSKLPNMFSARSKCMMLETIPSFSLHKSGGYEDDEDDSDVEYEEEEFGEENTERVVATEGKNVGLEEKRKNVSLTQDLKFLDKIWSAGIEEKRELASQEMYLAKGLGVGGGGSGSRGGGEVNWDGYGSDGGDDNRGAEEYHKKLVEENPGSPLFLGNYAQYLYQTKRDLRGAEEYYSRAILADPNDGEVMAQYAKLIWEFHHDQDRALSYYQRAVQAAPQDSHVHAAYASFLWEVEEDEDEADAEHNHCVPSYLREGIMTSASA
>Malsi_13g019090
MEDLRNSVAPLKSSYKHDHDSMLETAPSFSIFNEASEFRDEMILRQDSKQEPLGRTTKVGDSIDVTWSGGFSFEKMGWIEEKEEEEDLKAIGTLRIDEVKGPASPPLCLATGLGVGGAGYGCDAWDNDLTTENVDESDNPEEYYKRMVDEYPCHPLFLRKYGQALEAKGDFDGAEDFYFRATLANPGDGEALCQYAKLVWQLHRDQDKAVSYFERAAQASPHDINILAAYASFLWEIEDDSEEDEACRGQIEIQDVTGDGVPDTAAAGSRSDDPEENYKMMIEENPNNALLLRNYAQFLWRSKGDLQGAEEYYLQAILADPGGGEIMAQYATLEWEPHHDSKRALSYFEPGNIVLKIYMLAAYAHVLWEHEEEDEDSVTQAHVQAPLVQGGAQSVGNA
>Malsi_15g016220
MLLRSSSTPVPNSWLQYSKDSTFFDQQPEMVQQIQRTRSVTLTASSRSPFLLSPISDSGRRLTRAVSEDDLRDFMVAPLKRKAISIPMDGFVEREEEDEIKMEMGFAASGLGRTASLGLVELEGCEAGLREDRRLLSDLEGGGVGGGGGKICGGNGGGSGESDDGDEGNGFGESNQGGASTDLYYQKMIDANPGNPMLLSNYARFLKEVQGDFGKAEEYCGRAILACANDGTVLSMFADLVWQIHKDAPRAQSYFDQAVQAAPDDSYVLASYAKFLWDSEEEDEEEDEEVNLKEGGNNRASPTNLFTGIPPSPPPLAAAA
>Malsi_16g020110
MHLRSSSTPVTETSFSCNSSSPEFNQESESLSLEGIRRVLSDGNLEGGLVFSFCDMEEFRNSVAPLKSSYTHDHNSMLETAPSFNIFNKASEFRDEMIQRQDLKQEPLERSITIGDSLDVTGLGGFSFEKKMRWIEEKGEEEVKVEGLKAIRTLRVDEEVGRPASPPMYLATGLGVGGAGFGCDAWDNDLSMENVDENGNPEEYYKRMVDEYPCHPLFLRKYGQALEAKGDFDGAEEFYFRATLANPSDGEALCQYAELVWQLRHDQDKALSYFEPYASFLWEIEDDSEDNEACRDEIEMQDVMGDSVPDTAAAGSRSDDPEENYKMMIEENPDNALLLRNYAQFLWQSKGDLQGAEEHYLRAILTDLGDGEIMAQYATLVWELHHDSKKALSYFERAVQANPEDSYILAAYANFLWEHEEDEEDSVTQAHVQVPPVQGGALSVGNA
>Malsi_17g018850
MPLRSSLTPILNSWMSHCKDSSPEPKPLLCRNRSVSLSLCTFHPPTTDTTKTQVSLESDIKIQQKPRNKKLNVPIPRSLRKKSKTKAEKPEEPEEEIKPTSRLWFEAERLFSSSGLGEKIMDGEDYGGGKKKESVLQTLVVGGGVGNSGGKICGGGGGGKGSDGGEGSGFGFFEGNNRGSGSTDAYYQKMIEADPGNALLLGNYAKFLKEVRGDYEKAEEYCGRSILANPSDANTLSLYGDLIWNAHRDAERAENYFDQAVKTSPDDCYVLASYAHFLWDAEDDEDDEENQGVQRETDRSHTSSSNFFHGSPHHSPLTAAS
>Malsy_02g004280
MLLRSSSTPVLNSLLPHSKDSTFSDQQPEIVPQISRTRSVILSASSRSPFLLSPISDSTRRLTRAVSADDLRDFSVASPRRKAFSNPLNGFEERGEEEEEIEMEMGFAASGFGGTASWGLAEFERCEAGLRQNRGLLSVLDGSGVGGGGGKICGGNGGGSGGSDEGDGGSNGFWESNQGGASTDSYYQKMIDANPGNPMLLSNYARFLKDFRGDFEKAEEYCGRAILASPNDGNVLSMFADLVWQIHKDAPRAQSYFDQAVQAAPDDSYVLASYAKFLWDSEEEEEDEEEDEEENLKEGANNRASATNLFHGVPPVPPPLAAAA
>Malsy_05g017690
MLLRSSSTPVIGSVLASYASESPNVISNHHSDPKPNTFHQHTPTKFSFHQPGSLTISHNSSPISPFSLDMDRHSLTGFRRAQSDGNLEGLAYASCDTEDQFSDSKLPNMFSARSKCTMLQTIPSPSLHNSGGYDEGEDDSDVEYEEEEEEFEEENVERVAAMEGENVGLEEKVKNMSLTRDAKFLDKIWNTGFEEKRELASQEMYLARGLGSGGGGGGGGGGSGSRGGGDVNWDGYDSDGGDDNHGVERHHKKLVEENPGNPLFLRNYAQFLYKTKRDLHGAEEYYSRTILADPHDGEVMAQYAKLIWELHHDQERALSCYERALQAAPQDSYVHAAYAGFLWEVEEDEDEAEAENDPPAMSSYLHERIMASTRA
>Malsy_06g003690
MIRTGSIALQSPAVSGSPRVSLARNDSLSSVFSGERSTVGSPMISLHFDVNRRRDKTIQRALSESDILRSAPDGFRALPASYAGKLAGSGISTEELVPGGGDRGGKTVTVEEGEQRKIGAYYQEMLKSNPGDPLLLRNYGKFLHEVEKDAVGAEECYCRAILGSPGDGELLSLYAKLIWETQRDEERAKSYFDQAVSASPDDCMVLGSFASFMWEAEEDEDEDDSKEINIYDGTQVSSVPALVPAF
>Malsy_10g016930
MLLRSSSTPVIGSLLTSYVSESPNIISNHHSDPKPSTFHQHTPTKFSFHQPGSLNISHNSSPISHSSLDLDRHSLTGFRRAQSDGNLEGLAYASCDTEDQFLDSKLPNMFSARSKCMMLETIPSFSLHKSGGYEDDEDDSDVEYEEEEFGEENTERVVATEGKNVGLEEKRKNVSLTQDLKFLDKIWSAGIEEKRELASQEMYLAKGLGVGGGGSGSRGGGEVNWDGYGSDGGDDNRGAEEYHKKLVEENPGSPLFLGNYAQYLYQTKRDLRGAEEYYSRAILVDPNDGEVMAQYAKLIWEFHHDQDRALSYYQRAVQAAPQDSHVHAAYASFLWEVEEDEDEADAEHNHCVPSYLREGIMTSASA
>Malsy_13g018380
MEDLRNSVAPLKSSYKHDHDSMLETAPSFSIFNEASEFRDEMILRQDSKQEPLGRTTTVGDSIDVTWSGGFSFEKVGLIEEKEEEEDLKAIRTLRIDEVKGPASPPLCLTTGLGVGGAGYGCDAWDNDLTTENVDESDNPEEYYKRMVDEYPCHPLFLRKYGQALEAKGDFDGAEDFYFRATLANPGDGEALCQYAKLVWQLHRDQDKAVSYFERAAQASPHDSNILAAYASFLWEIEDDSEEDEACRGQIEIQDVTGDGVPDTAAAGSRSDDPEENYKMMIEENPNNALLLRNYAQFLWGSKGDLQGAEEYYLQAILADPGDGEIMAQYATLEWEPHHDSKGALSYFERAAQTNPEDSYMLAAYAHVLWEHEEEDEEDSVTQAHVQAPLVQGGAQSVGNA
>Malsy_15g014730
MLLRSSSTPVPNSWLQYSKDSTFFDQQPEMVQQIQRTRSVTLTASSRSPFLLSPISDSGRRLTRAVSEDDLRDFMVAPLKRKAISIPMDGFVEREEEDEIKMEMGFAASGLGRTASLGLVELEGCEAGLREDRRLLSDLEGGGVGGGGGKICGGNGGGSGESDDGDECNGFGESNQGGASTDLYYQKMIDANPGNPMILSNYARFLKEVQGDFGKAEEYCGRAILACPNDGTVLSMFADLVWQIHKDAPRAQSYFDQAVQAAPDDSYVLASYAKFLWDSEEEDKEEDEEVNLKEGGNNRASPTNLFTGIPPSPPPLAAAA
>Malsy_16g018290
MHLRSSSTPVTETSFSCNSSSPEFNQESESLSLEGIRRVLSDGNLEGGLVFSFCDMEEFRNSVAPLKSSYTHDHNSMLETAPSFNIFNKASEFRDEMIQRQDLKQEPLERSITIGDSLDVTGLGGFSFEKKMRWIEEKGEEEVKVEGLKAIRTLRVDEEVGRPASPPMYLATGLGVGGAGFGCDAWDNDLSMENVDENGNPEEYYKRMVDEYPCHPLFLRKYGQALEAKGDFDGAEEFYFRATLANPSDGEALCHNVLAAYASFLWEIEDDSEDNEACRDEIEMQDVMGDSVPDTAAAGSRSDDPEENYKMMIEENPDNALFLRNYAQFLWQSKGDLQGAEEHYLRAILTDLGDGEIMAQYATLVWELHHDSKKALSYFERAVQANPEDSYILAAYANFLWEHEEDEEDSVTQAHVQVPPVQGGALSVGNA
>Malsy_17g018830
MPLRSSSTPILNSWMSHCKDSSPEPEPLLCRNRSVSLSFCTFHPPTTDTTKTQVSLESDIKIQQKPRNKKFNVPIPRSLRKKSKTKAEKPEEPEEEIKPTSRLWFGAERLFSSSGLGEKIMDGEDYGGGKKKESVLQTLVVGGGVGNSGGKICGGGGGGKGSDGGEGSGFGFFEGNNRGSGSTDAYYQKMIEADPGNALLLGNYAKFLKEVRGDYEKAEEYCGRSILANPSDANTLSLYGDLIWNAHRDAERAENYFDQAVKTSPDDCYVLASYAHFLWDAEDDEDDEENQGVQRETDRSHTSSSNFFHGSPHHSPLTAAS
>Maldo_GDDH_02G1030000
MLLRSSSTPVLNSLLPHSKDSTFSDQQPEIVPQISRTRSVILSASSRSPFLLSPISDSTRRLTRAVSADDLRDFSAASPRRKAFSNPLNGFEERGEEEEEIEMEMGFAASGFGGTASWGLAEFERCEAGLRQNRGLLSVLDGSGVGGGGGKICGGNGGGSGGSDEGDGGSNGFWESNQGGASTDSYYQKMIDANPGNPMLLSNYARFLKDFRGDFEKAEEYCGRAILASPNDGNVLSMFADLVWQIHKDAPRAQAYFDQAVQAAPDDSYVLASYAKFLWDSEEEEEDEEEDEEENLKEGANNRASATNLFHGVPPVPPPLAAAA
>Maldo_GDDH_05G1189100
MLLRSSSTPVIGSVLASYASESPNVISNHHSDPKPNTFHQHTPTKFSFHQPGSLTISHNSSPISPSSLDMDRHSLTGFRRAQSDGNLEGLAYASCDTEDQFSDSKLPNMFSARSKCTMLQTIPSPSLHNSGGYDEGEDDSDVEYEEEEEEFEEENVERVAAMEGENVGLEEKVKNMSLTRDVKFLDKIWNTGFEEKRELASQEMYLARGLGSGGGGGGGGGGGSGSRGGGDVNWDGYDSDGGDDNHGVERHHKKLVEENPGNPLFLRNYAQFLYKTKRDLHGAEEYYSRTILADPDDGEVMAQYAKLIWELHHDQERALSCYERALQAAPQDSYVHAAYAGFLWEVEEDEDEAEAENDPPAMSSYLHERIMASTRA
>Maldo_GDDH_06G1036900
REQNYRVSHFAQTLQSRQKLQLALMIRTGSIALQSPAVSGSPRVSLARNDSLSSVFSGERSTVGSPMISLHFDVNRRRDKTIQRALSESDILRSAPDGFRALPASYAGKLAGSGISTEELVPGGGDRGGKTVTVEEGEQRKIGAYYQEMLKSNPGDPLLLRNYGKFLHEVEKDAVGAEECYCRAILGSPGDGELLSLYAKLIWETQRDEERAKSYFDQAVSASPDDCMVLGSFASFMWEAEEDEDEDDSKEINIYDGTQVSSVPALVPAF
>Maldo_GDDH_13G1221900
MEDLRNSVAPLKSSYKHDHDSMLETAPSFSIFNEASEFRDEMILRQDSKQEPLGRTTKVGDSIDVTWSGGFSFEKMGWIEEKEEEEDLKAIGTLRIDEVKGPASPPLCLATGLGVGGAGYGCDAWDNDLTTENVDESDNPEEYYKRMVDEYPCHPLFLRKYGQALEAKGDFDGAEDFYFRATLANPGDGEALCQYAKLVWQLHRDQDKAVSYFERAAQASPHDINILAAYASFLWEIEDDSEEDEACRGQIEIQDVTGDGVPDTAAAGSRSDDPEENYKMMIEENPNNALLLRNYAQFLWRSKGDLQGAEEYYLQAILADPGGGEIMAQYATLEWEPHHDSKRALSYFEPGNIVLKMCFCILY
>Maldo_GDDH_15G1171400
MLLRSSSTPVPNSWLQYSKDSTFFDQQPEMVQQIQRTRSVTLTASSLSPFLLSPISDSGRRLTRAVSEDDLRDFMVAPLKRKAFSIPMDGFVEREEEDEIKMEMGFAASGLGRTASLGLVELEGCEAGLREDRRLLSDLEGGGVGGGGGKICGGNGGGSGESDDGDEGNGFGESNQGGASTDLYYQKMIDANPGNPMLLSNYARFLKEVQGDFGKAEEYCGRAILACANDGTVLSMFADLVWQIHKDAPRAQSYFDQAVQAAPDDSYVLASYAKFLWDSEEEDEEEDEEVNLKEGGNNRASPTNLFTGIPPSPPPLAAAA
>Maldo_GDDH_16G1226800
MHLRSSSTPVTETSFSCNSSSPEFNQESESLSLEGIRRVLSDGNLEGGLVFSFCDMEEFRNSVAPLKSSYTHDHNSMLETAPSFNIFNKASEFRDEMIQRQDLKQEPLERSITIGDSLDVAGLGGFSFEKKMRWIEEKGEEEVKVEGLKAIRTLRVDEEVGRPASPPMYLATGLGVGGAGFGCDAWDNDLSMENVDENGNPEEYYKRMVDEYPCHPLFLRKYGQALEAKGDFDGAEEFYFRATLANPSDGEALCQYAELVWQLRHDQDKALSYFERAAQASPHDSNVLAAYASFLWEIEDDSEDNEACRDEIEMQDVMGDSVPDTAAAGSRSDDPEENYKMMIEENPDNALLLRNYAQFLWQSKGDLQGAEEHYLRAILTDLGDGEIMAQYATLVWELHHDSKKALSYFERAVQANPEDSYILAAYANFLWEHEEDEEDSVTQAHVQVPPVQGGALSVGNA
>Maldo_GDDH_17G1210200
MPLRSSSTPILNSWMSHCKDSSPEPEPLLCRNRSVSLSLCTFHPPTADTTKTQVSLESDIKIQQKPRNKKLNVPIPRSLRKKSKTKAEKPEEPEEEIKPTSRLWFGAERLFSSSGLGEKIMDGEDYGGGKKKESVLQTLVVGGGVGNSGGKICGGGGGGKGSDGGEGSGFGFFEGNNRGSGSTDAYYQKMIEADPGNALLLGNYAKFLKEVRGDYEKAEEYCGRSILANPSDANTLSLYGDLIWNAHRDAERAENYFDQAVKTSPDDCYVLASYAHFLWDAEDDEDDEENQGVQRETDRSHTSSSNFFHGSPHHSPLTAAS
>Maldo_Gala_02g002680
MLLRSSSTPVLNSLLPHSKDSTFSDQQPEIVPQISRTRSVILSASSRSPFLLSPISDSTRRLTRAVSADDLRDFSVASPRRKAFSNPLNGFEERGEEEEEIEMEMGFAASGFGGTASWGLAEFERCEAGLRQNRGLLSVLDGSGVGGGGGKICGGNGGGSGGSDEGDGGSNGFWESNQGGASTDSYYQKMIDANPGNPMLLSNYARFLKDFRGDFEKAEEYCGRAILASPNDGNVLSMFADLVWQIHKDAPRAQAYFDQAVQAAPDDSYVLASYAKFLWDSEEEEEDEEEDEEENLKEGANNRASATNLFHGVPPVPPPLAAAA
>Maldo_Gala_05g017280
MLLRSSSTPVIGSVLASYASESPNVISNHHSDPKPNTFHQHTPTKFSFHQPGSLTISHNSSPISPSSLDMDRHSLTGFRRAQSDGNLEGLAYASCDTEDQFSDSKLPNMFSARSKCTMLQTIPSPSLHNSGGYDEGEDDSDVEYEEEEEEFEEENVERVAAMEGENVGLEEKVKNMSLTRDVKFLDKIWNTGFEEKRELASQEMYLARGLGSGGGGGGGGGGGSGSRGGGDVNWDGYDSDGGDDNHGVERHHKKLVEENPGNPLFLRNYAQFLYKTKRDLHGAEEYYSRTILADPDDGEVMAQYAKLIWELHHDQERALSCYERALQAAPQDSYVHAAYAGFLWEVEEDEDEAEAENDPPAMSSYLHERIMASTRA
>Maldo_Gala_06g003680
MIRTGSIALQSPAVSGSPRVSLARNDSLSSVFSGERSTVGSPMISLHFDVNRRRDKTIQRALSESDILRSAPDGFRALPASYAGKLAGSEISTEELVPGGGDRGGKTITVEEGEQRKIGAYYQEMLKSNPGDPLLLRNYGKFLHEVEKDAVGAEECYCRAILGSPGDGELLSLYAKLIWETQRDEERAKSYFDQAVSASPDDWYVMVLGSFASFMWEAEEDEEEDDNKEINIYDGTQVSSVPALVPAF
>Maldo_Gala_10g017300
MLLRSSSTPVIGSLLTSYVSESPNIISNHHSDPKPSTFHQHTPTKFSFHQPGSLNISHNSSPISHSSLDLDRHSLTGFRRAQSDGNLEGLAYASCDTEDQFLDSKLPNMFSARSKCMMLETIPSFSLHKSGGYEDDEDDSDVEYEEEEFGEENTERVVATEGKNVGLEEKRKNVSLTQDLKFLDKIWSAGIEEKRELASQEMYLAKGLGVGGGGSGSRGGGEVNWDGYGSDGGDDNRGAEEYHKKLVEENPGSPLFLGNYAQYLYQTKRDLRGAEEYYSRAILADPNDGEVMAQYAKLIWEFHHDQDRALSYYERAVQAAPQDSHVHAAYASFLWEVEEDEDEADAEHNHCVPSYLHEGIMTSASA
>Maldo_Gala_13g018780
MILRQDSKQEPLGRTTTVGDSIDVTWSGGFSFEKMGLIEEKEEKEDLKAIRTLRIDEVKGPASPPLCLATGLGVGGAGYGCDAWDNDLTTENVDESDNPEEYYKRMVDEYPCHPLFLRKYGQALEAKGDFDGAEDFYFRATLANPGDGEALCQYAKLVWQLHRDQDKAVSYFERAAQASPHDSNILAAYASFLWEIEDDSEEDEACRGQIEIQDVTGDGVPDTAAAGSRSDDPEENYKMMIEENPNNALLLRNYAQFLWRSKGDLQGAEEYYLQAILADPGDGEIMAQYATLEWEPHHDSKGALSYFERAAQTNPEDSYMLAAYAHVLWEHEEEDEEDSVTQAHVQAPLVQGGAQSVGNA
>Maldo_Gala_15g016030
MLLRSSSTPVPNSWLQYSKDSTFFDQQPEMVQQIQRTRSVTLTASSRSPFLLSPISDSGRRLTRAVSEDDLRDFMVAPLKRKAISIPMDGFVEREEEDEIKMEMGFAASGLGRTASLGLVELEGCEAGLREDRRLLSDLEGGGVGGGGGKICGGNGGGSGESDDGDEGNGFGESNQGGASTDLYYQKMIDANPGNPMLLSNYARFLKEVQGDFGKAEEYCGRAILACANDGTVLSMFADLVWQIHKDAPRAQSYFDQAVQAAPDDSYVLASYAKFLWDSEEEDEEEDEEVNLKEGGNNRASPTNLFTGIPPSPPPLAAAA
>Maldo_Gala_16g019530
MHLRSSSTPVTETSFSCNSSSPEFNQESESLSLEGIRRVLSDGNLEGGLVFSFCDMEEFRNSVAPLKSSYTHDHNSMLETAPSFNIFNKASEFRDEMIQRQDLKQEPLERSITIGDSLDVAGLGGFSFEKKMRWIEEKGEEEVKVEGLKAIRTLRVDEEVGRPASPPMYLATGLGVGGAGFGCDAWDNDLSMENVDENGNPEEYYKRMVDEYPCHPLFLRKYGQALEAKGDFDGAEEFYFRATLANPSDGEALCQYAELVWQLRHDQDKALSYFEPYASFLWEIEDDSEDNEACRDEIEMQDVMGDSVPDTAAAGSRSDDPEENYKMMIEENPDNALLLRNYAQFLWQSKGDLQGAEEHYLRAILTDLGDGEIMAQYATLVWELHHDSKKALSYFERAVQANPEDSYILAAYANFLWEHEEDEEDSVTQAHVQVPPVQGGALSVGNA
>Maldo_Gala_17g019480
MPLRSSSTPILNSWMSHCKDSSPEPEPLLCRNRSVSLSLCTFHPPTTDTTKTQVSLESGIKIQQKPRNKKLNVPIPRSLRKKSKTKAEKPEEPEEEIKPTSRLWFEAERLFSSSGLGEKIMDGEDYGGGKKKESVLQTLVVGGGVGNSGGKICGGGGGGKGSDGGEGNGFGFFEGNNRGSGSTDAYYQKMIEADPGNALLLGNYAKFLKEVRGDYEKAEEYCGRSILANPSDANTLSLYGDLIWNAHRDAERAENYFDQAVKTSPDDCYVLASYAHFLWDAEDDEDDEENQGVQRETERSHTSSSNFFHGSPHHSPLTAAS
>Pyrco_DAP_Chr10v0.1_24958.1
MVPKRHKCVNSMRMVGCWSLVTHLVATCLGQVSCDFSDKGGTSSSESEQKAKNHQQKLSIMLLRSSSTPVIGSLLTSYVSESPNIISNHQSDPKPTTFHQHTPTKFSFHQPGSLNISHNSSPISHSSLDLDRHSLTGFRRAQSDGNLEGLAYASCDTEDQFLDSKLPNMFSARSKCMMLETIPSFTLHKSGGYEDDEDDSDVEYEEYEEEEEEEFGEENMERVVATEGKNVGLEEKVKNVSLTQDLKFLDKIWRAGFEEKRELESQEMYLAKGLGVGGGGSGRRGGGEVKWDGYGSDGGDDNRGAEGHYKKLTKRDLQGAEEYYSRAILADPNDDLPFSNFSHVHAAYANFLWEVEEDEDEADAENNHRAVPSYLHEGIMTSASA
>Pyrco_DAP_Chr13v0.1_33615.1
MIPRQDSKQEPLGRTTTVGDSIDVTWGGGFSFEKMRLIEEKEEEEGLKAIRTLRIDEEVKRPASPPLYPATGLGVGGAGSGCDAWDNDLTMENVDASDNPKEYHKRMVDEYPCHPLFLRKYGLYLELGEGKTGDGEALCQYATLVWQLHRDQDKAVSYFEHAAQASPQDSNILAAYASFLWEIEDDSEEDEACRGQIEIQDVTGDGVPDTAAAGSRSDDPEENYKMMIEENPNNALLLRNYAQFLWRATLADPGDGEIMAQYATLVWELHHDTTFLLAAYAHFLWEHDEEDEEDSVTQAHVQAPLVQGGVESVGNA
>Pyrco_DAP_Chr15v0.1_37749.1
MLLRSSSTPVPNSWLQYSKDSTFFDQQPEMVQQIQRTRSVTLSASSRSPLLLSPISDSGRRLTRAVSEDDLRDFMVAPPKRKSFSIPMDGFEEREEQNEIKMEMGFSASGLGRTASLGLAELERCEAGLREDRRLLSDLEGGGVGGGGGKICGGNGGGSGESDDGDDEGNGFWESNQGGASTDLYYQKIIDANPGNPMLLGNYARFLKEVQEDFGKAEEYCGRAILACPNDGTVLSMFADLVWQIHKDAPRAQSYFDQAVQAAPDDSYVLASYAKFLWDSEEEDEEEDEEEDEEVNLKEGGNNRASPTNLFPGIPPSPPPLAAAA
>Pyrco_DAP_Chr16v0.1_42113.1
MHLRSSSTPVTETSFSCNSSSPNSHSASGFPEFNQESESLSLEGIRRVLSDGNLEGRLVYSFCDMEEFRNSVAPLKSSYTHDHNAMLETAPSFNIFNKASEFHDEMIRRQDSKQEPLERCITIGDSIDVTGLGGFSFEKKMRLIEEKGEEEVEGLKAIRTLRVDEEVRTPVSPPMYLATGLGVGGAGFGCDAWDNDLSMENVDENGNPEEYYKRMVDEYPCHPLFLRKYGQALEAKGDFDGAEEFYFRATLANPSDECNLAQLKVNNLFLDCSNVLAAYASFLWEIEDDSEDDEACRDEIEVQDVAGDSVPDTAVAGSRSDNPEENYKMMIEENPDNALLLRNYAQFLWQSKGDLQGAEEHYLRAILTDLGDGEIMAQYATLVWELHHDSKKALSYFERAVQANPEDSYILAAYANFLWEHEEDEEDSVTQAHVQVPPVQGGAVSVGNA
>Pyrco_DAP_Chr17v0.1_45244.1
MLLRSSSTPILNSWMSHCKDSSPEPEPLLSRTRSVSLPLCTFHSPTTDATKAQVSLESDIKIQQKPRNKKLNLPIPRSLREKSKTKAEKPEEPEEEIKPSSRLSFEAERLFSSSGLGEEIMDGEDCGGGKKKESVLQTLVMGGGVGNNGGKICGGGGGGKGSDGGEGSGFGFFEGNNRGSGSTDAYYQKMIEADPGNALLLGNYAKFLKEVRGDYEKAEEYCGRSILANPSDANTLSLYGDLIWNAHKDAERAENYFDQAFKLMAQLHSFCSYVLASYAHFLWDAEDDEDDEENQGIQRETDRSHTSSSNFFHGSPHHSPLTAAS
>Pyrco_DAP_Chr2v0.1_02746.1
MLLRSSSTPVLNSLLPHSKDSTFSDQQPEIVPQISRTRSVTLSASSWSPFLLSPISDSTRRLTRAVSADDLRDFSVASPRRKAFSNPLNGFEEREEEEEEIKMEMGFIASGFGGTASLGLPEFEGCEAGLRENRGLLSVLDGSGVGGGGGKICGGNGGGSGGSDEGDGGSNGFWESNQGGASTDAYYQKMIDANPRNPMLLSNYAQFLKDVRGDFEKAEEYCGRAILAGPNDGNVLSMFADLVWQIHKDAPRAQSYFDQAVQAAPDDSYVLASYAKFLWDSEEEEEEDEEEDEEENVKEGANNRASATNLFHGIPPVPPPLAAAA
>Pyrco_DAP_Chr5v0.1_12102.1
MLLRSSSTPVIGSLLASYASESPNIISNHHSDPKPNTFHQHAPTKFSFHQPGYLNISHNSSPISHSSLDLDRHSLTGFRRAQSDGNLEGLAYASCDTEDQFFDSKLLNMFSARSKCTMLQTIPSPSLHKSGGYEDDEDDSDVEYEEEEEEEEFDEENVERVAAMEGKNVCLEEKVKNMSLTRDVKFLDKIWNTGFEEKRELASQEMYLARGLGFGGGSGGGGGSGSRGGGDVNWDGYDGDGGDDNHGAETHHKKLTKRDLHGAEEYYHRAILADPNDGEVMALYAKLIWELHHDQERALSYYERAVQAAPQDSFVHAAYAGFLWEVEDEEDEAEAENDPRAMPSYLHEGIMASASA
>Pyrco_DAP_Chr6v0.1_13907.1
MIRTGSFALRSPAVSGSPRVSLARNDSLSSVFSGERSTVGSPMISLHFDVNRRRDKMIRRSLSESDVLQSASDGFRALPASYAGKLAGSGISTEELVPGGGDCGGNTVTVQEGEQRKIGAYYQEMLKSNPGDPLLLRNYGKFLHEVEKDAVGAEECYCRAILESPGDGDLLSLYGKLIWETQRDEERAKSYFDQAVSASPDDCMVLGSFASFMWEAEEDEDEDDNEEINIDDGTQASSVPALVPAF
>Pyrco_BP1_006315.1
MHLRSSSTPVTETSFSCNSSSPNSHSASGFPEFNQESESLSLEGIRRVLSDGNLEGRLVYSFCDMEEFRNSVAPLKSSYTHDHNAMLETAPSFNIFNKASEFHDEMIRRQDSKQEPLERCITIGDSIDVTGLGGFSFEKKMRLIEEKGEEEVEGLKAIRTLRVDEEVRTPVSPPMYLATGLGVGGAGFGCDAWDNDLSMENVDENGNPEEYYKRMVDEYPCHPLFLRKYGQALEVKI
>Pyrco_BP1_011332.1
MLLRSSSTPVPNSWLQYSKDSTFFDQQPEMVQQIQRTRSVTLSASSRSPLLLSPISDSGRRLTRAVSEDDLRDFMVAPPKRKSFSIPMDGFEEREEQNEIKMEMGFSASGLGRTASLGLAELERCEAGLREDRRLLSDLEGGGVGGGGGKICGGNGGGSGESDDGDDEGNGFWESNQGGASTDLYYQKIIDANPGNPMLLGNYARFLKEVQEDFGKAEEYCGRAILACPNDGTVLSMFADLVWQIHKDAPRAQSYFDQAVQAAPDDSYVLASYAKFLWDSEEEDEEEDEEEDEEVNLKEGGNNRASPTNLFPGIPPSPPPLAAAA
>Pyrco_BP1_014436.1
MQLRLVHKTAYASFLWEIEDDSEEDEACRGQIEIQDVTGDGVPDTAAAGSRSDDPEENYKMMIEENPNNALLLRNYAQFLWRFVFVIDRLEMISLLSFILIVTAYSPRETFKEHKSSVCRRH
>Pyrco_BP1_017989.1
MIRTGSFALRSPAVSGSPRVSLARNDSLSSVFSGERSTVGSPMISLHFDVNRRRDKMIRRSLSESDVLQSASDGFRALSASYAGKLAGSGISTEKLVPGGGDCGGNTVTVQEGEQRKIGAYYQEMLKSNPGDPLLLRNYGKFLHEVEKDAVGAEECYCRAILESPGDGDLLSLYGKLIWETQRDEERAKSYFDQAVSASPDDCMVLGSFASFMWEAEEDEDEDDNEEINIDDGTQASSVPALVPAF
>Pyrco_BP1_021501.1
MLLRSSSTPVIGSLLASYASESPNIISNHHSDPKPNTFHQHAPTKFSFHQPGYLNISHNSSPISQSSLDLDRHSLTGFRRAQSDGNLEGLAYASCDTEDQFFDSKLLNMFSARSKRTMLQTIPSPSLHKSGGYDDDEDDSDVEYEEEEEEFDEENVERVAAMEGKNVCLEEKVKNMSLTRDVKFLDKIWNIGFEEKRELASQEMYLARGLGFGGGSGGGGGSGSHGGGDVNWDGYDGDGGDDNHGAETHHKKLVEENPGNPLFLRNYAQFLYKTKRDLHGAEEYYYRAILADPNDGEVMAQYAKLTWELHHDQERALSYYERAVQAAPQDSFVHAAYAGFLWEVEDDEDEAEAENDPRAMPSYLHEGIMASASA
>Pyrco_BP1_025211.1
MLLRSSSTPVLNSLLQHSKDSTFSNQQPEIVPQISRTRSVTLSASSWSPFLLSPISDSTRRLTRAVSADDLRDFSVASPRRKAFSNPLNGFEEREEEEEEIKMEMGFIASGFGGTASLGLPEFEGCEAGLRENRGLLSVLDGSGVGGGGGKICGGNGGGSGGSDEGDGGSNGFWESNQGGASTDAYYQKMIDANPRNPMLLSNYARFLKDVRGDFEKAEEYCGRAILAGPNDGNVLSMFADLVWQIHKDAPRAQSYFDQAVQAAPDDSYVLASYAKFLWDSEEEEEEDEEEDEEENVKEGANNRASATNLFHGIPPVPPPLAAAA
>Pyrco_BP1_026687.1
MIPRQDSKQEPLGRTTTVGDSIDVTWGGGFSFEKMRLIEEKEEEEGLKAIRTLRIDEEVKRPASPPLYLATGVGVGGAGSGCDAWDNDLTTEIVDASDNPKEYYKRMAKGDFDGAEDFYFRATLANPGDGEALCQYATLVWQLHRDQDKAVSYFDRAARASPHDSNILAAYASFLWEIKDDSEEDEAFRGQIEIQDVTGDGVPDTAAAGSRSDDPEENYKMMIEENPNNALLLKNYAQFLWRVRNVHSALLSFGFLDKTSTYEKYEATADMISPTVIDLFQFVFVIDRLEMISLLSFILIVTAYSPRETFKEHKSRVCRRH
>Pyrco_BP1_029386.1
MLLRSSSTPVIGSLLTSYVSESPNIISNHQSDPKPTTFHQHTPTKFSFHQPGSLNISHNSSPISHSSLDLDRHSLTGFRRAQSDGNLEGLAYASCDTEDQFLASKLPNMFSARSKCMMLETIPSFSLHKSGGYEDDEDDSDVEYEEYEEEEEEEFGEEDTERVVATEGKNVGLEEKVKNVSLTQDLKFLDKIWRAGFEEKRELASQEMYLAKGLGVGGGGSGRRGGGEVKWDGYGSDGGDDNRGAEGHYKKLVEENPGSPLFLGNYAQFLYQSKRDLQGAEEYYSRAILADPNDGEVMAQYAKLLWELHHDQDRALSYYERAVQAAPQDSHVHAAYANFLWEVEEDEDEADAEYNHRAVPSYLHDGIMTSASA
>Pyrco_BP1_030165.1
MLLRSSSTPILNSWMSHCKDSSPEPEPLLSRTRSVSLPLCTFHSPTTDATKTQVSLESDIKIQQKPRNKKLNLPIPRSLREKSKTKAEKPEEPEEEIKPSSRLSFEAERLFSSSGLGEEIMDGEDCGGGKKKESVLQTLVMGGGVGNNGGKICGGGGGGKGSDGGEGSGFGFFEGNNRGSGSTDAYYQKMIEADPGNALLLGNYAKFLKEVRGDYEKAEEYCGRSILANPSDANTLSLYGDLIWNAHKDAERAENYFDQAVKTSPDDW
>Pyrco_BP1_040545.1
MLLRSSSAPILTSWVSHSKDSEREPEPLLSRTRSISLSSSSFHSPTIDPTKTQVSLESDIKIQQNPRNKNLPPHTSKPPKEPEDEIKPTSRSLFKTERLLSSSGLGEKVMDGEDCGGGEKKESVLSVIILCSTDVERVVPRVKRNENSLKTCFVEQHIPPIFGVPNMGRNILSHSVPSRLTYQKDPHCDWLWWLI
>Pyrco_BP_DH_02g02500
MLLRSSSTPVLNSLLPHSKDSTFSDQQPEIVPQISRTRSVTLSASSWSPFLLSPISDSTRRLTRAVSADDLRDFSVASPRRKAFSNPLNGFEEREEEEEEIKMEMGFIASGFGGTASLGLPEFEGCEAGLRENRGLLSVLDGSGVGGGGGKICGGNGGGSGGSDEGDGGSNGFWESNQGGASTDAYYQKMIDANPRNPMLLSNYARFLKDVRGDFEKAEEYCGRAILAGPNDGNVLSMFADLVWQIHKDAPRAQSYFDQAVQAAPDDSYVLASYAKFLWDSEEEEEEDEEEDEEENVKEGANNRASATNLFHGIPPVPPPLAAAA
>Pyrco_BP_DH_05g17370
MLLRSSSTPVIGSLLASYASESPNIISNHHSDPKPNTFHQHAPTKFSFHQPGYLNISHNSSPISQSSLDLDRHSLTGFRRAQSDGNLEGLAYASCDTEDQFFDSKLLNMFSARSKRTMLQTIPSPSLHKSGGYDDDEDDSDVEYEEEEEEEEFDEENVERVAAMERKNVCLEEKVKNMSLTRDVKFLDKIWNIGFEEKRELASQEMYLARGLGFGGGSGGGGGSGSRGGGDVNWDGYDGDGGDDNHGAETHHKKLVEENPGNPLFLRNYAQFLYKTKRDRSWGRGVLL
>Pyrco_BP_DH_06g03020
MIRTGSFALRSPAVSGSPRVSLARNDSLSSVFSGERSTVGSPMISLHFDVNRRRDKMIRRSLSESDVLQSASDGFRALSASYAGKLAGSGISTEKLVPGGGDCGGNTVTVQEGEQRKIGAYYQEMLKSNPGDPLLLRNYGKFLHEVEKDAVGAEECYCRAILESPGDGDLLSLYGKLIWETQRDEERAKSYFDQAVSASPDDCMVLGSFASFMWEAEEDEDEDDNEEINIDDGTQASSVPALVPAF
>Pyrco_BP_DH_15g15300
MLLRSSSTPVPNSWLQYSKDSTFFDQQPEMVQQIQRTRSVTLSASSRSPLLLSPISDSGRRLTRAVSEDDLRDFMVAPPKRKSFSIPMDGFEEREEQNEIKMEMGFSASGLGRTASLGLAELERCEAGLREDRRLLSDLEGGGVGGGGGKICGGNGGGSGESDDGDDEGNGFWESNQGGASTDLYYQKIIDANPGNPMLLGNYARFLKEVQEDFGKAEEYCGRAILACPNDGTVLSMFADLVWQIHKDAPRAQSYFDQAVQAAPDDSYVLASYAKFLWDSEEEDEEEDEEEDEEVNLKEGGNNRASPTNLFPGIPPSPPPLAAAA
>Pyrco_BP_DH_16g18990
MHLRSSSTPVTETSFSCNSSSPNSHSASGFPEFNQESESLSLEGIRRVLSDGNLEGRLVYSFCDMEEFRNSVAPLKSSYTHDHNAMLETAPSFNIFNKASEFHDEMIRRQDSKQEPLERCITIGDSIDVTGLGGFSFEKKMRLIEEKGEEEVEGLKAIRTLRVDEEVRTPVSPPMYLATGLGVGGAGFGCDAWDNDLSMENVDENGNPEEYYKRMVDEYPCHPLFLRKYGQALEAKGDFDGAEEFYFRATLANPSDGEALCQYAELVWQLRHDQDKALSYFERAAQASPHDSNVLAAYASFLWEIEDDSEDDEACRDEIEVQDVAGDSVPDTAVAGSRSDNPEENYKMMIEENPDNALLLRNYAQFLWQSKGDLQGAEEHYLRAILTDLGDGEIMAQYATLVWELHHDSKKALSYFERAVQANPEDSYILAAYANFLWEHEEDEEDSVTQAHVQVPPVQGGAVSVGNA
>Pyrco_BP_DH_17g21550
MLLRSSSTPILNSWMSHCKDSSPEPEPLLSRTRSVSLSLCTFHSPTTDATITQVSLESDIKIQQKPRNKKLNLPIPRSLREKSKTKAEKPEEPEEEIKPSSRLSFEAERLFSSSGLGEEIMDGEDCGGGKKKESVLQTLVMGGGVGNNGGKICGGGGGGKGSDGGEGSGFAFFEGNNRGSGSTDAYYQKMIEADPGNALLLGNYAKFLKEVRGDYEKAEEYCGRSILANPSDANTLSLYGDLIWNAHKDAERAENYFDQAVKTSPDDCYVLASYAHFLWDAEDDEDDEENQGIQRETDRSHTSSSNFFHGSPHHSPLTAAS
>Pruav_sc0000183.1_g470.1.mk
MLLRSSSAPLLNSWLSHSKDFSPEPESLLTRTRSVSLSSFSSFHSPSIDSTKKTTTQILLEADIPSQPKPKKKNPIPLSLGKKSKTKAKNVEEQEEELKPSSISSSATQRLFSSSGLGVKLMEDEDSAVGKEDDGLQTLVLGGGAGSNGGKICGGGGSGKGPDGGDGGGSGFFESNNHGSGSTDAYYQKMIQADPGNCLLLGNYAKFLKEVRGDYAKAEEYCGRAILANPNDANVLSLYADIIWKTQKDAERAENYYDQAVKTSPDDCFVLASYAEFLWDAEEEEKEEEENQGVKHETEPSHTSSSNFFHGAPHHSPLTAAS
>Pruav_sc0000545.1_g130.1.mk
MLLRSSSTPVIETLLSPFSDSPNSAHHHHFNLTSFSCNSSSPNSHSASGFIEFNPESKSLGLKAIRRAWSDGNLEGLVDSSCDMEEFRNSVAPRTSSFYQDNNSMLETAPSFSIFHSGILDFQGSDQEPLERTITIGENIESVMGGGDFCFGKKSMGLIEEKGEEEEEGLDGIQSLRVEEQVRPASPPMYLAAGLGVQAAGFGWDAWDDELSMANIDESGNGEEYYKRMVDEYPCHPLFLRNYAQALQSKGDFHGAEDYYLRATLANPQDGESLLEYAKLVWQLHHDQDRALSYFERAAQAAPEDSHVLGAYASFLWEIEDDQEEGDKGDSMNELENTNSKEETKKVSPSSHIPAANGIDMLDTAAAGSRRGDNAEENYKMMIEENPNNALLLRNYAQFLCQSKGDLQGAEQYYLQAMQADPGDSEIMAQYAKLVWELHHDSEKALSYFERAAQANPEDSYVLAAYAHFLWEAEDEEDMVMQGHIQVPLVQGGTMSAVNA
>Pruav_sc0000704.1_g970.1.mk
MLLRSSSTPVLNSWLPHSKDSSFPEQQPEMVPQIAKTRSFALSASSRSPLTLSPINDSSRKMTRAVSEADLRDLSLTPKRKPFKIPLNGFEEREEDEEMEMAFATEFRRTVSLGLAEVEGCEIGLRENKGLLGVLVGGGVDGGGGKISGGNGGGGGGSDDGDDGSSGFWDSNNNGNGNTEIYYQKMIDANPGNPMILSNYARFLKEVRGDFEKAEEYCGRAILANPNDGNVLSMFADLVWQNHKDAPRAQTYFDQAVQAAPDDSFVLASYAKFLWDSEEDEEEEEDLKEGANNRASTPNLLQGVPPSPPPLAAAA
>Pruav_sc0001498.1_g250.1.mk
MEAVMIQTGSISAQSPTLPGSPRVSLSRNDSLSSVFSGARSTVGSPRISLHFNVYRRRDKIFRRALSDSDIPRSDTDIAAKSNSFPAEELRFPGGDRGVNALSNVDEGEQKKIGDYYQEMLKSNPGDPLLLRNYGKFLHEVENDVVGAEECYCRAILASPGDGDLLSLYAKLIWETHRDEERAKSYFDQAVSASPDDCMVLGSYASFMWEAEEDEEEENEEIKPNVQVSAAPALLVHAF
>Pruav_sc0002181.1_g190.1.mk
MLLRSSSTPVIGSLLSSFSADSPNIISNHHSEPTKPTTIHHTPSKFSFHQTGALNISHNSSPISPSVDSDRFLSHGFPSHGFRRVQSDGNLEGLLVNASSDQNEDRVCDLKPPKFFSGRSKCTMLQTIPSFSFHNSGGYDDDEEDSDIEYEDEEEEFEENVDRVVAMEGENVGLEEKVKNMSLTQDVKFLDKIWSAGFEDKRELVSQEMHLALGLGIGGGGGGSRGRGEVNWEGSGDDGGDNHGAEGHYKKLVEENPGNPLFLGNYAQFLYQTKRDLHGAEEYYSRAILADPKDGEVLAQYANLVWELHHDQDRALSYYERAVQAAPQDSHVHAAYANFLWETEEDEDEDEADSAGYDLHAMPSYRHEGIMTSASA
>Pyrusco0g018260.1
MLLRSSSTPVIGSLLTSYVSESPNIISNHHSDPKPSTFHQHTPTKFSFHQPGSLNISHNSSPISHSSLDLDRHSLTGFRRAQSDGNLEGLAYASCDTEDQFLDSKLPNMFSARSKCMMLETIPSFSLHKSGGYEDDEDDSDVEYEEYEEEEEEEFGEEDTERVVATEGKNVGLEEKVKNVSLTQDLKFLDKIWRAGFEEKRELASQEMYLAKGLGVGGGGSGRRGGGEVKWDGYGSDGGDDNRGAEGHYKKLVEENPGSPLFLGNYAQFLYQTKRDLQRAEEYYSRAILADPNDGEVMAQYAKLIWELHHDQDRALSYYERAVQAAPQDSHVHAAYANFLWEVEEDEDEADAEYNHRAVPLYLHEGIMTSASA
>Pyrusco0g032220.1
MLLRSSSTPILNSWMSHCKDSSPEPEPLLSRTRSVSLSLCTFHSPTTDATKTQVSLESDIKIQQKPRNKKLNLPIPRSLREKSKTKAEKPEEPEEEIKPSSRLSFEAERLFSSSGLGEEIMDGEDCGGGKKKESVLQTLVMGGGVGNNGGKICGGGGGGKGSDGGEGSGFGFFEGNNRGSGSIDAYYQKMIEADPGNALLLGNYAKFLKEVRGDYEKAEEYCGRSILANPSDANTLSLYGDLIWNAHKDAERAENYFDQAVKTSPDDCYVLASYAHFLWDAEDDEDDEENQGIQRETDRSHTSSSNFFHGSPHHSPLTAAS
>Pyrusco0g064380.1
MLLRSSSTPVLNSLLPHSKDSTFSDQQPEMVPQISRTRSVILSASSRSPFLLSPISDSMRRLTRAVSADDLRDFSVASPRRKAFSNPLNGFEEREEEEEEIKMEMGFAASGFGGTASLGLPEFEGCEEGTRENRGLLSVLDGSGVGGGGGKICGGNGGGSGGSDEGDGGSNGFWESNQGGASTDAYYQKMIDANPGNPMLLSNYARFLKDVRGDFEKAEEYCGRAILAGPNDGNVLSMFADLVWQIHKDAPRAQSYFDQAVQAAPDDSYVLASYAKFLWDSEEEEEEDEEEDEEENVKEGANNRASATNLFHGIPPVPPPLAAAA
>Pyrusco15g017810.1
MLLRSSSTPVPNSWLQYSKDSTFFDQQPEMVQQIQRTRSVTLSASSRSPLLLSPISDSGRRLTRAVSEDDLRDFMVARPKRKSFSIPMDGFEEREERNEIKMEMGFSASGLGRTASLGLAELERCEAGLREDRRLLSDLEGGGVGGGGGKVCGGNGGGRGESDDGDDEGNGFWESNQGCASTDLYYQKIIDANPGNPMLLGNYARFLKEVQEDFGKAEEYCGRAILECPNDGTVLSMFADLVWQIHKDAPRAQSYFDQAVQAAPDDSYVLASYAKFLWDSEEEDEEEEEEEEEEVNLKEGGNNRASPTNLFPGIPPSPPPLAAAA
>Pyrusco16g016550.1
MHLRSLSTPVTETSFSCNSSCPNSHSASGFPEFNQESESLSLEGIRRVLSDGNLEGRLVYSFCDMEEFRNSAAPLKSSYTHDHNAMLETAPSLNIFNKASEFRDEMIRRQDSKQEPLERSITIGDSIDVTGLGGFSFEKMRLIEEKEEVEGLKAIRTLRVDEEVRTPVSPPMYLATGLGVGGAGFGCDAWDNDLSMENVDENGNPEEYYKRMVDEYPCHPLFLRKYGQALEAKGDFDGAEEFYFRATLANPSDGEALCQYAELVWQLRHDQDKALSYFERAAQASPHDSNVLAAYASFLWEIEDDSEEDEACRGQIEVLYWSFCSLIQDVTGNGVPDTAAAGSRSDDPEENYKMMIEEKPNNALLLRNYAQFLWRSKGDLQEAQEYYLQATLADPGDGEIMAQYATLVWELHHDSKRALSYFERAAQTNPEDTLLTGLNDLLTFGSIVFSYILAAYAHFLWEHDEEDEDSVTQAHGQAPLVQGVESVGNA
>Pyrusco16g017850.1
MHLRSSSTPVTETSFSCNSSSPNSHSASGFPEFNQESESLSLEGIRRVLSDGNLEGRLVYSFCDMEEFRNSVAPLKSSYTHDHNAMLETAPSFNIFNKASEFHDEMIRRQDSKQEPLERCITIGDSIDVTGLGGFSFEKKMRLIEEKGEEEVEGLKAIRTLRVDEEVRTPVSPPMYLATGLGVGGAGFGCDAWDNDLSMENVDENGNPEEYYKRMVDEYPCHPLFLRKYGQALEAKGDFDGAEEFYFRATLANPSDGEALCQYAELVWQLRHDQDKALSYFERAAQASPHDSNVLAAYASFLWEIEDDSEDDEACRDEIEVQDVGGDSVPDTAVAGSRSDDPEVNYKMMIEENPDNALLLRNYAQFLWQSKGDLQGAEEHYLRAILTDLGDGEIMAQYATLVWELHHDSKKALSYFERAVQANPEDSYILAAYANFLWEHEEDEEDSVTQAHVQVTPVQGGAVSVGNA
>Pyrusco17g014030.1
MLLRSSSTPILNSWMSHCKDSSPEPEPLLSRTRSVSLSLCTFHSPTTDATKTQVSLESDIKIQQKPRNKKLNLPIPRSLREKSKTKAEKPEEPEEEIKPSSRLSFEAERLFSSSGLGEEIMDGEDCGGGKKKESVLQTLVMGGGVGNNGGKICGGGGGGKGSDGGEGSGFGFFEGNNRGSGSIDAYYQKMIEADPGNALLLGNYAKFLKEVRGDYEKAEEYCGRSILANPSDANTLSLYGDLIWNAHKDAERAENYFDQAVKTSPDDCYVLASYAHFLWDAEDDEDDEENQGIQRETDRSHTSSSNFFHGSPHHSPLTAAS
>Pyrusco3g013120.1
MLLRSSSAPILTSWVSHSKDSEREPEPLLSRTRSISLSSSSFHSPTIDPTKTQVSLESDIKIQQNPRNKNLPPHTSKPPKEPEDEIKPTSRSLFKTERLLSSSGLGEKVMDGEDCGGGEKKESVLSVIILCSTDVERVVPRVKRNENSLKTCFVEQHIPPIFGVPNMGRNILSHSVPSRLTYQKDPHCDWLWWLI
>Pyrusco5g014330.1
MLLRSSSTPVIGSLLTSYVSESPNIISNHHSDPKPSTFHQHTPTKFSFHQPGSLNISHNSSPISHSSLDLDRHSLTGFRRAQSDGNLEGLAYASCDTEDQFLDSKLPNMFSARSKCMMLETIPSFSLHKSGGYEDDEDDSDVEYEEYEEEEEEEFGEEDTERVVATEGKNVGLEEKVKNVSLTQDLKFLDKIWRAGFEEKRELASQEMYLAKGLGVGGGGSGRRGGGEVKWDGYGSDGGDDNRGAEGHYKKLVEENPGSPLFLGNYAQFLYKTPIGDHGRQDWTGKYIIGEIQVKNAVQIGQGLPISAGISCSNKLWPSQDCQPSEVANSRWYGPNKTVLIEVEASEIKKWG
>Pyrusco6g003180.1
MIRIGSFALRSPAVSGSPRVSLARNDSLSSVFSGERSTVGSPMISLHFDVNRRRDKVIRRSLSESDVLQSASDGFRALPASYAGKLAGSGISTEELVPGGGDCGGNTVTVQEGEQRKIGVYYQEMLKSNPGDPLLLRNYGKFLHEVEKDAVGAEECYCRAILGSPGDGDLLSLYGKLIWETQRDEERAKSYFDQAVSASPDDCMVLGSFASFMWEAEEDEDEDDNEEINIDDGNQASSVPALVPAF
>Pyrbe_004463
MLLRSSSTPVIGSLLTSYVSESPNIISNHHSDPKPSTFHQHTPTKFSFHQPGSLNISHKSSPISHSSLDLDRHSLTGFRRAQSDGNLEGLAYASCDTEDQFLDSKPPNMFSARSKCMMLETIPSFSLHKSGGYEDDEDDSDVEYEEYEEEEEEEFGEVNMERVVATEGKNVGLEEKVKTVSLTQDLKFLDKIWRAGFEEKRELASQEMYLGKGLGVGGGGSGRRGGGEVKWDGYGSDGGDDNRGAEGHHKKLVEENPGSPLFLGNYAQFLYQTKRDLQRAEEYYSRAILADPNDGEVMAQYAKLIWELHHDQDRALSYYERAVQAAPQDSHVHAAYANFLWEVEEDEDEADAEYNHRAVPLYLHEGIMTSASA
>Pyrbe_015188
MLKTAPSFSIFNEASEFRDEMIPRQDSKQEPLGRTTTVGDSIDVTWGGGFSFEKMGLIEEKEEEEGLKAIRTLRIDEEVKRPASPPLYPATGLGVGGAGSGCDAWDNDLTTEIVDASDNPKEYYKRMVDEYPCHPLFLRKYGQAFEAKGDFDGAEDFYFPYASFLWEIEDDSEEDEACRGQIEIQDVTGDGVPDTAAAGSRSDDPEENYKMMIEENPNNALLLRNYAQFLWRVRNVHSALLSFGFLYKTSTYENPRETFKEHKSSICRRH
>Pyrbe_021081
MLLRSSSTPVPNSWLQYSKDSTFFDQQPEMVQQIQRTRSVTLSASSRSPLLLSPISDSGRRLTRAVSEDDLRDFMVARPKRKSFSIPMDGFEEREERNEIKMEMGFSASGLGRTASLGLAELERCEAGLREDRRLLSDLEGGGVGGGGGKVCGGNGGGRGESDDGDDEGNGFWESNQGCASTDLYYQKIIDANPGNPMLLGNYARFLKEVQEDFGKAEEYCGRAILECPNDGTVLSMFADLVWQIHKDAPRAQSYFDQAVQAAPDDSYVLASYAKFLWDSEEEDEEEDEEVNLKEGGNNRASPTNLFPGIPPSPPPLAAAA
>Pyrbe_026656
MHLRSLSTPVTETSFSCNSSCPNSHSASGFPEFNQESESLSLEGIRRVLSDGNLEGRLVYSFCDMEEFRNSAAPLKSSYTHDHNAMLETAPSLNIFNKASEFRDEMIRRQDSKQEPLERSITIGDSIDVTGLGGFSFEKKMRLIEEKGEEEVEGLKAIRTLRVDEEVRTPVSPPMYLATGLGVGGAGFGCDAWDNDLSMENVDENGNPEEYYKRMVDEYPCHPLFLRKYGQALEAKGDFDGAEEFYFRATLANPSDGEALCQYAELVWQLRHDQDKALSYFERAAQASPHDSNVLAAYASFLWEIEDDSEDDEACRDEIEMQDVTGDSVPDTTVAGSRSDDPEVNYKMMMEENPDNALLLRNYAQFLWQSKGDLQGAEEHYLRAILTDLGDGEIMAQYATLVWELHHDSKKALSYFERAVQANPEDSYVLAAYAKFLWEHEEDEEDSVTQAHVQVPPVQGGAVSVGNA
>Pyrbe_030216
MLLRSSSTPILNSWMSHCKDSSPEPEPLLSRTRSVSLSLCTFHSPTTDATKTQVSLEYDMKIQQKPRNKKLNLPIPRSLREKSKTKAEKPEEPEEEIKPSSRLSFEAERLFSSSGLGEEIMDGEDCGGGKKKESVLQTLVMGGGVGNNGGKICGGGGGGKGSDGGEGSGFGFFEGNNRGSGSTDAYYQKMIEADPGNALLLGNYAKFLKEVRGDYEKAEEYCGRSILANPSDANTLSLYGDLIWNAHKDAERAENYFDQAVKTSPDDCYVLASYAHFLWDAEDDEDDEENQGIQRETDRSHTSSSNFFHGSPHHSPLTAAS
>Pyrbe_031343
MEMGFIASGFGGTASLGLPEFEGCEAGLRENRGLLSVLDGSGVGGGGGKICGGNGGGSGGSDEGDGGGNGFWESNQGGASTDAYYQKMIDANPRNPMLLSNYARFLKDVRGDFEKAEEYCGRAILVGPNDGNVLSMFADLVWQIHKDAPRAQSYFDQAVQAAPDDSYVLASYAKFLWDSEEDEEEDEEENVKEGANNRASATNLFHGIPPVPPPLAAAA
>Pyrbe_042701
MLLRSSSTPVIGSLLASYASESPNIISNHHSDPKPNTFHQLAPTKFSFHQPGYLNISHNSSPMSQSSLDLDRHSLTGFRRAQSDGNLEGLAYASCDTEDQFFDSKLPNMFSTRSKCTMLQTIPSPSLHKLGGYDDDEDDSDVEYEEEEEEFDEENVERVAAMEGKNVCLEKVKNMSLTRDVKFLDKIWNTGFEEKRELASQEMYLARGLGFGGGSGGGGGSGSRGGGDVNWDGNDGDGGDDNHGAETHHKKLVEENPGNPLFLRNYAQFLYKTKRDLHGAEEYYYKAILADPNDGEVMAQYAKLIWELHHDQERALSYYERAVQAAPQDSFVHAAYAGFLWEVEDDEDEAEEENDIRAMPSYLHEGIMASASA
>Pyrbe_042771
MLLRSSSTPVIGSLLASYASESPNIISNHHSDPKPNTFHQLAPTKFSFHQPGYLNISHNSSPMSQSSLDLDRHSLTGFRRAQSDGNLEGLAYASCDTEDQFFDSKLPNMFSTRSKCTMLQTIPSPSLHKLGGYDDDEDDSDVEYEEEEEEFDEENVERVAAMEGKNVCLEKVKNMSLTRDVKFLDKIWNTGFEEKRELASQEMYLARGLGFGGGSGGGGGSGSRGGGDVNWDGNDGDGGDDNHGAETHHKKLVEENPGNPLFLRNYAQFLYKTKRDLHGAEEYYYKAILADPNDGEVMAQYAKLIWELHHDQERALSYYERAVQAAPQDSFVHAAYAGFLWEVEDDEDEAEEENDIRAMPSYLHEGIMASASA
>Pyrbe_044806
MIRTGSFALRSPAVSGSPRVSLARNDSLSSVFSGERSTVGSPMISLHFDVNRRRDKVIRRSLSESDVLQSASDGFRALPASYAGKLAGSGISTEELVPGGGDCGGNTVTVQEGEQRKIGVYYQEMLKSNPGDPLLLRNYGKFLHEVEKDAVGAEECYCRAILESPGDGDLLSLYGKLIWETQRDEERAKSYFDQAVSASPDDCMVLGSFASFMWEAEEDEDEDDNEEINIDDGTQAPSVPALVPAF
>Pyrpy_N_02g0260.1
MLLRSSSTPVLNSLLPHSKDSTFSDQQPEMVPQISRTRSVILSASSRSPFLLSPISDSMRRLTRAVSADDLRDFSVASPRRKAFSNPLNGFEEREEEEEEIKMEMGFAASGFGGTASLGLPEFEGCEEGTRENRGLLSVLDGSGVGGGGGKICGGNGGGSGGSDEGDGGSNGFWESNQGGASTDAYYQKMIDANPGNPMLLSNYARFLKDVRGDFEKAEEYCGRAILAGPNDGNVLSMFADLVWQIHKDAPRAQSYFDQAVQAAPDDSYVLASYAKFLWDSEEEEEEDEEEDEEENVKEGANNRASATNLFHGIPPVPPPLAAAA
>Pyrpy_N_05g1584.1
MLLRSSSTPVIGSLLASYASESPNIISNHHSDPKPNTFHQLAPTKFSFHQPGYLNISYNSSPMSQSSLDLNRHSLTGFRRAQSDGNLEGLAYASCDTEDQFFDSKLPNMFSTRSKCTMLQTIPSPSLHKSGGYDDDEDDSDVEYEEEEEEEEFDEENVERVAAMEGESVCLEEKVKNMRLTRDVKFLDKIWNTGFEGKRELASQEMYLARGLGFGGGSGGGGGSGSRGGGDVNWDGYDGDGGDDNHGAETHHKKLVEENPGNPLFLRNYAQFLYKTKRDLHGAEECYYRAILADPNDGEVMAQYAKLIWELHHDQERALSYYERAVQAAPQDSFVYAAYAGFLWEVEDDEDEAEAENDPRAMPSYLHKGIMASASA
>Pyrpy_N_06g0338.1
TLQSRQKLQLAVMIRTGSFALQSPAVSGSPRVSLARNDSLSSVFSGERSTVGSPMISLHFDVNRRRDKMIRRSLSESDVLQSASDGFRAQRASYAGKLAGSGISTEELVPGGGDCGGNTVTVQEGEQRKIGAYYQEMLKSNPGDPLLLRNYGKFLHEVEKDAVGAEECYCRAILRSPGDGDLLSLYGKLIWETQRDEERAKSYFDQAVSASPNDCMVLGSFASFMWEAEEDEDEDDNEEINIDDGTQASSVPALVPAF
>Pyrpy_N_10g0700.1
MLLRSSSTPVIGSLLTSYVSESPNIISNHHSDPKPSTFHQHTPTKFSFHQPGSLNISHNSSPISHSSLDLDRHSLTGFRRAQSDGNLEGLAYASCDTEDQFLDSKLPNMFSARSKCMMLETIPSFSLHKSGGYEDDEDDSDVEYEEYEEEEEEEFGEEDTERVVATEGKNVGLEEKVKNVSLTQDLKFLDKIWRSGFEEKRELASQEMYLAKGLGVGGGGSGRRGGGEVKWDGYGSDGGDDNRGAEGHYKKLVEENPGSPLFLGNYAQFLYQTKRDLQGAEEYYSRAILADPNDGEVMAQYAKLIWELHHDQDRALSYYERAVQAAPQDSHVHAAYANFLWEVEEDEDEADAEYNHRAVPLYLHEGIMTSASA
>Pyrpy_N_13g2141.1
MLETAPSFSIFNEASEFRDEMIPRQDSKQEPLGRTTTVGDSIDVTWGGGFSFEKMGLIEEKEEEEGLKAIRTLRIDEEVKRPASPPLYPATGLGVGGAGSGCDAWDNDLTMENVDASDNPKEYHKRMVDEYPCHPLFLRKYGQALKAKGDFDGAEDFCFRATLANPGDGEALCQYATLVWQLHRDQDKAVSYFEHAAQASPHDSNILAAYASFLWEIEDDSEEDEACRGQIEIQDVTGDGVPDTAAAGSRSDDPEENYKMMIEENPNNALLLRNYAQFLWRATLADPGDGEIMAQYATLVWELHHDSKRALSYILAAYAHFLREHDEEDEDSVTQAHGQAPLVQGAVESVGNA
>Pyrpy_N_15g1466.1
MLLRSSSTPVPNSWLQYSKDSTFFDQQPEMVQQIQRTRSVTLSASSRSPLLLSPISDSGRRLTRAVSEDDLRDFMVARPKRKSFSIPMDGFEEREERNEIKMEMGFSASGLGRTASLGLAELERCEAGLREDRRLLSDLEGGGVGGGGGKVCGGNGGGRGESDDGDDEGNGFWESNQGCASTDLYYQKIIDANPGNPMLLGNYARFLKEVQEDFGKAEEYCGRAILECPNDGTVLSMFADLVWQIHKDAPRAQSYFDQAVQAAPDDSYVLASYAKFLWDSEEEDEEEEEEEEEEVNLKEGGNNRASPTNLFPGIPPSPPPLAAAA
>Pyrpy_N_16g1581.1
MHLRSSSTPVTETSFSCNSSSPNSHSASGFPEFNQESESLSLEGIRRVLSDGNLEGRLVYSSCDMEEFRNSAAPLKSSYTHDHNAMLETAPSLNIFNKASEFRDEMIRRQDSKQEPLERSITIGDSIDVTGLGGFSFEKKMRLIEEKGEEEVEGLNAIRTLRVDEEVRTPVSPPMYLATGLGVGGAGFGCDAWDNDLSMENVDENGNPEEYYKRMVDEYPCHPLFLRKYGQALEAKGDFDGAEEFYFRATLANPSDGEALCQYAELVWQLRHDQDKALSYFEPYASFLWEIEDDSEDDEACRDEIEVQDVAGDSVPDTAVAGSRSDDPEENYKMMIEENPDNALLLRNYAQFLWQSKGDLQGAEEHYLRAILTDLGDGEIMAQYATLVWELHHDSKKALSYFERAVQANPEDSYVLAAYAKFLWEHEEDEENSVSQAHVQVPPVQGGAVSVGNA
>Pyrpy_N_17g2038.1
MLLRSSSTPILNSWMSHCKDSSPEPEPLLSRTRSVSLSLCTFHSPTTDATKTQVSLESDMKIQQKPRNKKLNLPIPRSLREKSKTKAEKPEEPEEEIKPSSRLSFEAERLFSSSGLGEEIMDGEDCGGGKKKESVLQTLVMGGGVGNNGGKICGGGGGGKGSDGGEGSGFGFFEGNNRGSGSIDAYYQKMIEADPGNALLLGNYAKFLKEVRGDYEKAEEYCGRSILANPSDANTLSLYGDLIWNAHKDAERAENYFDQAVKTSPDDCYVLASYAHFLWDAEDDEDDEENQGIQRETDRSHTSSSNFFHGSPHHSPLTAAS
>Rosch_v2.0_Chr2g0088211
MLLRSSSSPILNSWLPHSKDSGLGSSSSPEPEMVPQIPRTCAISLRSPLSVSRKTNQHLITLTRARSDADLGGSHQRRPPFANTLNGFEEIGEEAGYGGGGVRRTMSLGLAEVEGCEMGTRENIGLLSGLVGGGDGGGKICGGNGGGSDGGGESDRGSATAETHYRNMIEADPGNPLLLSNYAKFLKEVVGNLEKAEEYCGRAILVNPNDGNVLSMYADLVWQIHKDAARAETYFDQAVKASPDDCYVQASYAHFLWDSEEDEDEEEEKEVKEEGSNRAPAHKLIHGVPPSPPPLAAAA
>Rosch_v2.0_Chr2g0135711
MLLRSSSTPILNSWLSHSKDPQLEPEPVLNLPRTKSVNLSSSLHTLTLDPTKKATQFLVESDQQTSPVKPQKKTPIPQIKRKQSKNRAKEGMEQEEELEPITISSSSSSSSTQRLFSSSGLGEKLVDDEACGAGKKECALQTLTLGGGVGNNGGKICGGGGGRKGSDGGDESGFSERNDNHEINNTDAYYQKMIQADPSNPLLLSNYAKFLKEVRGDHDKAEEYCERAILANPNDGDVLSTYAALIWNTQKDAQRAENYFDQAVKASPDDSYVLASYARFLWDAEEDEEEDEGNERLQHGTDQSHTSSSNFYHGAHQQSPITAAS
>Rosch_v2.0_Chr4g0395481
MEELKSSVTPTQSLDDQNDSMLQTAPSLSIFNSDVDEFRESNQQLLERTITIEDRIGGTRDFRFGDKSMGFIKEEGEEEEEDQVQPPSPPMYLATGLGFDTGGFGFDGGDDFPMPEIDENGNPEEYYKKMVDEYPCHPLFLRNYAQVLQSKGDLHGAEDYYFRSTQANPEDGEVLVQYAKLVWQLRHDQDRALSYFERAAQASPDDSHVLAAYASFLWEIDDDLEEDEAGQDQIQVNNGQNMNKLENKDTNEEIIRGHISTGNEIDDEENYKTRIQENPKNALLLRNYAEFLCQTKGDLHSAEEYYLRATVADPNDGEILAQYAQLVWELHHDSKKATSYFERAVEATAEDSYVLGAYAHFLWENEEDD
>Rosch_v2.0_Chr6g0286691
MLLRSSSTPVIGSLLASFSAESPLGNHFEPKPTSIHHTPTKFSFHQTGPLNISHGSSPISPSIDLSSGFLRRAQSDGNLQGLAYAASCDKHEDDPFFCDLYQPNKSRSRGIPLQTIDSFSTYNSGALGEDEEDSDREFDEEVEESERVMAIEGDSVGLEEKVRKVSLSEDMRTMQKMWGGGYEEQRELESREMHLAKGLGIGGGSGGGRGGHEANWESTGGDGDDNNQRVEEHYKKMVDEHPGNPLFLGNYANFLYQTKRDLPLAEKYYSRSILADPNDGEILAQYAKVVWELHHDEDRALSYYERAVQAAPQDSYVQAAYAGFLWETEEDEADLGQDLGAMSPYIHEGIMTSASA
>Rosch_v2.0_Chr7g0210241
MKSSALIRTGSIGLSGSPAVSGSPRVSLSRTDSLSGAEKSTVAASLRVCLHFDVNRSRDKNTIRRAVSESNILRPDSGKERYIPSGSRSRSPGSGIPEEEMGSKKVTIEREERRKMGEYYQAMLKSNPSDPLLLRNYGQFLHEVEKDMVRAEEYYCRAILASPGDGELLSLYGKLIWESQRDKDRANSYFDQAVSASPNNCMVLGSFASFMWEVEEDEEDDEEINSNSTTAQVSSAAQLVPAF
>Rubch_LG01.3327
MLLRSSSSPLLNSWLPHSKDSIGSSPEPEMLPQIPRTCSIFLSTGSRSPLSFSRNSTKNINLTLTRAVSETDLSDHHLSPKTKRKPFANALDGFEEREEEEESESSGFGGGYGGIRRTMSLGLAEVEGCESGTRENIGLLSVLVGGGAGGGAGKICGGNGGSDGGDSNRGSGSTDMHYQKMIQADPGNPLLLSNYTRFLKEVVGNLEKAEEYCGRAILANPNDGNVLSMYGDLIWELHKDAVRAETYFDQAVKASPDDCYVQASYARFLWDSEEDEEEEEEVKEGTNRAPAPKLIHGVPSSLPPLAAAA
>Rubch_LG02.1868
MLLRSSSTPVIGSLLSSFSAESPNNHFEPKSTSIHQTPTKFSFHQTGPLNISHNSSPISPSIDVDRYSSTGFIRRAQSDGNLEGLAYAASCDQQEDGPFFCDSYQPNKASGRFRGMTLQTIPSFSLYKSGALGEDEDEDEDENDEEVEENERIVAMGGNNVGLEEKVKNMSLSEDRKTMGKMWSGGFEEPREPVGQEMHLAWGLGIGGGGGGGRGGREANWEGTGGDGGDNNHGVEEQYKTMVEEHPGNPLFLGNYARFLYQTKRDLPLAEEYYSRSILADPNDGEILAQYAKVVWELHHDQDRALSYYERAVQAAPQASHVHAAYASFLWETEDDEDENEADVGKDLGAMPPYIHGGIMTSASA
>Rubch_LG04.3843
MEALRSSVTPTQSSHDQNDSMLQTAPSLSIFNSFVDEFRDSNQQVLERTITTKESIKGTVSGDFSFGDKSMGFIKEEGEEEEDQVQPPSPPMYLATGLGVDTGGFGFHGGDDFPMPEIDENGNAEEHYKKMVDEYPCHPLFLRNYAQALQSKGDLHGAEEYYFRSTQANPEDGEVLVQYAKLVWQLHLDQDRALNYFERAARASPENSHVLAAYASFLWEINDDLEEDEAGQDQIQVNKGENMNELENKDTNEEIKKGHIATGNVIDDVDVEENYKRMIEENPKNALLLRNYAEFLCQAKGDLQGAEEYYMRATAADPGDGEFWVQYAQLVWELHHDSKKASSYFERAVEATPEDSYVLGAYAHFLWENEEDD
>Rubch_LG05.1997
MKSSVLIRTGSIGPVHSPAVSGSPRLSLSRNDSLSGVFSGERITVASPRICLHFDVNRRRDKDTMRRSLSESNILRSDSGKSRSFPSGSGVPVEERGCPGGDYGIENTHVTIEREERRKMGAYYQEMLKSNPSDPLLLRNYGQFLHEVEKDTVRAEEYYCRAILASPGDGELLSLYGKLIWESQRDKDRAKSYFNQAVSASPDNCMVLGSFASFMWEAEVDDEEDDRRIQQQRYNCPSLISSSACSSILAGT
>Rubch_LG06.2289
MLLRSSSTPILNSWLSHSKDHQPEPEPLLHLPRTRSVNLSSLHTPVVDPTKKTTQFLVESDHQNPPIKLNKKTPIPQIMRNQSKNRAKEGKEQEEEQKPIPMSSSSSSSTQRLFSSSGLGEKLMDDEAFGVGKKESVLQTLTGSGGVGSNGGKICGGGGGSKGSNGGDQSGFFENNNNNHGINNTDAYYQKMIQADPCNPLLLSNYAKFLKEVRGDYDKAEEYCGRAILANPNDAHVLSTYADLIWKTEKDAQRAENYYDQAVKASPDDSYVLASYARFLWDAEEDEEEDEGNERVQHGTDHSQTSSSNFFHGARHHSPLTAAS
>Rubch_LG06.2307
MSSSSSSSTQRLFSSSGLGEKLMDDEAFGVGKKESVLQTLTGSGGVGSNGGKICGGGGGSKGSNGGDQSGFFENNNNNHGINNTDAYYQKMIQADPCNPLLLSNYAKFLKEVRGDYDKAEEYCGRAILANPNDAHVLSTYADLIWKTEKDAQRAENYYDQAVKASPDDSYVLASYARFLWDAEEDEEEDEGNERVQHGTDHSQTSSSNFFHGARHHSPLTAAS
>Ruboc_01_G10351
MLLRSSSSPLLNSWLPHSKDSIGSYPEPEMLPQIPRTCSISLSTGSRSPLSFSRNSTKNINLTLTRAVSETDLSDHHLSQKTKRKPFANALDGFEERQEEEERESSGGYGGIRRTMSLGCEAGTRENIGLLGVLVGGGPGGGGGKICGGNGGSDGGDSNRGSASTEMHYQKMIQADPGNPLLLSNYTRFLKEVVGNLEKAEEYCGRAILANPNDGNVLSMYGDLIWELHKDAVRAETYFDQAVKASPDDCYVQASYARFLWDSEEDEDEEEEKEVKEGTNRAPAPKLVHGVPPSPPPLAAAA
>Ruboc_02_G05379
MLLRSSSTPVIGSLLSSFSAESPNNHFEPKPTSIHHTPTKFSFHQTGPLNISHNSSPISPSIDFDRYSSAIRRAQSDGNLEGLAYAASCDQHEDDLFFCDSYQPNKASGRFRGTTLKTIPSFSLYKSGALGEVEDEEDSDMENDEKEEEEVEENERIMAMGGDNVGLEEKVKSMSLSEDRRTMGKMWSGGFEEPRELVSQEMHLALGLGIGGGGGDGRGGREANWEGTGGDGGDNNHGVEEQYKKMVEEHPGNPLFLGNYARFLYQTKRDLPLAEEYYSRSILADPNDGEILAQYAKVVWELHHDQDRALSYYERAVQAAPQDSHVHAAHASFLWETEEEYEDENEADVGKDLGAMPPYLHGGIMTSASA
>Ruboc_04_G16696
MEALRSSVTPTQSSHDQNDSMLQTAPSLSIFNSCVDEFRDSNQQVLERTIKTEESIRGTVSGDFCFGDKRMGFIKEEGEEEEDQVQPPSPPMYLATGLGVDTSGFGFYGGDDFPMPEIDENGNAEEHYKKMVDEYPCHPMFLRNYAQVLQSKGDLHGAEEYYFRSTQANPEDGEVLVQYAKLVWQLHLDQDRALSYFERAARASPENSHVLAAYASFLWEIHDDLEEDEAGQDQIQVNKGENMNVLEDKDSNEEIKKGHIATRNAMDDVDVEENYKTMIEENPKNALLLRNYAEFLCQAKGDLQGAEKYYLRATTADPGDGEILAQYAQLVWELHHDSKKASSYFERAVEATPEDSYVLGAYAHFLWENEEDD
>Ruboc_05_G07327
MKSSSVLIRTGSIGPVHSPAVSGSPRVRLSRNNSLSGVFSGERSSVSSPRICLHFDLNRFREKNTMRRSLSDSNILRSDSGRSRSFPSSEAGRSPGSGVPVEERGCPGGDCGIESSHVTIEREERRKMGAYYQEMLKSNPGDPLLLRNYGQFLHEVEKDTVRAEEYYCRAILASPGDGELLSLYGKLIWESQRDKDRAESYFNQAVSASPDNSMVLGSFASFMWEVEDDEEEDDEEFNSNSTTAQVSSAAPLVTAF
>Ruboc_06_G25194
MLLRSSSTPILNSWLSHSKDPQPEPEPLLHLPRTRSVNLSSLHTPVVDPTKKTTQFLVESDLQNPPIKPNKKNPIPQIKRKQSKNRAKEGKEQEEELKPIPMSSSPFSTQRLFSSSGLGEKLMDDEACGVGKKESVLQTLTGSGGVGSNGGKICGGGGGSKGSDGGDQSGFFENNNNNNNHGLNNTDAYYQKMIQADPSNALLLSNYAKFLKEVRGDYDKAEEYCGRAILANPNDAHVLSTYADLIWKTEKDAQRAENYYDQAVKASPDDSYVLASYARFLWDAEEDEEEDEDEDEGNERVQHGTDHSQTSSSNFFHGARHRSPLTAAS
