# Supplementary material for: Transcriptomics of long‐term, low oxygen storage coupled with ethylene signaling interference suggests neofunctionalization of hypoxia response pathways in apple ( Malus domestica )
Source: Plant Direct. 2024 Dec 20;8(12):e70025. doi: 10.1002/pld3.70025 (PMC11660084; doi:10.1002/pld3.70025)
Supplement: Supplementary file 3 — Data S3: Sequence alignments of MD16G1162800 and MD16G1162900 with all other Malus and Pyrus homologs. [file PLD3-8-e70025-s011.alignment]

CDS alignment:
>Maldo_HF_26558
ATGTGTGGTGGTGCTTCCGACTTCATCGCCGCCAAGCGTGGCCGGAAGCTGACGGAGAAGGACCTCTGGTCGGAGCTTGACACCATCTCTGACCTCCTCGGCATAGACCACTCCAACAGCAAGCCCAAA--AAGCCCAAGAAGGCCACCGGG------GCAGCTGCCGCTGCTGCTGCAGAAGGCAA-GAGAGTGAGGAAAAATGTGTACAGAGGAATAAGGCAGAGGCCGTGGGGCAAATGGGCGGCTGAGATTCGCGACCCCCGCAAAGGCGTCCGAGTCTGGCTCGGCACCTACAACACCGCCGAGGAAGCCGCCCGCGCCTACGACGAAGCTGCCGTGCGCATCCGCGGCGACAAGGCCAAGCTCAACTTTTCACAACCACCACCCTCTTCACTGGCTCCGGCTACGCCGCCGCCGACAAAGAAGCGGTGCATTGTTGCTGAATCAACTCGGGTGGAGTCGCCGAGTTTCCACACCGGTTCTTACTATCAGGCGGATGGTGACGGAGGGTATGAGCTGAAGGAGCAAATATCGAGCTTGGAGTCGTTCTTGGGGGAGGTGGTGGCGGAGAGTCAGGTGGTGAGTGGAAGCTCGGACTCGTTGGACCCGTGGATGCTGGATAACCTGGTGACGCACGGGCAGTTTCTGTAT
>Maldo_GDDH_16G1162800
ATGTGTGGTGGTGCTTCCGACTTCATCGCCGCCAAGCGTGGCCGGAAGCTGACGGAGAAGGACCTCTGGTCGGAGCTTGACACCATCTCTGACCTCCTCGGCATAGACCACTCCAACAGCAAGCCCAAA--AAGCCCAAGAAGGCCACCGGG------GCAGCTGCCGCTGCTGCTGCAGAAGGCAA-GAGAGTGAGGAAAAATGTGTACAGAGGAATAAGGCAGAGGCCGTGGGGCAAATGGGCGGCTGAGATTCGCGACCCCCGCAAAGGCGTCCGAGTCTGGCTCGGCACCTACAACACCGCCGAGGAAGCCGCCCGCGCCTACGACGAAGCTGCCGTGCGCATCCGCGGCGACAAGGCCAAGCTCAACTTTTCACAACCACCACCCTCTTCACTGGCTCCGGCTACGCCGCCGCCGACAAAGAAGCGGTGCATTGTTGCTGAATCAACTCGGGTGGAGTCGCCGAGTTTCCACACCGGTTCTTACTATCAGGCGGATGGTGACGGAGGGTATGAGCTGAAGGAGCAAATATCGAGCTTGGAGTCGTTCTTGGGGGAGGTGGTGGCGGAGAGTCAGGTGGTGAGTGGAAGCTCGGACTCGTTGGACCCGTGGATGCTGGATAACCTGGTGACGCACGGGCAGTTTCTGTAT
>Maldo_Gala_16g014540
ATGTGTGGTGGTGCTTCCGACTTCATCGCCGCCAAGCGTGGCCGGAAGCTGACGGAGAAGGACCTCTGGTCGGAGCTTGACACCATCTCTGACCTCCTCGGCATAGACCACTCCAACAGCAAGCCCAAA--AAGCCCAAGAAGGCCACCGGG------GCAGCTGCCGCTGCTGCTGCAGAAGGCAA-GAGAGTGAGGAAAAATGTGTACAGAGGAATAAGGCAGAGGCCGTGGGGCAAATGGGCGGCTGAGATTCGCGACCCCCGCAAAGGCGTCCGAGTCTGGCTCGGCACCTACAACACCGCCGAGGAAGCCGCCCGCGCCTACGACGAAGCTGCCGTGCGCATCCGCGGCGACAAGGCCAAGCTCAACTTTTCACAACCACCACCCTCTTCACTGGCTCCGGCTACGCCGCCGCCGACAAAGAAGCGGTGCATTGTTGCTGAATCAACTCGGGTGGAGTCGCCGAGTTTCCACACCGGTTCTTACTATCAGGCGGATGGTGACGGAGGGTATGAGCTGAAGGAGCAAATATCGAGCTTGGAGTCGTTCTTGGGGGAGGTGGTGGCGGAGAGTCAGGTGGTGAGTGGAAGCTCGGACTCGTTGGACCCGTGGATGCTGGATAACCTGGTGACGCACGGGCAGTTTCTGTAT
>Maldo_GDDH_16G1162900
ATGTGTGGTGGTGCTTCCGACTTCATCGCCGCCAAGCGTGGCCGGAAGCTGACGGAGAAGGACCTCTGGTCGGAGCTTGACACCATCTCTGACCTCCTCGGCATAGACCACTCCAACAGCAAGCCCAAACGAAGCCCAAGAAGGCCACCGGG------GCAGCTGCCGCTGCTGCTGCAGAAGGCAAAGAGAGTGAGGAAAAATGTGTACAGAGGAATAAGGCAGAGGCCGTGGGGCAAATGGGCGGCTGAGATTCGCGACCCCCGCAAAGGCGTCCGAGTCTGGCTCGGCACCTACAACACCGCCGAGGAAGCCGCCCGCGCCTACGACGAAGCTGCCGTGCGCATCCGCGGCGACAAGGCCAAGCTCAACTTTTCACAACCACCACCCTCTTCACTGGCTCCGGCTACGCCGCCGCCGACAAAGAAGCGGTGCATTGTTGCTGAATCAACTCGGGTGGAGTCGCCGAGTTTCCACACCGGTTCTTACTATCAGGCGGATGGTGACGGAGGGTATGAGCTGAAGGAGCAAATATCGAGCTTGGAGTCGTTCTTGGGGGAGGTGGTGGCGGAGAGTCAGGTGGTGAGTGGAAGCTCGGACTCGTTGGACCCGTGGATGCTGGATAACCTGGTGACGCACGGGCAGTTTCTGTAT
>Malsy_16g012870
ATGTGTGGTGGTGCTTCCGACTTCATCGCCGCCAAGCGTGGCCGGAAGCTGACGGAGAAGGACCTCTGGTCGGAGCTTGACACCATCTCTGACCTCCTCGGCATAGACCACTCCAACAGCAAGCCCAAA--AAGCCCAAGAAGGCCACCGGG------GCAGCTGCCGCTGCTGCTGCAGAAGGCAA-GAGAGTGAGGAAAAATGTGTACAGAGGAATAAGGCAGAGGCCGTGGGGCAAATGGGCGGCTGAGATTCGCGACCCCCGCAAAGGCGTCCGAGTCTGGCTCGGCACCTACAACACCGCCGAGGAAGCCGCCCGCGCCTACGACGAAGCTGCCGTGCGCATCCGCGGCGACAAGGCCAAGCTCAACTTTTCACAACCACCACCCTCTTCACTGGCTCCGGCTACGCCGCCGCCGACAAAGAAGCGGTGCATTGTTGCTGAATCAACTCGGGTGGAGTCGCCGAGTTTCCACACCGGTTCTTACTATCAGGCAGATGGTGACGGAGGGTATGAGCTGAAGGAGCAAATATCGAGCTTGGAGTCGTTCTTGGGGGAGGTGGTGGCGGAGAGTCAGGTGGTGAGTGGAAGCTCGGACTCGTTGGACCCGTGGATGCTGGATAACCTGGTGACGCACGGGCAGTTTCTGTAT
>Maldo_HC_hap2_g20907.t1
ATGTGTGGTGGTGCTTCCGACTTCATCGCCGCCAAGCGTGGCCGGAAGCTGACGGAGAAGGACCTCTGGTCGGAGCTTGACACCATCTCTGACCTCCTCGGCATAGACCACTCCAACAGCAAGCCCAAA--AAGCCCAAGAAGGCCACCGGG------GCAGCTGCCGCTGCTGCTGCAGAAGGCAA-GAGAGTGAGGAAAAATGTGTACAGAGGAATAAGGCAGAGGCCGTGGGGCAAATGGGCGGCTGAGATTCGCGACCCCCGCAAAGGCGTCCGAGTCTGGCTCGGCACCTACAACACCGCCGAGGAAGCCGCCCGCGCCTACGACGAAGCTGCCGTGCGCATCCGCGGCGACAAGGCCAAGCTCAACTTTTCACAACCACCACCCTCTTCACTGGCTCCGGCTACGCCGCCGCCGACAAAGAAGCGGTGCATTGTTGCTGAATCAACTCGGGTGGAGTCGCCGAGTTTCCACACCGGTTCTTACTATCAGGCGGATGGTGACGGAGGGTATGAGCTGAAGGAGCAAATATCGAGCTTGGAGTCGTTCTTGGGGGAGGTGGTGGCGGAGAGTCAGGTGGTGAGTGGAAGCTCGGACTCGTTGGACCCGTGGATGTTGGATGACCTGGTGACGCACGGGCAGTTTCTGTAT
>Malsi_16g014890
ATGTGTGGTGGTGCTTCCGACTTCATCGCCGCCAAGCGTGGCCGGAAGCTGACGGAGAAGGACCTCTGGTCGGAGCTTGACACCATCTCTGACCTCCTCGGCATAGACCACTCCAACAGCAAGCCCAAA--AAGCCCAAGAAGGCCACCGGG------GCAGCTGCCGCTGCTGCTGCAGAAGGCAA-GAGAGTGAGGAAAAATGTGTACAGAGGAATAAGGCAGAGGCCGTGGGGCAAATGGGCGGCTGAGATTCGCGACCCCCGCAAAGGCGTCCGAGTCTGGCTCGGCACCTACAACACCGCCGAGGAAGCCGCCCGCGCCTACGACGAAGCTGCCGTGCGCATCCGCGGCGACAAGGCCAAGCTCAACTTTTCACAACCACCACCCTCTTCACTGGCTCCGGCTACGCCGCCGCCGACAAAGAAGCGGTGCATTGTTGCTGAATCAACTCGGGTGGAGTCGCCGAGTTTCCACACCGGTTCTTACTATCAGGCGGATGGTGACGGAGGGTATGAGCTGAAGGAGCAAATATCGAGCTTGGAGTCGTTCTTGGGGGAGGTGGTGGCGGAGAGTCAGGTGGTGAGTGGAAGCTCGGACTCGTTGGACCCGTGGATGCTGGATGACCTGGTGACGCACGGGCAGTTTCTGTAT
>Malba_038455
ATGTGTGGTGGTGCTTCCGACTTCATCGCCGCCAAGCGTGGCCGGAACCTGACGGCGAAGGACTTCTGGTCGGAGCTTGACACCATCTCTGACCTCTTCGGCATAGACCAATCCAACAGCAAGCCCAAA--AAGCCCAAGAAG---------------------------GCTGCTGCAGAAGGCAA-GAGAGTGAGGAAAAATGTGTACAGAGGAATAAGGCAGAGGCCGTGGGGCAAATGGGCGGCTGAGATTCGCGACCCCCGTAAAGGCGTCCGAGTCTGGCTCGGCACCTACAACACCGCCGAGGAAGCCGCCCGCGCCTACGACGAAGCTGCTGTGCGCATCCGCGGCGACAAGGCCAAGCTCAACTTTTCACAAGCACCACCCTCTTCACTGGCTCCGGCTACGCCGCCGCCGACAAAGAAGCGGTGCATTGTTGCTGAATCAACTCGGGTGGAGTCGCCGAGTTTCCACACCGGTTCTTACTATCAGGCGGATGGTGACGGAGGGTATGAGCTGAAGGAGCAAATATCGAGCTTGGAGTCGTTCTTGGGGGAGGTGGTAGCGGAGAGTCAGGTGGTGAGTGGAAGCTCGGACTCGTTGGACTCGTGGATGCTGGATGACCTGGTGACGCACGGGCAGTTTCTGTAT
>Pyrbe_025947
ATGTGTGGTGGTGCTTCCGACTTCATCGCCTCCAAGCGTGGCCGGAAGCTGACGGCGGAGGACCTCTGGTCGGAGCTTGACACCATCTCTGACCTCCTCGGCATAGACCACTCCAACAGCAAGCCCAAA--AAGCCCAAGAAGGCGACCGAG------GCAGCTGCCGCTGCTGCTGCAGAAGGCAA-GAGAGTGAGGAAAAATGTGTACAGAGGAATAAGGCAGAGGCCGTGGGGCAAATGGGCGGCTGAGATTCGCGACCCCCGCAAAGGTGTCCGAGTCTGGCTCGGCACCTACAACACCGCCGAGGAAGCCGCCCGCGCCTACGACGAAGCCGCCGTGCGCATCCGCGGGGACAAGGCCAAGCTCAACTTTGCACAACCACCACGCTCTTCACTGGCTCCGGCTACGCCGCCGCCGACAAAGAAGCGGTGCATTGTGGCTGAATCAACTCGGGTGAAGTCTCCGAGTTTCCAGACCGGTTCTTACTATCAGGCGGGTGGTGACGGAGGGTATGAGCTGAAGGAGCAAATATCGAGCTTGGAGTCGTTCTTGGGGGAGGTGGTGGTGGAGAGTCCGGTGGCGAGTGGAAGCTCGGACTCGTTGGACCTGTGGATGCTGGATGACCTGCTGACACACGGGCAGTCTCTGTAT
>Pyrpy_N_16g1077.1
ATGTGTGGTGGTGCTTCCGACTTCATCGCCTCCAAGCGTGGCCGGAAGCTGACGGCGGAGGACCTCTGGTCGGAGCTTGACACCATCTCTGACCTCCTCGGCATAGACCACTCCAACAGCAAGCCCAAA--AAGCCCAAGAAGGCGACCGAGGCAGCTGCCGCTGCCGCTGCTGCTGCAGAAGGCAA-GAGAGTGAGGAAAAATGTGTACAGAGGAATAAGGCAGAGGCCGTGGGGCAAATGGGCGGCTGAGATTCGCGACCCCCGCAAAGGCGTCCGAGTCTGGCTCGGCACCTACAACACCGCCGAGGAAGCCGCCCGCGCCTACGACGAAGCCGCCGTGCGCATCCGCGGGGACAAGGCCAAGCTCAACTTTGCACAACCACCACGCTCTTCACTGGCTCCGGCTACGCCGCCGCCGACAAAGAAGCGGTGCATTGTGGCTGAATCAACTCGGGTGAAGTCTCCGAGTTTCCAGACCGGTTCTTACTATCAGGCGGGTGGTGACGGAGTGTATGAGCTGAAGGAGCAAATATTGAGCTTGGAGTCGTTCTTGGGCGAGGTGGTGGCGGAGAGTCCGGTGGCGAGTGGAAGCTCGGACTCGTTGGACCTGTGGATGCTGGATGACCTGCTGACACACGGGCAGTCTCTGTAT
>Pyrco_DAP_Chr16v0.1_41658.1
ATGTGTGGTGGTGCTTCTGACTTCATCGCCTCCAAGCGTGGCCGGAAGCTGACGGCGGAGGACCTCTGGTCGGAGCTTGACACCATCTCTGACCTCCTCGGCATAGACCACTCCAACAGCAAGCCCAAA--AAGCCCGAGAAGGCGACCGAG------GCAGCTGCCGCTGCTGCTGCAAAAGGCAA-GAGAGTGAGGAAAAATGTGTACAGAGGAATAAGGCAGAGGCCGTGGGGCAAATGGGCGGCTGAGATTCGCGACCCCCGCAAAGGCGTCCGAGTCTGGCTCGGCACCTACAACACCGCCGAGGAAGCCGCCCGCGCCTACGACGAAGCCGCCGTGCGCATCCGCGGGGACAAGGCCAAGCTCAACTTTGCACAACCACCACCCTCTTCACTGGCTCCGGCTACGCCGCCGCCGACAAAGAAGCGGTGCATTGTGGCTGAATCGACTCGGGTGAAGTCTCCGAGTTTCCAGACCGGTTCTTACTATCAGGCGGGTGGTGACGGAGTGTTTGAGCTGAAGGAGCAAATATCGAGCTTGGAGTCGTTCTTGGGGGAGGTGGTGGCGGAGAGTCAGGTGGCGAGTGGAAGCTCGGACTCGTTGGACCTGTGGATGCTGGATGACCTGCTGACACACGGGCAGTCTCTGTAT
>Pyrco_BP1_028024.1
ATGTGTGGTGGTGCTTCCGACTTCATCGCCTCCAAGCGTGGCCGGAAGCTGACGGCGGAGGACCTCTGGTCGGAGCTTGACACCATCTCTGACCTCCTCGGCATAGACCACTCCAACAGCAAGCCCAAA--AAGCCCAAGAAGGCGACCGAG------GCAGCTGCCGCTGCTGCTGCAGAAGGCAA-GAGAGTGAGGAAAAATGTGTACAGAGGAATAAGGCAGAGGCCGTGGGGCAAATGGGCGGCTGAGATTCGCGACCCCCGCAAAGGCGTCCGAGTCTGGCTCGGCACCTACAACACCGCCGAGGAAGCCGCCCGCGCCTACGACGAAGCCGCCGTGCGCATCCGCGGGGACAAGGCCAAGCTCAACTTTGCACAACCACCACCCTCTTCACTGGCTCCGGCTACGCCGCCGCCAACAAAGAAGCGGTGCATTGTGGCTGAATCAACTCGGGTGAAGTCTCCGAGTTTCCAGACCGGTTCTTACTATCAGGCGGGTGGTGACGGAGGGTATGAGCTGAAGGAGCAAATATCGAGCTTGGAGTCGTTCTTGGGGGAGGTGGTGGCGGAGAGTCAGGTGGCGAGTGGAAGCTCGGACTCGTTGGACCTGTGGATGCTGGATGACCTGCTGACACACGGGCAGTCTCTGTAT
>Pyrco_BP_DH_16g13800
ATGTGTGGTGGTGCTTCCGACTTCATCGCCTCCAAGCGTGGCCGGAAGCTGACGGCGGAGGACCTCTGGTCGGAGCTTGACACCATCTCTGACCTCCTCGGCATAGACCACTCCAACAGCAAGCCCAAA--AAGCCCAAGAAGGCGACCGAG------GCAGCTGCCGCTGCTGCTGCCGAAGGCAA-GAGAGTGAGGAAAAATGTGTACAGAGGAATAAGGCAGAGGCCGTGGGGCAAATGGGCGGCTGAGATTCGCGACCCCCGCAAAGGCGTCCGAGTCTGGCTCGGCACCTACAACACCGCCGAGGAAGCCGCCCGCGCCTACGACGAAGCCGCCGTGCGCATCCGCGGGGACAAGGCCAAGCTCAACTTTGCACAACCACCACCCTCTTCACTGGCTCCGGCTACGCCGCCGCCAACAAAGAAGCGGTGCATTGTGGCTGAATCAACTCGGGTGAAGTCTCCGAGTTTCCAGACCGGTTCTTACTATCAGGCGGGTGGTGACGGAGGGTATGAGCTGAAGGAGCAAATATCGAGCTTGGAGTCGTTCTTGGGGGAGGTGGTGGCGGAGAGTCAGGTGGCGAGTGGAAGCTCGGACTCGTTGGACCTGTGGATGCTGGATGACCTGCTGACACACGGGCAGTCTCTGTAT

Protein alignment:
>Maldo_HF_26558
MCGGASDFIAAKRGRKLTEKDLWSELDTISDLLGIDHSNSKPK-KPKKATG--AAAAAAAEGKRVRKNVYRGIRQRPWGKWAAEIRDPRKGVRVWLGTYNTAEEAARAYDEAAVRIRGDKAKLNFSQPPPSSLAPATPPPTKKRCIVAESTRVESPSFHTGSYYQADGDGGYELKEQISSLESFLGEVVAESQVVSGSSDSLDPWMLDNLVTHGQFLY
>Maldo_GDDH_16G1162800
MCGGASDFIAAKRGRKLTEKDLWSELDTISDLLGIDHSNSKPK-KPKKATG--AAAAAAAEGKRVRKNVYRGIRQRPWGKWAAEIRDPRKGVRVWLGTYNTAEEAARAYDEAAVRIRGDKAKLNFSQPPPSSLAPATPPPTKKRCIVAESTRVESPSFHTGSYYQADGDGGYELKEQISSLESFLGEVVAESQVVSGSSDSLDPWMLDNLVTHGQFLY
>Maldo_Gala_16g014540
MCGGASDFIAAKRGRKLTEKDLWSELDTISDLLGIDHSNSKPK-KPKKATG--AAAAAAAEGKRVRKNVYRGIRQRPWGKWAAEIRDPRKGVRVWLGTYNTAEEAARAYDEAAVRIRGDKAKLNFSQPPPSSLAPATPPPTKKRCIVAESTRVESPSFHTGSYYQADGDGGYELKEQISSLESFLGEVVAESQVVSGSSDSLDPWMLDNLVTHGQFLY
>Maldo_GDDH_16G1162900
MCGGASDFIAAKRGRKLTEKDLWSELDTISDLLGIDHSNSKPKRSPRRPPG--QLPLLLQKAKRVRKNVYRGIRQRPWGKWAAEIRDPRKGVRVWLGTYNTAEEAARAYDEAAVRIRGDKAKLNFSQPPPSSLAPATPPPTKKRCIVAESTRVESPSFHTGSYYQADGDGGYELKEQISSLESFLGEVVAESQVVSGSSDSLDPWMLDNLVTHGQFLY
>Malsy_16g012870
MCGGASDFIAAKRGRKLTEKDLWSELDTISDLLGIDHSNSKPK-KPKKATG--AAAAAAAEGKRVRKNVYRGIRQRPWGKWAAEIRDPRKGVRVWLGTYNTAEEAARAYDEAAVRIRGDKAKLNFSQPPPSSLAPATPPPTKKRCIVAESTRVESPSFHTGSYYQADGDGGYELKEQISSLESFLGEVVAESQVVSGSSDSLDPWMLDNLVTHGQFLY
>Maldo_HC_hap2_g20907.t1
MCGGASDFIAAKRGRKLTEKDLWSELDTISDLLGIDHSNSKPK-KPKKATG--AAAAAAAEGKRVRKNVYRGIRQRPWGKWAAEIRDPRKGVRVWLGTYNTAEEAARAYDEAAVRIRGDKAKLNFSQPPPSSLAPATPPPTKKRCIVAESTRVESPSFHTGSYYQADGDGGYELKEQISSLESFLGEVVAESQVVSGSSDSLDPWMLDDLVTHGQFLY
>Malsi_16g014890
MCGGASDFIAAKRGRKLTEKDLWSELDTISDLLGIDHSNSKPK-KPKKATG--AAAAAAAEGKRVRKNVYRGIRQRPWGKWAAEIRDPRKGVRVWLGTYNTAEEAARAYDEAAVRIRGDKAKLNFSQPPPSSLAPATPPPTKKRCIVAESTRVESPSFHTGSYYQADGDGGYELKEQISSLESFLGEVVAESQVVSGSSDSLDPWMLDDLVTHGQFLY
>Malba_038455
MCGGASDFIAAKRGRNLTAKDFWSELDTISDLFGIDQSNSKPK-KPKK---------AAAEGKRVRKNVYRGIRQRPWGKWAAEIRDPRKGVRVWLGTYNTAEEAARAYDEAAVRIRGDKAKLNFSQAPPSSLAPATPPPTKKRCIVAESTRVESPSFHTGSYYQADGDGGYELKEQISSLESFLGEVVAESQVVSGSSDSLDSWMLDDLVTHGQFLY
>Pyrbe_025947
MCGGASDFIASKRGRKLTAEDLWSELDTISDLLGIDHSNSKPK-KPKKATE--AAAAAAAEGKRVRKNVYRGIRQRPWGKWAAEIRDPRKGVRVWLGTYNTAEEAARAYDEAAVRIRGDKAKLNFAQPPRSSLAPATPPPTKKRCIVAESTRVKSPSFQTGSYYQAGGDGGYELKEQISSLESFLGEVVVESPVASGSSDSLDLWMLDDLLTHGQSLY
>Pyrpy_N_16g1077.1
MCGGASDFIASKRGRKLTAEDLWSELDTISDLLGIDHSNSKPK-KPKKATEAAAAAAAAAEGKRVRKNVYRGIRQRPWGKWAAEIRDPRKGVRVWLGTYNTAEEAARAYDEAAVRIRGDKAKLNFAQPPRSSLAPATPPPTKKRCIVAESTRVKSPSFQTGSYYQAGGDGVYELKEQILSLESFLGEVVAESPVASGSSDSLDLWMLDDLLTHGQSLY
>Pyrco_DAP_Chr16v0.1_41658.1
MCGGASDFIASKRGRKLTAEDLWSELDTISDLLGIDHSNSKPK-KPEKATE--AAAAAAAKGKRVRKNVYRGIRQRPWGKWAAEIRDPRKGVRVWLGTYNTAEEAARAYDEAAVRIRGDKAKLNFAQPPPSSLAPATPPPTKKRCIVAESTRVKSPSFQTGSYYQAGGDGVFELKEQISSLESFLGEVVAESQVASGSSDSLDLWMLDDLLTHGQSLY
>Pyrco_BP1_028024.1
MCGGASDFIASKRGRKLTAEDLWSELDTISDLLGIDHSNSKPK-KPKKATE--AAAAAAAEGKRVRKNVYRGIRQRPWGKWAAEIRDPRKGVRVWLGTYNTAEEAARAYDEAAVRIRGDKAKLNFAQPPPSSLAPATPPPTKKRCIVAESTRVKSPSFQTGSYYQAGGDGGYELKEQISSLESFLGEVVAESQVASGSSDSLDLWMLDDLLTHGQSLY
>Pyrco_BP_DH_16g13800
MCGGASDFIASKRGRKLTAEDLWSELDTISDLLGIDHSNSKPK-KPKKATE--AAAAAAAEGKRVRKNVYRGIRQRPWGKWAAEIRDPRKGVRVWLGTYNTAEEAARAYDEAAVRIRGDKAKLNFAQPPPSSLAPATPPPTKKRCIVAESTRVKSPSFQTGSYYQAGGDGGYELKEQISSLESFLGEVVAESQVASGSSDSLDLWMLDDLLTHGQSLY
