# Supplementary material for: Transcriptomics of long‐term, low oxygen storage coupled with ethylene signaling interference suggests neofunctionalization of hypoxia response pathways in apple ( Malus domestica )
Source: Plant Direct. 2024 Dec 20;8(12):e70025. doi: 10.1002/pld3.70025 (PMC11660084; doi:10.1002/pld3.70025)
Supplement: Supplementary file 5 — Data S5: Putative apple GDDH13 PCO and ERFV VII coding sequences. [file PLD3-8-e70025-s014.fna]

>MD06G1208200 - A-type PCO
GTTTTTAAAAAAACGGACCCAATTTTACTGCGTTTCGAAGCCACACAAGCATGGCGAGGA
AGAGCTCGAAAGTTCAGGCTCTCTACGAGCTCTGCCAAACGGTATTCACGCCGTCAGGGT
CTCCTCCCCCTTCTTCTCCGGCTATCAATAAGCTCCGTTCTGTCCTCGATGCGATGTCTC
CTACTGATGTTGGGCTTAAAGAGGAAAATCAGGATGATGATCGAGGGCTTGGTTTTGTTG
GACTTGACCAACTAAAAAAAGTTTCTCGGTGTGCTCAACCAATAACGTACTTGGATATGT
ATGAAGGTGATAGTTTTACGATGTGTATATTCTGTTTTCCTACTTCCTCAGTCATTCCGC
TTCATGACCATCCTGGGATGACTGTTTTTAGCAAAGTTCTTTATGGCTCTTTGCACGTGA
GATCTTATGATTGGGTTGAGCCTGCCCAGGAGATAAAGGGACCAAATTACTTTCCAGTAA
GATTGGCGAAGCTGGCAGTTGACAAGGTTTTAACACCACCATGTGGGACATCAGTTTTGT
ATCCAAGGAGTGGGGGCAATCTGCATAATTTCACGGCAGTCACTCCTTGTGCTGTTCTTG
ACATTCTCACTCCTCCTTACAGAGAAGATGCAGGCAGAAAATGTACCTACTACCGTGATT
ACCCTTATACTGCCTTAGCTACAGAAAACGGAATTAAATTAAAGGATGGTAGAGAAGAGG
AGTATGCATGGCTTGCTGAGACAGAACCACATAATCTTTATATGCGCTCGGGAAATTACA
CAGGCCCGTCTATTCAGGTTTAACTCTTACCAGTATCGTTAGTGATGATCACTAAATGAG
CCCATGCTTCTTATTGTGTTTGGTTTGGCTTTGAAACCCTAGAAAAGGCATTCCATTGCG
GTTGGCCACAGAAGGCTAACAACGAGGTACCTAAGGCACCAAGAAGCGAATTGAGAAAAG
AGCGTGTTGTTAGACGATGATGTCAAGTTTATTGAGTCAAGTCATCCCGTAGTCCCCCTC
CTTGCTTGCTTGTGTTAGCCTTCTTCATTAACTAACTCGGCAAAGTTGTGATTGTGATGA
TTGCAATTTGCTACCGCAGTTATTATGAATGCATCAAAGGATCTTGATTAATATTAGTGA
TTAGTGAAGCTCTCTTTGAGTT
>MD14G1218600 - A-type PCO
TTATTTTATATGTTTGATTGTGTAAATTCTTGATAAATTAAGTTCAAGATTCCTCAATTG
TAAAGAAAAAGAATTGAATCTCATCCGGATTTCTCCTTTCTATCCTTGCCGCACATATCC
TTAATTTGGACCCAACAATTATTCTGTAATTTGTGGTGGCCACCAGAATGCTTCCAAAAT
TTCAGAAAGCAACAGATAAGTTGCGGACGTTTCGAAGCCATACAAGCATGGCGAGGAAGA
ACTCCAAAGTCCAGGCTCTCTATGAGCTCTGCCAAACGATCTTCACGCCGTCAGGGTCTC
CTCCGCCTTCTCCTCCGGCTATCGATAAGCTCTGTTCTGTCCTTGACACGATATCTCCTG
CTGATGTTGGGCTTAAAGAGGAAAATCTGGATGACGATCGAGGGCTTGGTTTTTTTGGAC
TTGACCAACTAAATAGGGTTTCTCGATGGGCTCAACCCATAACATACTTGGATATGTATG
AAGGTGATAGTTTTACGATGTGTATATTCTGTTTTCCTACTTCCTCAGTCATTCCGCTTC
ATGACCATCCTGGGATGACTGTTTTTAGCAAAATTCTCTATGGCTCTTTGCATGTGAGAT
CTTATGATTGGGTCGAGCCTGCCCAGGAGATCAAGGGACCAAATTACTTTCCAGTAAAAT
TGGCGAAGCTGGCAGTGGACAAGGTTTTAACGGCACCATGTGCAACATCAGTTTTGTATC
CAAGGAGTGGGGGGAATCTGCATAACTTCACGGCAGTCACTCCTTGTGCTGTTCTTGACA
TTCTCACACCTCCTTACAGAGAAGATGCAGGCAGAAAATGTACCTACTACCGTGATTATC
CGTACACCGTGTTTGCTACGGAAAACAAAATTAAAATAGAGGACGGTAAAGAAGAGGAGT
ATGCATGGCTTGCTGAGACAGAACCGGATAATCTTTACATGCGCTCGGGAAATTACACAG
GGCCGTCTATTCAGGTTTAACCTTCATCACTGTCGGTAGGGACGATCACTAAATGAGCCG
ATGCTTCTTAATGTGTGTGGTTTGGCTTTAGCACCGTAGAGAAAGCATACCATTGCGGTT
GATGACAGAAAGGCAACGAGGTAACTAAGGCGCCGAGAAGTGATTTGAGAGAAGTGCTTC
TTGTTAGACGATGATATCAAGTTTATCGAGTCAAGTCATCCCGTATGAACCGCTCTCCTT
GTTTGTGTTGGCCTTCATTAACCAACTCAGCAGAGTTGTGATTGTGATGAATGCATCCAA
GGATTTGTTATGATAGTAGTGATTAGTGAAGCTCTCTGTTTGAGTTTATGTTTGTGATGT
TATGTTGTGGCATTCAAACACGGACATGTCCGCACAAGAAAACACAATCTGCGCCGCCGA
CGGTTAAAGCTCTACTTAAAACGACAAGAGATTCGGGAACTCAAAACACTTTCACTAGTA
AAATTGATGTTTTGCCTCTGAACCATTGCAAGATTCGATCGACAAATCGAGATGTAATAC
ACGGTACATTACATTACAAGGCCGCACAAGAACTACAAAGTTGAACCGGATGACGCCGGC
ACACGGAACTGCACCTGACTTGATAAACTCTATCAAAAATTTCTGTAGATTTTCCAGGAA
ATCTGAATTGGCTGGAAGGGAAGCTTAGATGACTTGGATGA
>MD09G1236500 - A-type PCO
GTGGAAAAGAGAGAGACACACGGAACCCCAAAAGGGCTGTAAAAGGTAATGACGTTGGCG
AAGATCTTCTTTCGGCTTCTTCGTTTACGCTAGTGCTACAGAAGCCATCCCTCCCTCCCT
CCCTCCCTCCCTCCCTCATCGTCCACCTTTCACGTTATCCGCAATTTCTCTCTCCCAATT
CAGGTGCTCATAGATAGGATTAGCTGACACGGAATCGAACTACTGCTATGGAGTTTCATT
ATTGCTTCTCTGGTTGCAAAATGAGAGTTTTGATATGCTGATTTAAAGGCAACAAGGTTT
TTCCCTATTGGGATTTGAATTGGGATTGCAATCAATAAGTTTCCTTGCGAAGACGTTATC
GGCTTAACGATTTTTTGGCTCTAGTCCGTTCAGTTAAGTTGGTACCGTCTTTGCATCATG
CCATATTATATTCAGAGACTGTATAATGTTTGCAAATCATCATTTTCGCCGACTGGACCT
GTGTCAGAAGAAGCCCTTGAAAGAGTTCGCCTCAAACTAGAGAAAATTAAGCCTGCAGAT
GTAGGTCTTGAACAGGAGGCACAAGTGGTGCGTAATTGGTCAGGTGCTATGCCTGAGCGT
AATGGGAATCAGCAGTCACTGCCACCAATCAAATACCTGCATTTGCATGAGTGTGATAGC
TTTTCTATAGGAATTTTTTGCATGCCGCCTTCCTCTATCATACCCCTTCATAATCATCCT
GGAATGACTGTGTTGAGCAAGCTTATATATGGTACAATACGTGTTAATTCATATGACTGG
GTTGATTTTCCTGGCCCTGCGGATCCATCAGAAGCAAGACCTGCAAAGCTGGTCAAAGAT
ACTGACATGACCGCGCCTTGTCCGCCAACAGTTCTTTATCCGACAACAGGAGGCAATATC
CATAGTTTTAGAGCTATAACTCCCTGCGCCATATTTGACATCCTAGCTCCGCCTTACTCG
TCCGAAGATGGACGACACTGCAGTTATTACCGGAAGTCCTCAAGAAAAGATCTGCCTGGC
GATCTTGAGCTTGATGGAGTTAAAGAGCCTCAAGTGACTTGGTTAGAAGAGTTTCAACCT
CCCGAAAACTTTGTGATTCGCCGAGGGCTGTACAAGGGCCCTGTCATTAGAACGTGAGAA
TTCTTGTTTATACATTTCTGTCAAATTTGCTTCTTTTTTGTCAAGATAGGAACCATTGCG
GGGTACAAGAGTGGCAATAATTTTGGGTTCTGTACGTTGCGCATTTGACTTGTACATAAC
AAATACACCCTTGTAGTCCGATTTACTGACTTCCCATTGAACTAGAAGAGTTGTTGGCTT
CTGTGGGCGGTCCTCTTTGAATCATTCTTTGGCTTAATTCTTT
>MD17G1266100 - A-type PCO
CTCTCCTCCCTTTTAGATCTCAGTTATGGCTTTTCCGGGTTGGATCCAACGTGGGTTCTT
ATTTATTTTTTCAGATTGTCCTAAATTATAAATTCTCCCCCATCTGCTAGTGTTACGTAC
AGCTACCTGATTTCATTGGCTAATTTCATCTAATTTACTTTTGAATTAGTTGAGAAATGG
GTCTTACTTGTGTTCATAGATAGGATTAGCTGAGACGGAATCGAATTGCTGCCATGGAGT
TTCATTATTGTTTCTTGGGTTGCAAAATGAGAAGTTTTGATACGCTGAATTAAAGGCAAT
AAGGTTTTTCCAAACTGGGATTTGGATTGGCATTGCAATCAATAAATTTCTTTGCGAAGG
CGTTATCAGCTTACTGATTTTGGGGCTCTAATCCGTTCAGTTAAGTTGGTACCGTCTTTG
CATCATGCCATATTATATTCAGAGACTCTATAATGTATGCAAATCTTCATATACGCCGAC
CGGACCTTTGTCAGAAGAAGCCCTGGAAAGAGTTCGTGTCAAACTAGAGAAAATTAAGCC
TGCAGATGTAGGTCTCGAACAGGAGGCACAAGTGGTGCGTAATTGGTCAGGTGCTATGCC
TGAGCATAATGGGATTCAGCAGTCACTTCCACCAATCAAATACTTGCATTTACATGAGTG
TGGTAGCTTTTCTATAGGAATTTTTTGCATGCCGCCTTCCTCTATCATACCTCTTCATAA
TCATCCTGGAATGACTGTGTTGAGCAAGCTTCTATATGGTACATTACGTGTTAATTCATA
TGACTGGGTTGATTTTCCTGGCCCTGCCGATCCATCAGAAGCGAGACCTGCAAAGCTGGT
CAAAGACACTGACATGACCGCGCCCTGTCCACCAACAGTTCTTTACCCCACAACTGGAGG
CAATATCCATAGCTTTAGAGCTATAACTCCCTGCGCCATCTTTGACATCCTAGCTCCGCC
TTACTCTTCTGAAGAAGGACGACACTGCAGTTATTACCGGAAGTCCTCAAGAAGAGATCT
GCCTGCTGATCTTGAGCTCGATGGAGTTATAGAGCCTCAAGTGACTTGGCTAGAAGAGTT
TCAACCTCCCGAAAACTTTGTGATTCGCAGAGGGCTGTACAAGGGCCCCGTTATTAGAAC
TTGAGAATTCTTGTTACATTTCTAGCTGAATTTGCTTTTTTCAAGATAGGAAACATTGAG
GGGAACAACAGTGGCAATAATTTTGGGTTATGTAAGTTGCGCATTTGACTTGTACATAAT
AACTACGCCGTTGTAGTCAGATTTACTGACTTTGCATTGAACTAGGAGAGTAGTCGATGA
AAGTTGTCAAAAAATGAAATCATGGACATTCACATTCCCGTTGGCAGTGTGACGAACGAT
CGTATGTGGCTCGGTTGTATTCTTCATTAAAAGGTTGTTCTTGCAACCAACCTTTCTAAG
TGTTTTTCACGAAACTGCAGTCTGCAGTGTCAAGTTCCTCAGAATTCTGACCTCAATTGC
TGTGGGCTTCTAATGCAAATCTGGGGTCAAGAGGGTCTATAAGTTTTGGGCTTCAAGCAG
GGAGGGCCGATTAGTATGCGTGTCCAAGC
>MD14G1006600 - B-type PCO
TTTTTCCTTGGTTTTTCCCACAATCTACCAACTTTTCTTCCTCTTCCGCACCACATCCAT
CCGTGCCGCCCCTGGTTTTGGTTTCTCTCTCCTCCTTTCTCTCTCTCTCTCTCTCTCTCT
CTCGATGGCTCGATCCATTATATATGATCGTAGATGTCCCCCTCCCTCCCACTGTTACAC
GGTATCATCATCGCCCCACTTCTCTTTGGCATTTCATCAAACACCTTCGACCATTCTGAA
ATTAATCTTTGCTTTGCGGATCGGTTGCTTCTCTTGCTTCTTTGTTTCTCAATTTGGATA
TTGAATTCTGGGGTTTGAAGGAGAAATTCTGTGCTGCATCTGAAGTGAATATATCACTAT
GGAGACTGCGAGGGTGGTGGAGCAGGGAAGACATCAGATGCCGCCGTCGAAGGTTCCAAC
TCCGCTGAAACAGCTCTTTCGTGCGTGCAGACAAGTTTTCAAAGGCCCCGGAAACGTTCC
TTTGCCTCACCATGTGCACAAGCTGTGTCGCATCCTCGATAATATGAGACCAGAAGATGT
TGGGCTAAGTAGGGATCTGCAGTTCTTCAAGCGTAAAGCTGTTGTGAAAGGGACTCCTAG
GGTCACGTATACAACCATATATGAGTGCAACAAATTTTCGTTGTGCTGCTTTTTTATTCC
GGCAAATGGTGTTATCCCACTCCATAACCATCCAGATATGACTGTTTTCAGTAAGCTTCT
ATTAGGCGAGATGCATATTAAATCATACGATTGGGTTGATCCCGTAAATTCAGATGGCTC
CACGCCAGCGCCTCAATTGAGACTGGCCGAGTTGAAAGCTAATGATGTCTTCACAGCCTC
ATGCAAAGCATCAGTACTTTATCCAACAGAAGGTGGCAACATCCATGCCTTCACAGCCAA
AACACCATGTGCAGTGCTCGATGTGATGGGACCACCCTATTCTAAAGAAGATGGCCGGGA
TTGCACGTATTACAGAGACCATCCCTATGCTGCTTGTTCAAATGGAGGAGCAGCGGAAAC
TGAAGAGAAACACGATAGTTACTGGTGGTTGGAAGAGATTGAAATGCCTGAGTACGCAAA
AATGGATAGAATCGAGTACTTGGGTCCACAAGTTACCAAGAGGAGGTCGTAGCTCTCCCG
ATGTATGCCCTCCGAGTATTTATTCGTCTCCACGCTCCGATCTAGGCGGAAGTCTCTCAT
TTTCCTACAGTGTTTGAATTAAGATAAAATGGTTGTAGAGCTTCATTTCATGAGAAGGGA
TCCTCTGCGGATCTCTTCCATCAAGGCCACCGGATCAAGTGATTCGGGACTTTGAAATTT
CATCCAACGGTCATCTGTTTTGACCCCTTAAAATCTATAATAATTTTTTGCCGTTGGATG
AAATTTCAAAGGTGTAGATCACTTGATTCGGTGGTCTTGGTAGAAGAGATCCGGAGATGA
TTTCTTCTCTCATTTCATTACTTTGTTATATTGCTTATGTACCATAGTTTTACAGATTTT
CAGAAGAAAAAAAAAAGTTTAGGTGGATTTGGTAACCTTTAAGTTCATGGTTTATGAATT
TGACTACATTGTGACGTAAGGCGGTTGTTGAGCTGTCTGATTGTTTCTTCTTTCTCCTAT
TTTTAGTATTTGAAGAATCATGTTGCTCAAAGAGCTCATGTTTTTAATAAGGTGGTTTGC
TCGTTACTTT
>MD12G1009100 - B-type PCO
TTCTCTTTGCTTTGAGAATCAGTTGTTTCTCTTGCTTCTTCGTTTCTTAATTTGGATGTT
GAGTTCTGGGTTTTGAAGGAGAAAGTCTTCTGCCGCATCTGAAGTGAATATATAGTTACA
CACACACACACACACACACACACACACATATATATATATATATATATATATTACACCTAT
GACTATGGAGACTGCGAGAGTGGTGGAGCAGGGAAGACATCAGAGGGTTGTTTCGCGTGT
TGGGCACGCTAGCAGCAGCAGCAAGGTTAGGTATCAAGTGAAACAGGGTATAAGGAAGAG
AAAATGGAGCCGGAAGATTCAGCATCCTCTTTCGTTGGCGCCGCCGCCGACTGTTCCAAC
CCCGCTGCAACAGCTGTTTGATGCGTGCAGACATGTTTTCAAAGGCCATGGAACCGTTCC
TTTGCCTCATCATGTGCACAAGCTGTGTCGCATTCTCGATGATATGACACCAGAAGACAT
TGGGCTGAGTAGGAATCTGCAGTTCTTCAAGCCTAAGGCTGTTGTGAAAGGGACTCCTAG
GGTCACGTATACGACCATATACGAGTGCAATAAATTTTCGTTGTGCTGCTTTTTTATTCC
GGCAAATGGCGTTATCCCACTCCATAACCATCCAGATATGACTGTTTTCAGCAAGCTTCT
ACTAGGCAAGATGCATATTAAATCATACGATTGGGTTGATCCCGTTAATTCAGATGGCTC
CACGCCAGCCTCTCAATTGAGACTGGCCGAGTTGAAAGCTGATAGCGTCTTCACAGCCCC
TTGCAATGCATCGGTACTCTATCCAACAAAAGGTGGCAACATCCATGCCTTCACAGCCAT
AACACCATGTGCAGTGCTCGATGTGATTGGGCCTCCGTATTCTAAAGAAGATGGCCGGGA
TTGCTCCTATTACAAAGATCATCCCTATGCTGCATATTCAAATGGAGGAGCAGCAGTAAC
TGAAGAGAAACGCGATTGTTATGGATGGTTGGAAGAGATTGAAATGCCTGAGAACGCAGA
AATGGATATAATTGAGTACTTGGGTCCACAAGTTAGTGAGACGAGTTCGTAGCACTCCCG
ATGTATGTCCTCGAATATATATTCTTCTCCACGCTCTGCTCCAAACGGAAATCTCTCTTT
TTTCTTTGGTACAGTGTTTGAATTAAGATAAGATGGTTGTTGAGCTTCCTTTCGTTATTT
TGTTCTTTCATATGTACCATACTTTACATGTTTTGAGAAAAAAAGTTGGGTGGATTTGGT
TAACATTTGCGCTCATGGTTTATGAATTTGACTAACCTCTTGGAATTCAAATTTTGTACT
CATAACTTTTTGAAACTCA
>MD09G1048100 - B-type PCO
TGTTGGAATAGCCCACCGGAATGCCAAACCATGGCCCCTGGTTTTCCCTCCCTCTTTCCA
AAACCAACTGTCTTTCTCTTTCAGCTAACCCTAAGTCCCTTTGTCCCCTTCTTTTATACC
CATTCAACCCTCTGCCTCTTTCTCCAGGAGTTCTCCTCCTTCAACAGAGCTGCCAGATTT
CACATCGATGTCCTCCTTTTACCATCCATCATTCTCCAGTACAAACTAACTTTTATCATC
ACTCCCCACTCTCTCTCTCTATCTCTCTCCTCCCTTGTTCCCCTGCTTTGTTTTTTTGTA
GTTCTAATCCAGTTTCTTACGTTTTTCTTAATTGGGTATGTACCCAGATTGAAAGTGTGA
ATTTTTTTTGAGTTTTTTGAAATACCCAGATCGAAAATTTCATTTATTTCAAATGGGTTT
TTGTGTTTTCATTAAAGGGGGAATTTTGGGTGTGAATGGGGATTGAGATGGTGGCGCCCA
ATCGCAAAGGCAATAAGGAGTTTCTGGAATTGGCGGAGGTGACGAATTCGAAAAGCAAGA
CCAGAAAGTGCCGGCGGCGTCAGCGGAAGATGTCGCCGGTTCAGAAGCTGTACGAGACTT
GCAAGGAAGTCTTTTCGTCTGGTGGGGCCGGGGTTATACCCCCCGCTGATGATATCCAAC
GGCTATCCTCTGTTTTGGGTGCCATTAAGCCTGCTGATGTCGGCCTGACTCCTGATTTGC
CGTACTTCAGGATGACAGTAGCTAGACGAACCCCGGCAATAACCTACCTGCACCTTTACG
AGTGCGAAAAATATTCGATGGGGATATTTTGCTTGCCGCCTTCCGGTATCCTACCGCTTC
ATAATCACCCTGGAATGACTGTATTCAGTAAGCTTCTGTTTGGGACAATGCACATCAAAT
CCTATGATTGGGTGGCTGATGCCTCGGAGAGGACATTGGCACGTGCCCCGGAGAAGACGT
TGGCAAGTGCCCCGGAGAGTGCCCCGGAGAAGACATTGGCAAGTGCCCCGGAGGAAACGT
TGGCAAGTACGCCGGGGAAAACATTGGCAAGTGCGAATCCTTCATTAGTTGGATGTTCTC
TCGTTCAAGCACCGCCTGGTGTTCGTCTGGCTAAAGTTAAGGCTGACGCTGATTTCACTG
CTGCTTGCGACCCTTCCATCCTCTATCCAGCTGATGGAGGCAACATGCATTGCTTCACAG
CAGTGACAGCATGCGCAGTGCTCGATGTGCTTGGCCCTCCATATTCTGATCCTGACGGTC
GGCACTGCCAATACTACATTGATCACCCATTCCCTCGTTTCCCAGATGGGGGAGTATCTG
TGCCAGAAGATGAGAAGGACGGCTATGCTTGGCTTGAAGAGAGAGAGAAACCTGATGACT
TAGCTGTAGTTGGAGCCATCTACAGAGGCCCCAGAATACAGGAGAATTGATGATCTCACC
AATCTATATCTCCTTCGTCATTCCATTTCACTTGTCTGCATCTCCATTCCATTTTCCCCA
TTCATCCATCCGCAGCCGCCTCCGCACCACAGTTCCGTCGCTTCCATCGATGCCATCAGT
GGCTGCTGCTCAATTCAGTACAGCAGCAGTAGTGCTTTTGTCTCGTTATGTTCTTTTTTT
TTGGCTCTATGTTTTGTTGTTTTTTCTTTTTGGTGGAACATGAGGAGGCACTTGGTGCCT
TATTTTTTCTTCTTTCTACAGTTAATGTACATACCCAAAAAAAGAAAAGCAACAAAATGA
AGAGAAGGTCTCTTTGTTCTAAGCGCGCTTGAAATTAGAGGAAGAAAGTGCATTAGCACT
CTTTTCATGATTGGCCTTTTAAATTTTACACTCTCTCCCCCAAATATTTACTTGGTTAGT
TTATACTTTACGATGATGTTATTGTTCATTTTTCATTCAGAGATGATGCAATTTTCAGTT
GCAGTCCAAATCTGAAGATCTGTAGTTTGTCTTGTTTTCATGAAAGGGGAATTGTGGTTT
GGATTGTTTTGTTGTC
>MD17G1048300 - B-type PCO
TTTTATTGTTACTGCCCACTCTTCTCTCTAAACCCCTCTCTCTCCTCCCCTCCTCTGTTC
CCCTGGTAGAACTTGGGGTGTGAATGGGGATTGAAACGGTGGCGCCCAATCGCAAAGGCA
GTAAGGAGTTTCTGGCATTGGCGGAGGAGACGAATTCGAAAAGCAAGACCAGGAAGGGCC
GGCGACGTCAGCGGAAGATGTCGCCGGTTCAGAAGCTGTACGAGACTTGCAAGGAAGTCT
TTTCGTTTTGTGGGGCCGGGGTCATTCCCCCGGCTGAAGATATCCAACGGCTATCCTCTG
TTTTGGATGCCATGGAGCCTGCTGATGTCGGCCTCACTCCTGATTTGCCGTACTTCAGGA
TGACGGTAGCTAGACGAACCCCGGTTATAACATACCTGCATCTTTACGAGTGCGAAAAAT
TTTCAATGGGGATATTTTGCTTGCCGCCTTCGGGTGTCTTACCGCTTCATAATCACCCGG
GAATGACGGTTTTCAGTAAGCTTCTGTTTGGGACAATGCACATCAAGTCCTACGATTGGG
TGGCTGGTGCCCCGGAGAAAACATTGGCAAGTGCGAATCCTTCACTAGTTGCACCGCCCG
GTGTTCATCTGGCTAAAGTTAAGGTTGACGCCGATTTCACTGCTCCTTGCAAAACATCCA
TCCTCTATCCAGCTGATGGAGGCAACATGCATTGCTTCACAGCAGTGACAGCATGTGCAG
TGCTCGATGTGCTTGGGCCCCCATATTCTGATCCTGACGGCAGGCACTGCCAGTACTACC
TTGATTACCCATTCTCTCGCTTCCCAGATGGGGGAGTATCGGTGCCGGAAGATGAGAAAG
AAGGCTATGCTTGGCTTGAAGATATAGAGAAACCTGAGGACTTAGCTGTAGATGGAGCCA
AGTACAGAGGCCCAGAAATACAGGAGAATTGATGATCTCACCAATCCATCTATCTATATC
TCTCCATCCTCATTCCATTTCAGTTGTCTGCATCGCCATACCGTTTTCCCCATTCATCCA
TCCGCCGCCGCATCACCATCCTGTCGCTTTCATTGATGTCATCAGTGGCTGCTGATCAAT
TCAGTGCCGCAATAGTAGTGCTTTTGTTTCGTTATGTTGGTTTTTTGTCATGTTTTGTTC
TTTTTTTCTTCTTTCCCTGTGGGACATGAGGAGGCACTTGGTGCCCTTTTTTTTCTTCTT
TCTACAGTTAATGTACATATCTTAAAAAAAAAAAAAAAAAAAAGCAACAAAAAGA
>MD09G1174400 - ETHVII RAP2.12/RAP2.2 Like
TAACGAAAGCTTTTCTATCTCTCTCTCTCTCTCTCTCTCGATTCTCTTTCAAAGCACTAA
AACCAGTCGAATCAAACTTTTTTCTGTGAAAAATCCCTTTTCCGATACCCTTTTCTGCTG
CAAGTCCGCTGTGAAACAGCAAAATGTGTGGAGGTGCTATTATTTCCGATTTCATAGCGC
CGGTACGGTCCCGCCGGCTCACCGCCGACTACCTCTGGCCCGATCTAAAAAAACCCAGTT
CTGGGAAGCGGCTCTCGAAGCCTCTGAAGTCCGAAATCGTTGACTTGGACGACGACTTCG
AGGCTGATTTCCAGGAGTTCAAGGACGAGTCCGATGTGGACGAGGACGATGAAATGGTTG
ATTTCAAGCCCTCTGCTTTCTCTGCCGGAAACCCCTCTTTTGCTCGTGGTTCTACCGCTG
TGAAATCTGTGGAGTTTGATGGGCAAGCTGAGAAATCTGCAAAGAGAAAAAGGAAGAACC
AGTACAGGGGAATTCGCCAGCGCCCATGGGGTAAGTGGGCTGCAGAGATCCGAGACCCAA
GGAAAGGGGTTCGGGTTTGGCTTGGAACATTCAACACTGCAGAAGAAGCTGCAAGGGCGT
ATGATGCCGAGGCACGTAGAATTCGCGGCAAGAAAGCGAAGGTTAATTTCCCTGAAGAAA
CTCCTTGTGCTTCTGCAAAGCGTTCCATCAAGGAAAATCCTCAGAAATTGATAGCCAAGA
CAAACTTGAATGGCACTCAGTCTAATCTGAACCAGAATTTCAATTTTGTGAACGACTCAA
GTGAGGACTACTACAGTGCTCTGGGTTTTCTGGATGAAAAGCCAACAATGAATAACTTTC
GATACATGTCCACCTTCCCTGCCAATGAAGATGTTGCACTGAAATCCTCTGTTCCATCAG
AAAATGCCCCTTTTTATTTCAGTTCCGATCAGGGAAGCAACTCCTTTGATTGTTCTGACT
TTGGCTGGGGAGAACAAGGCTCGAAGACTCCAGAAATCTCATCCGTTATTTCATCTGTTA
TGGAGGAAAGTGATAACTCCCTGTTTCTGGAGGATTCTAACCCAACAAAGAAGATGAAGC
CTAACTCACAGGATCTGGAGCCTCCTGAGGATAATTCGGGAAAGACACTGTCTGATGAGC
TCTCAGCTTTTGAGATGAAGTACTTTCAGACCCCATATCTCGATGAGAGCTGGGATGCTT
CAGTGGACGCGTTCCTCAACGGTGACGCAACTCAGGATGGTGGTAATCCAATGGACCTTT
GGAGCTTTGATGATCTGCCCGCAATTGTTGGGGGAGTTTTTTAAGCGATGAACCTTTCCC
CACCTTTCTAGTTTATGTAAATAAAGCTACATGATGTGTTTCGGGTTGGAGTGCAACTGT
GTAGGCTGTTGAACATGCATAAGGCCTGTGCGGGGAGTATTTTAAGCCGTAGCTAATGTC
ATATGGAGAGCGTATAGGTATTAGGTTTACTTTCACCTCCAAAGAGCTTGAACTTGTGGT
TTCTCAACTTTGATGTTTGTATTGATGAAATTGTGTGAGCTATGATGGAATACTGAAACC
TCATAAATCTGTACTTGTTTAAATTTATTCAGGTCTTTC
>MD17G1152400 - ETHVII RAP2.12/RAP2.2 Like
GCTTTTCTCTCCCTCTCTCTGATCGCTTGCTTTACTTCCAAAACACAAAAACCAGTCAGT
GGATTCAACTTTTTCACCTGAAAAATCCCAACTTTTTTAATTTTTCTGACACCCTTTTCA
GCTGCAAGTCCTCCGTGAAACAGCATAATGTGTGGAGGTGCTATTATTTCCGATTTCATA
GCGCCGGCGGCACGGTCCCGGCGGCTGACCGCCGACTACCTCTGGCCCGATCTCAAAAAA
CCCAGTTCGGGAAAGCGGTTCTCGAAGCCTCTGAGGTCCGAAATCGTTGACTTGGACGAC
GACTTCGAGGCTGATTTCCAGGAATTCAAGGACGAGTCCGATGTGGACGAGGACGATGAA
ATGGTTGATTTCAAGCCCTCTGCCTTCTCTGCCGGAAAGCCCTCTTCTGCCCGTGGTTCT
ACTGCTGTGAAATCTGTGGAGTTCAATGGGCAAGCTGAGAAATCTGCAAAGAGAAAAAGG
AAGAACCAGTACAGGGGAATTCGCCAGCGCCCATGGGGAAAGTGGGCTGCAGAGATCCGC
GACCCAAGGAAAGGGGTTCGGGTTTGGCTTGGAACTTTCAACACTGCAGAAGAAGCTGCA
AGGGCATATGATGCCGAGGCACGCAGAATTCGTGGTAAGAAAGCCAAGGTTAACTTCCCT
GAAGAAACCCCTCGTGCTTCTGCAAAGCGTTCTGTGAAGGCAAATTCTCAGAAACTGATA
CCCAAGACAAACGTGAATGGCACTGAGTCTAATCTGAACCAGAATTTCAATTTTGTGAAC
GACTCAAGTCAGGACTATTACAGTGCTCTGGGTTTTCTGGATGAAAAGCCAACATTGAAT
AACTTTGGGTATATGTCTACCTTCCTTGCCAATGGAGATGTTGCACTGAAATCCTCTACT
CCATCCGATCCTGCCCCCTTTTATTTGAGTTCCGATCAGGGAAGCAACTCATTTGATTGT
TCTGACTTCGGCTGGGGAGAACAAGGCTCAAAGACTCCAGAAATCTCATCAGTTCTTTCT
TCTGTGATGGAAGAAACTGATGACTCACTGTTTCTCGAGGATGCTAACCCAACGAAGAAG
CTGAAGCCCAACTCACAGGATCTGGTGCTTCCTCAGGATAATGCAGGAAAGACACTGTCT
GATGAGCTCTCAGCTTTTGAGATGAAGTACTTTCAGACCCCATATCTTGATGGGAGCTGG
GATGCTTCAGTGGACGCCTTCCTTAACGGAGACGCAACTCAGGATGGTGGTAATCCGGGG
GACCTATGGACCTTTGACGATCTGCCCGCAATTGTTGGAGGAACTTTCTGAGAGATGAAC
CTTACCCCAGCTTTCCAGTTTATGTAAATAAAGCTACATGTTAGTGAGTTTTTCAATCCT
GTCAAGTTCGACATTGTTCACCATTTCGTTTGATGTTATCGTTCACTAAAATTTTATGAA
GAGAAAGTTGCCGGGTTCTTAAGTTCTTGTGCTTGCAGGATGTGTTTCGGGTTGGAGTAC
ATCTGTGCAAGCTGTTGACATGGATAAGGCTTGTACGGGGGAGCATTTAAGCCGTAGCTA
ATGGCGTATGGAGATCGTATAGGTAATGGGTCCACTTTCTCGTCCAAAGAACTTGTGGTT
TCTGAACTTTCATGTTTGTAACGATGAAATTGTGTGAGTTATGATGATACTGAAACCTCA
TAATTCTGTACTTGTTTAAATTTATTTCGGTCTTCCTTTTTACAAGAGGCCATCAGATTT
TGCATTGTTTGGTTTTCAGTTCTATGTACTTTTGACTTGGTGTTTGTAGAGAGAGAGAGA
GAGAGAGAGAGAGAGAGAGAGAGATCTGTATGACAATCTGACCTTTGAGGATGACGGAAT
TACCAAAAGGCCATGCCATTTTCGTTTCGTGTTTTTCACAGATGTATCTGGCGCATACGA
CATTAGCTTACTGCAAGTGGCATGGAATTGGTTGTACCGTCCGGGTTTTATGTTTTAACT
GAACACATGCATCGGCCATGTGAAGGGTGTTGTCACTATGCTCTGCATGTCTGCCACTTG
CTTCTCTCTGTCGTGATGGTTAAATTGCGGAATACCGACATGTATCGGTGCCATTGGCAC
GTAGTTTGTT
>MD13G1163300 - ETHVII RAP2.3 Like
GTTTTGTGCGTGTCCTGAGAGGGCTCTTTTTTCTCTCTAAGTTTCTACAAGTGGCAATAT
AAACATGTGTGGTGGTGCTATCATTTCCGACTTCATCGCCGTCAAGCGCGCCCTGAAGCT
GACGGCGGAGGACCTCTGGTCAGATCTTGACACCATCTCTGACCTCCTTGGCATAGACTA
CTCCAACAGCATCAACAAACAGCCGGAGAATCACAAGGTGGTCCAAAAGCCGAAACCATC
TATCACCAAAGTGACAAGTGATGAGAAGCCCAAGCAGGCGAGCGGGTCTGCTGCTGCCGC
AAAAGGCAAGAGAGTGAGGAAAAACGTGTACAGAGGAATAAGGCAGAGGCCGTGGGGCAA
ATGGGCGGCTGAGATTCGCGACCCCTACAAAGGCGTCCGGGTCTGGCTCGGCACCTATGA
CACCGCTGAGGAAGCCGCCCGCGCTTACGATGAAGCCGCCGTGCGCATCCGCGGGGACAA
GGCCAAGCTCAACTTTGCCCAACCACCATCCTCTTCACCGCTTCCATCTCTGGCGCCGGA
TACGCCGCCGCCGACAAAGAGGCGGTGCATTGTTGCTGAGTCAACTCGGGTGGAGCCGAC
TCAACCGAGTTTCCAGACCGGTTCTTACTATTATGATCCATTATATCACGGCGGTGGTGG
TGGGGAAATGTATGCTAAGAAAGAGGTGGCGGGTGGGGACGAGGTGGTGGTAGAGCAGCT
GAGTCAGGTGGTGAGTGGAAGCGGAGAGTCGGACTCGTTGTACCTGTGGATGCTGGATGA
CCTGGTGGCATATCAGCAACAAGGGCAGCTTCTGTATTAAGGCAGCGGAATTGTTCTAGC
TAAATATTTGTATGGCTAGGAATTAAAAACATATTAATTAAAGGGTATGTATGTTTAATT
TACGTGTGTGAAATGCGAGTGTTGAGTATGTCTATGACTGGGTTTGTGTAACGTGTGTTG
TTTGCTACGGTGTTTATGTTTAATAGTAACTGCTTTTGTCTTTGTGCATGTTATATGATC
AAAGTGTTTCGGTTTGTGTTTGTTGGAAGTGTTTTCGAGTGTGTCTGGAGAAAACAAAAG
ATAG
>MD16G1162900 - ETHVII RAP2.3 Like
GTGTGTCATGAGAAAGCTCTTTTTTCTCTCAAAGTTTCTACAAGAGGCAACATAAACATG
TGTGGTGGTGCTATCATTTCCGACTTCATCGCCGCCAAGCGTGGCCGGAAGCTGACGGAG
AAGGACCTCTGGTCGGAGCTTGACACCATCTCTGACCTCCTCGGCATAGACCACTCCAAC
AGCATCAACAAACAGCCTGAGGATTACAAGGTGGTCCAGAAGCCCAAACCATCAGTCACC
AAAGAACTTCGACAAGTGATGCGAAGCCCAAGAAGGCCACCGGGGCAGCTGCCGCTGCTG
CTGCAGAAGGCAAAGAGAGTGAGGAAAAATGTGTACAGAGGAATAAGGCAGAGGCCGTGG
GGCAAATGGGCGGCTGAGATTCGCGACCCCCGCAAAGGCGTCCGAGTCTGGCTCGGCACC
TACAACACCGCCGAGGAAGCCGCCCGCGCCTACGACGAAGCTGCCGTGCGCATCCGCGGC
GACAAGGCCAAGCTCAACTTTTCACAACCACCACCCTCTTCACTGCTTCCACCTCTGGCT
CCGGCTACGCCGCCGCCGACAAAGAAGCGGTGCATTGTTGCTGAATCAACTCGGGTGGAG
TCGACTCAGCCGAGTTTCCACACCGGTTCTTACTATTATGATACATTTTATCAGGGTGAC
GGTGATATGTATGCTAAGAATGAGGTGGCGGATGGTGACGGAGGGTATGAGCTGAAGGAG
CAAATATCGAGCTTGGAGTCGTTCTTGGGGCTGGATGAGGTGGTGGCGGAGCAGCCGAGT
CAGGTGGTGAGTGGAAGCGGTGACTCGGACTCGTTGGACCCGTGGATGCTGGATAACCTG
GTGACGCACCTGCAACAGCAACAGCAACGGGGGCAGTTTCTGTATTAAGGCAGCGGAATT
GTTCTAGCTGTATGTTGGTATAGCTAGAAAAAATAAATATTAATTAAATTATGAATGTAT
GTTTAATTCGCGTTTGTGGATTGTGACTGGGTTTATGTCACGTGTGTTGTTGTTTTTTTT
TTTTTTTTTTTGGGAACAAAGTCATGTGTGTTGTTTGCTTTGGTGTTTATCTTTAAATAC
TAATTAACTGCTTTTGTATTTGTGCATGTTATAATCAATGCGTTTCGGTTTGTCAATGTT
GAAA
>MD11G1306500 - ETHVII HRE2 Like
TTTCTCGCTCATCTCTCGCTCATCCCTTAAACCCTTCTCTTTCTCTCTCTCTCCCCCCCC
ATCTCAATTTTCAGTTCATCTCGGAGTTAATTCAACAAGTTTTTCGATTTCGAGAATGTG
CGGTGGTGCTATAATCGCTAATTTCATCCCTCGCGACCGTCGCCGTTGTGTCACCGCCTC
TGACATATGGCCGGACTCTCCCTTCGCCAAGTTCGATCCCGACACTTTCTTCGACTGCAA
TCCCACCCCGGTTAATCGCACCGACTCAACTCCGCGTAAATTATCCCAACCCATTTCAGG
TGATGTACAAGAAGAGAAGCCGGCTAAGAGGCAGAGGAAGAACCTCTACCGAGGCATCAG
GCAGCGTCCGTGGGGCAAATGGGCCGCCGAGATTCGTGATCCCAGAAAAGGGGTTCGAGT
TTGGCTCGGTACCTTCAACACCGCCGAGGAGGCGGCCCGAGCTTACGACAGGGAGGCTCG
CAAAATCCGCGGCAAAAAAGCCAAGGTCAATTTCCCCAACGAAGACGACCACCTCCCCGC
CAAGACGTATCTGAGAAACCCAAATACTAATCTGTATCAACCCAAAAGCTTTGATTTGGG
ATTTGGGTATGATCTGAACCAGATTGCGACATTTCCCTCCAATTCCATGTCGATTGAGTT
TAACTCCAAGGCTAATGTGAACACCGACCCAATTGTTATTTCCGGGGAAGAAAACTCTGG
GTGTGGTTCAGATGGCGCTTTCTCCTCAACGGGCTTTCTGGGTTGCAATCAGAACGGGAG
CGGCGGTTGTCACGGCGGAGCTGAGCTGACAGAAGTGGAGGAAACTAAAGAAGGGAAACG
GAGCTTGGAGGCGATTGCAAGAATGGAAGAGGACGAAGTGCAGAAGCTTTCCGAGGAGCT
AATGGCGTATGAGAGCATGATGAAGTTCTATCAGATTCCGTATCTGGATGGGCAGTCCAC
GGCGGCTCCTCAGAATCCTCCGCCTCAGGAAAGCACCCTTGGTGATGATCTCTGGAGCTT
CGATGACGACCATAGCGTTCCTGCTTCCGTGTGATTAATGTTATCTGCTTTTATTACTTT
TATTTTAATTTTGGTGGTTGTAAATTGAGTTGGTCAGGGGAAATTGATGATTTTGATCAT
TGGTTTCTTCCTGATTAATCTGAATTGTAGGTGTTTAATGTTTAATTAGTTTGTTCTTAA
TTACCCAAAGACAATTGCAACTCTGTTTAAATTATTCAATTTTTAGTTTC
