# Supplementary material for: Transcriptomics of long‐term, low oxygen storage coupled with ethylene signaling interference suggests neofunctionalization of hypoxia response pathways in apple ( Malus domestica )
Source: Plant Direct. 2024 Dec 20;8(12):e70025. doi: 10.1002/pld3.70025 (PMC11660084; doi:10.1002/pld3.70025)
Supplement: Supplementary file 17 — Table S1: Differential Expression Results ‐ upregulated genes in hypoxic conditions. [file PLD3-8-e70025-s018.xlsx]

## Sheet: README
TableS1	Tab Descriptions
	Table Title	Table Caption	column header descriptions
	Hypoxia_606_DEG_result	The DESeq2 package (Love et al., 2014) was used for differential gene expression (DEG) analysis. Results from the first DE analysis, which sought to identify all genes which were upregulated during hypoxia. We chose to concentrate on upregulated genes to limit our analysis to the active hypoxia response. To be classified as upregulated during hypoxia, we set a threshold for both the log2 fold cha…	GDDH13_GeneID	comparison	Orthogroup_plant_tribes	log2FoldChange_A1	log2FoldChange_A10	log2FoldChange_A20	log2FoldChange_MCP	log2FoldChange_PreTreat	lfcSE_A1	lfcSE_A10	lfcSE_A20	lfcSE_MCP	lfcSE_PreTreat	stat_A1	stat_A10	stat_A20	stat_MCP	stat_PreTreat	pvalue_A1	pvalue_A10	pvalue_A20	pvalue_MCP	pvalue_PreTreat	padj_A1	padj_A10	padj_A20	padj_MCP	padj_PreTreat
			Gene accession ID from the GDDH13 genome	Treatment used as the reference for DESeq2 Differential Expression comparison	Orthogroup assignment using the PlantTribes2 GeneFamilyClassifier tool	log2FoldChange of comparison to A1 Treatment	log2FoldChange of comparison to A10 Treatment	log2FoldChange of comparison to A20 Treatment	log2FoldChange of comparison to MCP Treatment	log2FoldChange of comparison to PreTreat Treatment	Differential Expression statistics for each comparison
	606_Gene_IDs	A list of the 606 GDDH13 genes upregulated in response to hypoxia.
			column header descriptions
	Arath_GDDH_Orthologs	Arabidopsis orthologs for all 606 apple hypoxia genes. Orthology was inferred using the GeneFamilyClassifier tool of PlantTribes2 (Wafula et al., 2022), with the 26Gv2.0 scaffold. Phylogenetic analyses were performed on the OGs of interest following the same method presented in Zhang et al. (2022). Homologs between apple and Arabidopsis were inferred manually using the phylogenetic trees. The boo…	GDDH13_GeneID	comparison_CA	comparison_MCPCA	Orthogroup_plant_tribes	Arabidopsis_GeneID	Bootstrap_Support	Notes	Gene Model Description	Primary Gene Symbol	All Gene Symbols	short_description
			Gene accession ID from the GDDH13 genome	DE upregulated compared to CA treatment (CA treatment used as the reference for DESeq2 Differential Expression comparison)	DE upregulated compared to MCPCA treatment (MCPCA treatment used as the reference for DESeq2 Differential Expression comparison)	Orthogroup assignment using the PlantTribes2 GeneFamilyClassifier tool	Gene accession ID Araport11	bootstrap support between GDDH13 and Arabidopsis homologs in the orthogroup	details regarding homology inferene between GDDH13 and Arabidopsis	Arabidopsis Gene Description information downloaded from TAIR using the Bulk Data Retrieval and Analysis Tool: https://www.arabidopsis.org/tools/bulk/index.jsp			Arabidopsis Gene Description downloaded from TAIR: https://www.arabidopsis.org/download_files/Subscriber_Data_Releases/TAIR_Data_20231231/Araport11_functional_descriptions_20231231.txt.gz

## Sheet: Hypoxia_606_DEG_result
GDDH13_GeneID	comparison	orthogroup_plant_tribes	log2FoldChange_A1	log2FoldChange_A10	log2FoldChange_A20	log2FoldChange_MCP	log2FoldChange_PreTreat	lfcSE_A1	lfcSE_A10	lfcSE_A20	lfcSE_MCP	lfcSE_PreTreat	stat_A1	stat_A10	stat_A20	stat_MCP	stat_PreTreat	pvalue_A1	pvalue_A10	pvalue_A20	pvalue_MCP	pvalue_PreTreat	padj_A1	padj_A10	padj_A20	padj_MCP	padj_PreTreat
MD00G1001000	MCPCA	359	1.16234	1.78339	2.80558	1.003	1.50457	0.174581	0.206983	0.260764	0.195578	0.235052	6.65789	8.61614	10.7591	5.12839	6.401	2.77785e-11	6.92485e-18	5.36933e-27	2.92225e-07	1.54359e-10	1.82291e-10	6.14482e-17	6.15114e-26	5.0324e-06	1.041e-09
MD00G1008100	CA	2775	2.58614	2.85653	2.19928	2.58675	1.47702	0.155914	0.184453	0.192693	0.177963	0.194093	16.587	15.4865	11.4134	14.5353	7.60987	8.65929e-62	4.27963e-54	3.58461e-30	7.24098e-48	2.74375e-14	1.70022e-59	3.53367e-52	5.55006e-29	2.79582e-45	2.77109e-13
MD00G1008200	CA	3536	4.96331	4.88586	4.54498	4.44937	5.08816	1.46222	1.65055	1.75964	1.65055	1.92779	3.39436	2.96014	2.5829	2.69569	2.63937	0.000687887	0.003075	0.00979734	0.00702429	0.00830602	0.00203068	0.00683712	0.018521	0.0279558	0.018279
MD00G1008200	MCPCA	3536	4.88817	4.81072	4.46984	4.37423	5.01301	1.46172	1.6501	1.75922	1.6501	1.92741	3.34413	2.9154	2.5408	2.65088	2.60091	0.000825421	0.00355232	0.0110599	0.0080282	0.00929781	0.00222367	0.00761207	0.0200815	0.0340346	0.0207996
MD00G1018700	CA	1664	5.57753	6.14492	9.87662	6.70123	9.64881	0.48917	0.550275	0.67874	0.552226	0.704036	11.402	11.167	14.5514	12.1349	13.705	4.08459e-30	5.91359e-29	5.72295e-48	6.89627e-34	9.47689e-43	1.45922e-28	1.23399e-27	2.06795e-46	1.36384e-31	8.234e-41
MD00G1018700	MCPCA	1664	4.89659	5.46398	9.19568	6.02029	8.96787	0.4892	0.550301	0.678762	0.552253	0.704057	10.0094	9.92907	13.5477	10.9013	12.7374	1.38614e-23	3.11139e-23	8.17404e-42	1.1359e-27	3.66306e-37	2.2498e-22	3.93303e-22	1.91756e-40	2.12067e-25	1.94553e-35
MD00G1023000	CA	2679	2.28347	6.33642	5.79715	2.78748	3.71285	0.881021	1.07982	1.15457	0.991259	1.16486	2.59184	5.86805	5.02105	2.81206	3.18738	0.00954641	4.4096e-09	5.13894e-07	0.00492258	0.00143569	0.0222123	2.09204e-08	1.70521e-06	0.0207022	0.00372301
MD00G1023000	MCPCA	2679	2.6668	6.71975	6.18049	3.17081	4.09619	0.880364	1.07928	1.15407	0.990675	1.16436	3.0292	6.22614	5.35539	3.20066	3.51796	0.002452	4.78079e-10	8.53714e-08	0.00137114	0.000434879	0.00604528	2.32284e-09	2.87274e-07	0.00795135	0.0012729
MD00G1040000	CA	1474	1.84852	3.77688	7.18988	1.18511	1.07886	0.282636	0.365135	0.602405	0.312763	0.361961	6.54028	10.3438	11.9353	3.78916	2.9806	6.14034e-11	4.46454e-25	7.74737e-33	0.000151159	0.00287688	4.8393e-10	7.55277e-24	1.36781e-31	0.00103722	0.00702692
MD00G1040000	MCPCA	1474	2.38392	4.31228	7.72528	1.72051	1.61426	0.280687	0.363628	0.601493	0.311003	0.360441	8.49316	11.859	12.8435	5.53213	4.47857	2.011e-17	1.93174e-32	9.35236e-38	3.16366e-08	7.51451e-06	2.14241e-16	4.01547e-31	1.79913e-36	6.78907e-07	2.89465e-05
MD00G1063500	CA	1279	1.1248	1.19809	1.50637	1.96166	2.85289	0.373318	0.434724	0.510995	0.472842	0.675585	3.01299	2.75598	2.94792	4.14865	4.22284	0.00258691	0.00585173	0.00319922	3.34436e-05	2.41246e-05	0.00681318	0.0123263	0.0065885	0.000274204	8.54989e-05
MD00G1070000	CA	11	3.57274	3.99115	4.33164	1.3155	2.94436	0.249097	0.319958	0.399214	0.235098	0.318045	14.3428	12.474	10.8504	5.59554	9.25771	1.18232e-46	1.0348e-35	1.98519e-27	2.1993e-08	2.08863e-20	1.06051e-44	3.20544e-34	2.65666e-26	3.56735e-07	3.65233e-19
MD00G1080300	CA	NA	1.07336	2.00523	1.66758	3.18777	1.9825	0.272603	0.321163	0.344331	0.349186	0.372117	3.93744	6.24363	4.84295	9.12915	5.32764	8.23568e-05	4.2752e-10	1.27927e-06	6.90365e-20	9.94992e-08	0.000287384	2.24813e-09	4.06841e-06	4.95373e-18	4.91796e-07
MD00G1080800	CA	1014	3.40261	4.49263	3.11252	4.08432	3.16099	0.443427	0.508743	0.531552	0.502959	0.576335	7.67345	8.83084	5.85552	8.12059	5.48465	1.67436e-14	1.03888e-18	4.75525e-09	4.63934e-16	4.14299e-08	1.84906e-13	1.12535e-17	1.90471e-08	2.21278e-14	2.1398e-07
MD00G1080800	MCPCA	1014	2.29169	3.38171	2.00159	2.97339	2.05007	0.444177	0.509397	0.532179	0.50362	0.576912	5.1594	6.63864	3.76112	5.90404	3.55351	2.47747e-07	3.16589e-11	0.000169152	3.5471e-09	0.000380121	1.0888e-06	1.69914e-10	0.000402396	9.20402e-08	0.00112465
MD00G1092500	CA	116	3.2476	4.92308	7.54114	2.70717	3.05526	0.654422	0.740093	0.862267	0.73213	0.848975	4.96254	6.65197	8.74572	3.69766	3.59877	6.95769e-07	2.89198e-11	2.21594e-18	0.0002176	0.000319731	3.31038e-06	1.7025e-10	1.74508e-17	0.00142442	0.000939747
MD00G1092500	MCPCA	116	3.70039	5.37587	7.99394	3.15996	3.50805	0.654302	0.739987	0.862175	0.732023	0.848883	5.65548	7.26482	9.27182	4.31675	4.13256	1.55415e-08	3.73546e-13	1.82996e-20	1.58346e-05	3.58753e-05	7.79578e-08	2.3476e-12	1.48409e-19	0.000170268	0.000124763
MD00G1095100	CA	1928	2.8283	5.4278	5.08692	1.08136	3.9605	0.353064	0.542768	0.596837	0.334374	0.638717	8.01074	10.0002	8.52313	3.23398	6.20071	1.14021e-15	1.52048e-23	1.55292e-17	0.00122079	5.62096e-10	1.4209e-14	2.30064e-22	1.16547e-16	0.00629947	3.61248e-09
MD00G1095100	MCPCA	1928	2.80453	5.40403	5.06315	1.05759	3.93673	0.35123	0.541577	0.595754	0.332438	0.637706	7.98489	9.97833	8.49873	3.18132	6.17327	1.40651e-15	1.89632e-23	1.91677e-17	0.00146605	6.68903e-10	1.31427e-14	2.42348e-22	1.29888e-16	0.00841176	4.19246e-09
MD00G1097500	CA	1338	3.98394	3.0388	2.98646	3.85419	1.52253	0.484854	0.53735	0.576254	0.545203	0.612654	8.21679	5.65516	5.18254	7.06926	2.48514	2.09028e-16	1.55705e-08	2.18885e-07	1.55762e-12	0.0129501	2.75784e-15	6.99075e-08	7.52301e-07	4.82663e-11	0.0273061
MD00G1097500	MCPCA	1338	4.16295	3.21781	3.16547	4.0332	1.70154	0.484493	0.537024	0.575951	0.544883	0.612369	8.59239	5.99192	5.49608	7.40195	2.77862	8.51801e-18	2.07374e-09	3.88325e-08	1.34194e-13	0.00545896	9.32346e-17	9.49594e-09	1.34625e-07	7.07457e-12	0.0129046
MD00G1101700	CA	8	6.75426	6.85168	6.15013	2.09707	3.08018	0.805376	0.928215	0.998361	0.820347	0.967059	8.38647	7.38156	6.16022	2.55632	3.1851	5.00961e-17	1.5644e-13	7.26432e-10	0.0105786	0.00144702	6.93613e-16	1.1268e-12	3.12585e-09	0.0393042	0.00374965
MD00G1106600	MCPCA	466	3.24036	3.32828	2.25042	1.16751	2.43838	0.205763	0.23741	0.24408	0.218167	0.262903	15.7481	14.0191	9.22	5.35147	9.27483	7.08087e-56	1.1912e-44	2.97113e-20	8.72443e-08	1.77899e-20	5.49832e-54	4.689e-43	2.38091e-19	1.69301e-06	2.93212e-19
MD00G1109700	MCPCA	5870	4.86127	7.67608	8.36864	1.34983	4.37459	0.460133	0.583509	0.696153	0.507388	0.596892	10.5649	13.155	12.0213	2.66036	7.32894	4.33281e-26	1.59184e-39	2.74732e-33	0.00780578	2.31973e-13	8.19322e-25	4.80694e-38	4.23571e-32	0.0332726	2.1e-12
MD00G1140100	CA	6458	2.13461	1.80428	1.6317	1.48899	1.45586	0.191934	0.215002	0.230348	0.213224	0.24726	11.1216	8.39192	7.08364	6.9832	5.88794	9.85142e-29	4.78277e-17	1.4042e-12	2.88525e-12	3.91036e-09	3.17384e-27	4.55725e-16	7.43636e-12	8.49683e-11	2.28679e-08
MD00G1140100	MCPCA	6458	1.91402	1.58368	1.41111	1.2684	1.23526	0.191955	0.21502	0.230366	0.213243	0.247277	9.97119	7.36528	6.12553	5.94813	4.99547	2.0378e-23	1.76778e-13	9.03826e-10	2.71229e-09	5.86927e-07	3.28245e-22	1.13556e-12	3.60275e-09	7.19506e-08	2.59146e-06
MD00G1148100	CA	2770	2.03134	1.27177	1.45136	2.86582	1.68698	0.149619	0.166998	0.178364	0.169579	0.193991	13.5768	7.61546	8.13707	16.8996	8.69621	5.49597e-42	2.62746e-14	4.04944e-16	4.53133e-64	3.43165e-18	3.71403e-40	2.01223e-13	2.77721e-15	3.55563e-61	4.97509e-17
MD00G1148100	MCPCA	2770	2.53498	1.7754	1.955	3.36945	2.19062	0.149385	0.166789	0.178168	0.169373	0.193811	16.9695	10.6446	10.9728	19.8937	11.3029	1.38182e-64	1.84739e-26	5.16646e-28	4.6157e-88	1.26974e-29	1.46478e-62	2.77947e-25	6.1763e-27	9.59142e-85	4.10608e-28
MD00G1148200	CA	1267	7.4334	11.0637	10.7228	9.17112	11.266	0.700399	0.88846	0.956969	0.847734	1.06137	10.6131	12.4527	11.205	10.8184	10.6146	2.59043e-26	1.35208e-35	3.85344e-29	2.81694e-27	2.54861e-26	7.1852e-25	4.15728e-34	5.63826e-28	3.87131e-25	7.12467e-25
MD00G1148200	MCPCA	1267	7.93159	11.5619	11.221	9.6693	11.7642	0.700334	0.888409	0.956921	0.847681	1.06133	11.3254	13.0142	11.7262	11.4068	11.0844	9.8199e-30	1.01643e-38	9.35993e-32	3.86811e-30	1.49292e-28	2.28063e-28	2.9013e-37	1.34639e-30	8.68965e-28	4.45036e-27
MD00G1156300	CA	8554	1.35666	2.59274	2.11833	1.60346	2.65481	0.243487	0.298273	0.316968	0.277322	0.34931	5.5718	8.69251	6.68309	5.78197	7.60017	2.52125e-08	3.54515e-18	2.33951e-11	7.38319e-09	2.95734e-14	1.45634e-07	3.69264e-17	1.13561e-10	1.31476e-07	2.97836e-13
MD00G1165700	CA	207	3.86753	4.49693	4.15605	2.25055	3.73743	0.830425	0.953712	1.02398	0.900557	1.13145	4.65729	4.71518	4.05871	2.49907	3.30323	3.20397e-06	2.41493e-06	4.93455e-05	0.0124521	0.000955773	1.38201e-05	8.56475e-06	0.000130811	0.0450138	0.00256602
MD00G1165700	MCPCA	207	4.55827	5.18767	4.84679	2.94129	4.42817	0.824167	0.948267	1.01892	0.894789	1.12686	5.53077	5.47068	4.75682	3.28714	3.92965	3.18832e-08	4.48311e-08	1.96671e-06	0.00101212	8.50692e-05	1.55235e-07	1.7957e-07	5.81994e-06	0.00615718	0.000279912
MD00G1190800	CA	1331	2.65718	3.49433	3.21483	4.0635	3.42797	0.236958	0.274933	0.295267	0.280796	0.318588	11.2137	12.7098	10.8879	14.4714	10.7599	3.49191e-29	5.2201e-37	1.3164e-27	1.83804e-47	5.32288e-27	1.16565e-27	1.76141e-35	1.77843e-26	6.98601e-45	1.54339e-25
MD00G1190800	MCPCA	1331	2.18575	3.0229	2.74341	3.59207	2.95655	0.237266	0.275199	0.295514	0.281056	0.318817	9.21224	10.9844	9.28351	12.7806	9.27348	3.19398e-20	4.54088e-28	1.63992e-20	2.10394e-37	1.80165e-20	4.15673e-19	7.52308e-27	1.33466e-19	6.72615e-35	2.96373e-19
MD01G1035100	CA	9866	4.528	3.25297	2.31571	3.82138	1.30217	0.365455	0.386134	0.401806	0.396857	0.419681	12.39	8.42447	5.76326	9.62912	3.10275	2.95948e-35	3.62378e-17	8.2506e-09	6.02442e-22	0.0019173	1.43018e-33	3.49025e-16	3.23577e-08	5.14189e-20	0.004853
MD01G1035100	MCPCA	9866	5.10007	3.82505	2.88779	4.39346	1.87424	0.364176	0.384924	0.400643	0.39568	0.418567	14.0044	9.93716	7.20787	11.1036	4.47775	1.46489e-44	2.86886e-23	5.68331e-13	1.20527e-28	7.54355e-06	6.96901e-43	3.63725e-22	2.85923e-12	2.46349e-26	2.90452e-05
MD01G1036700	MCPCA	9898	1.88406	3.45238	3.40194	1.0702	3.73838	0.234521	0.406481	0.468648	0.240164	0.524216	8.03367	8.49333	7.25906	4.45613	7.13139	9.46018e-16	2.00791e-17	3.89785e-13	8.34506e-06	9.93626e-13	8.95772e-15	1.72366e-16	1.9864e-12	9.70581e-05	8.41092e-12
MD01G1045500	CA	2800	1.95205	3.3187	1.8788	4.20603	1.21513	0.245466	0.30545	0.302426	0.332298	0.314117	7.95242	10.865	6.21243	12.6574	3.8684	1.8291e-15	1.69308e-27	5.21706e-10	1.0181e-36	0.000109552	2.23978e-14	3.26518e-26	2.27092e-09	2.31452e-34	0.000349603
MD01G1049500	CA	NA	3.61087	3.02101	7.85535	8.33681	7.67718	0.576939	0.644315	0.842893	0.779433	0.939177	6.25867	4.68872	9.31951	10.696	8.17436	3.88277e-10	2.74924e-06	1.16879e-20	1.06271e-26	2.97438e-16	2.81456e-09	9.67063e-06	1.06601e-19	1.39732e-24	3.60394e-15
MD01G1049500	MCPCA	NA	3.72959	3.13973	7.97407	8.45554	7.7959	0.576636	0.644044	0.842685	0.779209	0.938991	6.46785	4.87503	9.46269	10.8514	8.30242	9.94077e-11	1.08791e-06	3.00121e-21	1.96309e-27	1.02015e-16	6.19105e-10	3.75629e-06	2.54471e-20	3.57312e-25	1.23223e-15
MD01G1060800	CA	2011	2.40381	3.14796	6.02848	1.36428	1.51428	0.469656	0.556144	0.734626	0.514603	0.599661	5.11824	5.66033	8.20619	2.65113	2.52523	3.08396e-07	1.51083e-08	2.28321e-16	0.00802221	0.0115624	1.54359e-06	6.79545e-08	1.58935e-15	0.0312025	0.0246575
MD01G1060800	MCPCA	2011	3.33458	4.07872	6.95924	2.29505	2.44505	0.466086	0.553133	0.732349	0.511347	0.59687	7.15442	7.37386	9.50263	4.48824	4.09645	8.40271e-13	1.6576e-13	2.04651e-21	7.18155e-06	4.19539e-05	6.2804e-12	1.06747e-12	1.75385e-20	8.51946e-05	0.000144544
MD01G1073800	MCPCA	3419	1.35565	1.30622	1.75953	2.03438	2.18001	0.167666	0.188095	0.202411	0.189427	0.220437	8.08544	6.94444	8.69288	10.7396	9.88946	6.19397e-16	3.79966e-12	3.53372e-18	6.63046e-27	4.62506e-23	5.93984e-15	2.20764e-11	2.50419e-17	1.18098e-24	9.29633e-22
MD01G1077200	MCPCA	47	2.86864	3.53048	3.58634	2.10006	1.73595	0.499333	0.600914	0.655348	0.527729	0.595696	5.74494	5.87518	5.47243	3.97943	2.91415	9.19511e-09	4.22394e-09	4.43918e-08	6.90815e-05	0.00356655	4.72176e-08	1.87407e-08	1.53067e-07	0.000615799	0.00875346
MD01G1083500	MCPCA	2004	6.33073	7.8681	7.52722	3.26	4.51923	0.869614	1.00812	1.08239	0.910925	1.07892	7.27993	7.80474	6.95423	3.57878	4.18864	3.33993e-13	5.96229e-15	3.54487e-12	0.000345196	2.80626e-05	2.57702e-12	4.27142e-14	1.68799e-11	0.00247209	9.94335e-05
MD01G1099800	CA	175	1.33565	2.72015	2.37928	1.55547	2.44156	0.510251	0.606938	0.656856	0.599928	0.732532	2.61762	4.48177	3.62222	2.59277	3.33304	0.00885447	7.40274e-06	0.000292082	0.00952065	0.000859028	0.0207417	2.45733e-05	0.000699131	0.0360003	0.00232329
MD01G1099800	MCPCA	175	1.67441	3.05892	2.71805	1.89424	2.78033	0.488004	0.588358	0.639727	0.581123	0.717213	3.43115	5.19908	4.24876	3.25962	3.87657	0.000601034	2.00273e-07	2.1496e-05	0.00111562	0.00010594	0.00166446	7.48007e-07	5.68016e-05	0.00668565	0.000343589
MD01G1108500	CA	182	3.01046	5.08145	5.36478	3.63487	1.04473	0.234171	0.275317	0.304605	0.264731	0.301253	12.8558	18.4567	17.6122	13.7304	3.46796	7.9764e-38	4.60323e-76	1.98537e-69	6.67203e-43	0.000524427	4.5724e-36	8.89816e-74	1.61529e-67	2.05439e-40	0.00147477
MD01G1108500	MCPCA	182	3.61337	5.68437	5.96769	4.23779	1.64764	0.23396	0.275138	0.304444	0.264545	0.301089	15.4444	20.66	19.6019	16.0191	5.47228	8.23391e-54	7.93143e-95	1.48882e-85	9.39302e-58	4.44287e-08	5.82692e-52	2.32902e-92	1.60484e-83	7.0977e-55	2.25426e-07
MD01G1118100	CA	2902	1.81153	5.74092	4.48282	4.83782	4.93156	0.671065	0.847894	0.859158	0.797443	0.937721	2.69948	6.7708	5.21769	6.06667	5.2591	0.00694478	1.28076e-11	1.81168e-07	1.30587e-09	1.44765e-07	0.0166365	7.79903e-11	6.27908e-07	2.64491e-08	7.01216e-07
MD01G1134700	CA	1	1.92008	2.17039	1.69217	1.05115	2.89039	0.178276	0.203515	0.216444	0.196774	0.245177	10.7703	10.6645	7.81806	5.34193	11.789	4.75513e-27	1.49182e-26	5.3644e-15	9.19618e-08	4.44894e-32	1.3822e-25	2.73932e-25	3.42439e-14	1.32916e-06	1.86139e-30
MD01G1141800	CA	818	1.81145	1.50905	1.14664	1.66662	1.44824	0.170181	0.19074	0.203545	0.190966	0.220419	10.6443	7.91155	5.63332	8.72731	6.57041	1.85435e-26	2.54203e-15	1.76777e-08	2.60798e-18	5.01754e-11	5.19552e-25	2.10103e-14	6.7425e-08	1.58995e-16	3.62344e-10
MD01G1144800	CA	4269	3.56864	4.14567	3.80479	1.99183	3.86707	0.69909	0.81009	0.872932	0.750842	0.96865	5.1047	5.11754	4.35864	2.6528	3.99223	3.31327e-07	3.09545e-07	1.30876e-05	0.00798268	6.5456e-05	1.65239e-06	1.20993e-06	3.72532e-05	0.0310984	0.000216474
MD01G1146300	MCPCA	6416	2.51317	2.36231	2.33109	1.26085	2.13896	0.27051	0.306925	0.336199	0.291868	0.35203	9.2905	7.69673	6.93367	4.31992	6.07608	1.53562e-20	1.39593e-14	4.10061e-12	1.56089e-05	1.23158e-09	2.04753e-19	9.71709e-14	1.94429e-11	0.000168349	7.48591e-09
MD01G1153600	CA	1321	1.44458	1.07539	1.4786	1.6961	2.88357	0.288225	0.322375	0.347469	0.324601	0.389412	5.01201	3.33583	4.25534	5.22519	7.40493	5.38648e-07	0.000850452	2.08729e-05	1.73975e-07	1.31218e-13	2.60053e-06	0.00208524	5.80365e-05	2.38688e-06	1.24365e-12
MD01G1160300	CA	1843	2.04563	2.59106	2.66803	1.06731	1.38964	0.1348	0.160501	0.179996	0.146292	0.172237	15.1753	16.1436	14.8227	7.29577	8.06818	5.15177e-52	1.2593e-58	1.04523e-49	2.96966e-13	7.13533e-16	6.23614e-50	1.30841e-56	4.05814e-48	1.00469e-11	8.33771e-15
MD01G1160300	MCPCA	1843	1.97881	2.52425	2.60121	1.00049	1.32282	0.134485	0.160236	0.179761	0.146002	0.171991	14.714	15.7533	14.4704	6.85261	7.69124	5.24051e-49	6.52326e-56	1.86352e-47	7.25143e-12	1.45716e-14	3.10625e-47	4.26214e-54	5.39765e-46	3.02377e-10	1.46444e-13
MD01G1177100	CA	7	1.00244	1.14851	1.25953	2.79117	2.39086	0.159939	0.179245	0.190945	0.181019	0.209173	6.26765	6.4075	6.59626	15.4192	11.4301	3.66547e-10	1.47926e-10	4.21671e-11	1.2151e-53	2.9588e-30	2.6679e-09	8.13563e-10	2.00866e-10	6.5683e-51	1.08501e-28
MD01G1179800	CA	21	1.38621	4.27222	5.74691	5.28223	5.5184	0.283146	0.381404	0.552315	0.43182	0.547951	4.89576	11.2013	10.4051	12.2325	10.071	9.79247e-07	4.01786e-29	2.34923e-25	2.08454e-34	7.4241e-24	4.56165e-06	8.49783e-28	2.80316e-24	4.22553e-32	1.70154e-22
MD01G1187700	MCPCA	2679	2.2288	3.45487	3.99606	1.18945	1.36947	0.327891	0.390597	0.450875	0.362065	0.421187	6.79737	8.84509	8.86288	3.28517	3.25144	1.06543e-11	9.1454e-19	7.79709e-19	0.0010192	0.00114822	7.30503e-11	8.62449e-18	5.75866e-18	0.00619119	0.00310901
MD01G1193000	CA	631	2.48763	5.94844	5.93269	1.29565	5.10639	0.2715	0.502011	0.562179	0.294429	0.496473	9.16254	11.8492	10.553	4.40056	10.2853	5.06903e-20	2.17161e-32	4.91896e-26	1.07971e-05	8.20601e-25	8.98375e-19	5.53128e-31	6.09136e-25	0.000100244	2.018e-23
MD01G1193000	MCPCA	631	2.50364	5.96446	5.9487	1.31167	5.1224	0.270847	0.501658	0.561864	0.293827	0.496116	9.24373	11.8895	10.5874	4.46407	10.325	2.38044e-20	1.34234e-32	3.4081e-26	8.04177e-06	5.43202e-25	3.12503e-19	2.81319e-31	3.76913e-25	9.39249e-05	1.26085e-23
MD01G1196900	CA	646	2.52234	2.71872	3.11505	1.47155	1.13711	0.20502	0.23166	0.252263	0.227644	0.263156	12.3029	11.7359	12.3484	6.46426	4.32104	8.73784e-35	8.34793e-32	4.96765e-35	1.01794e-10	1.55297e-05	4.15022e-33	2.0529e-30	9.82265e-34	2.41573e-09	5.66982e-05
MD01G1196900	MCPCA	646	2.97431	3.1707	3.56703	1.92352	1.58908	0.204652	0.231335	0.251965	0.227313	0.26287	14.5335	13.7061	14.1568	8.46201	6.04513	7.43462e-48	9.33287e-43	1.6943e-45	2.62816e-17	1.49292e-09	4.19276e-46	3.2395e-41	4.60961e-44	2.19919e-15	8.97402e-09
MD01G1205400	CA	295	2.07214	6.10357	6.19551	1.40688	3.22885	0.330286	0.569955	0.625404	0.362786	0.487338	6.27377	10.7089	9.9064	3.87798	6.62549	3.524e-10	9.24883e-27	3.90446e-23	0.000105329	3.46093e-11	2.57093e-09	1.72885e-25	4.11499e-22	0.000755344	2.55937e-10
MD01G1205400	MCPCA	295	2.20734	6.23878	6.33071	1.54208	3.36406	0.328566	0.56896	0.624498	0.361221	0.486174	6.71811	10.9652	10.1373	4.26907	6.91945	1.84097e-11	5.61616e-28	3.77449e-24	1.96287e-05	4.534e-12	1.23086e-10	9.28047e-27	3.7491e-23	0.000206611	3.58607e-11
MD01G1209100	CA	68	3.84947	3.73897	2.34437	1.39933	1.91119	0.405969	0.459736	0.475676	0.437742	0.510285	9.48219	8.13286	4.9285	3.1967	3.74535	2.49011e-21	4.19262e-16	8.28627e-07	0.00139011	0.000180144	4.88925e-20	3.68383e-15	2.69051e-06	0.00704175	0.000553553
MD01G1209200	CA	68	3.79276	3.7691	2.63695	1.30718	1.99539	0.322968	0.366499	0.382045	0.349409	0.407845	11.7435	10.2841	6.9022	3.7411	4.89252	7.62902e-32	8.3145e-25	5.12021e-12	0.000183214	9.95521e-07	3.01964e-30	1.38036e-23	2.59433e-11	0.00122774	4.29115e-06
MD01G1224800	MCPCA	321	3.58009	3.05049	3.16183	1.06495	2.17882	0.163082	0.182094	0.197274	0.177048	0.207598	21.9527	16.7522	16.0276	6.01503	10.4954	8.16525e-107	5.45331e-63	8.20112e-58	1.79856e-09	9.07168e-26	4.01149e-104	4.73863e-61	3.53312e-56	4.9198e-08	2.20089e-24
MD01G1225000	CA	184	3.8283	5.17097	4.83009	3.38523	3.1379	0.747342	0.868281	0.934895	0.832368	0.963208	5.12255	5.95541	5.16646	4.06699	3.25776	3.01436e-07	2.59415e-09	2.38572e-07	4.76239e-05	0.00112295	1.51179e-06	1.25901e-08	8.17653e-07	0.000375719	0.00297511
MD01G1225000	MCPCA	184	3.75304	5.09571	4.75483	3.30998	3.06264	0.746537	0.867588	0.934251	0.831645	0.962583	5.02726	5.87342	5.08946	3.98003	3.18169	4.97535e-07	4.26884e-09	3.59084e-07	6.8906e-05	0.00146418	2.1149e-06	1.89268e-08	1.14469e-06	0.000614535	0.00389356
MD01G1226600	CA	114	1.07632	1.51267	2.78011	2.45692	4.49825	0.229858	0.257376	0.274077	0.257582	0.300354	4.68254	5.87727	10.1435	9.53838	14.9765	2.83348e-06	4.17075e-09	3.54012e-24	1.45075e-21	1.04543e-50	1.23179e-05	1.9806e-08	3.95105e-23	1.20854e-19	1.40156e-48
MD01G1230100	CA	2774	5.0161	5.22856	7.11719	4.73307	6.93902	0.429004	0.524824	0.659278	0.482229	0.7442	11.6924	9.96251	10.7954	9.81499	9.32414	1.3936e-31	2.22382e-23	3.61752e-27	9.70442e-23	1.11892e-20	5.47256e-30	3.32453e-22	4.78843e-26	9.11429e-21	2.02624e-19
MD01G1230100	MCPCA	2774	4.21157	4.42404	6.31267	3.92855	6.1345	0.43073	0.526236	0.660403	0.483765	0.745197	9.77775	8.40695	9.55882	8.12078	8.23205	1.403e-22	4.20819e-17	1.19111e-21	4.63214e-16	1.84031e-16	2.13602e-21	3.53756e-16	1.03571e-20	3.41737e-14	2.18671e-15
MD01G1233300	CA	2333	1.20963	2.73073	3.83972	1.78447	2.4041	0.403118	0.467303	0.542389	0.45561	0.536695	3.00068	5.84358	7.07926	3.91666	4.47945	0.00269379	5.10898e-09	1.44926e-12	8.97836e-05	7.48355e-06	0.00707375	2.40645e-08	7.66707e-12	0.000656443	2.86783e-05
MD02G1001300	CA	82	2.26919	4.62721	3.94927	1.55338	1.22974	0.258019	0.364204	0.375291	0.28465	0.32773	8.79464	12.705	10.5232	5.45715	3.7523	1.43502e-18	5.54791e-37	6.75159e-26	4.83831e-08	0.000175218	2.28212e-17	1.86697e-35	8.30043e-25	7.3788e-07	0.000539612
MD02G1001300	MCPCA	82	2.19176	4.54979	3.87185	1.47596	1.15232	0.257676	0.363961	0.375055	0.284339	0.32746	8.5059	12.5008	10.3234	5.19084	3.51897	1.80197e-17	7.39491e-36	5.52178e-25	2.0935e-07	0.000433227	1.92534e-16	1.82353e-34	5.73434e-24	3.71555e-06	0.0012685
MD02G1010800	CA	536	2.15119	3.10594	2.88156	2.97174	2.77607	0.57714	0.666581	0.716338	0.6611	0.765354	3.72734	4.65951	4.02263	4.49514	3.62716	0.000193513	3.16956e-06	5.75528e-05	6.95227e-06	0.00028655	0.000635094	1.10555e-05	0.000151172	6.79446e-05	0.00085024
MD02G1013500	MCPCA	NA	2.01354	4.36351	10.9093	1.10895	2.43365	0.291863	0.332863	0.616202	0.326273	0.379389	6.89894	13.109	17.7041	3.39886	6.41465	5.23919e-12	2.92402e-39	3.9004e-70	0.000676681	1.41145e-10	3.68416e-11	8.65585e-38	2.67141e-68	0.00437252	9.55537e-10
MD02G1016300	CA	3091	4.3375	7.9369	8.31737	4.58228	8.86054	1.61004	1.85327	1.97475	1.80494	2.1621	2.69403	4.28265	4.21186	2.53874	4.09812	0.00705929	1.84684e-05	2.53274e-05	0.0111251	4.16513e-05	0.0168887	5.81769e-05	6.96489e-05	0.0409779	0.000142198
MD02G1030000	CA	484	2.47519	2.63936	2.36798	1.56886	2.15095	0.144291	0.162456	0.173223	0.160769	0.187217	17.1541	16.2466	13.6701	9.75847	11.4891	5.85676e-66	2.36255e-59	1.53101e-42	1.69694e-22	1.49744e-30	1.35226e-63	2.55864e-57	4.38977e-41	1.54022e-20	5.60662e-29
MD02G1030000	MCPCA	484	2.93199	3.09616	2.82478	2.02566	2.60775	0.144112	0.162298	0.173074	0.160608	0.187079	20.3452	19.0771	16.3213	12.6124	13.9393	5.12118e-92	3.91484e-81	6.96584e-60	1.80301e-36	3.65508e-44	1.53919e-89	6.53675e-79	3.28333e-58	5.61998e-34	2.99283e-42
MD02G1034900	MCPCA	296	6.1424	7.03246	6.69158	2.29923	1.73814	0.539279	0.644844	0.702866	0.476825	0.546243	11.39	10.9057	9.52042	4.82196	3.18199	4.68783e-30	1.08286e-27	1.72478e-21	1.42155e-06	0.00146269	1.10992e-28	1.75644e-26	1.4831e-20	2.02443e-05	0.00389
MD02G1079100	CA	NA	1.46407	1.04344	2.36428	1.33367	7.46216	0.252319	0.28166	0.324099	0.28288	0.667196	5.80245	3.70461	7.29495	4.71462	11.1844	6.53541e-09	0.000211718	2.98774e-13	2.4216e-06	4.86389e-29	4.06909e-08	0.000571426	1.67276e-12	2.62034e-05	1.63019e-27
MD02G1096300	MCPCA	134	3.5512	2.09246	2.97767	1.41092	1.93904	0.160919	0.17891	0.192142	0.178419	0.207109	22.0682	11.6956	15.4973	7.90792	9.36241	6.39074e-108	1.34259e-31	3.61889e-54	2.61735e-15	7.79373e-21	3.71055e-105	2.67961e-30	1.34183e-52	1.75447e-13	1.33539e-19
MD02G1121700	CA	968	3.23753	5.0186	3.01479	2.99411	2.56426	0.641272	0.722591	0.763336	0.717822	0.831112	5.0486	6.94529	3.94949	4.17111	3.08533	4.45052e-07	3.77692e-12	7.83185e-05	3.03118e-05	0.00203325	2.18117e-06	2.42673e-11	0.000202469	0.000250965	0.00511822
MD02G1129500	CA	1337	2.56118	1.76567	2.7049	2.27626	1.62759	0.178647	0.19944	0.214868	0.199947	0.230828	14.3365	8.85314	12.5886	11.3843	7.05106	1.29387e-46	8.50913e-19	2.43833e-36	5.00551e-30	1.7756e-12	1.15642e-44	9.29e-18	5.15662e-35	7.9581e-28	1.50753e-11
MD02G1129500	MCPCA	1337	2.43149	1.63598	2.57521	2.14657	1.4979	0.178623	0.199419	0.214848	0.199925	0.23081	13.6124	8.20377	11.9862	10.7369	6.48974	3.379e-42	2.32973e-16	4.19774e-33	6.83232e-27	8.59829e-11	1.45325e-40	1.83918e-15	6.42539e-32	1.2083e-24	5.95115e-10
MD02G1141700	CA	215	2.27319	4.606	3.84145	3.02781	2.19891	0.298695	0.367685	0.384228	0.340707	0.38915	7.61042	12.527	9.99783	8.88683	5.65054	2.73199e-14	5.31123e-36	1.55776e-23	6.28785e-19	1.59945e-08	2.96453e-13	1.66871e-34	1.67799e-22	4.07872e-17	8.69878e-08
MD02G1142300	CA	215	2.19714	5.07925	5.45972	2.67846	5.522	0.925005	1.11526	1.19469	1.0469	1.31646	2.37528	4.55433	4.57	2.55847	4.19457	0.0175359	5.25519e-06	4.87724e-06	0.0105133	2.73392e-05	0.0381899	1.77831e-05	1.45917e-05	0.0390853	9.59778e-05
MD02G1145300	CA	431	1.91628	3.447	3.37373	2.70718	1.17343	0.33006	0.408484	0.451293	0.38476	0.423304	5.80586	8.43853	7.47568	7.03603	2.77207	6.40347e-09	3.21365e-17	7.68033e-14	1.97791e-12	0.00557004	3.99292e-08	3.10844e-16	4.50435e-13	6.04432e-11	0.0127896
MD02G1145300	MCPCA	431	2.22693	3.75765	3.68438	3.01783	1.48408	0.328501	0.407225	0.450155	0.383424	0.42209	6.77908	9.22745	8.18469	7.87076	3.51603	1.20946e-11	2.77144e-20	2.72996e-16	3.52499e-15	0.000438048	8.2593e-11	2.89342e-19	1.71399e-15	2.34397e-13	0.00128144
MD02G1158300	CA	7088	2.63386	4.81805	5.30116	1.59365	3.19052	0.331867	0.543006	0.615278	0.353124	0.48011	7.9365	8.87294	8.61588	4.51301	6.64539	2.07974e-15	7.12424e-19	6.94041e-18	6.39141e-06	3.02411e-11	2.53224e-14	7.8329e-18	5.31654e-17	6.30458e-05	2.24901e-10
MD02G1158300	MCPCA	7088	2.49398	4.67817	5.16127	1.45376	3.05063	0.331484	0.542772	0.615071	0.352764	0.479845	7.52367	8.61904	8.39135	4.12107	6.35754	5.32594e-14	6.75198e-18	4.80607e-17	3.77113e-05	2.05017e-10	4.39051e-13	6.00184e-17	3.17181e-16	0.000367331	1.36218e-09
MD02G1166800	CA	9009	1.14961	2.05193	2.65011	1.07888	2.08975	0.215377	0.251468	0.287906	0.241593	0.292332	5.33766	8.1598	9.20476	4.46569	7.14856	9.41553e-08	3.35574e-16	3.42429e-20	7.98103e-06	8.7695e-13	5.06222e-07	2.97366e-15	3.03646e-19	7.68561e-05	7.70529e-12
MD02G1166800	MCPCA	9009	1.47317	2.37549	2.97366	1.40244	2.41331	0.213972	0.250266	0.286857	0.240341	0.291298	6.88485	9.49186	10.3664	5.83519	8.28466	5.78478e-12	2.26954e-21	3.52629e-25	5.37298e-09	1.18445e-16	4.05442e-11	2.52856e-20	3.6966e-24	1.34925e-07	1.42396e-15
MD02G1167100	MCPCA	8	2.82814	3.52995	3.47762	3.52628	3.78034	1.00708	1.14671	1.22666	1.14671	1.34944	2.80827	3.07833	2.83502	3.07513	2.80142	0.00498081	0.00208161	0.0045823	0.00210413	0.00508775	0.0115551	0.00464121	0.00889882	0.0113965	0.0121134
MD02G1171900	MCPCA	3578	3.85283	4.90113	2.45979	1.02146	3.49151	0.237597	0.273262	0.281404	0.262515	0.308563	16.2158	17.9356	8.74113	3.89105	11.3154	3.89928e-59	6.21393e-72	2.30783e-18	9.9813e-05	1.10103e-29	3.41147e-57	7.78172e-70	1.65334e-17	0.000845427	3.57862e-28
MD02G1198300	CA	732	1.22892	3.33657	3.57418	1.3417	2.98843	0.29098	0.51725	0.573265	0.338572	0.581991	4.2234	6.4506	6.23479	3.96281	5.13484	2.40647e-05	1.11408e-10	4.52396e-10	7.40723e-05	2.82378e-07	9.15172e-05	6.19549e-10	1.98002e-09	0.000554232	1.31516e-06
MD02G1198300	MCPCA	732	1.47807	3.58571	3.82333	1.59084	3.23758	0.282075	0.512293	0.568797	0.33095	0.57759	5.23997	6.99934	6.72178	4.80688	5.60531	1.606e-07	2.57172e-12	1.79518e-11	1.533e-06	2.07877e-08	7.21568e-07	1.51592e-11	8.11562e-11	2.16829e-05	1.09928e-07
MD02G1236000	CA	30	2.01779	3.37711	3.96322	2.04544	2.00132	0.452861	0.532054	0.60572	0.509198	0.590868	4.45565	6.34732	6.54299	4.01699	3.38709	8.36394e-06	2.19102e-10	6.02991e-11	5.89461e-05	0.000706392	3.42525e-05	1.18054e-09	2.83851e-10	0.000454618	0.00193951
MD02G1236000	MCPCA	30	1.35274	2.71207	3.29817	1.3804	1.33627	0.454198	0.533192	0.60672	0.510387	0.591893	2.97831	5.08647	5.43607	2.7046	2.25762	0.00289842	3.64787e-07	5.44678e-08	0.00683858	0.0239691	0.00705334	1.32904e-06	1.86702e-07	0.0299959	0.04841
MD02G1236100	CA	30	2.63712	4.20176	4.17174	2.20681	2.39663	0.47864	0.599058	0.664515	0.533391	0.624556	5.50961	7.01396	6.27788	4.13732	3.83733	3.59627e-08	2.31673e-12	3.4323e-10	3.51393e-05	0.00012438	2.04368e-07	1.51349e-11	1.5202e-09	0.000286161	0.000392648
MD02G1236100	MCPCA	30	1.81921	3.38385	3.35383	1.3889	1.57872	0.481235	0.601133	0.666386	0.535721	0.626547	3.7803	5.62913	5.03286	2.59257	2.51971	0.000156642	1.81126e-08	4.8321e-07	0.00952605	0.0117452	0.000476566	7.56206e-08	1.51989e-06	0.0391466	0.025591
MD02G1243100	CA	5170	2.17681	2.95142	4.09409	1.41626	1.99367	0.245233	0.289317	0.360097	0.270729	0.320256	8.87649	10.2013	11.3694	5.23128	6.22523	6.90009e-19	1.95559e-24	5.9386e-30	1.68336e-07	4.80843e-10	1.12605e-17	3.17271e-23	9.07919e-29	2.31474e-06	3.10951e-09
MD02G1243100	MCPCA	5170	2.66891	3.44352	4.58619	1.90836	2.48577	0.243851	0.288147	0.359158	0.269478	0.319199	10.9448	11.9506	12.7693	7.08169	7.78751	7.03621e-28	6.44794e-33	2.43334e-37	1.4241e-12	6.83417e-15	1.47824e-26	1.37386e-31	4.56757e-36	6.61293e-11	7.0457e-14
MD02G1252600	CA	24	1.87798	2.68969	2.65758	1.01505	1.04414	0.351763	0.482118	0.544639	0.364433	0.428024	5.33875	5.5789	4.87952	2.78528	2.43945	9.35893e-08	2.42042e-08	1.06343e-06	0.00534823	0.0147096	5.03396e-07	1.06692e-07	3.41044e-06	0.0221817	0.0305869
MD02G1256300	CA	5184	1.09146	2.35719	2.27291	1.38117	1.92491	0.200846	0.227273	0.242895	0.225277	0.262151	5.43434	10.3716	9.35759	6.13098	7.34274	5.49998e-08	3.3377e-25	8.15791e-21	8.73408e-10	2.09268e-13	3.06612e-07	5.69281e-24	7.49946e-20	1.8066e-08	1.95077e-12
MD02G1258700	CA	1526	3.21535	4.20118	3.86031	3.7647	2.94927	0.802154	0.922776	0.991167	0.922776	1.09011	4.0084	4.55276	3.89471	4.07975	2.70548	6.11312e-05	5.2946e-06	9.83171e-05	4.50843e-05	0.0068206	0.000217673	1.79067e-05	0.00025112	0.00035804	0.0153445
MD02G1258700	MCPCA	1526	2.93113	3.91696	3.57608	3.48047	2.66505	0.803147	0.92364	0.991971	0.92364	1.09084	3.64956	4.24078	3.60503	3.76821	2.44311	0.000262693	2.2274e-05	0.000312121	0.00016442	0.0145612	0.000770938	6.59596e-05	0.000716548	0.00130781	0.0310462
MD02G1273700	CA	24	1.82376	1.78452	4.39008	1.46236	2.83874	0.190706	0.21864	0.38342	0.211388	0.28696	9.56317	8.16192	11.4498	6.91789	9.89244	1.14204e-21	3.29749e-16	2.35653e-30	4.58413e-12	4.48958e-23	2.30031e-20	2.92724e-15	3.68435e-29	1.31963e-10	9.74344e-22
MD02G1273700	MCPCA	24	1.65599	1.61675	4.22231	1.29459	2.67096	0.190539	0.218494	0.383336	0.211237	0.286849	8.69105	7.39951	11.0146	6.1286	9.31139	3.59111e-18	1.36692e-13	3.24857e-28	8.86578e-10	1.2617e-20	4.0415e-17	8.86087e-13	3.92764e-27	2.55581e-08	2.11085e-19
MD02G1274600	CA	24	3.298	3.21474	4.7229	2.28892	5.62675	0.412131	0.488964	0.625155	0.418833	0.70714	8.00231	6.57458	7.55476	5.46499	7.95705	1.22108e-15	4.87905e-11	4.19621e-14	4.62941e-08	1.76195e-15	1.51562e-14	2.81174e-10	2.50761e-13	7.09133e-07	1.98447e-14
MD02G1274600	MCPCA	24	2.78983	2.70656	4.21472	1.78074	5.11858	0.415498	0.491806	0.62738	0.422147	0.709108	6.71442	5.50332	6.71798	4.21831	7.21833	1.88821e-11	3.7271e-08	1.84261e-11	2.46143e-05	5.26302e-13	1.25981e-10	1.50635e-07	8.32712e-11	0.00025217	4.58889e-12
MD02G1282100	CA	3868	3.30862	2.2031	3.73422	1.96459	4.04425	0.71389	0.783766	0.906897	0.778186	0.987268	4.63463	2.81091	4.11758	2.52458	4.0964	3.5757e-06	0.00494011	3.82866e-05	0.0115837	4.19623e-05	1.53334e-05	0.0105703	0.000103024	0.0423528	0.000143162
MD02G1301300	CA	9362	1.82261	3.06279	2.77668	1.73434	1.54535	0.179929	0.218061	0.235483	0.202248	0.233725	10.1296	14.0456	11.7914	8.5753	6.61182	4.08304e-24	8.19996e-45	4.32236e-32	9.8825e-18	3.79619e-11	9.78988e-23	4.4645e-43	7.39606e-31	5.62979e-16	2.79403e-10
MD02G1301300	MCPCA	9362	2.2367	3.47688	3.19077	2.14843	1.95944	0.17884	0.217162	0.234651	0.20128	0.232887	12.5068	16.0105	13.5979	10.6739	8.41369	6.85605e-36	1.07927e-57	4.12032e-42	1.34875e-26	3.97309e-17	2.20872e-34	7.72331e-56	9.81005e-41	2.33559e-24	5.0223e-16
MD02G1302900	CA	336	1.69742	6.69636	5.95627	2.18982	6.57037	0.600425	0.808238	0.845063	0.675066	0.963059	2.82703	8.28514	7.04831	3.24386	6.8224	0.00469817	1.17972e-16	1.81099e-12	0.0011792	8.95313e-12	0.0117224	1.08367e-15	9.50398e-12	0.00611952	7.0472e-11
MD02G1311700	CA	10	3.83559	3.78874	3.41179	2.22371	3.89486	0.610002	0.71272	0.770839	0.673086	0.85901	6.28783	5.31589	4.42608	3.30376	4.53413	3.21931e-10	1.06138e-07	9.59609e-06	0.000953984	5.78423e-06	2.35554e-09	4.34735e-07	2.77308e-05	0.00509566	2.24631e-05
MD02G1311700	MCPCA	10	3.85156	3.80471	3.42777	2.23969	3.91084	0.606322	0.709573	0.76793	0.669753	0.856401	6.35234	5.36198	4.46365	3.34405	4.56659	2.12059e-10	8.2315e-08	8.05757e-06	0.000825641	4.9571e-06	1.28238e-09	3.2125e-07	2.23092e-05	0.00518203	1.95854e-05
MD02G1314300	MCPCA	2	1.62217	3.02587	3.68268	2.33031	2.2295	0.637348	0.749833	0.852978	0.727652	0.844411	2.54519	4.0354	4.31744	3.2025	2.6403	0.0109217	5.45099e-05	1.5785e-05	0.00136238	0.00828329	0.0234646	0.000153611	4.22894e-05	0.00791342	0.01876
MD02G1315600	CA	458	3.15853	5.37949	5.03861	3.62361	3.68944	0.718842	0.874325	0.941356	0.840306	0.99814	4.39392	6.15273	5.3525	4.31225	3.69631	1.11326e-05	7.61598e-10	8.67464e-08	1.61601e-05	0.000218756	4.46664e-05	3.89563e-09	3.10119e-07	0.000143152	0.000662242
MD02G1315600	MCPCA	458	2.95204	5.17299	4.83212	3.41712	3.48294	0.718852	0.874334	0.941364	0.840315	0.998148	4.1066	5.9165	5.1331	4.06647	3.48941	4.0152e-05	3.28865e-09	2.85005e-07	4.773e-05	0.000484095	0.000133251	1.47732e-08	9.16429e-07	0.00044677	0.0014052
MD03G1019000	MCPCA	NA	1.65502	2.51246	5.36453	1.39124	3.24988	0.443864	0.523594	0.716982	0.496298	0.645846	3.72865	4.79848	7.4821	2.80324	5.03198	0.000192507	1.59873e-06	7.31446e-14	0.00505927	4.85437e-07	0.000576755	5.41323e-06	3.92239e-13	0.0234451	2.16626e-06
MD03G1034900	CA	3900	1.12886	2.8818	3.26719	2.4843	2.28583	0.23235	0.264243	0.285902	0.262602	0.304008	4.85846	10.9059	11.4277	9.46034	7.51897	1.183e-06	1.08074e-27	3.04135e-30	3.06932e-21	5.52113e-14	5.44571e-06	2.10541e-26	4.729e-29	2.48044e-19	5.42241e-13
MD03G1040200	CA	487	3.51406	3.15437	3.17416	2.3793	3.35667	0.763511	0.878688	0.944424	0.858792	1.04484	4.6025	3.58986	3.36095	2.77052	3.21263	4.17457e-06	0.000330856	0.00077675	0.00559663	0.00131526	1.77307e-05	0.000866075	0.00175065	0.0230886	0.00343105
MD03G1040200	MCPCA	487	4.30778	3.94809	3.96789	3.17303	4.15039	0.75224	0.868911	0.935336	0.848787	1.03663	5.72661	4.54372	4.24221	3.73831	4.00375	1.02456e-08	5.52698e-06	2.21331e-05	0.00018526	6.23471e-05	5.237e-08	1.76057e-05	5.83887e-05	0.00144545	0.000209411
MD03G1042800	MCPCA	7901	4.07571	4.66739	5.77464	1.99098	1.64111	0.309663	0.420904	0.57691	0.287065	0.328373	13.1618	11.089	10.0096	6.93563	4.99769	1.45624e-39	1.41933e-28	1.38299e-23	4.04402e-12	5.80212e-07	5.59439e-38	2.41892e-27	1.33831e-22	1.74466e-10	2.56444e-06
MD03G1082700	CA	649	3.49861	5.16396	6.87476	2.25466	4.55383	0.309654	0.473481	0.599416	0.32394	0.496648	11.2984	10.9064	11.4691	6.9601	9.16912	1.33564e-29	1.07455e-27	1.88618e-30	3.40025e-12	4.76901e-20	4.56238e-28	2.09499e-26	2.96531e-29	9.92931e-11	8.07332e-19
MD03G1082700	MCPCA	649	2.86473	4.53008	6.24088	1.62078	3.91995	0.311555	0.474726	0.6004	0.325757	0.497835	9.19495	9.54252	10.3945	4.97541	7.87398	3.75153e-20	1.39406e-21	2.62561e-25	6.51095e-07	3.43531e-15	4.86253e-19	1.57864e-20	2.7729e-24	1.02195e-05	3.63253e-14
MD03G1083100	CA	1894	5.68025	7.89464	6.39442	1.53849	5.38082	0.371321	0.58048	0.543463	0.363341	0.493702	15.2974	13.6002	11.7661	4.23428	10.8989	7.95727e-53	3.99295e-42	5.8379e-32	2.29283e-05	1.16617e-27	1.00213e-50	1.86109e-40	9.92949e-31	0.000195764	3.54197e-26
MD03G1083100	MCPCA	1894	6.6476	8.86199	7.36177	2.50584	6.34817	0.370525	0.579971	0.542919	0.362527	0.493103	17.941	15.2801	13.5596	6.91213	12.8739	5.64059e-72	1.03831e-52	6.95055e-42	4.77426e-12	6.31166e-38	7.7892e-70	5.97423e-51	1.63806e-40	2.03506e-10	3.52832e-36
MD03G1087100	CA	1859	1.79116	3.13039	2.21757	1.7975	1.08212	0.220305	0.311644	0.304884	0.251863	0.276159	8.13037	10.0448	7.27348	7.13682	3.91846	4.27989e-16	9.68596e-24	3.50335e-13	9.55161e-13	8.91155e-05	5.51542e-15	1.48451e-22	1.94819e-12	3.05313e-11	0.000288708
MD03G1092200	CA	1	2.81662	6.82448	7.49349	1.06184	3.14791	0.281578	0.542438	0.597506	0.301509	0.382888	10.003	12.5811	12.5413	3.52175	8.2215	1.47882e-23	2.68167e-36	4.43779e-36	0.000428709	2.00981e-16	3.40182e-22	8.6062e-35	9.27759e-35	0.00256477	2.47245e-15
MD03G1092200	MCPCA	1	2.75741	6.76527	7.43428	1.00263	3.0887	0.2812	0.542242	0.597328	0.301156	0.38261	9.80585	12.4765	12.4459	3.32926	8.07271	1.06252e-22	1.00326e-35	1.47241e-35	0.000870761	6.87566e-16	1.63029e-21	2.45736e-34	2.54504e-34	0.0054258	7.78602e-15
MD03G1093800	MCPCA	1364	2.6172	4.14422	4.86789	2.71566	2.15812	0.505196	0.680367	0.746559	0.579663	0.654807	5.18056	6.09116	6.52044	4.6849	3.29581	2.21215e-07	1.12098e-09	7.01e-11	2.80094e-06	0.0009814	9.79104e-07	5.25656e-09	3.03945e-10	3.70526e-05	0.00269416
MD03G1166800	CA	NA	1.9634	3.26453	2.97537	2.34721	5.20629	0.465215	0.584185	0.63226	0.536968	0.814554	4.22041	5.58817	4.70593	4.37123	6.39158	2.43859e-05	2.29471e-08	2.52715e-06	1.23547e-05	1.64175e-10	9.26396e-05	1.01419e-07	7.7916e-06	0.000112684	1.1213e-09
MD03G1201300	MCPCA	2847	2.28296	3.65389	3.18608	1.07519	1.54399	0.212582	0.32035	0.337496	0.217753	0.266076	10.7392	11.4059	9.44034	4.93765	5.80283	6.66177e-27	3.9068e-30	3.71565e-21	7.90689e-07	6.52049e-09	1.31318e-25	7.24289e-29	3.12867e-20	1.20716e-05	3.6602e-08
MD03G1205900	MCPCA	NA	1.40683	3.48541	4.03306	1.44792	2.45001	0.267956	0.321881	0.370004	0.30093	0.357589	5.25021	10.8282	10.9001	4.81148	6.85146	1.51922e-07	2.52974e-27	1.15178e-27	1.49814e-06	7.3099e-12	6.8511e-07	4.01162e-26	1.35534e-26	2.12406e-05	5.65897e-11
MD03G1208300	CA	3356	3.02286	5.92826	5.87592	4.26477	2.75373	0.655477	0.836492	0.902122	0.789677	0.855308	4.61169	7.08705	6.51344	5.40065	3.21957	3.99411e-06	1.37001e-12	7.34467e-11	6.63983e-08	0.00128382	1.70164e-05	9.1149e-12	3.42773e-10	9.87249e-07	0.0033564
MD03G1213300	CA	7025	2.38631	3.95377	4.50239	1.11689	1.3321	0.331494	0.426818	0.521455	0.360375	0.420395	7.19865	9.26336	8.63428	3.09926	3.16867	6.08105e-13	1.98096e-20	5.90968e-18	0.00194008	0.00153136	5.8635e-12	2.41905e-19	4.54606e-17	0.00937659	0.00395015
MD03G1213300	MCPCA	7025	2.88955	4.45701	5.00563	1.62013	1.83534	0.329459	0.425239	0.520163	0.358503	0.418792	8.77061	10.4812	9.62319	4.51916	4.38245	1.77704e-18	1.05409e-25	6.38206e-22	6.20849e-06	1.17351e-05	2.04496e-17	1.54055e-24	5.64356e-21	7.55195e-05	4.41137e-05
MD03G1222300	MCPCA	8326	1.07143	1.93499	1.93799	1.3959	1.02549	0.141813	0.172426	0.192443	0.163323	0.186061	7.55522	11.2222	10.0704	8.54684	5.51161	4.18162e-14	3.17352e-29	7.46522e-24	1.26499e-17	3.55564e-08	3.47633e-13	5.63405e-28	7.29587e-23	1.11462e-15	1.82512e-07
MD03G1239100	MCPCA	165	1.3654	3.05497	1.89448	1.38815	1.88558	0.338493	0.433548	0.432722	0.382083	0.45722	4.03377	7.04644	4.37805	3.63311	4.124	5.48885e-05	1.83557e-12	1.19749e-05	0.000280024	3.72354e-05	0.000178651	1.09538e-11	3.25137e-05	0.00207263	0.00012914
MD03G1242400	CA	781	3.54836	5.22201	4.52046	3.22593	3.98598	0.579745	0.706552	0.766021	0.646994	0.850205	6.12056	7.39083	5.90122	4.98602	4.68825	9.32479e-10	1.45917e-13	3.60821e-09	6.16349e-07	2.75546e-06	6.43217e-09	1.05222e-12	1.46223e-08	7.6105e-06	1.11942e-05
MD03G1262000	CA	2134	2.797	4.7269	6.8083	4.54543	5.88134	0.450124	0.507485	0.563549	0.506649	0.595047	6.21383	9.31436	12.0811	8.97156	9.88383	5.17082e-10	1.22688e-20	1.32905e-33	2.92334e-19	4.89271e-23	3.67349e-09	1.5213e-19	2.4287e-32	1.94291e-17	1.05964e-21
MD03G1262000	MCPCA	2134	2.90359	4.83349	6.91489	4.65202	5.98793	0.450091	0.507455	0.563522	0.506619	0.595021	6.45112	9.52496	12.2708	9.18249	10.0634	1.11025e-10	1.65098e-21	1.29888e-34	4.21218e-20	8.01863e-24	6.87602e-10	1.85804e-20	2.14913e-33	4.57614e-18	1.71568e-22
MD03G1287000	MCPCA	2235	2.60528	2.85417	2.30981	1.03408	2.78658	0.228068	0.256961	0.272954	0.253516	0.297608	11.4232	11.1074	8.46225	4.07896	9.36326	3.20146e-30	1.15437e-28	2.62259e-17	4.52372e-05	7.73168e-21	7.65801e-29	1.97925e-27	1.75944e-16	0.000427935	1.32565e-19
MD03G1291900	CA	NA	4.08097	5.33846	5.01568	3.17403	4.19521	0.346092	0.405796	0.435296	0.384569	0.454097	11.7916	13.1555	11.5224	8.25346	9.23857	4.31263e-32	1.58193e-39	1.0169e-30	1.53869e-16	2.49806e-20	1.73731e-30	6.32164e-38	1.62672e-29	7.86314e-15	4.33485e-19
MD03G1291900	MCPCA	NA	4.3882	5.64569	5.3229	3.48125	4.50243	0.345889	0.405623	0.435135	0.384387	0.453942	12.6867	13.9185	12.2328	9.05664	9.91851	7.00496e-37	4.88794e-44	2.07782e-34	1.34533e-19	3.45889e-23	2.38926e-35	1.85822e-42	3.38966e-33	1.392e-17	7.04097e-22
MD04G1002500	CA	155	1.43795	4.84903	3.17523	2.07899	1.87541	0.462919	0.527877	0.554689	0.518772	0.600763	3.10628	9.18592	5.72433	4.00752	3.12172	0.0018946	4.08031e-20	1.03842e-08	6.13587e-05	0.00179799	0.00513797	4.87525e-19	4.03535e-08	0.000470095	0.00457169
MD04G1002800	CA	986	2.03309	4.28252	4.99595	1.40848	4.18056	0.201145	0.301314	0.409327	0.221002	0.348692	10.1076	14.2128	12.2053	6.37315	11.9892	5.11319e-24	7.63317e-46	2.9137e-34	1.8519e-10	4.04561e-33	1.21663e-22	4.42653e-44	5.52199e-33	4.22585e-09	1.82096e-31
MD04G1002800	MCPCA	986	1.78266	4.03209	4.74552	1.15805	3.93013	0.201332	0.30144	0.409419	0.221173	0.3488	8.85431	13.3761	11.5908	5.23595	11.2676	8.42038e-19	8.34062e-41	4.58585e-31	1.64139e-07	1.89762e-29	9.95905e-18	2.64037e-39	6.38098e-30	2.98976e-06	6.03718e-28
MD04G1003300	MCPCA	246	6.02066	7.11211	6.66303	5.47225	5.73077	0.851694	0.988166	1.06141	0.943923	1.12393	7.06904	7.19728	6.27753	5.79735	5.09886	1.56004e-12	6.14271e-13	3.43989e-10	6.73697e-09	3.41705e-07	1.1413e-11	3.79695e-12	1.41352e-09	1.65674e-07	1.55551e-06
MD04G1008300	CA	277	3.43666	5.2871	6.7526	1.5148	3.87645	0.234103	0.298586	0.424994	0.255065	0.314331	14.6801	17.7071	15.8887	5.9389	12.3324	8.64683e-49	3.69306e-70	7.5865e-57	2.86933e-09	6.06053e-35	8.72945e-47	5.97988e-68	3.96344e-55	5.43163e-08	3.04688e-33
MD04G1008300	MCPCA	277	3.28177	5.13221	6.59772	1.35992	3.72157	0.234059	0.298551	0.424969	0.255024	0.314297	14.0211	17.1904	15.5252	5.33251	11.8409	1.15744e-44	3.13258e-66	2.34402e-54	9.68636e-08	2.39848e-32	5.53727e-43	3.078e-64	8.81925e-53	1.85087e-06	9.61914e-31
MD04G1009800	MCPCA	1548	3.42151	6.50846	6.56843	1.57704	3.23875	0.394357	0.615853	0.674625	0.426318	0.517889	8.67619	10.5682	9.73641	3.6992	6.25375	4.09257e-18	4.18414e-26	2.1087e-22	0.000216279	4.00702e-10	4.57362e-17	6.2219e-25	1.92191e-21	0.00165514	2.57852e-09
MD04G1030200	CA	932	1.3492	2.66472	1.60717	1.69679	2.64005	0.303686	0.49614	0.446615	0.379093	0.594148	4.44275	5.37091	3.59856	4.47592	4.44342	8.88153e-06	7.83405e-08	0.00031999	7.60825e-06	8.8542e-06	3.61938e-05	3.25258e-07	0.00076094	7.36528e-05	3.35086e-05
MD04G1030200	MCPCA	932	1.10054	2.41606	1.35851	1.44813	2.39138	0.305922	0.497511	0.448138	0.380886	0.595294	3.59746	4.85629	3.03145	3.802	4.01715	0.000321334	1.19603e-06	0.00243383	0.000143532	5.89058e-05	0.000929897	4.11017e-06	0.00493664	0.00115904	0.000198767
MD04G1076200	MCPCA	3665	5.19194	6.6677	5.3652	1.81917	4.77996	0.446243	0.627664	0.597678	0.443214	0.586172	11.6348	10.623	8.97673	4.10449	8.15454	2.74307e-31	2.32868e-26	2.78929e-19	4.05214e-05	3.50497e-16	6.9178e-30	3.49124e-25	2.12014e-18	0.000389831	4.06637e-15
MD04G1082300	CA	663	3.77871	4.39208	5.05908	2.02494	3.9846	0.193106	0.229811	0.274949	0.207653	0.260222	19.5681	19.1117	18.4001	9.75153	15.3123	2.89356e-85	2.01733e-81	1.31181e-75	1.817e-22	6.32599e-53	1.56856e-82	5.03041e-79	1.36231e-73	1.64307e-20	9.50271e-51
MD04G1082300	MCPCA	663	4.31665	4.93002	5.59702	2.56288	4.52254	0.192579	0.229369	0.274579	0.207163	0.259831	22.415	21.4939	20.384	12.3713	17.4057	2.81321e-111	1.77593e-102	2.31933e-92	3.73795e-35	7.46936e-68	1.99636e-108	7.56161e-100	3.11853e-90	1.03566e-32	2.07413e-65
MD04G1087300	CA	91	2.9001	3.68414	4.53084	1.87162	1.11326	0.308432	0.353105	0.39759	0.342728	0.395283	9.40272	10.4336	11.3958	5.46096	2.81637	5.31719e-21	1.74221e-25	4.39e-30	4.73579e-08	0.0048569	1.01368e-19	3.03591e-24	6.75611e-29	7.23152e-07	0.0112988
MD04G1093300	CA	1137	2.92276	3.07112	4.26203	1.08526	3.30282	0.263517	0.297717	0.336409	0.29103	0.347169	11.0914	10.3156	12.6692	3.72901	9.51357	1.38154e-28	5.9928e-25	8.76294e-37	0.00019223	1.84236e-21	4.41103e-27	1.00563e-23	1.89718e-35	0.00127934	3.50964e-20
MD04G1096200	CA	356	4.31234	4.92554	5.08961	4.05866	2.45794	0.81242	0.943135	1.01371	0.913011	0.996174	5.30801	5.22252	5.02077	4.44535	2.46738	1.10826e-07	1.76506e-07	5.14658e-07	8.77481e-06	0.0136106	5.89621e-07	7.08295e-07	1.70731e-06	8.33127e-05	0.0285421
MD04G1096200	MCPCA	356	4.34389	4.9571	5.12116	4.09021	2.4895	0.811564	0.942398	1.01303	0.91225	0.995477	5.35249	5.26009	5.05531	4.48365	2.50081	8.67502e-08	1.43987e-07	4.29685e-07	7.3376e-06	0.012391	4.02581e-07	5.46412e-07	1.35738e-06	8.66338e-05	0.0268607
MD04G1099800	CA	831	1.86132	2.73228	4.89756	2.04765	4.14602	0.398921	0.483569	0.674303	0.455881	0.680266	4.66588	5.65024	7.26314	4.49164	6.09469	3.07305e-06	1.60223e-08	3.78195e-13	7.06762e-06	1.09648e-09	1.3283e-05	7.18453e-08	2.09674e-12	6.89887e-05	6.856e-09
MD04G1099800	MCPCA	831	1.6951	2.56606	4.73134	1.88143	3.97979	0.398671	0.483362	0.674155	0.455662	0.68012	4.25187	5.30877	7.01818	4.12901	5.85161	2.1199e-05	1.10365e-07	2.24778e-12	3.64321e-05	4.86836e-09	7.28015e-05	4.24176e-07	1.08593e-11	0.000356963	2.77245e-08
MD04G1104700	CA	163	1.00558	1.63984	1.95471	1.52251	3.60016	0.112628	0.12705	0.136757	0.126735	0.154663	8.92834	12.907	14.2933	12.0133	23.2775	4.32438e-19	4.11063e-38	2.40945e-46	3.02404e-33	7.50158e-120	7.17901e-18	1.47698e-36	8.18806e-45	5.79211e-31	2.07844e-116
MD04G1134800	CA	3	2.67764	3.4029	4.4042	1.38063	2.22547	0.405267	0.547191	0.633441	0.407052	0.525647	6.60711	6.21886	6.95282	3.39179	4.23378	3.91884e-11	5.00782e-10	3.58063e-12	0.000694369	2.29799e-05	3.16042e-10	2.6119e-09	1.83757e-11	0.00387664	8.17674e-05
MD04G1134800	MCPCA	3	3.08065	3.80591	4.80721	1.78364	2.62848	0.399146	0.542673	0.629543	0.400958	0.520942	7.7181	7.01326	7.63603	4.44844	5.04562	1.18075e-14	2.3283e-12	2.24029e-14	8.64947e-06	4.52058e-07	1.0267e-13	1.37688e-11	1.24149e-13	9.99459e-05	2.02751e-06
MD04G1155700	CA	4655	3.09983	7.59675	9.44397	2.24745	4.98497	0.131446	0.375289	0.529024	0.14257	0.229589	23.5825	20.2424	17.8517	15.7638	21.7126	5.82901e-123	4.14452e-91	2.80454e-71	5.52274e-56	1.56097e-104	8.07513e-120	1.5425e-88	2.44531e-69	3.19859e-53	2.43276e-101
MD04G1155700	MCPCA	4655	2.93922	7.43614	9.28335	2.08683	4.82436	0.131382	0.375267	0.529008	0.142511	0.229553	22.3715	19.8156	17.5486	14.6433	21.0164	7.45392e-111	2.18308e-87	6.09546e-69	1.48661e-48	4.64718e-98	5.14663e-108	4.60919e-85	4.01342e-67	7.88727e-46	5.6534e-95
MD04G1160100	CA	677	5.88348	10.6151	10.2742	9.30984	5.95065	0.671092	0.869899	0.93753	0.859605	0.876463	8.76703	12.2027	10.9588	10.8304	6.78939	1.83448e-18	3.00706e-34	6.02724e-28	2.47161e-27	1.1261e-11	2.88063e-17	8.53062e-33	8.30517e-27	3.41601e-25	8.75595e-11
MD04G1160100	MCPCA	677	6.00861	10.7402	10.3994	9.43496	6.07577	0.671043	0.869861	0.937495	0.859567	0.876425	8.95413	12.3471	11.0927	10.9764	6.93245	3.42426e-19	5.052e-35	1.36107e-28	4.96227e-28	4.13627e-12	4.14007e-18	1.19725e-33	1.67815e-27	9.66713e-26	3.28166e-11
MD04G1164500	CA	1772	1.72719	2.89965	9.53317	1.86429	1.73747	0.371849	0.418618	0.674011	0.416577	0.482473	4.64487	6.92672	14.1439	4.47527	3.60116	3.40286e-06	4.30724e-12	2.03536e-45	7.63141e-06	0.000316798	1.46274e-05	2.75187e-11	6.64078e-44	7.38107e-05	0.000931675
MD04G1164500	MCPCA	1772	1.6023	2.77476	9.40828	1.73941	1.61258	0.371821	0.418594	0.673995	0.416552	0.482452	4.30933	6.62877	13.959	4.17572	3.34246	1.63746e-05	3.38498e-11	2.77409e-44	2.97043e-05	0.000830397	5.70544e-05	1.81102e-10	7.15134e-43	0.000297711	0.00231166
MD04G1168600	CA	1224	4.75932	7.20904	5.68362	3.80561	5.17665	0.551953	0.730457	0.756469	0.601676	0.764338	8.62268	9.86922	7.51336	6.32502	6.77273	6.54048e-18	5.66042e-23	5.76279e-14	2.53201e-10	1.26373e-11	9.74273e-17	8.19201e-22	3.41265e-13	5.66095e-09	9.75921e-11
MD04G1168600	MCPCA	1224	4.60525	7.05498	5.52956	3.65155	5.02259	0.551871	0.730395	0.756409	0.601601	0.764279	8.3448	9.65912	7.31028	6.06972	6.57168	7.13369e-17	4.49701e-22	2.6659e-13	1.28133e-09	4.97523e-11	7.30731e-16	5.29913e-21	1.3756e-12	3.58196e-08	3.52768e-10
MD04G1169400	MCPCA	443	5.34022	4.78078	4.00269	1.25002	2.1286	0.554065	0.658667	0.678886	0.496248	0.599368	9.63826	7.25827	5.89596	2.51894	3.55141	5.51134e-22	3.92074e-13	3.72505e-09	0.011771	0.000383169	8.07792e-21	2.46101e-12	1.41571e-08	0.0462602	0.0011327
MD04G1172400	CA	5871	1.53062	1.82474	1.18054	3.21679	1.85826	0.223858	0.262933	0.274794	0.306512	0.306173	6.83746	6.93994	4.29608	10.4948	6.06932	8.06119e-12	3.9228e-12	1.73847e-05	9.1264e-26	1.2845e-09	7.00641e-11	2.51704e-11	4.87516e-05	1.08823e-23	7.96974e-09
MD04G1178900	CA	3591	1.70379	3.49861	4.10199	1.30121	1.12637	0.345254	0.534332	0.617337	0.379708	0.437149	4.93488	6.54763	6.64466	3.42688	2.57663	8.02008e-07	5.84592e-11	3.03916e-11	0.000610562	0.00997688	3.77908e-06	3.33579e-10	1.46521e-10	0.00346926	0.0215733
MD04G1183600	CA	9527	1.07662	5.81319	5.56256	1.64405	2.53421	0.30196	0.560542	0.609868	0.345404	0.423283	3.56544	10.3707	9.12093	4.75979	5.98704	0.000363248	3.37187e-25	7.44807e-20	1.93799e-06	2.13695e-09	0.00113465	5.74323e-24	6.42607e-19	2.14573e-05	1.29369e-08
MD04G1194500	CA	412	3.12746	7.50288	7.16201	5.23737	1.83352	0.432524	0.649598	0.707838	0.566086	0.549582	7.23073	11.55	10.1181	9.25189	3.33621	4.80389e-13	7.37893e-31	4.59065e-24	2.20548e-20	0.000849291	4.68295e-12	1.71643e-29	5.08562e-23	1.6534e-18	0.0022987
MD04G1194500	MCPCA	412	3.35754	7.73296	7.39208	5.46745	2.0636	0.431679	0.649036	0.707322	0.565441	0.548918	7.77787	11.9145	10.4508	9.66935	3.7594	7.37548e-15	9.94215e-33	1.45297e-25	4.06942e-22	0.000170322	6.51751e-14	2.10607e-31	1.5557e-24	5.20385e-20	0.000533237
MD04G1194600	CA	350	1.22829	2.16563	3.30945	2.36986	1.70686	0.128589	0.144558	0.156151	0.144633	0.167086	9.55206	14.981	21.1939	16.3854	10.2155	1.27148e-21	9.77169e-51	1.08641e-99	2.43205e-60	1.69038e-24	2.55278e-20	7.08334e-49	2.64329e-97	1.59891e-57	4.06081e-23
MD04G1194600	MCPCA	350	1.41643	2.35377	3.4976	2.558	1.895	0.12853	0.144506	0.156102	0.14458	0.16704	11.0203	16.2884	22.4058	17.6927	11.3446	3.05192e-28	1.19225e-59	3.45548e-111	4.77677e-70	7.88879e-30	6.57398e-27	9.28607e-58	1.01468e-108	5.17885e-67	2.5871e-28
MD04G1195000	CA	4979	4.51331	5.4599	5.11902	5.60049	5.66219	1.74817	1.96919	2.09717	1.96919	2.29467	2.58174	2.77267	2.44092	2.84406	2.46754	0.00983046	0.00555991	0.0146501	0.00445423	0.0136046	0.0227882	0.0117723	0.0268022	0.0190521	0.0285341
MD04G1199400	CA	2056	1.53321	1.78929	2.84782	2.40671	2.22772	0.0920618	0.103735	0.114572	0.104604	0.121097	16.6542	17.2487	24.8562	23.0077	18.3962	2.82272e-62	1.14487e-66	2.2184e-136	3.90286e-117	1.40962e-75	5.76946e-60	1.62825e-64	1.57426e-133	8.63063e-114	6.63212e-73
MD04G1199400	MCPCA	2056	1.32635	1.58243	2.64096	2.19985	2.02086	0.0920621	0.103735	0.114572	0.104605	0.121097	14.4071	15.2545	23.0506	21.0301	16.6879	4.6661e-47	1.53633e-52	1.45037e-117	3.47871e-98	1.60439e-62	2.53628e-45	8.74133e-51	4.94034e-115	8.67451e-95	3.50319e-60
MD04G1203000	CA	88	5.25318	5.04139	6.94985	1.47416	4.62755	0.416675	0.482063	0.646188	0.383501	0.536165	12.6074	10.4579	10.7551	3.84396	8.63084	1.923e-36	1.34742e-25	5.60442e-27	0.000121063	6.09015e-18	9.94854e-35	2.36448e-24	7.31984e-26	0.000853452	8.62374e-17
MD04G1203000	MCPCA	88	4.93658	4.72479	6.63325	1.15756	4.31095	0.416918	0.482272	0.646345	0.383765	0.536353	11.8407	9.79692	10.2627	3.01634	8.03753	2.4058e-32	1.16067e-22	1.03752e-24	0.00255848	9.16711e-16	6.49007e-31	1.41602e-21	1.06234e-23	0.0134002	1.02446e-14
MD04G1204200	CA	332	5.08348	5.35636	5.01548	4.48259	5.07776	1.34379	1.51963	1.62135	1.51938	1.77799	3.78294	3.52477	3.0934	2.95027	2.85589	0.000154989	0.000423847	0.00197878	0.00317497	0.00429161	0.000517793	0.00109106	0.0042074	0.0142994	0.0101111
MD04G1206500	CA	7931	3.17535	2.09477	1.12284	1.67303	1.44278	0.160492	0.165906	0.168029	0.157648	0.181177	19.785	12.6263	6.68241	10.6124	7.9634	4.0064e-87	1.51272e-36	2.35051e-11	2.60925e-26	1.67375e-15	2.27054e-84	4.98299e-35	1.14052e-10	3.32304e-24	1.88853e-14
MD04G1206500	MCPCA	7931	3.22092	2.14034	1.16841	1.7186	1.48835	0.159652	0.165093	0.167227	0.156792	0.180432	20.1746	12.9645	6.98699	10.961	8.24881	1.63562e-90	1.9454e-38	2.80851e-12	5.8859e-28	1.59983e-16	4.74832e-88	5.47952e-37	1.3474e-11	1.12901e-25	1.90629e-15
MD04G1212400	MCPCA	2407	2.90889	5.90229	5.56141	1.72812	2.31008	0.62743	0.804902	0.86906	0.684691	0.809591	4.6362	7.33293	6.39935	2.52395	2.85339	3.54866e-06	2.25175e-13	1.56045e-10	0.0116045	0.00432558	1.34767e-05	1.4367e-12	6.58051e-10	0.0457124	0.0104359
MD04G1220400	CA	4971	1.61733	3.99415	2.62787	2.2775	5.5111	0.361739	0.454764	0.455951	0.412745	0.646652	4.47099	8.7829	5.76349	5.51794	8.52251	7.78579e-06	1.59306e-18	8.23926e-09	3.42999e-08	1.56128e-17	3.20374e-05	1.69965e-17	3.23231e-08	5.38287e-07	2.12976e-16
MD04G1222400	CA	1562	2.69937	6.11131	5.35477	2.65885	2.29652	0.650362	0.846013	0.899616	0.730722	0.843552	4.15057	7.22366	5.95229	3.63866	2.72244	3.31652e-05	5.06081e-13	2.64423e-09	0.000274059	0.0064802	0.000123581	3.48416e-12	1.08361e-08	0.00173561	0.0146541
MD04G1235700	MCPCA	1672	4.93285	6.33856	3.77651	3.04297	1.80863	0.603939	0.741968	0.707244	0.617893	0.69588	8.16779	8.5429	5.33975	4.92474	2.59906	3.14079e-16	1.309e-17	9.30726e-08	8.44721e-07	0.00934798	3.06719e-15	1.13706e-16	3.12201e-07	1.28102e-05	0.0208935
MD04G1236100	MCPCA	9264	8.52535	7.29381	8.10702	1.01237	8.6502	0.42891	0.529196	0.584261	0.274147	0.665737	19.8768	13.7828	13.8757	3.69279	12.9934	6.46366e-88	3.23428e-43	8.89327e-44	0.000221808	1.33337e-38	1.72007e-85	1.16539e-41	2.24947e-42	0.00169349	7.75936e-37
MD04G1242300	CA	896	3.4141	8.86537	10.1245	7.87149	8.35439	0.594875	0.790242	0.869828	0.725361	0.883266	5.7392	11.2186	11.6396	10.8518	9.45853	9.51257e-09	3.3062e-29	2.5912e-31	1.95479e-27	3.12311e-21	5.79681e-08	7.07062e-28	4.28184e-30	2.76455e-25	5.85988e-20
MD04G1242700	CA	896	3.42277	8.82835	9.95236	7.69837	8.63663	0.603396	0.805239	0.877805	0.733814	0.931092	5.67251	10.9636	11.3378	10.4909	9.27581	1.40719e-08	5.71571e-28	8.52868e-30	9.51178e-26	1.76269e-20	8.43501e-08	1.13206e-26	1.29154e-28	1.12865e-23	3.11733e-19
MD05G1013200	CA	318	6.60163	6.91482	7.58383	6.67958	5.39028	0.588818	0.700893	0.761097	0.691172	0.721544	11.2117	9.86574	9.96434	9.66414	7.47047	3.57414e-29	5.86036e-23	2.18318e-23	4.28221e-22	7.99075e-14	1.18833e-27	8.46662e-22	2.3346e-22	3.7335e-20	7.71419e-13
MD05G1013200	MCPCA	318	6.96137	7.27456	7.94357	7.03932	5.75002	0.588241	0.700408	0.760651	0.690681	0.721074	11.8342	10.3862	10.4431	10.1919	7.97424	2.59774e-32	2.86618e-25	1.57543e-25	2.15601e-24	1.53317e-15	7.00048e-31	4.07696e-24	1.68118e-24	3.18119e-22	1.68175e-14
MD05G1013300	CA	5315	2.11902	2.22596	2.7533	2.07476	1.67762	0.120359	0.140961	0.170349	0.136984	0.155314	17.6058	15.7914	16.1627	15.146	10.8015	2.22187e-69	3.56846e-56	9.23793e-59	8.04663e-52	3.38689e-27	6.15605e-67	3.30793e-54	5.19827e-57	3.76412e-49	9.97113e-26
MD05G1013300	MCPCA	5315	2.15466	2.2616	2.78894	2.1104	1.71326	0.119638	0.140346	0.16984	0.136351	0.154756	18.0098	16.1145	16.421	15.4777	11.0707	1.6316e-72	2.01804e-58	1.35386e-60	4.90428e-54	1.73988e-28	2.34172e-70	1.50306e-56	6.60057e-59	3.21824e-51	5.16246e-27
MD05G1013400	CA	318	8.63652	8.55906	6.97529	8.41112	6.58123	0.385112	0.485355	0.519766	0.485355	0.493966	22.426	17.6347	13.4201	17.3298	13.3232	2.1953e-111	1.33495e-69	4.61335e-41	2.80115e-67	1.69579e-40	2.60676e-108	2.09361e-67	1.2406e-39	2.4335e-64	1.25478e-38
MD05G1013400	MCPCA	318	8.67341	8.59596	7.01218	8.44801	6.61813	0.384847	0.485144	0.51957	0.485144	0.49376	22.5373	17.7184	13.4961	17.4134	13.4035	1.78887e-112	3.02658e-70	1.64784e-41	6.52932e-68	5.76482e-41	1.34412e-109	3.54679e-68	3.78234e-40	6.51261e-65	3.88585e-39
MD05G1042200	CA	846	5.11223	5.29709	4.23486	5.43768	5.49939	0.993666	1.13305	1.21322	1.13305	1.3362	5.14482	4.67508	3.49059	4.79916	4.11568	2.67777e-07	2.93838e-06	0.000481958	1.5933e-06	3.86032e-05	1.35552e-06	1.02953e-05	0.00111973	1.79597e-05	0.000132354
MD05G1042200	MCPCA	846	3.78706	3.97192	2.9097	4.11251	4.17422	1.00125	1.1397	1.21944	1.1397	1.34185	3.78234	3.48504	2.38608	3.6084	3.11079	0.000155364	0.00049206	0.0170288	0.000308091	0.00186589	0.000472888	0.00121245	0.0299055	0.00224374	0.00485614
MD05G1054900	MCPCA	1745	6.34304	10.0523	9.71143	2.25609	10.2546	0.547437	0.742983	0.805009	0.588444	0.898924	11.5868	13.5297	12.0638	3.834	11.4076	4.80754e-31	1.04512e-41	1.64123e-33	0.000126076	3.82957e-30	1.18665e-29	3.47653e-40	2.56287e-32	0.00103246	1.28055e-28
MD05G1055500	MCPCA	8837	1.34108	3.24493	4.4785	1.73495	1.45703	0.353718	0.452357	0.602556	0.404169	0.465384	3.79139	7.17339	7.4325	4.29264	3.13082	0.000149808	7.31633e-13	1.06561e-13	1.76561e-05	0.0017432	0.000457465	4.50603e-12	5.64911e-13	0.00018791	0.00456375
MD05G1056000	CA	151	2.29902	5.81618	2.81255	2.4407	4.14327	0.501323	0.703344	0.637977	0.569029	0.7567	4.58592	8.26933	4.40854	4.28924	5.47545	4.51998e-06	1.34719e-16	1.0407e-05	1.79288e-05	4.36407e-08	1.91391e-05	1.23247e-15	2.99332e-05	0.000157046	2.24886e-07
MD05G1056000	MCPCA	151	2.17375	5.6909	2.68727	2.31543	4.018	0.500967	0.70309	0.637697	0.568716	0.756464	4.33911	8.09413	4.21403	4.07133	5.31155	1.43059e-05	5.76739e-16	2.50857e-05	4.67458e-05	1.08697e-07	5.01955e-05	4.44597e-15	6.58176e-05	0.0004391	5.25825e-07
MD05G1069700	CA	288	2.38553	8.6384	4.81198	3.45055	3.25012	0.494815	0.714574	0.624368	0.559628	0.648051	4.82106	12.0889	7.70697	6.16579	5.01523	1.42798e-06	1.20921e-33	1.28841e-14	7.01304e-10	5.29699e-07	6.48719e-06	3.29179e-32	8.00462e-14	1.47189e-08	2.37223e-06
MD05G1069700	MCPCA	288	2.78769	9.04056	5.21415	3.85271	3.65229	0.494486	0.714346	0.624107	0.559337	0.647799	5.63756	12.6557	8.35457	6.888	5.63799	1.72472e-08	1.0402e-36	6.56706e-17	5.65814e-12	1.72046e-08	8.61585e-08	2.67613e-35	4.28857e-16	2.38733e-10	9.17783e-08
MD05G1089600	CA	113	1.25249	2.20943	2.09255	1.05621	1.92686	0.171611	0.214788	0.238046	0.191684	0.241768	7.29844	10.2866	8.79055	5.51015	7.9699	2.91117e-13	8.10209e-25	1.48825e-18	3.58537e-08	1.58808e-15	2.90488e-12	1.34689e-23	1.18406e-17	5.61223e-07	1.79675e-14
MD05G1099500	CA	NA	1.31778	5.81638	9.75439	1.19774	4.26749	0.360909	0.42	0.659023	0.403985	0.474266	3.65129	13.8485	14.8013	2.96482	8.99808	0.000260927	1.29819e-43	1.43696e-49	0.00302862	2.29693e-19	0.000834608	6.68838e-42	5.55372e-48	0.0137216	3.65983e-18
MD05G1099500	MCPCA	NA	1.1619	5.6605	9.59851	1.04186	4.11161	0.360898	0.419991	0.659017	0.403975	0.474258	3.21947	13.4777	14.5649	2.57902	8.66955	0.00128426	2.11637e-41	4.69776e-48	0.00990805	4.33824e-18	0.00334241	6.92279e-40	1.39066e-46	0.040394	5.91404e-17
MD05G1118900	CA	72	29.8468	24.2974	24.1748	24.5248	26.1556	4.82873	5.4093	5.7474	5.4093	6.2705	6.18109	4.49178	4.20621	4.53383	4.17122	6.36623e-10	7.063e-06	2.5969e-05	5.79245e-06	3.02969e-05	4.47431e-09	2.35081e-05	7.13288e-05	5.76048e-05	0.000105632
MD05G1118900	MCPCA	72	27.5402	21.9907	21.8681	22.2182	23.849	4.82959	5.4101	5.74816	5.4101	6.27123	5.70238	4.06476	3.80436	4.1068	3.80292	1.18146e-08	4.80821e-05	0.00014217	4.01181e-05	0.000143	5.99815e-08	0.000136545	0.000341067	0.000386547	0.000453873
MD05G1129900	CA	968	6.00295	6.81573	6.47485	6.52352	6.05623	1.94575	2.18941	2.33069	2.18941	2.54881	3.08516	3.11305	2.77809	2.97958	2.3761	0.00203443	0.00185165	0.00546802	0.00288643	0.0174968	0.00547845	0.00428209	0.0108397	0.0131731	0.0356805
MD05G1137900	CA	4	5.68049	5.86535	5.52447	5.7174	6.06765	0.970326	1.1079	1.18696	1.1079	1.30815	5.85421	5.29413	4.65431	5.16059	4.63833	4.79288e-09	1.19583e-07	3.25069e-06	2.46169e-07	3.51232e-06	3.03801e-08	4.87881e-07	9.91704e-06	3.27216e-06	1.40403e-05
MD05G1137900	MCPCA	4	5.36786	5.55271	5.21184	5.40477	5.75501	0.970672	1.1082	1.18724	1.1082	1.30841	5.53005	5.01058	4.38987	4.87707	4.39848	3.20145e-08	5.42671e-07	1.13416e-05	1.07671e-06	1.09011e-05	1.55815e-07	1.93843e-06	3.08732e-05	1.58681e-05	4.11725e-05
MD05G1158400	MCPCA	436	1.65664	3.24425	3.19955	1.26553	3.00346	0.199528	0.238481	0.261099	0.222747	0.273694	8.30278	13.6038	12.2542	5.68147	10.9738	1.01704e-16	3.80203e-42	1.59574e-34	1.33544e-08	5.10979e-28	1.02901e-15	1.2848e-40	2.62501e-33	3.1122e-07	1.46674e-26
MD05G1179800	CA	318	1.8667	1.96141	3.60104	2.14761	1.12399	0.192848	0.217437	0.251794	0.217733	0.248648	9.67963	9.02063	14.3015	9.86351	4.52042	3.68038e-22	1.87017e-19	2.14157e-46	5.99202e-23	6.17163e-06	7.67984e-21	2.14117e-18	7.30449e-45	5.73842e-21	2.3908e-05
MD05G1179800	MCPCA	318	2.11499	2.2097	3.84932	2.3959	1.37228	0.19243	0.217065	0.251474	0.217362	0.248323	10.991	10.1799	15.307	11.0226	5.52617	4.22434e-28	2.43867e-24	6.86134e-53	2.97376e-28	3.2729e-08	9.06883e-27	3.28416e-23	2.40778e-51	5.98014e-26	1.68846e-07
MD05G1183600	CA	575	3.12941	7.7073	7.36643	2.08006	2.44532	0.543358	0.748416	0.810506	0.602206	0.701964	5.75939	10.2982	9.08867	3.45407	3.48354	8.44186e-09	7.18239e-25	1.00254e-19	0.000552188	0.000494826	5.18233e-08	1.19799e-23	8.56299e-19	0.00319277	0.00139959
MD05G1183600	MCPCA	575	2.57907	7.15697	6.81609	1.52973	1.89499	0.54396	0.748853	0.81091	0.602749	0.702431	4.74129	9.55724	8.40548	2.53792	2.69776	2.12358e-06	1.20943e-21	4.26107e-17	0.0111514	0.00698084	8.29274e-06	1.37749e-20	2.82453e-16	0.0444275	0.0160855
MD05G1189100	CA	484	1.58261	7.85569	8.5247	1.55386	2.98789	0.275275	0.547852	0.603173	0.308739	0.370151	5.7492	14.3391	14.1331	5.03294	8.07209	8.96689e-09	1.24702e-46	2.37457e-45	4.83019e-07	6.91041e-16	5.49112e-08	7.49291e-45	7.72779e-44	6.06892e-06	8.08245e-15
MD05G1189100	MCPCA	484	1.90626	8.17934	8.84835	1.87751	3.31154	0.274666	0.547546	0.602895	0.308196	0.369699	6.94027	14.9382	14.6764	6.09194	8.95741	3.91357e-12	1.86021e-50	9.12733e-49	1.11554e-09	3.32401e-19	2.78108e-11	9.56193e-49	2.7759e-47	3.15744e-08	4.98934e-18
MD05G1204800	MCPCA	939	1.63156	4.42559	5.26508	1.7641	1.12386	0.283559	0.375739	0.482704	0.319698	0.366452	5.75388	11.7784	10.9075	5.51801	3.06688	8.72164e-09	5.04597e-32	1.06182e-27	3.42853e-08	0.00216304	4.48494e-08	1.02799e-30	1.25122e-26	7.26371e-07	0.00555144
MD05G1209300	MCPCA	1048	3.85471	4.78841	5.78551	1.99224	3.21316	0.610361	0.741708	0.852567	0.657519	0.787636	6.31546	6.45592	6.78598	3.02993	4.0795	2.69351e-10	1.07562e-10	1.15298e-11	0.0024461	4.51329e-05	1.60924e-09	5.5245e-10	5.2958e-11	0.0129065	0.000154725
MD05G1219000	CA	257	3.02064	4.34428	4.93898	3.63679	2.60076	0.72889	0.881454	0.976804	0.840983	0.946027	4.14417	4.92854	5.05627	4.32445	2.74914	3.4105e-05	8.28484e-07	4.2754e-07	1.52916e-05	0.00597512	0.000126837	3.09221e-06	1.43075e-06	0.000136452	0.0136243
MD05G1247900	MCPCA	4862	1.39541	1.13202	1.10525	1.1064	1.35205	0.0974414	0.109488	0.11983	0.108522	0.128616	14.3205	10.3393	9.22345	10.1952	10.5124	1.629e-46	4.67966e-25	2.87695e-20	2.0832e-24	7.57708e-26	8.52786e-45	6.58684e-24	2.30906e-19	3.09206e-22	1.84882e-24
MD05G1249700	CA	57	1.96774	4.35786	5.32058	1.11559	5.61127	0.301435	0.391519	0.507859	0.333816	0.550235	6.52791	11.1306	10.4765	3.34193	10.198	6.66925e-11	8.89904e-29	1.10787e-25	0.000831985	2.02483e-24	5.23793e-10	1.84155e-27	1.3401e-24	0.00453879	4.84096e-23
MD05G1250600	MCPCA	215	2.70427	3.88378	4.65657	1.08967	2.03458	0.244278	0.342764	0.470664	0.249014	0.310547	11.0705	11.3308	9.89363	4.37595	6.5516	1.74485e-28	9.23786e-30	4.43627e-23	1.20904e-05	5.69231e-11	3.79368e-27	1.68331e-28	4.18514e-22	0.000134894	4.0028e-10
MD05G1256100	MCPCA	4156	1.62798	2.96886	2.95809	1.08172	1.06016	0.206444	0.237724	0.256871	0.23047	0.267057	7.88581	12.4887	11.5159	4.69355	3.96978	3.12512e-15	8.60901e-36	1.09753e-30	2.68509e-06	7.19379e-05	2.8493e-14	2.11069e-34	1.48984e-29	3.57668e-05	0.000238923
MD05G1260900	CA	1	1.33182	1.87581	2.11095	1.38623	2.41552	0.472267	0.531279	0.568894	0.529213	0.618839	2.82006	3.53074	3.71062	2.61942	3.90331	0.00480154	0.000414393	0.000206752	0.00880794	9.48867e-05	0.0119552	0.00106871	0.000505396	0.0337409	0.000306053
MD05G1262700	CA	155	2.61717	6.59175	4.13779	3.95882	2.39741	0.636562	0.753922	0.767254	0.717004	0.825623	4.11141	8.74328	5.39299	5.52134	2.90375	3.93247e-05	2.26435e-18	6.92959e-08	3.36419e-08	0.00368718	0.000144525	2.38546e-17	2.50043e-07	5.30013e-07	0.00881613
MD05G1267500	CA	61	2.85579	3.12599	3.57311	1.18265	2.63727	0.228611	0.28991	0.374615	0.216106	0.309957	12.4919	10.7826	9.53808	5.47256	8.50848	8.2651e-36	4.15893e-27	1.45508e-21	4.4358e-08	1.76232e-17	4.13853e-34	7.87449e-26	1.39748e-20	6.82917e-07	2.38962e-16
MD05G1267500	MCPCA	61	2.83021	3.10041	3.54753	1.15707	2.61169	0.227414	0.288967	0.373886	0.214839	0.309076	12.4452	10.7293	9.48826	5.38576	8.44999	1.48565e-35	7.4173e-27	2.34914e-21	7.21385e-08	2.91327e-17	4.71477e-34	1.14288e-25	2.00379e-20	1.42879e-06	3.71569e-16
MD05G1267600	CA	61	2.32958	3.8866	3.16747	2.2941	3.54422	0.220828	0.258952	0.273054	0.247901	0.296906	10.5493	15.009	11.6002	9.25408	11.9372	5.11549e-26	6.41459e-51	4.11284e-31	2.16083e-20	7.57296e-33	1.39106e-24	4.73238e-49	6.71808e-30	1.62731e-18	3.3305e-31
MD05G1267600	MCPCA	61	1.39767	2.95469	2.23555	1.36218	2.61231	0.221549	0.259568	0.273638	0.248545	0.297443	6.30862	11.3831	8.16975	5.48065	8.78255	2.81535e-10	5.07642e-30	3.09019e-16	4.23777e-08	1.59806e-18	1.6785e-09	9.34346e-29	1.93256e-15	8.81344e-07	2.26809e-17
MD05G1267800	CA	61	2.69703	4.68555	3.0681	1.38108	5.03212	0.422078	0.57842	0.602317	0.416528	0.714492	6.38988	8.10059	5.09382	3.31569	7.04292	1.66016e-10	5.46915e-16	3.50911e-07	0.000914168	1.88246e-12	1.2428e-09	4.76793e-15	1.18393e-06	0.00491863	1.59609e-11
MD05G1279900	CA	6901	6.02316	5.36863	5.24416	6.0863	6.14801	0.816902	0.940232	1.01072	0.940232	1.11838	7.37317	5.7099	5.18852	6.47319	5.49725	1.66612e-13	1.13044e-08	2.11976e-07	9.5957e-11	3.85767e-08	1.69577e-12	5.1571e-08	7.29831e-07	2.27945e-09	1.9999e-07
MD05G1279900	MCPCA	6901	6.25417	5.59964	5.47517	6.31731	6.37902	0.815584	0.939087	1.00966	0.939087	1.11742	7.66834	5.96285	5.42279	6.72707	5.70872	1.74239e-14	2.4787e-09	5.86759e-08	1.73108e-11	1.13831e-08	1.49393e-13	1.12595e-08	2.00427e-07	6.66146e-10	6.20186e-08
MD05G1287000	CA	1786	1.80415	3.74968	2.32383	1.15005	1.04034	0.351861	0.55806	0.507284	0.376275	0.435289	5.12746	6.71914	4.58093	3.05642	2.39001	2.93675e-07	1.82802e-11	4.62922e-06	0.00224	0.0168481	1.47494e-06	1.09655e-10	1.38969e-05	0.0106153	0.0345156
MD05G1287000	MCPCA	1786	2.24571	4.19123	2.76538	1.59161	1.4819	0.343387	0.552756	0.501443	0.368363	0.428469	6.53987	7.58243	5.51485	4.32075	3.45859	6.15715e-11	3.3914e-14	3.49083e-08	1.55498e-05	0.000543008	3.90314e-10	2.29876e-13	1.21516e-07	0.000168002	0.00156342
MD05G1294300	CA	1	1.15216	1.31022	1.18018	2.57478	1.13553	0.161229	0.184485	0.200187	0.201566	0.211255	7.1461	7.10205	5.89539	12.7739	5.37515	8.92758e-13	1.22921e-12	3.73795e-09	2.29421e-37	7.65188e-08	8.50337e-12	8.22199e-12	1.51289e-08	5.58066e-35	3.83378e-07
MD05G1295700	MCPCA	352	2.61862	5.02571	5.97159	1.22841	1.82207	0.34801	0.536514	0.636548	0.373641	0.443664	7.52457	9.36735	9.3812	3.28767	4.10687	5.28947e-14	7.43771e-21	6.52248e-21	0.00101022	4.01053e-05	4.36466e-13	8.02751e-20	5.42415e-20	0.00615159	0.000138455
MD05G1296400	CA	917	1.56046	2.69784	4.03335	1.46498	2.55252	0.214444	0.304247	0.486583	0.242703	0.346592	7.27676	8.86727	8.28914	6.03611	7.36463	3.41942e-13	7.49601e-19	1.14073e-16	1.57877e-09	1.7764e-13	3.37957e-12	8.21267e-18	8.10635e-16	3.15041e-08	1.66277e-12
MD05G1296400	MCPCA	917	1.21348	2.35087	3.68638	1.11801	2.20555	0.216394	0.305625	0.487445	0.244428	0.347802	5.60774	7.692	7.56264	4.57397	6.34139	2.04987e-08	1.44849e-14	3.9496e-14	4.78561e-06	2.27708e-10	1.01705e-07	1.00611e-13	2.15277e-13	5.96968e-05	1.5055e-09
MD05G1297300	CA	NA	1.45133	1.22193	1.32323	1.01292	2.04491	0.260243	0.29474	0.337001	0.282663	0.389593	5.5768	4.14578	3.92648	3.58349	5.24884	2.44978e-08	3.38665e-05	8.61981e-05	0.000339037	1.53061e-07	1.41768e-07	0.000102574	0.000221718	0.00208734	7.39677e-07
MD05G1302200	CA	5624	4.70612	7.87396	7.53308	5.72422	7.59536	0.787669	0.969021	1.04132	0.920616	1.15177	5.97474	8.12569	7.23418	6.21782	6.59449	2.30464e-09	4.44838e-16	4.68354e-13	5.04116e-10	4.26707e-11	1.51672e-08	3.90031e-15	2.57701e-12	1.07946e-08	3.11851e-10
MD05G1302200	MCPCA	5624	3.07331	6.24116	5.90028	4.09142	5.96256	0.789989	0.970908	1.04307	0.922601	1.15336	3.89032	6.42817	5.65662	4.43465	5.16972	0.000100111	1.29152e-10	1.54379e-08	9.22203e-06	2.3444e-07	0.00031373	6.58176e-10	5.55326e-08	0.00010568	1.08836e-06
MD05G1309500	CA	109	1.1503	3.91163	3.28221	1.23175	2.09242	0.411783	0.608089	0.662841	0.47015	0.616777	2.79346	6.43266	4.95174	2.61992	3.3925	0.00521468	1.25391e-10	7.35541e-07	0.00879516	0.000692575	0.0128593	6.94371e-10	2.40262e-06	0.0337236	0.00190472
MD05G1309500	MCPCA	109	2.73446	5.49578	4.86637	2.81591	3.67657	0.390148	0.593652	0.649622	0.451321	0.602548	7.00876	9.25759	7.49108	6.23925	6.10171	2.40439e-12	2.09105e-20	6.83095e-14	4.39677e-10	1.04942e-09	1.73812e-11	2.19565e-19	3.67313e-13	1.35022e-08	6.42762e-09
MD05G1309700	MCPCA	591	4.86901	7.52495	4.82554	1.89385	6.37966	0.406679	0.620577	0.510469	0.430022	0.625972	11.9726	12.1257	9.45316	4.40408	10.1916	4.94404e-33	7.71659e-34	3.28762e-21	1.06233e-05	2.16181e-24	1.3895e-31	1.73078e-32	2.77924e-20	0.000120247	4.81497e-23
MD05G1323000	MCPCA	240	2.01069	4.10617	5.16076	1.50606	3.17557	0.228529	0.265933	0.306596	0.25543	0.301652	8.7984	15.4406	16.8325	5.8962	10.5273	1.38778e-18	8.72731e-54	1.41112e-63	3.71966e-09	6.46936e-26	1.61226e-17	5.22147e-52	7.65388e-62	9.57207e-08	1.58307e-24
MD05G1327000	CA	648	2.21223	3.23796	2.58666	1.78022	2.11333	0.206122	0.247127	0.259838	0.229497	0.270071	10.7326	13.1024	9.95492	7.75703	7.82508	7.15474e-27	3.18865e-39	2.40017e-23	8.69403e-15	5.07348e-15	2.05779e-25	1.23851e-37	2.56022e-22	3.62748e-13	5.44139e-14
MD05G1327000	MCPCA	648	2.21411	3.23984	2.58854	1.7821	2.11521	0.205734	0.246803	0.25953	0.229149	0.269775	10.762	13.1272	9.97396	7.77702	7.84062	5.20433e-27	2.29958e-39	1.98175e-23	7.42526e-15	4.48315e-15	1.02986e-25	6.83903e-38	1.90258e-22	4.71136e-13	4.68814e-14
MD05G1328900	MCPCA	5440	2.81384	2.44715	3.03464	1.78093	1.66109	0.431368	0.483334	0.533391	0.476372	0.551841	6.52305	5.06305	5.68935	3.73852	3.01009	6.88934e-11	4.12596e-07	1.27526e-08	0.00018511	0.00261174	4.34787e-10	1.49406e-06	4.62378e-08	0.00144473	0.00659571
MD05G1329600	CA	8	1.96985	3.18015	4.30454	1.29913	1.19449	0.223488	0.256846	0.294274	0.249252	0.288626	8.81412	12.3815	14.6277	5.21213	4.13853	1.20629e-18	3.29021e-35	1.87027e-48	1.86686e-07	3.49536e-05	1.92821e-17	9.83749e-34	6.8847e-47	2.54548e-06	0.00012067
MD05G1329600	MCPCA	8	1.79229	3.00259	4.12699	1.12158	1.01693	0.223465	0.256826	0.294257	0.249232	0.288609	8.02045	11.6911	14.0251	4.50014	3.52357	1.05358e-15	1.41499e-31	1.09403e-44	6.7909e-06	0.000425774	9.93569e-15	2.81972e-30	2.86659e-43	8.13733e-05	0.00124811
MD05G1331000	CA	8	3.22373	3.3992	4.6727	5.40664	4.23725	1.16636	1.32187	1.44422	1.35194	1.5792	2.76392	2.57151	3.23545	3.99917	2.68316	0.00571124	0.0101255	0.00121453	6.35642e-05	0.00729302	0.0139637	0.020308	0.00265966	0.000484854	0.0162883
MD05G1336200	MCPCA	5918	2.0466	4.47861	5.28576	1.51639	1.38214	0.241045	0.286884	0.333478	0.269296	0.311853	8.4905	15.6112	15.8504	5.63097	4.43203	2.05744e-17	6.1043e-55	1.39675e-56	1.79203e-08	9.33515e-06	2.19006e-16	3.84105e-53	5.72758e-55	4.09212e-07	3.5547e-05
MD05G1344900	MCPCA	1153	4.31707	3.96567	3.60329	4.97188	2.09686	0.693925	0.806426	0.869076	0.806426	0.843329	6.22124	4.91758	4.14612	6.16532	2.48641	4.93252e-10	8.762e-07	3.38161e-05	7.03411e-10	0.0129038	2.86976e-09	3.05462e-06	8.73597e-05	2.05872e-08	0.0278611
MD05G1352700	CA	4130	3.46791	5.67437	7.24001	1.73805	3.13065	0.278811	0.416989	0.594269	0.296914	0.364747	12.4382	13.608	12.183	5.85372	8.58306	1.62101e-35	3.59071e-42	3.82706e-34	4.80686e-09	9.23786e-18	7.95697e-34	1.68305e-40	7.18896e-33	8.82467e-08	1.28475e-16
MD05G1352700	MCPCA	4130	3.25991	5.46637	7.03201	1.53005	2.92265	0.278817	0.416993	0.594272	0.29692	0.364752	11.6919	13.109	11.833	5.15309	8.01271	1.40149e-31	2.92299e-39	2.63606e-32	2.56231e-07	1.1221e-15	3.6202e-30	8.65585e-38	3.90396e-31	4.45875e-06	1.2442e-14
MD06G1010200	CA	NA	1.74854	4.42452	4.44481	2.09922	2.36749	0.720627	0.90689	0.977569	0.814385	0.952728	2.42641	4.87879	4.5468	2.57767	2.48496	0.0152491	1.06741e-06	5.4467e-06	0.00994676	0.0129566	0.0337281	3.93393e-06	1.62233e-05	0.0373025	0.0273177
MD06G1010300	CA	3314	1.3276	2.453	2.97657	3.53955	4.64065	0.171986	0.193334	0.206918	0.194611	0.229773	7.71921	12.6879	14.3853	18.1878	20.1967	1.1705e-14	6.8999e-37	6.40194e-47	6.44408e-74	1.0473e-90	1.31534e-13	2.31569e-35	2.21313e-45	6.81531e-71	9.32695e-88
MD06G1024500	CA	2	1.52078	2.58002	1.77327	1.0241	2.99285	0.215413	0.270592	0.277097	0.237394	0.333736	7.05984	9.53472	6.39945	4.31392	8.96773	1.66691e-12	1.50289e-21	1.55937e-10	1.60383e-05	3.02692e-19	1.54463e-11	1.98182e-20	7.09227e-10	0.000142124	4.76811e-18
MD06G1032200	MCPCA	2541	3.01154	3.2719	3.49302	1.04314	3.80398	0.126017	0.142563	0.154373	0.139298	0.16759	23.8979	22.9506	22.6271	7.48852	22.6982	3.21793e-126	1.45263e-116	2.34287e-113	6.96558e-14	4.67163e-114	3.42535e-123	1.0603e-113	7.21123e-111	3.8343e-12	1.08496e-110
MD06G1032700	CA	7158	4.11497	4.92196	4.58108	2.88713	4.40291	0.767461	0.886299	0.9536	0.838268	1.05628	5.36179	5.55338	4.80399	3.44417	4.16831	8.24019e-08	2.80195e-08	1.55536e-06	0.000572821	3.06861e-05	4.47176e-07	1.22589e-07	4.90918e-06	0.00329172	0.0001069
MD06G1032700	MCPCA	7158	4.45664	5.26363	4.92276	3.22881	4.74459	0.764028	0.883328	0.950839	0.835125	1.05379	5.83309	5.95887	5.17728	3.86626	4.50241	5.44103e-09	2.5399e-09	2.25145e-07	0.000110518	6.71883e-06	2.85686e-08	1.15252e-08	7.30571e-07	0.000924169	2.60702e-05
MD06G1045800	CA	4093	3.12317	2.57219	1.64718	3.62196	2.09432	0.146703	0.161195	0.160533	0.188479	0.175916	21.2891	15.957	10.2607	19.2168	11.9052	1.4332e-100	2.5474e-57	1.05942e-24	2.67753e-82	1.11144e-32	1.15284e-97	2.48133e-55	1.21859e-23	3.42795e-79	4.84526e-31
MD06G1045800	MCPCA	4093	2.99654	2.44556	1.52055	3.49533	1.96769	0.146435	0.160952	0.160289	0.188271	0.175693	20.4632	15.1943	9.48631	18.5654	11.1996	4.5833e-93	3.85517e-52	2.3936e-21	6.1187e-77	4.09641e-29	1.46362e-90	2.12259e-50	2.04035e-20	8.47643e-74	1.26696e-27
MD06G1060700	CA	2751	1.47853	2.95513	2.36178	1.56811	1.77232	0.498606	0.622922	0.675604	0.579063	0.720281	2.96533	4.74398	3.49581	2.70801	2.46059	0.0030236	2.0956e-06	0.000472629	0.00676871	0.0138709	0.00783666	7.47475e-06	0.00110006	0.0271161	0.0290197
MD06G1060700	MCPCA	2751	1.57307	3.04967	2.45632	1.66265	1.86685	0.489359	0.615545	0.668808	0.571121	0.713912	3.21455	4.95441	3.67268	2.91121	2.61497	0.0013065	7.25489e-07	0.000240022	0.00360037	0.00892366	0.00339786	2.55431e-06	0.000559178	0.0177218	0.020038
MD06G1082200	CA	171	3.27149	6.1487	4.76763	2.87859	3.78291	0.347264	0.427337	0.434213	0.388418	0.455585	9.42075	14.3884	10.9799	7.41105	8.3034	4.47861e-21	6.11899e-47	4.77354e-28	1.253e-13	1.01178e-16	8.57089e-20	3.76749e-45	6.59901e-27	4.53562e-12	1.27616e-15
MD06G1082200	MCPCA	171	1.56512	4.44233	3.06126	1.17222	2.07654	0.34843	0.428285	0.435147	0.389461	0.456475	4.49192	10.3724	7.03501	3.00985	4.54907	7.05836e-06	3.31232e-25	1.99251e-12	0.00261375	5.38829e-06	2.58227e-05	4.69588e-24	9.65711e-12	0.0136372	2.11849e-05
MD06G1085000	CA	2011	2.42169	2.5237	1.91634	1.20231	2.30475	0.247755	0.287431	0.302268	0.264734	0.328379	9.77454	8.78019	6.33987	4.54159	7.01855	1.4482e-22	1.63193e-18	2.29962e-10	5.58308e-06	2.24183e-12	3.10511e-21	1.73979e-17	1.03249e-09	5.57048e-05	1.88223e-11
MD06G1085000	MCPCA	2011	2.26599	2.368	1.76064	1.04661	2.14905	0.247559	0.287262	0.302108	0.26455	0.328232	9.15333	8.24334	5.82785	3.95619	6.54734	5.52072e-20	1.67474e-16	5.61451e-09	7.61553e-05	5.85692e-11	7.03079e-19	1.33941e-15	2.09852e-08	0.000667489	4.11515e-10
MD06G1093600	CA	1177	3.38915	6.20465	7.07344	1.88252	3.47857	0.398491	0.516381	0.642271	0.440899	0.521849	8.50497	12.0157	11.0132	4.26974	6.66585	1.81643e-17	2.94017e-33	3.30157e-28	1.95698e-05	2.6314e-11	2.60613e-16	7.79959e-32	4.604e-27	0.00016971	1.96751e-10
MD06G1094100	MCPCA	1177	3.8008	4.63397	4.43736	2.00849	2.93382	0.530678	0.633612	0.690079	0.518357	0.694263	7.16217	7.31357	6.43023	3.87472	4.22581	7.9409e-13	2.60133e-13	1.27414e-10	0.000106746	2.3808e-05	5.94567e-12	1.65437e-12	5.40974e-10	0.000896836	8.54726e-05
MD06G1094300	CA	1177	1.53747	2.27731	3.46756	2.75638	2.26245	0.308229	0.345403	0.36885	0.345633	0.400066	4.98808	6.59321	9.40102	7.97486	5.65519	6.09832e-07	4.30424e-11	5.40357e-21	1.52554e-15	1.55671e-08	2.92045e-06	2.49432e-10	5.01435e-20	7.00164e-14	8.47928e-08
MD06G1094500	CA	1177	3.97642	7.7648	7.02718	2.81969	3.60268	0.620021	0.813769	0.878708	0.685241	0.806175	6.41335	9.54177	7.99717	4.11489	4.46886	1.42354e-10	1.40414e-21	1.27308e-15	3.87372e-05	7.86388e-06	1.07308e-09	1.85453e-20	8.45201e-15	0.000312117	2.99929e-05
MD06G1113700	CA	295	4.49146	6.46797	7.06814	2.93387	8.15233	0.886111	1.068	1.15179	0.980787	1.27072	5.06872	6.05615	6.13665	2.99135	6.41554	4.0049e-07	1.39415e-09	8.42772e-10	0.0027775	1.40321e-10	1.97598e-06	6.93581e-09	3.60762e-09	0.0127604	9.67388e-10
MD06G1117900	CA	9754	5.91827	5.46408	7.46112	4.46278	5.42977	0.154894	0.173501	0.25399	0.163683	0.201924	38.2086	31.4931	29.3757	27.2649	26.8902	0	1.08078e-217	1.12257e-189	1.1072e-163	2.85928e-159	0	1.34751e-213	3.58477e-186	5.38651e-160	2.37663e-155
MD06G1117900	MCPCA	9754	5.7891	5.3349	7.33195	4.33361	5.3006	0.154873	0.173482	0.253977	0.163663	0.201907	37.3797	30.7519	28.8686	26.4789	26.2526	8.3481e-292	1.15318e-207	2.96116e-183	1.69425e-154	6.67519e-152	2.13269e-292	1.47301e-203	6.87716e-180	8.44955e-151	1.70531e-147
MD06G1124600	CA	999	2.8956	3.12505	4.5419	2.93331	3.51281	0.278868	0.3157	0.363778	0.313784	0.370022	10.3834	9.89879	12.4854	9.34818	9.49349	2.95011e-25	4.2133e-23	8.97254e-36	8.91671e-21	2.23424e-21	7.66291e-24	6.17291e-22	1.84558e-34	6.84224e-19	4.2335e-20
MD06G1124600	MCPCA	999	3.02159	3.25104	4.66789	3.05929	3.63879	0.27863	0.31549	0.363595	0.313572	0.369843	10.8445	10.3047	12.8381	9.75627	9.83875	2.1188e-27	6.70799e-25	1.00254e-37	1.73415e-22	7.66598e-23	4.31996e-26	9.35421e-24	1.92281e-36	2.27594e-20	1.51464e-21
MD06G1124700	CA	10009	4.17636	4.38254	4.82161	3.32744	2.1986	0.333538	0.391209	0.458411	0.36337	0.407695	12.5214	11.2025	10.5181	9.15716	5.39275	5.70244e-36	3.96204e-29	7.12975e-26	5.32791e-20	6.93881e-08	2.89605e-34	8.40114e-28	8.74849e-25	3.90365e-18	3.49336e-07
MD06G1124700	MCPCA	10009	4.97996	5.18614	5.62521	4.13103	3.00219	0.332314	0.390166	0.457521	0.362247	0.406695	14.9857	13.2921	12.295	11.4039	7.38194	9.10741e-51	2.57218e-40	9.63948e-35	3.99694e-30	1.56e-13	5.81667e-49	7.88854e-39	1.60639e-33	8.89891e-28	1.43305e-12
MD06G1133900	CA	146	5.23252	6.69334	10.934	2.25449	5.9186	0.296537	0.357153	0.614249	0.323846	0.399111	17.6454	18.7408	17.8007	6.96163	14.8295	1.10315e-69	2.30047e-78	6.98345e-71	3.36364e-12	9.45025e-50	3.12593e-67	4.98821e-76	5.96676e-69	9.83419e-11	1.23378e-47
MD06G1133900	MCPCA	146	5.67073	7.13155	11.3723	2.69271	6.35682	0.296412	0.357049	0.614189	0.323731	0.399019	19.1313	19.9736	18.5159	8.31772	15.9311	1.38661e-81	9.35009e-89	1.53725e-76	8.9673e-17	3.85356e-57	2.78927e-79	2.13274e-86	1.25872e-74	7.03172e-15	6.39266e-55
MD06G1134000	CA	3054	1.64726	1.63568	2.11361	1.39166	1.73132	0.184264	0.207758	0.228525	0.206061	0.241304	8.93969	7.87303	9.24894	6.75361	7.17483	3.90252e-19	3.46164e-15	2.2674e-20	1.44212e-11	7.23952e-13	6.5049e-18	2.83293e-14	2.03747e-19	3.88477e-10	6.41068e-12
MD06G1134000	MCPCA	3054	1.44398	1.4324	1.91032	1.18837	1.52803	0.184261	0.207755	0.228523	0.206059	0.241302	7.83657	6.89463	8.35945	5.76714	6.33244	4.63015e-15	5.40062e-12	6.30087e-17	8.06257e-09	2.41315e-10	4.16648e-14	3.09627e-11	4.12211e-16	1.94814e-07	1.5897e-09
MD06G1163100	CA	5	4.8876	6.03885	6.41932	2.65781	1.52194	0.47218	0.613093	0.669924	0.444976	0.495157	10.3511	9.84981	9.58217	5.97294	3.07366	4.13493e-25	6.86733e-23	9.50297e-22	2.33017e-09	0.00211451	1.06848e-23	9.86427e-22	9.252e-21	4.49138e-08	0.00530298
MD06G1163300	CA	5	4.61088	6.54888	9.11557	2.59562	2.30774	0.380931	0.492679	0.669921	0.414524	0.479542	12.1043	13.2924	13.6069	6.26167	4.81237	1.00266e-33	2.56244e-40	3.64225e-42	3.80871e-10	1.49149e-06	4.57082e-32	1.08117e-38	1.02476e-40	8.30913e-09	6.28452e-06
MD06G1163300	MCPCA	5	4.11367	6.05166	8.61835	2.0984	1.81052	0.381143	0.492843	0.670042	0.414719	0.479711	10.793	12.2791	12.8624	5.05981	3.77419	3.71502e-27	1.17297e-34	7.32536e-38	4.19678e-07	0.000160527	7.42045e-26	2.72169e-33	1.41345e-36	6.85785e-06	0.000505048
MD06G1163800	MCPCA	5	4.38053	4.30307	3.9622	4.01086	4.50537	1.26528	1.4318	1.5281	1.4318	1.67635	3.46211	3.00535	2.59289	2.80126	2.68761	0.000535957	0.00265276	0.00951739	0.00509036	0.00719655	0.00149722	0.0058107	0.0174632	0.0235672	0.0165259
MD06G1164000	MCPCA	5	2.77179	4.80449	7.41763	1.39355	2.48431	0.239642	0.34381	0.573859	0.257731	0.31375	11.5664	13.9743	12.9259	5.40699	7.9181	6.10035e-31	2.23775e-44	3.21622e-38	6.40943e-08	2.41165e-15	1.49135e-29	8.66179e-43	6.29134e-37	1.28996e-06	2.59303e-14
MD06G1180900	MCPCA	2248	2.03523	2.86107	2.98861	1.08392	1.04283	0.311264	0.433149	0.512317	0.319163	0.372839	6.5386	6.60528	5.83352	3.39614	2.79699	6.20971e-11	3.96779e-11	5.42705e-09	0.000683434	0.00515809	3.93548e-10	2.11177e-10	2.03083e-08	0.00440547	0.012258
MD06G1185800	CA	3605	1.84113	2.29845	2.35428	1.76392	3.45446	0.268769	0.311429	0.342569	0.30238	0.397127	6.85025	7.38033	6.87243	5.83346	8.69861	7.37216e-12	1.57903e-13	6.31154e-12	5.42891e-09	3.35966e-18	6.43445e-11	1.13668e-12	3.17591e-11	9.89315e-08	4.87357e-17
MD06G1185800	MCPCA	3605	1.74421	2.20153	2.25737	1.66701	3.35754	0.268403	0.311114	0.342283	0.302055	0.39688	6.49849	7.07629	6.59504	5.51887	8.45983	8.11318e-11	1.48066e-12	4.25142e-11	3.41178e-08	2.67761e-17	5.08631e-10	8.90034e-12	1.87487e-10	7.24052e-07	3.42195e-16
MD06G1195000	MCPCA	7190	4.18361	6.00948	5.30793	2.24716	2.77034	0.69076	0.830306	0.895652	0.721035	0.854523	6.05653	7.23767	5.92633	3.11657	3.24198	1.3909e-09	4.56472e-13	3.09782e-09	0.00182967	0.00118704	7.72131e-09	2.84843e-12	1.18597e-08	0.0101141	0.003208
MD06G1195500	CA	2344	3.31079	3.92252	4.11153	4.3877	2.9796	0.251398	0.288768	0.316273	0.292538	0.326847	13.1695	13.5836	13	14.9987	9.1162	1.31429e-39	5.00783e-42	1.22415e-38	7.48438e-51	7.78023e-20	8.23447e-38	2.3202e-40	2.94753e-37	3.37144e-48	1.29166e-18
MD06G1195500	MCPCA	2344	1.50879	2.12051	2.30952	2.58569	1.1776	0.253344	0.290463	0.317821	0.294212	0.328346	5.95549	7.30044	7.26673	8.78854	3.58645	2.59296e-09	2.86827e-13	3.68299e-13	1.5152e-18	0.000335209	1.3987e-08	1.81556e-12	1.88028e-12	1.40982e-16	0.00100077
MD06G1195600	CA	8801	4.5002	7.41274	7.07186	7.55333	3.26662	0.304002	0.519071	0.573531	0.519071	0.357084	14.8032	14.2808	12.3304	14.5516	9.14803	1.3971e-49	2.88326e-46	6.21418e-35	5.7019e-48	5.79799e-20	1.43959e-47	1.69568e-44	1.22212e-33	2.27375e-45	9.71631e-19
MD06G1195600	MCPCA	8801	4.17292	7.08547	6.74459	7.22606	2.93934	0.304442	0.519329	0.573764	0.519329	0.357459	13.7068	13.6435	11.755	13.9142	8.22289	9.24548e-43	2.20672e-42	6.65742e-32	5.19155e-44	1.98659e-16	4.07231e-41	7.54688e-41	9.66897e-31	2.35376e-41	2.35396e-15
MD06G1198600	CA	3946	3.22834	5.74268	5.4018	5.45046	3.92663	1.03161	1.21113	1.2957	1.21113	1.38506	3.12942	4.74158	4.16902	4.5003	2.83499	0.00175154	2.12063e-06	3.05906e-05	6.78575e-06	0.00458271	0.00477703	7.5586e-06	8.31823e-05	6.65847e-05	0.0107239
MD06G1198600	MCPCA	3946	2.6387	5.15303	4.81216	4.86082	3.33698	1.03301	1.21233	1.29682	1.21233	1.3861	2.55437	4.25053	3.71075	4.00949	2.40746	0.0106379	2.13263e-05	0.000206646	6.08488e-05	0.016064	0.0229398	6.3256e-05	0.000485844	0.000551682	0.0338408
MD06G1200200	CA	1050	3.12646	5.04401	4.27648	2.54902	2.9868	0.76329	0.924448	0.993262	0.845675	1.0047	4.09603	5.45624	4.30549	3.01418	2.97284	4.2029e-05	4.86328e-08	1.66614e-05	0.00257674	0.00295054	0.000153738	2.06911e-07	4.68363e-05	0.0119859	0.00719063
MD06G1200200	MCPCA	1050	2.89312	4.81067	4.04314	2.31567	2.75346	0.763437	0.92457	0.993376	0.845808	1.00481	3.7896	5.20314	4.0701	2.73783	2.74029	0.000150892	1.95948e-07	4.69921e-05	0.00618467	0.00613854	0.000460443	7.32925e-07	0.000119477	0.0276184	0.0143177
MD06G1209100	CA	582	2.41695	5.94799	4.98798	2.70769	3.25701	0.654877	0.845292	0.910277	0.742796	0.883775	3.69069	7.03661	5.47962	3.64526	3.68534	0.000223647	1.9698e-12	4.26234e-08	0.000267118	0.000228397	0.000724229	1.29124e-11	1.56879e-07	0.0016974	0.000688421
MD06G1212900	CA	192	5.60523	5.52777	5.18689	4.94702	5.73007	1.66295	1.87397	1.99635	1.87397	2.18514	3.37065	2.94976	2.59819	2.63986	2.62229	0.000749915	0.00318016	0.00937169	0.00829406	0.00873405	0.00219792	0.00705646	0.0177874	0.0320752	0.0191415
MD06G1215200	MCPCA	7041	3.05271	5.41889	6.0879	2.10017	1.826	0.545696	0.735076	0.7964	0.59857	0.691146	5.59416	7.37187	7.64427	3.50865	2.64199	2.21691e-08	1.68247e-13	2.1014e-14	0.000450384	0.00824204	1.09652e-07	1.08294e-12	1.16655e-13	0.00310672	0.0186832
MD06G1218900	CA	1	4.49245	6.71996	6.23482	2.14919	2.74595	0.641957	0.815369	0.880298	0.686696	0.80409	6.99805	8.24162	7.08262	3.12976	3.41498	2.59541e-12	1.69892e-16	1.41455e-12	0.00174949	0.000637869	2.35771e-11	1.5394e-15	7.48964e-12	0.00855634	0.00176634
MD06G1218900	MCPCA	1	4.79464	7.02216	6.53701	2.45139	3.04814	0.641209	0.81478	0.879753	0.685996	0.803493	7.47751	8.61847	7.43051	3.57347	3.79362	7.57446e-14	6.7856e-18	1.08182e-13	0.000352283	0.000148469	6.1665e-13	6.02753e-17	5.73266e-13	0.00251489	0.000469888
MD06G1235000	CA	460	1.27938	3.97323	4.91552	1.46361	3.91207	0.314475	0.354908	0.383396	0.352107	0.411119	4.0683	11.1951	12.821	4.15671	9.51566	4.73572e-05	4.30912e-29	1.2508e-37	3.22858e-05	1.80565e-21	0.000171742	9.0907e-28	2.86072e-36	0.000265681	3.44496e-20
MD06G1235500	CA	860	1.83479	3.24023	4.21895	2.24769	2.59549	0.387842	0.440766	0.486395	0.435704	0.50682	4.73077	7.35136	8.67391	5.15875	5.12113	2.23665e-06	1.96207e-13	4.17544e-18	2.48604e-07	3.03706e-07	9.86611e-06	1.39989e-12	3.23635e-17	3.30093e-06	1.40792e-06
MD06G1235500	MCPCA	860	2.34948	3.75492	4.73363	2.76237	3.11018	0.387443	0.440416	0.486078	0.43535	0.506515	6.06406	8.52584	9.73843	6.34519	6.14035	1.32731e-09	1.517e-17	2.06723e-22	2.22153e-10	8.23414e-10	7.37628e-09	1.3155e-16	1.88612e-21	7.27937e-09	5.1157e-09
MD07G1001500	MCPCA	10160	4.10322	4.3563	4.30397	3.64709	4.36625	1.14244	1.29678	1.38568	1.29562	1.52235	3.59163	3.35932	3.10604	2.81494	2.8681	0.000328611	0.000781357	0.00189614	0.00487865	0.00412939	0.000948804	0.00186363	0.00391187	0.0227561	0.0100098
MD07G1006100	CA	5	2.40445	5.43282	4.95562	2.95838	2.64501	0.805711	0.99693	1.0532	0.910491	1.05235	2.98425	5.44954	4.7053	3.24922	2.51343	0.0028427	5.0499e-08	2.53491e-06	0.00115722	0.0119565	0.0074156	2.14412e-07	7.81364e-06	0.00601869	0.0254262
MD07G1010700	CA	544	10.0065	10.6544	8.62072	3.51143	10.8567	1.22597	1.39074	1.46593	1.3152	1.63162	8.16215	7.66096	5.88073	2.66987	6.65394	3.29111e-16	1.84552e-14	4.08454e-09	0.00758801	2.85347e-11	4.2721e-15	1.43096e-13	1.64794e-08	0.0298477	2.12781e-10
MD07G1019600	CA	9429	2.93618	4.45253	4.97727	4.11458	3.01599	0.877605	1.04445	1.11996	1.03956	1.16028	3.34568	4.26303	4.44414	3.95799	2.59937	0.000820816	2.0167e-05	8.82429e-06	7.55827e-05	0.00933958	0.00238386	6.31366e-05	2.56525e-05	0.000564838	0.0203346
MD07G1022600	CA	9362	4.57585	5.97297	4.81132	3.41186	4.87295	0.329486	0.516802	0.497081	0.319134	0.517013	13.8878	11.5576	9.67915	10.691	9.4252	7.50717e-44	6.76065e-31	3.69783e-22	1.12133e-26	4.29266e-21	5.77774e-42	1.5785e-29	3.68011e-21	1.46647e-24	7.97629e-20
MD07G1022600	MCPCA	9362	4.34731	5.74443	4.58278	3.18332	4.64441	0.329605	0.516878	0.497159	0.319256	0.517089	13.1895	11.1137	9.21792	9.97106	8.98185	1.00915e-39	1.076e-28	3.02911e-20	2.04042e-23	2.66252e-19	3.9121e-38	1.84859e-27	2.42433e-19	2.7956e-21	4.0272e-18
MD07G1022700	CA	9362	3.26487	4.87037	4.56557	2.98786	3.98214	0.371941	0.538192	0.592162	0.416715	0.633857	8.77791	9.04951	7.70999	7.17004	6.28239	1.66543e-18	1.43608e-19	1.25828e-14	7.49765e-13	3.33408e-10	2.6251e-17	1.65252e-18	7.82121e-14	2.44151e-11	2.19885e-09
MD07G1022700	MCPCA	9362	3.18061	4.78612	4.48131	2.90361	3.89789	0.370814	0.537413	0.591455	0.415709	0.633197	8.57738	8.90584	7.57676	6.98471	6.15589	9.70575e-18	5.29813e-19	3.54292e-14	2.85439e-12	7.46593e-10	1.05602e-16	5.06176e-18	1.93648e-13	1.26875e-10	4.65654e-09
MD07G1062200	CA	8203	1.3131	1.10188	1.04926	1.28679	1.78388	0.0680436	0.0762525	0.0816454	0.0763346	0.0894913	19.2979	14.4504	12.8514	16.8573	19.9336	5.59381e-83	2.49057e-47	8.45029e-38	9.2802e-64	2.08013e-88	2.90598e-80	1.54875e-45	1.94136e-36	7.0544e-61	1.57182e-85
MD07G1062200	MCPCA	8203	1.38374	1.17252	1.1199	1.35743	1.85453	0.06791	0.0761333	0.0815341	0.0762154	0.0893897	20.3761	15.401	13.7353	17.8105	20.7465	2.72493e-92	1.61279e-53	6.2374e-43	5.86175e-71	1.31775e-95	8.28736e-90	9.51546e-52	1.54556e-41	6.64402e-68	1.40269e-92
MD07G1064100	CA	5184	1.18126	2.17772	2.77369	1.62376	1.57032	0.159064	0.180777	0.19775	0.179054	0.207521	7.42634	12.0464	14.0262	9.06859	7.56705	1.11646e-13	2.02577e-33	1.07746e-44	1.20571e-19	3.81808e-14	1.15759e-12	5.44338e-32	3.42362e-43	8.35584e-18	3.80375e-13
MD07G1064400	MCPCA	428	1.10881	2.05133	3.6247	1.86118	1.26917	0.188724	0.219963	0.278342	0.217046	0.247406	5.87528	9.32581	13.0225	8.57504	5.1299	4.2213e-09	1.10142e-20	9.11792e-39	9.9054e-18	2.89895e-07	2.23961e-08	1.17535e-19	1.81839e-37	8.82146e-16	1.32866e-06
MD07G1068400	CA	10242	4.39401	4.52221	4.14527	2.69932	4.86878	0.512216	0.611459	0.666794	0.542979	0.750001	8.57843	7.39577	6.21672	4.97131	6.49171	9.61727e-18	1.40587e-13	5.07664e-10	6.65005e-07	8.48694e-11	1.41151e-16	1.01467e-12	2.21206e-09	8.14104e-06	5.97657e-10
MD07G1068400	MCPCA	10242	4.72822	4.85642	4.47948	3.03353	5.203	0.50629	0.606504	0.662253	0.537392	0.745966	9.33896	8.00725	6.764	5.64491	6.97484	9.72864e-21	1.17306e-15	1.34229e-11	1.6527e-08	3.06216e-12	1.31224e-19	8.84535e-15	6.12456e-11	3.79133e-07	2.46468e-11
MD07G1068500	MCPCA	2298	1.72492	2.93451	3.96033	1.52157	1.38774	0.453953	0.566573	0.70497	0.508694	0.589015	3.79979	5.1794	5.61773	2.99112	2.35604	0.000144821	2.22596e-07	1.93478e-08	0.00277955	0.0184711	0.000443136	8.26551e-07	6.8937e-08	0.0143086	0.0382647
MD07G1077500	MCPCA	565	3.00202	5.8717	5.96363	2.76385	6.50681	0.883522	1.06905	1.14624	0.989906	1.26447	3.39779	5.49246	5.20277	2.79204	5.14587	0.000679326	3.96371e-08	1.96343e-07	0.00523775	2.6628e-07	0.0018623	1.59717e-07	6.40094e-07	0.0240842	1.22725e-06
MD07G1126400	CA	2459	3.53811	3.8425	3.46556	1.5945	1.88272	0.526711	0.624818	0.67952	0.528782	0.651396	6.71738	6.1498	5.10001	3.01541	2.89028	1.85026e-11	7.75816e-10	3.39638e-07	0.00256628	0.00384904	1.54877e-10	3.96348e-09	1.14772e-06	0.0119496	0.00916448
MD07G1136900	CA	2011	1.84343	4.06818	5.20731	2.43954	1.78101	0.461665	0.552296	0.668002	0.522467	0.600446	3.993	7.36595	7.79535	4.66927	2.96614	6.52416e-05	1.75894e-13	6.42325e-15	3.02267e-06	0.00301564	0.000230958	1.26074e-12	4.07588e-14	3.18296e-05	0.0073371
MD07G1166800	CA	175	1.21648	5.30427	4.96339	1.30027	3.48438	0.27397	0.524454	0.577965	0.314339	0.563233	4.44019	10.1139	8.58771	4.13653	6.18639	8.98791e-06	4.79409e-24	8.87208e-18	3.52605e-05	6.15591e-10	3.65855e-05	7.5566e-23	6.75976e-17	0.000287052	3.94307e-09
MD07G1166800	MCPCA	175	2.06225	6.15004	5.80917	2.14605	4.33015	0.261996	0.518299	0.572386	0.303959	0.557507	7.87131	11.8658	10.149	7.0603	7.76699	3.50934e-15	1.7816e-32	3.3464e-24	1.66138e-12	8.03704e-15	3.19051e-14	3.70943e-31	3.33608e-23	7.62951e-11	8.24587e-14
MD07G1175900	CA	6061	4.99479	6.11744	7.07076	1.06133	1.7369	0.435008	0.604136	0.66366	0.408167	0.47947	11.4821	10.1259	10.6542	2.60024	3.62255	1.62354e-30	4.23923e-24	1.66707e-26	0.00931597	0.000291715	5.9536e-29	6.72025e-23	2.11778e-25	0.0353527	0.00086392
MD07G1175900	MCPCA	6061	5.94772	7.07036	8.02368	2.01426	2.68983	0.433113	0.602773	0.66242	0.406147	0.477751	13.7325	11.7297	12.1127	4.95944	5.63019	6.48685e-43	8.97385e-32	9.04798e-34	7.06985e-07	1.80011e-08	2.87708e-41	1.81086e-30	1.43339e-32	1.10046e-05	9.58668e-08
MD07G1177700	CA	9739	3.85351	5.28676	5.51672	3.79691	3.23349	0.386522	0.573793	0.632282	0.445756	0.495657	9.9697	9.2137	8.7251	8.51791	6.52365	2.0686e-23	3.15084e-20	2.6595e-18	1.62455e-17	6.86167e-11	4.70215e-22	3.7993e-19	2.08604e-17	8.96078e-16	4.87888e-10
MD07G1177700	MCPCA	9739	3.83664	5.26989	5.49985	3.78004	3.21662	0.385696	0.573237	0.631778	0.44504	0.495013	9.94731	9.19321	8.70537	8.49371	6.49806	2.59087e-23	3.81304e-20	3.16554e-18	2.00138e-17	8.1364e-11	4.15238e-22	3.94539e-19	2.25187e-17	1.72091e-15	5.64992e-10
MD07G1188200	CA	2941	1.14065	1.60711	1.11953	1.88134	1.18404	0.154762	0.182221	0.193071	0.184358	0.204148	7.37038	8.8196	5.79856	10.2048	5.7999	1.70137e-13	1.14872e-18	6.68855e-09	1.88676e-24	6.63526e-09	1.73023e-12	1.24002e-17	2.64386e-08	2.01296e-22	3.77669e-08
MD07G1188500	CA	1533	1.78109	2.85335	2.47958	3.28248	2.95947	0.497109	0.63447	0.687582	0.63447	0.771241	3.5829	4.49722	3.60623	5.17358	3.83729	0.000339797	6.8847e-06	0.000310682	2.29646e-07	0.000124399	0.00106634	2.29637e-05	0.000739977	3.071e-06	0.000392659
MD07G1192700	MCPCA	34	4.99831	5.91428	9.24624	1.25031	9.30852	0.416657	0.494713	0.697124	0.449308	0.784421	11.9962	11.955	13.2634	2.78275	11.8667	3.71895e-33	6.11543e-33	3.7727e-40	0.00538997	1.76207e-32	1.05447e-31	1.30519e-31	8.05215e-39	0.0246749	7.16809e-31
MD07G1211200	CA	672	2.52394	2.46734	2.21112	3.65978	6.6511	0.483182	0.547652	0.588433	0.581985	0.836051	5.22359	4.50531	3.75765	6.28845	7.95537	1.75488e-07	6.62752e-06	0.000171518	3.20647e-10	1.78594e-15	9.11848e-07	2.21504e-05	0.00042385	7.07781e-09	2.01057e-14
MD07G1211200	MCPCA	672	2.59702	2.54042	2.28421	3.73286	6.72418	0.482129	0.546723	0.587569	0.581111	0.835443	5.38658	4.64664	3.88755	6.42367	8.04864	7.18114e-08	3.37388e-06	0.000101259	1.33027e-10	8.37207e-16	3.36124e-07	1.10038e-05	0.000247666	4.5009e-09	9.389e-15
MD07G1228500	CA	1843	3.57521	6.44895	8.36514	2.46697	9.58257	0.516642	0.607258	0.759369	0.576842	0.88888	6.92009	10.6198	11.0159	4.27668	10.7805	4.51361e-12	2.41126e-26	3.2025e-28	1.89702e-05	4.2557e-27	4.01252e-11	4.38885e-25	4.46829e-27	0.000165134	1.24117e-25
MD07G1228500	MCPCA	1843	3.21767	6.09141	8.00761	2.10943	9.22503	0.516684	0.607294	0.759397	0.57688	0.888905	6.22754	10.0304	10.5447	3.65662	10.378	4.7381e-10	1.12042e-23	5.37521e-26	0.000255559	3.12317e-25	2.76294e-09	1.45666e-22	5.87341e-25	0.00191141	7.32669e-24
MD07G1241400	CA	NA	4.7353	4.08076	3.4109	4.79843	3.6579	0.613026	0.718228	0.776396	0.718228	0.867675	7.72446	5.68171	4.39325	6.68094	4.21575	1.12327e-14	1.33352e-08	1.11667e-05	2.3742e-11	2.48951e-05	1.26513e-13	6.03497e-08	3.20068e-05	6.17673e-10	8.79615e-05
MD07G1241400	MCPCA	NA	5.3403	4.68577	4.01591	5.40344	4.2629	0.606033	0.712268	0.770886	0.712268	0.862748	8.8119	6.57866	5.20947	7.58624	4.94107	1.23043e-18	4.74719e-11	1.89384e-07	3.29322e-14	7.76936e-07	1.43599e-17	2.50689e-10	6.18535e-07	1.89653e-12	3.38133e-06
MD07G1276700	MCPCA	1667	3.69683	5.18017	3.31445	1.65098	1.58172	0.455652	0.615005	0.578848	0.444332	0.516487	8.11329	8.42297	5.72595	3.71564	3.06246	4.92659e-16	3.67056e-17	1.02859e-08	0.000202691	0.00219526	4.74583e-15	3.09785e-16	3.76413e-08	0.0015648	0.00562738
MD07G1281700	CA	1866	1.85016	6.11585	6.39211	1.91952	2.96909	0.482354	0.575439	0.638557	0.540257	0.628725	3.83569	10.6281	10.0102	3.55298	4.7224	0.000125211	2.20475e-26	1.37406e-23	0.000380898	2.33077e-06	0.00042526	4.0159e-25	1.48679e-22	0.00231171	9.5671e-06
MD07G1281800	CA	1866	2.37978	5.56734	5.51572	1.85761	3.58752	0.408565	0.494361	0.540532	0.456725	0.538547	5.82474	11.2617	10.2042	4.06724	6.66148	5.72027e-09	2.02859e-29	1.8979e-24	4.75735e-05	2.71092e-11	3.58394e-08	4.3987e-28	2.15491e-23	0.000375479	2.02515e-10
MD07G1306900	CA	1190	2.08365	6.17407	4.44449	3.28439	1.96322	0.490989	0.695858	0.732869	0.58814	0.642096	4.24379	8.8726	6.06451	5.58437	3.05751	2.19779e-05	7.14585e-19	1.32353e-09	2.34544e-08	0.00223182	8.41329e-05	7.85319e-18	5.57865e-09	3.78837e-07	0.00557531
MD07G1306900	MCPCA	1190	2.79839	6.8888	5.15923	3.99913	2.67795	0.48761	0.693478	0.73061	0.585322	0.639516	5.73899	9.9337	7.06154	6.83236	4.18747	9.52436e-09	2.9702e-23	1.64666e-12	8.35312e-12	2.82085e-05	4.88494e-08	3.76014e-22	8.02199e-12	3.46003e-10	9.98813e-05
MD08G1001000	CA	7570	3.92581	3.32269	4.49397	3.86156	1.9051	0.646066	0.715576	0.849869	0.735771	0.780195	6.07648	4.64337	5.28784	5.24832	2.44183	1.2285e-09	3.42764e-06	1.23768e-07	1.53489e-07	0.014613	8.34938e-09	1.18925e-05	4.35825e-07	2.1335e-06	0.030414
MD08G1001000	MCPCA	7570	3.85762	3.2545	4.42579	3.79338	1.83692	0.645477	0.715044	0.849422	0.735254	0.779707	5.97639	4.55147	5.21036	5.15928	2.35591	2.28134e-09	5.32717e-06	1.88477e-07	2.479e-07	0.0184773	1.24056e-08	1.7001e-05	6.15733e-07	4.32282e-06	0.0382746
MD08G1006900	MCPCA	468	3.34463	2.71364	3.98957	1.19697	1.38847	0.393372	0.428795	0.594488	0.368043	0.435262	8.50246	6.32852	6.71093	3.25225	3.18997	1.85622e-17	2.47518e-10	1.93385e-11	0.00114494	0.00142286	1.98082e-16	1.23214e-09	8.724e-11	0.00683394	0.00379197
MD08G1011100	CA	9191	2.22411	5.16069	5.5051	2.06137	3.89992	0.309568	0.544993	0.599537	0.349022	0.551446	7.18454	9.46928	9.18225	5.90614	7.07217	6.74315e-13	2.81769e-21	4.22182e-20	3.50227e-09	1.52533e-12	6.47716e-12	3.65947e-20	3.71785e-19	6.53318e-08	1.30548e-11
MD08G1011100	MCPCA	9191	1.64923	4.58582	4.93022	1.4865	3.32504	0.313233	0.547083	0.601437	0.352276	0.553512	5.2652	8.38231	8.1974	4.21969	6.00718	1.4004e-07	5.18991e-17	2.45643e-16	2.44642e-05	1.88778e-09	6.33988e-07	4.33006e-16	1.54911e-15	0.000250735	1.12156e-08
MD08G1011900	CA	72	2.43846	8.74333	8.40245	3.98999	4.55246	0.861722	1.06437	1.14156	0.971751	1.13361	2.82975	8.21459	7.36048	4.10598	4.0159	0.00465837	2.12886e-16	1.83254e-13	4.02599e-05	5.92201e-05	0.0116289	1.91851e-15	1.0443e-12	0.000322464	0.000197263
MD08G1026600	CA	215	1.32037	5.18403	4.84315	2.42667	5.38633	0.504827	0.704025	0.763361	0.603301	0.853133	2.6155	7.36342	6.34451	4.02232	6.31359	0.00890972	1.79257e-13	2.2313e-10	5.76278e-05	2.72632e-10	0.0208613	1.283e-12	1.00269e-09	0.000445298	1.82311e-09
MD08G1026600	MCPCA	215	1.65716	5.52081	5.17994	2.76345	5.72311	0.500526	0.700947	0.760524	0.599706	0.850595	3.31083	7.87622	6.81101	4.60801	6.72837	0.000930193	3.37443e-15	9.69139e-12	4.06549e-06	1.71578e-11	0.00248029	2.4701e-14	4.47714e-11	5.18287e-05	1.27793e-10
MD08G1029500	CA	145	1.67805	3.38266	5.67052	1.02067	3.16381	0.277876	0.312099	0.340724	0.310929	0.361315	6.03883	10.8384	16.6426	3.28266	8.75639	1.5524e-09	2.26349e-27	3.42638e-62	0.00102834	2.01608e-18	1.04194e-08	4.32508e-26	2.19383e-60	0.00543274	2.9871e-17
MD08G1029500	MCPCA	145	1.74404	3.44865	5.73651	1.08667	3.2298	0.277853	0.312078	0.340705	0.310908	0.361297	6.27684	11.0506	16.8372	3.49513	8.93948	3.45515e-10	2.17736e-28	1.3027e-63	0.000473823	3.91008e-19	2.04136e-09	3.66437e-27	7.11114e-62	0.00324595	5.82794e-18
MD08G1029600	CA	145	1.73392	4.9156	6.95245	1.46653	2.91038	0.421219	0.567068	0.706896	0.471146	0.56884	4.11643	8.66846	9.83518	3.1127	5.11635	3.84785e-05	4.3802e-18	7.94243e-23	0.00185386	3.11509e-07	0.000141686	4.53402e-17	8.23145e-22	0.00900233	1.44115e-06
MD08G1029600	MCPCA	145	1.95543	5.13711	7.17396	1.68805	3.13189	0.420233	0.566336	0.706309	0.470265	0.56811	4.6532	9.07079	10.157	3.58957	5.51283	3.26815e-06	1.18159e-19	3.0851e-24	0.000331227	3.53113e-08	1.24707e-05	1.18331e-18	3.08473e-23	0.00239225	1.81399e-07
MD08G1029700	CA	4308	2.30282	2.39014	4.15183	1.42625	3.17426	0.159872	0.17942	0.197754	0.178501	0.209435	14.4042	13.3215	20.9949	7.99014	15.1563	4.86873e-47	1.73692e-40	7.29864e-98	1.34789e-15	6.88116e-52	4.49655e-45	7.37851e-39	1.6074e-95	6.24521e-14	9.72434e-50
MD08G1029700	MCPCA	4308	3.00189	3.08921	4.8509	2.12532	3.87333	0.159716	0.179282	0.197628	0.178362	0.209316	18.7952	17.2311	24.5456	11.9158	18.5047	8.26167e-79	1.55283e-66	4.81827e-133	9.79414e-33	1.89119e-76	1.52943e-76	1.54358e-64	2.51209e-130	2.54403e-30	9.4734e-74
MD08G1065200	CA	459	2.4366	2.86975	2.87434	1.65095	1.17033	0.207033	0.255727	0.291233	0.221529	0.250141	11.7691	11.222	9.86954	7.45256	4.67868	5.631e-32	3.18117e-29	5.6423e-23	9.15487e-14	2.8873e-06	2.24664e-30	6.80907e-28	5.90269e-22	3.38438e-12	1.16955e-05
MD08G1065200	MCPCA	459	2.58536	3.01851	3.02309	1.79971	1.31908	0.205341	0.254358	0.290033	0.219948	0.248742	12.5905	11.8671	10.4233	8.18243	5.30301	2.38054e-36	1.75348e-32	1.9414e-25	2.78174e-16	1.13906e-07	7.87768e-35	3.65385e-31	2.05967e-24	2.09563e-14	5.49566e-07
MD08G1086500	CA	998	1.82341	3.87162	5.11771	1.00583	2.13137	0.218407	0.333785	0.511271	0.235917	0.300484	8.34867	11.5992	10.0098	4.26348	7.09313	6.90388e-17	4.16148e-31	1.38056e-23	2.01272e-05	1.31117e-12	9.39711e-16	9.79894e-30	1.49319e-22	0.00017402	1.1282e-11
MD08G1087900	CA	12	4.21302	4.2071	3.08	1.15845	3.48668	0.404078	0.476828	0.470945	0.388488	0.513684	10.4263	8.8231	6.54004	2.98194	6.7876	1.88164e-25	1.11336e-18	6.15021e-11	0.00286424	1.14015e-11	4.95465e-24	1.20237e-17	2.89195e-10	0.0130963	8.85143e-11
MD08G1106900	CA	773	2.66127	4.04235	3.89324	1.62356	1.79709	0.313294	0.375145	0.40834	0.346376	0.402862	8.49448	10.7754	9.53431	4.68729	4.46081	1.98816e-17	4.49705e-27	1.50883e-21	2.76846e-06	8.16513e-06	2.84596e-16	8.50178e-26	1.44747e-20	2.94588e-05	3.10659e-05
MD08G1106900	MCPCA	773	2.68237	4.06345	3.91434	1.64466	1.81819	0.312976	0.374881	0.408097	0.346089	0.402615	8.57051	10.8393	9.5917	4.75214	4.51594	1.03031e-17	2.24134e-27	8.66482e-22	2.01276e-06	6.30353e-06	1.1191e-16	3.56979e-26	7.60426e-21	2.76835e-05	2.45707e-05
MD08G1110000	CA	1244	1.29059	1.40008	1.4028	1.05132	1.12139	0.0797949	0.0898004	0.0963089	0.0892502	0.103544	16.1738	15.591	14.5656	11.7794	10.8301	7.71567e-59	8.38365e-55	4.64931e-48	4.98374e-32	2.47821e-27	1.36452e-56	7.20878e-53	1.68716e-46	8.91393e-30	7.35674e-26
MD08G1110000	MCPCA	1244	1.35645	1.46594	1.46866	1.11718	1.18725	0.0796641	0.0896842	0.0962006	0.0891333	0.103443	17.0272	16.3456	15.2667	12.5338	11.4774	5.16464e-65	4.6759e-60	1.27535e-52	4.8757e-36	1.71347e-30	5.59072e-63	3.69831e-58	4.42683e-51	1.43036e-33	5.94756e-29
MD08G1127700	CA	1100	1.58807	1.83858	1.47174	1.20476	3.40493	0.179279	0.201186	0.2139	0.200542	0.236902	8.85813	9.13871	6.88051	6.00751	14.3728	8.13643e-19	6.32021e-20	5.96371e-12	1.88389e-09	7.67111e-47	1.3209e-17	7.46215e-19	3.00799e-11	3.71359e-08	8.42673e-45
MD08G1128300	CA	955	1.793	4.84536	4.64876	1.16194	4.71104	0.352131	0.577913	0.633167	0.384758	0.715842	5.09185	8.38425	7.34207	3.01992	6.58111	3.54594e-07	5.10516e-17	2.10319e-13	0.00252838	4.66948e-11	1.76139e-06	4.84592e-16	1.19135e-12	0.0118002	3.3868e-10
MD08G1128300	MCPCA	955	2.33067	5.38304	5.18643	1.69962	5.24871	0.346644	0.574586	0.630132	0.379743	0.713159	6.72352	9.36855	8.2307	4.47569	7.3598	1.7738e-11	7.35375e-21	1.86121e-16	7.61633e-06	1.84184e-13	1.18938e-10	7.94025e-20	1.1825e-15	8.95431e-05	1.68168e-12
MD08G1134300	CA	437	1.87873	2.69904	2.7549	3.27244	2.51662	0.478793	0.579665	0.630837	0.579665	0.707951	3.92389	4.65621	4.36706	5.6454	3.5548	8.71309e-05	3.22088e-06	1.25929e-05	1.64797e-08	0.000378273	0.000302773	1.1222e-05	3.59252e-05	2.73258e-07	0.00109313
MD08G1134300	MCPCA	437	1.85363	2.67394	2.72981	3.24734	2.49152	0.47333	0.575161	0.626701	0.575161	0.704268	3.91615	4.64903	4.35584	5.64597	3.53775	8.99733e-05	3.33494e-06	1.32559e-05	1.6425e-08	0.000403553	0.000284122	1.08823e-05	3.58473e-05	3.77139e-07	0.00118774
MD08G1134400	CA	2824	1.22234	1.71965	1.78046	1.34196	2.19205	0.0840551	0.0977354	0.107828	0.0951858	0.117348	14.5421	17.595	16.512	14.0983	18.6799	6.55403e-48	2.6918e-69	3.00523e-61	3.88836e-45	7.21537e-78	6.28582e-46	4.14338e-67	1.891e-59	1.33217e-42	3.59845e-75
MD08G1141800	MCPCA	3615	1.5187	2.48263	3.3777	1.13076	2.76846	0.174991	0.21512	0.274271	0.19429	0.259025	8.67869	11.5407	12.3152	5.81994	10.688	4.00349e-18	8.22823e-31	7.5029e-35	5.88688e-09	1.1585e-26	4.47995e-17	1.5734e-29	1.25937e-33	1.46795e-07	3.00775e-25
MD08G1160300	CA	877	3.28192	4.98763	4.64675	2.72358	5.18993	0.869066	1.01271	1.08639	0.962281	1.19917	3.77638	4.92502	4.27724	2.83033	4.32793	0.000159127	8.43522e-07	1.89226e-05	0.00464995	1.50514e-05	0.00053041	3.14599e-06	5.28381e-05	0.0197572	5.5089e-05
MD08G1186100	MCPCA	312	3.91281	5.67655	5.44388	2.03518	3.73957	0.501429	0.650594	0.708486	0.499284	0.679292	7.80332	8.72518	7.68381	4.07619	5.50509	6.02999e-15	2.65763e-18	1.54423e-14	4.57786e-05	3.6897e-08	5.37315e-14	2.42653e-17	8.64192e-14	0.00043142	1.88975e-07
MD08G1190600	CA	10	2.22903	3.54097	3.16113	1.53174	2.29197	0.477443	0.630811	0.685046	0.509769	0.660084	4.66869	5.61336	4.61448	3.00477	3.47224	3.03133e-06	1.98435e-08	3.94086e-06	0.00265778	0.000516137	1.31186e-05	8.81872e-08	1.19046e-05	0.0122978	0.00145362
MD08G1196300	CA	132	3.21435	5.18416	5.84236	3.88894	4.46056	0.314544	0.387748	0.462156	0.360494	0.431532	10.2191	13.3699	12.6415	10.7878	10.3366	1.62891e-24	9.06126e-41	1.2459e-36	3.92983e-27	4.81549e-25	4.00972e-23	3.93644e-39	2.67471e-35	5.3404e-25	1.2117e-23
MD08G1196300	MCPCA	132	1.0727	3.04252	3.70072	1.7473	2.31891	0.318135	0.390666	0.464607	0.363631	0.434157	3.37185	7.78802	7.96526	4.80514	5.34118	0.000746642	6.80651e-15	1.6488e-15	1.54647e-06	9.23412e-08	0.00202877	4.85851e-14	9.83009e-15	2.17868e-05	4.51146e-07
MD08G1207700	CA	2800	7.0864	7.42819	7.80866	7.71305	1.45376	0.412975	0.516309	0.570844	0.516309	0.29275	17.1594	14.3871	13.6792	14.9388	4.96587	5.34836e-66	6.23415e-47	1.35263e-42	1.84143e-50	6.8395e-07	1.24642e-63	3.82894e-45	3.89139e-41	7.99871e-48	3.01645e-06
MD08G1207700	MCPCA	2800	6.90513	7.24692	7.62739	7.53178	1.27248	0.412942	0.516282	0.57082	0.516282	0.292702	16.7218	14.0368	13.3622	14.5885	4.34737	9.09348e-63	9.28694e-45	1.0059e-40	3.32375e-48	1.37782e-05	8.90081e-61	3.68979e-43	2.20771e-39	1.72669e-45	5.11617e-05
MD08G1210000	CA	6	2.6193	2.34206	1.39889	1.69696	1.16312	0.103939	0.117459	0.120759	0.111687	0.126775	25.2003	19.9394	11.5842	15.1939	9.1747	3.97947e-140	1.85414e-88	4.95733e-31	3.8799e-52	4.52816e-20	8.26934e-137	6.18114e-86	8.06655e-30	1.85056e-49	7.68647e-19
MD08G1217800	MCPCA	5191	1.82261	5.4693	5.12842	2.55612	2.42833	0.687171	0.874239	0.941419	0.790851	0.917826	2.65233	6.25607	5.44755	3.23212	2.64573	0.00799376	3.94799e-10	5.10692e-08	0.00122877	0.00815137	0.017721	1.93402e-09	1.75405e-07	0.00726597	0.0184957
MD08G1218200	CA	1441	5.38927	5.55353	6.00879	4.61344	5.65384	0.201647	0.227381	0.246615	0.22488	0.264177	26.7262	24.4239	24.365	20.5152	21.4017	2.33534e-157	9.5274e-132	4.01621e-131	1.57665e-93	1.28756e-101	5.82339e-154	1.97979e-128	2.44291e-128	2.55681e-90	1.88863e-98
MD08G1218200	MCPCA	1441	5.36118	5.52544	5.9807	4.58535	5.62575	0.201635	0.22737	0.246606	0.224869	0.264168	26.5885	24.3015	24.2521	20.3912	21.2961	9.22308e-156	1.88857e-130	6.28122e-130	2.00067e-92	1.23275e-100	1.81248e-152	2.6804e-127	2.91757e-127	4.53533e-89	1.65753e-97
MD08G1218400	CA	10271	2.3487	1.71008	1.3851	1.2256	1.05332	0.160684	0.175925	0.18905	0.168466	0.194139	14.6169	9.72052	7.32661	7.27508	5.42561	2.19228e-48	2.46516e-22	2.36045e-13	3.4621e-13	5.7757e-08	2.18667e-46	3.4457e-21	1.33059e-12	1.1632e-11	2.93087e-07
MD08G1218400	MCPCA	10271	2.70586	2.06724	1.74225	1.58276	1.41048	0.158676	0.174092	0.187346	0.166551	0.19248	17.0527	11.8744	9.29965	9.50313	7.32792	3.3347e-65	1.60832e-32	1.40906e-20	2.03666e-21	2.33749e-13	3.65629e-63	3.35958e-31	1.1497e-19	2.47737e-19	2.11384e-12
MD08G1219100	CA	47	3.34823	2.98821	4.36743	1.33146	2.85759	0.25249	0.287628	0.475869	0.21306	0.329046	13.2609	10.3891	9.1778	6.24921	8.68446	3.90319e-40	2.77887e-25	4.40007e-20	4.12541e-10	3.80551e-18	2.5215e-38	4.76246e-24	3.86549e-19	8.92798e-09	5.48838e-17
MD08G1219100	MCPCA	47	3.28873	2.9287	4.30792	1.27195	2.79808	0.251487	0.286749	0.475338	0.211871	0.328278	13.0771	10.2135	9.06286	6.00342	8.52353	4.44911e-39	1.72558e-24	1.27068e-19	1.932e-09	1.54766e-17	1.67149e-37	2.35237e-23	9.84896e-19	5.24797e-08	2.00904e-16
MD08G1220900	MCPCA	6377	4.96875	4.60276	4.18975	4.45481	5.0936	1.27639	1.44476	1.5421	1.44476	1.69195	3.89283	3.18584	2.7169	3.08343	3.0105	9.90809e-05	0.00144337	0.00658955	0.00204627	0.00260821	0.000310693	0.0032976	0.0124358	0.0111337	0.00658743
MD08G1221800	CA	217	3.90932	6.60965	6.26877	6.75024	6.81194	1.12974	1.31996	1.41071	1.31996	1.5502	3.46038	5.00748	4.44371	5.11399	4.39424	0.000539408	5.51487e-07	8.84224e-06	3.15428e-07	1.11161e-05	0.00162703	2.09536e-06	2.56969e-05	4.1109e-06	4.14336e-05
MD09G1005200	CA	650	1.56293	4.28474	5.21169	1.09666	4.4973	0.214183	0.252803	0.293328	0.239427	0.296731	7.29716	16.9489	17.7674	4.58036	15.1561	2.93906e-13	1.95962e-64	1.26337e-70	4.64172e-06	6.9025e-52	2.9292e-12	2.57185e-62	1.07585e-68	4.70066e-05	9.72434e-50
MD09G1009600	MCPCA	15387	3.33892	1.84511	1.75919	2.01061	2.78746	0.512864	0.557672	0.61496	0.556996	0.745925	6.51034	3.30859	2.86065	3.60974	3.73693	7.4982e-11	0.00093768	0.00422768	0.000306503	0.000186284	4.71349e-10	0.00220742	0.00825091	0.00223478	0.000578955
MD09G1019800	CA	1268	4.77152	4.40553	4.35319	3.82145	4.89637	0.841991	0.966079	1.03716	0.965693	1.14586	5.66695	4.56021	4.19724	3.95721	4.27309	1.45361e-08	5.11014e-06	2.70187e-05	7.58292e-05	1.92779e-05	8.69654e-08	1.73181e-05	7.4029e-05	0.000566332	6.92673e-05
MD09G1019800	MCPCA	1268	4.16754	3.80155	3.74921	3.21747	4.29239	0.845687	0.969303	1.04016	0.968918	1.14858	4.92799	3.92194	3.60446	3.32068	3.73712	8.30803e-07	8.78395e-05	0.000312806	0.000897968	0.000186136	3.42662e-06	0.000240647	0.000717927	0.00556422	0.000578565
MD09G1027300	CA	371	3.27202	3.05955	4.02157	1.43837	1.25317	0.435513	0.502726	0.643032	0.421211	0.485521	7.51302	6.08593	6.25407	3.41484	2.58109	5.77785e-14	1.15817e-09	3.99902e-10	0.0006382	0.00984881	6.11271e-13	5.80272e-09	1.75749e-09	0.00360214	0.0213241
MD09G1030800	MCPCA	6788	1.8235	1.8245	2.09697	1.00896	1.74288	0.194943	0.21922	0.236517	0.217012	0.253692	9.35401	8.32267	8.86607	4.64931	6.87009	8.43843e-21	8.6e-17	7.57738e-19	3.33047e-06	6.41597e-12	1.14425e-19	7.03729e-16	5.60287e-18	4.32996e-05	4.98962e-11
MD09G1042500	CA	4034	1.71455	1.57342	2.15191	1.42664	2.62167	0.427497	0.484303	0.562634	0.476429	0.618063	4.01066	3.24883	3.8247	2.99444	4.24176	6.05493e-05	0.0011588	0.000130932	0.00274949	2.21774e-05	0.000215725	0.00277792	0.000329158	0.0126478	7.90699e-05
MD09G1048100	CA	442	3.25933	2.61292	2.97624	4.32979	2.48232	0.102179	0.112048	0.130314	0.13733	0.128913	31.8982	23.3196	22.839	31.5284	19.2557	2.82591e-223	2.80182e-120	1.88097e-115	3.55076e-218	1.26484e-82	1.76167e-219	3.32697e-117	7.3928e-113	4.31862e-214	8.52437e-80
MD09G1048100	MCPCA	442	3.17339	2.52698	2.8903	4.24385	2.39638	0.102001	0.111885	0.130174	0.137198	0.128772	31.1114	22.5854	22.2033	30.9324	18.6094	1.69062e-212	6.03374e-113	3.19369e-109	4.3827e-210	2.69596e-77	1.07976e-208	3.67009e-110	8.58834e-107	5.46435e-206	1.4654e-74
MD09G1053700	CA	13	1.78183	1.2046	1.30404	1.94872	2.6064	0.175718	0.195716	0.210899	0.198631	0.237391	10.1403	6.15482	6.18324	9.81078	10.9794	3.6611e-24	7.51618e-10	6.28009e-10	1.01181e-22	4.8027e-28	8.82061e-23	3.84774e-09	2.7133e-09	9.46626e-21	1.51022e-26
MD09G1053700	MCPCA	13	1.82855	1.25132	1.35076	1.99544	2.65312	0.175344	0.19538	0.210587	0.198299	0.237113	10.4284	6.40454	6.41426	10.0628	11.1892	1.84006e-25	1.5082e-10	1.41511e-10	8.06876e-24	4.60363e-29	3.33626e-24	7.64942e-10	5.98839e-10	1.12404e-21	1.4204e-27
MD09G1069400	CA	1	2.54211	4.49649	3.57854	1.03784	2.98476	0.367762	0.527814	0.580613	0.335231	0.589385	6.9124	8.51909	6.16338	3.0959	5.0642	4.76539e-12	1.60811e-17	7.12096e-10	0.00196218	4.10116e-07	4.2228e-11	1.59443e-16	3.06468e-09	0.009474	1.8621e-06
MD09G1069400	MCPCA	1	3.20149	5.15587	4.23791	1.69722	3.64414	0.355722	0.519497	0.573063	0.321977	0.581948	8.99998	9.92474	7.3952	5.27123	6.26196	2.25768e-19	3.2496e-23	1.412e-13	1.35514e-07	3.80167e-10	2.7544e-18	4.10166e-22	7.41622e-13	2.51426e-06	2.45318e-09
MD09G1073000	CA	1275	9.62405	8.82525	9.20572	9.68719	9.7489	0.647583	0.758488	0.821137	0.758488	0.916081	14.8615	11.6353	11.2109	12.7717	10.642	5.86022e-50	2.72575e-31	3.60348e-29	2.35919e-37	1.90077e-26	6.19197e-48	6.49181e-30	5.28159e-28	5.68191e-35	5.35565e-25
MD09G1073000	MCPCA	1275	9.88527	9.08647	9.46694	9.94841	10.0101	0.647438	0.758364	0.821023	0.758364	0.915978	15.2683	11.9817	11.5307	13.1183	10.9283	1.24371e-52	4.43283e-33	9.24227e-31	2.58841e-39	8.43774e-28	8.45026e-51	9.58083e-32	1.25859e-29	9.49185e-37	2.38979e-26
MD09G1079200	CA	711	1.25755	2.18715	2.77663	1.65798	1.09349	0.139121	0.159965	0.178582	0.157289	0.180563	9.03925	13.6727	15.5482	10.541	6.05602	1.57744e-19	1.4782e-42	1.63694e-54	5.58983e-26	1.39529e-09	2.71089e-18	7.10219e-41	7.75859e-53	6.83279e-24	8.61851e-09
MD09G1079200	MCPCA	711	1.32412	2.25371	2.84319	1.72455	1.16006	0.138837	0.159717	0.17836	0.157037	0.180344	9.53723	14.1106	15.9407	10.9818	6.43248	1.46694e-21	3.2656e-45	3.30593e-57	4.67618e-28	1.25539e-10	2.08895e-20	1.32423e-43	1.38681e-55	9.18151e-26	8.55236e-10
MD09G1081000	CA	1409	4.93051	7.04226	6.31455	5.89466	2.37344	0.404894	0.492966	0.517262	0.465349	0.517349	12.1773	14.2855	12.2076	12.6672	4.58771	4.10785e-34	2.69503e-46	2.82959e-34	8.9904e-37	4.48136e-06	1.89691e-32	1.59249e-44	5.36655e-33	2.06313e-34	1.76592e-05
MD09G1088700	CA	355	4.3988	3.3158	3.97334	2.54833	5.34631	0.151749	0.168099	0.182878	0.166649	0.206675	28.9874	19.7253	21.7267	15.2916	25.8682	9.48633e-185	1.30774e-86	1.14655e-104	8.69682e-53	1.51991e-147	2.95689e-181	3.97682e-84	3.2911e-102	4.50107e-50	7.58009e-144
MD09G1088700	MCPCA	355	4.31562	3.23263	3.89016	2.46516	5.26314	0.151723	0.168076	0.182856	0.166625	0.206656	28.4442	19.2332	21.2744	14.7946	25.4681	5.75492e-178	1.95212e-82	1.9581e-100	1.58671e-49	4.45166e-143	2.24839e-174	3.46325e-80	3.65135e-98	8.79251e-47	2.84316e-139
MD09G1092400	CA	3807	4.20147	6.4538	6.54641	3.99091	2.34702	0.555929	0.745457	0.807562	0.624753	0.697898	7.55755	8.6575	8.1064	6.38799	3.36299	4.10717e-14	4.82222e-18	5.2143e-16	1.68082e-10	0.000771023	4.39062e-13	4.96682e-17	3.55037e-15	3.86445e-09	0.00210307
MD09G1092400	MCPCA	3807	4.33035	6.58268	6.6753	4.1198	2.47591	0.555443	0.745095	0.807227	0.62432	0.697511	7.79621	8.83469	8.26942	6.59885	3.54964	6.37951e-15	1.00378e-18	1.34614e-16	4.14347e-11	0.00038576	5.67272e-14	9.4347e-18	8.63159e-16	1.49959e-09	0.00113865
MD09G1096800	CA	198	3.13032	1.70848	1.51899	6.88036	2.65339	0.225554	0.234899	0.253874	0.503965	0.29262	13.8784	7.27325	5.98326	13.6524	9.0677	8.56718e-44	3.50933e-13	2.18712e-09	1.95244e-42	1.21559e-19	6.49335e-42	2.44643e-12	9.03969e-09	5.86336e-40	1.98118e-18
MD09G1097000	CA	198	7.56987	7.66728	7.32641	7.80788	7.86959	0.423826	0.523939	0.578556	0.523939	0.659609	17.8608	14.6339	12.6633	14.9023	11.9307	2.38337e-71	1.70664e-48	9.44789e-37	3.18633e-50	8.19012e-33	7.07522e-69	1.11114e-46	2.04028e-35	1.35978e-47	3.59558e-31
MD09G1097000	MCPCA	198	7.61902	7.71644	7.37557	7.85704	7.91875	0.423356	0.523558	0.578211	0.523558	0.659307	17.9967	14.7385	12.7558	15.007	12.0107	2.06598e-72	3.65028e-49	2.89233e-37	6.608e-51	3.12136e-33	2.9322e-70	1.76952e-47	5.40924e-36	3.83202e-48	1.34245e-31
MD09G1118000	CA	959	1.59485	2.849	2.79666	3.13386	2.85894	0.699992	0.818412	0.879582	0.818412	0.973022	2.27838	3.48113	3.17953	3.82919	2.93821	0.0227041	0.000499312	0.00147512	0.000128565	0.00330118	0.0478329	0.00127179	0.00319418	0.000901053	0.0079727
MD09G1118000	MCPCA	959	1.64384	2.89799	2.84565	3.18285	2.90793	0.693661	0.813005	0.874552	0.813005	0.968478	2.3698	3.56454	3.25384	3.91492	3.00258	0.0177979	0.000364497	0.00113858	9.04342e-05	0.00267705	0.036433	0.000916786	0.00242011	0.000774917	0.00674796
MD09G1124600	CA	NA	1.62782	3.39496	4.06397	1.64847	3.14997	0.583586	0.754313	0.814972	0.66149	0.900047	2.78934	4.50073	4.98663	2.49206	3.49979	0.0052816	6.77213e-06	6.14412e-07	0.0127005	0.000465633	0.0130025	2.26094e-05	2.02429e-06	0.0456944	0.00132365
MD09G1133300	MCPCA	826	5.12607	4.08915	5.14726	2.67191	4.96909	0.913561	1.04196	1.12147	0.979692	1.23745	5.61109	3.92448	4.58973	2.7273	4.01558	2.01062e-08	8.69177e-05	4.43828e-06	0.00638551	5.93009e-05	9.98548e-08	0.000238352	1.26461e-05	0.0283831	0.000199994
MD09G1134800	MCPCA	5369	5.96019	6.32131	4.7565	1.4627	2.78258	0.6013	0.708549	0.756924	0.558572	0.680441	9.91218	8.92148	6.28399	2.61865	4.08938	3.68505e-23	4.60088e-19	3.29995e-10	0.00882788	4.32531e-05	5.85095e-22	4.41045e-18	1.36018e-09	0.0367683	0.0001487
MD09G1140700	MCPCA	47	2.40037	3.17728	1.24594	1.75281	1.47082	0.263308	0.337467	0.306174	0.286182	0.328379	9.11621	9.4151	4.06938	6.12482	4.47904	7.78005e-20	4.72644e-21	4.71381e-05	9.07884e-10	7.49805e-06	9.80064e-19	5.16231e-20	0.000119825	2.61119e-08	2.88918e-05
MD09G1141100	CA	47	1.81758	2.94185	1.27113	1.79536	1.90856	0.273513	0.333852	0.329089	0.308556	0.361649	6.64533	8.81185	3.86258	5.81858	5.2774	3.02533e-11	1.23098e-18	0.000112195	5.93512e-09	1.31032e-07	2.47019e-10	1.32595e-17	0.000284266	1.0758e-07	6.38169e-07
MD09G1141100	MCPCA	47	2.28658	3.41085	1.74013	2.26435	2.37756	0.271307	0.332047	0.327258	0.306603	0.359983	8.42801	10.2722	5.3173	7.3853	6.60463	3.51594e-17	9.40577e-25	1.0532e-07	1.52111e-13	3.98501e-11	3.67369e-16	1.30097e-23	3.51347e-07	7.91864e-12	2.85622e-10
MD09G1141500	MCPCA	47	2.36306	3.34298	2.36628	1.69721	2.20656	0.258867	0.370944	0.352705	0.27528	0.350829	9.12848	9.01211	6.70895	6.16539	6.28956	6.94706e-20	2.02129e-19	1.96031e-11	7.03117e-10	3.18365e-10	8.78162e-19	1.9876e-18	8.83715e-11	2.05872e-08	2.07217e-09
MD09G1152600	MCPCA	52	4.66287	7.04731	6.88677	3.00479	3.70296	0.75884	0.938717	1.00953	0.832139	0.975311	6.14474	7.50738	6.82177	3.61092	3.7967	8.0097e-10	6.0321e-14	8.99278e-12	0.000305113	0.000146634	4.55935e-09	4.01203e-13	4.16344e-11	0.00222726	0.000464252
MD09G1152700	MCPCA	52	5.86754	7.27689	6.395	3.44583	6.02328	1.21407	1.3806	1.47483	1.31719	1.61592	4.83297	5.27083	4.33609	2.61605	3.72746	1.34514e-06	1.35805e-07	1.45039e-05	0.00889528	0.000193419	5.40246e-06	5.17357e-07	3.90278e-05	0.0370021	0.00059967
MD09G1158600	CA	693	3.40121	6.54411	6.20323	6.6847	6.02506	0.794904	0.975559	1.04798	0.975559	1.15867	4.27877	6.70806	5.91922	6.85217	5.19998	1.87933e-05	1.97232e-11	3.23481e-09	7.27371e-12	1.99311e-07	7.26558e-05	1.17886e-10	1.3155e-08	2.0384e-10	9.47572e-07
MD09G1161700	CA	1128	1.11074	2.32683	4.52499	1.6005	1.23644	0.32949	0.383564	0.518547	0.373457	0.429932	3.37109	6.06634	8.72629	4.28562	2.8759	0.000748711	1.30855e-09	2.63164e-18	1.82232e-05	0.00402882	0.00219465	6.52057e-09	2.06545e-17	0.000159052	0.00955785
MD09G1183800	CA	9	1.94331	2.54137	2.95546	1.59788	3.93557	0.163716	0.201992	0.244144	0.181579	0.301194	11.87	12.5815	12.1054	8.79992	13.0666	1.69438e-32	2.66946e-36	9.88871e-34	1.36919e-18	5.1128e-39	6.98604e-31	8.57805e-35	1.81615e-32	8.56183e-17	3.36393e-37
MD09G1183800	MCPCA	9	2.12825	2.7263	3.1404	1.78282	4.12051	0.16209	0.200677	0.243057	0.180115	0.300314	13.13	13.5855	12.9204	9.89824	13.7207	2.21636e-39	4.88073e-42	3.45235e-38	4.23684e-23	7.6344e-43	8.4258e-38	1.64063e-40	6.73776e-37	5.77322e-21	5.73636e-41
MD09G1187500	CA	466	1.79851	4.00256	3.91988	1.39061	1.82414	0.274603	0.373083	0.418539	0.305543	0.361331	6.54951	10.7283	9.36564	4.55128	5.04839	5.77253e-11	7.4939e-27	7.55932e-21	5.33213e-06	4.45544e-07	4.56385e-10	1.40714e-25	6.96674e-20	5.32666e-05	2.01343e-06
MD09G1187500	MCPCA	466	1.61335	3.8174	3.73472	1.20545	1.63898	0.274534	0.373032	0.418494	0.305481	0.361279	5.8767	10.2334	8.9242	3.94606	4.5366	4.18538e-09	1.40473e-24	4.48938e-19	7.94463e-05	5.71674e-06	2.22202e-08	1.92421e-23	3.36631e-18	0.000691474	2.24099e-05
MD09G1230400	MCPCA	727	4.99051	6.67761	5.75175	1.02507	3.27865	0.359068	0.551422	0.532652	0.350004	0.43019	13.8985	12.1098	10.7983	2.92873	7.62141	6.46925e-44	9.37125e-34	3.50583e-27	0.00340352	2.50917e-14	2.99402e-42	2.09639e-32	4.04715e-26	0.0168862	2.46166e-13
MD09G1230900	MCPCA	457	1.34035	2.44608	1.95071	1.13486	1.50466	0.188231	0.234211	0.248094	0.210589	0.250968	7.12077	10.4439	7.86279	5.38897	5.99542	1.07328e-12	1.56241e-25	3.75681e-15	7.08638e-08	2.02954e-09	7.95448e-12	2.25253e-24	2.18672e-14	1.40689e-06	1.20271e-08
MD09G1232300	CA	202	5.48385	5.4064	5.06552	5.11418	4.88735	1.25838	1.42509	1.52144	1.42509	1.66972	4.35785	3.79372	3.32942	3.58867	2.92706	1.31344e-05	0.000148407	0.000870264	0.000332371	0.00342187	5.22527e-05	0.000409957	0.00194562	0.00205097	0.00823865
MD09G1232300	MCPCA	202	6.59618	6.51872	6.17785	6.22651	5.99968	1.25553	1.42257	1.51908	1.42257	1.66757	5.2537	4.58235	4.06683	4.37693	3.59786	1.49073e-07	4.59783e-06	4.76576e-05	1.2036e-05	0.000320843	6.72976e-07	1.47898e-05	0.000121025	0.000134432	0.000960461
MD09G1234400	CA	6141	2.18693	3.80824	4.00838	1.89086	2.05549	0.573213	0.730532	0.790317	0.639198	0.759507	3.81522	5.21297	5.07186	2.95817	2.70635	0.000136064	1.85837e-07	3.93939e-07	0.0030947	0.00680267	0.000458499	7.44184e-07	1.32194e-06	0.0139897	0.0153069
MD09G1234400	MCPCA	6141	2.48232	4.10363	4.30376	2.18625	2.35088	0.567667	0.726189	0.786304	0.63423	0.755331	4.37284	5.65091	5.47341	3.44709	3.11239	1.22641e-05	1.59597e-08	4.41452e-08	0.000566668	0.00185581	4.34974e-05	6.69163e-08	1.52279e-07	0.00376711	0.00483214
MD09G1255400	CA	3953	7.23424	7.6866	7.34573	4.20711	7.8889	1.35409	1.53205	1.63487	1.47863	1.79318	5.3425	5.01721	4.49316	2.84528	4.3994	9.16723e-08	5.24282e-07	7.01728e-06	0.00443723	1.08553e-05	4.93511e-07	1.99595e-06	2.06366e-05	0.0189827	4.05706e-05
MD10G1007900	MCPCA	2427	5.072	7.39673	7.81697	1.14057	3.86869	0.334043	0.523444	0.61904	0.344586	0.419871	15.1837	14.1309	12.6276	3.30997	9.21399	4.53607e-52	2.4505e-45	1.48814e-36	0.000933053	3.14223e-20	3.00995e-50	1.00165e-43	2.68296e-35	0.0057491	5.07746e-19
MD10G1011900	MCPCA	737	4.78392	7.32566	6.98479	6.74491	2.49451	0.57991	0.747277	0.809295	0.747277	0.705555	8.24942	9.80314	8.6307	9.02598	3.53553	1.5917e-16	1.09134e-22	6.09751e-18	1.7809e-19	0.000406952	1.58593e-15	1.33209e-21	4.24681e-17	1.81259e-17	0.00119705
MD10G1012500	MCPCA	7436	1.32504	1.7271	2.54374	1.94076	1.05262	0.146517	0.164855	0.178711	0.165014	0.189955	9.04361	10.4765	14.2338	11.7612	5.54144	1.51582e-19	1.10786e-25	5.65029e-46	6.18726e-32	2.9999e-08	1.87166e-18	1.61637e-24	1.5639e-44	1.54285e-29	1.55453e-07
MD10G1013900	CA	318	6.07223	4.89867	5.82877	3.16222	3.32958	0.851289	0.976544	1.05029	0.901773	1.05629	7.13298	5.01634	5.54965	3.50667	3.15216	9.82182e-13	5.26664e-07	2.86235e-08	0.000453751	0.00162069	9.32662e-12	2.00472e-06	1.07111e-07	0.00269273	0.00416333
MD10G1013900	MCPCA	318	6.74545	5.5719	6.502	3.83544	4.00281	0.849395	0.974894	1.04876	0.899985	1.05476	7.94148	5.71539	6.1997	4.26168	3.79499	1.99778e-15	1.09451e-08	5.6571e-10	2.02898e-05	0.000147649	1.85119e-14	4.66725e-08	2.29e-09	0.000213119	0.00046735
MD10G1014200	CA	318	2.77629	4.17225	6.08479	2.46192	1.45936	0.368228	0.418351	0.482959	0.412106	0.475963	7.53959	9.97308	12.599	5.974	3.06612	4.71467e-14	1.99938e-23	2.13896e-36	2.3151e-09	0.00216854	5.01771e-13	3.00522e-22	4.54988e-35	4.46943e-08	0.00542809
MD10G1014200	MCPCA	318	3.0687	4.46466	6.3772	2.75433	1.75177	0.368085	0.418226	0.482851	0.411979	0.475852	8.33691	10.6752	13.2074	6.68561	3.68133	7.62539e-17	1.32918e-26	7.95184e-40	2.29958e-11	0.000232019	7.78911e-16	2.01284e-25	1.67198e-38	8.64893e-10	0.000710036
MD10G1014500	CA	318	5.87702	6.78948	7.64832	4.9894	5.89235	0.341583	0.388471	0.429536	0.381099	0.445012	17.2053	17.4774	17.806	13.0922	13.2409	2.42518e-66	2.12915e-68	6.34652e-71	3.65106e-39	5.09474e-40	5.75946e-64	3.21772e-66	5.44076e-69	9.86799e-37	3.57866e-38
MD10G1014500	MCPCA	318	6.18018	7.09264	7.95148	5.29257	6.19551	0.341556	0.388447	0.429514	0.381074	0.444991	18.0942	18.2589	18.5127	13.8885	13.9228	3.53959e-73	1.75665e-74	1.6299e-76	7.43389e-44	4.60643e-44	5.28806e-71	2.39984e-72	1.33032e-74	3.3102e-41	3.73589e-42
MD10G1014800	CA	449	6.57995	7.90556	7.99749	8.47896	4.24805	0.700033	0.83761	0.903665	0.83761	0.842391	9.39948	9.43823	8.85006	10.1228	5.04285	5.48336e-21	3.79131e-21	8.74693e-19	4.37727e-24	4.58652e-07	1.04376e-19	4.87823e-20	7.06474e-18	4.53094e-22	2.06928e-06
MD10G1014800	MCPCA	449	6.71767	8.04328	8.13521	8.61668	4.38578	0.699795	0.837411	0.90348	0.837411	0.842194	9.59949	9.60494	9.00431	10.2897	5.20756	8.03448e-22	7.62054e-22	2.17033e-19	7.84486e-25	1.91336e-07	1.16557e-20	8.85321e-21	1.66004e-18	1.18557e-22	8.97387e-07
MD10G1026100	CA	7966	3.70708	3.97986	3.63899	4.12045	4.18216	0.948658	1.08144	1.15781	1.08144	1.27498	3.90771	3.68016	3.14298	3.81017	3.28018	9.31735e-05	0.000233087	0.00167235	0.000138874	0.0010374	0.000322288	0.000624571	0.00359535	0.000962697	0.00276521
MD10G1026100	MCPCA	7966	3.98017	4.25295	3.91207	4.39354	4.45525	0.943894	1.07726	1.15391	1.07726	1.27144	4.21676	3.94793	3.39027	4.07844	3.5041	2.47842e-05	7.88302e-05	0.000698247	4.53393e-05	0.000458151	8.44443e-05	0.000217293	0.0015292	0.000428651	0.00133526
MD10G1027400	MCPCA	NA	1.98805	1.69466	2.42853	2.30339	1.12088	0.189887	0.212969	0.237796	0.21622	0.243437	10.4696	7.95731	10.2127	10.653	4.60441	1.19092e-25	1.75818e-15	1.73999e-24	1.68824e-26	4.13644e-06	2.19672e-24	1.30951e-14	1.75907e-23	2.88341e-24	1.65399e-05
MD10G1029000	MCPCA	849	9.25158	9.5178	5.57273	1.26091	10.9784	0.483677	0.600671	0.484591	0.438663	0.777348	19.1276	15.8453	11.4999	2.87444	14.1229	1.48735e-81	1.51576e-56	1.3211e-30	0.00404749	2.74602e-45	2.96855e-79	1.02172e-54	1.78667e-29	0.019537	2.40249e-43
MD10G1032000	CA	7	1.74022	5.46747	6.06299	2.88105	1.50904	0.293754	0.42505	0.537302	0.339615	0.381392	5.92407	12.8631	11.2841	8.48328	3.95667	3.14069e-09	7.25723e-38	1.57154e-29	2.18938e-17	7.60026e-05	2.04108e-08	2.5669e-36	2.341e-28	1.19142e-15	0.000249205
MD10G1033300	CA	1331	2.24311	4.08035	3.36499	6.41671	3.00856	0.413031	0.557091	0.573302	0.628592	0.577733	5.43084	7.32438	5.86949	10.2081	5.20753	5.60889e-08	2.39997e-13	4.37127e-09	1.82463e-24	1.91371e-07	3.11986e-07	1.6992e-12	1.75752e-08	1.95525e-22	9.12432e-07
MD10G1033300	MCPCA	1331	1.58616	3.42341	2.70805	5.75977	2.35162	0.415933	0.559246	0.575396	0.630503	0.579811	3.81351	6.12147	4.70641	9.1352	4.05584	0.000137006	9.27155e-10	2.52115e-06	6.52847e-20	4.99548e-05	0.000420483	4.392e-09	7.37944e-06	6.9274e-18	0.00017025
MD10G1041100	CA	18	4.84379	6.20495	5.86407	2.20545	6.40725	0.5162	0.625608	0.682646	0.464483	0.768357	9.38357	9.91826	8.59021	4.74818	8.3389	6.37773e-21	3.46738e-23	8.68129e-18	2.05259e-06	7.49867e-17	1.20664e-19	5.1222e-22	6.61835e-17	2.25516e-05	9.54015e-16
MD10G1041100	MCPCA	18	4.55585	5.917	5.57613	1.91751	6.11931	0.5166	0.625939	0.682949	0.464929	0.768626	8.81891	9.45301	8.16478	4.12431	7.96136	1.15577e-18	3.29233e-21	3.22022e-16	3.71854e-05	1.70163e-15	1.35381e-17	3.63636e-20	2.00994e-15	0.000362634	1.85696e-14
MD10G1081600	MCPCA	989	2.34448	5.592	3.20796	1.28572	1.53405	0.267309	0.489397	0.367775	0.289826	0.340272	8.77065	11.4263	8.72262	4.43618	4.50829	1.77643e-18	3.08958e-30	2.71833e-18	9.15676e-06	6.53513e-06	2.04496e-17	5.75708e-29	1.94252e-17	0.000105126	2.5396e-05
MD10G1086700	CA	5966	1.28803	1.32043	2.07126	1.34926	1.84046	0.136514	0.153465	0.167918	0.153275	0.179468	9.43514	8.60408	12.3349	8.80289	10.2551	3.90463e-21	7.69298e-18	5.87382e-35	1.3334e-18	1.12286e-24	7.51859e-20	7.79806e-17	1.1596e-33	8.35956e-17	2.73168e-23
MD10G1086700	MCPCA	5966	1.12359	1.15599	1.90682	1.18482	1.67602	0.136477	0.153432	0.167888	0.153242	0.17944	8.23285	7.53422	11.3577	7.73174	9.34031	1.8281e-16	4.91275e-14	6.78965e-30	1.06087e-14	9.60557e-21	1.81581e-15	3.28722e-13	8.87239e-29	6.54799e-13	1.62944e-19
MD10G1090600	CA	773	3.6172	3.16589	1.92942	1.90474	1.22586	0.41632	0.465387	0.456551	0.410392	0.461268	8.68851	6.8027	4.22608	4.64126	2.6576	3.67234e-18	1.02678e-11	2.37799e-05	3.46287e-06	0.00786999	5.59056e-17	6.31412e-11	6.56266e-05	3.60438e-05	0.0174286
MD10G1103900	CA	2554	4.41406	7.25672	6.91585	4.04804	3.02434	1.04008	1.22679	1.31251	1.16353	1.33502	4.24397	5.91521	5.26917	3.47912	2.26539	2.19604e-05	3.31461e-09	1.37045e-07	0.000503068	0.023489	8.40786e-05	1.58918e-08	4.80455e-07	0.002948	0.0464416
MD10G1174800	CA	2414	2.27891	2.27114	2.85398	2.26335	2.37729	0.0739506	0.0860206	0.105518	0.0846508	0.101475	30.8167	26.4023	27.0474	26.7374	23.4272	1.56606e-208	1.28871e-153	4.09641e-161	1.72831e-157	2.25682e-121	7.81025e-205	6.42707e-150	4.98338e-158	6.00588e-154	7.0345e-118
MD10G1174800	MCPCA	2414	2.11629	2.10853	2.69137	2.10073	2.21467	0.0738776	0.0859578	0.105467	0.0845871	0.101422	28.646	24.5298	25.5186	24.8351	21.8361	1.79995e-180	7.11314e-133	1.22426e-143	3.74558e-136	1.05299e-105	9.19665e-177	1.06894e-129	8.93608e-141	1.33428e-132	2.24173e-102
MD10G1184800	CA	7	2.856	5.91935	5.57847	5.62713	5.8812	0.981919	1.16814	1.25044	1.16814	1.37671	2.90859	5.06732	4.46122	4.81716	4.27194	0.00363065	4.03461e-07	8.1495e-06	1.45614e-06	1.93783e-05	0.00926083	1.55546e-06	2.37965e-05	1.65672e-05	6.95676e-05
MD10G1190100	CA	NA	7.36975	7.2923	6.95143	7.43289	7.4946	0.395937	0.49567	0.549655	0.49567	0.629423	18.6135	14.712	12.6469	14.9956	11.9071	2.49975e-77	5.39846e-49	1.16396e-36	7.8398e-51	1.08697e-32	1.0389e-74	3.57071e-47	2.50089e-35	3.46733e-48	4.74689e-31
MD10G1190100	MCPCA	NA	7.41935	7.3419	7.00102	7.48249	7.5442	0.395299	0.49516	0.549195	0.49516	0.629022	18.769	14.8273	12.7478	15.1112	11.9935	1.35455e-78	9.7555e-50	3.20734e-37	1.36527e-51	3.84111e-33	2.47176e-76	4.84871e-48	5.98524e-36	8.51108e-49	1.64095e-31
MD10G1193800	CA	3585	1.82676	5.26138	5.50132	3.23109	1.32515	0.288686	0.377841	0.436852	0.332773	0.373598	6.32784	13.9249	12.5931	9.70961	3.54699	2.48621e-10	4.47371e-44	2.30451e-36	2.74385e-22	0.000389666	1.83584e-09	2.34856e-42	4.8817e-35	2.42706e-20	0.00112293
MD10G1193800	MCPCA	3585	1.94447	5.37909	5.61903	3.3488	1.44286	0.288349	0.377583	0.436629	0.33248	0.373338	6.74346	14.2461	12.8691	10.0722	3.86475	1.54656e-11	4.7389e-46	6.71684e-38	7.33238e-24	0.000111203	1.04303e-10	2.02449e-44	1.29898e-36	1.033e-21	0.000359016
MD10G1195700	CA	1048	3.31311	5.46314	7.47347	3.95942	2.79925	0.489678	0.610165	0.763095	0.560299	0.634457	6.7659	8.95355	9.79363	7.06662	4.41203	1.32487e-11	3.4424e-19	1.19906e-22	1.5875e-12	1.02404e-05	1.12678e-10	3.86318e-18	1.22825e-21	4.91296e-11	3.8405e-05
MD10G1195700	MCPCA	1048	3.19099	5.34102	7.35135	3.8373	2.67712	0.489576	0.610083	0.763029	0.56021	0.634378	6.51786	8.75458	9.63443	6.84976	4.22008	7.1316e-11	2.04872e-18	5.7211e-22	7.39762e-12	2.4422e-05	4.49521e-10	1.88133e-17	5.07313e-21	3.07445e-10	8.74066e-05
MD10G1198300	MCPCA	4256	3.55963	4.02905	5.15067	2.43029	2.24444	0.420919	0.480294	0.55197	0.466526	0.540206	8.45682	8.38872	9.33144	5.20935	4.15478	2.74758e-17	4.91479e-17	1.04445e-20	1.89506e-07	3.25594e-05	2.89215e-16	4.10589e-16	8.58238e-20	3.39966e-06	0.000113976
MD10G1205200	MCPCA	2781	4.17992	6.24248	6.33442	1.22224	6.15625	0.441682	0.615831	0.672786	0.427885	0.758263	9.46364	10.1367	9.4152	2.85646	8.11888	2.97394e-21	3.79785e-24	4.72178e-21	0.00428399	4.70509e-16	4.14486e-20	5.06122e-23	3.95629e-20	0.0204586	5.39986e-15
MD10G1206400	CA	3	1.04396	2.0146	1.75474	1.61706	1.65018	0.326629	0.45255	0.491992	0.407104	0.489462	3.19617	4.45167	3.56661	3.9721	3.37142	0.00139265	8.52062e-06	0.000361631	7.1242e-05	0.000747819	0.00387537	2.806e-05	0.000854002	0.000536188	0.00204492
MD10G1213200	CA	NA	8.54433	8.46688	8.126	2.68078	8.66918	0.667526	0.779725	0.843219	0.639838	0.939556	12.8	10.8588	9.63688	4.18979	9.22689	1.63972e-37	1.811e-27	5.58596e-22	2.79214e-05	2.78603e-20	9.20901e-36	3.47913e-26	5.51408e-21	0.000233157	4.81444e-19
MD10G1213200	MCPCA	NA	8.83336	8.7559	8.41503	2.96981	8.9582	0.667213	0.779457	0.842971	0.639511	0.939334	13.2392	11.2333	9.98258	4.64388	9.53677	5.21142e-40	2.79688e-29	1.81683e-23	3.41929e-06	1.47356e-21	2.0514e-38	4.99274e-28	1.74622e-22	4.43387e-05	2.66985e-20
MD10G1220200	CA	3033	3.9428	4.37509	4.32275	3.69133	4.38503	1.12484	1.27732	1.36502	1.27634	1.49983	3.50521	3.42521	3.1668	2.89212	2.92368	0.000456242	0.000614334	0.00154126	0.00382654	0.00345925	0.00139388	0.00154208	0.00332864	0.0168015	0.00831902
MD10G1220200	MCPCA	3033	3.62102	4.05331	4.00097	3.36955	4.06325	1.12559	1.27798	1.36564	1.277	1.5004	3.21701	3.17165	2.92974	2.63864	2.70812	0.00129536	0.00151575	0.00339241	0.00832385	0.00676662	0.00336957	0.00345216	0.00672037	0.0350814	0.0156313
MD10G1224500	MCPCA	7056	1.25709	2.30651	3.36068	1.09251	1.77099	0.312883	0.449721	0.582492	0.350697	0.469598	4.01776	5.12875	5.76949	3.11525	3.77128	5.87529e-05	2.91676e-07	7.95118e-09	0.0018379	0.000162414	0.000190477	1.07076e-06	2.93581e-08	0.0101528	0.000510229
MD10G1226900	CA	5589	1.30153	1.56589	1.73632	1.65097	2.00395	0.0755767	0.0879464	0.0991055	0.087597	0.10631	17.2213	17.805	17.52	18.8473	18.8501	1.83663e-66	6.4628e-71	1.00879e-68	3.09347e-79	2.93327e-79	4.40368e-64	1.06726e-68	8.05362e-67	3.58327e-76	1.59009e-76
MD10G1226900	MCPCA	5589	1.27394	1.53829	1.70873	1.62337	1.97635	0.0751807	0.0876064	0.0988038	0.0872556	0.106029	16.945	17.5591	17.2942	18.6048	18.6398	2.09532e-64	5.06505e-69	5.20528e-67	2.93963e-77	1.52773e-77	2.19382e-62	5.62595e-67	3.2593e-65	4.31192e-74	8.48456e-75
MD10G1240500	CA	155	1.23065	3.89131	3.10336	1.80933	1.35659	0.417421	0.473961	0.502218	0.467906	0.541493	2.94823	8.21018	6.17931	3.86688	2.50527	0.00319604	2.20852e-16	6.43817e-10	0.000110237	0.0122357	0.00824759	1.98743e-15	2.78066e-09	0.000784704	0.0259623
MD10G1240800	MCPCA	12	2.37596	7.21823	7.45443	1.52218	2.15593	0.419251	0.646686	0.704898	0.465701	0.545521	5.66716	11.1619	10.5752	3.26858	3.95205	1.45183e-08	6.26462e-29	3.88351e-26	0.0010809	7.74845e-05	7.3026e-08	1.09244e-27	4.28008e-25	0.00651831	0.000256312
MD10G1242600	MCPCA	212	3.61526	2.91812	6.31251	2.42497	1.1822	0.342164	0.372289	0.606643	0.351641	0.382002	10.5659	7.83834	10.4056	6.89615	3.09475	4.28996e-26	4.56556e-15	2.33663e-25	5.34297e-12	0.00196982	8.1182e-25	3.30977e-14	2.4718e-24	2.26585e-10	0.00510997
MD10G1244200	MCPCA	61	2.00216	5.88331	4.28632	2.23308	1.36582	0.432932	0.642812	0.685042	0.496389	0.555329	4.62465	9.15246	6.25702	4.49865	2.45947	3.7523e-06	5.56523e-20	3.92414e-10	6.83849e-06	0.0139141	1.41952e-05	5.69383e-19	1.6058e-09	8.18257e-05	0.0297858
MD10G1254300	CA	885	3.95316	6.41995	5.59719	2.85161	2.57675	0.668713	0.820104	0.855438	0.74362	0.860677	5.91159	7.82821	6.54308	3.83477	2.99386	3.38811e-09	4.94858e-15	6.02662e-11	0.000125684	0.00275468	2.19387e-08	3.99216e-14	2.83749e-10	0.000882839	0.00675692
MD10G1254600	CA	886	1.21842	2.53529	1.38821	1.73998	1.2335	0.322667	0.414703	0.409407	0.377605	0.425189	3.77608	6.11351	3.39079	4.60793	2.90106	0.000159315	9.74652e-10	0.000696904	4.06689e-06	0.00371897	0.000530964	4.92082e-09	0.00158215	4.1671e-05	0.00888194
MD10G1265400	CA	169	3.15591	5.85868	4.76057	1.83934	1.06367	0.256673	0.510786	0.470871	0.263104	0.293695	12.2955	11.4699	10.1101	6.99093	3.62167	9.58e-35	1.86824e-30	4.98172e-24	2.73063e-12	0.000292702	4.53296e-33	4.27008e-29	5.49991e-23	8.09044e-11	0.000866329
MD10G1265400	MCPCA	169	3.70468	6.40745	5.30934	2.38811	1.61244	0.253875	0.509386	0.469352	0.260375	0.291253	14.5926	12.5788	11.3121	9.17182	5.53622	3.13228e-48	2.76296e-36	1.14362e-29	4.65116e-20	3.09078e-08	1.79418e-46	6.96796e-35	1.47482e-28	4.97774e-18	1.59968e-07
MD10G1273000	CA	1	1.57454	3.3004	5.17627	2.93866	3.47874	0.227789	0.265438	0.335731	0.261575	0.310478	6.91227	12.4338	15.4179	11.2345	11.2044	4.76957e-12	1.71366e-35	1.24103e-53	2.76092e-29	3.87777e-29	4.22501e-11	5.22393e-34	5.6214e-52	4.27767e-27	1.31559e-27
MD10G1273200	CA	6	3.40654	7.17875	6.65105	3.0421	7.38105	0.701418	0.897567	0.965387	0.784642	1.0713	4.85664	7.99801	6.88952	3.87705	6.88983	1.19393e-06	1.26442e-15	5.59829e-12	0.00010573	5.5859e-12	5.49193e-06	1.07316e-14	2.82871e-11	0.000757549	4.51069e-11
MD10G1273200	MCPCA	6	2.71181	6.48403	5.95632	2.34737	6.68633	0.70203	0.898045	0.965832	0.785189	1.0717	3.86282	7.22016	6.16704	2.98956	6.239	0.000112087	5.19274e-13	6.95803e-10	0.00279377	4.40363e-10	0.000348739	3.2285e-12	2.79844e-09	0.0143692	2.81918e-09
MD10G1275700	MCPCA	66	2.99196	2.96829	1.37085	1.45953	1.12339	0.230108	0.264112	0.265012	0.245274	0.282419	13.0024	11.2387	5.1728	5.95062	3.97774	1.18546e-38	2.63094e-29	2.30616e-07	2.67133e-09	6.95726e-05	4.32643e-37	4.70677e-28	7.46995e-07	7.09397e-08	0.000231519
MD10G1277100	CA	133	2.47178	4.32538	2.48973	3.64173	4.78607	0.632952	0.758876	0.766127	0.731972	0.912078	3.90517	5.69972	3.24976	4.97523	5.24744	9.41601e-05	1.20004e-08	0.00115503	6.51689e-07	1.54229e-07	0.000325565	5.45861e-08	0.00254007	7.99008e-06	7.44453e-07
MD10G1283500	CA	677	2.02109	1.43083	1.73534	2.05976	1.98724	0.0675774	0.0754568	0.0810114	0.0759008	0.0879901	29.9078	18.9623	21.421	27.1375	22.5848	1.56027e-196	3.49421e-80	8.52221e-102	3.55808e-162	6.11384e-113	6.48447e-193	8.21997e-78	2.2216e-99	1.4425e-158	1.38595e-109
MD10G1283500	MCPCA	677	1.92124	1.33099	1.6355	1.95991	1.88739	0.06755	0.0754323	0.0809886	0.0758765	0.0879691	28.4418	17.6448	20.1942	25.8303	21.4552	6.1607e-178	1.11492e-69	1.10173e-90	4.05073e-147	4.08417e-102	2.24839e-174	1.27156e-67	1.39337e-88	1.68348e-143	6.13755e-99
MD10G1286300	CA	7	1.23002	3.63736	3.70857	2.70696	2.84033	0.349804	0.549913	0.615584	0.458329	0.559323	3.51629	6.61442	6.02447	5.90615	5.07815	0.000437615	3.72999e-11	1.69666e-09	3.50195e-09	3.81123e-07	0.00134256	2.17468e-10	7.08594e-09	6.53318e-08	1.7402e-06
MD10G1288100	CA	109	1.43271	4.16171	5.74301	1.04751	5.34865	0.373389	0.431604	0.508405	0.417688	0.524761	3.83706	9.64242	11.2961	2.50788	10.1925	0.000124518	5.29257e-22	1.37115e-29	0.0121459	2.14096e-24	0.000423253	7.22758e-21	2.05447e-28	0.044097	5.1137e-23
MD10G1288100	MCPCA	109	1.96898	4.69797	6.27928	1.58378	5.88492	0.373032	0.431295	0.508143	0.41737	0.524508	5.27831	10.8927	12.3573	3.79466	11.2199	1.30381e-07	1.24883e-27	4.44829e-35	0.000147846	3.25689e-29	5.92046e-07	2.01795e-26	7.54586e-34	0.00119002	1.01468e-27
MD10G1288300	CA	591	4.12486	4.0474	3.70653	2.35169	4.2497	0.857037	0.981097	1.05227	0.953986	1.16123	4.81292	4.12539	3.52242	2.46512	3.65965	1.48738e-06	3.70113e-05	0.000427627	0.0136968	0.000252559	6.7337e-06	0.000111571	0.00100052	0.0486174	0.000756404
MD10G1288300	MCPCA	591	4.84791	4.77045	4.42958	3.07474	4.97275	0.848552	0.973693	1.04537	0.946369	1.15498	5.71315	4.89934	4.23734	3.24898	4.30547	1.10901e-08	9.6159e-07	2.26186e-05	0.0011582	1.66628e-05	5.64719e-08	3.33774e-06	5.96262e-05	0.00689773	6.11969e-05
MD10G1289200	CA	384	1.92753	5.80916	2.46052	1.90823	1.60535	0.488463	0.626447	0.589342	0.547522	0.633336	3.94611	9.27319	4.17503	3.4852	2.53475	7.94301e-05	1.80652e-20	2.97952e-05	0.000491762	0.0112527	0.000277772	2.21908e-19	8.11578e-05	0.00288838	0.024067
MD10G1289200	MCPCA	384	2.17573	6.05736	2.70871	2.15642	1.85354	0.488025	0.626105	0.58898	0.547131	0.632998	4.45822	9.67466	4.59899	3.94132	2.9282	8.26428e-06	3.86378e-22	4.24537e-06	8.10347e-05	0.00340936	2.99855e-05	4.57194e-21	1.21208e-05	0.00070358	0.00840479
MD10G1293600	CA	2884	2.63665	3.43293	2.53269	1.29806	4.0287	0.235385	0.264479	0.280504	0.263046	0.307586	11.2015	12.98	9.02904	4.93473	13.0978	4.01033e-29	1.58978e-38	1.73183e-19	8.02632e-07	3.39027e-39	1.32628e-27	5.84702e-37	1.45969e-18	9.69897e-06	2.25439e-37
MD10G1293600	MCPCA	2884	2.48813	3.2844	2.38416	1.14953	3.88017	0.235378	0.264473	0.280499	0.26304	0.307581	10.5708	12.4186	8.49971	4.37018	12.6151	4.07137e-26	2.07028e-35	1.90064e-17	1.24142e-05	1.74312e-36	7.72169e-25	4.98486e-34	1.28863e-16	0.000138197	8.83563e-35
MD10G1293700	CA	67	1.85555	3.36983	4.22484	1.55825	2.61898	0.30717	0.47581	0.588031	0.340481	0.477717	6.04079	7.0823	7.18473	4.57661	5.48228	1.53364e-09	1.41778e-12	6.73409e-13	4.72563e-06	4.19883e-08	1.03053e-08	9.42013e-12	3.65722e-12	4.78165e-05	2.1673e-07
MD10G1293700	MCPCA	67	1.42456	2.93884	3.79385	1.12726	2.18799	0.310837	0.478186	0.589955	0.343792	0.480083	4.58298	6.14582	6.43075	3.27889	4.55752	4.58396e-06	7.95521e-10	1.26974e-10	0.00104215	5.17615e-06	1.71635e-05	3.78387e-09	5.39198e-10	0.00631499	2.03846e-05
MD10G1311900	CA	4205	4.91227	3.87364	2.95315	1.4317	4.26345	0.29798	0.332328	0.35242	0.330352	0.385984	16.4852	11.6561	8.37964	4.33385	11.0457	4.68657e-61	2.13637e-31	5.30905e-17	1.46525e-05	2.30078e-28	8.92094e-59	5.12237e-30	3.84767e-16	0.000131375	7.42202e-27
MD10G1311900	MCPCA	4205	5.32896	4.29032	3.36983	1.84838	4.68014	0.297924	0.332277	0.352372	0.330301	0.385941	17.887	12.9119	9.56329	5.59605	12.1266	1.48992e-71	3.85693e-38	1.14072e-21	2.19296e-08	7.63857e-34	2.02462e-69	1.07334e-36	9.93594e-21	4.90436e-07	3.37617e-32
MD10G1325700	CA	320	5.59355	6.57916	6.23828	3.36947	5.57921	0.776782	0.898303	0.966942	0.809557	1.07162	7.20093	7.32398	6.45155	4.16212	5.20635	5.98049e-13	2.40714e-13	1.10711e-10	3.15305e-05	1.92588e-07	5.77573e-12	1.70379e-12	5.09149e-10	0.000260257	9.1806e-07
MD10G1325700	MCPCA	320	5.22424	6.20984	5.86897	3.00016	5.2099	0.777192	0.898657	0.967272	0.80995	1.07191	6.72194	6.91013	6.06755	3.70413	4.86037	1.7932e-11	4.84194e-12	1.29879e-09	0.000212117	1.17165e-06	1.20081e-10	2.78471e-11	5.11884e-09	0.00162699	5.00621e-06
MD10G1327300	MCPCA	4130	2.68363	2.5792	3.21163	1.54534	2.26164	0.523245	0.622532	0.677188	0.539717	0.724617	5.12883	4.14309	4.7426	2.86325	3.12116	2.91549e-07	3.42658e-05	2.10995e-06	0.00419321	0.00180142	1.27059e-06	9.92616e-05	6.22147e-06	0.0201313	0.00470177
MD10G1331600	CA	470	3.28015	4.09695	4.54944	2.11462	1.33335	0.380897	0.532676	0.586528	0.365614	0.389185	8.61166	7.69126	7.75655	5.78376	3.426	7.20106e-18	1.45694e-14	8.72682e-15	7.30473e-09	0.000612537	1.06821e-16	1.1371e-13	5.48313e-14	1.3027e-07	0.00170376
MD10G1331600	MCPCA	470	3.5548	4.3716	4.82409	2.38927	1.608	0.376151	0.529293	0.583458	0.360668	0.384542	9.45046	8.25931	8.2681	6.62459	4.18159	3.37355e-21	1.46511e-16	1.36109e-16	3.48215e-11	2.89473e-05	4.67883e-20	1.17628e-15	8.72349e-16	1.27505e-09	0.000102242
MD10G1335500	CA	1395	3.53437	6.13774	5.79686	1.73082	5.61869	0.500309	0.672815	0.73151	0.518841	0.82005	7.06438	9.12247	7.92452	3.33593	6.85164	1.6133e-12	7.34335e-20	2.29034e-15	0.000850147	7.30068e-12	1.49885e-11	8.62523e-19	1.49607e-14	0.00462119	5.80145e-11
MD10G1335500	MCPCA	1395	4.32015	6.92352	6.58264	2.5166	6.40447	0.496728	0.670157	0.729065	0.515389	0.81787	8.69722	10.3312	9.02888	4.88291	7.83066	3.40104e-18	5.09274e-25	1.73443e-19	1.04533e-06	4.85297e-15	3.83604e-17	7.129e-24	1.33302e-18	1.54421e-05	5.05623e-14
MD10G1337500	CA	1087	5.54718	5.89504	6.13125	6.32417	3.19385	0.634293	0.744927	0.806612	0.744927	0.740154	8.74545	7.91358	7.60124	8.48966	4.31512	2.22126e-18	2.50082e-15	2.93318e-14	2.07251e-17	1.59516e-05	3.4532e-17	2.06834e-14	1.77611e-13	1.13289e-15	5.81279e-05
MD10G1337500	MCPCA	1087	5.36101	5.70888	5.94508	6.13801	3.00769	0.634233	0.744876	0.806565	0.744876	0.740103	8.45275	7.6642	7.37087	8.24031	4.06388	2.84525e-17	1.79953e-14	1.69524e-13	1.71768e-16	4.82635e-05	2.99372e-16	1.23982e-13	8.84383e-13	1.33019e-14	0.00016475
MD11G1027800	CA	2763	1.7332	3.48461	3.12113	3.66267	6.56793	0.759457	0.865011	0.921656	0.865879	1.14221	2.28216	4.0284	3.38643	4.23001	5.75017	0.0224799	5.61569e-05	0.000708081	2.33684e-05	8.91523e-09	0.0474246	0.000165211	0.00160566	0.000199102	4.99349e-08
MD11G1039300	MCPCA	68	5.01461	4.93716	4.59628	4.3564	5.13946	1.22334	1.38612	1.48017	1.38612	1.62486	4.09911	3.56185	3.10524	3.14287	3.16302	4.14745e-05	0.00036825	0.00190122	0.00167299	0.00156143	0.000137372	0.000925497	0.00392077	0.00940221	0.00413538
MD11G1055100	CA	290	2.42091	2.49217	2.15447	1.63205	2.60495	0.102161	0.117673	0.126385	0.111573	0.138029	23.697	21.1788	17.0469	14.6277	18.8725	3.87428e-124	1.49799e-99	3.68723e-65	1.86969e-48	1.92101e-79	5.68288e-121	7.04789e-97	2.60214e-63	7.58002e-46	1.06449e-76
MD11G1055100	MCPCA	290	1.97951	2.05077	1.71307	1.19065	2.16355	0.102555	0.118015	0.126703	0.111933	0.138321	19.302	17.3773	13.5203	10.6372	15.6416	5.16428e-83	1.22669e-67	1.18653e-41	2.00085e-26	3.79273e-55	1.11807e-80	1.27911e-65	2.75565e-40	3.37117e-24	5.47418e-53
MD11G1064800	CA	5197	1.94615	2.4533	1.43174	1.08594	1.87224	0.269229	0.354363	0.334553	0.275582	0.368782	7.2286	6.92314	4.27955	3.94052	5.07684	4.88015e-13	4.41744e-12	1.8727e-05	8.13068e-05	3.83773e-07	4.75172e-12	2.81722e-11	5.23263e-05	0.000600909	1.75126e-06
MD11G1075300	CA	512	1.64762	1.3637	1.42613	1.46172	1.40926	0.208611	0.233939	0.255121	0.233696	0.271318	7.89804	5.82929	5.59002	6.25477	5.19412	2.83325e-15	5.56626e-09	2.27047e-08	3.98095e-10	2.05694e-07	3.3999e-14	2.61099e-08	8.56143e-08	8.63841e-09	9.75687e-07
MD11G1075300	MCPCA	512	1.8689	1.58498	1.64742	1.683	1.63054	0.207262	0.232737	0.25402	0.232493	0.270282	9.0171	6.8102	6.4854	7.23894	6.03274	1.93131e-19	9.74628e-12	8.84958e-11	4.52199e-13	1.61198e-09	2.3698e-18	5.46987e-11	3.80542e-10	2.2507e-11	9.6579e-09
MD11G1079700	MCPCA	6125	2.8648	2.90538	2.52844	3.19024	2.77105	0.606035	0.704934	0.76106	0.704934	0.846373	4.72711	4.12149	3.32226	4.52559	3.27404	2.27736e-06	3.76427e-05	0.000892925	6.02278e-06	0.00106023	8.86075e-06	0.000108356	0.00192454	7.3416e-05	0.00288853
MD11G1091200	MCPCA	1894	4.3315	2.63879	1.41672	1.00114	1.66783	0.350031	0.371296	0.388058	0.360244	0.421284	12.3746	7.10699	3.6508	2.77906	3.95891	3.58562e-35	1.18602e-12	0.000261428	0.0054516	7.52918e-05	1.12257e-33	7.19183e-12	0.000606272	0.0248901	0.000249543
MD11G1094300	CA	250	2.22292	4.48169	5.08015	1.13124	2.82753	0.333365	0.443946	0.54879	0.366494	0.450144	6.66815	10.0951	9.25699	3.08666	6.28139	2.59051e-11	5.80623e-24	2.10273e-20	0.00202422	3.35562e-10	2.13121e-10	9.04901e-23	1.89349e-19	0.00972783	2.21189e-09
MD11G1094300	MCPCA	250	2.3142	4.57296	5.17142	1.22252	2.9188	0.332593	0.443367	0.548322	0.365792	0.449573	6.95806	10.3142	9.43136	3.34211	6.4924	3.44988e-12	6.08003e-25	4.04787e-21	0.000831449	8.44804e-11	2.46391e-11	8.49243e-24	3.40279e-20	0.00521003	5.8536e-10
MD11G1095300	MCPCA	2394	2.26188	4.98432	6.40251	2.32595	1.37166	0.347285	0.406894	0.487544	0.389355	0.449365	6.51304	12.2497	13.1322	5.97386	3.05245	7.36468e-11	1.68684e-34	2.15376e-39	2.31705e-09	0.00226979	4.63413e-10	3.88231e-33	4.45524e-38	6.19511e-08	0.00579874
MD11G1096200	CA	1859	1.79027	4.05896	4.9146	2.17419	1.29655	0.245343	0.415462	0.560644	0.291524	0.31376	7.29703	9.76974	8.76599	7.45801	4.13231	2.94186e-13	1.51841e-22	1.85148e-18	8.78364e-14	3.59142e-05	2.93081e-12	2.14279e-21	1.4653e-17	3.26201e-12	0.000123747
MD11G1110600	CA	2393	1.09555	2.73249	3.41972	1.90177	1.84136	0.160778	0.180595	0.19309	0.180178	0.208708	6.81405	15.1305	17.7105	10.555	8.82265	9.48857e-12	1.01964e-51	3.48151e-70	4.8172e-26	1.11779e-18	8.1956e-11	7.7146e-50	2.9066e-68	5.97848e-24	1.69545e-17
MD11G1126100	MCPCA	2025	1.56066	3.15806	1.67261	1.18675	1.1843	0.306669	0.366804	0.373305	0.342397	0.39719	5.08907	8.60966	4.48053	3.466	2.98171	3.59831e-07	7.32757e-18	7.44573e-06	0.000528265	0.00286647	1.55333e-06	6.4954e-17	2.07207e-05	0.00354871	0.00717938
MD11G1131400	MCPCA	10100	6.6139	4.82556	4.93449	1.79875	1.63808	0.55971	0.554393	0.618643	0.503187	0.582623	11.8167	8.70422	7.97632	3.57471	2.81156	3.20195e-32	3.19767e-18	1.50756e-15	0.000350619	0.00493024	8.57446e-31	2.90611e-17	9.00906e-15	0.00250589	0.0117691
MD11G1144100	MCPCA	268	1.34007	2.11575	1.83238	1.1371	1.39448	0.122279	0.16305	0.17774	0.136546	0.167379	10.9592	12.9761	10.3093	8.32763	8.33129	6.00377e-28	1.67189e-38	6.39552e-25	8.24787e-17	7.99685e-17	1.26969e-26	4.74047e-37	6.62287e-24	6.52917e-15	9.79365e-16
MD11G1150900	CA	6153	1.96726	2.7314	2.88821	1.4534	2.05983	0.263754	0.299314	0.322863	0.294608	0.343513	7.4587	9.12554	8.94561	4.93334	5.99637	8.73818e-14	7.13766e-20	3.69897e-19	8.08349e-07	2.01774e-09	9.1399e-13	8.3955e-19	3.06115e-18	9.75352e-06	1.22599e-08
MD11G1150900	MCPCA	6153	1.99753	2.76167	2.91848	1.48367	2.0901	0.263579	0.29916	0.322721	0.294452	0.343379	7.57848	9.23142	9.04336	5.03876	6.08686	3.49636e-14	2.67075e-20	1.51932e-19	4.68565e-07	1.15145e-09	2.92762e-13	2.79088e-19	1.17228e-18	7.58218e-06	7.01885e-09
MD11G1169900	MCPCA	7354	4.21416	5.45436	6.96876	1.61882	1.5157	0.321343	0.395967	0.548119	0.345759	0.400513	13.1142	13.7748	12.714	4.68193	3.7844	2.7303e-39	3.6155e-43	4.9463e-37	2.84186e-06	0.000154078	1.03488e-37	1.29182e-41	9.14349e-36	3.75144e-05	0.000486316
MD11G1183600	MCPCA	8200	1.63076	2.12707	1.08891	1.90248	1.24631	0.375489	0.428506	0.449179	0.42459	0.486349	4.34304	4.96393	2.42422	4.48075	2.56258	1.40525e-05	6.90811e-07	0.0153413	7.4381e-06	0.0103899	4.93674e-05	2.43826e-06	0.0271622	8.76543e-05	0.0229511
MD11G1191900	MCPCA	4302	5.16499	6.47763	6.71383	1.52743	3.8144	0.371222	0.521123	0.575589	0.273314	0.413084	13.9135	12.4301	11.6643	5.58857	9.23396	5.24532e-44	1.79364e-35	1.94064e-31	2.28946e-08	2.60811e-20	2.44529e-42	4.32692e-34	2.74516e-30	5.07919e-07	4.24932e-19
MD11G1205200	MCPCA	1862	2.63882	6.9008	6.80089	1.17245	3.63447	0.307187	0.460214	0.517428	0.34068	0.409753	8.59027	14.9948	13.1436	3.44148	8.86991	8.67654e-18	7.9446e-51	1.85111e-39	0.000578533	7.32064e-19	9.49292e-17	4.14206e-49	3.84788e-38	0.00384079	1.06564e-17
MD11G1206900	CA	2088	8.44798	8.89529	8.55441	1.15037	6.24733	0.393227	0.494211	0.548421	0.19635	0.422651	21.4837	17.999	15.5983	5.85877	14.7813	2.21203e-102	1.98424e-72	7.48019e-55	4.66308e-09	1.9341e-49	1.83864e-99	3.41235e-70	3.57189e-53	8.58013e-08	2.43579e-47
MD11G1206900	MCPCA	2088	9.32433	9.77164	9.43077	2.02672	7.12368	0.392514	0.493643	0.547909	0.194917	0.421987	23.7554	19.795	17.2123	10.3979	16.8813	9.65878e-125	3.29035e-87	2.14835e-66	2.53496e-25	6.17929e-64	8.50872e-122	6.89005e-85	1.31616e-64	3.92619e-23	1.42218e-61
MD11G1221500	MCPCA	NA	2.07898	6.46527	6.1244	2.57999	2.95371	0.590015	0.789477	0.853128	0.671255	0.791939	3.52361	8.18931	7.17876	3.84352	3.72972	0.000425709	2.62722e-16	7.03476e-13	0.000121281	0.000191691	0.00120559	2.06898e-15	3.51559e-12	0.000999184	0.0005946
MD11G1222500	CA	3356	1.8735	2.76013	3.63253	1.37433	2.91985	0.128911	0.150994	0.17821	0.143427	0.177113	14.5333	18.2797	20.3834	9.58204	16.4858	7.45689e-48	1.19994e-74	2.34593e-92	9.51484e-22	4.63953e-61	7.09714e-46	2.20013e-72	4.16191e-90	7.95356e-20	1.18052e-58
MD11G1222500	MCPCA	3356	1.74667	2.6333	3.5057	1.2475	2.79302	0.128819	0.150915	0.178143	0.143344	0.177045	13.5592	17.4489	19.6791	8.70281	15.7757	6.99286e-42	3.50858e-68	3.25439e-86	3.2376e-18	4.57096e-56	2.97249e-40	3.79803e-66	3.61478e-84	2.94645e-16	7.03459e-54
MD11G1231700	MCPCA	701	3.3013	2.96403	3.60098	2.42367	2.15478	0.751696	0.844646	0.950321	0.825022	0.952783	4.3918	3.50919	3.78922	2.9377	2.26156	1.12417e-05	0.000449468	0.00015112	0.00330655	0.0237247	4.006e-05	0.00111507	0.000361385	0.0165235	0.0479695
MD11G1232500	CA	8	4.61133	7.08976	7.07349	4.48948	3.3501	0.569605	0.757371	0.819867	0.642417	0.723401	8.09567	9.36101	8.62761	6.98842	4.63104	5.69494e-16	7.89762e-21	6.26458e-18	2.77999e-12	3.63835e-06	7.27506e-15	9.93117e-20	4.81327e-17	8.21667e-11	1.45069e-05
MD11G1232500	MCPCA	8	4.21638	6.69481	6.67854	4.09452	2.95514	0.569856	0.75756	0.820041	0.642639	0.723599	7.39903	8.83733	8.14415	6.37142	4.08396	1.37183e-13	9.80339e-19	3.81955e-16	1.87286e-10	4.42755e-05	1.08941e-12	9.22117e-18	2.37012e-15	6.20209e-09	0.000151969
MD11G1235200	CA	198	2.71319	3.20077	2.23844	6.45574	4.1449	0.321873	0.370162	0.387285	0.504385	0.453777	8.42937	8.64696	5.77983	12.7992	9.13422	3.47519e-17	5.28911e-18	7.47762e-09	1.65599e-37	6.58779e-20	4.87936e-16	5.43425e-17	2.94483e-08	4.15279e-35	1.09931e-18
MD11G1235200	MCPCA	198	2.14017	2.62776	1.66543	5.88272	3.57189	0.322561	0.370761	0.387857	0.504825	0.454266	6.63492	7.08748	4.29391	11.653	7.86299	3.24668e-11	1.3658e-12	1.75553e-05	2.2153e-31	3.75083e-15	2.11643e-10	8.23316e-12	4.67756e-05	5.36317e-29	3.95144e-14
MD11G1235300	CA	198	3.45831	4.09906	3.48416	3.00248	2.93013	0.352471	0.502761	0.509138	0.379383	0.45664	9.81163	8.1531	6.84325	7.91411	6.41671	1.00336e-22	3.54718e-16	7.74157e-12	2.49022e-15	1.39251e-10	2.16248e-21	3.13772e-15	3.87944e-11	1.10942e-13	9.61074e-10
MD11G1235300	MCPCA	198	4.32053	4.96127	4.34637	3.8647	3.79234	0.343804	0.496723	0.503177	0.371345	0.449984	12.5668	9.988	8.63787	10.4073	8.42772	3.21355e-36	1.7201e-23	5.72729e-18	2.29661e-25	3.52454e-17	1.05252e-34	2.20489e-22	3.99877e-17	3.60178e-23	4.46634e-16
MD11G1272500	MCPCA	152	1.07238	2.78372	3.01014	2.54228	3.78878	0.284116	0.369939	0.431953	0.354714	0.506279	3.77444	7.52481	6.96866	7.16712	7.48358	0.000160367	5.27956e-14	3.1997e-12	7.65911e-13	7.23246e-14	0.000486857	3.52527e-13	1.53019e-11	3.69415e-11	6.84071e-13
MD11G1306500	CA	7	3.17395	6.8132	7.34227	3.65729	4.66495	0.385847	0.515787	0.620009	0.436129	0.520374	8.22593	13.2093	11.8422	8.3858	8.9646	1.93682e-16	7.75247e-40	2.36186e-32	5.03815e-17	3.11423e-19	2.55808e-15	3.19003e-38	4.08521e-31	2.65266e-15	4.89637e-18
MD11G1306500	MCPCA	7	2.83709	6.47634	7.00541	3.32044	4.32809	0.38593	0.515849	0.620061	0.436203	0.520436	7.35132	12.5547	11.2979	7.61214	8.31628	1.96263e-13	3.74534e-36	1.34325e-29	2.69592e-14	9.07708e-17	1.53754e-12	9.40827e-35	1.72616e-28	1.56703e-12	1.10372e-15
MD11G1307000	CA	1311	1.41761	2.12886	2.51056	2.30801	2.69603	0.141653	0.15876	0.169029	0.158781	0.184139	10.0076	13.4093	14.8528	14.5359	14.6413	1.41161e-23	5.33238e-41	6.67106e-50	7.18089e-48	1.53105e-48	3.25925e-22	2.33531e-39	2.61389e-48	2.79582e-45	1.82671e-46
MD11G1307000	MCPCA	1311	1.3962	2.10746	2.48915	2.28661	2.67462	0.141642	0.158749	0.169019	0.15877	0.18413	9.85728	13.2754	14.727	14.402	14.5258	6.37537e-23	3.21724e-40	4.32344e-49	5.02787e-47	8.32125e-48	9.99212e-22	9.8197e-39	1.32913e-47	2.55867e-44	8.20783e-46
MD11G1307200	CA	53	3.13481	4.20118	4.36525	4.19331	4.3073	1.14387	1.31756	1.40772	1.31727	1.54636	2.74052	3.18862	3.10093	3.18333	2.78545	0.00613414	0.00142956	0.00192914	0.0014559	0.00534538	0.0149027	0.00337795	0.00410561	0.00731709	0.0123111
MD11G1307700	CA	10	2.42776	4.04263	5.0355	5.5891	4.0866	0.412929	0.586331	0.671345	0.614912	0.696893	5.87937	6.89479	7.50061	9.08927	5.86403	4.11833e-09	5.39438e-12	6.35211e-14	9.97068e-20	4.5176e-09	2.63522e-08	3.41061e-11	3.74775e-13	6.94948e-18	2.62528e-08
MD11G1313600	MCPCA	2235	4.46051	6.08491	5.8883	1.46583	5.71013	0.38312	0.522486	0.5767	0.289574	0.657191	11.6426	11.6461	10.2103	5.06203	8.68869	2.50264e-31	2.40283e-31	1.78232e-24	4.14824e-07	3.6665e-18	6.34906e-30	4.74382e-30	1.80043e-23	6.78299e-06	5.03321e-17
MD12G1000800	CA	13	1.08782	2.58707	3.69207	1.02066	2.25425	0.167929	0.196934	0.23413	0.188195	0.225446	6.47784	13.1368	15.7693	5.42344	9.99908	9.30474e-11	2.0269e-39	5.06204e-56	5.84628e-08	1.53817e-23	7.19005e-10	8.00996e-38	2.55069e-54	8.76761e-07	3.45238e-22
MD12G1000800	MCPCA	13	1.19864	2.69789	3.80289	1.13149	2.36507	0.167503	0.196571	0.233825	0.187815	0.225128	7.15592	13.7248	16.2638	6.02447	10.5054	8.31165e-13	7.21181e-43	1.78257e-59	1.69668e-09	8.15573e-26	6.21597e-12	2.5273e-41	8.24986e-58	4.66909e-08	1.98622e-24
MD12G1004700	CA	427	1.27863	1.80768	2.67815	1.19948	1.11536	0.152631	0.174546	0.199058	0.171171	0.198212	8.37727	10.3565	13.4541	7.00747	5.62708	5.41697e-17	3.9112e-25	2.91219e-41	2.42672e-12	1.83285e-08	7.45873e-16	6.64371e-24	7.93152e-40	7.27865e-11	9.89908e-08
MD12G1004700	MCPCA	427	1.51091	2.03996	2.91043	1.43176	1.34764	0.151986	0.173982	0.198564	0.170597	0.197716	9.94113	11.7251	14.6574	8.39267	6.81604	2.75673e-23	9.47648e-32	1.20812e-48	4.75222e-17	9.35874e-12	4.41266e-22	1.90777e-30	3.66989e-47	3.88529e-15	7.1669e-11
MD12G1009100	CA	442	9.40668	9.32923	8.98835	9.46982	9.53153	0.395833	0.496182	0.550458	0.496182	0.63062	23.7643	18.802	16.3289	19.0854	15.1145	7.81999e-125	7.27091e-79	6.15162e-60	3.34187e-81	1.2988e-51	1.21874e-121	1.61882e-76	3.67186e-58	4.06455e-78	1.7795e-49
MD12G1009100	MCPCA	442	9.40459	9.32714	8.98626	9.46773	9.52944	0.395702	0.496078	0.550364	0.496078	0.630538	23.7669	18.8018	16.3279	19.0852	15.1132	7.35563e-125	7.30631e-79	6.25383e-60	3.35456e-81	1.32559e-51	6.71122e-122	1.14512e-76	2.95317e-58	5.22808e-78	1.5945e-49
MD12G1016000	MCPCA	3053	3.62541	4.24914	3.72793	2.24484	3.48965	0.483467	0.581779	0.635812	0.505894	0.716872	7.49878	7.30371	5.86326	4.43736	4.86788	6.44151e-14	2.79949e-13	4.53862e-09	9.10675e-06	1.12801e-06	5.2744e-13	1.77422e-12	1.71267e-08	0.000104648	4.82622e-06
MD12G1038600	CA	664	1.20512	5.15507	4.23712	2.32884	3.61952	0.483987	0.68867	0.747485	0.576323	0.779983	2.48998	7.48555	5.6685	4.04086	4.64051	0.0127749	7.12479e-14	1.44052e-08	5.32565e-05	3.47544e-06	0.0287816	5.2688e-13	5.53732e-08	0.000416013	1.39017e-05
MD12G1042000	CA	8708	1.19626	3.39142	3.05253	1.56502	4.41443	0.436321	0.532589	0.572253	0.492887	0.683197	2.74171	6.3678	5.33422	3.17521	6.46143	0.00611209	1.91761e-10	9.59546e-08	0.00149726	1.03717e-10	0.0148549	1.03951e-09	3.4189e-07	0.00749248	7.23843e-10
MD12G1052800	CA	6682	2.3565	3.91948	6.12962	1.24225	2.26992	0.232835	0.275632	0.388608	0.258179	0.303475	10.1209	14.22	15.7733	4.81157	7.47974	4.46366e-24	6.88767e-46	4.75087e-56	1.49748e-06	7.44683e-14	1.06615e-22	4.00352e-44	2.40338e-54	1.69582e-05	7.21423e-13
MD12G1052800	MCPCA	6682	2.53234	4.09532	6.30546	1.41809	2.44576	0.232513	0.27536	0.388415	0.257888	0.303228	10.8912	14.8726	16.2338	5.49884	8.06574	1.26991e-27	4.96346e-50	2.90681e-59	3.82291e-08	7.27954e-16	2.62267e-26	2.50101e-48	1.33322e-57	8.02425e-07	8.21424e-15
MD12G1073700	MCPCA	6706	5.94866	6.40777	6.49971	1.58518	5.02982	0.590872	0.699061	0.759047	0.542508	0.780159	10.0676	9.16626	8.56298	2.92194	6.44717	7.68259e-24	4.89732e-20	1.09985e-17	0.00347856	1.1396e-10	1.26706e-22	5.03266e-19	7.55925e-17	0.0172106	7.79681e-10
MD12G1075900	CA	1801	5.16556	5.6305	5.84601	3.44239	7.22239	0.521981	0.634959	0.719364	0.546579	0.84332	9.89607	8.8675	8.12663	6.29806	8.56424	4.32964e-23	7.48046e-19	4.41385e-16	3.01385e-10	1.08792e-17	9.58828e-22	8.20285e-18	3.0158e-15	6.70128e-09	1.49964e-16
MD12G1075900	MCPCA	1801	5.3487	5.81364	6.02915	3.62553	7.40553	0.521442	0.634516	0.718974	0.546065	0.842987	10.2575	9.16232	8.38577	6.63938	8.78488	1.09491e-24	5.07923e-20	5.03927e-17	3.14998e-11	1.56535e-18	1.90025e-23	5.21749e-19	3.31892e-16	1.16195e-09	2.22785e-17
MD12G1096800	CA	984	3.92168	3.84422	3.50335	3.98481	4.04652	1.11817	1.26789	1.35434	1.26789	1.4873	3.50722	3.03199	2.58675	3.14288	2.72071	0.000452811	0.00242945	0.00968846	0.00167295	0.00651421	0.00138508	0.00550034	0.0183437	0.00823107	0.0147256
MD12G1096800	MCPCA	984	3.46205	3.3846	3.04372	3.52519	3.5869	1.12122	1.27057	1.35686	1.27057	1.4896	3.08776	2.66383	2.24321	2.77449	2.40797	0.00201671	0.00772558	0.024883	0.0055289	0.0160417	0.00506498	0.0156008	0.0423847	0.0251815	0.0338077
MD12G1102100	MCPCA	4292	6.18226	4.95004	5.76393	1.61812	4.16355	0.603571	0.710394	0.770769	0.565786	0.780592	10.2428	6.96802	7.47816	2.85994	5.33383	1.27481e-24	3.21441e-12	7.53723e-14	0.00423715	9.61601e-08	2.202e-23	1.87914e-11	4.03646e-13	0.0202837	4.68549e-07
MD12G1114200	MCPCA	741	3.9954	5.86018	6.98077	1.54615	3.87087	0.289625	0.42738	0.58995	0.299904	0.386936	13.7951	13.7119	11.8328	5.15549	10.0039	2.72859e-43	8.62094e-43	2.64096e-32	2.52963e-07	1.46503e-23	1.23595e-41	3.00873e-41	3.90895e-31	4.40802e-06	3.0503e-22
MD12G1119800	MCPCA	7589	1.60185	3.00191	3.57887	1.11572	1.34603	0.113091	0.142863	0.174279	0.125344	0.147149	14.1643	21.0126	20.5353	8.90128	9.14745	1.52412e-45	5.03527e-98	1.04204e-93	5.52058e-19	5.82931e-20	7.6798e-44	1.6706e-95	1.46269e-91	5.25425e-17	9.24403e-19
MD12G1120800	CA	82	1.96916	4.25893	6.34348	1.29479	5.78553	0.20978	0.247181	0.328209	0.234175	0.319145	9.38676	17.23	19.3276	5.52914	18.1282	6.1872e-21	1.58041e-66	3.14854e-83	3.218e-08	1.90746e-73	1.17326e-19	2.2265e-64	4.32451e-81	5.08628e-07	8.06176e-71
MD12G1145500	CA	7718	4.30399	6.60326	6.26238	1.72878	6.32466	0.539042	0.698486	0.758333	0.545565	0.848752	7.98453	9.45367	8.25809	3.16878	7.45172	1.41064e-15	3.2716e-21	1.48028e-16	0.00153081	9.21331e-14	1.74397e-14	4.2226e-20	1.04466e-15	0.00763992	8.86013e-13
MD12G1145500	MCPCA	7718	4.74609	7.04536	6.70448	2.17087	6.76676	0.537289	0.697135	0.757089	0.543834	0.84764	8.8334	10.1062	8.85561	3.9918	7.98305	1.01541e-18	5.18778e-24	8.32303e-19	6.55749e-05	1.42756e-15	1.19378e-17	6.86695e-23	6.1347e-18	0.00058904	1.5686e-14
MD12G1155400	MCPCA	649	3.47412	3.03686	3.16793	1.7867	2.71947	0.212682	0.23814	0.271917	0.214648	0.269104	16.3348	12.7524	11.6504	8.32387	10.1057	5.57873e-60	3.02273e-37	2.28505e-31	8.51377e-17	5.21402e-24	5.03604e-58	8.03557e-36	3.21809e-30	6.71833e-15	1.13268e-22
MD12G1165400	MCPCA	3430	4.35323	3.70076	3.51936	1.14887	1.21594	0.368156	0.40869	0.440581	0.389179	0.451274	11.8244	9.05517	7.98802	2.95202	2.69446	2.91982e-32	1.3636e-19	1.37128e-15	0.003157	0.00705022	7.83536e-31	1.35865e-18	8.21962e-15	0.0158908	0.0162278
MD12G1175700	CA	493	4.5499	7.17521	7.41141	1.81448	5.87968	0.401551	0.604293	0.661068	0.406947	0.658422	11.3308	11.8737	11.2113	4.45875	8.92996	9.23472e-30	1.62109e-32	3.59022e-29	8.24376e-06	4.26162e-19	3.19829e-28	4.15451e-31	5.26518e-28	7.89176e-05	6.65422e-18
MD12G1175700	MCPCA	493	4.45217	7.07748	7.31368	1.71675	5.78196	0.40134	0.604153	0.66094	0.406739	0.658293	11.0933	11.7147	11.0656	4.22077	8.78325	1.3525e-28	1.07155e-31	1.84268e-28	2.43471e-05	1.58816e-18	2.95194e-27	2.15043e-30	2.25779e-27	0.000249741	2.25537e-17
MD12G1181000	CA	2121	1.10365	2.10599	3.40278	1.22389	1.15371	0.222466	0.258681	0.313556	0.250451	0.290138	4.96098	8.14127	10.8522	4.88675	3.97642	7.01399e-07	3.91169e-16	1.94679e-27	1.02516e-06	6.99616e-05	3.33462e-06	3.44915e-15	2.60664e-26	1.20936e-05	0.000230579
MD12G1197300	CA	3565	2.52739	2.31093	2.65697	2.70428	3.27755	0.0857489	0.0969144	0.1094	0.0985011	0.121748	29.4743	23.8451	24.2867	27.4543	26.9208	6.14326e-191	1.13936e-125	2.70697e-130	6.16746e-166	1.25283e-159	2.18841e-187	2.18546e-122	1.5717e-127	3.75059e-162	1.56203e-155
MD12G1197300	MCPCA	3565	2.18508	1.96862	2.31466	2.36197	2.93523	0.0859141	0.0970606	0.10953	0.098645	0.121864	25.4333	20.2823	21.1327	23.9441	24.0861	1.08141e-142	1.84184e-91	3.98087e-99	1.06381e-126	3.49399e-128	1.72667e-139	4.80138e-89	6.77994e-97	3.3159e-123	1.48768e-124
MD12G1198600	CA	9	2.46914	4.03431	2.75411	1.21527	3.44003	0.404859	0.480172	0.494625	0.448329	0.543676	6.09878	8.40181	5.56808	2.71067	6.32736	1.06881e-09	4.39644e-17	2.57568e-08	0.00671478	2.49397e-10	7.31993e-09	4.20037e-16	9.66808e-08	0.0269488	1.67266e-09
MD12G1199300	CA	695	2.17945	2.48695	1.55907	1.35842	3.73146	0.210889	0.236207	0.250768	0.235954	0.274346	10.3346	10.5287	6.21719	5.75714	13.6013	4.91552e-25	6.37273e-26	5.06131e-10	8.55498e-09	3.93312e-42	1.26104e-23	1.13426e-24	2.20613e-09	1.50361e-07	3.26921e-40
MD12G1206900	CA	350	3.50837	2.01559	3.40974	2.6155	2.79469	0.141261	0.156571	0.17052	0.157139	0.182629	24.8361	12.8733	19.9961	16.6445	15.3026	3.65359e-136	6.35841e-38	5.95793e-89	3.31692e-62	7.34888e-53	6.50756e-133	2.26505e-36	1.00136e-86	2.37306e-59	1.09732e-50
MD12G1206900	MCPCA	350	3.63526	2.14248	3.53662	2.74239	2.92158	0.141189	0.156506	0.170461	0.157075	0.182573	25.7474	13.6894	20.7474	17.4591	16.0022	3.44623e-146	1.17448e-42	1.29365e-95	2.93293e-68	1.23308e-57	5.86939e-143	4.06013e-41	1.97897e-93	3.04731e-65	2.10009e-55
MD12G1207100	CA	412	2.4429	5.41631	6.28823	1.79591	4.62331	0.306469	0.534342	0.609494	0.336694	0.538911	7.97114	10.1364	10.3171	5.33396	8.579	1.57219e-15	3.80855e-24	5.89592e-25	9.60928e-08	9.57026e-18	1.93888e-14	6.06062e-23	6.88719e-24	1.38475e-06	1.32728e-16
MD12G1207100	MCPCA	412	2.62183	5.59523	6.46715	1.97484	4.80224	0.304957	0.533477	0.608735	0.335319	0.538053	8.59736	10.4882	10.6239	5.88943	8.92522	8.15683e-18	9.78317e-26	2.30681e-26	3.87528e-09	4.44812e-19	8.93579e-17	1.43227e-24	2.57009e-25	9.94177e-08	6.59524e-18
MD12G1216300	MCPCA	670	1.57838	3.95308	3.8639	1.51823	1.49908	0.282103	0.51896	0.570825	0.322027	0.381072	5.59506	7.61732	6.76897	4.7146	3.93385	2.20542e-08	2.59005e-14	1.29705e-11	2.42188e-06	8.35952e-05	1.09126e-07	1.76967e-13	5.92662e-11	3.26091e-05	0.000275242
MD12G1224200	MCPCA	728	2.10735	2.75677	3.04263	1.3019	1.82752	0.142021	0.164141	0.181976	0.157364	0.184653	14.8384	16.7951	16.7199	8.27315	9.89705	8.2745e-50	2.64888e-63	9.38157e-63	1.30469e-16	4.28728e-23	5.11837e-48	2.31749e-61	4.9315e-61	1.01668e-14	8.66513e-22
MD12G1236800	CA	4971	3.02224	4.32843	4.12202	1.50638	4.48093	0.517303	0.6413	0.697853	0.562394	0.761087	5.84231	6.74946	5.90671	2.6785	5.88754	5.14832e-09	1.48394e-11	3.49004e-09	0.00739521	3.91985e-09	3.24844e-08	8.98365e-11	1.41569e-08	0.0291979	2.29126e-08
MD12G1236800	MCPCA	4971	3.34116	4.64734	4.44093	1.82529	4.79984	0.515865	0.64014	0.696788	0.561072	0.76011	6.47681	7.25988	6.37343	3.25322	6.31467	9.36849e-11	3.87431e-13	1.84842e-10	0.00114106	2.70741e-10	5.8489e-10	2.43247e-12	7.75521e-10	0.00681683	1.77395e-09
MD12G1246800	MCPCA	NA	4.37954	3.61134	4.13608	3.75194	3.05876	0.857344	0.982827	1.05475	0.982827	1.1475	5.10827	3.67444	3.9214	3.81749	2.66559	3.25127e-07	0.000238368	8.80347e-05	0.000134815	0.00768536	1.41067e-06	0.000616542	0.000216872	0.00109675	0.0175396
MD12G1255200	CA	6564	1.24238	3.23928	5.98578	2.20326	1.55425	0.246815	0.335552	0.578871	0.295383	0.330017	5.03365	9.6536	10.3404	7.45899	4.70961	4.81217e-07	4.7458e-22	4.6246e-25	8.7186e-14	2.48187e-06	2.34322e-06	6.50943e-21	5.43693e-24	3.24281e-12	1.01406e-05
MD12G1255200	MCPCA	6564	1.69891	3.69581	6.4423	2.65979	2.01078	0.243602	0.333196	0.577509	0.292704	0.327621	6.9741	11.092	11.1553	9.08695	6.13751	3.07832e-12	1.37177e-28	6.74392e-29	1.01857e-19	8.38252e-10	2.20718e-11	2.34099e-27	8.43304e-28	1.07169e-17	5.20156e-09
MD12G1260400	CA	1204	2.50939	4.22277	5.03035	3.68377	1.74533	0.550759	0.696025	0.806317	0.658721	0.70732	4.55625	6.06698	6.23868	5.59231	2.46753	5.20756e-06	1.30335e-09	4.41286e-10	2.24062e-08	0.013605	2.18649e-05	6.49617e-09	1.93338e-09	3.62871e-07	0.0285341
MD12G1263000	CA	9519	1.1119	3.64831	4.57507	1.70762	2.46688	0.424277	0.602977	0.697851	0.490904	0.608912	2.62069	6.0505	6.55595	3.47853	4.05129	0.00877512	1.444e-09	5.52899e-11	0.000504179	5.09356e-05	0.0205732	7.16999e-09	2.61234e-10	0.00295308	0.000171523
MD12G1263000	MCPCA	9519	1.38283	3.91924	4.846	1.97855	2.73781	0.42049	0.600318	0.695555	0.487634	0.606279	3.28861	6.5286	6.9671	4.05745	4.51576	0.00100682	6.63858e-11	3.23534e-12	4.96118e-05	6.3091e-06	0.00266651	3.45761e-10	1.54666e-11	0.00046144	2.45887e-05
MD13G1015000	CA	88	1.02894	2.45295	3.03155	1.46383	1.40776	0.14272	0.172106	0.201477	0.162555	0.188645	7.20953	14.2526	15.0466	9.00518	7.46248	5.61442e-13	4.32065e-46	3.63166e-51	2.15309e-19	8.49096e-14	5.43061e-12	2.5291e-44	1.51351e-49	1.45888e-17	8.17808e-13
MD13G1025900	CA	NA	3.11845	4.69979	4.35892	2.07617	4.90209	0.713007	0.839884	0.904776	0.762658	1.00365	4.37366	5.59576	4.81768	2.72229	4.88427	1.2218e-05	2.19653e-08	1.45241e-06	0.00648318	1.0381e-06	4.8825e-05	9.72352e-08	4.5967e-06	0.0261523	4.4639e-06
MD13G1025900	MCPCA	NA	3.5086	5.08995	4.74907	2.46633	5.29225	0.708396	0.835974	0.901147	0.758349	1.00038	4.95289	6.08865	5.27003	3.25223	5.29025	7.31212e-07	1.1387e-09	1.36403e-07	0.00114502	1.22151e-07	3.03695e-06	5.33375e-09	4.51559e-07	0.00683394	5.868e-07
MD13G1028400	CA	464	2.20994	3.16152	1.62064	2.01185	1.84525	0.20191	0.253835	0.244287	0.226658	0.26228	10.9452	12.455	6.63417	8.87615	7.03541	7.0052e-28	1.31311e-35	3.26325e-11	6.92121e-19	1.98671e-12	2.15923e-26	4.04243e-34	1.56792e-10	4.46574e-17	1.67991e-11
MD13G1028400	MCPCA	464	2.21741	3.16899	1.62811	2.01932	1.85271	0.201168	0.253246	0.243675	0.225998	0.261709	11.0227	12.5135	6.68149	8.93512	7.07928	2.97111e-28	6.29908e-36	2.36522e-11	4.06721e-19	1.44908e-12	6.4053e-27	1.55933e-34	1.06007e-10	3.93101e-17	1.20585e-11
MD13G1043100	MCPCA	19	1.70184	5.6438	5.88	1.45103	4.71334	0.463247	0.676411	0.735353	0.518275	0.787831	3.67373	8.34374	7.99616	2.79974	5.98268	0.000239038	7.19741e-17	1.28362e-15	0.00511443	2.19498e-09	0.000706468	5.91229e-16	7.70864e-15	0.0236479	1.29534e-08
MD13G1043900	CA	3277	3.03168	7.91352	6.53767	1.1175	3.86136	0.211652	0.507495	0.449117	0.227488	0.297419	14.3239	15.5933	14.5567	4.91234	12.9829	1.55122e-46	8.0871e-55	5.29498e-48	8.99963e-07	1.52926e-38	1.38147e-44	7.00208e-53	1.91874e-46	1.07417e-05	9.67861e-37
MD13G1043900	MCPCA	3277	3.43351	8.31534	6.9395	1.51932	4.26319	0.210883	0.507175	0.448756	0.226773	0.296872	16.2816	16.3954	15.4639	6.69975	14.3603	1.33444e-59	2.06283e-60	6.08469e-54	2.08777e-11	9.17688e-47	1.18967e-57	1.65721e-58	2.22383e-52	7.924e-10	8.68303e-45
MD13G1045700	CA	1469	3.78278	4.07478	2.76573	1.75463	6.52511	0.549464	0.641947	0.651514	0.585173	0.885092	6.8845	6.34753	4.24509	2.99848	7.37224	5.79926e-12	2.18795e-10	2.18508e-05	0.00271329	1.6779e-13	5.10089e-11	1.17914e-09	6.05973e-05	0.0125191	1.57531e-12
MD13G1046100	CA	310	4.74231	7.56739	9.17871	3.15615	3.31042	0.198636	0.323261	0.536461	0.213854	0.249647	23.8744	23.4095	17.1097	14.7584	13.2604	5.65134e-126	3.41907e-121	1.25538e-65	2.7167e-49	3.92801e-40	9.39478e-123	4.48726e-118	9.00874e-64	1.13938e-46	2.79056e-38
MD13G1046100	MCPCA	310	4.24707	7.07215	8.68347	2.66091	2.81518	0.198799	0.323361	0.536521	0.214006	0.249777	21.3637	21.8707	16.1848	12.4338	11.2708	2.90898e-101	4.93523e-106	6.45877e-59	1.71224e-35	1.82904e-29	1.25959e-98	2.33482e-103	2.91009e-57	4.85186e-33	5.8408e-28
MD13G1047800	MCPCA	4473	1.89072	3.14867	6.2891	1.1241	1.48508	0.208214	0.250309	0.465788	0.230434	0.269697	9.08067	12.5791	13.5021	4.87817	5.50647	1.07908e-19	2.75037e-36	1.52015e-41	1.07073e-06	3.66093e-08	1.34737e-18	6.94306e-35	3.50183e-40	1.5808e-05	1.87577e-07
MD13G1070900	MCPCA	3371	3.07139	3.41201	3.02061	2.31251	2.52495	0.768673	0.885707	0.946289	0.850305	0.994573	3.99571	3.8523	3.19206	2.71962	2.53873	6.4502e-05	0.000117013	0.00141263	0.00653564	0.0111257	0.000207928	0.00031553	0.0029656	0.0289215	0.024414
MD13G1072300	MCPCA	190	5.10907	4.59881	4.33007	1.56426	4.99347	0.518051	0.618817	0.675007	0.470654	0.759474	9.8621	7.43161	6.41485	3.32358	6.5749	6.07642e-23	1.0728e-13	1.40962e-10	0.000888705	4.86846e-11	9.53528e-22	7.01658e-13	5.96614e-10	0.00551674	3.45389e-10
MD13G1082000	CA	30	3.98663	6.53986	5.89969	3.16315	5.99394	0.923526	1.1073	1.16535	1.03043	1.25786	4.31675	5.9061	5.06259	3.06973	4.76517	1.58343e-05	3.50291e-09	4.13595e-07	0.00214249	1.88691e-06	6.21018e-05	1.67591e-08	1.3859e-06	0.0102128	7.83155e-06
MD13G1093700	CA	739	3.06087	5.39628	11.3634	1.80994	3.80707	0.423345	0.480252	0.715692	0.473294	0.550587	7.2302	11.2364	15.8775	3.82412	6.91455	4.82293e-13	2.70292e-29	9.07308e-57	0.000131237	4.69339e-12	4.69783e-12	5.82039e-28	4.73041e-55	0.000916552	3.82215e-11
MD13G1093700	MCPCA	739	3.41164	5.74705	11.7142	2.1607	4.15783	0.423288	0.480201	0.715658	0.473243	0.550543	8.05985	11.968	16.3684	4.56574	7.55224	7.63856e-16	5.22679e-33	3.21662e-60	4.97737e-06	4.27841e-14	7.27328e-15	1.12398e-31	1.53026e-58	6.18869e-05	4.12299e-13
MD13G1102300	CA	2122	1.36501	2.69389	5.03857	1.74975	1.49713	0.333065	0.378282	0.451616	0.374079	0.432815	4.09832	7.12137	11.1568	4.6775	3.45905	4.16155e-05	1.06856e-12	6.63628e-29	2.90399e-06	0.000542087	0.000152337	7.17438e-12	9.60006e-28	3.07128e-05	0.00151984
MD13G1102300	MCPCA	2122	1.43896	2.76784	5.11253	1.82371	1.57108	0.332841	0.378085	0.451451	0.37388	0.432643	4.32326	7.32068	11.3246	4.87778	3.63135	1.53741e-05	2.46726e-13	9.90793e-30	1.07286e-06	0.000281938	5.37516e-05	1.57146e-12	1.28096e-28	1.58207e-05	0.000851681
MD13G1103500	CA	5	2.64241	4.07718	3.66417	1.37162	4.08712	0.448695	0.576792	0.630544	0.434404	0.711159	5.88911	7.06872	5.81113	3.15748	5.74713	3.88278e-09	1.56367e-12	6.2054e-09	0.0015914	9.07705e-09	2.49474e-08	1.03418e-11	2.46163e-08	0.00789856	5.07842e-08
MD13G1103500	MCPCA	5	3.97731	5.41207	4.99906	2.70651	5.42202	0.430881	0.563045	0.617994	0.415978	0.700056	9.23065	9.61215	8.08918	6.50639	7.74512	2.69002e-20	7.10501e-22	6.00691e-16	7.69793e-11	9.54906e-15	3.52239e-19	8.27686e-21	3.67742e-15	2.68845e-09	9.73851e-14
MD13G1104100	MCPCA	5	2.39855	5.35582	4.65427	1.53494	3.00236	0.324564	0.534092	0.588046	0.336696	0.509898	7.39005	10.0279	7.91481	4.55883	5.88817	1.46777e-13	1.14941e-23	2.47635e-15	5.14398e-06	3.905e-09	1.16126e-12	1.49359e-22	1.4597e-14	6.36893e-05	2.24434e-08
MD13G1116400	CA	155	3.1542	5.49901	4.96168	4.28045	4.01104	0.369573	0.418299	0.44442	0.415026	0.48056	8.53472	13.1461	11.1644	10.3137	8.34658	1.40497e-17	1.79178e-39	6.09111e-29	6.11031e-25	7.0266e-17	2.04044e-16	7.14875e-38	8.82641e-28	6.75606e-23	8.96701e-16
MD13G1116400	MCPCA	155	1.80831	4.15312	3.61579	2.93456	2.66515	0.369719	0.418428	0.444542	0.415155	0.480673	4.89105	9.92552	8.13375	7.06858	5.54462	1.00301e-06	3.22422e-23	4.16207e-16	1.56525e-12	2.94585e-08	4.0959e-06	4.07163e-22	2.57391e-15	7.20129e-11	1.52808e-07
MD13G1119100	MCPCA	4422	8.38789	8.4853	7.06236	2.83444	3.42753	0.765961	0.885887	0.949856	0.766267	0.893202	10.9508	9.57831	7.43519	3.69902	3.83736	6.58683e-28	9.86466e-22	1.04418e-13	0.000216434	0.000124366	1.39069e-26	1.13621e-20	5.53896e-13	0.00165552	0.000398343
MD13G1119900	CA	1063	4.17838	5.15208	5.5765	1.45028	1.95016	0.428055	0.539895	0.639329	0.446612	0.522343	9.76131	9.54274	8.72244	3.2473	3.73349	1.65003e-22	1.39101e-21	2.7228e-18	0.00116507	0.000188845	3.51969e-21	1.83817e-20	2.13372e-17	0.00605432	0.000577724
MD13G1119900	MCPCA	1063	4.73401	5.70771	6.13213	2.00591	2.50579	0.426854	0.538943	0.638526	0.445462	0.521359	11.0905	10.5906	9.60358	4.503	4.80627	1.39578e-28	3.29644e-26	7.72124e-22	6.7002e-06	1.53776e-06	3.03989e-27	4.91332e-25	6.79719e-21	8.04798e-05	6.47627e-06
MD13G1121200	MCPCA	3973	3.16701	3.14281	4.63842	1.5371	2.21594	0.422816	0.476096	0.542412	0.467829	0.545153	7.4903	6.60121	8.55146	3.2856	4.06481	6.87185e-14	4.07816e-11	1.21541e-17	0.00101764	4.80716e-05	5.61417e-13	2.1678e-10	8.32665e-17	0.00618322	0.000164138
MD13G1121300	MCPCA	305	3.60733	5.71936	5.61517	1.83449	2.8683	0.586841	0.735672	0.802654	0.645751	0.757715	6.14704	7.77432	6.99576	2.84086	3.78546	7.89442e-10	7.58513e-15	2.63833e-12	0.00449915	0.000153423	4.49474e-09	5.39469e-14	1.26813e-11	0.0213007	0.000484487
MD13G1125000	CA	13	2.59875	2.57384	2.61713	1.20827	2.94432	0.169379	0.19117	0.206649	0.186619	0.224264	15.3428	13.4636	12.6646	6.47452	13.1288	3.95762e-53	2.56117e-41	9.2899e-37	9.51132e-11	2.25114e-39	5.06088e-51	1.13639e-39	2.00956e-35	2.26383e-09	1.52539e-37
MD13G1125000	MCPCA	13	2.78892	2.76402	2.8073	1.39844	3.1345	0.169093	0.190917	0.206415	0.186359	0.224048	16.4934	14.4775	13.6003	7.50399	13.9903	4.09411e-61	1.67988e-47	3.98974e-42	6.19046e-14	1.7874e-44	3.87149e-59	7.64988e-46	9.50801e-41	3.43034e-12	1.49225e-42
MD13G1129300	CA	5288	6.88314	6.08434	6.46481	6.94627	4.4697	0.437686	0.537549	0.592254	0.537549	0.518686	15.7262	11.3187	10.9156	12.9221	8.61734	1.00033e-55	1.06081e-29	9.708e-28	3.37701e-38	6.853e-18	1.47598e-53	2.33247e-28	1.32131e-26	8.83287e-36	9.64914e-17
MD13G1129300	MCPCA	5288	7.06927	6.27046	6.65094	7.1324	4.65582	0.436473	0.536562	0.591358	0.536562	0.517664	16.1963	11.6864	11.2469	13.2928	8.99392	5.35212e-59	1.49643e-31	2.3991e-29	2.54917e-40	2.38564e-19	4.66658e-57	2.97969e-30	3.04925e-28	9.77941e-38	3.62127e-18
MD13G1134300	CA	1835	2.19858	4.89389	5.11325	2.78577	2.59627	0.236726	0.402254	0.491255	0.282451	0.327404	9.28746	12.1661	10.4086	9.86287	7.92987	1.58007e-20	4.708e-34	2.26646e-25	6.02977e-23	2.19369e-15	2.90565e-19	1.31909e-32	2.70567e-24	5.75193e-21	2.44532e-14
MD13G1134300	MCPCA	1835	2.06317	4.75847	4.97784	2.65036	2.46085	0.236429	0.40208	0.491112	0.282202	0.32719	8.72635	11.8346	10.1358	9.3917	7.52119	2.63022e-18	2.5848e-32	3.83059e-24	5.90401e-21	5.42804e-14	2.99974e-17	5.32961e-31	3.80334e-23	6.94446e-19	5.19558e-13
MD13G1134500	CA	291	1.5049	5.02321	8.82967	2.84048	1.85742	0.244412	0.308664	0.58546	0.278876	0.318831	6.15722	16.274	15.0816	10.1855	5.82572	7.40344e-10	1.50922e-59	2.14018e-51	2.30277e-24	5.68671e-09	5.1582e-09	1.65788e-57	9.09737e-50	2.42489e-22	3.26061e-08
MD13G1154800	MCPCA	8332	3.92419	5.74152	5.43671	6.45918	2.19016	0.688386	0.849928	0.916271	0.849928	0.857265	5.70056	6.7553	5.93351	7.59968	2.55483	1.19416e-08	1.42544e-11	2.96518e-09	2.96852e-14	0.0106241	6.05783e-08	7.88901e-11	1.13741e-08	1.72147e-12	0.0234078
MD13G1157400	CA	217	7.96728	7.88983	7.54895	4.74179	8.09213	0.801052	0.923825	0.993903	0.839271	1.10083	9.94602	8.5404	7.59526	5.6499	7.35093	2.6246e-23	1.33763e-17	3.07174e-14	1.60544e-08	1.96834e-13	5.91746e-22	1.33528e-16	1.85737e-13	2.67298e-07	1.83829e-12
MD13G1157400	MCPCA	217	6.99302	6.91556	6.57469	3.76753	7.11786	0.801993	0.924641	0.994661	0.840168	1.10152	8.71955	7.47919	6.60997	4.48425	6.46188	2.79303e-18	7.47822e-14	3.84389e-11	7.31702e-06	1.0341e-10	3.17975e-17	4.94682e-13	1.70072e-10	8.64316e-05	7.10928e-10
MD13G1158400	MCPCA	NA	4.27881	3.69044	5.01037	1.89839	2.25477	0.690117	0.785227	0.868021	0.697313	0.824944	6.20013	4.69984	5.77218	2.72244	2.73324	5.64171e-10	2.60365e-06	7.82537e-09	0.00648027	0.0062714	3.26305e-09	8.59927e-06	2.89145e-08	0.0287479	0.0145902
MD13G1160800	CA	NA	1.66022	4.76958	2.5464	3.19211	2.57399	0.677074	0.768696	0.807766	0.760461	0.879601	2.45205	6.20477	3.1524	4.19761	2.92632	0.0142044	5.47759e-10	0.00161932	2.69752e-05	0.00343	0.031659	2.84383e-09	0.00348869	0.000226041	0.00825583
MD13G1161400	CA	127	2.3654	2.13751	1.14811	1.52259	4.31502	0.252136	0.282211	0.29973	0.282203	0.326951	9.38145	7.57416	3.83048	5.39536	13.1977	6.50717e-21	3.61451e-14	0.000127892	6.83871e-08	9.04054e-40	1.2302e-19	2.74456e-13	0.000321898	1.01249e-06	6.24473e-38
MD13G1162500	MCPCA	3221	6.43941	8.00983	8.10176	2.86843	6.09912	0.986049	1.1504	1.23212	1.06131	1.28742	6.53052	6.96262	6.57547	2.70271	4.73747	6.55434e-11	3.34009e-12	4.84985e-11	0.00687757	2.16403e-06	4.14362e-10	1.94905e-11	2.12958e-10	0.0301087	8.96165e-06
MD13G1173500	CA	146	8.37965	7.92056	7.68776	6.32456	5.89438	0.542935	0.608145	0.658828	0.567218	0.653989	15.434	13.0241	11.6688	11.1501	9.01297	9.67202e-54	8.92234e-39	1.83894e-31	7.14869e-29	2.00549e-19	1.28974e-51	3.35577e-37	3.06454e-30	1.09366e-26	3.20775e-18
MD13G1173500	MCPCA	146	9.12579	8.6667	8.43391	7.07071	6.64052	0.542821	0.608044	0.658734	0.567109	0.653894	16.8118	14.2534	12.8032	12.468	10.1554	2.00056e-63	4.26849e-46	1.57322e-37	1.11605e-35	3.13681e-24	2.02009e-61	1.82965e-44	2.98375e-36	3.19882e-33	6.90827e-23
MD13G1184800	CA	276	2.89102	6.28535	7.30532	3.68387	3.23664	0.400067	0.54404	0.684384	0.456926	0.525975	7.22633	11.5531	10.6743	8.0623	6.15359	4.96224e-13	7.12001e-31	1.34273e-26	7.48729e-16	7.57469e-10	4.82599e-12	1.65775e-29	1.71772e-25	3.51599e-14	4.80686e-09
MD13G1184800	MCPCA	276	1.3702	4.76453	5.7845	2.16306	1.71582	0.402264	0.545657	0.685671	0.45885	0.527648	3.40622	8.73173	8.43627	4.71407	3.25182	0.00065869	2.50807e-18	3.27636e-17	2.42813e-06	0.00114667	0.0018098	2.29244e-17	2.18712e-16	3.26579e-05	0.00310515
MD13G1191300	MCPCA	5150	5.05403	4.99161	5.68089	1.31619	3.37636	0.253663	0.295798	0.370818	0.247122	0.303961	19.9242	16.8751	15.3199	5.32607	11.1079	2.51013e-88	6.86245e-64	5.63191e-53	1.0036e-07	1.14873e-28	6.82194e-86	6.19488e-62	1.99278e-51	1.91183e-06	3.47298e-27
MD13G1198800	MCPCA	2351	5.9163	6.41743	6.07656	1.74759	5.41749	0.663486	0.775323	0.838345	0.643147	0.933978	8.91698	8.27711	7.24828	2.71725	5.80045	4.79174e-19	1.26205e-16	4.221e-13	0.00658261	6.61386e-09	5.74717e-18	1.01837e-15	2.14509e-12	0.0290881	3.7078e-08
MD13G1203100	CA	112	1.57798	4.78853	4.44765	4.06351	4.99083	0.644365	0.824164	0.888403	0.824164	0.986212	2.44889	5.81017	5.00635	4.93046	5.06061	0.0143297	6.24099e-09	5.54718e-07	8.20365e-07	4.17927e-07	0.0319068	2.9116e-08	1.83425e-06	9.88379e-06	1.8948e-06
MD13G1205000	CA	83	5.61299	6.5346	6.22979	1.83164	1.88306	0.668004	0.790464	0.854257	0.65594	0.761337	8.40263	8.26678	7.29264	2.7924	2.47336	4.36576e-17	1.37626e-16	3.03942e-13	0.00523193	0.0133848	6.08522e-16	1.25708e-15	1.70057e-12	0.0217773	0.0281087
MD13G1207300	CA	6649	1.73182	3.2579	3.05015	1.15609	2.3793	0.418088	0.495354	0.535229	0.465622	0.554767	4.14225	6.57692	5.69877	2.48289	4.28882	3.43921e-05	4.80297e-11	1.20674e-08	0.0130323	1.79627e-05	0.000127809	2.77046e-10	4.66603e-08	0.0466466	6.48968e-05
MD13G1208700	CA	238	2.26322	6.15808	3.13918	5.46114	3.54342	0.779444	0.895721	0.930063	0.885247	1.01391	2.90364	6.875	3.37523	6.16906	3.4948	0.00368857	6.199e-12	0.00073754	6.86974e-10	0.00047442	0.00939415	3.89955e-11	0.00166876	1.44431e-08	0.00134602
MD13G1247100	CA	9564	1.51116	3.19868	2.41217	1.64348	1.09018	0.305586	0.368989	0.385476	0.344431	0.395078	4.94512	8.66876	6.25764	4.77158	2.7594	7.60974e-07	4.36855e-18	3.90836e-10	1.82789e-06	0.00579082	3.59728e-06	4.5276e-17	1.71979e-09	2.03215e-05	0.0132392
MD13G1247100	MCPCA	9564	2.01211	3.69963	2.91312	2.14443	1.59113	0.304008	0.367683	0.384225	0.343031	0.393858	6.61863	10.062	7.58181	6.25142	4.03986	3.62542e-11	8.13135e-24	3.40774e-14	4.06734e-10	5.34837e-05	2.35371e-10	1.06365e-22	1.86419e-13	1.26148e-08	0.000181526
MD13G1284800	CA	155	3.15533	5.52913	5.01327	4.29189	3.98794	0.369248	0.417582	0.443731	0.414542	0.47996	8.54529	13.2408	11.298	10.3533	8.3089	1.28214e-17	5.09748e-40	1.34232e-29	4.0413e-25	9.6594e-17	1.86749e-16	2.11499e-38	2.01364e-28	4.55114e-23	1.22081e-15
MD13G1284800	MCPCA	155	1.81706	4.19086	3.675	2.95362	2.64967	0.369378	0.417697	0.443839	0.414658	0.48006	4.91924	10.0333	8.28003	7.12304	5.51945	8.68804e-07	1.08857e-23	1.23141e-16	1.05575e-12	3.40062e-08	3.57183e-06	1.41598e-22	7.90819e-16	5.02406e-11	1.75039e-07
MD14G1001200	CA	13	1.61816	2.68425	2.3466	1.09069	1.18975	0.18358	0.21835	0.234408	0.203856	0.237138	8.81445	12.2934	10.0107	5.35032	5.01711	1.20275e-18	9.83171e-35	1.36727e-23	8.77985e-08	5.24533e-07	1.92378e-17	2.86406e-33	1.4807e-22	1.27276e-06	2.35121e-06
MD14G1001200	MCPCA	13	1.79411	2.8602	2.52255	1.26664	1.3657	0.182807	0.2177	0.233804	0.20316	0.23654	9.81422	13.1383	10.7892	6.23472	5.77365	9.77954e-23	1.98705e-39	3.87158e-27	4.52597e-10	7.7573e-09	1.50233e-21	5.94415e-38	4.45729e-26	1.38478e-08	4.30817e-08
MD14G1006600	CA	442	4.92969	4.47938	4.84467	3.26204	3.95813	0.137445	0.153858	0.170436	0.148987	0.175786	35.8666	29.1137	28.4251	21.8947	22.5167	1.01431e-281	2.40629e-186	9.90625e-178	2.91523e-106	2.84532e-112	8.43099e-278	2.0001e-182	2.30068e-174	5.90941e-103	5.91258e-109
MD14G1006600	MCPCA	442	5.10051	4.6502	5.01548	3.43286	4.12895	0.137363	0.153785	0.17037	0.148911	0.175722	37.1317	30.2384	29.4388	23.053	23.4971	8.66938e-292	7.40625e-201	1.75123e-190	1.37114e-117	4.36739e-122	1.10738e-291	6.30691e-197	6.39125e-187	3.79897e-114	1.59391e-118
MD14G1010800	CA	2780	3.17109	3.3797	2.59663	3.02792	2.78251	0.0758025	0.0873553	0.0915327	0.0853619	0.0986254	41.8336	38.6891	28.3684	35.4715	28.2129	0	0	4.96678e-177	1.35216e-275	4.05913e-175	0	0	9.76048e-174	3.28912e-271	1.01219e-170
MD14G1010800	MCPCA	2780	2.78693	2.99553	2.21247	2.64375	2.39834	0.0758941	0.0874348	0.0916085	0.0854433	0.0986958	36.7212	34.2602	24.1513	30.9416	24.3004	3.34592e-292	3.0771e-257	7.23363e-129	3.29921e-210	1.94323e-130	2.84928e-291	7.86107e-253	3.29996e-126	5.46435e-206	9.92873e-127
MD14G1020700	CA	1322	4.20888	4.82758	4.48671	3.15816	3.36317	0.47768	0.576909	0.631325	0.529623	0.676664	8.81108	8.36802	7.10681	5.96304	4.97022	1.23943e-18	5.85947e-17	1.18752e-12	2.47592e-09	6.68758e-07	1.97991e-17	5.53873e-16	6.32691e-12	4.73481e-08	2.9531e-06
MD14G1020700	MCPCA	1322	4.45094	5.06964	4.72877	3.40022	3.60523	0.472877	0.572937	0.627698	0.525295	0.673281	9.41248	8.84851	7.53351	6.47298	5.35472	4.84569e-21	8.86957e-19	4.93947e-14	9.60877e-11	8.56908e-08	6.66629e-20	8.36746e-18	2.67803e-13	3.30489e-09	4.19939e-07
MD14G1023600	CA	2991	1.26763	3.70165	3.46898	1.40821	2.3392	0.419997	0.5997	0.65351	0.486574	0.673252	3.01818	6.17251	5.30823	2.89414	3.47448	0.00254297	6.72157e-10	1.10698e-07	0.00380198	0.000511837	0.00670809	3.46014e-09	3.91744e-07	0.0167088	0.00144266
MD14G1063300	CA	458	1.82347	3.87072	7.20859	1.89333	1.90023	0.323256	0.408262	0.630828	0.364456	0.423892	5.64095	9.48097	11.4272	5.19495	4.4828	1.69115e-08	2.51931e-21	3.05834e-30	2.04779e-07	7.36687e-06	1.0035e-07	3.27536e-20	4.75252e-29	2.76579e-06	2.82659e-05
MD14G1063300	MCPCA	458	2.1406	4.18785	7.52572	2.21046	2.21736	0.321983	0.407254	0.630176	0.363327	0.422922	6.64819	10.2831	11.9423	6.08394	5.24295	2.96715e-11	8.39557e-25	7.12683e-33	1.17262e-09	1.58032e-07	1.94015e-10	1.1644e-23	1.08439e-31	3.30775e-08	7.48053e-07
MD14G1072000	CA	6706	5.15303	5.7773	5.43643	1.04725	3.43308	0.489769	0.591275	0.646975	0.401376	0.589888	10.5213	9.77093	8.40283	2.60915	5.81989	6.88813e-26	1.50071e-22	4.35837e-17	0.0090768	5.88853e-09	1.8589e-24	2.11901e-21	3.1776e-16	0.0345863	3.36935e-08
MD14G1072000	MCPCA	6706	6.01692	6.64119	6.30031	1.91114	4.29697	0.484857	0.587212	0.643265	0.395366	0.585816	12.4097	11.3097	9.79428	4.83384	7.33503	2.31555e-35	1.17493e-29	1.19143e-22	1.33926e-06	2.21679e-13	7.30312e-34	2.13485e-28	1.09962e-21	1.9182e-05	2.01037e-12
MD14G1094300	CA	984	2.5902	1.90756	2.31798	3.46771	2.97012	0.162376	0.180147	0.19815	0.192034	0.218425	15.9518	10.5889	11.6981	18.0578	13.5979	2.76634e-57	3.35618e-26	1.30309e-31	6.84986e-73	4.12371e-42	4.36591e-55	6.06886e-25	2.1887e-30	6.66491e-70	3.41624e-40
MD14G1094300	MCPCA	984	2.40924	1.7266	2.13702	3.28675	2.78916	0.162344	0.180119	0.198124	0.192007	0.218402	14.8403	9.58588	10.7863	17.1179	12.7708	8.04095e-50	9.16716e-22	3.99615e-27	1.09219e-65	2.38824e-37	4.98597e-48	1.05826e-20	4.5937e-26	1.04749e-62	1.28447e-35
MD14G1109800	MCPCA	164	1.30039	2.06824	3.07307	1.14106	1.71526	0.110869	0.131912	0.164625	0.124267	0.149375	11.729	15.679	18.6672	9.18227	11.4829	9.04812e-32	2.10563e-55	9.16121e-78	4.22086e-20	1.60711e-30	2.35629e-30	1.35157e-53	7.67349e-76	4.57614e-18	5.59357e-29
MD14G1116200	CA	149	1.46734	2.30624	4.41111	1.50607	2.59988	0.190669	0.241643	0.433098	0.217402	0.295074	7.69577	9.54398	10.185	6.92758	8.81094	1.4065e-14	1.3745e-21	2.31344e-24	4.28094e-12	1.24097e-18	1.56643e-13	1.81925e-20	2.61511e-23	1.23381e-10	1.87318e-17
MD14G1116200	MCPCA	149	1.3162	2.15509	4.25996	1.35493	2.44874	0.190334	0.241379	0.432951	0.217109	0.294858	6.91521	8.92826	9.83937	6.24078	8.30481	4.67186e-12	4.32774e-19	7.6186e-23	4.35384e-10	9.99826e-17	3.30066e-11	4.15954e-18	7.10078e-22	1.34199e-08	1.2094e-15
MD14G1125500	CA	9754	4.10574	4.48765	5.5398	5.71591	4.5716	0.26162	0.354259	0.527534	0.463327	0.430299	15.6935	12.6677	10.5013	12.3367	10.6242	1.67584e-55	8.92527e-37	8.51849e-26	5.74864e-35	2.29868e-26	2.41553e-53	2.97541e-35	1.03926e-24	1.19518e-32	6.45495e-25
MD14G1125500	MCPCA	9754	3.73949	4.12141	5.17356	5.34966	4.20535	0.262464	0.354882	0.527953	0.463804	0.430813	14.2476	11.6134	9.79927	11.5343	9.76144	4.63938e-46	3.52146e-31	1.13408e-22	8.85899e-31	1.64796e-22	2.39924e-44	6.88315e-30	1.0482e-21	2.04544e-28	3.18701e-21
MD14G1125900	CA	225	3.69719	2.57573	3.0821	1.79963	4.85927	0.192814	0.212631	0.231678	0.210206	0.270562	19.1749	12.1136	13.3034	8.56128	17.9599	6.00098e-82	8.94663e-34	2.212e-40	1.11622e-17	4.01616e-72	2.99281e-79	2.45697e-32	5.76045e-39	6.2998e-16	1.5648e-69
MD14G1125900	MCPCA	225	3.40552	2.28406	2.79043	1.50796	4.5676	0.192867	0.212679	0.231721	0.210254	0.2706	17.6574	10.7395	12.0422	7.17209	16.8795	8.93284e-70	6.64144e-27	2.13277e-33	7.38622e-13	6.3646e-64	1.16432e-67	1.02519e-25	3.30819e-32	3.56943e-11	1.45175e-61
MD14G1126100	CA	225	2.5893	2.24071	2.18819	1.68178	3.8075	0.299834	0.34095	0.394632	0.291191	0.615946	8.63577	6.57196	5.54488	5.77551	6.18156	5.83334e-18	4.96583e-11	2.94152e-08	7.67192e-09	6.34714e-10	8.73111e-17	2.85713e-10	1.0988e-07	1.36418e-07	4.0593e-09
MD14G1126100	MCPCA	225	2.46712	2.11853	2.06601	1.5596	3.68533	0.298822	0.340061	0.393863	0.290149	0.615454	8.25615	6.22986	5.24549	5.37517	5.98798	1.50451e-16	4.6684e-10	1.55865e-07	7.65118e-08	2.12459e-09	1.50257e-15	2.27082e-09	5.12996e-07	1.50584e-06	1.25638e-08
MD14G1141600	CA	999	1.04346	2.07153	2.26073	1.64222	2.07205	0.369633	0.423424	0.460542	0.418288	0.490833	2.82295	4.89232	4.90884	3.92605	4.2215	0.00475833	9.96521e-07	9.16156e-07	8.63513e-05	2.42679e-05	0.0118583	3.68519e-06	2.95742e-06	0.000634208	8.59338e-05
MD14G1141600	MCPCA	999	1.16254	2.19062	2.37982	1.76131	2.19114	0.368837	0.42273	0.459904	0.417585	0.490235	3.15192	5.18207	5.1746	4.21784	4.46958	0.00162201	2.19433e-07	2.28403e-07	2.46649e-05	7.83732e-06	0.00414665	8.15753e-07	7.40202e-07	0.000252481	3.00981e-05
MD14G1146400	CA	415	5.06326	5.96555	4.90333	5.09148	5.20605	1.65924	1.87053	1.9928	1.87033	2.1814	3.05155	3.18923	2.46052	2.72224	2.38656	0.00227666	0.00142651	0.0138734	0.00648405	0.0170067	0.00606006	0.00337169	0.0254963	0.0261523	0.0348063
MD14G1149200	CA	766	1.5184	2.4881	3.31462	1.32876	5.39665	0.326141	0.371678	0.412721	0.365088	0.513278	4.65566	6.69424	8.03112	3.63956	10.5141	3.22941e-06	2.16797e-11	9.65847e-16	0.000273105	7.43961e-26	1.39202e-05	1.29054e-10	6.45591e-15	0.00173002	1.98836e-24
MD14G1157900	MCPCA	5788	2.6456	2.27792	2.5444	1.01978	1.15104	0.134993	0.151121	0.161408	0.150447	0.174331	19.598	15.0735	15.7638	6.77833	6.60258	1.60803e-85	2.41954e-51	5.52217e-56	1.21575e-11	4.04065e-11	3.95004e-83	1.28105e-49	2.21467e-54	4.84279e-10	2.8915e-10
MD14G1168500	CA	7499	2.44794	4.89479	1.70865	2.26536	3.56136	0.653138	0.840593	0.779468	0.732393	0.895814	3.74797	5.82302	2.19207	3.0931	3.97556	0.000178271	5.77943e-09	0.0283741	0.00198079	7.02141e-05	0.000588869	2.70585e-08	0.0489713	0.00955249	0.000231259
MD14G1168600	CA	5	2.22757	2.91728	1.18175	1.20156	2.56503	0.191931	0.240296	0.224807	0.20435	0.268341	11.6061	12.1404	5.25675	5.87991	9.55886	3.83749e-31	6.45289e-34	1.46622e-07	4.10488e-09	1.19063e-21	1.45649e-29	1.79386e-32	5.12627e-07	7.59325e-08	2.31769e-20
MD14G1179400	MCPCA	668	2.52795	3.80486	4.16229	1.11913	2.54581	0.335908	0.397357	0.447436	0.370512	0.439987	7.52572	9.57542	9.30253	3.02048	5.78611	5.24308e-14	1.01444e-21	1.37144e-20	0.00252371	7.20365e-09	4.33198e-13	1.16633e-20	1.12008e-19	0.0132487	4.01816e-08
MD14G1180300	CA	515	6.28244	6.20498	5.86411	6.34558	6.40728	1.00743	1.14884	1.23018	1.14884	1.35493	6.23609	5.40109	4.76689	5.52347	4.72887	4.48634e-10	6.62368e-08	1.87096e-06	3.32372e-08	2.25777e-06	3.21654e-09	2.77314e-07	5.85465e-06	5.23976e-07	9.2812e-06
MD14G1180300	MCPCA	515	7.03883	6.96137	6.6205	7.10197	7.16367	1.00577	1.14738	1.22881	1.14738	1.35369	6.99848	6.0672	5.38772	6.18973	5.29195	2.58759e-12	1.3016e-09	7.13568e-08	6.02664e-10	1.21019e-07	1.86632e-11	6.06899e-09	2.41899e-07	1.79332e-08	5.81796e-07
MD14G1188700	MCPCA	852	2.36739	2.51391	1.56996	1.08689	1.0969	0.374172	0.436384	0.447443	0.398612	0.463566	6.327	5.76077	3.50873	2.72668	2.36622	2.49969e-10	8.3732e-09	0.000450246	0.00639744	0.0179708	1.49659e-09	3.603e-08	0.00101254	0.028431	0.0373343
MD14G1217500	MCPCA	8255	2.43649	3.19811	4.09739	1.04886	2.27033	0.153631	0.190096	0.247697	0.163449	0.203072	15.8594	16.8237	16.5419	6.41706	11.18	1.21062e-56	1.63711e-63	1.83082e-61	1.38936e-10	5.11078e-29	9.78728e-55	1.44218e-61	9.17099e-60	4.6906e-09	1.56929e-27
MD14G1226000	MCPCA	7041	4.10218	5.50995	6.17896	2.41725	2.67548	0.663077	0.82522	0.89048	0.709511	0.830563	6.18659	6.67695	6.93891	3.40692	3.22128	6.14799e-10	2.43965e-11	3.95132e-12	0.000657	0.00127618	3.53984e-09	1.3227e-10	1.87559e-11	0.00426085	0.0034304
MD15G1006300	CA	5796	3.11868	4.03075	4.36051	1.1108	1.51809	0.291944	0.394965	0.486416	0.290354	0.344973	10.6825	10.2053	8.96458	3.82569	4.4006	1.2294e-26	1.877e-24	3.11478e-19	0.000130407	1.07952e-05	3.48764e-25	3.04719e-23	2.59196e-18	0.000911278	4.03581e-05
MD15G1006300	MCPCA	5796	3.39836	4.31042	4.64019	1.39048	1.79776	0.289773	0.393364	0.485116	0.288171	0.343138	11.7277	10.9579	9.56511	4.82518	5.23919	9.19591e-32	6.09196e-28	1.12085e-21	1.39874e-06	1.61284e-07	2.38991e-30	1.00472e-26	9.77283e-21	1.99536e-05	7.62315e-07
MD15G1006700	CA	6890	3.28667	2.93026	2.68327	2.14963	1.18927	0.467247	0.563988	0.610912	0.491267	0.497926	7.03412	5.19561	4.39223	4.37567	2.38845	2.00524e-12	2.04054e-07	1.12194e-05	1.21058e-05	0.0169196	1.84512e-11	8.12827e-07	3.21506e-05	0.000110705	0.0346479
MD15G1006700	MCPCA	6890	3.25254	2.89613	2.64913	2.11549	1.15514	0.464117	0.561398	0.608521	0.488291	0.494989	7.00802	5.15878	4.35339	4.33244	2.33366	2.41716e-12	2.48562e-07	1.34046e-05	1.47464e-05	0.0196135	1.74685e-11	9.18031e-07	3.62263e-05	0.000160295	0.0403663
MD15G1007000	CA	1579	5.01495	4.85404	7.03864	9.42927	5.56138	0.445947	0.503945	0.658614	0.660156	0.605881	11.2456	9.63207	10.6871	14.2834	9.17899	2.43438e-29	5.85354e-22	1.17025e-26	2.77729e-46	4.35145e-20	8.21429e-28	7.96746e-21	1.50233e-25	1.00832e-43	7.41173e-19
MD15G1007000	MCPCA	1579	4.87495	4.71405	6.89865	9.28928	5.42139	0.445906	0.503909	0.658586	0.660129	0.605851	10.9327	9.35496	10.4749	14.0719	8.94838	8.04332e-28	8.36351e-21	1.12607e-25	5.65092e-45	3.60735e-19	1.68015e-26	8.99632e-20	1.2123e-24	2.76297e-42	5.39561e-18
MD15G1012300	MCPCA	116	5.4121	7.61422	7.51941	6.63978	4.28108	0.844043	1.02952	1.10418	0.985068	1.0859	6.41212	7.39588	6.80992	6.74043	3.94243	1.4351e-10	1.40476e-13	9.76526e-12	1.5792e-11	8.06606e-05	8.80254e-10	9.09463e-13	4.50964e-11	6.12423e-10	0.000266163
MD15G1012500	MCPCA	116	4.97708	5.16193	4.82106	5.30252	4.64289	1.38686	1.56735	1.67181	1.56735	1.83273	3.58872	3.29342	2.88374	3.38312	2.53332	0.000332299	0.000989767	0.00392986	0.000716673	0.0112987	0.000958696	0.00232106	0.00770441	0.0045823	0.0247481
MD15G1012800	CA	1209	1.27329	1.90106	1.58066	1.60165	1.32721	0.0695981	0.0809084	0.0867647	0.0792994	0.0912308	18.2949	23.4965	18.2178	20.1975	14.5478	9.08281e-75	4.43291e-122	3.72707e-74	1.02942e-90	6.03053e-48	2.94142e-72	6.90869e-119	3.66213e-72	1.55753e-87	7.02697e-46
MD15G1012800	MCPCA	1209	1.10172	1.72949	1.40909	1.43008	1.15563	0.0695612	0.0808767	0.0867351	0.079267	0.0912026	15.8381	21.3843	16.2459	18.0413	12.6711	1.69851e-56	1.8725e-101	2.38821e-59	9.24124e-73	8.55567e-37	1.36025e-54	7.248e-99	1.09733e-57	1.09733e-69	4.42453e-35
MD15G1032200	CA	8103	1.50584	6.09473	7.18979	1.07994	3.19832	0.330161	0.480788	0.633309	0.368903	0.444332	4.56094	12.6765	11.3527	2.92743	7.19803	5.09256e-06	7.97731e-37	7.18867e-30	0.00341778	6.10881e-13	2.14181e-05	2.6701e-35	1.0925e-28	0.0152686	5.44033e-12
MD15G1032900	MCPCA	5	4.91137	4.83391	4.49304	4.97451	5.03621	1.69145	1.90536	2.02945	1.90536	2.22091	2.90365	2.53701	2.21392	2.6108	2.26764	0.0036884	0.0111803	0.026834	0.00903305	0.0233513	0.00877561	0.0218616	0.0454173	0.0374477	0.0473081
MD15G1033900	MCPCA	5	6.45992	6.73254	4.95005	2.84632	1.91514	0.657401	0.768476	0.807898	0.646389	0.735332	9.82645	8.7609	6.12707	4.40341	2.60445	8.66176e-23	1.93696e-18	8.95122e-10	1.0656e-05	0.0092021	1.34174e-21	1.78062e-17	3.56917e-09	0.000120562	0.0205945
MD15G1040600	MCPCA	6176	3.02968	5.94922	7.46327	1.1448	2.76562	0.265729	0.351899	0.511087	0.293026	0.345729	11.4014	16.9061	14.6027	3.90683	7.99939	4.11397e-30	4.05873e-64	2.69763e-48	9.35166e-05	1.25035e-15	9.76763e-29	3.68997e-62	8.06039e-47	0.000797786	1.38161e-14
MD15G1041800	CA	3410	1.39783	2.46415	2.20384	1.34158	2.35641	0.248361	0.295073	0.318392	0.279023	0.340476	5.62823	8.35097	6.92177	4.80814	6.92091	1.82065e-08	6.77075e-17	4.46047e-12	1.52344e-06	4.48758e-12	1.07557e-07	6.36154e-16	2.27131e-11	1.72201e-05	3.66412e-11
MD15G1041800	MCPCA	3410	1.06059	2.1269	1.86659	1.00434	2.01916	0.248865	0.295498	0.318786	0.279472	0.340844	4.26171	7.1977	5.85532	3.5937	5.924	2.02872e-05	6.1237e-13	4.76078e-09	0.000326016	3.14198e-09	6.98677e-05	3.78611e-12	1.79333e-08	0.0023598	1.82677e-08
MD15G1046700	CA	6149	2.12141	4.21945	3.23906	1.33781	2.14961	0.466482	0.646261	0.640691	0.51242	0.617216	4.54768	6.52902	5.05557	2.61077	3.48275	5.4241e-06	6.62004e-11	4.29096e-07	0.0090339	0.000496287	2.27358e-05	3.75261e-10	1.43577e-06	0.0344705	0.00140295
MD15G1048800	CA	6239	2.38343	7.39768	7.0568	1.79709	5.00891	0.418491	0.643453	0.701459	0.46554	0.657028	5.69531	11.4968	10.0602	3.86022	7.62359	1.23151e-08	1.36837e-30	8.2851e-24	0.000113285	2.46718e-14	7.42477e-08	3.15066e-29	9.04914e-23	0.00080457	2.50394e-13
MD15G1048800	MCPCA	6239	2.07551	7.08976	6.74888	1.48917	4.70099	0.418755	0.643625	0.701617	0.465777	0.657196	4.95639	11.0153	9.61904	3.19716	7.1531	7.18163e-07	3.22284e-28	6.64491e-22	0.00138788	8.48417e-13	2.9881e-06	5.38481e-27	5.8699e-21	0.00803332	7.23448e-12
MD15G1052100	CA	468	3.78102	6.43397	6.95871	1.03152	6.54009	0.303276	0.535773	0.590576	0.292763	0.672056	12.4673	12.0088	11.7829	3.52341	9.73146	1.12634e-35	3.19591e-33	4.78112e-32	0.000426034	2.21397e-22	5.58377e-34	8.46001e-32	8.17012e-31	0.0025519	4.56261e-21
MD15G1052100	MCPCA	468	4.72574	7.37869	7.90343	1.97624	7.48481	0.300361	0.534128	0.589084	0.289741	0.670746	15.7336	13.8145	13.4165	6.82072	11.1589	8.90446e-56	2.08501e-43	4.84262e-41	9.05869e-12	6.47621e-29	6.87257e-54	7.6203e-42	1.07484e-39	3.70915e-10	1.98141e-27
MD15G1063100	MCPCA	1160	1.48047	2.46476	1.86832	1.18302	1.72024	0.146444	0.17053	0.18051	0.163665	0.192509	10.1095	14.4535	10.3502	7.22834	8.93592	5.0161e-24	2.38208e-47	4.17439e-25	4.88926e-13	4.03802e-19	8.36464e-23	1.07328e-45	4.36168e-24	2.42383e-11	6.01513e-18
MD15G1067000	MCPCA	1232	3.4882	5.55399	5.79019	1.45497	4.17255	0.357831	0.549614	0.60443	0.337951	0.578362	9.74818	10.1053	9.57959	4.30527	7.21442	1.8781e-22	5.2352e-24	9.74325e-22	1.66785e-05	5.41655e-13	2.83067e-21	6.92614e-23	8.50686e-21	0.000178419	4.7131e-12
MD15G1068500	CA	4269	4.63327	4.70227	4.64993	1.61414	3.33306	0.478042	0.576874	0.631477	0.417238	0.649067	9.69217	8.15129	7.36358	3.86864	5.13515	3.2555e-22	3.60066e-16	1.79046e-13	0.000109444	2.81913e-07	6.81605e-21	3.18277e-15	1.021e-12	0.000780163	1.31324e-06
MD15G1068500	MCPCA	4269	5.0487	5.1177	5.06536	2.02957	3.74849	0.472354	0.572169	0.627182	0.410708	0.644889	10.6884	8.94438	8.07638	4.94165	5.81261	1.15378e-26	3.74049e-19	6.67168e-16	7.74661e-07	6.15051e-09	2.25005e-25	3.61279e-18	4.07559e-15	1.1914e-05	3.46476e-08
MD15G1073500	CA	1846	3.58402	4.6051	3.21753	4.03445	5.09594	0.762902	0.883967	0.936451	0.883653	1.0536	4.69788	5.20958	3.43587	4.56565	4.83668	2.62873e-06	1.89266e-07	0.00059065	4.9796e-06	1.32026e-06	1.14678e-05	7.57671e-07	0.00135732	5.01404e-05	5.59995e-06
MD15G1073500	MCPCA	1846	5.14329	6.16436	4.77679	5.59371	6.6552	0.754982	0.877141	0.930011	0.876825	1.04788	6.81246	7.02779	5.13627	6.3795	6.35109	9.5945e-12	2.09837e-12	2.80243e-07	1.77662e-10	2.13792e-10	6.60498e-11	1.24452e-11	9.01569e-07	5.90692e-09	1.41753e-09
MD15G1078100	MCPCA	1949	4.30132	4.83673	4.49585	1.25089	4.07723	0.446112	0.544596	0.598325	0.362036	0.678482	9.6418	8.88131	7.51407	3.45515	6.00934	5.32465e-22	6.60757e-19	5.73178e-14	0.000549994	1.86276e-09	7.81326e-21	6.27989e-18	3.09184e-13	0.00367193	1.10747e-08
MD15G1084100	CA	4602	1.03026	2.20501	1.46107	2.48283	1.47334	0.169998	0.198943	0.209115	0.200414	0.224085	6.06047	11.0836	6.98691	12.3885	6.57493	1.35724e-09	1.50626e-28	2.81004e-12	3.01585e-35	4.86768e-11	9.17932e-09	3.07618e-27	1.4535e-11	6.32419e-33	3.52338e-10
MD15G1085000	CA	7296	4.5551	6.81107	7.04727	1.3847	3.60144	0.252444	0.480475	0.534245	0.175319	0.297931	18.044	14.1757	13.1911	7.89818	12.0882	8.79017e-73	1.29563e-45	9.87505e-40	2.83002e-15	1.21966e-33	2.7399e-70	7.4442e-44	2.4978e-38	1.24598e-13	5.73837e-32
MD15G1085000	MCPCA	7296	5.39301	7.64898	7.88518	2.22261	4.43935	0.249414	0.47889	0.53282	0.170928	0.295368	21.6227	15.9723	14.799	13.0032	15.0299	1.09833e-103	1.99324e-57	1.48771e-49	1.17301e-38	4.67812e-51	5.01055e-101	1.40279e-55	4.61804e-48	4.06252e-36	5.40777e-49
MD15G1085800	CA	135	6.34871	6.98162	6.64074	7.12221	6.46256	2.10719	2.36915	2.5212	2.36915	2.75604	3.01288	2.94689	2.63396	3.00624	2.34487	0.00258777	0.00320984	0.00843949	0.00264504	0.0190335	0.00681474	0.00711852	0.0161586	0.012246	0.0384712
MD15G1099500	CA	6555	3.44047	4.81419	5.63521	4.68727	4.6881	0.329955	0.388299	0.451721	0.38414	0.449093	10.4271	12.3982	12.475	12.202	10.439	1.86468e-25	2.67362e-35	1.02254e-35	3.03334e-34	1.64448e-25	4.91519e-24	8.09096e-34	2.09151e-34	6.09802e-32	4.29841e-24
MD15G1099500	MCPCA	6555	3.58347	4.95718	5.7782	4.83026	4.8311	0.329745	0.38812	0.451568	0.38396	0.448939	10.8674	12.7723	12.7959	12.5801	10.7611	1.64845e-27	2.34175e-37	1.72946e-37	2.71594e-36	5.25141e-27	3.38528e-26	6.30353e-36	3.27764e-36	8.2591e-34	1.40333e-25
MD15G1109900	MCPCA	9533	2.63581	3.84877	1.43328	1.19429	4.30464	0.24685	0.316839	0.289392	0.26447	0.396294	10.6778	12.1474	4.95274	4.51579	10.8622	1.29348e-26	5.92155e-34	7.31756e-07	6.30811e-06	1.74455e-27	2.5148e-25	1.3305e-32	2.2553e-06	7.6433e-05	4.8391e-26
MD15G1129900	MCPCA	2257	4.26964	4.79115	4.45028	4.64321	4.99345	1.58145	1.78328	1.90017	1.78328	2.08044	2.69983	2.68671	2.34204	2.60374	2.4002	0.00693752	0.007216	0.0191784	0.00922114	0.0163863	0.0156042	0.0146331	0.0334268	0.0381008	0.0344204
MD15G1142000	CA	4173	1.27525	1.88651	1.74005	1.34907	1.40921	0.0858974	0.100647	0.109469	0.0971048	0.113383	14.8462	18.7439	15.8955	13.8929	12.4287	7.36325e-50	2.17235e-78	6.81131e-57	6.98966e-44	1.82489e-35	7.71471e-48	4.75172e-76	3.57307e-55	2.23715e-41	9.50012e-34
MD15G1146100	CA	1243	5.81981	5.74235	5.40147	5.88294	5.94465	1.38787	1.56869	1.67333	1.56869	1.83452	4.19335	3.66061	3.22798	3.75024	3.24043	2.7487e-05	0.000251612	0.00124669	0.000176667	0.00119349	0.000103428	0.000669819	0.00272612	0.00119009	0.00314397
MD15G1146100	MCPCA	1243	5.54467	5.46721	5.12634	5.60781	5.66951	1.38804	1.56884	1.67348	1.56884	1.83466	3.9946	3.48488	3.06329	3.57449	3.09023	6.48024e-05	0.000492359	0.0021892	0.000350905	0.00200001	0.000208844	0.00121307	0.00447097	0.00250721	0.00517829
MD15G1151300	CA	695	3.66883	5.12484	5.50531	3.99032	4.60888	0.338505	0.510438	0.564077	0.436071	0.635661	10.8383	10.0401	9.75985	9.15062	7.25053	2.26572e-27	1.0159e-23	1.67396e-22	5.6608e-20	4.15151e-13	6.78246e-26	1.5551e-22	1.69567e-21	4.09819e-18	3.76444e-12
MD15G1151300	MCPCA	695	4.05761	5.51362	5.89409	4.3791	4.99766	0.33426	0.507632	0.561539	0.432784	0.633411	12.1391	10.8614	10.4963	10.1185	7.89008	6.55362e-34	1.75943e-27	8.98255e-26	4.5758e-24	3.01991e-15	1.91562e-32	2.81631e-26	9.71537e-25	6.63384e-22	3.21323e-14
MD15G1155900	CA	364	2.73683	5.18094	3.44274	3.25605	3.57194	0.56255	0.754221	0.727395	0.649959	0.776413	4.86504	6.86927	4.73297	5.00962	4.60057	1.14436e-06	6.45328e-12	2.21254e-06	5.45379e-07	4.21344e-06	5.27657e-06	4.05133e-11	6.86467e-06	6.78933e-06	1.66561e-05
MD15G1155900	MCPCA	364	2.80059	5.24471	3.50651	3.31981	3.6357	0.5616	0.753512	0.72666	0.649137	0.775724	4.98681	6.96035	4.82551	5.11419	4.68685	6.13844e-07	3.39432e-12	1.39646e-06	3.15083e-07	2.77446e-06	2.57671e-06	1.97889e-11	4.18972e-06	5.35211e-06	1.13352e-05
MD15G1163200	CA	1824	1.61912	3.91885	2.22671	1.10266	1.34915	0.397478	0.531685	0.504717	0.441334	0.515864	4.07348	7.37062	4.41179	2.49846	2.61533	4.63157e-05	1.69839e-13	1.02519e-05	0.0124733	0.00891423	0.000168234	1.21944e-12	2.95137e-05	0.045057	0.0194867
MD15G1163200	MCPCA	1824	2.29098	4.59071	2.89857	1.77452	2.02101	0.394036	0.529116	0.502011	0.438236	0.513216	5.81414	8.67618	5.77391	4.04922	3.93794	6.09459e-09	4.09302e-18	7.74506e-09	5.1388e-05	8.21854e-05	3.18076e-08	3.68964e-17	2.86343e-08	0.000476007	0.000270845
MD15G1176400	CA	1244	7.18322	7.10576	6.76489	6.81355	7.30807	0.517957	0.620701	0.677875	0.620701	0.763711	13.8684	11.448	9.97956	10.9772	9.56916	9.85086e-44	2.40748e-30	1.87304e-23	4.92073e-28	1.07783e-21	7.39882e-42	5.45754e-29	2.00969e-22	7.25436e-26	2.10467e-20
MD15G1176400	MCPCA	1244	6.93478	6.85733	6.51646	6.56512	7.05963	0.518066	0.620792	0.677958	0.620792	0.763784	13.3859	11.0461	9.61189	10.5754	9.24297	7.30973e-41	2.28947e-28	7.12294e-22	3.87585e-26	2.39758e-20	2.97359e-39	3.8505e-27	6.28349e-21	6.4432e-24	3.9088e-19
MD15G1184100	MCPCA	7151	1.79545	4.65879	5.92634	1.9097	2.91947	0.413413	0.502394	0.626753	0.46413	0.546959	4.34298	9.27319	9.45562	4.11457	5.33763	1.40562e-05	1.80665e-20	3.2111e-21	3.87897e-05	9.41668e-08	4.93736e-05	1.90406e-19	2.71745e-20	0.000375781	4.59362e-07
MD15G1205100	CA	597	7.29988	4.38345	4.99738	14.1507	5.23616	0.325655	0.360042	0.383765	0.580556	0.418083	22.416	12.1748	13.022	24.3743	12.5242	2.74867e-111	4.23251e-34	9.17477e-39	3.20041e-131	5.50192e-36	3.11549e-108	1.19122e-32	2.22169e-37	7.78499e-128	2.9632e-34
MD15G1205100	MCPCA	597	4.30531	1.38888	2.00281	11.1561	2.24159	0.325935	0.360295	0.384002	0.580713	0.4183	13.2091	3.85483	5.21561	19.211	5.3588	7.77383e-40	0.000115808	1.83211e-07	2.99206e-82	8.37747e-08	3.03203e-38	0.00031261	5.99524e-07	4.97401e-79	4.10707e-07
MD15G1207800	CA	2361	2.45286	2.9222	1.01371	1.61491	1.76948	0.279875	0.355341	0.312479	0.294635	0.352007	8.76414	8.22366	3.24409	5.48106	5.02683	1.8821e-18	1.97385e-16	0.00117825	4.22777e-08	4.98649e-07	2.94984e-17	1.78398e-15	0.00258709	6.52955e-07	2.24123e-06
MD15G1228600	CA	10	2.54392	1.86863	1.56669	2.27105	1.38672	0.295665	0.3174	0.343439	0.329939	0.344429	8.60404	5.8873	4.56177	6.88323	4.02613	7.69598e-18	3.92558e-09	5.07231e-06	5.85099e-12	5.67017e-05	1.14027e-16	1.86917e-08	1.51541e-05	1.65687e-10	0.000189406
MD15G1277200	CA	563	4.62308	6.33818	5.99731	2.00089	4.34715	0.648948	0.781484	0.844687	0.654635	0.862667	7.12395	8.11045	7.10003	3.0565	5.03919	1.04874e-12	5.04343e-16	1.24729e-12	0.00223941	4.67503e-07	9.93595e-12	4.405e-15	6.62742e-12	0.0106145	2.10579e-06
MD15G1277200	MCPCA	563	4.80624	6.52134	6.18047	2.18405	4.53031	0.647806	0.780535	0.84381	0.653503	0.861808	7.41926	8.35496	7.32448	3.34207	5.25675	1.17778e-13	6.54543e-17	2.39833e-13	0.000831565	1.46627e-07	9.40862e-13	5.40104e-16	1.24104e-12	0.00521003	6.97558e-07
MD15G1277400	CA	563	4.66749	5.56809	3.98737	2.46257	6.78028	0.401168	0.548899	0.496226	0.350574	0.685603	11.6347	10.1441	8.03539	7.02439	9.88951	2.74393e-31	3.51993e-24	9.3284e-16	2.14999e-12	4.62296e-23	1.05266e-29	5.61209e-23	6.24509e-15	6.51288e-11	1.00242e-21
MD15G1277400	MCPCA	563	4.63605	5.53665	3.95593	2.43113	6.74884	0.400438	0.548366	0.495636	0.349739	0.685177	11.5774	10.0966	7.98151	6.95128	9.84978	5.36234e-31	5.71721e-24	1.44548e-15	3.61999e-12	6.86939e-23	1.3185e-29	7.5443e-23	8.64616e-15	1.58365e-10	1.3657e-21
MD15G1277700	CA	563	3.18894	6.12384	7.82743	1.69889	5.27512	0.374352	0.521305	0.667962	0.41192	0.553984	8.51855	11.7471	11.7184	4.12432	9.52215	1.61557e-17	7.30595e-32	1.02623e-31	3.71827e-05	1.69637e-21	2.33002e-16	1.80199e-30	1.73164e-30	0.000301189	3.25139e-20
MD15G1277700	MCPCA	563	3.30782	6.24272	7.9463	1.81777	5.394	0.373981	0.521039	0.667754	0.411582	0.553733	8.84488	11.9813	11.9	4.41653	9.74114	9.16261e-19	4.45332e-33	1.18278e-32	1.00296e-05	2.01277e-22	1.07969e-17	9.61088e-32	1.77639e-31	0.000114096	3.85458e-21
MD15G1278100	MCPCA	563	2.20461	3.67479	3.47251	1.14127	3.29012	0.217156	0.292538	0.323172	0.234036	0.324964	10.1522	12.5618	10.7451	4.87644	10.1246	3.24072e-24	3.42545e-36	6.25185e-27	1.08015e-06	4.29872e-24	5.45393e-23	8.63018e-35	7.13655e-26	1.59094e-05	9.37025e-23
MD15G1290300	MCPCA	5	4.92162	4.91716	4.64842	2.76313	3.0637	0.986698	1.12589	1.20579	1.07084	1.25931	4.98797	4.36737	3.85507	2.58034	2.43284	6.10175e-07	1.25754e-05	0.000115695	0.00987045	0.014981	2.56215e-06	3.83094e-05	0.00028069	0.0402694	0.0318244
MD15G1310700	CA	422	1.42964	6.64595	6.59362	1.74372	3.96263	0.532123	0.743454	0.805202	0.599163	0.751942	2.68666	8.93929	8.18878	2.91026	5.26986	0.00721694	3.91666e-19	2.63895e-16	0.00361123	1.36531e-07	0.0172311	4.36984e-18	1.82802e-15	0.0160269	6.63392e-07
MD15G1316800	CA	17224	2.55088	2.04927	2.09205	1.76009	1.35292	0.293654	0.323615	0.37287	0.303312	0.339413	8.68669	6.33245	5.61066	5.80289	3.98604	3.73146e-18	2.41303e-10	2.0156e-08	6.51816e-09	6.7184e-05	5.67364e-17	1.2954e-09	7.63984e-08	1.17361e-07	0.000221835
MD15G1316800	MCPCA	17224	3.27655	2.77493	2.81771	2.48575	2.07858	0.285252	0.31601	0.36629	0.295185	0.33217	11.4865	8.78117	7.69257	8.421	6.25757	1.5423e-30	1.61788e-18	1.44205e-14	3.733e-17	3.91026e-10	3.72763e-29	1.49808e-17	8.07896e-14	3.09256e-15	2.51689e-09
MD15G1323400	CA	929	1.58272	3.41701	3.43368	1.01184	3.3627	0.274965	0.457842	0.52436	0.295198	0.534565	5.75606	7.46329	6.54832	3.42766	6.29053	8.61002e-09	8.4388e-14	5.81867e-11	0.000608806	3.16383e-10	5.28296e-08	6.20006e-13	2.74514e-10	0.00346252	2.09322e-09
MD15G1362100	CA	716	1.56529	2.04584	3.33423	1.68834	2.50545	0.195859	0.222936	0.258319	0.220503	0.262426	7.99193	9.17679	12.9074	7.65677	9.54726	1.32846e-15	4.44154e-20	4.08801e-38	1.90666e-14	1.33171e-21	1.644e-14	5.29671e-19	9.54629e-37	7.65337e-13	2.58625e-20
MD15G1386800	MCPCA	3382	3.60778	4.18894	3.13997	1.27797	1.01183	0.348054	0.459878	0.440448	0.329212	0.378467	10.3656	9.10882	7.12904	3.8819	2.67349	3.55513e-25	8.32863e-20	1.01075e-12	0.000103644	0.00750675	6.32913e-24	8.42326e-19	4.99354e-12	0.000873426	0.0171795
MD15G1391900	CA	3597	3.55089	5.15626	6.50615	2.80443	10.1665	0.352171	0.413151	0.501285	0.392546	0.740595	10.0829	12.4803	12.9789	7.14421	13.7274	6.57747e-24	9.55856e-36	1.61085e-38	9.05144e-13	6.95424e-43	1.55171e-22	2.96827e-34	3.84962e-37	2.90854e-11	6.12759e-41
MD15G1391900	MCPCA	3597	3.79347	5.39884	6.74873	3.04701	10.4091	0.351977	0.412986	0.501149	0.392372	0.740504	10.7776	13.0727	13.4665	7.7656	14.0567	4.39224e-27	4.71699e-39	2.46261e-41	8.12614e-15	7.00487e-45	8.71184e-26	1.37406e-37	5.57734e-40	5.10412e-13	5.96512e-43
MD15G1406000	CA	1441	2.15052	1.84097	2.4251	1.03322	1.83827	0.211331	0.236584	0.252838	0.236009	0.274028	10.1761	7.78147	9.59153	4.37788	6.70833	2.53584e-24	7.1689e-15	8.67869e-22	1.19842e-05	1.96862e-11	6.15713e-23	5.70948e-14	8.47208e-21	0.000109757	1.48936e-10
MD15G1406000	MCPCA	1441	2.60106	2.29152	2.87565	1.48377	2.28882	0.211206	0.236472	0.252734	0.235897	0.273931	12.3153	9.69042	11.3782	6.28988	8.35544	7.49297e-35	3.31157e-22	5.37027e-30	3.17708e-10	6.51915e-17	2.30352e-33	3.92943e-21	7.05732e-29	1.01569e-08	8.03787e-16
MD15G1407300	CA	47	1.58733	2.21457	1.27915	1.18182	1.06603	0.15754	0.200381	0.197678	0.172583	0.199601	10.0758	11.0518	6.47087	6.84781	5.34079	7.06959e-24	2.14869e-28	9.74405e-11	7.49913e-12	9.25437e-08	1.65373e-22	4.32443e-27	4.49984e-10	2.09915e-10	4.59421e-07
MD15G1407300	MCPCA	47	2.10463	2.73187	1.79645	1.69912	1.58333	0.15312	0.196926	0.194175	0.168559	0.196132	13.745	13.8726	9.25173	10.0803	8.07277	5.45846e-43	9.28396e-44	2.20895e-20	6.75455e-24	6.8719e-16	2.42517e-41	3.4879e-42	1.78244e-19	9.62465e-22	7.7852e-15
MD15G1417000	CA	11084	2.34305	3.79335	10.0845	2.12789	9.69227	0.296635	0.335763	0.619181	0.332072	0.667209	7.89875	11.2977	16.2868	6.40791	14.5266	2.81723e-15	1.34726e-29	1.22526e-59	1.47525e-10	8.22046e-48	3.3823e-14	2.94695e-28	7.17928e-58	3.41117e-09	9.44634e-46
MD15G1417000	MCPCA	11084	2.7725	4.2228	10.5139	2.55735	10.1217	0.2965	0.335644	0.619116	0.331952	0.667149	9.35077	12.5812	16.9821	7.70398	15.1716	8.7013e-21	2.67915e-36	1.11357e-64	1.31894e-14	5.45112e-52	1.17615e-19	6.77666e-35	6.43628e-63	8.0217e-13	6.72752e-50
MD15G1436500	MCPCA	3106	5.19232	5.11486	4.77399	3.5322	5.31716	1.14164	1.29602	1.3851	1.27988	1.52203	4.54814	3.94658	3.44667	2.7598	3.49348	5.41231e-06	7.92748e-05	0.00056755	0.00578373	0.000476777	2.01053e-05	0.000218401	0.00125992	0.0261037	0.00138522
MD15G1443000	CA	NA	2.85152	3.8315	5.26102	4.56864	4.10702	0.946736	1.107	1.20558	1.124	1.30697	3.01195	3.46115	4.36389	4.06463	3.14239	0.00259574	0.000537871	1.27769e-05	4.81081e-05	0.00167575	0.00683283	0.00136305	3.64375e-05	0.000379329	0.00429275
MD15G1443100	CA	19	2.27844	4.54956	5.50295	5.69588	5.56522	0.978666	1.1695	1.25328	1.17086	1.37975	2.32811	3.89017	4.39083	4.86467	4.03351	0.0199064	0.000100175	1.12921e-05	1.14645e-06	5.49507e-05	0.0426009	0.000284052	3.2348e-05	1.33369e-05	0.000183902
MD16G1008100	CA	2186	1.45796	1.83194	2.39243	1.02422	1.26056	0.179851	0.206702	0.234908	0.199919	0.23381	8.10647	8.86268	10.1845	5.12317	5.39139	5.21094e-16	7.81125e-19	2.32451e-24	3.00447e-07	6.99129e-08	6.68416e-15	8.55054e-18	2.62646e-23	3.93347e-06	3.51694e-07
MD16G1015600	CA	8914	3.95571	5.67852	5.66225	3.31015	3.70158	0.387039	0.571775	0.627278	0.416324	0.521285	10.2204	9.93139	9.0267	7.95089	7.10086	1.60629e-24	3.03998e-23	1.7693e-19	1.85171e-15	1.23979e-12	3.95796e-23	4.51758e-22	1.49029e-18	8.37227e-14	1.07047e-11
MD16G1015600	MCPCA	8914	2.67376	4.39658	4.38031	2.02821	2.41963	0.394707	0.576993	0.632038	0.423462	0.527004	6.77404	7.61981	6.93045	4.78958	4.5913	1.25232e-11	2.54057e-14	4.19513e-12	1.6713e-06	4.40484e-06	8.53377e-11	1.73679e-13	1.98689e-11	2.34001e-05	1.75329e-05
MD16G1024600	CA	420	1.77074	1.47319	1.29046	1.34779	1.41805	0.190306	0.215711	0.239047	0.204257	0.247188	9.30473	6.82944	5.39837	6.59854	5.73673	1.34329e-20	8.52447e-12	6.72506e-08	4.1524e-11	9.65203e-09	2.47753e-19	5.28115e-11	2.43075e-07	1.0381e-09	5.38561e-08
MD16G1024600	MCPCA	420	1.53557	1.23802	1.05529	1.11262	1.18288	0.191117	0.216428	0.239694	0.205013	0.247813	8.03471	5.72024	4.40267	5.42709	4.77327	9.3798e-16	1.06375e-08	1.06924e-05	5.72805e-08	1.81256e-06	8.88819e-15	4.54443e-08	2.91868e-05	1.16126e-06	7.57368e-06
MD16G1044400	CA	2254	5.26041	5.62307	5.2822	5.47513	4.86358	1.42926	1.61462	1.72188	1.61462	1.88716	3.68052	3.4826	3.06768	3.39097	2.5772	0.000232755	0.000496577	0.00215725	0.000696465	0.00996045	0.00075113	0.00126508	0.00456634	0.00388567	0.0215415
MD16G1047700	CA	310	3.5279	7.2728	8.03658	1.95009	5.01574	0.247002	0.325082	0.407128	0.274634	0.330975	14.2829	22.3722	19.7397	7.1007	15.1544	2.79739e-46	7.3463e-111	9.84371e-87	1.2413e-12	7.08267e-52	2.45619e-44	5.72461e-108	1.50585e-84	3.90617e-11	9.9221e-50
MD16G1047700	MCPCA	310	2.679	6.42389	7.18767	1.10118	4.16683	0.247206	0.325237	0.407252	0.274817	0.331127	10.8371	19.7514	17.6492	4.00697	12.5838	2.29636e-27	7.80342e-87	1.03236e-69	6.15024e-05	2.5934e-36	4.66707e-26	1.62076e-84	6.94045e-68	0.000556467	1.30421e-34
MD16G1048600	MCPCA	3218	2.63974	3.27951	1.5131	1.38935	2.79647	0.43731	0.517826	0.516068	0.475951	0.584126	6.03632	6.33323	2.93198	2.91911	4.78745	1.5767e-09	2.40077e-10	0.00336806	0.0035103	1.68915e-06	8.7054e-09	1.1972e-09	0.00667784	0.0173436	7.07884e-06
MD16G1073600	CA	3308	3.90364	2.95462	3.01987	2.55721	1.66715	0.311948	0.3399	0.37244	0.3331	0.378162	12.5138	8.69263	8.10833	7.67701	4.40857	6.27693e-36	3.54148e-18	5.132e-16	1.62845e-14	1.04057e-05	3.17488e-34	3.69036e-17	3.49619e-15	6.61301e-13	3.89547e-05
MD16G1081000	MCPCA	7904	4.63144	5.40614	4.48342	1.57757	1.96291	0.397675	0.467776	0.487092	0.430104	0.499566	11.6463	11.5571	9.20445	3.66788	3.92923	2.39721e-31	6.79579e-31	3.4343e-20	0.00024457	8.52169e-05	6.09369e-30	1.30437e-29	2.73919e-19	0.0018397	0.000280293
MD16G1081100	MCPCA	30	2.495	6.92217	6.68635	3.66662	1.66729	0.39419	0.626761	0.682888	0.460203	0.507764	6.32943	11.0443	9.7913	7.9674	3.28359	2.46069e-10	2.33461e-28	1.22712e-22	1.62047e-15	0.00102493	1.47521e-09	3.92384e-27	1.13133e-21	1.12557e-13	0.00280132
MD16G1105400	CA	300	2.25142	3.0111	2.62811	3.66629	2.70258	0.444064	0.554268	0.593638	0.591836	0.623766	5.07003	5.43257	4.42712	6.19478	4.33268	3.97754e-07	5.55491e-08	9.54982e-06	5.8366e-10	1.47307e-05	1.96365e-06	2.34695e-07	2.76108e-05	1.23888e-08	5.39945e-05
MD16G1107500	CA	10040	2.60139	2.28957	2.35925	1.62747	2.87769	0.143025	0.161149	0.179634	0.153436	0.198201	18.1883	14.2078	13.1336	10.6068	14.5191	6.38928e-74	8.19852e-46	2.11398e-39	2.76964e-26	9.17691e-48	2.0426e-71	4.74335e-44	5.3051e-38	3.50893e-24	1.04491e-45
MD16G1107500	MCPCA	10040	2.35554	2.04372	2.1134	1.38162	2.63184	0.143139	0.16125	0.179725	0.153542	0.198283	16.4563	12.6742	11.7591	8.99834	13.2732	7.55691e-61	8.2141e-37	6.34356e-32	2.2916e-19	3.31307e-40	7.02023e-59	2.13692e-35	9.22362e-31	2.29492e-17	2.12128e-38
MD16G1107600	CA	9576	1.20781	2.23087	3.29412	1.96673	1.14658	0.220371	0.278348	0.379964	0.265825	0.289459	5.48081	8.01468	8.66956	7.39859	3.96111	4.23377e-08	1.10428e-15	4.33775e-18	1.37633e-13	7.46008e-05	2.38745e-07	9.4013e-15	3.35807e-17	4.88138e-12	0.000244898
MD16G1107800	MCPCA	512	1.21414	2.60688	3.70372	1.04752	1.44775	0.229456	0.275223	0.3414	0.256961	0.301955	5.29138	9.47191	10.8486	4.07659	4.79459	1.21396e-07	2.74762e-21	2.02478e-27	4.57018e-05	1.63005e-06	5.53311e-07	3.04791e-20	2.36304e-26	0.000431021	6.84354e-06
MD16G1109700	MCPCA	3828	1.92143	2.17363	2.20919	1.05458	1.762	0.124925	0.142595	0.155257	0.138003	0.163007	15.3806	15.2434	14.2292	7.64176	10.8093	2.20827e-53	1.82225e-52	6.03452e-46	2.14271e-14	3.10945e-27	1.53301e-51	1.02993e-50	1.66844e-44	1.25719e-12	8.42386e-26
MD16G1119400	MCPCA	1578	3.10394	6.38467	4.15276	1.04972	5.74167	0.252777	0.499897	0.368747	0.264491	0.511113	12.2794	12.772	11.2618	3.96883	11.2336	1.16897e-34	2.35172e-37	2.02554e-29	7.2227e-05	2.78732e-29	3.56795e-33	6.3175e-36	2.58733e-28	0.000638218	8.71575e-28
MD16G1119500	MCPCA	4422	7.73651	7.65906	7.31818	3.04372	4.67824	1.04187	1.18719	1.27083	1.10581	1.30949	7.42563	6.4514	5.75859	2.75247	3.57257	1.12245e-13	1.1082e-10	8.48188e-09	0.00591475	0.000353498	8.98632e-13	5.68613e-10	3.12453e-08	0.0265988	0.00105107
MD16G1131100	MCPCA	8401	1.56118	1.64501	2.28935	1.09942	1.59086	0.106276	0.119987	0.132653	0.11849	0.138844	14.6898	13.7099	17.2582	9.27861	11.4579	7.49404e-49	8.8576e-43	9.714e-67	1.71705e-20	2.14682e-30	4.39106e-47	3.08711e-41	6.02339e-65	1.92866e-18	7.39147e-29
MD16G1152700	MCPCA	381	2.93286	2.26867	3.55826	1.63333	2.83769	0.470099	0.526033	0.622808	0.457581	0.695048	6.2388	4.31279	5.71326	3.56949	4.08273	4.40927e-10	1.61206e-05	1.10833e-08	0.000357679	4.45095e-05	2.57825e-09	4.85081e-05	4.04147e-08	0.00254685	0.00015269
MD16G1153700	CA	2277	2.35644	4.298	8.2739	1.34199	3.96621	0.480999	0.542599	0.682278	0.537941	0.627484	4.89906	7.92113	12.1269	2.49467	6.32081	9.62943e-07	2.35356e-15	7.60997e-34	0.0126074	2.60196e-10	4.49073e-06	1.94849e-14	1.4098e-32	0.0454163	1.74181e-09
MD16G1153700	MCPCA	2277	2.46541	4.40697	8.38286	1.45095	4.07517	0.480946	0.542553	0.682241	0.537894	0.627444	5.12616	8.12265	12.2872	2.69746	6.49488	2.95708e-07	4.56111e-16	1.06056e-34	0.00698698	8.31001e-11	1.28805e-06	3.53957e-15	1.7605e-33	0.0304487	5.76343e-10
MD16G1160100	CA	127	3.44811	6.96197	5.47112	6.26613	5.54947	0.412204	0.508007	0.514721	0.486984	0.554501	8.36504	13.7045	10.6293	12.8672	10.008	6.00929e-17	9.5479e-43	2.17743e-26	6.88455e-38	1.40518e-23	8.23792e-16	4.65923e-41	2.7538e-25	1.76281e-35	3.15671e-22
MD16G1160100	MCPCA	127	1.67754	5.1914	3.70056	4.49556	3.77891	0.41303	0.508677	0.515382	0.487683	0.555115	4.06156	10.2057	7.18022	9.21821	6.80743	4.87458e-05	1.86983e-24	6.9597e-13	3.02093e-20	9.93597e-12	0.00015988	2.54224e-23	3.47944e-12	3.30394e-18	7.57036e-11
MD16G1161100	CA	127	1.45154	4.11777	2.06299	3.22807	2.0164	0.581958	0.657485	0.69352	0.653993	0.755325	2.49423	6.26291	2.97466	4.93595	2.66958	0.012623	3.77859e-10	0.00293311	7.97626e-07	0.00759464	0.0284759	1.99583e-09	0.00607968	9.64327e-06	0.0168728
MD16G1162900	CA	7	1.88116	2.77852	2.63243	1.77005	1.64099	0.183942	0.210395	0.225982	0.206179	0.238763	10.2269	13.2062	11.6489	8.58499	6.87288	1.50271e-24	8.07799e-40	2.32574e-31	9.08435e-18	6.29193e-12	3.71741e-23	3.29677e-38	3.85566e-30	5.19945e-16	5.04487e-11
MD16G1162900	MCPCA	7	1.44305	2.34041	2.19433	1.33194	1.20289	0.184143	0.21057	0.226145	0.206358	0.238917	7.8366	11.1147	9.70318	6.45453	5.03473	4.62898e-15	1.06448e-28	2.92251e-22	1.08557e-10	4.78513e-07	4.16648e-14	1.83003e-27	2.63728e-21	3.71838e-09	2.13679e-06
MD16G1169900	MCPCA	NA	2.29914	4.81936	7.28403	1.37032	1.67472	0.463997	0.583044	0.742898	0.515529	0.599817	4.95507	8.26585	9.80489	2.65808	2.79205	7.23043e-07	1.38706e-16	1.07261e-22	0.00785874	0.00523753	3.00547e-06	1.11678e-15	9.92107e-22	0.0334469	0.0124271
MD16G1170100	CA	1970	3.30486	4.98744	5.51218	2.82832	4.19627	0.321118	0.515929	0.569687	0.346911	0.578264	10.2917	9.66692	9.6758	8.15288	7.25668	7.67861e-25	4.1675e-22	3.82083e-22	3.55348e-16	3.96707e-13	1.93799e-23	5.7383e-21	3.79956e-21	1.71845e-14	3.60243e-12
MD16G1170100	MCPCA	1970	3.79501	5.47759	6.00233	3.31847	4.68642	0.316028	0.512776	0.566833	0.342204	0.575453	12.0085	10.6822	10.5892	9.69734	8.14389	3.20735e-33	1.23278e-26	3.34329e-26	3.09449e-22	3.82763e-16	9.13468e-32	1.87018e-25	3.70226e-25	3.99815e-20	4.43266e-15
MD16G1170900	CA	670	1.54451	2.77275	2.27949	1.49246	2.1058	0.347673	0.40855	0.434372	0.390282	0.461194	4.44243	6.78681	5.24778	3.82405	4.56598	8.89497e-06	1.14638e-11	1.5394e-07	0.000131275	4.97175e-06	3.62308e-05	7.02382e-11	5.37474e-07	0.000916552	1.9493e-05
MD16G1170900	MCPCA	670	1.50042	2.72866	2.2354	1.44837	2.06171	0.347207	0.408152	0.433998	0.389866	0.460842	4.32141	6.68539	5.15071	3.71504	4.47379	1.55032e-05	2.30305e-11	2.59503e-07	0.000203171	7.68459e-06	5.41808e-05	1.25183e-10	8.36639e-07	0.00156802	2.95304e-05
MD16G1174500	CA	NA	4.11463	6.5707	10.7726	2.92649	2.07958	0.274336	0.339607	0.602324	0.304649	0.351514	14.9985	19.3479	17.885	9.60613	5.91608	7.50859e-51	2.12205e-83	1.54312e-71	7.53274e-22	3.29696e-09	8.66825e-49	5.75169e-81	1.37839e-69	6.34028e-20	1.94495e-08
MD16G1174500	MCPCA	NA	4.72733	7.1834	11.3853	3.53919	2.69229	0.274154	0.339461	0.602241	0.304485	0.351372	17.2433	21.1612	18.9048	11.6235	7.66221	1.25613e-66	2.17568e-99	1.04061e-79	3.12899e-31	1.82764e-14	1.45865e-64	7.31343e-97	9.26284e-78	7.50236e-29	1.81182e-13
MD16G1174700	CA	146	4.78209	6.5693	8.67816	2.92931	3.80586	0.291276	0.326803	0.35277	0.32588	0.377534	16.4177	20.1017	24.6001	8.98892	10.0808	1.42794e-60	7.13341e-90	1.26028e-133	2.49668e-19	6.71496e-24	2.65724e-58	2.50533e-87	8.47275e-131	1.67767e-17	1.54327e-22
MD16G1174700	MCPCA	146	5.26228	7.04948	9.15835	3.4095	4.28604	0.291272	0.3268	0.352766	0.325877	0.377531	18.0666	21.5713	25.9615	10.4625	11.3528	5.84566e-73	3.34432e-103	1.3475e-148	1.28357e-25	7.17918e-30	8.48518e-71	1.44809e-100	1.14749e-145	2.05174e-23	2.36349e-28
MD16G1178800	CA	338	2.38503	5.91542	4.90984	4.00873	6.31008	0.42095	0.634224	0.68477	0.543438	0.777915	5.66583	9.32703	7.17006	7.37661	8.11153	1.46317e-08	1.08878e-20	7.49636e-13	1.62371e-13	4.99858e-16	8.74747e-08	1.35478e-19	4.05655e-12	5.69117e-12	5.92699e-15
MD16G1178800	MCPCA	338	3.44777	6.97816	5.97258	5.07146	7.37282	0.416615	0.631355	0.682114	0.540087	0.775578	8.27567	11.0527	8.75599	9.39009	9.50623	1.27737e-16	2.12773e-28	2.02321e-18	5.9947e-21	1.97706e-21	1.28073e-15	3.5832e-27	1.45556e-17	7.01802e-19	3.5519e-20
MD16G1196500	CA	902	2.62237	3.87455	2.90206	1.19764	2.24261	0.378593	0.480917	0.486427	0.407761	0.492197	6.92662	8.05659	5.96608	2.93711	4.55632	4.31007e-12	7.8451e-16	2.43024e-09	0.00331282	5.20567e-06	3.83432e-11	6.75969e-15	9.98959e-09	0.0148515	2.03494e-05
MD16G1196500	MCPCA	902	2.57289	3.82507	2.85258	1.14816	2.19313	0.377971	0.480427	0.485943	0.407184	0.491719	6.80711	7.96181	5.8702	2.81976	4.46013	9.95755e-12	1.69539e-15	4.35274e-09	0.00480592	8.19102e-06	6.842e-11	1.26422e-14	1.64496e-08	0.0224841	3.13915e-05
MD16G1218000	CA	9	4.52553	4.62295	4.28207	3.75245	4.34435	1.0647	1.21038	1.29436	1.21009	1.42335	4.25052	3.81941	3.30825	3.10097	3.0522	2.13278e-05	0.000133773	0.000938793	0.00192889	0.00227172	8.17821e-05	0.000371881	0.00208914	0.00932437	0.00566817
MD16G1226600	CA	9014	6.01553	5.22983	6.03716	6.51863	4.93907	1.23231	1.39688	1.49193	1.39692	1.62456	4.88149	3.74394	4.04654	4.66643	3.04025	1.05286e-06	0.000181159	5.19803e-05	3.06484e-06	0.00236381	4.8845e-06	0.000493758	0.000137397	3.22318e-05	0.00587852
MD16G1230500	CA	949	1.58189	2.81485	2.47397	1.66762	2.53625	0.500454	0.592913	0.64272	0.586398	0.718095	3.16091	4.74748	3.84922	2.84384	3.53191	0.00157275	2.05964e-06	0.000118495	0.00445733	0.000412563	0.0043268	7.35909e-06	0.000299514	0.0190596	0.00118331
MD16G1230500	MCPCA	949	1.78992	3.02287	2.68199	1.87565	2.74427	0.483974	0.579071	0.629973	0.572398	0.706709	3.69837	5.22021	4.25732	3.27682	3.88318	0.000216987	1.78721e-07	2.06894e-05	0.00104982	0.000103101	0.000645477	6.71044e-07	5.47609e-05	0.00634625	0.000334891
MD16G1235500	MCPCA	1184	4.04477	4.56033	4.01976	2.54496	1.92935	0.447504	0.555884	0.60407	0.41243	0.452167	9.03849	8.20373	6.65447	6.17065	4.26689	1.58846e-19	2.33038e-16	2.84329e-11	6.80094e-10	1.98218e-05	1.95663e-18	1.83918e-15	1.26833e-10	2.00222e-08	7.19403e-05
MD16G1273500	MCPCA	5355	2.28197	3.38922	3.19262	2.66935	3.73579	0.669936	0.779485	0.840201	0.779081	0.932652	3.40626	4.34803	3.79982	3.42629	4.00556	0.000658606	1.37366e-05	0.000144799	0.000611897	6.18708e-05	0.00180977	4.16532e-05	0.000347014	0.00402699	0.000207893
MD17G1015900	CA	3614	3.76786	3.59348	4.64227	6.97206	4.70904	0.512678	0.577371	0.656335	0.71383	0.70059	7.34936	6.22387	7.07302	9.76711	6.72154	1.9916e-13	4.85053e-10	1.51593e-12	1.55829e-22	1.79809e-11	2.01553e-12	2.53357e-09	8.00152e-12	1.42502e-20	1.36657e-10
MD17G1015900	MCPCA	3614	2.87316	2.69878	3.74757	6.07736	3.81434	0.513772	0.578343	0.65719	0.714616	0.701391	5.59227	4.6664	5.70242	8.50437	5.43826	2.24115e-08	3.0652e-06	1.1812e-08	1.82592e-17	5.38042e-08	1.10744e-07	1.00432e-05	4.29368e-08	1.57547e-15	2.69993e-07
MD17G1040200	MCPCA	2248	2.7981	2.36147	4.89447	1.03933	2.03417	0.217566	0.243205	0.385794	0.228889	0.277075	12.861	9.70978	12.6867	4.54075	7.34159	7.4649e-38	2.73941e-22	7.00429e-37	5.60536e-06	2.11064e-13	2.64869e-36	3.26721e-21	1.28456e-35	6.88198e-05	1.92024e-12
MD17G1046500	CA	3286	1.46401	2.26896	2.55459	1.51742	2.90203	0.365123	0.417544	0.456263	0.410123	0.495197	4.00965	5.43406	5.59894	3.69991	5.86036	6.08092e-05	5.50861e-08	2.15662e-08	0.000215678	4.61867e-09	0.00021662	2.32976e-07	8.14535e-08	0.00141526	2.6784e-08
MD17G1046500	MCPCA	3286	1.54981	2.35475	2.64039	1.60321	2.98783	0.364491	0.416991	0.455758	0.40956	0.494731	4.25198	5.64701	5.7934	3.91447	6.03929	2.11885e-05	1.63264e-08	6.89749e-09	9.06029e-05	1.5479e-09	7.27752e-05	6.84091e-08	2.56008e-08	0.000775849	9.28702e-09
MD17G1048800	CA	813	1.75052	3.74965	4.35173	2.44792	4.30539	0.565356	0.668178	0.758978	0.640752	0.801551	3.09632	5.61175	5.73367	3.82038	5.37132	0.0019594	2.00289e-08	9.82779e-09	0.000133247	7.81621e-08	0.00529586	8.89632e-08	3.82496e-08	0.000927393	3.90826e-07
MD17G1051300	CA	190	1.93305	2.46769	2.48008	1.89958	3.15494	0.374974	0.49479	0.559537	0.432152	0.676808	5.15517	4.98735	4.43238	4.39563	4.6615	2.53404e-07	6.12144e-07	9.32006e-06	1.10453e-05	3.13918e-06	1.28616e-06	2.31912e-06	2.69985e-05	0.000102314	1.26399e-05
MD17G1064400	CA	1275	7.31062	7.23316	6.89229	7.37376	7.43546	1.3832	1.56401	1.66862	1.56401	1.82973	5.2853	4.62477	4.13054	4.71466	4.0637	1.25499e-07	3.75019e-06	3.61919e-05	2.42115e-06	4.83014e-05	6.64001e-07	1.2963e-05	9.7634e-05	2.62034e-05	0.000163204
MD17G1064400	MCPCA	1275	7.25824	7.18078	6.83991	7.32138	7.38308	1.38308	1.5639	1.66852	1.5639	1.82964	5.24788	4.59158	4.09938	4.68148	4.03526	1.53861e-07	4.39903e-06	4.14255e-05	2.84814e-06	5.45412e-05	6.93119e-07	1.41896e-05	0.000105957	3.75614e-05	0.000184845
MD17G1085200	CA	198	7.80502	6.44201	6.61048	8.48082	7.10746	0.420953	0.464328	0.545801	0.522224	0.650735	18.5413	13.8738	12.1115	16.2398	10.9222	9.58642e-77	9.12685e-44	9.17711e-34	2.63713e-59	9.02819e-28	3.5154e-74	4.7513e-42	1.69032e-32	1.68811e-56	2.77935e-26
MD17G1085200	MCPCA	198	7.73537	6.37236	6.54083	8.41117	7.03781	0.420787	0.464178	0.545673	0.52209	0.650628	18.3831	13.7283	11.9867	16.1106	10.8169	1.79456e-75	6.87538e-43	4.17089e-33	2.15049e-58	2.86147e-27	2.9201e-73	2.41936e-41	6.39194e-32	1.67577e-55	7.79338e-26
MD17G1085300	CA	198	7.70161	5.12391	6.32793	9.16285	9.22456	0.441218	0.362654	0.488458	0.549253	0.687055	17.4553	14.1289	12.9549	16.6824	13.4262	3.13566e-68	2.51926e-45	2.20362e-38	1.76076e-62	4.24447e-41	8.06091e-66	1.42773e-43	5.22226e-37	1.2979e-59	3.28696e-39
MD17G1085300	MCPCA	198	7.65609	5.07839	6.28242	9.11733	9.17904	0.441101	0.362512	0.488353	0.54916	0.68698	17.3568	14.0089	12.8645	16.6023	13.3614	1.75372e-67	1.37516e-44	7.12961e-38	6.70348e-62	1.01582e-40	2.10339e-65	5.38823e-43	1.37776e-36	5.76406e-59	6.70571e-39
MD17G1099800	CA	1887	1.84507	1.58075	1.36046	1.07332	2.13493	0.14788	0.165727	0.176969	0.164391	0.194155	12.4768	9.53826	7.68756	6.52909	10.996	9.99171e-36	1.45247e-21	1.49968e-14	6.61693e-11	3.99285e-28	4.99305e-34	1.91633e-20	9.26316e-14	1.61766e-09	1.26192e-26
MD17G1099800	MCPCA	1887	1.77787	1.51354	1.29325	1.00612	2.06773	0.147764	0.165623	0.176871	0.164286	0.194066	12.0318	9.13847	7.31182	6.12418	10.6548	2.41758e-33	6.33413e-20	2.63554e-13	9.11543e-10	1.65668e-26	6.94734e-32	6.46239e-19	1.36048e-12	2.61681e-08	4.25788e-25
MD17G1102000	MCPCA	1992	2.23277	5.03413	4.33258	2.46598	3.61271	0.802399	0.975855	1.0478	0.912256	1.14013	2.78261	5.15868	4.13491	2.70317	3.16867	0.00539228	2.48692e-07	3.55091e-05	0.00686825	0.00153138	0.0124083	9.18376e-07	9.1539e-05	0.0300784	0.00406043
MD17G1109300	CA	959	3.01039	4.94793	4.75132	3.93146	4.57315	0.434648	0.587709	0.642751	0.58071	0.725265	6.92604	8.41901	7.39216	6.77009	6.30549	4.32774e-12	3.79673e-17	1.44464e-13	1.287e-11	2.87281e-10	3.84866e-11	3.65118e-16	8.29352e-13	3.48623e-10	1.91558e-09
MD17G1109300	MCPCA	959	3.20082	5.13836	4.94175	4.12189	4.76358	0.430667	0.584771	0.640066	0.577736	0.722886	7.43225	8.78696	7.72069	7.13456	6.58967	1.06768e-13	1.53656e-18	1.15701e-14	9.71004e-13	4.40798e-11	8.58548e-13	1.42536e-17	6.52065e-14	4.6474e-11	3.14204e-10
MD17G1113400	CA	169	1.82948	1.10512	3.1172	1.44887	1.76628	0.296527	0.327743	0.41058	0.33006	0.389151	6.16968	3.37192	7.59219	4.38972	4.53879	6.84287e-10	0.000746449	3.14549e-14	1.13495e-05	5.65769e-06	4.79174e-09	0.0018473	1.89971e-13	0.000104733	2.19957e-05
MD17G1137500	CA	8990	1.68626	1.35132	1.68782	1.42552	3.29743	0.402056	0.450401	0.527023	0.447254	0.719321	4.19408	3.00025	3.20257	3.18728	4.58409	2.73976e-05	0.00269754	0.00136209	0.00143618	4.55961e-06	0.000103138	0.0060649	0.00296299	0.00723745	1.79448e-05
MD17G1137500	MCPCA	8990	1.73749	1.40255	1.73905	1.47675	3.34866	0.3979	0.446695	0.523859	0.443522	0.717006	4.36664	3.13983	3.3197	3.3296	4.67034	1.26174e-05	0.00169046	0.000901151	0.000869695	3.00702e-06	4.4614e-05	0.00382246	0.00194145	0.00542243	1.22248e-05
MD17G1141700	CA	5930	4.74201	4.9782	4.31424	2.13021	3.2783	0.687308	0.806109	0.846261	0.688912	0.838898	6.8994	6.17559	5.098	3.09215	3.90787	5.22232e-12	6.59158e-10	3.43265e-07	0.00198716	9.31135e-05	4.60969e-11	3.39533e-09	1.15936e-06	0.00957559	0.000300722
MD17G1141700	MCPCA	5930	5.04143	5.27761	4.61365	2.42963	3.57772	0.685754	0.804784	0.844999	0.68736	0.837625	7.35166	6.5578	5.45995	3.53472	4.27126	1.95763e-13	5.46069e-11	4.76278e-08	0.000408207	1.94368e-05	1.53409e-12	2.86574e-10	1.63965e-07	0.00285608	7.06636e-05
MD17G1150300	CA	958	2.10232	4.45211	4.60997	1.45142	1.26914	0.312606	0.36884	0.405405	0.349045	0.40406	6.72514	12.0706	11.3713	4.15826	3.14097	1.75428e-11	1.51053e-33	5.81352e-30	3.2068e-05	0.00168391	1.47239e-10	4.08531e-32	8.89862e-29	0.000264156	0.00430932
MD17G1150300	MCPCA	958	2.11005	4.45985	4.61771	1.45915	1.27687	0.31246	0.368716	0.405293	0.348914	0.403947	6.75302	12.0956	11.3935	4.18198	3.16099	1.44797e-11	1.11428e-33	4.50523e-30	2.88977e-05	0.00157233	9.79386e-11	2.48183e-32	5.94192e-29	0.000290445	0.00415993
MD17G1160500	CA	157	2.39853	3.58601	2.59212	1.75979	1.19757	0.361762	0.412347	0.434844	0.404051	0.46699	6.63013	8.69659	5.96103	4.35537	2.56444	3.35396e-11	3.42019e-18	2.50658e-09	1.32842e-05	0.0103341	2.72691e-10	3.56695e-17	1.02902e-08	0.00012035	0.0222878
MD17G1166900	MCPCA	8074	1.31717	1.6595	2.61509	1.31038	2.91782	0.453956	0.566319	0.619626	0.523067	0.695423	2.90153	2.93032	4.22043	2.50519	4.19574	0.00371347	0.00338608	2.4384e-05	0.0122386	2.71979e-05	0.00882904	0.00728027	6.40486e-05	0.0477818	9.65438e-05
MD17G1167100	CA	465	3.26727	5.68319	6.42346	2.23904	2.90908	0.57666	0.736787	0.839628	0.639113	0.749241	5.66585	7.71347	7.65037	3.50336	3.88271	1.46296e-08	1.22439e-14	2.00407e-14	0.000459426	0.0001033	8.74747e-08	9.60108e-14	1.22925e-13	0.00271977	0.000331091
MD17G1167100	MCPCA	465	2.90441	5.32032	6.0606	1.87618	2.54622	0.576916	0.736987	0.839804	0.639343	0.749437	5.03437	7.21902	7.21669	2.93454	3.39751	4.79414e-07	5.23636e-13	5.32697e-13	0.00334041	0.00068003	2.04229e-06	3.25403e-12	2.68577e-12	0.016636	0.00191985
MD17G1191400	CA	5427	5.29291	6.09296	5.21108	1.25726	1.24395	0.492817	0.595371	0.651375	0.40571	0.471432	10.7401	10.2339	8.00011	3.0989	2.63866	6.5972e-27	1.39781e-24	1.24304e-15	0.00194239	0.00832353	1.90623e-25	2.28412e-23	8.26334e-15	0.00938592	0.0183127
MD17G1191400	MCPCA	5427	6.4413	7.24136	6.35947	2.40565	2.39234	0.488238	0.591586	0.647917	0.400134	0.466642	13.193	12.2406	9.81525	6.0121	5.12671	9.63209e-40	1.88657e-34	9.67998e-23	1.83138e-09	2.94852e-07	3.73968e-38	4.3342e-33	8.98272e-22	4.99641e-08	1.34968e-06
MD17G1226400	MCPCA	6050	1.18103	1.36306	1.31117	1.08213	1.49136	0.121092	0.136089	0.145359	0.135627	0.157841	9.75318	10.0159	9.02021	7.97874	9.44849	1.78781e-22	1.29722e-23	1.8773e-19	1.4783e-15	3.43766e-21	2.70096e-21	1.67628e-22	1.43893e-18	1.02969e-13	6.04417e-20
MD17G1230700	CA	212	2.39262	2.2475	2.62101	1.23971	2.03926	0.467266	0.557041	0.618472	0.453878	0.632542	5.12047	4.03471	4.23787	2.73136	3.22392	3.04781e-07	5.46697e-05	2.2565e-05	0.00630734	0.0012645	1.52703e-06	0.000161121	6.24559e-05	0.0255412	0.00331178
MD17G1238700	CA	2884	4.75227	6.92408	6.5832	1.54183	5.67761	0.599671	0.752901	0.815041	0.609386	0.902904	7.92478	9.19653	8.07714	2.53014	6.28816	2.28546e-15	3.69695e-20	6.63037e-16	0.0114018	3.21247e-10	2.76786e-14	4.43634e-19	4.47637e-15	0.0418323	2.12258e-09
MD17G1239400	CA	251	4.15269	4.25903	4.44309	1.91853	5.92076	0.700253	0.81313	0.896108	0.735178	1.01652	5.93027	5.23783	4.95822	2.60961	5.82456	3.02436e-09	1.6248e-07	7.11436e-07	0.00906462	5.72618e-09	1.96958e-08	6.54223e-07	2.32626e-06	0.0345514	3.28173e-08
MD17G1239400	MCPCA	251	4.21361	4.31995	4.50401	1.97944	5.98167	0.69942	0.812413	0.895457	0.734385	1.01594	6.02442	5.31743	5.02984	2.69537	5.88781	1.69712e-09	1.05245e-07	4.9088e-07	0.00703099	3.91347e-09	9.34202e-09	4.05961e-07	1.54269e-06	0.0305977	2.24871e-08
MD17G1260900	CA	540	4.91418	5.97349	6.13755	3.83354	2.95661	0.905446	1.06125	1.13811	0.991685	1.13393	5.42735	5.62872	5.39278	3.86568	2.6074	5.71964e-08	1.81556e-08	6.93761e-08	0.000110779	0.00912318	3.1765e-07	8.09453e-08	2.50261e-07	0.000787922	0.0198947
MD17G1260900	MCPCA	540	4.5197	5.57901	5.74308	3.43907	2.56214	0.905789	1.06154	1.13838	0.991998	1.1342	4.98979	5.25556	5.04496	3.46681	2.25897	6.04434e-07	1.47574e-07	4.53608e-07	0.00052668	0.023885	2.53888e-06	5.59275e-07	1.43101e-06	0.00353902	0.0482554
MD17G1264900	CA	4816	1.78071	3.92538	2.17924	1.7205	5.24957	0.38005	0.45641	0.462233	0.426235	0.595464	4.68546	8.60056	4.71458	4.0365	8.81594	2.7933e-06	7.93301e-18	2.42208e-06	5.42536e-05	1.18684e-18	1.21517e-05	8.03157e-17	7.48842e-06	0.00042231	1.79473e-17
MD17G1264900	MCPCA	4816	1.61654	3.76121	2.01506	1.55633	5.0854	0.379976	0.456349	0.462172	0.42617	0.595417	4.25431	8.24196	4.35998	3.6519	8.54091	2.09694e-05	1.69409e-16	1.30074e-05	0.000260309	1.33169e-17	7.20615e-05	1.35416e-15	3.52125e-05	0.00194285	1.74286e-16
MD17G1283900	CA	10244	5.69131	5.51395	4.9216	1.52344	1.77449	0.450137	0.550535	0.566167	0.334003	0.394009	12.6435	10.0156	8.69285	4.56117	4.50368	1.21533e-36	1.30141e-23	3.53445e-18	5.087e-06	6.67857e-06	6.39358e-35	1.97999e-22	2.74869e-17	5.10694e-05	2.57797e-05
MD17G1283900	MCPCA	10244	6.02584	5.84849	5.25614	1.85798	2.10903	0.448576	0.549259	0.564926	0.331895	0.392224	13.4333	10.648	9.30412	5.59809	5.3771	3.85922e-41	1.78234e-26	1.35104e-20	2.16731e-08	7.56968e-08	1.59018e-39	2.68318e-25	1.10378e-19	4.85136e-07	3.73037e-07
MD17G1284000	MCPCA	4215	2.23201	1.75863	1.58497	1.39166	1.25993	0.18448	0.205089	0.223593	0.197837	0.229043	12.0989	8.57496	7.08862	7.03437	5.50084	1.07005e-33	9.91209e-18	1.35454e-12	2.0016e-12	3.77994e-08	3.09938e-32	8.6929e-17	6.63681e-12	9.02567e-11	1.93287e-07

## Sheet: 606_Gene_IDs
MD00G1001000
MD00G1008100
MD00G1008200
MD00G1018700
MD00G1023000
MD00G1040000
MD00G1063500
MD00G1070000
MD00G1080300
MD00G1080800
MD00G1092500
MD00G1095100
MD00G1097500
MD00G1101700
MD00G1106600
MD00G1109700
MD00G1140100
MD00G1148100
MD00G1148200
MD00G1156300
MD00G1165700
MD00G1190800
MD01G1035100
MD01G1036700
MD01G1045500
MD01G1049500
MD01G1060800
MD01G1073800
MD01G1077200
MD01G1083500
MD01G1099800
MD01G1108500
MD01G1118100
MD01G1134700
MD01G1141800
MD01G1144800
MD01G1146300
MD01G1153600
MD01G1160300
MD01G1177100
MD01G1179800
MD01G1187700
MD01G1193000
MD01G1196900
MD01G1205400
MD01G1209100
MD01G1209200
MD01G1224800
MD01G1225000
MD01G1226600
MD01G1230100
MD01G1233300
MD02G1001300
MD02G1010800
MD02G1013500
MD02G1016300
MD02G1030000
MD02G1034900
MD02G1079100
MD02G1096300
MD02G1121700
MD02G1129500
MD02G1141700
MD02G1142300
MD02G1145300
MD02G1158300
MD02G1166800
MD02G1167100
MD02G1171900
MD02G1198300
MD02G1236000
MD02G1236100
MD02G1243100
MD02G1252600
MD02G1256300
MD02G1258700
MD02G1273700
MD02G1274600
MD02G1282100
MD02G1301300
MD02G1302900
MD02G1311700
MD02G1314300
MD02G1315600
MD03G1019000
MD03G1034900
MD03G1040200
MD03G1042800
MD03G1082700
MD03G1083100
MD03G1087100
MD03G1092200
MD03G1093800
MD03G1166800
MD03G1201300
MD03G1205900
MD03G1208300
MD03G1213300
MD03G1222300
MD03G1239100
MD03G1242400
MD03G1262000
MD03G1287000
MD03G1291900
MD04G1002500
MD04G1002800
MD04G1003300
MD04G1008300
MD04G1009800
MD04G1030200
MD04G1076200
MD04G1082300
MD04G1087300
MD04G1093300
MD04G1096200
MD04G1099800
MD04G1104700
MD04G1134800
MD04G1155700
MD04G1160100
MD04G1164500
MD04G1168600
MD04G1169400
MD04G1172400
MD04G1178900
MD04G1183600
MD04G1194500
MD04G1194600
MD04G1195000
MD04G1199400
MD04G1203000
MD04G1204200
MD04G1206500
MD04G1212400
MD04G1220400
MD04G1222400
MD04G1235700
MD04G1236100
MD04G1242300
MD04G1242700
MD05G1013200
MD05G1013300
MD05G1013400
MD05G1042200
MD05G1054900
MD05G1055500
MD05G1056000
MD05G1069700
MD05G1089600
MD05G1099500
MD05G1118900
MD05G1129900
MD05G1137900
MD05G1158400
MD05G1179800
MD05G1183600
MD05G1189100
MD05G1204800
MD05G1209300
MD05G1219000
MD05G1247900
MD05G1249700
MD05G1250600
MD05G1256100
MD05G1260900
MD05G1262700
MD05G1267500
MD05G1267600
MD05G1267800
MD05G1279900
MD05G1287000
MD05G1294300
MD05G1295700
MD05G1296400
MD05G1297300
MD05G1302200
MD05G1309500
MD05G1309700
MD05G1323000
MD05G1327000
MD05G1328900
MD05G1329600
MD05G1331000
MD05G1336200
MD05G1344900
MD05G1352700
MD06G1010200
MD06G1010300
MD06G1024500
MD06G1032200
MD06G1032700
MD06G1045800
MD06G1060700
MD06G1082200
MD06G1085000
MD06G1093600
MD06G1094100
MD06G1094300
MD06G1094500
MD06G1113700
MD06G1117900
MD06G1124600
MD06G1124700
MD06G1133900
MD06G1134000
MD06G1163100
MD06G1163300
MD06G1163800
MD06G1164000
MD06G1180900
MD06G1185800
MD06G1195000
MD06G1195500
MD06G1195600
MD06G1198600
MD06G1200200
MD06G1209100
MD06G1212900
MD06G1215200
MD06G1218900
MD06G1235000
MD06G1235500
MD07G1001500
MD07G1006100
MD07G1010700
MD07G1019600
MD07G1022600
MD07G1022700
MD07G1062200
MD07G1064100
MD07G1064400
MD07G1068400
MD07G1068500
MD07G1077500
MD07G1126400
MD07G1136900
MD07G1166800
MD07G1175900
MD07G1177700
MD07G1188200
MD07G1188500
MD07G1192700
MD07G1211200
MD07G1228500
MD07G1241400
MD07G1276700
MD07G1281700
MD07G1281800
MD07G1306900
MD08G1001000
MD08G1006900
MD08G1011100
MD08G1011900
MD08G1026600
MD08G1029500
MD08G1029600
MD08G1029700
MD08G1065200
MD08G1086500
MD08G1087900
MD08G1106900
MD08G1110000
MD08G1127700
MD08G1128300
MD08G1134300
MD08G1134400
MD08G1141800
MD08G1160300
MD08G1186100
MD08G1190600
MD08G1196300
MD08G1207700
MD08G1210000
MD08G1217800
MD08G1218200
MD08G1218400
MD08G1219100
MD08G1220900
MD08G1221800
MD09G1005200
MD09G1009600
MD09G1019800
MD09G1027300
MD09G1030800
MD09G1042500
MD09G1048100
MD09G1053700
MD09G1069400
MD09G1073000
MD09G1079200
MD09G1081000
MD09G1088700
MD09G1092400
MD09G1096800
MD09G1097000
MD09G1118000
MD09G1124600
MD09G1133300
MD09G1134800
MD09G1140700
MD09G1141100
MD09G1141500
MD09G1152600
MD09G1152700
MD09G1158600
MD09G1161700
MD09G1183800
MD09G1187500
MD09G1230400
MD09G1230900
MD09G1232300
MD09G1234400
MD09G1255400
MD10G1007900
MD10G1011900
MD10G1012500
MD10G1013900
MD10G1014200
MD10G1014500
MD10G1014800
MD10G1026100
MD10G1027400
MD10G1029000
MD10G1032000
MD10G1033300
MD10G1041100
MD10G1081600
MD10G1086700
MD10G1090600
MD10G1103900
MD10G1174800
MD10G1184800
MD10G1190100
MD10G1193800
MD10G1195700
MD10G1198300
MD10G1205200
MD10G1206400
MD10G1213200
MD10G1220200
MD10G1224500
MD10G1226900
MD10G1240500
MD10G1240800
MD10G1242600
MD10G1244200
MD10G1254300
MD10G1254600
MD10G1265400
MD10G1273000
MD10G1273200
MD10G1275700
MD10G1277100
MD10G1283500
MD10G1286300
MD10G1288100
MD10G1288300
MD10G1289200
MD10G1293600
MD10G1293700
MD10G1311900
MD10G1325700
MD10G1327300
MD10G1331600
MD10G1335500
MD10G1337500
MD11G1027800
MD11G1039300
MD11G1055100
MD11G1064800
MD11G1075300
MD11G1079700
MD11G1091200
MD11G1094300
MD11G1095300
MD11G1096200
MD11G1110600
MD11G1126100
MD11G1131400
MD11G1144100
MD11G1150900
MD11G1169900
MD11G1183600
MD11G1191900
MD11G1205200
MD11G1206900
MD11G1221500
MD11G1222500
MD11G1231700
MD11G1232500
MD11G1235200
MD11G1235300
MD11G1272500
MD11G1306500
MD11G1307000
MD11G1307200
MD11G1307700
MD11G1313600
MD12G1000800
MD12G1004700
MD12G1009100
MD12G1016000
MD12G1038600
MD12G1042000
MD12G1052800
MD12G1073700
MD12G1075900
MD12G1096800
MD12G1102100
MD12G1114200
MD12G1119800
MD12G1120800
MD12G1145500
MD12G1155400
MD12G1165400
MD12G1175700
MD12G1181000
MD12G1197300
MD12G1198600
MD12G1199300
MD12G1206900
MD12G1207100
MD12G1216300
MD12G1224200
MD12G1236800
MD12G1246800
MD12G1255200
MD12G1260400
MD12G1263000
MD13G1015000
MD13G1025900
MD13G1028400
MD13G1043100
MD13G1043900
MD13G1045700
MD13G1046100
MD13G1047800
MD13G1070900
MD13G1072300
MD13G1082000
MD13G1093700
MD13G1102300
MD13G1103500
MD13G1104100
MD13G1116400
MD13G1119100
MD13G1119900
MD13G1121200
MD13G1121300
MD13G1125000
MD13G1129300
MD13G1134300
MD13G1134500
MD13G1154800
MD13G1157400
MD13G1158400
MD13G1160800
MD13G1161400
MD13G1162500
MD13G1173500
MD13G1184800
MD13G1191300
MD13G1198800
MD13G1203100
MD13G1205000
MD13G1207300
MD13G1208700
MD13G1247100
MD13G1284800
MD14G1001200
MD14G1006600
MD14G1010800
MD14G1020700
MD14G1023600
MD14G1063300
MD14G1072000
MD14G1094300
MD14G1109800
MD14G1116200
MD14G1125500
MD14G1125900
MD14G1126100
MD14G1141600
MD14G1146400
MD14G1149200
MD14G1157900
MD14G1168500
MD14G1168600
MD14G1179400
MD14G1180300
MD14G1188700
MD14G1217500
MD14G1226000
MD15G1006300
MD15G1006700
MD15G1007000
MD15G1012300
MD15G1012500
MD15G1012800
MD15G1032200
MD15G1032900
MD15G1033900
MD15G1040600
MD15G1041800
MD15G1046700
MD15G1048800
MD15G1052100
MD15G1063100
MD15G1067000
MD15G1068500
MD15G1073500
MD15G1078100
MD15G1084100
MD15G1085000
MD15G1085800
MD15G1099500
MD15G1109900
MD15G1129900
MD15G1142000
MD15G1146100
MD15G1151300
MD15G1155900
MD15G1163200
MD15G1176400
MD15G1184100
MD15G1205100
MD15G1207800
MD15G1228600
MD15G1277200
MD15G1277400
MD15G1277700
MD15G1278100
MD15G1290300
MD15G1310700
MD15G1316800
MD15G1323400
MD15G1362100
MD15G1386800
MD15G1391900
MD15G1406000
MD15G1407300
MD15G1417000
MD15G1436500
MD15G1443000
MD15G1443100
MD16G1008100
MD16G1015600
MD16G1024600
MD16G1044400
MD16G1047700
MD16G1048600
MD16G1073600
MD16G1081000
MD16G1081100
MD16G1105400
MD16G1107500
MD16G1107600
MD16G1107800
MD16G1109700
MD16G1119400
MD16G1119500
MD16G1131100
MD16G1152700
MD16G1153700
MD16G1160100
MD16G1161100
MD16G1162900
MD16G1169900
MD16G1170100
MD16G1170900
MD16G1174500
MD16G1174700
MD16G1178800
MD16G1196500
MD16G1218000
MD16G1226600
MD16G1230500
MD16G1235500
MD16G1273500
MD17G1015900
MD17G1040200
MD17G1046500
MD17G1048800
MD17G1051300
MD17G1064400
MD17G1085200
MD17G1085300
MD17G1099800
MD17G1102000
MD17G1109300
MD17G1113400
MD17G1137500
MD17G1141700
MD17G1150300
MD17G1160500
MD17G1166900
MD17G1167100
MD17G1191400
MD17G1226400
MD17G1230700
MD17G1238700
MD17G1239400
MD17G1260900
MD17G1264900
MD17G1283900
MD17G1284000

## Sheet: Arath_GDDH_Orthologs
GDDH13_GeneID	comparison_CA	comparison_MCPCA	Arabidopsis_Ortholog_GeneID	OrthogroupID_PlantTribes	Bootstrap.Value	Gene Family Phylogeny Notes	Gene.Model.Description	Primary.Gene.Symbol	All.Gene.Symbols	short_description
MD00G1001000		yes	None	359	NA	Arabidopsis gene is missing in the Angiosperm-wide clade housing the apple gene of interest. The next closest Arabidopsis genes are AT2G06200.1 and AT3G13960.1 with bs of 60.	NA	NA	NA	NA
MD00G1008100	yes		AT1G29340	2775	46		Encodes a protein containing a UND, a U-box, and an ARM domain. This protein has E3 ubiquitin ligase activity. It is required for cell death and full resistance specified by Arabidopsis RPM1 and RPS4 resistance proteins against Pseudomonas syringae pv tomato. The mRNA is cell-to-cell mobile.	PLANT U-BOX 17 (PUB17)	PLANT U-BOX 17 (PUB17);ARABIDOPSIS THALIANA PLANT U-BOX 17 (ATPUB17)	plant U-box 17
MD00G1008200	yes	yes	AT4G18820	3536	81		AAA-type ATPase family protein;(source:Araport11)			AAA-type ATPase family protein
MD00G1008200	yes	yes	AT5G45720	3536	81		AAA-type ATPase family protein;(source:Araport11)			AAA-type ATPase family protein
MD00G1018700	yes		AT2G16060	1664	47*	*bs of a angiosperm-wide clade	Encodes a class 1 nonsymbiotic hemoglobin induced by low oxygen levels with very high oxygen affinity. It is not likely to be a hemoglobin transporter because of its extremely high affinity for oxygen. Overexpression impairs cold stress-induced nitric oxide (NO) production.	HEMOGLOBIN 1 (HB1)	CLASS I HEMOGLOBIN (GLB1);HEMOGLOBIN 1 (AHB1); (ARATH GLB1); (NSHB1); (ATGLB1);HEMOGLOBIN 1 (HB1);PHYTOGLOBIN 1 (PGB1)	hemoglobin 1
MD00G1018700		yes	AT2G16060	1664	47*	*bs of a angiosperm-wide clade	Encodes a class 1 nonsymbiotic hemoglobin induced by low oxygen levels with very high oxygen affinity. It is not likely to be a hemoglobin transporter because of its extremely high affinity for oxygen. Overexpression impairs cold stress-induced nitric oxide (NO) production.	HEMOGLOBIN 1 (HB1)	CLASS I HEMOGLOBIN (GLB1);HEMOGLOBIN 1 (AHB1); (ARATH GLB1); (NSHB1); (ATGLB1);HEMOGLOBIN 1 (HB1);PHYTOGLOBIN 1 (PGB1)	hemoglobin 1
MD00G1023000	yes	yes	None	2679	NA	Arabidopsis gene is missing from a core eudicot-wide clade housing the apple gene. The closest (paralog) Arabidopsis genes are AT5G07190.1, AT5G62210.1, and AT5G62200.1 which is in the same eudicot-wide clade with a bs of 22	NA	NA	NA	NA
MD00G1040000	yes	yes	AT2G21330	1474	63*	* bs of the angiosperm-wide clade housing the apple and arabidopsis orthologs	Plastid isoform of fructose-bisphosphate aldolase 1. This is one of three plastid isoforms and arose with FBA2, from a recent duplication. Functions in carbon fixation via Calvin-Benson-Bassham cycle.	FRUCTOSE-BISPHOSPHATE ALDOLASE 1 (FBA1)	FRUCTOSE-BISPHOSPHATE ALDOLASE 1 (FBA1); (ATFBA1)	fructose-bisphosphate aldolase 1
MD00G1040000	yes	yes	AT4G38970	1474	63*	* bs of the angiosperm-wide clade housing the apple and arabidopsis orthologs	Protein is tyrosine-phosphorylated and its phosphorylation state is modulated in response to ABA in Arabidopsis thaliana seeds.	FRUCTOSE-BISPHOSPHATE ALDOLASE 2 (FBA2)	FRUCTOSE-BISPHOSPHATE ALDOLASE 2 (FBA2); (ATFBA2)	fructose-bisphosphate aldolase 2
MD00G1063500	yes		None	1279	NA	Arabidopsis gene is missing from a eudicot wide clade housing the apple gene. The closest (paralog) Arabidopsis gene is AT1G11050.1 which is in the same angiosperm-wide clade with a bs of 73	NA	NA	NA	NA
MD00G1070000	yes		None	11	NA	Closest is AT3G16210 with BS of 9	NA	NA	NA	NA
MD00G1080300	yes		none	NA	NA	Gene not assigned to an orthogroup	NA	NA	NA	NA
MD00G1080800	yes	yes	None	1014	NA	arabidopsis in different rosid clade: AT5G24150.1,AT5G24160.1,AT5G24140.1 bs=2; massive expansion in rosids	NA	NA	NA	NA
MD00G1092500	yes	yes	None	116	NA	The apple gene of interst is house in a Rosaceae-specific clade. Due to overall low bootstrap values, it's infeasible to infer the closest paralogous Arabidopsis gene either.	NA	NA	NA	NA
MD00G1095100	yes	yes	AT3G24780	1928	40		Uncharacterized conserved protein UCP015417, vWA;(source:Araport11)			Uncharacterised conserved protein UCP015417, vWA
MD00G1095100	yes	yes	AT5G13210	1928	40		Uncharacterized conserved protein UCP015417, vWA;(source:Araport11)			Uncharacterised conserved protein UCP015417, vWA
MD00G1095100	yes	yes	AT5G43390	1928	40		plant/protein;(source:Araport11)			Uncharacterised conserved protein UCP015417, vWA
MD00G1095100	yes	yes	AT5G43400	1928	40		plant/protein;(source:Araport11)			Uncharacterised conserved protein UCP015417, vWA
MD00G1097500	yes	yes	AT1G30810	1338	95		JMJ18 encodes a novel JmjC domain- containing histone H3K4 demethylase. PHD finger-containing protein.	JUMONJI DOMAIN-CONTAINING PROTEIN 18 (JMJ18)	(PHD3);JUMONJI DOMAIN-CONTAINING PROTEIN 18 (JMJ18)	Transcription factor jumonji (jmj) family protein / zinc finger (C5HC2 type) family protein
MD00G1097500	yes	yes	AT2G34880	1338	95		JMJ15 is a novel H3K4 demethylase that regulates genes involved in flowering and response to stress. It is also a maternally expressed, imprinted gene.	MATERNAL EFFECT EMBRYO ARREST 27 (MEE27)	MATERNAL EFFECT EMBRYO ARREST 27 (MEE27); (PKDM7C);JUMONJI DOMAIN-CONTAINING PROTEIN 15 (JMJ15)	Transcription factor jumonji (jmj) family protein / zinc finger (C5HC2 type) family protein
MD00G1097500	yes	yes	AT4G20400	1338	95		Encodes a histone H3K4 demethylase repressing floral transition.Coordinates and structure features have been deposited in the RCSB Protein Data Bank with the accession codes 5YKN (JMJ14CD) and 5YKO(JMJ14CD-NOG-H3K4em3 complex). Glu285 and Glu516 contribute to the recognition of H3R2. Asp312 contributes to the recognition of H3Q5. Phe171 and Val363 contribute to the recognition of H3A7. Ser290, Tr…	JUMONJI 14 (JMJ14)	JUMONJI 14 (JMJ14); (PKDM7B)	JUMONJI 14
MD00G1101700	yes		AT4G00960	8	59		Protein kinase superfamily protein;(source:Araport11)			Protein kinase superfamily protein
MD00G1101700	yes		AT4G00970	8	59		Encodes a cysteine-rich receptor-like protein kinase.	CYSTEINE-RICH RLK (RECEPTOR-LIKE PROTEIN KINASE) 41 (CRK41)	CYSTEINE-RICH RLK (RECEPTOR-LIKE PROTEIN KINASE) 41 (CRK41)	cysteine-rich RLK (RECEPTOR-like protein kinase) 41
MD00G1101700	yes		AT4G04490	8	59		Encodes a cysteine-rich receptor-like protein kinase.	CYSTEINE-RICH RLK (RECEPTOR-LIKE PROTEIN KINASE) 36 (CRK36)	CYSTEINE-RICH RLK (RECEPTOR-LIKE PROTEIN KINASE) 36 (CRK36)	cysteine-rich RLK (RECEPTOR-like protein kinase) 36
MD00G1101700	yes		AT4G04500	8	59		Encodes a cysteine-rich receptor-like protein kinase.	CYSTEINE-RICH RLK (RECEPTOR-LIKE PROTEIN KINASE) 37 (CRK37)	CYSTEINE-RICH RLK (RECEPTOR-LIKE PROTEIN KINASE) 37 (CRK37)	cysteine-rich RLK (RECEPTOR-like protein kinase) 37
MD00G1101700	yes		AT4G04510	8	59		Encodes a cysteine-rich receptor-like protein kinase.			cysteine-rich RLK (RECEPTOR-like protein kinase) 38
MD00G1101700	yes		AT4G04540	8	59		Encodes a cysteine-rich receptor-like protein kinase.	CYSTEINE-RICH RLK (RECEPTOR-LIKE PROTEIN KINASE) 39 (CRK39)	CYSTEINE-RICH RLK (RECEPTOR-LIKE PROTEIN KINASE) 39 (CRK39)	cysteine-rich RLK (RECEPTOR-like protein kinase) 39
MD00G1101700	yes		AT4G04570	8	59		Encodes a cysteine-rich receptor-like protein kinase. The mRNA is cell-to-cell mobile.	CYSTEINE-RICH RLK (RECEPTOR-LIKE PROTEIN KINASE) 40 (CRK40)	CYSTEINE-RICH RLK (RECEPTOR-LIKE PROTEIN KINASE) 40 (CRK40)	cysteine-rich RLK (RECEPTOR-like protein kinase) 40
MD00G1101700	yes		AT4G11890	8	59		Encodes a receptor-like cytosolic kinase ARCK1. Negatively controls abscisic acid and osmotic stress signal transduction.	ABA- AND OSMOTIC-STRESS-INDUCIBLE RECEPTOR-LIKE CYTOSOLIC KINASE1 (ARCK1)	ABA- AND OSMOTIC-STRESS-INDUCIBLE RECEPTOR-LIKE CYTOSOLIC KINASE1 (ARCK1);CYSTEINE-RICH RECEPTOR-LIKE PROTEIN KINASE 45 (CRK45)	Protein kinase superfamily protein
MD00G1101700	yes		AT4G21230	8	59		Encodes a cysteine-rich receptor-like protein kinase.	CYSTEINE-RICH RLK (RECEPTOR-LIKE PROTEIN KINASE) 27 (CRK27)	CYSTEINE-RICH RLK (RECEPTOR-LIKE PROTEIN KINASE) 27 (CRK27)	cysteine-rich RLK (RECEPTOR-like protein kinase) 27
MD00G1101700	yes		AT4G21400	8	59		Encodes a cysteine-rich receptor-like protein kinase.	CYSTEINE-RICH RLK (RECEPTOR-LIKE PROTEIN KINASE) 28 (CRK28)	CYSTEINE-RICH RLK (RECEPTOR-LIKE PROTEIN KINASE) 28 (CRK28)	cysteine-rich RLK (RECEPTOR-like protein kinase) 28
MD00G1101700	yes		AT4G21410	8	59		Encodes a cysteine-rich receptor-like protein kinase.			cysteine-rich RLK (RECEPTOR-like protein kinase) 29
MD00G1101700	yes		AT4G38830	8	59		Encodes a cysteine-rich receptor-like protein kinase.	CYSTEINE-RICH RLK (RECEPTOR-LIKE PROTEIN KINASE) 26 (CRK26)	CYSTEINE-RICH RLK (RECEPTOR-LIKE PROTEIN KINASE) 26 (CRK26)	cysteine-rich RLK (RECEPTOR-like protein kinase) 26
MD00G1106600		yes	AT2G27080	466	40	eudicote wide clade	Late embryogenesis abundant (LEA) hydroxyproline-rich glycoprotein family;(source:Araport11)	NDR/HIN1-LIKE 13 (NHL13)	NDR/HIN1-LIKE 13 (NHL13)	Late embryogenesis abundant (LEA) hydroxyproline-rich glycoprotein family
MD00G1106600		yes	AT5G21130	466	40	eudicote wide clade	Late embryogenesis abundant (LEA) hydroxyproline-rich glycoprotein family;(source:Araport11)			Late embryogenesis abundant (LEA) hydroxyproline-rich glycoprotein family
MD00G1109700		yes	AT1G30380	5870	NA	The topology is unexpected. Infeasible to infer supporting bootstrap for the apple and arabidopsis orthology.	Encodes subunit K of photosystem I reaction center. The mRNA is cell-to-cell mobile.	PHOTOSYSTEM I SUBUNIT K (PSAK)	PHOTOSYSTEM I SUBUNIT K (PSAK)	photosystem I subunit K
MD00G1140100	yes	yes	none	6458	NA	no arabidopsis genes in OG	NA	NA	NA	NA
MD00G1148100	yes	yes	AT3G23640	2770	6		Protein which interacts with Feronia; likely involved in FER-mediated intracellular signaling pathways that are essential in plant growth and development, and possibly plant immunity.			heteroglycan glucosidase 1
MD00G1148200	yes	yes	AT1G32350	1267	51*	*bs of Eudicote wide clade	Alternative oxidase (AOX); terminal oxidases of electron transfer in mitochondria.	ALTERNATIVE OXIDASE 1D (AOX1D)	ALTERNATIVE OXIDASE 1D (AOX1D)	alternative oxidase 1D
MD00G1148200	yes	yes	AT3G22360	1267	51*	*bs of Eudicote wide clade	encodes an alternative oxidase whose expression is limited to flowers and floral buds.	ALTERNATIVE OXIDASE 1B (AOX1B)	ALTERNATIVE OXIDASE 1B (AOX1B)	alternative oxidase 1B
MD00G1148200	yes	yes	AT3G22370	1267	51*	*bs of Eudicote wide clade	Encodes AOX1a, an isoform of alternative oxidase that is expressed in rosettes, flowers, and root. The alternative oxidase of plant mitochondria transfers electrons from the ubiquinone pool to oxygen without energy conservations. It is regulated through transcriptional control and by pyruvate. Plays a role in shoot acclimation to low temperature. Also is capable of ameliorating reactive oxygen sp…	ALTERNATIVE OXIDASE 1A (AOX1A)	ALTERNATIVE OXIDASE 1A (AOX1A); (ATAOX1A);HYPER-SENSITIVITY-RELATED 3 (HSR3); (AtHSR3)	alternative oxidase 1A
MD00G1148200	yes	yes	AT3G27620	1267	51*		encodes an isoform of alternate oxidase. expressed in all tissues examined and expression is not induced by antimycin A, an inhibitor of complex III in the mitochondrial respiratory chain.	ALTERNATIVE OXIDASE 1C (AOX1C)	ALTERNATIVE OXIDASE 1C (AOX1C)	alternative oxidase 1C
MD00G1156300	yes		AT3G29310	8554	20		calmodulin-binding protein-like protein;(source:Araport11)			calmodulin-binding protein-related
MD00G1165700	yes	yes	AT1G67710	207	71		Encodes an Arabidopsis response regulator (ARR) protein that acts in concert with other type-B ARRs in the cytokinin signaling pathway. Affects ABA-JA crosstalk.	RESPONSE REGULATOR 11 (ARR11)	RESPONSE REGULATOR 11 (ARR11)	response regulator 11
MD00G1190800	yes	yes	AT1G71695	1331	91*	*angiosperm wide clade bs; only arabidopsis in gene family	Peroxidase superfamily protein;(source:Araport11)			Peroxidase superfamily protein
MD01G1035100	yes		AT5G65280	9866	72*	* bs of the eudicot-wie clade housing the apple and arabidopsis orthologs	Encodes a protein with reported similarity to GCR2 a putative G protein coupled receptor thought to be an ABA receptor. Loss of function mutations in GCL1 show no ABA response defects based on assays of seed germination and seedling development.GCL1 also has similarity to LANCL1 and LANCL2, human homologs of bacterial lanthionine synthetase.	GCR2-LIKE 1 (GCL1)	GCR2-LIKE 1 (GCL1)	GCR2-like 1
MD01G1035100		yes	AT5G65280	9866	72*	* bs of the eudicot-wie clade housing the apple and arabidopsis orthologs	Encodes a protein with reported similarity to GCR2 a putative G protein coupled receptor thought to be an ABA receptor. Loss of function mutations in GCL1 show no ABA response defects based on assays of seed germination and seedling development.GCL1 also has similarity to LANCL1 and LANCL2, human homologs of bacterial lanthionine synthetase.	GCR2-LIKE 1 (GCL1)	GCR2-LIKE 1 (GCL1)	GCR2-like 1
MD01G1036700		yes	none	9898	NA	no arabidopsis genes in OG	NA	NA	NA	NA
MD01G1045500	yes		AT5G10570	2800	61*	*bs of Eudicote wide clade	Encodes a myo-inositol hexakisphosphate kinase.		ARABIDOPSIS HOMOLOG OF VIP1 2 (AtVip2);ARABIDOPSIS HOMOLOG OF YEAST VIP1 2 (ATVIP2)	basic helix-loop-helix (bHLH) DNA-binding superfamily protein
MD01G1045500	yes		AT5G65640	2800	61*	*bs of Eudicote wide clade	bHLH093/NFL encodes a bHLH transcription factor involved in GA mediated control of flowering time. Mutants are non-flowering in short days and phenotype can be reversed with GA application. Based on the expression of GA biosynthetic genes in the mutant, it likely acts through regulation of GA metabolism. Its expression shows developmental stage and tissue specificity. In short days it is expresse…	BETA HLH PROTEIN 93 (bHLH093)	NO FLOWERING IN SHORT DAY (NFL);BETA HLH PROTEIN 93 (bHLH093)	beta HLH protein 93
MD01G1049500	yes	yes	none	NA	NA	Gene not assigned to an orthogroup	NA	NA	NA	NA
MD01G1049500	yes	yes	none	NA	NA	Gene not assigned to an orthogroup	NA	NA	NA	NA
MD01G1060800	yes	yes	AT1G01695	2011	100		Phosphatidylinositol N-acetyglucosaminlytransferase subunit P-like protein;(source:Araport11)	TON1 RECRUITING MOTIF 33 (TRM33)	TON1 RECRUITING MOTIF 33 (TRM33)	Phosphatidylinositol N-acetyglucosaminlytransferase subunit P-related
MD01G1060800	yes	yes	AT2G45900	2011	100		Phosphatidylinositol N-acetyglucosaminlytransferase subunit P-like protein;(source:Araport11)	TON1 RECRUITING MOTIF 13 (TRM13)	TON1 RECRUITING MOTIF 13 (TRM13)	Phosphatidylinositol N-acetyglucosaminlytransferase subunit P-related
MD01G1060800	yes	yes	AT3G61380	2011	100		Phosphatidylinositol N-acetyglucosaminlytransferase subunit P-like protein;(source:Araport11)	TON1 RECRUITING MOTIF 14 (TRM14)	TON1 RECRUITING MOTIF 14 (TRM14)	Phosphatidylinositol N-acetyglucosaminlytransferase subunit P-related
MD01G1060800	yes	yes	AT4G00440	2011	100		GPI-anchored adhesin-like protein, putative (DUF3741);(source:Araport11)	TON1 RECRUITING MOTIF 15 (TRM15)	TON1 RECRUITING MOTIF 15 (TRM15)	Protein of unknown function (DUF3741)
MD01G1073800		yes	AT3G61590	3419	55		F-box protein that is involved in some aspect of regulation of gene silencing by miRNA. Loss of function mutations have increased levels of some miRNAs. Its activity depends on the presence of functional F-box.			Galactose oxidase/kelch repeat superfamily protein
MD01G1077200		yes	AT1G01390	47	72*	* bs of the angiosperm-wide clade housing the apple and arabidopsis genes. The topology inside this clade is not great and the bootstraps are not strong. But there is strong evidence (bs of 72) supporting the apple and Arabidopsis genes to have a shared origin.	Phosphatidylinositol 4-phosphate 5-kinase (PIP5K) enzyme family member.			UDP-Glycosyltransferase superfamily protein
MD01G1077200		yes	AT1G01420	47	72*	* bs of the angiosperm-wide clade housing the apple and arabidopsis genes. The topology inside this clade is not great and the bootstraps are not strong. But there is strong evidence (bs of 72) supporting the apple and Arabidopsis genes to have a shared origin.	Phosphatidylinositol 4-phosphate 5-kinase (PIP5K) enzyme family member.			UDP-glucosyl transferase 72B3
MD01G1077200		yes	AT4G01070	47	72*	* bs of the angiosperm-wide clade housing the apple and arabidopsis genes. The topology inside this clade is not great and the bootstraps are not strong. But there is strong evidence (bs of 72) supporting the apple and Arabidopsis genes to have a shared origin.	the glycosyltransferase (UGT72B1) is involved in metabolizing xenobiotica (chloroaniline and chlorophenole). Comparison between wild type and knock-out mutant demonstrates the central role of this gene for metabolizing chloroaniline but significantly less for chlorophenole. The glucosyltransferase preferred UDP-xylose over UDP-glucose indicating its (additional) functioning as a xylosyltransferas…	(GT72B1)	UDP-GLUCOSE-DEPENDENT GLUCOSYLTRANSFERASE 72 B1 (UGT72B1); (GT72B1)	UDP-Glycosyltransferase superfamily protein
MD01G1083500		yes	AT2G46535	2004	19		hypothetical protein;(source:Araport11)			NULL
MD01G1083500		yes	AT3G61840	2004	19		auxin response factor, putative (DUF688);(source:Araport11)			Protein of unknown function (DUF688)
MD01G1083500		yes	AT4G00950	2004	19		hypothetical protein (DUF688);(source:Araport11)	MATERNAL EFFECT EMBRYO ARREST 47 (MEE47)	MATERNAL EFFECT EMBRYO ARREST 47 (MEE47)	Protein of unknown function (DUF688)
MD01G1099800	yes	yes	AT3G10470	175	20		C2H2-type zinc finger family protein;(source:Araport11)			C2H2-type zinc finger family protein
MD01G1099800	yes	yes	AT5G04390	175	20		C2H2-type zinc finger family protein;(source:Araport11)	(ZAT14L)	(ZAT14L)	C2H2-type zinc finger family protein
MD01G1108500	yes	yes	AT2G39010	182	9		Plasma membrane intrinsic protein 2E.	PLASMA MEMBRANE INTRINSIC PROTEIN 2E (PIP2E)	PLASMA MEMBRANE INTRINSIC PROTEIN 2E (PIP2E);PLASMA MEMBRANE INTRINSIC PROTEIN 2;6 (PIP2;6)	plasma membrane intrinsic protein 2E
MD01G1108500	yes	yes	AT3G54820	182	9		plasma membrane intrinsic protein 2;(source:Araport11)	PLASMA MEMBRANE INTRINSIC PROTEIN 2;5 (PIP2;5)	PLASMA MEMBRANE INTRINSIC PROTEIN 2D (PIP2D);PLASMA MEMBRANE INTRINSIC PROTEIN 2;5 (PIP2;5)	plasma membrane intrinsic protein 2;5
MD01G1118100	yes		AT3G55120	2902	30		Catalyzes the conversion of chalcones into flavanones. Required for the accumulation of purple anthocyanins in leaves and stems. Co-expressed with CHS.	TRANSPARENT TESTA 5 (TT5)	TRANSPARENT TESTA 5 (TT5); (A11);CHALCONE FLAVANONE ISOMERASE (CFI);CHALCONE ISOMERASE (CHI); (ATCHI)	Chalcone-flavanone isomerase family protein
MD01G1118100	yes		AT5G66220	2902	30		Chalcone-flavanone isomerase family protein;(source:Araport11)			Chalcone-flavanone isomerase family protein
MD01G1134700	yes		AT1G07570	1	48		Protein kinase capable of phosphorylating tyrosine, serine, and threonine residues	(APK1A)	(APK1A);PBS1-LIKE 9 (PBL9)	Protein kinase superfamily protein
MD01G1134700	yes		AT2G28930	1	48		protein kinase 1B;(source:Araport11)	PROTEIN KINASE 1B (PK1B)	PROTEIN KINASE 1B (APK1B);PROTEIN KINASE 1B (PK1B);PBS1-LIKE 10 (PBL10)	protein kinase 1B
MD01G1134700	yes		AT2G39660	1	48		Encodes a plasma membrane-localized ser/thr protein kinase that is a crucial component of host response signaling required to activate the resistance responses to Botrytis and A. brassicicola infection. It is likely a negative regulator of salicylic acid accumulation and basal defense against virulent bacterial pathogens. Together with ER plays opposing roles in leaf morphogenesis and inflorescen…	BOTRYTIS-INDUCED KINASE1 (BIK1)	BOTRYTIS-INDUCED KINASE1 (BIK1)	botrytis-induced kinase1
MD01G1134700	yes		AT3G55450	1	48		PBS1-like 1;(source:Araport11)	PBS1-LIKE 1 (PBL1)	PBS1-LIKE 1 (PBL1)	PBS1-like 1
MD01G1134700	yes		AT5G02290	1	48		Encodes a candidate protein kinase NAK that is similar to the oncogenes met and abl.	(NAK)	PBS1-LIKE 11 (PBL11); (NAK)	Protein kinase superfamily protein
MD01G1141800	yes		AT3G46890	818	94*	*eudicote wide clade	maternal effect embryo arrest protein;(source:Araport11)			NULL
MD01G1141800	yes		AT5G05950	818	94*	*eudicote wide clade	maternal effect embryo arrest 60;(source:Araport11)	MATERNAL EFFECT EMBRYO ARREST 60 (MEE60)	MATERNAL EFFECT EMBRYO ARREST 60 (MEE60)	maternal effect embryo arrest 60
MD01G1144800	yes		AT1G10220	4269	3		ZCF37;(source:Araport11)			NULL
MD01G1144800	yes		AT1G59590	4269	3		ZCF37 mRNA, complete cds The mRNA is cell-to-cell mobile.	(ZCF37)	(ZCF37)	ZCF37
MD01G1146300		yes	AT3G55800	6416	NA	The topology is unexpected. Infeasible to infer supporting bootstrap for the apple and arabidopsis orthology.	Encodes the chloroplast enzyme sedoheptulose-1,7-bisphosphatase (SBPase), involved in the carbon reduction of the Calvin cycle. Increase in SBPase activity in transgenic lines accumulate up to 50% more sucrose and starch than wild-type. The mRNA is cell-to-cell mobile.	SEDOHEPTULOSE-BISPHOSPHATASE (SBPASE)	SEDOHEPTULOSE-BISPHOSPHATASE (SBPASE)	sedoheptulose-bisphosphatase
MD01G1153600	yes		AT3G11180	1321	26		One of 4 paralogs encoding a 2-oxoglutarate/Fe(II)-dependent oxygenases that hydroxylates JA to 12-OH-JA.	JASMONATE-INDUCED OXYGENASE1 (JOX1)	JASMONATE-INDUCED OXYGENASE1 (JOX1);JASMONIC ACID OXIDASE 1 (JAO 1)	2-oxoglutarate (2OG) and Fe(II)-dependent oxygenase superfamily protein
MD01G1153600	yes		AT3G55970	1321	26		One of 4 paralogs encoding a 2-oxoglutarate/Fe(II)-dependent oxygenases that hydroxylates JA to 12-OH-JA.	JASMONATE-REGULATED GENE 21 (JRG21)	(ATJRG21);JASMONATE-REGULATED GENE 21 (JRG21);JASMONATE-INDUCED OXYGENASE3 (JOX3);JASMONIC ACID OXIDASE 3 (JAO3)	jasmonate-regulated gene 21
MD01G1153600	yes		AT5G05600	1321	26		Encodes a protein with similarity to flavonol synthases that is involved in the detoxifcation polycyclic aromatic hydrocarbons.One of 4 paralogs encoding a 2-oxoglutarate/Fe(II)-dependent oxygenases that hydroxylates JA to 12-OH-JA.	JASMONIC ACID OXIDASE 2 (JOX2)	JASMONATE-INDUCED OXYGENASE2 (JAO2);JASMONIC ACID OXIDASE 2 (JOX2)	2-oxoglutarate (2OG) and Fe(II)-dependent oxygenase superfamily protein
MD01G1160300	yes		None	1843	NA	two arabidopsis in gene family; At2G41430.1 and AT4G14270.1; in separate clade bs support 90	NA	NA	NA	NA
MD01G1160300		yes	None	1843	NA	two arabidopsis in gene family; At2G41430.1 and AT4G14270.1; in separate clade bs support 90	NA	NA	NA	NA
MD01G1177100	yes		AT4G17490	7	27		Encodes a member of the ERF (ethylene response factor) subfamily B-3 of ERF/AP2 transcription factor family (ATERF-6). The protein contains one AP2 domain. There are 18 members in this subfamily including ATERF-1, ATERF-2, AND ATERF-5. It is involved in the response to reactive oxygen species and light stress. Involved in regulating root architecture and the response to cold stress.	ETHYLENE RESPONSIVE ELEMENT BINDING FACTOR 6 (ERF6)	ETHYLENE RESPONSIVE ELEMENT BINDING FACTOR 6 (ATERF6); (ERF-6-6);ETHYLENE RESPONSIVE ELEMENT BINDING FACTOR 6 (ERF6); (ERF103)	ethylene responsive element binding factor 6
MD01G1177100	yes		AT5G47230	7	27		encodes a member of the ERF (ethylene response factor) subfamily B-3 of ERF/AP2 transcription factor family (ATERF-5). The protein contains one AP2 domain. There are 18 members in this subfamily including ATERF-1, ATERF-2, AND ATERF-5. The mRNA is cell-to-cell mobile.	ETHYLENE RESPONSIVE ELEMENT BINDING FACTOR 5 (ERF5)	ETHYLENE RESPONSIVE ELEMENT BINDING FACTOR 5 (ERF5); (ATMACD1);ETHYLENE RESPONSIVE ELEMENT BINDING FACTOR 5 (ATERF5); (ERF102);ETHYLENE RESPONSIVE ELEMENT BINDING FACTOR- 5 (ATERF-5)	ethylene responsive element binding factor 5
MD01G1177100	yes		AT5G51190	7	27		encodes a member of the ERF (ethylene response factor) subfamily B-3 of ERF/AP2 transcription factor family. The protein contains one AP2 domain. There are 18 members in this subfamily including ATERF-1, ATERF-2, AND ATERF-5. Involved in regulating root architecture and the response to cold stress.	ETHYLENE RESPONSE FACTOR 105 (ERF105)	ETHYLENE RESPONSE FACTOR 105 (ERF105)	Integrase-type DNA-binding superfamily protein
MD01G1177100	yes		AT5G61600	7	27		encodes a member of the ERF (ethylene response factor) subfamily B-3 of ERF/AP2 transcription factor family. The protein contains one AP2 domain. There are 18 members in this subfamily including ATERF-1, ATERF-2, AND ATERF-5. Involved in regulating root architecture.	ETHYLENE RESPONSE FACTOR 104 (ERF104)	ETHYLENE RESPONSE FACTOR 104 (ERF104)	ethylene response factor 104
MD01G1179800	yes		None	21	NA	Arabidopsis gene is missing in the eudicot-wide clade housing the apple gene of interest. There are Arabidopsis homologs in this orthogrouop, but they are evolutionarily distant from the apple gene of interest.	NA	NA	NA	NA
MD01G1187700		yes	AT5G07190	2679	63		Gene is expressed preferentially in the embryo and encodes a unique protein of unknown function.	SEED GENE 3 (ATS3)	SEED GENE 3 (ATS3)	seed gene 3
MD01G1187700		yes	AT5G62200	2679	63		Embryo-specific protein 3, (ATS3);(source:Araport11)	EMBRYO-SPECIFIC PROTEIN 3B (ATS3B)	EMBRYO-SPECIFIC PROTEIN 3B (ATS3B)	Embryo-specific protein 3, (ATS3)
MD01G1187700		yes	AT5G62210	2679	63		Embryo-specific protein 3, (ATS3);(source:Araport11)			Embryo-specific protein 3, (ATS3)
MD01G1193000	yes	yes	AT5G51830	631	60		Encodes one of the several Arabidopsis fructokinases. Nomenclature according to Riggs 2017 has been adopted for the family by the community (personal communication, Boernke, Callis, Granot, Boernke, and Smeekens). Important for seed oil accumulation and vascular development.	FRUCTOKINASE 1 (FRK1)	FRUCTOKINASE 1 (FRK1);FRUCTOKINASE 7 (FRK7)	pfkB-like carbohydrate kinase family protein
MD01G1196900	yes	yes	AT5G07220	646	87*	*angiosperm clade	A member of Arabidopsis BAG (Bcl-2-associated athanogene) proteins, plant homologs of mammalian regulators of apoptosis. Plant BAG proteins are multi-functional and remarkably similar to their animal counterparts, as they regulate apoptotic-like processes ranging from pathogen attack, to abiotic stress, to plant development.	BCL-2-ASSOCIATED ATHANOGENE 3 (BAG3)	BCL-2-ASSOCIATED ATHANOGENE 3 (ATBAG3);BCL-2-ASSOCIATED ATHANOGENE 3 (BAG3)	BCL-2-associated athanogene 3
MD01G1196900	yes	yes	AT5G52060	646	87*	*angiosperm clade	A member of Arabidopsis BAG (Bcl-2-associated athanogene) proteins, plant homologs of mammalian regulators of apoptosis. Plant BAG proteins are multi-functional and remarkably similar to their animal counterparts, as they regulate apoptotic-like processes ranging from pathogen attack, to abiotic stress, to plant development.	BCL-2-ASSOCIATED ATHANOGENE 1 (BAG1)	BCL-2-ASSOCIATED ATHANOGENE 1 (ATBAG1);BCL-2-ASSOCIATED ATHANOGENE 1 (BAG1)	BCL-2-associated athanogene 1
MD01G1196900	yes	yes	AT5G62100	646	87*	*angiosperm clade	A member of Arabidopsis BAG (Bcl-2-associated athanogene) proteins, plant homologs of mammalian regulators of apoptosis. Plant BAG proteins are multi-functional and remarkably similar to their animal counterparts, as they regulate apoptotic-like processes ranging from pathogen attack, to abiotic stress, to plant development.	BCL-2-ASSOCIATED ATHANOGENE 2 (BAG2)	BCL-2-ASSOCIATED ATHANOGENE 2 (BAG2);BCL-2-ASSOCIATED ATHANOGENE 2 (ATBAG2)	BCL-2-associated athanogene 2
MD01G1205400	yes	yes	None	295	NA	Arabidopsis gene is missing from the eudicot-wide clade (bs=40) housing the apple gene	NA	NA	NA	NA
MD01G1209100	yes		None	68	NA	Closest are AT5G52740, AT5G52750, AT5G52760, AT5G52770 with bootstrap of 11.	NA	NA	NA	NA
MD01G1209200	yes		None	68	NA	Closest are AT5G52740, AT5G52750, AT5G52760, AT5G52770 with bootstrap of 11.	NA	NA	NA	NA
MD01G1224800		yes	AT4G27740	321	100		Yippee family putative zinc-binding protein;(source:Araport11)			Yippee family putative zinc-binding protein
MD01G1225000	yes	yes	AT5G53130	184	70		member of Cyclic nucleotide gated channel family	CYCLIC NUCLEOTIDE GATED CHANNEL 1 (CNGC1)	CYCLIC NUCLEOTIDE-GATED CHANNEL 1 (ATCNGC1);CYCLIC NUCLEOTIDE GATED CHANNEL 1 (CNGC1)	cyclic nucleotide gated channel 1
MD01G1226600	yes		None	114	NA	Arabidopsis genes are missing from the core eudicot-wide clade housing the apple gene of interest. The closest (paralog) Arabidopsis genes are AT3G61890.1 and AT2G46680.1 with bs of 34	NA	NA	NA	NA
MD01G1230100	yes	yes	AT5G54130	2774	41		Calcium-binding endonuclease/exonuclease/phosphatase family;(source:Araport11)			Calcium-binding endonuclease/exonuclease/phosphatase family
MD01G1233300	yes		AT5G17210	2333	26		transmembrane protein, putative (DUF1218);(source:Araport11)			Protein of unknown function (DUF1218)
MD02G1001300	yes	yes	AT2G44110	82	14		A member of a large family of seven-transmembrane domain proteins specific to plants, homologs of the barley mildew resistance locus o (MLO) protein. The Arabidopsis genome contains 15 genes encoding MLO proteins, with localization in plasma membrane. Phylogenetic analysis revealed four clades of closely-related AtMLO genes. ATMLO15 belongs to the clade II, with ATMLO13 and ATMLO15. The gene is e…	MILDEW RESISTANCE LOCUS O 15 (MLO15)	MILDEW RESISTANCE LOCUS O 15 (MLO15);MILDEW RESISTANCE LOCUS O 15 (ATMLO15)	Seven transmembrane MLO family protein
MD02G1010800	yes		AT2G24300	536	43		Calmodulin-binding protein;(source:Araport11)	(CBP60E)	(CBP60E)	Calmodulin-binding protein
MD02G1010800	yes		AT4G31000	536	43		Calmodulin-binding protein;(source:Araport11)	(CBP60F)	(CBP60F)	Calmodulin-binding protein
MD02G1013500		yes	none	NA	NA	Gene not assigned to an orthogroup	NA	NA	NA	NA
MD02G1016300	yes		AT5G64770	3091	18		Encodes a root meristem growth factor (RGF). Belongs to a family of functionally redundant homologous peptides that are secreted, tyrosine-sulfated, and expressed mainly in the stem cell area and the innermost layer of central columella cells. RGFs are required for maintenance of the root stem cell niche and transit amplifying cell proliferation. Members of this family include: At5g60810 (RGF1), …	ROOT MERISTEM GROWTH FACTOR 9 (RGF9)	GOLVEN 2 (GLV2);CLE-LIKE 9 (CLEL 9);ROOT MERISTEM GROWTH FACTOR 9 (RGF9)	NULL
MD02G1030000	yes	yes	AT5G20190	484	16		Tetratricopeptide repeat (TPR)-like superfamily protein;(source:Araport11)			Tetratricopeptide repeat (TPR)-like superfamily protein
MD02G1034900		yes	AT5G20110	296	93*	* bs of an angiosperm-wide clade housing the Arabidopsis and apple genes of interest	Dynein light chain type 1 family protein;(source:Araport11)			Dynein light chain type 1 family protein
MD02G1079100	yes		none	NA	NA	Gene not assigned to an orthogroup	NA	NA	NA	NA
MD02G1096300		yes	AT1G19200	134	26		cyclin-dependent kinase, putative (DUF581);(source:Araport11)			Protein of unknown function (DUF581)
MD02G1096300		yes	AT1G74940	134	26		cyclin-dependent kinase, putative (DUF581);(source:Araport11)			Protein of unknown function (DUF581)
MD02G1096300		yes	AT5G20700	134	26		senescence-associated family protein, putative (DUF581);(source:Araport11)			Protein of unknown function (DUF581)
MD02G1121700	yes		None	968	NA	closest arabidopsis AT4G35180.1, bs=64, in a different eudicte clade	NA	NA	NA	NA
MD02G1129500	yes	yes	AT2G17850	1337	75		Rhodanese/Cell cycle control phosphatase superfamily protein;(source:Araport11)			Rhodanese/Cell cycle control phosphatase superfamily protein
MD02G1129500	yes	yes	AT5G66170	1337	75		Encodes a thiosulfate sulfurtransferase/rhodanese.	SULFURTRANSFERASE 18 (STR18)	SULFURTRANSFERASE 18 (STR18)	sulfurtransferase 18
MD02G1141700	yes		AT5G17730	215	51		P-loop containing nucleoside triphosphate hydrolases superfamily protein;(source:Araport11)			P-loop containing nucleoside triphosphate hydrolases superfamily protein
MD02G1141700	yes		AT5G17740	215	51		P-loop containing nucleoside triphosphate hydrolases superfamily protein;(source:Araport11)			P-loop containing nucleoside triphosphate hydrolases superfamily protein
MD02G1141700	yes		AT5G17750	215	51		P-loop containing nucleoside triphosphate hydrolases superfamily protein;(source:Araport11)			P-loop containing nucleoside triphosphate hydrolases superfamily protein
MD02G1141700	yes		AT5G17760	215	51		P-loop containing nucleoside triphosphate hydrolases superfamily protein;(source:Araport11)			P-loop containing nucleoside triphosphate hydrolases superfamily protein
MD02G1142300	yes		AT3G50930	215	21		Encodes a protein that is present in a homo-multimeric protein complex on the outer mitochondrial membrane and plays a role in cell death and amplifying salicylic acid signalling. The mRNA is cell-to-cell mobile.	CYTOCHROME BC1 SYNTHESIS (BCS1)	CYTOCHROME BC1 SYNTHESIS (BCS1);OUTER MITOCHONDRIAL MEMBRANE PROTEIN OF 66 KDA (OM66); (ATOM66); (ATBCS1)	cytochrome BC1 synthesis
MD02G1142300	yes		AT3G50940	215	21		P-loop containing nucleoside triphosphate hydrolases superfamily protein;(source:Araport11)			P-loop containing nucleoside triphosphate hydrolases superfamily protein
MD02G1145300	yes	yes	AT2G18280	431	77		Member of TLP family The mRNA is cell-to-cell mobile.	TUBBY LIKE PROTEIN 2 (TLP2)	TUBBY LIKE PROTEIN 2 (TLP2);TUBBY LIKE PROTEIN 2 (AtTLP2)	tubby like protein 2
MD02G1158300	yes	yes	AT3G50840	7088	NA	The listed apple and arabidopsis gene belong to the same orthogroup. The tree topology is poor, thus unable to infer support.	Phototropic-responsive NPH3 family protein;(source:Araport11)			Phototropic-responsive NPH3 family protein
MD02G1158300	yes	yes	AT5G66560	7088	NA	The listed apple and arabidopsis gene belong to the same orthogroup. The tree topology is poor, thus unable to infer support.	Phototropic-responsive NPH3 family protein;(source:Araport11)			Phototropic-responsive NPH3 family protein
MD02G1166800	yes	yes	AT4G37190	9009	94		plasma membrane, autoregulation-binding site, misato segment II, myosin-like, tubulin/FtsZ protein;(source:Araport11)			NULL
MD02G1167100		yes	None	8	NA	This apple gene belongs to a clade housing Rosaceae genes derived from rapid evolution. The closest (paralog) Arabidopsis gene is AT4G27290.1, which is in a rodis-wide clade with bootstrap support of 59	NA	NA	NA	NA
MD02G1171900		yes	AT3G50350	3578	3	low bs support across whole gene family	membrane insertase, putative (DUF1685);(source:Araport11)			Protein of unknown function (DUF1685)
MD02G1198300	yes	yes	AT2G45610	732	52		alpha/beta-Hydrolases superfamily protein;(source:Araport11)			alpha/beta-Hydrolases superfamily protein
MD02G1236000	yes	yes	None	30	NA	Arabidopsis gene is missing in the eudicot-wide clade housing the apple gene of interest. The closest (paralog) Arabidopsis genes are: AT3G09270.1, AT2G29470.1, AT2G29460.1, AT2G29480.1, AT2G29490.1, AT2G29440.1, AT2G29450.1, and AT2G29420.1	NA	NA	NA	NA
MD02G1236100	yes	yes	None	30	NA	Arabidopsis gene is missing in the eudicot-wide clade housing the apple gene of interest. The closest (paralog) Arabidopsis genes are: AT3G09270.1, AT2G29470.1, AT2G29460.1, AT2G29480.1, AT2G29490.1, AT2G29440.1, AT2G29450.1, and AT2G29420.1	NA	NA	NA	NA
MD02G1243100	yes	yes	AT5G58330	5170	45*	*bs of eudicote wide clade housing apple and arabidopsis orthologs	lactate/malate dehydrogenase family protein;(source:Araport11)	NADP-DEPENDENT MALATE DEHYDROGENASE (NADP-MDH)	NADP-DEPENDENT MALATE DEHYDROGENASE (NADP-MDH)	lactate/malate dehydrogenase family protein
MD02G1252600	yes		None	24	NA	Rapid evolution in Rosid, missing in Arabidopsis	NA	NA	NA	NA
MD02G1256300	yes		AT2G38700	5184	74*	bs of eudicote wide clade housing apple and arabidopsis orthologs	Encodes mevalonate diphosphate decarboxylase, the enzyme that catalyzes the synthesis of isopentenyl diphosphate, used in sterol and isoprenoid biosynthesis. The protein appears to form a homodimeric complex. Incidentally, it was shown that the Arabidopsis MVD protein could also interact with its yeast homolog to form a heterodimer.	MEVALONATE DIPHOSPHATE DECARBOXYLASE 1 (MVD1)	MEVALONATE DIPHOSPHATE DECARBOXYLASE 1 (MVD1); (ATMDD1);MEVALONATE 5-DIPHOSPHATE DECARBOXYLASE 1 (MDD1); (ATMVD1)	mevalonate diphosphate decarboxylase 1
MD02G1256300	yes		AT3G54250	5184	74*	bs of eudicote wide clade housing apple and arabidopsis orthologs	Encodes mevalonate diphosphate decarboxylase, the enzyme that catalyzes the synthesis of isopentenyl diphosphate, used in sterol and isoprenoid biosynthesis.	MEVALONATE 5-DIPHOSPHATE DECARBOXYLASE 2 (MDD2)	MEVALONATE 5-DIPHOSPHATE DECARBOXYLASE 2 (MDD2); (ATMDD2)	GHMP kinase family protein
MD02G1258700	yes		AT3G59710	1526	11		NAD(P)-binding Rossmann-fold superfamily protein;(source:Araport11)			NAD(P)-binding Rossmann-fold superfamily protein
MD02G1258700		yes	AT3G59710	1526	11		NAD(P)-binding Rossmann-fold superfamily protein;(source:Araport11)			NAD(P)-binding Rossmann-fold superfamily protein
MD02G1273700	yes	yes	None	24	NA	Rapid evolution in Rosid, missing in Arabidopsis	NA	NA	NA	NA
MD02G1274600	yes	yes	None	24	NA	Rapid evolution in Rosid, missing in Arabidopsis	NA	NA	NA	NA
MD02G1282100	yes		AT5G13530	3868	92		Encodes KEEP ON GOING (KEG), a RING E3 ligase involved in abscisic acid signaling. KEG is essential for Arabidopsis growth and development. ABA promotes KEG degradation via the ubiquitin dependent 26S proteasome pathway. Associates with and ubiquitinates MKK4 and MKK5 to regulate plant immunity.	KEEP ON GOING (KEG)	KEEP ON GOING (KEG)	protein kinases;ubiquitin-protein ligases
MD02G1301300	yes	yes	none	9362	NA	no arabidopsis genes in OG	NA	NA	NA	NA
MD02G1302900	yes		None	336	NA	The apple gene of interest is in a clade (bs 69) with genes from a subset of sampled Rosids. There is no Arabidopsis gene in this clade. the closest Arabidopsis genes (paralogs) are: AT1G09510.1, AT1G09500.1, AT1G09480.1, AT1G09490.1, and AT1G66800.1	NA	NA	NA	NA
MD02G1311700	yes	yes	AT2G35910	10	97		RING/U-box superfamily protein;(source:Araport11)	ARABIDOPSIS T??XICOS EN LEVADURA 70 (ATL70)	ARABIDOPSIS T??XICOS EN LEVADURA 70 (ATL70)	RING/U-box superfamily protein
MD02G1311700	yes	yes	AT5G06490	10	97		RING/U-box superfamily protein;(source:Araport11)	ARABIDOPSIS T??XICOS EN LEVADURA 71 (ATL71)	ARABIDOPSIS T??XICOS EN LEVADURA 71 (ATL71)	RING/U-box superfamily protein
MD02G1314300		yes	None	2	NA	Rapid evolution in pome fruits. The closest Arabidopsis genes are: AT3G14470.1 and AT3G14460.1	NA	NA	NA	NA
MD02G1315600	yes	yes	None	458	NA		NA	NA	NA	NA
MD03G1019000		yes	none	NA	NA	Gene not assigned to an orthogroup	NA	NA	NA	NA
MD03G1034900	yes		None	3900	NA	two arabidopsis in gene family; AT5G47770.1 and AT4G17190.1; but in different asterid clade, bs support 75	NA	NA	NA	NA
MD03G1040200	yes	yes	AT5G56100	487	70		glycine-rich protein / oleosin;(source:Araport11)			glycine-rich protein / oleosin
MD03G1042800		yes	AT1G55670	7901	NA	The topology is unexpected. Infeasible to infer supporting bootstrap for the apple and arabidopsis orthology.	Encodes subunit G of photosystem I, an 11-kDa membrane protein that plays an important role in electron transport between plastocyanin and PSI and is involved in the stability of the PSI complex. PSI-G subunit is bound to PSI-B and is in contact with Lhca1. The protein inserts into thylakoids by a direct or \spontaneous\" pathway that does not involve the activities of any known chloroplast prote…	PHOTOSYSTEM I SUBUNIT G (PSAG)	PHOTOSYSTEM I SUBUNIT G (PSAG)	photosystem I subunit G
MD03G1082700	yes	yes	AT5G59050	649	8		G patch domain protein;(source:Araport11)			NULL
MD03G1083100	yes	yes	AT3G46880	1894	56*	eudicote wide clade bs	hypothetical protein;(source:Araport11)			NULL
MD03G1083100	yes	yes	AT5G59080	1894	56*	eudicote wide clade bs	hypothetical protein;(source:Araport11)			NULL
MD03G1087100	yes		AT3G46620	1859	41		Encodes an ABA- and drought-induced RING-DUF1117 gene whose mutation results in hyposensitive phenotypes toward ABA in terms of germination rate and stomatal closure and markedly reduced tolerance to drought stress relative to wild-type plants.	RING AND DOMAIN OF UNKNOWN FUNCTION 1117 1 (RDUF1)	ARABIDOPSIS THALIANA RING AND DOMAIN OF UNKNOWN FUNCTION 1117 1 (ATRDUF1);RING AND DOMAIN OF UNKNOWN FUNCTION 1117 1 (RDUF1);BCA2A ZINC FINGER ATL 10 (BTL10)	zinc finger (C3HC4-type RING finger) family protein
MD03G1087100	yes		AT5G59550	1859	41		Encodes an ABA- and drought-induced RING-DUF1117 gene whose mutation results in hyposensitive phenotypes toward ABA in terms of germination rate and stomatal closure and markedly reduced tolerance to drought stress relative to wild-type plants.	BCA2A ZINC FINGER ATL 9 (BTL09)	BCA2A ZINC FINGER ATL 9 (BTL09)	zinc finger (C3HC4-type RING finger) family protein
MD03G1092200	yes	yes	AT1G07570	1	48		Protein kinase capable of phosphorylating tyrosine, serine, and threonine residues	(APK1A)	(APK1A);PBS1-LIKE 9 (PBL9)	Protein kinase superfamily protein
MD03G1092200	yes	yes	AT2G28930	1	48		protein kinase 1B;(source:Araport11)	PROTEIN KINASE 1B (PK1B)	PROTEIN KINASE 1B (APK1B);PROTEIN KINASE 1B (PK1B);PBS1-LIKE 10 (PBL10)	protein kinase 1B
MD03G1092200	yes	yes	AT2G39660	1	48		Encodes a plasma membrane-localized ser/thr protein kinase that is a crucial component of host response signaling required to activate the resistance responses to Botrytis and A. brassicicola infection. It is likely a negative regulator of salicylic acid accumulation and basal defense against virulent bacterial pathogens. Together with ER plays opposing roles in leaf morphogenesis and inflorescen…	BOTRYTIS-INDUCED KINASE1 (BIK1)	BOTRYTIS-INDUCED KINASE1 (BIK1)	botrytis-induced kinase1
MD03G1092200	yes	yes	AT3G55450	1	48		PBS1-like 1;(source:Araport11)	PBS1-LIKE 1 (PBL1)	PBS1-LIKE 1 (PBL1)	PBS1-like 1
MD03G1092200	yes	yes	AT5G02290	1	48		Encodes a candidate protein kinase NAK that is similar to the oncogenes met and abl.	(NAK)	PBS1-LIKE 11 (PBL11); (NAK)	Protein kinase superfamily protein
MD03G1093800		yes	NA	1364	NA	Short sequence, removed during tree building process. Arabidopsis genes in the same orthogroup include: AT5G02380.1 and AT3G09390.1	NA	NA	NA	NA
MD03G1166800	yes		none	NA	NA	Gene not assigned to an orthogroup	NA	NA	NA	NA
MD03G1201300		yes	AT1G50660	2847	47		actin cytoskeleton-regulatory complex pan-like protein;(source:Araport11)			NULL
MD03G1201300		yes	AT3G20350	2847	47		actin cytoskeleton-regulatory complex pan-like protein;(source:Araport11)			NULL
MD03G1205900		yes	none	NA	NA	Gene not assigned to an orthogroup	NA	NA	NA	NA
MD03G1208300	yes		AT5G54840	3356	40*	*bs of eudicote wide clade	Monomeric G protein. Expressed in the root quiescent center, flowers, and leaf guard cells and hydathodes.	(SGP1)	(SGP1); (ATSGP1)	Ras-related small GTP-binding family protein
MD03G1213300	yes	yes	AT5G54660	7025	8		HSP20-like chaperones superfamily protein;(source:Araport11)			HSP20-like chaperones superfamily protein
MD03G1222300		yes	AT3G15520	8326	21		Cyclophilin-like peptidyl-prolyl cis-trans isomerase family protein;(source:Araport11). Localized to thylakoid lumen. Induced by high light.	CYCLOPHILIN 37 (CYP37)	CYCLOPHILIN 37 (CYP37)	Cyclophilin-like peptidyl-prolyl cis-trans isomerase family protein
MD03G1239100		yes	AT1G53230	165	15		Encodes a member of a recently identified plant transcription factor family that includes Teosinte branched 1, Cycloidea 1, and proliferating cell nuclear antigen (PCNA) factors, PCF1 and 2. Regulated by miR319. Involved in heterochronic regulation of leaf differentiation. Elongates hypocotyl when miR319-resistant version is overexpressed. Suppresses auxin response by activating IAA3/SHY2 and SAU…	TEOSINTE BRANCHED 1, CYCLOIDEA AND PCF TRANSCRIPTION FACTOR 3 (TCP3)	TEOSINTE BRANCHED 1, CYCLOIDEA AND PCF TRANSCRIPTION FACTOR 3 (TCP3)	TEOSINTE BRANCHED 1, cycloidea and PCF transcription factor 3
MD03G1239100		yes	AT3G15030	165	15		Arabidopsis thaliana TCP family transcription factor. Regulated by miR319. Involved in heterchronic regulation of leaf differentiation. Promotes hypocotyl elongation when hyperactivated. Enhance hypocotyl cell elongation by directly activating YUC5.	TCP FAMILY TRANSCRIPTION FACTOR 4 (TCP4)	TCP FAMILY TRANSCRIPTION FACTOR 4 (TCP4);MATERNAL EFFECT EMBRYO ARREST 35 (MEE35); (PCF4)	TCP family transcription factor 4
MD03G1242400	yes		AT1G16905	781	61*	*includes asterids	Curculin-like (mannose-binding) lectin family protein;(source:Araport11)			Curculin-like (mannose-binding) lectin family protein
MD03G1242400	yes		AT1G78850	781	61*	*includes asterids	curculin-like (mannose-binding) lectin family protein, low similarity to ser/thr protein kinase from Zea mays (GI:2598067); contains Pfam lectin (probable mannose binding) domain PF01453 but not the protein kinase domain of the Z. mays protein. Belongs to GNA domain lectin family. Enhances PAP26 function to facilitate Pi-scavenging by Pi-starved plants.	MANNOSE BINDING LECTIN1 (MBL1)	MANNOSE BINDING LECTIN1 (MBL1);APPLE DOMAIN LECTIN-1 (GAL1)	D-mannose binding lectin protein with Apple-like carbohydrate-binding domain
MD03G1242400	yes		AT1G78860	781	61*	*includes asterids	curculin-like (mannose-binding) lectin family protein, low similarity to Ser/Thr protein kinase (Zea mays) GI:2598067; contains Pfam profile PF01453: Lectin (probable mannose binding) but not the protein kinase domain of the Z. mays protein	APPLE DOMAIN LECTIN-2 (GAL2)	APPLE DOMAIN LECTIN-2 (GAL2);LOW-BORON TOLERANCE (LBT)	D-mannose binding lectin protein with Apple-like carbohydrate-binding domain
MD03G1262000	yes		AT3G63210	2134	82		encodes a novel zinc-finger protein with a proline-rich N-terminus, identical to senescence-associated protein SAG102	MEDIATOR OF ABA-REGULATED DORMANCY 1 (MARD1)	MEDIATOR OF ABA-REGULATED DORMANCY 1 (MARD1); (MARD1)	Protein of unknown function (DUF581)
MD03G1262000		yes	AT3G63210	2134	82		encodes a novel zinc-finger protein with a proline-rich N-terminus, identical to senescence-associated protein SAG102	MEDIATOR OF ABA-REGULATED DORMANCY 1 (MARD1)	MEDIATOR OF ABA-REGULATED DORMANCY 1 (MARD1); (MARD1)	Protein of unknown function (DUF581)
MD03G1287000		yes	AT1G02860	2235	62*	Eudicote wide clade bs	Encodes a ubiquitin E3 ligase with RING and SPX domains that is involved in mediating immune responses and mediates degradation of PHT1s at plasma membranes. Targeted by MIR827. Ubiquitinates PHT1;3, PHT1;2, PHT1;1/AtPT1 and PHT1;4/AtPT2.	NITROGEN LIMITATION ADAPTATION (NLA)	BENZOIC ACID HYPERSENSITIVE 1 (BAH1);NITROGEN LIMITATION ADAPTATION (NLA); (SYG1)	SPX (SYG1/Pho81/XPR1) domain-containing protein
MD03G1291900	yes	yes	none	NA	NA	Gene not assigned to an orthogroup	NA	NA	NA	NA
MD03G1291900	yes	yes	none	NA	NA	Gene not assigned to an orthogroup	NA	NA	NA	NA
MD04G1002500	yes		AT5G36110	155	70		Encodes a member of the CYP716A subfamily of cytochrome P450 monooxygenases with triterpene oxidizing activity catalyzing C-28 hydroxylation of alpha-amyrin, beta-amyrin, and lupeol, producing uvaol, erythrodiol, and betulin, respectively. Additionally, it shows carboxylation activity for the C-28 position of alpha- and beta-amyrin.	CYTOCHROME P450, FAMILY 716, SUBFAMILY A, POLYPEPTIDE 1 (CYP716A1)	CYTOCHROME P450, FAMILY 716, SUBFAMILY A, POLYPEPTIDE 1 (CYP716A1)	cytochrome P450, family 716, subfamily A, polypeptide 1
MD04G1002500	yes		AT5G36130	155	70		Cytochrome P450 superfamily protein;(source:Araport11)			Cytochrome P450 superfamily protein
MD04G1002500	yes		AT5G36140	155	70		Encodes a member of the CYP716A subfamily of cytochrome P450 monooxygenases with triterpene oxidizing activity catalyzing C-28 hydroxylation of alpha-amyrin, beta-amyrin, and lupeol, producing uvaol, erythrodiol, and betulin, respectively.In particular, 22alpha-hydroxylation activity has been observed against alpha-amyrin. Should be merged with At5g36130.	CYTOCHROME P450, FAMILY 716, SUBFAMILY A, POLYPEPTIDE 2 (CYP716A2)	CYTOCHROME P450, FAMILY 716, SUBFAMILY A, POLYPEPTIDE 2 (CYP716A2)	cytochrome P450, family 716, subfamily A, polypeptide 2
MD04G1002800	yes	yes	AT1G04780	986	27	eudicote clade bs=100	Ankyrin repeat family protein;(source:Araport11)			Ankyrin repeat family protein
MD04G1002800	yes	yes	AT3G24210	986	27	eudicote clade bs=99	Ankyrin repeat family protein;(source:Araport11)			Ankyrin repeat family protein
MD04G1003300		yes	None	246	NA		NA	NA	NA	NA
MD04G1008300	yes	yes	AT3G24120	277	15		MYB-CC protein involved in regulation of response to phosphate starvation.	PHR1-LIKE 2 (PHL2)	PHR1-LIKE 2 (PHL2)	Homeodomain-like superfamily protein
MD04G1008300	yes	yes	AT4G13640	277	15		Homeodomain-like superfamily protein;(source:Araport11)	UNFERTILIZED EMBRYO SAC 16 (UNE16)	PHR1-LIKE 3 (PHL3);UNFERTILIZED EMBRYO SAC 16 (UNE16)	Homeodomain-like superfamily protein
MD04G1009800		yes	AT2G32770	1548	27		purple acid phosphatase 13;(source:Araport11)	PURPLE ACID PHOSPHATASE 13 (PAP13)	PURPLE ACID PHOSPHATASE 13 (ATPAP13);PURPLE ACID PHOSPHATASE 13 (PAP13)	purple acid phosphatase 13
MD04G1030200	yes	yes	None	932	NA	Arabidopsis gene is missing from a eudicot wide clade housing the apple gene. The closest (paralog) Arabidopsis gene is AT5G12890.1 which is in the same angiosperm-wide clade with a bs of 55.	NA	NA	NA	NA
MD04G1076200		yes	AT1G62960	3665	79		Encodes an aminotransferase with broad specificity for aspartate and aromatic amino aids such as tyrosine and phenylalanine. It does not act on branched chain amino acids and does not have ACC synthase activity.	ACC SYNTHASE 10 (ACS10)	ACC SYNTHASE 10 (ACS10)	ACC synthase 10
MD04G1082300	yes	yes	AT1G62710	663	93		Encodes a vacuolar processing enzyme belonging to a novel group of cysteine proteases that is expressed specifically in seeds and is essential for the proper processing of storage proteins.	BETA VACUOLAR PROCESSING ENZYME (BETA-VPE)	BETA VACUOLAR PROCESSING ENZYME (BETA-VPE); (BETAVPE);ASPARAGINYL ENDOPEPTIDASE 2 (AEP2);VACUOLAR PROCESSING ENZYME (VPE, LEGUMAIN) ISOFORM BETA (LEGbeta)	beta vacuolar processing enzyme
MD04G1087300	yes		AT4G12530	91	8		Encodes a member of the AZI family of lipid transfer proteins.	(AZI7)	(AZI7)	Bifunctional inhibitor/lipid-transfer protein/seed storage 2S albumin superfamily protein
MD04G1093300	yes		AT2G36950	1137	60		Heavy metal transport/detoxification superfamily protein;(source:Araport11)	HEAVY METAL ASSOCIATED PROTEIN 20 (ATHMP20)	HEAVY METAL ASSOCIATED PROTEIN 20 (ATHMP20)	Heavy metal transport/detoxification superfamily protein
MD04G1093300	yes		AT5G03380	1137	60		Heavy metal transport/detoxification superfamily protein;(source:Araport11)	HEAVY METAL ASSOCIATED PROTEIN 43 (ATHMP43)	HEAVY METAL ASSOCIATED PROTEIN 43 (ATHMP43)	Heavy metal transport/detoxification superfamily protein
MD04G1096200	yes	yes	AT2G37040	356	20		Encodes PAL1, a phenylalanine ammonia-lyase. Arabidopsis has four PALs: AT2G37040 (PAL1), AT3G53260 (PAL2), AT5G04230 (PAL3) and AT3G10340 (PAL4).	PHE AMMONIA LYASE 1 (pal1)	PHE AMMONIA LYASE 1 (pal1); (ATPAL1)	PHE ammonia lyase 1
MD04G1096200	yes	yes	AT3G53260	356	20		Encodes phenylalanine lyase. Arabidopsis has four PALs: AT2G37040 (PAL1), AT3G53260 (PAL2), AT5G04230 (PAL3) and AT3G10340 (PAL4).	PHENYLALANINE AMMONIA-LYASE 2 (PAL2)	(ATPAL2);PHENYLALANINE AMMONIA-LYASE 2 (PAL2)	phenylalanine ammonia-lyase 2
MD04G1099800	yes	yes	AT3G09760	831	85		RING/U-box superfamily protein;(source:Araport11)			RING/U-box superfamily protein
MD04G1099800	yes	yes	AT5G03180	831	85		RING/U-box superfamily protein;(source:Araport11)			RING/U-box superfamily protein
MD04G1104700	yes		AT2G37060	163	3		nuclear factor Y, subunit B8;(source:Araport11)	NUCLEAR FACTOR Y, SUBUNIT B8 (NF-YB8)	NUCLEAR FACTOR Y, SUBUNIT B8 (NF-YB8)	nuclear factor Y, subunit B8
MD04G1104700	yes		AT3G53340	163	3		nuclear factor Y, subunit B10;(source:Araport11)	NUCLEAR FACTOR Y, SUBUNIT B10 (NF-YB10)	NUCLEAR FACTOR Y, SUBUNIT B10 (NF-YB10)	nuclear factor Y, subunit B10
MD04G1134800	yes	yes	AT3G24000	3	98		Tetratricopeptide repeat (TPR)-like superfamily protein;(source:Araport11)			Tetratricopeptide repeat (TPR)-like superfamily protein
MD04G1155700	yes	yes	AT3G51840	4655	16		Encodes a short-chain acyl-CoA oxidase, which catalyzes the first step of peroxisomal fatty acid beta-oxidation during early, post-germinative growth in oilseed species. Null mutants virtually lack short-chain acyl-CoA and are resistant to 2,4-dichlorophenoxybutyric acid, which is converted to the herbicide and auxin analogue 2,4-dichlorophenoxyacetic acid by beta-oxidation. Despite the almost co…	ACYL-COA OXIDASE 4 (ACX4)	ACYL-COA OXIDASE 4 (ACX4); (ATSCX); (ATG6)	acyl-CoA oxidase 4
MD04G1160100	yes	yes	AT4G33070	677	5	eudicote wide clade - low support	Encodes hypoxia and drought induced pyruvate decarboxylase, which catalyzes the first step in ethanolic fermentation.	PYRUVATE DECARBOXYLASE 1 (PDC1)	PYRUVATE DECARBOXYLASE 1 (PDC1); (ATPDC1)	Thiamine pyrophosphate dependent pyruvate decarboxylase family protein
MD04G1160100	yes	yes	AT5G01320	677	5		Thiamine pyrophosphate dependent pyruvate decarboxylase family protein;(source:Araport11)			Thiamine pyrophosphate dependent pyruvate decarboxylase family protein
MD04G1160100	yes	yes	AT5G01330	677	5		pyruvate decarboxylase	PYRUVATE DECARBOXYLASE-3 (PDC3)	PYRUVATE DECARBOXYLASE-3 (PDC3)	pyruvate decarboxylase-3
MD04G1160100	yes	yes	AT5G54960	677	5		pyruvate decarboxylase-2	PYRUVATE DECARBOXYLASE-2 (PDC2)	PYRUVATE DECARBOXYLASE-2 (PDC2)	pyruvate decarboxylase-2
MD04G1164500	yes	yes	AT5G01600	1772	96*	bs of eudicote clade	Encodes a ferretin protein that is targeted to the chloroplast. Member of a Ferritin gene family. Gene expression is induced in response to iron overload and by nitric oxide. Expression of the gene is downregulated in the presence of paraquat, an inducer of photoxidative stress.	FERRETIN 1 (FER1)	FERRETIN 1 (FER1);ARABIDOPSIS THALIANA FERRETIN 1 (ATFER1)	ferretin 1
MD04G1168600	yes	yes	AT5G01740	1224	90*	* bs of the angiosperm-wide clade housing the apple and arabidopsis orthologs	Unknown gene, induced by abiotic stress treatments.			Nuclear transport factor 2 (NTF2) family protein
MD04G1169400		yes	AT1G33840	443	22*	* bs of the eudicot clade housing apple gene of interest and Arabidopsis orthologs.	LURP-one-like protein (DUF567);(source:Araport11)			Protein of unknown function (DUF567)
MD04G1169400		yes	AT2G14560	443	22*	* bs of the eudicot clade housing apple gene of interest and Arabidopsis orthologs.	Encodes LURP1, a member of the LURP cluster (late upregulated in response to Hyaloperonospora parasitica) which exhibits a pronounced upregulation after recognition of the pathogenic oomycte H. parasitica. LURP1 is required for full basal defense to H. parasitica and resistance to this pathogen mediated by the R-proteins RPP4 and RPP5.The mRNA is cell-to-cell mobile.			Protein of unknown function (DUF567)
MD04G1169400		yes	AT3G11740	443	22*	* bs of the eudicot clade housing apple gene of interest and Arabidopsis orthologs.	LURP-one-like protein (DUF567);(source:Araport11)			Protein of unknown function (DUF567)
MD04G1169400		yes	AT3G16900	443	22*	* bs of the eudicot clade housing apple gene of interest and Arabidopsis orthologs.	LURP-one-like protein (DUF567);(source:Araport11)			Protein of unknown function (DUF567)
MD04G1169400		yes	AT5G01750	443	22*	* bs of the eudicot clade housing apple gene of interest and Arabidopsis orthologs.	LURP-one-like protein (DUF567);(source:Araport11)			Protein of unknown function (DUF567)
MD04G1172400	yes		AT5G01830	5871	NA	The topology is unexpected. Infeasible to infer supporting bootstrap for the apple and arabidopsis orthology.	Plant U-box type E3 ubiquitin ligase (PUB).	(PUB16)	SMALL AUXIN UP RNA 21 (SAUR21); (PUB16)	ARM repeat superfamily protein
MD04G1178900	yes		AT4G20780	3591	11		Calcium sensor involved in trichome branching.	CALMODULIN LIKE 42 (CML42)	CALMODULIN LIKE 42 (CML42)	calmodulin like 42
MD04G1178900	yes		AT5G44460	3591	11		Calcium sensor.	CALMODULIN LIKE 43 (CML43)	CALMODULIN LIKE 43 (CML43)	calmodulin like 43
MD04G1183600	yes		AT5G26731	9527	NA	The listed apple and arabidopsis gene belong to the same orthogroup. The tree topology is poor, thus unable to infer support.	hypothetical protein;(source:Araport11)			NULL
MD04G1194500	yes	yes	AT1G06340	412	54	eudicote wide clade	Plant Tudor-like protein;(source:Araport11)			Plant Tudor-like protein
MD04G1194600	yes	yes	none	350	NA	next closest is AT3G62550.1, bs = 52	NA	NA	NA	NA
MD04G1195000	yes		AT1G56320	4979	41		hypothetical protein;(source:Araport11)			NULL
MD04G1199400	yes	yes	NA	2056	NA	Short sequence, removed during tree building process. Arabidopsis genes in the same orthogroup include: AT5G27760.1 and AT3G05550.1	NA	NA	NA	NA
MD04G1203000	yes	yes	None	88	NA	Arabidopsis gene is missing in the angiosperm-wide clade housing the apple gene of interest. Due to overall low bootstrap values, it's infeasible to infer the closest paralogous Arabidopsis gene either.	NA	NA	NA	NA
MD04G1204200	yes		None	332	NA	Arabidopsis gene is missing in the rosid-wide clade housing the apple gene of interest. Other Arabidopsis genes in the orthogroup include: AT3G22400.1, AT1G55020.1,	NA	NA	NA	NA
MD04G1206500	yes	yes	AT1G54920	7931	44		hypothetical protein;(source:Araport11)			NULL
MD04G1212400		yes	AT3G05120	2407	42		Encodes a gibberellin (GA) receptor ortholog of the rice GA receptor gene (OsGID1). Has GA-binding activity, showing higher affinity to GA4. Interacts with DELLA proteins in vivo in the presence of GA4. The DELLA region alone can interact with GID1A in GA-dependent manner in a Y2H assay.	GA INSENSITIVE DWARF1A (GID1A)	GA INSENSITIVE DWARF1A (ATGID1A);GA INSENSITIVE DWARF1A (GID1A)	alpha/beta-Hydrolases superfamily protein
MD04G1212400		yes	AT5G27320	2407	42		Encodes a gibberellin (GA) receptor ortholog of the rice GA receptor gene (OsGID1). Has GA-binding activity, showing higher affinity to GA4. Interacts with DELLA proteins in vivo in the presence of GA4.	GA INSENSITIVE DWARF1C (GID1C)	GA INSENSITIVE DWARF1C (GID1C); (ATGID1C)	alpha/beta-Hydrolases superfamily protein
MD04G1220400	yes		AT1G54520	4971	23		FLAP1 is a chloroplast membrane protein of unknown function. When grown in variable light mutants have reduced chloroplast number and size. NPQ is increased relative to wild type under low light.	FLUCTUATING-LIGHT- ACCLIMATION PROTEIN1 (FLAP1)	FLUCTUATING-LIGHT- ACCLIMATION PROTEIN1 (FLAP1)	NULL
MD04G1222400	yes		None	1562	NA	The Arabidopsis gene in this orthogroup is AT4G14746.1, but it is placed outside the clade containing sequence from all other core eudicot species, thus infeasible to infer orthology between apple genes and arabidopsis gene.	NA	NA	NA	NA
MD04G1235700		yes	NA	1672	NA	Short sequence, removed during tree building process. Arabidopsis genes in the same orthogroup include: AT5G48500.1, AT5G18310.2, and AT2G10930.1	NA	NA	NA	NA
MD04G1236100		yes	none	9264	NA	no arabidopsis genes in OG	NA	NA	NA	NA
MD04G1242300	yes		NA	896	NA	arabidopsis in OG: AT5G23400.1,AT2G26380.1,AT1G33590.1,AT1G33600.1,AT1G33610.1,AT1G33670.1,AT1G33612.1; bs=7	NA	NA	NA	NA
MD04G1242700	yes		NA	896	NA	arabidopsis in OG: AT5G23400.1,AT2G26380.1,AT1G33590.1,AT1G33600.1,AT1G33610.1,AT1G33670.1,AT1G33612.1; bs=7	NA	NA	NA	NA
MD05G1013200	yes	yes	None	318	NA		NA	NA	NA	NA
MD05G1013300	yes	yes	AT3G53270	5315	41		Small nuclear RNA activating complex (SNAPc), subunit SNAP43 protein;(source:Araport11)			Small nuclear RNA activating complex (SNAPc), subunit SNAP43 protein
MD05G1013400	yes	yes	AT1G77120	318	42		Catalyzes the reduction of acetaldehyde using NADH as reductant. Requires zinc for activity. Dimer. Anaerobic response polypeptide (ANP). Fermentation. The protein undergoes thiolation following treatment with the oxidant tert-butylhydroperoxide. The mRNA is cell-to-cell mobile.	ALCOHOL DEHYDROGENASE 1 (ADH1)	ALCOHOL DEHYDROGENASE 1 (ADH1);ALCOHOL DEHYDROGENASE (ADH);ARABIDOPSIS THALIANA ALCOHOL DEHYDROGENASE (ATADH); (ATADH1)	alcohol dehydrogenase 1
MD05G1042200	yes	yes	AT1G71960	846	100*	* bs of the eudicot-wide clade housing the apple and arabidopsis orthologs	Encodes a plasma membrane localized ABC transporter involved in abscisic acid transport and responses.	ATP-BINDING CASETTE G25 (ABCG25)	ATP-BINDING CASETTE G25 (ABCG25);ARABIDOPSIS THALIANA ATP-BINDING CASSETTE G25 (ATABCG25)	ATP-binding casette family G25
MD05G1054900		yes	AT2G14095	1745	41		hypothetical protein;(source:Araport11)	(EXI1)	(EXI1)	NULL
MD05G1055500		yes	AT2G21280	8837	10		A nuclear-encoded, plastid-targeted protein (AtSulA) whose overexpression causes severe yet stochastic plastid (shown in chloroplasts and leucoplasts) division defects. The protein does not appear to interact with either AtFtsZ proteins when studied in a yeast two-hybrid system.			NAD(P)-binding Rossmann-fold superfamily protein
MD05G1056000	yes	yes	AT2G31620	151	44		Receptor-like protein kinase-related family protein;(source:Araport11)			Receptor-like protein kinase-related family protein
MD05G1056000	yes	yes	AT3G21940	151	44		Receptor protein kinase-like protein;(source:Araport11)			Receptor protein kinase-related
MD05G1056000	yes	yes	AT3G21945	151	44		cysteine-rich repeat secretory protein;(source:Araport11)			Receptor-like protein kinase-related family protein
MD05G1056000	yes	yes	AT3G21970	151	44		cysteine-rich repeat secretory protein, putative (DUF26);(source:Araport11)			Domain of unknown function (DUF26)
MD05G1056000	yes	yes	AT3G21990	151	44		cysteine-rich repeat secretory-like protein (DUF26);(source:Araport11)			Domain of unknown function (DUF26)
MD05G1056000	yes	yes	AT3G22040	151	44		cysteine-rich repeat secretory-like protein (DUF26);(source:Araport11)			Domain of unknown function (DUF26)
MD05G1056000	yes	yes	AT3G58310	151	44		cysteine-rich repeat secretory protein, putative (DUF26);(source:Araport11)			Domain of unknown function (DUF26)
MD05G1056000	yes	yes	AT4G20670	151	44		cysteine-rich repeat secretory-like protein;(source:Araport11)			Domain of unknown function (DUF26)
MD05G1069700	yes	yes	AT2G16120	288	46		polyol/monosaccharide transporter 1;(source:Araport11)	POLYOL/MONOSACCHARIDE TRANSPORTER 1 (PMT1)	POLYOL/MONOSACCHARIDE TRANSPORTER 1 (PMT1);ARABIDOPSIS THALIANA POLYOL/MONOSACCHARIDE TRANSPORTER 1 (ATPMT1)	polyol/monosaccharide transporter 1
MD05G1069700	yes	yes	AT2G16130	288	46		polyol/monosaccharide transporter 2;(source:Araport11)	POLYOL/MONOSACCHARIDE TRANSPORTER 2 (PMT2)	POLYOL/MONOSACCHARIDE TRANSPORTER 2 (PMT2);ARABIDOPSIS THALIANA POLYOL/MONOSACCHARIDE TRANSPORTER 2 (ATPMT2)	polyol/monosaccharide transporter 2
MD05G1069700	yes	yes	AT3G18830	288	46		This gene encodes a plasma membrane-localized polyol/cyclitol/monosaccharide-H+-symporter. The symporter is able to catalyze the energy-dependent membrane passage of a wide range of linear polyols (three to six carbon backbone), of cyclic polyols (<i>myo</i>-inositol), and of numerous monosaccharides, including pyranose ring-forming and furanose ring-forming hexoses and pentoses. This gene belong…	POLYOL/MONOSACCHARIDE TRANSPORTER 5 (PMT5)	POLYOL TRANSPORTER 5 (ATPLT5);POLYOL/MONOSACCHARIDE TRANSPORTER 5 (PMT5);ARABIDOPSIS THALIANA POLYOL/MONOSACCHARIDE TRANSPORTER 5 (ATPMT5)	polyol/monosaccharide transporter 5
MD05G1089600	yes		None	113	NA	Closest are AT2G23290, AT3G50060, AT4G37260, AT5G67300 with bootstrao of 38	NA	NA	NA	NA
MD05G1099500	yes	yes	none	NA	NA	Gene not assigned to an orthogroup	NA	NA	NA	NA
MD05G1099500	yes	yes	none	NA	NA	Gene not assigned to an orthogroup	NA	NA	NA	NA
MD05G1118900	yes	yes	AT4G38660	72	52		Pathogenesis-related thaumatin superfamily protein;(source:Araport11)			Pathogenesis-related thaumatin superfamily protein
MD05G1129900	yes		None	968	NA	closest arabidopsis AT4G35180.1, bs=64, in a different eudicte clade	NA	NA	NA	NA
MD05G1137900	yes		AT2G20142	4	12	many tandem dups in pome fruits	Toll-Interleukin-Resistance (TIR) domain family protein;(source:Araport11)			Toll-Interleukin-Resistance (TIR) domain family protein
MD05G1137900		yes	AT2G20142	4	12	many tandem dups in pome fruits	Toll-Interleukin-Resistance (TIR) domain family protein;(source:Araport11)			Toll-Interleukin-Resistance (TIR) domain family protein
MD05G1158400		yes	AT3G07460	436	66*	* bs of the seed plant-wide clade housing apple and Arabidopsis orthologs.	transmembrane protein, putative (Protein of unknown function, DUF538);(source:Araport11)			Protein of unknown function, DUF538
MD05G1158400		yes	AT3G07470	436	66*	* bs of the seed plant-wide clade housing apple and Arabidopsis orthologs.	DUF538 protein			Protein of unknown function, DUF538
MD05G1158400		yes	AT5G16380	436	66*	* bs of the seed plant-wide clade housing apple and Arabidopsis orthologs.	autophagy-like protein, putative (Protein of unknown function, DUF538);(source:Araport11)			Protein of unknown function, DUF538
MD05G1179800	yes	yes	None	318	NA		NA	NA	NA	NA
MD05G1183600	yes		AT2G20240	575	55		GPI-anchored adhesin-like protein, putative (DUF3741);(source:Araport11)	TON1 RECRUITING MOTIF 17 (TRM17)	TON1 RECRUITING MOTIF 17 (TRM17)	Protein of unknown function (DUF3741)
MD05G1183600	yes		AT4G28760	575	55		methyl-coenzyme M reductase II subunit gamma, putative (DUF3741);(source:Araport11)	TON1 RECRUITING MOTIF 20 (TRM20)	TON1 RECRUITING MOTIF 20 (TRM20)	Protein of unknown function (DUF3741)
MD05G1183600	yes		AT5G43880	575	55		methyl-coenzyme M reductase II subunit gamma, putative (DUF3741);(source:Araport11)	TON1 RECRUITING MOTIF 21 (TRM21)	TON1 RECRUITING MOTIF 21 (TRM21)	Protein of unknown function (DUF3741)
MD05G1183600		yes	AT2G20240	575	55		GPI-anchored adhesin-like protein, putative (DUF3741);(source:Araport11)	TON1 RECRUITING MOTIF 17 (TRM17)	TON1 RECRUITING MOTIF 17 (TRM17)	Protein of unknown function (DUF3741)
MD05G1183600		yes	AT4G28760	575	55		methyl-coenzyme M reductase II subunit gamma, putative (DUF3741);(source:Araport11)	TON1 RECRUITING MOTIF 20 (TRM20)	TON1 RECRUITING MOTIF 20 (TRM20)	Protein of unknown function (DUF3741)
MD05G1183600		yes	AT5G43880	575	55		methyl-coenzyme M reductase II subunit gamma, putative (DUF3741);(source:Araport11)	TON1 RECRUITING MOTIF 21 (TRM21)	TON1 RECRUITING MOTIF 21 (TRM21)	Protein of unknown function (DUF3741)
MD05G1189100	yes	yes	None	484	NA		NA	NA	NA	NA
MD05G1204800		yes	None	939	NA	Arabidopsis gene is missing from a eudicot wide clade housing the apple gene. The closest (paralogs) Arabidopsis genes are AT5G09720.1, AT5G09690.2, and AT5G64560.1 which are in the same angiosperm-wide clade with a bs of 54.	NA	NA	NA	NA
MD05G1209300		yes	AT3G14415	1048	68		Encodes a glycolate oxidase that modulates reactive oxygen species-mediated signal transduction during nonhost resistance. The mRNA is cell-to-cell mobile.	GLYCOLATE OXIDASE 2 (GOX2)	GLYCOLATE OXIDASE 2 (GOX2)	Aldolase-type TIM barrel family protein
MD05G1209300		yes	AT3G14420	1048	68		Encodes a glycolate oxidase that modulates reactive oxygen species-mediated signal transduction during nonhost resistance. The mRNA is cell-to-cell mobile.	GLYCOLATE OXIDASE 1 (GOX1)	GLYCOLATE OXIDASE 1 (GOX1)	Aldolase-type TIM barrel family protein
MD05G1219000	yes		None	257	NA	closest are AT3G26040.1,AT5G23970.1,AT4G15400.1,AT5G47980.1,AT5G47950.1,AT3G30280.1,AT4G15390.1,AT1G24420.1,bs all - 34	NA	NA	NA	NA
MD05G1247900		yes	AT5G44790	4862	30		ATP dependent copper transporter vital for ethylene response pathway	RESPONSIVE-TO-ANTAGONIST 1 (RAN1)	RESPONSIVE-TO-ANTAGONIST 1 (RAN1);HEAVY METAL ASSOCIATED PROTEIN 51 (ATHMP51); (HMA7)	copper-exporting ATPase / responsive-to-antagonist 1 / copper-transporting ATPase (RAN1)
MD05G1249700	yes		AT1G31120	57	88		potassium transporter	K+ UPTAKE PERMEASE 10 (KUP10)	K+ UPTAKE PERMEASE 10 (KUP10)	K+ uptake permease 10
MD05G1249700	yes		AT2G35060	57	88		potassium transporter	K+ UPTAKE PERMEASE 11 (KUP11)	K+ UPTAKE PERMEASE 11 (KUP11)	K+ uptake permease 11
MD05G1249700	yes		AT4G19960	57	88		Encodes a potassium ion transmembrane transporter. Also mediates cesium uptake when expressed in E. coli.The mRNA is cell-to-cell mobile. Maintains root meristem activity by regulating K+ and auxin homeostasis in response to low K.			K+ uptake permease 9
MD05G1250600		yes	None	215	NA	Arabidopsis gene is missing from the core eudicot-wide clade housing the apple gene. The closeast (paralog) Arabidopsis genes are: AT5G17740.1, AT5G17750.1, AT5G17730.1, and. AT5G17760.1 with a bootstrap support of 40.	NA	NA	NA	NA
MD05G1256100		yes	AT1G31280	4156	18		Encodes Argonaute gene that binds viral siRNAs and is involved in antiviral defense response. Regulates innate immunity.Mutants have increased susceptibility to Potato virus X and tobacco rattle virus.	ARGONAUTE 2 (AGO2)	(ATAGO2);ARGONAUTE 2 (AGO2)	Argonaute family protein
MD05G1256100		yes	AT1G31290	4156	18		ARGONAUTE 3;(source:Araport11)	ARGONAUTE 3 (AGO3)	ARGONAUTE 3 (AGO3)	ARGONAUTE 3
MD05G1260900	yes		AT1G56120	1	87		LRR-MAL RK			Leucine-rich repeat transmembrane protein kinase
MD05G1260900	yes		AT1G56130	1	87		Component of a recognition mechanism for both cellulose and MLG-derived oligosaccharides perception and downstream Pattern-Triggered Immunity (PTI).	IMPAIRED IN GLYCAN PERCEPTION 2 (IGP2)	(IGP3);IMPAIRED IN GLYCAN PERCEPTION 2 (IGP2)	Leucine-rich repeat transmembrane protein kinase
MD05G1260900	yes		AT1G56140	1	87		Component of a recognition mechanism for both cellulose and MLG-derived oligosaccharides perception and downstream Pattern-Triggered Immunity (PTI).	IMPAIRED IN GLYCAN PERCEPTION 4 (IGP4)	IMPAIRED IN GLYCAN PERCEPTION 4 (IGP4)	Leucine-rich repeat transmembrane protein kinase
MD05G1260900	yes		AT1G56145	1	87		LRR-malectin receptor kinase; required for cellooligomer-induced responses. Component of a recognition mechanism for both cellulose and MLG-derived oligosaccharides perception and downstream Pattern-Triggered Immunity (PTI).	CELLOOLIGOMER-RECEPTOR KINASE 1 (CORK1)	CELLOOLIGOMER-RECEPTOR KINASE 1 (CORK1);IMPAIRED IN GLYCAN PERCEPTION 1 (IGP1)	Leucine-rich repeat transmembrane protein kinase
MD05G1262700	yes		None	155	NA	The closest (paralog) Arabidopsis genes are: AT5G36130.1, AT5G36130.1, and AT5G36110.1, with a bootstrap support of 90	NA	NA	NA	NA
MD05G1267500	yes	yes	None	61	NA		NA	NA	NA	NA
MD05G1267600	yes	yes	AT1G01980	61	28		Encodes an oligogalacturonide oxidase that inactivates the elicitor-active oligogalacturonides (OGs).	(ATBBE1)	(ATSEC1A);SIMILAR TO ELECTRON CARRIER 1A (SEC1A); (ATBBE1);OLIGOGALACTURONIDE OXIDASE 4 (OGOX4)	FAD-binding Berberine family protein
MD05G1267600	yes	yes	AT1G11770	61	28		Encodes an oligogalacturonide oxidase that inactivates the elicitor-active oligogalacturonides (OGs).	(ATBBE2)	OLIGOGALACTURONIDE OXIDASE 3 (OGOX3); (ATBBE2)	FAD-binding Berberine family protein
MD05G1267600	yes	yes	AT1G30740	61	28		FAD-binding Berberine family protein;(source:Araport11)			FAD-binding Berberine family protein
MD05G1267600	yes	yes	AT4G20830	61	28		Encodes an oligogalacturonide oxidase that inactivates the elicitor-active oligogalacturonides (OGs). It is involved in plant immunity. Overexpressing plants are more resistant to B. cinerea.	(ATBBE19)	(ATBBE19);OLIGOGALACTURONIDE OXIDASE 1 (OGOX1)	FAD-binding Berberine family protein
MD05G1267600	yes	yes	AT4G20840	61	28		Encodes an oligogalacturonide oxidase that inactivates the elicitor-active oligogalacturonides (OGs).	(ATBBE21)	(ATBBE21);OLIGOGALACTURONIDE OXIDASE 2 (OGOX2)	FAD-binding Berberine family protein
MD05G1267800	yes		None	61	NA	The closest Aaabidopsis genes are: AT5G44440.1, AT5G44410.1, and AT4G20820.1	NA	NA	NA	NA
MD05G1279900	yes	yes	AT1G30280	6901	43		Chaperone DnaJ-domain superfamily protein;(source:Araport11)	AUXILIN-LIKE7 (AUXILIN-LIKE7)	AUXILIN-LIKE7 (AUXILIN-LIKE7)	Chaperone DnaJ-domain superfamily protein
MD05G1287000	yes	yes	AT1G06475	1786	51*	* bs of the clade containing monocot and dicot sequences which includes the apple and arabidopsis orthologs	transmembrane protein;(source:Araport11)			NULL
MD05G1287000	yes	yes	AT5G46295	1786	51*	* bs of the clade containing monocot and dicot sequences which includes the apple and arabidopsis orthologs	transmembrane protein;(source:Araport11)			NULL
MD05G1294300	yes		AT1G29720	1	98		Encodes one of three RECEPTOR-LIKE KINASE IN FLOWERS 1 (RKF1) paralogues that is required in the stigmatic papillae and the female reproductive tract to promote compatible pollen grain hydration and pollen tube growth.	RKF-LIKE 1 (RKFL1)	CELLULOSE SYNTHASE LIKE D2 (CLSD2);RKF-LIKE 1 (RKFL1)	Leucine-rich repeat transmembrane protein kinase
MD05G1294300	yes		AT1G29730	1	98		Encodes one of three RECEPTOR-LIKE KINASE IN FLOWERS 1 (RKF1) paralogues that is required in the stigmatic papillae and the female reproductive tract to promote compatible pollen grain hydration and pollen tube growth.	RKF-LIKE 2 (RKFL2)	RKF-LIKE 2 (RKFL2)	Leucine-rich repeat transmembrane protein kinase
MD05G1294300	yes		AT1G29740	1	98		Encodes one of three RECEPTOR-LIKE KINASE IN FLOWERS 1 (RKF1) paralogues that is required in the stigmatic papillae and the female reproductive tract to promote compatible pollen grain hydration and pollen tube growth.	RKF-LIKE 3 (RKFL3)	RKF-LIKE 3 (RKFL3)	Leucine-rich repeat transmembrane protein kinase
MD05G1294300	yes		AT1G29750	1	98		Receptor-like serine/threonine kinase (RKF1). The putative extracellular domain of the RKF1 protein contains 13 tandem repeats of leucine-rich sequences. Expressed in early flower primordial, stamen, and pollen grains.	RECEPTOR-LIKE KINASE IN FLOWERS 1 (RKF1)	RECEPTOR-LIKE KINASE IN FLOWERS 1 (RKF1)	receptor-like kinase in flowers 1
MD05G1295700		yes	AT1G29280	352	82		member of WRKY Transcription Factor; Group II-e The mRNA is cell-to-cell mobile.	WRKY DNA-BINDING PROTEIN 65 (WRKY65)	WRKY DNA-BINDING PROTEIN 65 (WRKY65);WRKY DNA-BINDING PROTEIN 65 (ATWRKY65);ABNORMAL 33 THERMOMORPHOGENESIS 3 (ABT3)	WRKY DNA-binding protein 65
MD05G1296400	yes	yes	None	917	NA	Arabidopsis gene is missing from a core eudicot wide clade housing the apple gene. The closest (paralog) Arabidopsis gene is AT2G42760.1 which is in the same angiosperm-wide clade with a bs of 91.	NA	NA	NA	NA
MD05G1297300	yes		none	NA	NA	Gene not assigned to an orthogroup	NA	NA	NA	NA
MD05G1302200	yes	yes	AT2G27430	5624	55		ARM repeat superfamily protein;(source:Araport11)			ARM repeat superfamily protein
MD05G1309500	yes	yes	None	109	NA	next closest is AT1G28480.1, bs 14	NA	NA	NA	NA
MD05G1309700		yes	AT1G28470	591	70*	* bs of the core eudicot clade housing apple gene of interest and Arabidopsis orthologs.	NAC domain containing protein 10;(source:Araport11)	NAC DOMAIN CONTAINING PROTEIN 10 (NAC010)	NAC DOMAIN CONTAINING PROTEIN 10 (ANAC010);SECONDARY WALL-ASSOCIATED NAC DOMAIN PROTEIN 3 (SND3);NAC DOMAIN CONTAINING PROTEIN 10 (NAC010)	NAC domain containing protein 10
MD05G1323000		yes	AT1G11170	240	46		lysine ketoglutarate reductase trans-splicing-like protein (DUF707);(source:Araport11)			Protein of unknown function (DUF707)
MD05G1323000		yes	AT1G61240	240	46		lysine ketoglutarate reductase trans-splicing-like protein (DUF707);(source:Araport11)			Protein of unknown function (DUF707)
MD05G1327000	yes	yes	AT4G05150	648	55	*bs of angiosperm clade	Octicosapeptide/Phox/Bem1p family protein;(source:Araport11)			Octicosapeptide/Phox/Bem1p family protein
MD05G1328900		yes	AT1G11380	5440	35*	* bs of the eudicot-wide clade housing the apple and arabidopsis orthologs	PLAC8 family protein;(source:Araport11)			PLAC8 family protein
MD05G1329600	yes	yes	AT1G61610	8	98		S-locus lectin protein kinase family protein;(source:Araport11)			S-locus lectin protein kinase family protein
MD05G1329600	yes	yes	AT4G21390	8	98		S-locus lectin protein kinase family protein;(source:Araport11)	(B120)	(B120)	S-locus lectin protein kinase family protein
MD05G1331000	yes		AT1G11280	8	33		S-locus lectin protein kinase family protein;(source:Araport11)			S-locus lectin protein kinase family protein
MD05G1331000	yes		AT1G61360	8	33		S-locus lectin protein kinase family protein;(source:Araport11)			S-locus lectin protein kinase family protein
MD05G1331000	yes		AT1G61370	8	33		S-locus lectin protein kinase family protein;(source:Araport11)			S-locus lectin protein kinase family protein
MD05G1331000	yes		AT1G61380	8	33		Encodes a membrane localized S-domain receptor kinase that is involved in lipopolysaccharide (LPS) sensing. SD1-29 detected LPS of Pseudomonas and Xanthomonas species for which it serves as a microbe associated molecular pattern triggering innate immunity. Loses of function mutants are hyper susceptible to P.syringae.	S-DOMAIN-1 29 (SD1-29)	S-DOMAIN-1 29 (SD1-29);IPOOLIGOSACCHARIDE-SPECIFIC REDUCED ELICITATION (LORE)	S-domain-1 29
MD05G1331000	yes		AT1G61390	8	33		S-locus lectin protein kinase family protein;(source:Araport11)			S-locus lectin protein kinase family protein
MD05G1331000	yes		AT1G61400	8	33		S-locus lectin protein kinase family protein;(source:Araport11)			S-locus lectin protein kinase family protein
MD05G1331000	yes		AT1G61420	8	33		S-locus lectin protein kinase family protein;(source:Araport11)			S-locus lectin protein kinase family protein
MD05G1331000	yes		AT1G61430	8	33		S-locus lectin protein kinase family protein;(source:Araport11)			S-locus lectin protein kinase family protein
MD05G1331000	yes		AT1G61440	8	33		S-locus lectin protein kinase family protein;(source:Araport11)			S-locus lectin protein kinase family protein
MD05G1331000	yes		AT1G61460	8	33		G-type lectin S-receptor-like Serine/Threonine-kinase;(source:Araport11)			S-locus protein kinase, putative
MD05G1331000	yes		AT1G61480	8	33		S-locus lectin protein kinase family protein;(source:Araport11)			S-locus lectin protein kinase family protein
MD05G1331000	yes		AT1G61490	8	33		S-locus lectin protein kinase family protein;(source:Araport11)			S-locus lectin protein kinase family protein
MD05G1331000	yes		AT1G61500	8	33		S-locus lectin protein kinase family protein;(source:Araport11)			S-locus lectin protein kinase family protein
MD05G1331000	yes		AT1G61550	8	33		An important negative regulator of immunity. Encodes a G-type lectin receptor kinase (G-LecRK) with a single-pass transmembrane domain. T-DNA mutants show enhanced resistance to Meloidogyne incognita, indicating this is a negative regulator of immunity.	ENHANCED RESISTANCE TO NEMATODES1 (ERN1)	ENHANCED RESISTANCE TO NEMATODES1 (ERN1)	S-locus lectin protein kinase family protein
MD05G1331000	yes		AT4G11900	8	33		S-locus lectin protein kinase family protein;(source:Araport11)			S-locus lectin protein kinase family protein
MD05G1336200		yes	AT4G05180	5918	NA	The topology is unexpected. Infeasible to infer supporting bootstrap for the apple and arabidopsis orthology.	Encodes the PsbQ subunit of the oxygen evolving complex of photosystem II.	PHOTOSYSTEM II SUBUNIT Q-2 (PSBQ-2)	PHOTOSYSTEM II SUBUNIT Q (PSBQ);PHOTOSYSTEM II SUBUNIT Q-2 (PSBQ-2); (PSII-Q)	photosystem II subunit Q-2
MD05G1336200		yes	AT4G21280	5918	NA	The topology is unexpected. Infeasible to infer supporting bootstrap for the apple and arabidopsis orthology.	Encodes the PsbQ subunit of the oxygen evolving complex of photosystem II.	PHOTOSYSTEM II SUBUNIT QA (PSBQA)	PHOTOSYSTEM II SUBUNIT Q (PSBQ);PHOTOSYSTEM II SUBUNIT QA (PSBQA);PHOTOSYSTEM II SUBUNIT Q-1 (PSBQ-1)	photosystem II subunit QA
MD05G1344900		yes	AT1G11670	1153	26*	* bs of the core eudicot-wide clade housing the apple and arabidopsis orthologs	MATE efflux family protein;(source:Araport11)			MATE efflux family protein
MD05G1344900		yes	AT1G61890	1153	26*	* bs of the core eudicot-wide clade housing the apple and arabidopsis orthologs	MATE efflux family protein;(source:Araport11)			MATE efflux family protein
MD05G1344900		yes	AT4G21903	1153	26*	* bs of the core eudicot-wide clade housing the apple and arabidopsis orthologs	MATE efflux family protein;(source:Araport11)			MATE efflux family protein
MD05G1344900		yes	AT4G21910	1153	26*	* bs of the core eudicot-wide clade housing the apple and arabidopsis orthologs	MATE efflux family protein;(source:Araport11)			MATE efflux family protein
MD05G1352700	yes	yes	AT4G22190	4130	7		serine/arginine repetitive matrix-like protein;(source:Araport11)			NULL
MD06G1010200	yes		none	NA	NA	Gene not assigned to an orthogroup	NA	NA	NA	NA
MD06G1010300	yes		None	3314	NA	only one arabidopsis in gene family, AT4G38260.1, but it is in a different eudicote clade, bs=87	NA	NA	NA	NA
MD06G1024500	yes		NA	2	NA	Rapid evolution in pome fruits. The closest Arabidopsis gene is AT3G07040.1	NA	NA	NA	NA
MD06G1032200		yes	None	2541	NA	Arabidopsis gene is missing from a angiosperm wide clade housing the apple gene. The closest (paralog) Arabidopsis genes are AT4G35470.1 and AT2G17440.1 which is in the same eudicot-wide clade with a bs of 94	NA	NA	NA	NA
MD06G1032700	yes	yes	AT1G32560	7158	NA	The listed apple and arabidopsis gene belong to the same orthogroup. The tree topology is poor, thus unable to infer support.	Encodes LEA4-1, a member of the Late Embryogenesis Abundant (LEA) proteins which typically accumulate in response to low water availability conditions imposed during development or by the environment.	LATE EMBRYOGENESIS ABUNDANT 4-1 (AtLEA4-1)	LATE EMBRYOGENESIS ABUNDANT 4-1 (LEA4-1);LATE EMBRYOGENESIS ABUNDANT 4-1 (AtLEA4-1)	Late embryogenesis abundant protein, group 1 protein
MD06G1032700	yes	yes	AT2G35300	7158	NA	The listed apple and arabidopsis gene belong to the same orthogroup. The tree topology is poor, thus unable to infer support.	Encodes LEA4-2/LEA18, a member of the Late Embryogenesis Abundant (LEA) proteins which typically accumulate in response to low water availability conditions imposed during development or by the environment.	LATE EMBRYOGENESIS ABUNDANT 18 (LEA18)	LATE EMBRYOGENESIS ABUNDANT 18 (LEA18);LATE EMBRYOGENESIS ABUNDANT 4-2 (AtLEA4-2);LATE EMBRYOGENESIS ABUNDANT 4-2 (LEA4-2)	Late embryogenesis abundant protein, group 1 protein
MD06G1045800	yes	yes	None	4093	NA	no arabidopsis in OG	NA	NA	NA	NA
MD06G1060700	yes	yes	AT4G17250	2751	50		transmembrane protein;(source:Araport11)			NULL
MD06G1060700	yes	yes	AT5G47580	2751	50		transmembrane protein;(source:Araport11)	ALTERED SEED GERMINATION 7 (ASG7)	ALTERED SEED GERMINATION 7 (ASG7)	NULL
MD06G1082200	yes	yes	None	171	NA	No Arabidopsis in the seed plant-wide clade housing the apple gene of interest. Due to low bootstrap value, it's infeasible to infer closest paralog from Arabidopsis either.	NA	NA	NA	NA
MD06G1085000	yes	yes	AT1G63670	2011	92		hypothetical protein (DUF3741);(source:Araport11)	TON1 RECRUITING MOTIF 12 (TRM12)	TON1 RECRUITING MOTIF 12 (TRM12)	Protein of unknown function (DUF3741)
MD06G1093600	yes		none	1177	NA	only one arabidopsis in OG - AT1G64065.1 (bs=68), in separate rosid clade. There is a massive expansion in the rosid clade with the apple GOIs	NA	NA	NA	NA
MD06G1094100		yes	none	1177	NA	only one arabidopsis in OG - AT1G64065.1 (bs=68), in separate rosid clade. There is a massive expansion in the rosid clade with the apple GOIs	NA	NA	NA	NA
MD06G1094300	yes		none	1177	NA	only one arabidopsis in OG - AT1G64065.1 (bs=68), in separate rosid clade. There is a massive expansion in the rosid clade with the apple GOIs	NA	NA	NA	NA
MD06G1094500	yes		none	1177	NA	only one arabidopsis in OG - AT1G64065.1 (bs=68), in separate rosid clade. There is a massive expansion in the rosid clade with the apple GOIs	NA	NA	NA	NA
MD06G1113700	yes		AT1G64590	295	55*	* bs of an angiosperm-wide clade housing the Arabidopsis and apple genes of interest	NAD(P)-binding Rossmann-fold superfamily protein;(source:Araport11)			NAD(P)-binding Rossmann-fold superfamily protein
MD06G1113700	yes		AT4G24050	295	55*	* bs of an angiosperm-wide clade housing the Arabidopsis and apple genes of interest	NAD(P)-binding Rossmann-fold superfamily protein;(source:Araport11)			NAD(P)-binding Rossmann-fold superfamily protein
MD06G1117900	yes	yes	AT4G24110	9754	NA	The topology is unexpected. Infeasible to infer supporting bootstrap for the apple and arabidopsis orthology.	NADP-specific glutamate dehydrogenase;(source:Araport11)	HYPOXIA RESPONSE UNKNOWN PROTEIN 40 (HUP40)	HYPOXIA RESPONSE UNKNOWN PROTEIN 40 (HUP40)	NULL
MD06G1124600	yes	yes	AT2G18196	999	87*	* bs of the angiosperm-wide clade housing the apple and arabidopsis orthologs	Heavy metal transport/detoxification superfamily protein;(source:Araport11)	HEAVY METAL ASSOCIATED PROTEIN 16 (ATHMP16)	HEAVY METAL ASSOCIATED PROTEIN 16 (ATHMP16)	Heavy metal transport/detoxification superfamily protein
MD06G1124600	yes	yes	AT4G10465	999	87*	* bs of the angiosperm-wide clade housing the apple and arabidopsis orthologs	Heavy metal transport/detoxification superfamily protein;(source:Araport11)	(HIPP44)	(HIPP44);HEAVY METAL ASSOCIATED PROTEIN 34 (ATHMP34)	Heavy metal transport/detoxification superfamily protein
MD06G1124700	yes	yes	AT1G33055	10009	31		hypothetical protein;(source:Araport11)	HYPOXIA RESPONSE UNKNOWN PROTEIN 32 (HUP32)	HYPOXIA RESPONSE UNKNOWN PROTEIN 32 (HUP32)	NULL
MD06G1133900	yes	yes	AT4G25040	146	20		Uncharacterized protein family (UPF0497);(source:Araport11)	CASP-LIKE PROTEIN 1F1 (CASPL1F1)	CASP-LIKE PROTEIN 1F1 (CASPL1F1)	Uncharacterised protein family (UPF0497)
MD06G1134000	yes	yes	AT3G26890	3054	100		meiosis chromosome segregation family protein;(source:Araport11)			NULL
MD06G1134000	yes	yes	AT5G41110	3054	100		meiosis chromosome segregation family protein;(source:Araport11)			NULL
MD06G1163100	yes		AT1G11610	5	31		putative cytochrome P450	CYTOCHROME P450, FAMILY 71, SUBFAMILY A, POLYPEPTIDE 18 (CYP71A18)	CYTOCHROME P450, FAMILY 71, SUBFAMILY A, POLYPEPTIDE 18 (CYP71A18)	cytochrome P450, family 71, subfamily A, polypeptide 18
MD06G1163100	yes		AT2G30750	5	31		Putative cytochrome P450; together with CYP71A13 produces dihydrocamalexic acid (DHCA), the precursor to the defense-related compound camalexin, which accumulates in the intercellular space and contributes to the resistance of mature Arabidopsis to P. syringae without directly inhibiting bacterial growth.	CYTOCHROME P450, FAMILY 71, SUBFAMILY A, POLYPEPTIDE 12 (CYP71A12)	CYTOCHROME P450, FAMILY 71, SUBFAMILY A, POLYPEPTIDE 12 (CYP71A12)	cytochrome P450, family 71, subfamily A, polypeptide 12
MD06G1163100	yes		AT2G30770	5	31		Putative cytochrome P450; together with CYP71A12 produces dihydrocamalexic acid (DHCA), the precursor to the defense-related compound camalexin, which accumulates in the intercellular space and contributes to the resistance of mature Arabidopsis to P. syringae without directly inhibiting bacterial growth.	CYTOCHROME P450, FAMILY 71, SUBFAMILY A, POLYPEPTIDE 13 (CYP71A13)	CYTOCHROME P450, FAMILY 71, SUBFAMILY A, POLYPEPTIDE 13 (CYP71A13)	cytochrome P450, family 71, subfamily A, polypeptide 13
MD06G1163100	yes		AT3G48270	5	31		putative cytochrome P450	CYTOCHROME P450, FAMILY 71, SUBFAMILY A, POLYPEPTIDE 26 (CYP71A26)	CYTOCHROME P450, FAMILY 71, SUBFAMILY A, POLYPEPTIDE 26 (CYP71A26)	cytochrome P450, family 71, subfamily A, polypeptide 26
MD06G1163100	yes		AT3G48280	5	31		putative cytochrome P450	CYTOCHROME P450, FAMILY 71, SUBFAMILY A, POLYPEPTIDE 25 (CYP71A25)	CYTOCHROME P450, FAMILY 71, SUBFAMILY A, POLYPEPTIDE 25 (CYP71A25)	cytochrome P450, family 71, subfamily A, polypeptide 25
MD06G1163100	yes		AT3G48290	5	31		putative cytochrome P450	CYTOCHROME P450, FAMILY 71, SUBFAMILY A, POLYPEPTIDE 24 (CYP71A24)	CYTOCHROME P450, FAMILY 71, SUBFAMILY A, POLYPEPTIDE 24 (CYP71A24)	cytochrome P450, family 71, subfamily A, polypeptide 24
MD06G1163100	yes		AT3G48300	5	31		putative cytochrome P450			cytochrome P450, family 71, subfamily A, polypeptide 23
MD06G1163100	yes		AT3G48310	5	31		putative cytochrome P450	CYTOCHROME P450, FAMILY 71, SUBFAMILY A, POLYPEPTIDE 22 (CYP71A22)	CYTOCHROME P450, FAMILY 71, SUBFAMILY A, POLYPEPTIDE 22 (CYP71A22)	cytochrome P450, family 71, subfamily A, polypeptide 22
MD06G1163100	yes		AT3G48320	5	31		putative cytochrome P450	CYTOCHROME P450, FAMILY 71, SUBFAMILY A, POLYPEPTIDE 21 (CYP71A21)	CYTOCHROME P450, FAMILY 71, SUBFAMILY A, POLYPEPTIDE 21 (CYP71A21)	cytochrome P450, family 71, subfamily A, polypeptide 21
MD06G1163100	yes		AT4G13290	5	31		putative cytochrome P450	CYTOCHROME P450, FAMILY 71, SUBFAMILY A, POLYPEPTIDE 19 (CYP71A19)	CYTOCHROME P450, FAMILY 71, SUBFAMILY A, POLYPEPTIDE 19 (CYP71A19)	cytochrome P450, family 71, subfamily A, polypeptide 19
MD06G1163100	yes		AT4G13310	5	31		putative cytochrome P450	CYTOCHROME P450, FAMILY 71, SUBFAMILY A, POLYPEPTIDE 20 (CYP71A20)	CYTOCHROME P450, FAMILY 71, SUBFAMILY A, POLYPEPTIDE 20 (CYP71A20)	cytochrome P450, family 71, subfamily A, polypeptide 20
MD06G1163100	yes		AT4G20235	5	31		One of four CYP71 genes, all four are required for camalexin synthesis in response to B. glumae PG1.	CYTOCHROME P450, FAMILY 71, SUBFAMILY A, POLYPEPTIDE 28 (CYP71A28)	CYTOCHROME P450, FAMILY 71, SUBFAMILY A, POLYPEPTIDE 28 (CYP71A28)	cytochrome P450, family 71, subfamily A, polypeptide 28
MD06G1163100	yes		AT4G20240	5	31		putative cytochrome P450; one of four CYP71 genes, all four are required for camalexin synthesis in response to B. glumae PG1.	CYTOCHROME P450, FAMILY 71, SUBFAMILY A, POLYPEPTIDE 27 (CYP71A27)	CYTOCHROME P450, FAMILY 71, SUBFAMILY A, POLYPEPTIDE 27 (CYP71A27)	cytochrome P450, family 71, subfamily A, polypeptide 27
MD06G1163100	yes		AT5G24950	5	31		putative cytochrome P450	CYTOCHROME P450, FAMILY 71, SUBFAMILY A, POLYPEPTIDE 15 (CYP71A15)	CYTOCHROME P450, FAMILY 71, SUBFAMILY A, POLYPEPTIDE 15 (CYP71A15)	cytochrome P450, family 71, subfamily A, polypeptide 15
MD06G1163100	yes		AT5G24960	5	31		putative cytochrome P450	CYTOCHROME P450, FAMILY 71, SUBFAMILY A, POLYPEPTIDE 14 (CYP71A14)	CYTOCHROME P450, FAMILY 71, SUBFAMILY A, POLYPEPTIDE 14 (CYP71A14)	cytochrome P450, family 71, subfamily A, polypeptide 14
MD06G1163100	yes		AT5G42590	5	31		putative cytochrome P450	CYTOCHROME P450, FAMILY 71, SUBFAMILY A, POLYPEPTIDE 16 (CYP71A16)	MARNERAL OXIDASE (MRO);CYTOCHROME P450, FAMILY 71, SUBFAMILY A, POLYPEPTIDE 16 (CYP71A16)	cytochrome P450, family 71, subfamily A, polypeptide 16
MD06G1163300	yes	yes	AT1G11610	5	31		putative cytochrome P450	CYTOCHROME P450, FAMILY 71, SUBFAMILY A, POLYPEPTIDE 18 (CYP71A18)	CYTOCHROME P450, FAMILY 71, SUBFAMILY A, POLYPEPTIDE 18 (CYP71A18)	cytochrome P450, family 71, subfamily A, polypeptide 18
MD06G1163300	yes	yes	AT2G30750	5	31		Putative cytochrome P450; together with CYP71A13 produces dihydrocamalexic acid (DHCA), the precursor to the defense-related compound camalexin, which accumulates in the intercellular space and contributes to the resistance of mature Arabidopsis to P. syringae without directly inhibiting bacterial growth.	CYTOCHROME P450, FAMILY 71, SUBFAMILY A, POLYPEPTIDE 12 (CYP71A12)	CYTOCHROME P450, FAMILY 71, SUBFAMILY A, POLYPEPTIDE 12 (CYP71A12)	cytochrome P450, family 71, subfamily A, polypeptide 12
MD06G1163300	yes	yes	AT2G30770	5	31		Putative cytochrome P450; together with CYP71A12 produces dihydrocamalexic acid (DHCA), the precursor to the defense-related compound camalexin, which accumulates in the intercellular space and contributes to the resistance of mature Arabidopsis to P. syringae without directly inhibiting bacterial growth.	CYTOCHROME P450, FAMILY 71, SUBFAMILY A, POLYPEPTIDE 13 (CYP71A13)	CYTOCHROME P450, FAMILY 71, SUBFAMILY A, POLYPEPTIDE 13 (CYP71A13)	cytochrome P450, family 71, subfamily A, polypeptide 13
MD06G1163300	yes	yes	AT3G48270	5	31		putative cytochrome P450	CYTOCHROME P450, FAMILY 71, SUBFAMILY A, POLYPEPTIDE 26 (CYP71A26)	CYTOCHROME P450, FAMILY 71, SUBFAMILY A, POLYPEPTIDE 26 (CYP71A26)	cytochrome P450, family 71, subfamily A, polypeptide 26
MD06G1163300	yes	yes	AT3G48280	5	31		putative cytochrome P450	CYTOCHROME P450, FAMILY 71, SUBFAMILY A, POLYPEPTIDE 25 (CYP71A25)	CYTOCHROME P450, FAMILY 71, SUBFAMILY A, POLYPEPTIDE 25 (CYP71A25)	cytochrome P450, family 71, subfamily A, polypeptide 25
MD06G1163300	yes	yes	AT3G48290	5	31		putative cytochrome P450	CYTOCHROME P450, FAMILY 71, SUBFAMILY A, POLYPEPTIDE 24 (CYP71A24)	CYTOCHROME P450, FAMILY 71, SUBFAMILY A, POLYPEPTIDE 24 (CYP71A24)	cytochrome P450, family 71, subfamily A, polypeptide 24
MD06G1163300	yes	yes	AT3G48300	5	31		putative cytochrome P450			cytochrome P450, family 71, subfamily A, polypeptide 23
MD06G1163300	yes	yes	AT3G48310	5	31		putative cytochrome P450	CYTOCHROME P450, FAMILY 71, SUBFAMILY A, POLYPEPTIDE 22 (CYP71A22)	CYTOCHROME P450, FAMILY 71, SUBFAMILY A, POLYPEPTIDE 22 (CYP71A22)	cytochrome P450, family 71, subfamily A, polypeptide 22
MD06G1163300	yes	yes	AT3G48320	5	31		putative cytochrome P450	CYTOCHROME P450, FAMILY 71, SUBFAMILY A, POLYPEPTIDE 21 (CYP71A21)	CYTOCHROME P450, FAMILY 71, SUBFAMILY A, POLYPEPTIDE 21 (CYP71A21)	cytochrome P450, family 71, subfamily A, polypeptide 21
MD06G1163300	yes	yes	AT4G13290	5	31		putative cytochrome P450	CYTOCHROME P450, FAMILY 71, SUBFAMILY A, POLYPEPTIDE 19 (CYP71A19)	CYTOCHROME P450, FAMILY 71, SUBFAMILY A, POLYPEPTIDE 19 (CYP71A19)	cytochrome P450, family 71, subfamily A, polypeptide 19
MD06G1163300	yes	yes	AT4G13310	5	31		putative cytochrome P450	CYTOCHROME P450, FAMILY 71, SUBFAMILY A, POLYPEPTIDE 20 (CYP71A20)	CYTOCHROME P450, FAMILY 71, SUBFAMILY A, POLYPEPTIDE 20 (CYP71A20)	cytochrome P450, family 71, subfamily A, polypeptide 20
MD06G1163300	yes	yes	AT4G20235	5	31		One of four CYP71 genes, all four are required for camalexin synthesis in response to B. glumae PG1.	CYTOCHROME P450, FAMILY 71, SUBFAMILY A, POLYPEPTIDE 28 (CYP71A28)	CYTOCHROME P450, FAMILY 71, SUBFAMILY A, POLYPEPTIDE 28 (CYP71A28)	cytochrome P450, family 71, subfamily A, polypeptide 28
MD06G1163300	yes	yes	AT4G20240	5	31		putative cytochrome P450; one of four CYP71 genes, all four are required for camalexin synthesis in response to B. glumae PG1.	CYTOCHROME P450, FAMILY 71, SUBFAMILY A, POLYPEPTIDE 27 (CYP71A27)	CYTOCHROME P450, FAMILY 71, SUBFAMILY A, POLYPEPTIDE 27 (CYP71A27)	cytochrome P450, family 71, subfamily A, polypeptide 27
MD06G1163300	yes	yes	AT5G24950	5	31		putative cytochrome P450	CYTOCHROME P450, FAMILY 71, SUBFAMILY A, POLYPEPTIDE 15 (CYP71A15)	CYTOCHROME P450, FAMILY 71, SUBFAMILY A, POLYPEPTIDE 15 (CYP71A15)	cytochrome P450, family 71, subfamily A, polypeptide 15
MD06G1163300	yes	yes	AT5G24960	5	31		putative cytochrome P450	CYTOCHROME P450, FAMILY 71, SUBFAMILY A, POLYPEPTIDE 14 (CYP71A14)	CYTOCHROME P450, FAMILY 71, SUBFAMILY A, POLYPEPTIDE 14 (CYP71A14)	cytochrome P450, family 71, subfamily A, polypeptide 14
MD06G1163300	yes	yes	AT5G42590	5	31		putative cytochrome P450	CYTOCHROME P450, FAMILY 71, SUBFAMILY A, POLYPEPTIDE 16 (CYP71A16)	MARNERAL OXIDASE (MRO);CYTOCHROME P450, FAMILY 71, SUBFAMILY A, POLYPEPTIDE 16 (CYP71A16)	cytochrome P450, family 71, subfamily A, polypeptide 16
MD06G1163800		yes	AT1G11610	5	31		putative cytochrome P450	CYTOCHROME P450, FAMILY 71, SUBFAMILY A, POLYPEPTIDE 18 (CYP71A18)	CYTOCHROME P450, FAMILY 71, SUBFAMILY A, POLYPEPTIDE 18 (CYP71A18)	cytochrome P450, family 71, subfamily A, polypeptide 18
MD06G1163800		yes	AT2G30750	5	31		Putative cytochrome P450; together with CYP71A13 produces dihydrocamalexic acid (DHCA), the precursor to the defense-related compound camalexin, which accumulates in the intercellular space and contributes to the resistance of mature Arabidopsis to P. syringae without directly inhibiting bacterial growth.	CYTOCHROME P450, FAMILY 71, SUBFAMILY A, POLYPEPTIDE 12 (CYP71A12)	CYTOCHROME P450, FAMILY 71, SUBFAMILY A, POLYPEPTIDE 12 (CYP71A12)	cytochrome P450, family 71, subfamily A, polypeptide 12
MD06G1163800		yes	AT2G30770	5	31		Putative cytochrome P450; together with CYP71A12 produces dihydrocamalexic acid (DHCA), the precursor to the defense-related compound camalexin, which accumulates in the intercellular space and contributes to the resistance of mature Arabidopsis to P. syringae without directly inhibiting bacterial growth.	CYTOCHROME P450, FAMILY 71, SUBFAMILY A, POLYPEPTIDE 13 (CYP71A13)	CYTOCHROME P450, FAMILY 71, SUBFAMILY A, POLYPEPTIDE 13 (CYP71A13)	cytochrome P450, family 71, subfamily A, polypeptide 13
MD06G1163800		yes	AT3G48270	5	31		putative cytochrome P450	CYTOCHROME P450, FAMILY 71, SUBFAMILY A, POLYPEPTIDE 26 (CYP71A26)	CYTOCHROME P450, FAMILY 71, SUBFAMILY A, POLYPEPTIDE 26 (CYP71A26)	cytochrome P450, family 71, subfamily A, polypeptide 26
MD06G1163800		yes	AT3G48280	5	31		putative cytochrome P450	CYTOCHROME P450, FAMILY 71, SUBFAMILY A, POLYPEPTIDE 25 (CYP71A25)	CYTOCHROME P450, FAMILY 71, SUBFAMILY A, POLYPEPTIDE 25 (CYP71A25)	cytochrome P450, family 71, subfamily A, polypeptide 25
MD06G1163800		yes	AT3G48290	5	31		putative cytochrome P450	CYTOCHROME P450, FAMILY 71, SUBFAMILY A, POLYPEPTIDE 24 (CYP71A24)	CYTOCHROME P450, FAMILY 71, SUBFAMILY A, POLYPEPTIDE 24 (CYP71A24)	cytochrome P450, family 71, subfamily A, polypeptide 24
MD06G1163800		yes	AT3G48300	5	31		putative cytochrome P450			cytochrome P450, family 71, subfamily A, polypeptide 23
MD06G1163800		yes	AT3G48310	5	31		putative cytochrome P450	CYTOCHROME P450, FAMILY 71, SUBFAMILY A, POLYPEPTIDE 22 (CYP71A22)	CYTOCHROME P450, FAMILY 71, SUBFAMILY A, POLYPEPTIDE 22 (CYP71A22)	cytochrome P450, family 71, subfamily A, polypeptide 22
MD06G1163800		yes	AT3G48320	5	31		putative cytochrome P450	CYTOCHROME P450, FAMILY 71, SUBFAMILY A, POLYPEPTIDE 21 (CYP71A21)	CYTOCHROME P450, FAMILY 71, SUBFAMILY A, POLYPEPTIDE 21 (CYP71A21)	cytochrome P450, family 71, subfamily A, polypeptide 21
MD06G1163800		yes	AT4G13290	5	31		putative cytochrome P450	CYTOCHROME P450, FAMILY 71, SUBFAMILY A, POLYPEPTIDE 19 (CYP71A19)	CYTOCHROME P450, FAMILY 71, SUBFAMILY A, POLYPEPTIDE 19 (CYP71A19)	cytochrome P450, family 71, subfamily A, polypeptide 19
MD06G1163800		yes	AT4G13310	5	31		putative cytochrome P450	CYTOCHROME P450, FAMILY 71, SUBFAMILY A, POLYPEPTIDE 20 (CYP71A20)	CYTOCHROME P450, FAMILY 71, SUBFAMILY A, POLYPEPTIDE 20 (CYP71A20)	cytochrome P450, family 71, subfamily A, polypeptide 20
MD06G1163800		yes	AT4G20235	5	31		One of four CYP71 genes, all four are required for camalexin synthesis in response to B. glumae PG1.	CYTOCHROME P450, FAMILY 71, SUBFAMILY A, POLYPEPTIDE 28 (CYP71A28)	CYTOCHROME P450, FAMILY 71, SUBFAMILY A, POLYPEPTIDE 28 (CYP71A28)	cytochrome P450, family 71, subfamily A, polypeptide 28
MD06G1163800		yes	AT4G20240	5	31		putative cytochrome P450; one of four CYP71 genes, all four are required for camalexin synthesis in response to B. glumae PG1.	CYTOCHROME P450, FAMILY 71, SUBFAMILY A, POLYPEPTIDE 27 (CYP71A27)	CYTOCHROME P450, FAMILY 71, SUBFAMILY A, POLYPEPTIDE 27 (CYP71A27)	cytochrome P450, family 71, subfamily A, polypeptide 27
MD06G1163800		yes	AT5G24950	5	31		putative cytochrome P450	CYTOCHROME P450, FAMILY 71, SUBFAMILY A, POLYPEPTIDE 15 (CYP71A15)	CYTOCHROME P450, FAMILY 71, SUBFAMILY A, POLYPEPTIDE 15 (CYP71A15)	cytochrome P450, family 71, subfamily A, polypeptide 15
MD06G1163800		yes	AT5G24960	5	31		putative cytochrome P450	CYTOCHROME P450, FAMILY 71, SUBFAMILY A, POLYPEPTIDE 14 (CYP71A14)	CYTOCHROME P450, FAMILY 71, SUBFAMILY A, POLYPEPTIDE 14 (CYP71A14)	cytochrome P450, family 71, subfamily A, polypeptide 14
MD06G1163800		yes	AT5G42590	5	31		putative cytochrome P450	CYTOCHROME P450, FAMILY 71, SUBFAMILY A, POLYPEPTIDE 16 (CYP71A16)	MARNERAL OXIDASE (MRO);CYTOCHROME P450, FAMILY 71, SUBFAMILY A, POLYPEPTIDE 16 (CYP71A16)	cytochrome P450, family 71, subfamily A, polypeptide 16
MD06G1164000		yes	AT1G11610	5	28		putative cytochrome P450	CYTOCHROME P450, FAMILY 71, SUBFAMILY A, POLYPEPTIDE 18 (CYP71A18)	CYTOCHROME P450, FAMILY 71, SUBFAMILY A, POLYPEPTIDE 18 (CYP71A18)	cytochrome P450, family 71, subfamily A, polypeptide 18
MD06G1164000		yes	AT2G30750	5	28		Putative cytochrome P450; together with CYP71A13 produces dihydrocamalexic acid (DHCA), the precursor to the defense-related compound camalexin, which accumulates in the intercellular space and contributes to the resistance of mature Arabidopsis to P. syringae without directly inhibiting bacterial growth.	CYTOCHROME P450, FAMILY 71, SUBFAMILY A, POLYPEPTIDE 12 (CYP71A12)	CYTOCHROME P450, FAMILY 71, SUBFAMILY A, POLYPEPTIDE 12 (CYP71A12)	cytochrome P450, family 71, subfamily A, polypeptide 12
MD06G1164000		yes	AT2G30770	5	28		Putative cytochrome P450; together with CYP71A12 produces dihydrocamalexic acid (DHCA), the precursor to the defense-related compound camalexin, which accumulates in the intercellular space and contributes to the resistance of mature Arabidopsis to P. syringae without directly inhibiting bacterial growth.	CYTOCHROME P450, FAMILY 71, SUBFAMILY A, POLYPEPTIDE 13 (CYP71A13)	CYTOCHROME P450, FAMILY 71, SUBFAMILY A, POLYPEPTIDE 13 (CYP71A13)	cytochrome P450, family 71, subfamily A, polypeptide 13
MD06G1164000		yes	AT3G48270	5	28		putative cytochrome P450	CYTOCHROME P450, FAMILY 71, SUBFAMILY A, POLYPEPTIDE 26 (CYP71A26)	CYTOCHROME P450, FAMILY 71, SUBFAMILY A, POLYPEPTIDE 26 (CYP71A26)	cytochrome P450, family 71, subfamily A, polypeptide 26
MD06G1164000		yes	AT3G48280	5	28		putative cytochrome P450	CYTOCHROME P450, FAMILY 71, SUBFAMILY A, POLYPEPTIDE 25 (CYP71A25)	CYTOCHROME P450, FAMILY 71, SUBFAMILY A, POLYPEPTIDE 25 (CYP71A25)	cytochrome P450, family 71, subfamily A, polypeptide 25
MD06G1164000		yes	AT3G48290	5	28		putative cytochrome P450	CYTOCHROME P450, FAMILY 71, SUBFAMILY A, POLYPEPTIDE 24 (CYP71A24)	CYTOCHROME P450, FAMILY 71, SUBFAMILY A, POLYPEPTIDE 24 (CYP71A24)	cytochrome P450, family 71, subfamily A, polypeptide 24
MD06G1164000		yes	AT3G48300	5	28		putative cytochrome P450			cytochrome P450, family 71, subfamily A, polypeptide 23
MD06G1164000		yes	AT3G48310	5	28		putative cytochrome P450	CYTOCHROME P450, FAMILY 71, SUBFAMILY A, POLYPEPTIDE 22 (CYP71A22)	CYTOCHROME P450, FAMILY 71, SUBFAMILY A, POLYPEPTIDE 22 (CYP71A22)	cytochrome P450, family 71, subfamily A, polypeptide 22
MD06G1164000		yes	AT3G48320	5	28		putative cytochrome P450	CYTOCHROME P450, FAMILY 71, SUBFAMILY A, POLYPEPTIDE 21 (CYP71A21)	CYTOCHROME P450, FAMILY 71, SUBFAMILY A, POLYPEPTIDE 21 (CYP71A21)	cytochrome P450, family 71, subfamily A, polypeptide 21
MD06G1164000		yes	AT4G13290	5	28		putative cytochrome P450	CYTOCHROME P450, FAMILY 71, SUBFAMILY A, POLYPEPTIDE 19 (CYP71A19)	CYTOCHROME P450, FAMILY 71, SUBFAMILY A, POLYPEPTIDE 19 (CYP71A19)	cytochrome P450, family 71, subfamily A, polypeptide 19
MD06G1164000		yes	AT4G13310	5	28		putative cytochrome P450	CYTOCHROME P450, FAMILY 71, SUBFAMILY A, POLYPEPTIDE 20 (CYP71A20)	CYTOCHROME P450, FAMILY 71, SUBFAMILY A, POLYPEPTIDE 20 (CYP71A20)	cytochrome P450, family 71, subfamily A, polypeptide 20
MD06G1164000		yes	AT4G20235	5	28		One of four CYP71 genes, all four are required for camalexin synthesis in response to B. glumae PG1.	CYTOCHROME P450, FAMILY 71, SUBFAMILY A, POLYPEPTIDE 28 (CYP71A28)	CYTOCHROME P450, FAMILY 71, SUBFAMILY A, POLYPEPTIDE 28 (CYP71A28)	cytochrome P450, family 71, subfamily A, polypeptide 28
MD06G1164000		yes	AT4G20240	5	28		putative cytochrome P450; one of four CYP71 genes, all four are required for camalexin synthesis in response to B. glumae PG1.	CYTOCHROME P450, FAMILY 71, SUBFAMILY A, POLYPEPTIDE 27 (CYP71A27)	CYTOCHROME P450, FAMILY 71, SUBFAMILY A, POLYPEPTIDE 27 (CYP71A27)	cytochrome P450, family 71, subfamily A, polypeptide 27
MD06G1164000		yes	AT5G24950	5	28		putative cytochrome P450	CYTOCHROME P450, FAMILY 71, SUBFAMILY A, POLYPEPTIDE 15 (CYP71A15)	CYTOCHROME P450, FAMILY 71, SUBFAMILY A, POLYPEPTIDE 15 (CYP71A15)	cytochrome P450, family 71, subfamily A, polypeptide 15
MD06G1164000		yes	AT5G24960	5	28		putative cytochrome P450	CYTOCHROME P450, FAMILY 71, SUBFAMILY A, POLYPEPTIDE 14 (CYP71A14)	CYTOCHROME P450, FAMILY 71, SUBFAMILY A, POLYPEPTIDE 14 (CYP71A14)	cytochrome P450, family 71, subfamily A, polypeptide 14
MD06G1164000		yes	AT5G42590	5	28		putative cytochrome P450	CYTOCHROME P450, FAMILY 71, SUBFAMILY A, POLYPEPTIDE 16 (CYP71A16)	MARNERAL OXIDASE (MRO);CYTOCHROME P450, FAMILY 71, SUBFAMILY A, POLYPEPTIDE 16 (CYP71A16)	cytochrome P450, family 71, subfamily A, polypeptide 16
MD06G1180900		yes	AT3G47820	2248	78		Plant U-box type E3 ubiquitin ligase (PUB).	PLANT U-BOX 39 (PUB39)	PLANT U-BOX 39 (PUB39)	PLANT U-BOX 39
MD06G1180900		yes	AT5G62560	2248	78		Plant U-box type E3 ubiquitin ligase (PUB).	PLANT U-BOX 41 (PUB41)	PLANT U-BOX 41 (PUB41)	RING/U-box superfamily protein with ARM repeat domain
MD06G1180900		yes	AT5G65200	2248	78		Encodes a protein containing a U-box and an ARM domain. This protein has E3 ubiquitin ligase activity based on in vitro assays.	PLANT U-BOX 38 (PUB38)	ARABIDOPSIS THALIANA PLANT U-BOX 38 (ATPUB38);PLANT U-BOX 38 (PUB38)	plant U-box 38
MD06G1185800	yes	yes	AT3G47890	3605	42		Ubiquitin carboxyl-terminal hydrolase-related protein;(source:Araport11)			Ubiquitin carboxyl-terminal hydrolase-related protein
MD06G1185800	yes	yes	AT3G47910	3605	42		Ubiquitin carboxyl-terminal hydrolase-related protein;(source:Araport11)			Ubiquitin carboxyl-terminal hydrolase-related protein
MD06G1195000		yes	AT3G47470	7190	9		Encodes a chlorophyll a/b-binding protein that is more similar to the PSI Cab proteins than the PSII cab proteins. The predicted protein is about 20 amino acids shorter than most known Cab proteins.	LIGHT-HARVESTING CHLOROPHYLL-PROTEIN COMPLEX I SUBUNIT A4 (LHCA4)	LIGHT-HARVESTING CHLOROPHYLL-PROTEIN COMPLEX I SUBUNIT A4 (LHCA4); (CAB4)	light-harvesting chlorophyll-protein complex I subunit A4
MD06G1195500	yes	yes	AT5G61440	2344	98*	*bs of eudicote wide clade	Encodes a member of the thioredoxin family protein. Located in the chloroplast. The mRNA is cell-to-cell mobile.	ATYPICAL CYS HIS RICH THIOREDOXIN 5 (ACHT5)	ATYPICAL CYS HIS RICH THIOREDOXIN 5 (ACHT5)	atypical CYS HIS rich thioredoxin 5
MD06G1195600	yes	yes	AT1G18730	8801	44		likely a subunit of the chloroplast NAD(P)H dehydrogenase complex, involved in PSI cyclic electron transport. Located on the thylakoid membrane. Mutant has impaired NAD(P)H dehydrogenase activity. The mRNA is cell-to-cell mobile.	PHOTOSYNTHETIC NDH SUBCOMPLEX B 4 (PnsB4)	NDH DEPENDENT FLOW 6 (NDF6);PHOTOSYNTHETIC NDH SUBCOMPLEX B 4 (PnsB4)	NDH dependent flow 6
MD06G1198600	yes	yes	AT1G74360	3946	89		NILR1 encodes a serine/threonine kinase involved in defense response to nematodes.	NEMATODE-INDUCED LRR-RLK 1 (NILR1)	NEMATODE-INDUCED LRR-RLK 1 (NILR1);GERMINATION REPRESSION AND CELL EXPANSION RECEPTOR-LIKE KINASE (GRACE)	Leucine-rich repeat protein kinase family protein
MD06G1200200	yes	yes	None	1050	NA	Arabidopsis gene is missing from a core eudicot wide clade housing the apple gene. The closest (paralog) Arabidopsis gene is AT1G26570.1 which is in the same angiosperm-wide clade with a bs of 2.	NA	NA	NA	NA
MD06G1209100	yes		None	582	NA	next closest are in different clade, AT1G13210.1,AT3G25610.1,AT1G68710.1,AT1G26130.2; All bs 52	NA	NA	NA	NA
MD06G1212900	yes		AT1G49030	192	23		PLAC8 family protein;(source:Araport11)			PLAC8 family protein
MD06G1212900	yes		AT3G18450	192	23		PLAC8 family protein;(source:Araport11)			PLAC8 family protein
MD06G1212900	yes		AT3G18460	192	23		PLAC8 family protein;(source:Araport11)			PLAC8 family protein
MD06G1212900	yes		AT4G18470	192	23		Negative regulator of systemic acquired resistance (SAR), repressor of pathogenesis-related PR gene expression which is removed by NPR1 upon induction of SAR. Encodes leucine-rich nuclear protein. Conserved in plants, with putative orthologs found in several plant species. Many NPR1-dependent PR gene are specifically derepressed in the sni1 mutant. The structural similarity of SNI1 to Armadillo r…	SUPPRESSOR OF NPR1-1, INDUCIBLE 1 (SNI1)	SUPPRESSOR OF NPR1-1, INDUCIBLE 1 (SNI1);NON-SMC ELEMENT 5 (NSE5)	negative regulator of systemic acquired resistance (SNI1)
MD06G1215200		yes	AT1G73885	7041	NA	The listed apple and arabidopsis gene belong to the same orthogroup. The tree topology is poor, thus unable to infer support.	AT-rich interactive domain protein;(source:Araport11)			NULL
MD06G1218900	yes	yes	AT1G18390	1	96		Serine/Threonine kinase family catalytic domain protein;(source:Araport11)	LEAF RUST 10 DISEASE-RESISTANCE LOCUS RECEPTOR- LIKE PROTEIN KINASE-LIKE 1.2 (LRK10L1.2)	LEAF RUST 10 DISEASE-RESISTANCE LOCUS RECEPTOR- LIKE PROTEIN KINASE-LIKE 1.2 (LRK10L1.2)	Encodes a plasma membrane localized protein involved in ABA signaling.
MD06G1235000	yes		NA	460	NA	next closest in two different clades, AT5G37310.1 (bs=41) AT1G14670.1, AT2G01970.1 (bs=41)	NA	NA	NA	NA
MD06G1235500	yes	yes	AT3G17760	860	47		glutamate decarboxylase 5;(source:Araport11)	GLUTAMATE DECARBOXYLASE 5 (GAD5)	GLUTAMATE DECARBOXYLASE 5 (GAD5)	glutamate decarboxylase 5
MD07G1001500		yes	none	10160	NA	no arabidopsis genes in OG	NA	NA	NA	NA
MD07G1006100	yes		AT1G28430	5	99		member of CYP705A	CYTOCHROME P450, FAMILY 705, SUBFAMILY A, POLYPEPTIDE 24 (CYP705A24)	CYTOCHROME P450, FAMILY 705, SUBFAMILY A, POLYPEPTIDE 24 (CYP705A24)	cytochrome P450, family 705, subfamily A, polypeptide 24
MD07G1006100	yes		AT1G50520	5	99		member of CYP705A The mRNA is cell-to-cell mobile.	CYTOCHROME P450, FAMILY 705, SUBFAMILY A, POLYPEPTIDE 27 (CYP705A27)	CYTOCHROME P450, FAMILY 705, SUBFAMILY A, POLYPEPTIDE 27 (CYP705A27)	cytochrome P450, family 705, subfamily A, polypeptide 27
MD07G1006100	yes		AT1G50560	5	99		member of CYP705A	CYTOCHROME P450, FAMILY 705, SUBFAMILY A, POLYPEPTIDE 25 (CYP705A25)	CYTOCHROME P450, FAMILY 705, SUBFAMILY A, POLYPEPTIDE 25 (CYP705A25)	cytochrome P450, family 705, subfamily A, polypeptide 25
MD07G1006100	yes		AT2G05180	5	99		member of CYP705A	CYTOCHROME P450, FAMILY 705, SUBFAMILY A, POLYPEPTIDE 6 (CYP705A6)	CYTOCHROME P450, FAMILY 705, SUBFAMILY A, POLYPEPTIDE 6 (CYP705A6)	cytochrome P450, family 705, subfamily A, polypeptide 6
MD07G1006100	yes		AT2G14100	5	99		a member of the cytochrome P450 family	CYTOCHROME P450, FAMILY 705, SUBFAMILY A, POLYPEPTIDE 13 (CYP705A13)	CYTOCHROME P450, FAMILY 705, SUBFAMILY A, POLYPEPTIDE 13 (CYP705A13)	cytochrome P450, family 705, subfamily A, polypeptide 13
MD07G1006100	yes		AT2G27000	5	99		member of CYP705A	CYTOCHROME P450, FAMILY 705, SUBFAMILY A, POLYPEPTIDE 8 (CYP705A8)	CYTOCHROME P450, FAMILY 705, SUBFAMILY A, POLYPEPTIDE 8 (CYP705A8)	cytochrome P450, family 705, subfamily A, polypeptide 8
MD07G1006100	yes		AT2G27010	5	99		member of CYP705A	CYTOCHROME P450, FAMILY 705, SUBFAMILY A, POLYPEPTIDE 9 (CYP705A9)	CYTOCHROME P450, FAMILY 705, SUBFAMILY A, POLYPEPTIDE 9 (CYP705A9)	cytochrome P450, family 705, subfamily A, polypeptide 9
MD07G1006100	yes		AT3G20080	5	99		cytochrome P450, family 705, subfamily A, polypeptide 15;(source:Araport11)	CYTOCHROME P450, FAMILY 705, SUBFAMILY A, POLYPEPTIDE 15 (CYP705A15)	CYTOCHROME P450, FAMILY 705, SUBFAMILY A, POLYPEPTIDE 15 (CYP705A15)	cytochrome P450, family 705, subfamily A, polypeptide 15
MD07G1006100	yes		AT3G20090	5	99		cytochrome P450, family 705, subfamily A, polypeptide 18;(source:Araport11)			cytochrome P450, family 705, subfamily A, polypeptide 18
MD07G1006100	yes		AT3G20100	5	99		member of CYP705A The mRNA is cell-to-cell mobile.	CYTOCHROME P450, FAMILY 705, SUBFAMILY A, POLYPEPTIDE 19 (CYP705A19)	CYTOCHROME P450, FAMILY 705, SUBFAMILY A, POLYPEPTIDE 19 (CYP705A19)	cytochrome P450, family 705, subfamily A, polypeptide 19
MD07G1006100	yes		AT3G20110	5	99		member of CYP705A	CYTOCHROME P450, FAMILY 705, SUBFAMILY A, POLYPEPTIDE 20 (CYP705A20)	CYTOCHROME P450, FAMILY 705, SUBFAMILY A, POLYPEPTIDE 20 (CYP705A20)	cytochrome P450, family 705, subfamily A, polypeptide 20
MD07G1006100	yes		AT3G20120	5	99		cytochrome P450, family 705, subfamily A, polypeptide 21;(source:Araport11)			cytochrome P450, family 705, subfamily A, polypeptide 21
MD07G1006100	yes		AT3G20130	5	99		Encodes a member of the CYP705A family of cytochrome P450 enzymes. Mutants show altered gravitropic responses.	CYTOCHROME P450, FAMILY 705, SUBFAMILY A, POLYPEPTIDE 22 (CYP705A22)	CYTOCHROME P450, FAMILY 705, SUBFAMILY A, POLYPEPTIDE 22 (CYP705A22);GRAVITY PERSISTENCE SIGNAL 1 (GPS1)	cytochrome P450, family 705, subfamily A, polypeptide 22
MD07G1006100	yes		AT3G20140	5	99		member of CYP705A	CYTOCHROME P450, FAMILY 705, SUBFAMILY A, POLYPEPTIDE 23 (CYP705A23)	CYTOCHROME P450, FAMILY 705, SUBFAMILY A, POLYPEPTIDE 23 (CYP705A23)	cytochrome P450, family 705, subfamily A, polypeptide 23
MD07G1006100	yes		AT3G20935	5	99		cytochrome P450, family 705, subfamily A, polypeptide 28;(source:Araport11)	CYTOCHROME P450, FAMILY 705, SUBFAMILY A, POLYPEPTIDE 28 (CYP705A28)	CYTOCHROME P450, FAMILY 705, SUBFAMILY A, POLYPEPTIDE 28 (CYP705A28)	cytochrome P450, family 705, subfamily A, polypeptide 28
MD07G1006100	yes		AT3G20940	5	99		a member of A-type cytochrome P450	CYTOCHROME P450, FAMILY 705, SUBFAMILY A, POLYPEPTIDE 30 (CYP705A30)	CYTOCHROME P450, FAMILY 705, SUBFAMILY A, POLYPEPTIDE 30 (CYP705A30)	cytochrome P450, family 705, subfamily A, polypeptide 30
MD07G1006100	yes		AT3G20950	5	99		member of CYP705A	CYTOCHROME P450, FAMILY 705, SUBFAMILY A, POLYPEPTIDE 32 (CYP705A32)	CYTOCHROME P450, FAMILY 705, SUBFAMILY A, POLYPEPTIDE 32 (CYP705A32)	cytochrome P450, family 705, subfamily A, polypeptide 32
MD07G1006100	yes		AT3G20960	5	99		cytochrome P450, family 705, subfamily A, polypeptide 33;(source:Araport11)			cytochrome P450, family 705, subfamily A, polypeptide 33
MD07G1006100	yes		AT3G32047	5	99		Cytochrome P450 superfamily protein;(source:Araport11)			Cytochrome P450 superfamily protein
MD07G1006100	yes		AT4G15330	5	99		cytochrome P450, family 705, subfamily A, polypeptide 1;(source:Araport11)	CYTOCHROME P450, FAMILY 705, SUBFAMILY A, POLYPEPTIDE 1 (CYP705A1)	CYTOCHROME P450, FAMILY 705, SUBFAMILY A, POLYPEPTIDE 1 (CYP705A1)	cytochrome P450, family 705, subfamily A, polypeptide 1
MD07G1006100	yes		AT4G15350	5	99		member of CYP705A	CYTOCHROME P450, FAMILY 705, SUBFAMILY A, POLYPEPTIDE 2 (CYP705A2)	CYTOCHROME P450, FAMILY 705, SUBFAMILY A, POLYPEPTIDE 2 (CYP705A2)	cytochrome P450, family 705, subfamily A, polypeptide 2
MD07G1006100	yes		AT4G15360	5	99		member of CYP705A	CYTOCHROME P450, FAMILY 705, SUBFAMILY A, POLYPEPTIDE 3 (CYP705A3)	CYTOCHROME P450, FAMILY 705, SUBFAMILY A, POLYPEPTIDE 3 (CYP705A3)	cytochrome P450, family 705, subfamily A, polypeptide 3
MD07G1006100	yes		AT4G15380	5	99		member of CYP705A	CYTOCHROME P450, FAMILY 705, SUBFAMILY A, POLYPEPTIDE 4 (CYP705A4)	CYTOCHROME P450, FAMILY 705, SUBFAMILY A, POLYPEPTIDE 4 (CYP705A4)	cytochrome P450, family 705, subfamily A, polypeptide 4
MD07G1006100	yes		AT5G42580	5	99		a member of the cytochrome P450 family	CYTOCHROME P450, FAMILY 705, SUBFAMILY A, POLYPEPTIDE 12 (CYP705A12)	CYTOCHROME P450, FAMILY 705, SUBFAMILY A, POLYPEPTIDE 12 (CYP705A12)	cytochrome P450, family 705, subfamily A, polypeptide 12
MD07G1006100	yes		AT5G47990	5	99		Encodes an endomembrane system-expressed member of the CYP705A family of cytochrome P450 enzymes. It appears to catalyze the addition of a double bond to thalian-diol at carbon 15. Reduced levels of THAD expression lead to a build up of thalian-diol in root extracts. thad1-1 mutants also have longer roots than wild type seedlings and show altered gravitropic responses.	CYTOCHROME P450, FAMILY 705, SUBFAMILY A, POLYPEPTIDE 5 (CYP705A5)	THALIAN-DIOL DESATURASE (THAD1);THALIAN-DIOL DESATURASE (THAD);CYTOCHROME P450, FAMILY 705, SUBFAMILY A, POLYPEPTIDE 5 (CYP705A5)	cytochrome P450, family 705, subfamily A, polypeptide 5
MD07G1010700	yes		AT3G08040	544	100*	*bs of a core eudicot-wide clade housing the apple and Arabidopsis genes	Encodes a member of the MATE (multidrug and toxin efflux family), expressed in roots but not shoots. Mutants accumulate excess iron, manganese and zinc, and express root Fe(III) chelatase activity even under iron sufficiency conditions. FRD3 is likely to function in root xylem loading of an iron chelator or other factor necessary for efficient iron uptake out of the xylem or apoplastic space and …	FERRIC REDUCTASE DEFECTIVE 3 (FRD3)	FERRIC REDUCTASE DEFECTIVE 3 (FRD3);MANGANESE ACCUMULATOR 1 (MAN1); (ATFRD3)	MATE efflux family protein
MD07G1019600	yes		none	9429	NA	no arabidopsis genes in OG	NA	NA	NA	NA
MD07G1022600	yes	yes	none	9362	NA	no arabidopsis genes in OG	NA	NA	NA	NA
MD07G1022700	yes	yes	none	9362	NA	no arabidopsis genes in OG	NA	NA	NA	NA
MD07G1062200	yes	yes	AT2G26230	8203	47*	*bs of eudicote wide clade housing the apple and arabidopsis orthologs	Encodes a urate oxidase that is involved in peroxisome maintenance.	URATE OXIDASE (UOX)	URATE OXIDASE (UOX)	uricase / urate oxidase / nodulin 35, putative
MD07G1064100	yes		AT2G38700	5184	74*	*bs of eudicote wide clade housing the apple and arabidopsis orthologs	Encodes mevalonate diphosphate decarboxylase, the enzyme that catalyzes the synthesis of isopentenyl diphosphate, used in sterol and isoprenoid biosynthesis. The protein appears to form a homodimeric complex. Incidentally, it was shown that the Arabidopsis MVD protein could also interact with its yeast homolog to form a heterodimer.	MEVALONATE DIPHOSPHATE DECARBOXYLASE 1 (MVD1)	MEVALONATE DIPHOSPHATE DECARBOXYLASE 1 (MVD1); (ATMDD1);MEVALONATE 5-DIPHOSPHATE DECARBOXYLASE 1 (MDD1); (ATMVD1)	mevalonate diphosphate decarboxylase 1
MD07G1064100	yes		AT3G54250	5184	74*	*bs of eudicote wide clade housing the apple and arabidopsis orthologs	Encodes mevalonate diphosphate decarboxylase, the enzyme that catalyzes the synthesis of isopentenyl diphosphate, used in sterol and isoprenoid biosynthesis.	MEVALONATE 5-DIPHOSPHATE DECARBOXYLASE 2 (MDD2)	MEVALONATE 5-DIPHOSPHATE DECARBOXYLASE 2 (MDD2); (ATMDD2)	GHMP kinase family protein
MD07G1064400		yes	AT3G54240	428	22*	*bs of eudicote wide clade housing the apple and arabidopsis orthologs	alpha/beta-Hydrolases superfamily protein;(source:Araport11)			alpha/beta-Hydrolases superfamily protein
MD07G1068400	yes	yes	AT2G38790	10242	NA	The topology is unexpected. Infeasible to infer supporting bootstrap for the apple and arabidopsis orthology.	hypothetical protein;(source:Araport11)			NULL
MD07G1068500		yes	None	2298	NA	No Arabidopsis gene in this orthogroup	NA	NA	NA	NA
MD07G1077500		yes	AT3G03520	565	70	eudicote wide clade	Lysophosphatidic acid phosphatase highly expressed during phosphate starvation and abiotic stresses. Role in lipid synthesis.	NON-SPECIFIC PHOSPHOLIPASE C3 (NPC3)	NON-SPECIFIC PHOSPHOLIPASE C3 (NPC3)	non-specific phospholipase C3
MD07G1077500		yes	AT3G03530	565	70		PHOSPHOESTERASE FAMILY PROTEIN, NPC4 is significantly induced upon phosphate starvation and plays an important role in the supply of inorganic phosphate and diacylglycerol from membrane-phospholipids during phosphate deprivation.Has a preference for glycosylinositolphosphorylceramide (GIPC) as a substrate.	NON-SPECIFIC PHOSPHOLIPASE C4 (NPC4)	NON-SPECIFIC PHOSPHOLIPASE C4 (NPC4); (ATNPC4)	non-specific phospholipase C4
MD07G1077500		yes	AT3G03540	565	70		Encodes a nonspecific phospholipase C. Located in the cytosol. Involved in the conversion of phospholipids to glycolipids under phosphate deprivation conditions.	NON-SPECIFIC PHOSPHOLIPASE C5 (NPC5)	NON-SPECIFIC PHOSPHOLIPASE C5 (NPC5)	non-specific phospholipase C5
MD07G1126400	yes		AT2G45760	2459	24		encodes a protein that is similar to BONZAI1-binding protein BAP1.	BON ASSOCIATION PROTEIN 2 (BAP2)	BON ASSOCIATION PROTEIN 1-LIKE (BAL);BON ASSOCIATION PROTEIN 2 (BAP2)	BON association protein 2
MD07G1126400	yes		AT3G61190	2459	24		Encodes a protein with a C2 domain that binds to BON1 in yeast two hybrid analyses. Its ability to bind to phospholipids is enhanced by calcium ions. Involved in maintaining cell homeostasis.	BON ASSOCIATION PROTEIN 1 (BAP1)	BON ASSOCIATION PROTEIN 1 (BAP1)	BON association protein 1
MD07G1136900	yes		AT1G01695	2011	100		Phosphatidylinositol N-acetyglucosaminlytransferase subunit P-like protein;(source:Araport11)	TON1 RECRUITING MOTIF 33 (TRM33)	TON1 RECRUITING MOTIF 33 (TRM33)	Phosphatidylinositol N-acetyglucosaminlytransferase subunit P-related
MD07G1136900	yes		AT2G45900	2011	100		Phosphatidylinositol N-acetyglucosaminlytransferase subunit P-like protein;(source:Araport11)	TON1 RECRUITING MOTIF 13 (TRM13)	TON1 RECRUITING MOTIF 13 (TRM13)	Phosphatidylinositol N-acetyglucosaminlytransferase subunit P-related
MD07G1136900	yes		AT3G61380	2011	100		Phosphatidylinositol N-acetyglucosaminlytransferase subunit P-like protein;(source:Araport11)	TON1 RECRUITING MOTIF 14 (TRM14)	TON1 RECRUITING MOTIF 14 (TRM14)	Phosphatidylinositol N-acetyglucosaminlytransferase subunit P-related
MD07G1136900	yes		AT4G00440	2011	100		GPI-anchored adhesin-like protein, putative (DUF3741);(source:Araport11)	TON1 RECRUITING MOTIF 15 (TRM15)	TON1 RECRUITING MOTIF 15 (TRM15)	Protein of unknown function (DUF3741)
MD07G1166800	yes	yes	AT3G10470	175	20		C2H2-type zinc finger family protein;(source:Araport11)			C2H2-type zinc finger family protein
MD07G1166800	yes	yes	AT5G04390	175	20		C2H2-type zinc finger family protein;(source:Araport11)	(ZAT14L)	(ZAT14L)	C2H2-type zinc finger family protein
MD07G1175900	yes	yes	AT3G54890	6061	54*	*bs of eudicote wide clade housing the apple and arabidopsis orthologs	Encodes a component of the light harvesting complex associated with photosystem I.	PHOTOSYSTEM I LIGHT HARVESTING COMPLEX GENE 1 (LHCA1)	PHOTOSYSTEM I LIGHT HARVESTING COMPLEX GENE 1 (LHCA1)	photosystem I light harvesting complex gene 1
MD07G1177700	yes	yes	none	9739	NA	no arabidopsis genes in OG	NA	NA	NA	NA
MD07G1188200	yes		AT3G55140	2941	95*	*core eudicot wide clade bs	Pectate lyase	(ATPLL2)	(ATPLL2)	Pectin lyase-like superfamily protein
MD07G1188500	yes		AT2G39380	1533	95		A member of EXO70 gene family, putative exocyst subunits, conserved in land plants. Arabidopsis thaliana contains 23 putative EXO70 genes, which can be classified into eight clusters on the phylogenetic tree.	EXOCYST SUBUNIT EXO70 FAMILY PROTEIN H2 (EXO70H2)	EXOCYST SUBUNIT EXO70 FAMILY PROTEIN H2 (ATEXO70H2);EXOCYST SUBUNIT EXO70 FAMILY PROTEIN H2 (EXO70H2)	exocyst subunit exo70 family protein H2
MD07G1188500	yes		AT3G55150	1533	95		A member of EXO70 gene family, putative exocyst subunits, conserved in land plants. Arabidopsis thaliana contains 23 putative EXO70 genes, which can be classified into eight clusters on the phylogenetic tree.	EXOCYST SUBUNIT EXO70 FAMILY PROTEIN H1 (EXO70H1)	EXOCYST SUBUNIT EXO70 FAMILY PROTEIN H1 (EXO70H1);EXOCYST SUBUNIT EXO70 FAMILY PROTEIN H1 (ATEXO70H1)	exocyst subunit exo70 family protein H1
MD07G1192700		yes	NA	34	NA	Short sequence, probbaly filtered our during tree building process	NA	NA	NA	NA
MD07G1211200	yes	yes	AT5G05830	672	90		RING/FYVE/PHD zinc finger superfamily protein;(source:Araport11)			RING/FYVE/PHD zinc finger superfamily protein
MD07G1228500	yes	yes	None	1843	NA	two arabidopsis in gene family; At2G41430.1 and AT4G14270.1; in separate clade bs support 90	NA	NA	NA	NA
MD07G1241400	yes	yes	none	NA	NA	Gene not assigned to an orthogroup	NA	NA	NA	NA
MD07G1276700		yes	AT5G23950	1667	42*	*bs of eudicot clade	Calcium-dependent lipid-binding (CaLB domain) family protein;(source:Araport11)			Calcium-dependent lipid-binding (CaLB domain) family protein
MD07G1281700	yes		AT5G52870	1866	86*	*eudicote wide clade bs support	Encodes a member of the MAKR (MEMBRANE-ASSOCIATED KINASE REGULATOR) gene family. MAKRs have putative kinase interacting motifs and membrane localization signals. Known members include: AT5G26230 (MAKR1), AT1G64080 (MAKR2), AT2G37380 (MAKR3), AT2G39370 (MAKR4), AT5G52870 (MAKR5) and AT5G52900 (MAKR6).	MEMBRANE-ASSOCIATED KINASE REGULATOR 5 (MAKR5)	MEMBRANE-ASSOCIATED KINASE REGULATOR 5 (MAKR5)	NULL
MD07G1281800	yes		AT5G52870	1866	86*	*eudicote wide clade bs support	Encodes a member of the MAKR (MEMBRANE-ASSOCIATED KINASE REGULATOR) gene family. MAKRs have putative kinase interacting motifs and membrane localization signals. Known members include: AT5G26230 (MAKR1), AT1G64080 (MAKR2), AT2G37380 (MAKR3), AT2G39370 (MAKR4), AT5G52870 (MAKR5) and AT5G52900 (MAKR6).	MEMBRANE-ASSOCIATED KINASE REGULATOR 5 (MAKR5)	MEMBRANE-ASSOCIATED KINASE REGULATOR 5 (MAKR5)	NULL
MD07G1306900	yes	yes	AT1G30530	1190	69		The At1g30530 gene encodes a UDP-rhamnose:flavonol-3-O-rhamnosyltransferase (UGT78D1) attaching a rhamnosyl residue to the 3-O-position of the flavonols kaempferol and quercetin	UDP-GLUCOSYL TRANSFERASE 78D1 (UGT78D1)	UDP-GLUCOSYL TRANSFERASE 78D1 (UGT78D1)	UDP-glucosyl transferase 78D1
MD07G1306900	yes	yes	AT5G17030	1190	69		UDP-glucosyl transferase 78D3;(source:Araport11)	UDP-GLUCOSYL TRANSFERASE 78D3 (UGT78D3)	UDP-GLUCOSYL TRANSFERASE 78D3 (UGT78D3)	UDP-glucosyl transferase 78D3
MD07G1306900	yes	yes	AT5G17040	1190	69		UDP-Glycosyltransferase superfamily protein;(source:Araport11)			UDP-Glycosyltransferase superfamily protein
MD07G1306900	yes	yes	AT5G17050	1190	69		The At5g17050 encodes a anthocyanidin 3-O-glucosyltransferase which specifically glucosylates the 3-position of the flavonoid C-ring. Anthocyanidins such as cyanidin and pelargonidin as well as flavonols such as kaempferol and quercetin are accepted substrates. Role in the glycosylation of coumarins for iron (Fe) acquisition under low-Fe conditions.	UDP-GLUCOSYL TRANSFERASE 78D2 (UGT78D2)	UDP-GLUCOSYL TRANSFERASE 78D2 (UGT78D2)	UDP-glucosyl transferase 78D2
MD08G1001000	yes	yes	AT5G38520	7570	13		CLD1 is involved in steady-state chlorophyll turnover; CLD1 dephytylates chlorophyll a, chlorophyll b, and pheophytin a in vitro; CLD1 and CHLG form a salvage cycle in recycling chlorophyll. Suppression of CLD1 expression results in reduced tolerance to moderately high temperature.	CHLOROPHYLL DEPHYTYLASE1 (CLD1)	CHLOROPHYLL DEPHYTYLASE1 (CLD1)	alpha/beta-Hydrolases superfamily protein
MD08G1006900		yes	None	468	NA		NA	NA	NA	NA
MD08G1011100	yes	yes	AT1G75810	9191	22		transmembrane protein;(source:Araport11)			NULL
MD08G1011900	yes		AT1G20020	72	0		Encodes a leaf-type ferredoxin:NADP(H) oxidoreductase. It is present in both chloroplast stroma and thylakoid membranes but is more abundant in the stroma The mRNA is cell-to-cell mobile.	FERREDOXIN-NADP(+)-OXIDOREDUCTASE 2 (FNR2)	LEAF FNR 2 (ATLFNR2);LEAF-TYPE CHLOROPLAST-TARGETED FNR 2 (LFNR2);FERREDOXIN-NADP(+)-OXIDOREDUCTASE 2 (FNR2)	ferredoxin-NADP(+)-oxidoreductase 2
MD08G1011900	yes		AT1G75800	72	0		Pathogenesis-related thaumatin superfamily protein;(source:Araport11)			Pathogenesis-related thaumatin superfamily protein
MD08G1026600	yes	yes	None	215	NA	Arabidopsis gene is missing from the core eudicot-wide clade (bs=86) housing the apple gene	NA	NA	NA	NA
MD08G1029500	yes	yes	AT1G19540	145	27		NmrA-like negative transcriptional regulator family protein;(source:Araport11)			NmrA-like negative transcriptional regulator family protein
MD08G1029500	yes	yes	AT1G75280	145	27		isoflavone reductase, putative, identical to SP:P52577 Isoflavone reductase homolog P3 (EC 1.3.1.-) {Arabidopsis thaliana}; contains Pfam profile PF02716: isoflavone reductase. Involved in response to oxidative stress. The mRNA is cell-to-cell mobile.			NmrA-like negative transcriptional regulator family protein
MD08G1029500	yes	yes	AT1G75290	145	27		encodes a protein whose sequence is similar to an isoflavone reductase			NAD(P)-binding Rossmann-fold superfamily protein
MD08G1029500	yes	yes	AT1G75300	145	27		encodes a protein whose sequence is similar to an isoflavone reductase			NmrA-like negative transcriptional regulator family protein
MD08G1029600	yes	yes	AT1G19540	145	27		NmrA-like negative transcriptional regulator family protein;(source:Araport11)			NmrA-like negative transcriptional regulator family protein
MD08G1029600	yes	yes	AT1G75280	145	27		isoflavone reductase, putative, identical to SP:P52577 Isoflavone reductase homolog P3 (EC 1.3.1.-) {Arabidopsis thaliana}; contains Pfam profile PF02716: isoflavone reductase. Involved in response to oxidative stress. The mRNA is cell-to-cell mobile.			NmrA-like negative transcriptional regulator family protein
MD08G1029600	yes	yes	AT1G75290	145	27		encodes a protein whose sequence is similar to an isoflavone reductase			NAD(P)-binding Rossmann-fold superfamily protein
MD08G1029600	yes	yes	AT1G75300	145	27		encodes a protein whose sequence is similar to an isoflavone reductase			NmrA-like negative transcriptional regulator family protein
MD08G1029700	yes	yes	AT1G19530	4308	99*	* bs of the angiosperm-wide clade housing the apple and arabidopsis orthologs	Direct target of RGA, plays an essential role in GA-mediated tapetum and pollen development.	RGA TARGET 1 (RGAT1)	RGA TARGET 1 (RGAT1)	NULL
MD08G1065200	yes	yes	AT5G11970	459	22*	* bs of the rosid clade housing apple gene of interest and Arabidopsis orthologs.	ABC family ABC transporter, putative (DUF3511);(source:Araport11)			Protein of unknown function (DUF3511)
MD08G1086500	yes		NA	998	NA	Due to low bootstrap support, it's infeasible to infer orthology. Arabidopsis genes in the same orthogroups are: AT5G43170.1, AT5G04340.1, AT1G27730.1, AT5G67450.1, AT3G49930.1, and AT3G19580.1	NA	NA	NA	NA
MD08G1087900	yes		AT5G67360	12	71		Encodes a subtilisin-like serine protease essential for mucilage release from seed coats.	(ARA12)	SUBTILISIN-LIKE SERINE PROTEASE 1.7 (SBT1.7); (ARA12)	Subtilase family protein
MD08G1106900	yes	yes	AT2G26530	773	14	bs of eudicote clade is 69	Pheromone receptor-like protein involved in the early elicitor signaling events which occur within minutes and include ion fluxes across the plasma membrane, activation of MPKs and the formation of ROS related to PGPS1 and WRKY33.	(AR781)	(AR781)	Protein of unknown function (DUF1645)
MD08G1110000	yes	yes	AT5G25940	1244	2		early nodulin-like protein;(source:Araport11)			early nodulin-related
MD08G1127700	yes		AT2G24550	1100	24		major centromere autoantigen B-like protein;(source:Araport11)			NULL
MD08G1127700	yes		AT4G31510	1100	24		major centromere autoantigen B-like protein;(source:Araport11)			NULL
MD08G1127700	yes		AT5G24890	1100	24	eudicote bs=54	stress response NST1-like protein;(source:Araport11)			NULL
MD08G1128300	yes	yes	AT5G10660	955	27		calmodulin-binding protein-like protein;(source:Araport11)			calmodulin-binding protein-related
MD08G1128300	yes	yes	AT5G24880	955	27		chromo domain cec-like protein;(source:Araport11)			NULL
MD08G1134300	yes	yes	None	437	NA	Arabidopsis in the same clade housing the apple gene of interest are: AT4G31370.1, AT2G24450.1, andAT3G12660.1	NA	NA	NA	NA
MD08G1134400	yes		AT4G26870	2824	20		Class II aminoacyl-tRNA and biotin synthetases superfamily protein;(source:Araport11)			Class II aminoacyl-tRNA and biotin synthetases superfamily protein
MD08G1134400	yes		AT4G31180	2824	20		The IBI1 gene encodes an aspartyl tRNA synthetase (AspRS). In addition, the IBI1 protein acts as a receptor protein of the chemical plant defence activator beta-aminobutyric acid (BABA). Binding of IBI1 to the active R-enantiomer of BABA primes non-canonical defence activity of the AspRS protein against pathogen attack.	IMPAIRED IN BABA-INDUCED DISEASE IMMUNITY 1 (IBI1)	IMPAIRED IN BABA-INDUCED DISEASE IMMUNITY 1 (IBI1)	Class II aminoacyl-tRNA and biotin synthetases superfamily protein
MD08G1141800		yes	AT5G11330	3615	NA	The topology is unexpected. Infeasible to infer supporting bootstrap for the apple and arabidopsis orthology. The Arabidopsis gene in this orthogroup is AT5G11330.1.	FAD/NAD(P)-binding oxidoreductase family protein;(source:Araport11)			FAD/NAD(P)-binding oxidoreductase family protein
MD08G1160300	yes		AT1G21590	877	89		kinase with adenine nucleotide alpha hydrolases-like domain-containing protein;(source:Araport11)			Protein kinase protein with adenine nucleotide alpha hydrolases-like domain
MD08G1160300	yes		AT1G77280	877	89		kinase with adenine nucleotide alpha hydrolases-like domain-containing protein;(source:Araport11)			Protein kinase protein with adenine nucleotide alpha hydrolases-like domain
MD08G1186100		yes	None	312	NA	next closest are AT4G08950.1 and AT1G35140.1, bs = 15	NA	NA	NA	NA
MD08G1190600	yes		AT1G22500	10	60		Gene encodes a putative C3HC4-type RING zinc finger factor. it is induced in response to light and ascorbate stimulus.	ARABIDOPSIS TOXICOS EN LEVADURA 15 (ATL15)	ARABIDOPSIS TOXICOS EN LEVADURA 15 (ATL15); (AtATL15)	RING/U-box superfamily protein
MD08G1190600	yes		AT1G35330	10	60		RING/U-box superfamily protein;(source:Araport11)	ARABIDOPSIS T??XICOS EN LEVADURA 34 (ATL34)	ARABIDOPSIS T??XICOS EN LEVADURA 34 (ATL34)	RING/U-box superfamily protein
MD08G1190600	yes		AT1G72200	10	60		RING/U-box superfamily protein;(source:Araport11)	ARABIDOPSIS TOXICOS EN LEVADURA 11 (ATL11)	ARABIDOPSIS TOXICOS EN LEVADURA 11 (ATL11)	RING/U-box superfamily protein
MD08G1190600	yes		AT2G34990	10	60		RING/U-box superfamily protein;(source:Araport11)	ARABIDOPSIS T??XICOS EN LEVADURA 38 (ATL38)	ARABIDOPSIS T??XICOS EN LEVADURA 38 (ATL38)	RING/U-box superfamily protein
MD08G1190600	yes		AT2G35000	10	60		ATL9 is an E3 ligase-like protein that is induced by chitin oligomers and contributes to fungal resistance.It differs from other members of the ATL family in that it has a PEST domain. It is a short lived protein that is subject to proteosome mediated degradation. It is expressed in many aerial tissues in a pattern that varies with developmental stage.	ARABIDOPSIS TOXICOS EN LEVADURA 9 (ATL9)	ARABIDOPSIS TOXICOS EN LEVADURA 9 (ATL9); (ATL2G)	RING/U-box superfamily protein
MD08G1190600	yes		AT4G09100	10	60		RING/U-box superfamily protein;(source:Araport11)	ARABIDOPSIS T??XICOS EN LEVADURA 39 (ATL39)	ARABIDOPSIS T??XICOS EN LEVADURA 39 (ATL39)	RING/U-box superfamily protein
MD08G1190600	yes		AT4G09110	10	60		RING/U-box superfamily protein;(source:Araport11)	ARABIDOPSIS T??XICOS EN LEVADURA 35 (ATL35)	ARABIDOPSIS T??XICOS EN LEVADURA 35 (ATL35)	RING/U-box superfamily protein
MD08G1190600	yes		AT4G09120	10	60		RING/U-box superfamily protein;(source:Araport11)	ARABIDOPSIS T??XICOS EN LEVADURA 36 (ATL36)	ARABIDOPSIS T??XICOS EN LEVADURA 36 (ATL36)	RING/U-box superfamily protein
MD08G1190600	yes		AT4G09130	10	60		RING/U-box superfamily protein;(source:Araport11)	ARABIDOPSIS T??XICOS EN LEVADURA 37 (ATL37)	ARABIDOPSIS T??XICOS EN LEVADURA 37 (ATL37)	RING/U-box superfamily protein
MD08G1196300	yes	yes	AT1G14490	132	70		Putative AT-hook DNA-binding family protein;(source:Araport11)			Predicted AT-hook DNA-binding family protein
MD08G1196300	yes	yes	AT5G49700	132	70		Putative AT-hook DNA-binding family protein;(source:Araport11)	AT-HOOK MOTIF NUCLEAR LOCALIZED PROTEIN 17 (AHL17)	AT-HOOK MOTIF NUCLEAR LOCALIZED PROTEIN 17 (AHL17)	Predicted AT-hook DNA-binding family protein
MD08G1207700	yes	yes	None	2800	NA		NA	NA	NA	NA
MD08G1210000	yes		AT1G09970	6	100		RLK7 belongs to a leucine-rich repeat class of receptor-likekinase (LRR-RLKs). It is involved in the control of germination speed and the tolerance to oxidant stress. The mRNA is cell-to-cell mobile.	(LRR XI-23)	(LRR XI-23);RECEPTOR-LIKE KINASE 7 (RLK7)	Leucine-rich receptor-like protein kinase family protein
MD08G1217800		yes	AT1G35420	5191		The topology is unexpected. Infeasible to infer supporting bootstrap for the apple and arabidopsis orthology. The Arabidopsis gene in this orthogroup is AT1G35420.2.	alpha/beta-Hydrolases superfamily protein;(source:Araport11)			alpha/beta-Hydrolases superfamily protein
MD08G1218200	yes	yes	none	1441	NA	two arabidopsis genes in gene family; AT1G72160.1, AT4G09160.1; in different eudicote clade.	NA	NA	NA	NA
MD08G1218400	yes	yes	AT1G35430	10271	44*	* bs of the rosid-wie clade housing the apple and arabidopsis orthologs	transmembrane protein;(source:Araport11)			NULL
MD08G1218400	yes	yes	AT4G09170	10271	44*		transmembrane protein;(source:Araport11)			NULL
MD08G1219100	yes	yes	None	47	NA	Arabidopsis genes are missing from the eudicot-wide clade housing the apple gene of interest. The closest (paralog) Arabidopsis gene is AT3G16520.3	NA	NA	NA	NA
MD08G1220900		yes	AT1G15820	6377	42*	* bs of the eudicot-wie clade housing the apple and arabidopsis orthologs	Lhcb6 protein (Lhcb6), light harvesting complex of photosystem II.	LIGHT HARVESTING COMPLEX PHOTOSYSTEM II SUBUNIT 6 (LHCB6)	LIGHT HARVESTING COMPLEX PHOTOSYSTEM II SUBUNIT 6 (LHCB6); (CP24)	light harvesting complex photosystem II subunit 6
MD08G1221800	yes		AT5G09730	217	82		Encodes a protein similar to a beta-xylosidase located in the extracellular matrix. It is able to degrade terminal arabinosyl residues and likely participates in the in-vivo hydrolysis of arabinan. This is a member of glycosyl hydrolase family 3 and has six other closely related members.	BETA-XYLOSIDASE 3 (BXL3)	BETA-XYLOSIDASE 3 (BXL3);BETA-XYLOSIDASE 3 (ATBXL3); (BX3); (ATBX3); (XYL3)	beta-xylosidase 3
MD08G1221800	yes		AT5G64570	217	82		Encodes a secreted beta-d-xylosidase that belongs to family 3 of glycoside hydrolases. Loss of function mutants show increased susceptibility to fungal pathogens.	BETA-D-XYLOSIDASE 4 (XYL4)	BETA-D-XYLOSIDASE 4 (XYL4);ARABIDOPSIS THALIANA BETA-D-XYLOSIDASE 4 (ATBXL4);BETA-XYLOSIDASE4 (BXL4)	beta-D-xylosidase 4
MD09G1005200	yes		None	650	NA	next closest is AT5G13200.1 bs=98	NA	NA	NA	NA
MD09G1009600		yes	none	15387	NA	no arabidopsis gene in OG	NA	NA	NA	NA
MD09G1019800	yes		AT5G14370	1268	6		CCT motif family protein;(source:Araport11)			CCT motif family protein
MD09G1019800		yes	AT5G14370	1268	6		CCT motif family protein;(source:Araport11)			CCT motif family protein
MD09G1027300	yes		AT3G27630	371	10		SMR7 is a member of the SIAMESE-RELATED Cyclin-Dependent Kinase Inhibitor family. It is induced by ROS/oxidative stress.	SIAMESE-RELATED 7 (SMR7)	SIAMESE-RELATED 7 (SMR7)	NULL
MD09G1027300	yes		AT5G40460	371	10		SIAMESE-RELATED (SMR) family gene; activated by SMOS1/SCL28 heterodimer thus inhibiting cell cycle progression at G2 and promoting the onset of endoreplication.	(SMR6)	(SMR6)	NULL
MD09G1030800		yes	AT3G27820	6788	3		Encodes a peroxisome membrane-bound monodehydroascorbate reductase, involved in the ascorbate-glutathione cycle which removes toxic H2O2	MONODEHYDROASCORBATE REDUCTASE 4 (MDAR4)	MONODEHYDROASCORBATE REDUCTASE 4 (ATMDAR4);MONODEHYDROASCORBATE REDUCTASE 4 (MDAR4)	monodehydroascorbate reductase 4
MD09G1042500	yes		AT3G28455	4034	11		Member of a large family of putative ligands homologous to the Clavata3 gene. Consists of a single exon. Can not replace CLV3 function in vivo.CLE25 participates in long distance signaling in response to dehydration. It produces a graft transmissible signal from root to shoot that induces ABA synthesis and results in stomatal closure. The BAM1 and BAM3 receptor-kinases are likely receptors for CL…	CLAVATA3/ESR-RELATED 25 (CLE25)	CLAVATA3/ESR-RELATED 25 (CLE25)	CLAVATA3/ESR-RELATED 25
MD09G1048100	yes	yes	AT5G15120	442	23		2-aminoethanethiol dioxygenase, putative (DUF1637);(source:Araport11)	PLANT CYSTEINE OXIDASE 1 (PCO1)	PLANT CYSTEINE OXIDASE 1 (PCO1);HYPOXIA RESPONSE UNKNOWN PROTEIN 29 (HUP29)	Protein of unknown function (DUF1637)
MD09G1048100	yes	yes	AT5G39890	442	23		Plant Cysteine Oxidase (PCO). Involved in controlling the stability of Group VII ethylene response factors (ERF-VIIs) via N-Arg/degron pathway through catalyzing the oxidation of their N-Cys for subsequent Arginyl-tRNA--protein transferase 1 (ATE1) mediated arginine installation.	PLANT CYSTEINE OXIDASE 2 (PCO2)	HYPOXIA RESPONSE UNKNOWN PROTEIN 43 (HUP43);PLANT CYSTEINE OXIDASE 2 (PCO2)	Protein of unknown function (DUF1637)
MD09G1053700	yes	yes	AT3G29035	13	48		Encodes a protein with transcription factor activity. Note: this protein (AT3G29035) on occasion has also been referred to as AtNAC3, not to be confused with the AtNAC3 found at locus AT3G15500. The mRNA is cell-to-cell mobile.	NAC DOMAIN CONTAINING PROTEIN 3 (NAC3)	NAC DOMAIN CONTAINING PROTEIN 3 (ATNAC3);ARABIDOPSIS NAC DOMAIN CONTAINING PROTEIN 59 (ANAC059);NAC DOMAIN CONTAINING PROTEIN 3 (NAC3);ORE1 SISTER1 (ORS1)	NAC domain containing protein 3
MD09G1053700	yes	yes	AT5G39610	13	48		Encodes a NAC-domain transcription factor. Positively regulates aging-induced cell death and senescence in leaves. This gene is upregulated in response to salt stress in wildtype as well as NTHK1 transgenic lines although in the latter case the induction was drastically reduced. It was also upregulated by ABA, ACC and NAA treatment, although in the latter two cases, the induction occurred relativ…	NAC DOMAIN CONTAINING PROTEIN 6 (NAC6)	NAC DOMAIN CONTAINING PROTEIN 2 (NAC2);NAC DOMAIN CONTAINING PROTEIN 6 (ATNAC6);ARABIDOPSIS NAC DOMAIN CONTAINING PROTEIN 92 (ANAC092);ORESARA 1 (ORE1);NAC DOMAIN CONTAINING PROTEIN 2 (ATNAC2);NAC DOMAIN CONTAINING PROTEIN 6 (NAC6)	NAC domain containing protein 6
MD09G1069400	yes	yes	AT5G38990	1	69		Involved in growth adaptation upon exposure to metal ions. Contributes together with the other MDS genes to the complex network of CrRLK1Ls that positively and negatively affect growth.	MEDOS 1 (MDS1)	MEDOS 1 (MDS1)	NA
MD09G1069400	yes	yes	AT5G39000	1	69		Involved in growth adaptation upon exposure to metal ions. Contributes together with the other MDS genes to the complex network of CrRLK1Ls that positively and negatively affect growth.	MEDOS 2 (MDS2)	MEDOS 2 (MDS2)	Malectin/receptor-like protein kinase family protein
MD09G1073000	yes	yes	AT3G29970	1275	1	Low branch support across gene family. one other arabidopsis gene in gene family, At3G48140.1	B12D protein;(source:Araport11)			B12D protein
MD09G1079200	yes	yes	AT3G02380	711	62*	* bs of the eudicot clade housing apple gene of interest and Arabidopsis orthologs.	homologous to the flowering-time gene CONSTANS (CO) encoding zinc-finger proteins	CONSTANS-LIKE 2 (COL2)	CONSTANS-LIKE 2 (COL2);CONSTANS-LIKE 2 (ATCOL2);B-BOX DOMAIN PROTEIN 3 (BBX3)	CONSTANS-like 2
MD09G1079200	yes	yes	AT5G15840	711	62*	* bs of the eudicot clade housing apple gene of interest and Arabidopsis orthologs.	Encodes a protein showing similarities to zinc finger transcription factors, involved in regulation of flowering under long days. Acts upstream of FT and SOC1.	CONSTANS (CO)	(FG);B-BOX DOMAIN PROTEIN 1 (BBX1);CONSTANS (CO)	B-box type zinc finger protein with CCT domain
MD09G1079200	yes	yes	AT5G15850	711	62*	* bs of the eudicot clade housing apple gene of interest and Arabidopsis orthologs.	Homologous to the flowering-time gene CONSTANS.	CONSTANS-LIKE 1 (COL1)	B-BOX DOMAIN PROTEIN 2 (BBX2); (ATCOL1);CONSTANS-LIKE 1 (COL1)	CONSTANS-like 1
MD09G1081000	yes		AT5G15890	1409	54*	*bs for eudicote wide clade	Encodes a member of the TBL (TRICHOME BIREFRINGENCE-LIKE) gene family containing a plant-specific DUF231 (domain of unknown function) domain. TBL gene family has 46 members, two of which (TBR/AT5G06700 and TBL3/AT5G01360) have been shown to be involved in the synthesis and deposition of secondary wall cellulose, presumably by influencing the esterification state of pectic polymers. A nomenclature…	TRICHOME BIREFRINGENCE-LIKE 21 (TBL21)	TRICHOME BIREFRINGENCE-LIKE 21 (TBL21)	TRICHOME BIREFRINGENCE-LIKE 21
MD09G1081000	yes		AT5G15900	1409	54*	*bs for eudicote wide clade	Encodes a member of the TBL (TRICHOME BIREFRINGENCE-LIKE) gene family containing a plant-specific DUF231 (domain of unknown function) domain. TBL gene family has 46 members, two of which (TBR/AT5G06700 and TBL3/AT5G01360) have been shown to be involved in the synthesis and deposition of secondary wall cellulose, presumably by influencing the esterification state of pectic polymers. A nomenclature…			TRICHOME BIREFRINGENCE-LIKE 19
MD09G1088700	yes	yes	None	355	NA	Arabidopsis genes in this orthogroup include: AT1G68510.1, AT3G02550.1, AT1G67100.1, AT5G67420.1, AT3G49940.1, and AT4G37540.1. Due to the low bs values, it's infeasible to infer orthology	NA	NA	NA	NA
MD09G1092400	yes	yes	None	3807	NA	Arabidopsis gene is missing from a eudicot-wide clade housing the apple gene. The closest (paralog) Arabidopsis gene is AT2G20830.2 which is in the same angiosperm-wide clade with a bs of 100	NA	NA	NA	NA
MD09G1096800	yes		none	198	NA	clostest are AT4G10265.1 and At4G10270.1, bs = 1	NA	NA	NA	NA
MD09G1097000	yes	yes	none	198	NA	clostest are AT4G10265.1 and At4G10270.1, bs = 1	NA	NA	NA	NA
MD09G1118000	yes	yes	None	959	NA	Arabidopsis gene is missing from a eudicot wide clade housing the apple gene. Other Arabidopsis genes in the same orthogroup are: AT1G54530.1 and AT2G44310.1	NA	NA	NA	NA
MD09G1124600	yes		none	NA	NA	Gene not assigned to an orthogroup	NA	NA	NA	NA
MD09G1133300		yes	None	826	NA	Arabidopsis gene is missing in the edicot-wide clade housing the apple gene of interest. Arabidopsis genes closest to the apple GOI are: AT5G56060.1, AT5G25030.1, AT5G56075.1, AT4G26485.1	NA	NA	NA	NA
MD09G1134800		yes	AT1G61520	5369	95*	*bs of angiosperm wide clade housing apple and arabidopsis orthologs	PSI type III chlorophyll a/b-binding protein (Lhca3*1) The mRNA is cell-to-cell mobile.	PHOTOSYSTEM I LIGHT HARVESTING COMPLEX GENE 3 (LHCA3)	PHOTOSYSTEM I LIGHT HARVESTING COMPLEX GENE 3 (LHCA3)	photosystem I light harvesting complex gene 3
MD09G1140700		yes	None	47	NA	closest are AT3G21760.1,AT4G15260.1,AT4G15280.1,AT3G21800.1,AT3G21790.1,AT3G21780.1, AT2G29750.1, AT2G29740.1, AT1G07260.1, AT1G07250.1, AT1G07240.1, AT2G29730.1, AT2G29710.1 with bs of 57	NA	NA	NA	NA
MD09G1141100	yes	yes	None	47	NA	closest are AT3G21760.1,AT4G15260.1,AT4G15280.1,AT3G21800.1,AT3G21790.1,AT3G21780.1, AT2G29750.1, AT2G29740.1, AT1G07260.1, AT1G07250.1, AT1G07240.1, AT2G29730.1, AT2G29710.1 with bs of 57	NA	NA	NA	NA
MD09G1141500		yes	None	47	NA	closest are AT3G21760.1,AT4G15260.1,AT4G15280.1,AT3G21800.1,AT3G21790.1,AT3G21780.1, AT2G29750.1, AT2G29740.1, AT1G07260.1, AT1G07250.1, AT1G07240.1, AT2G29730.1, AT2G29710.1 with bs of 57	NA	NA	NA	NA
MD09G1152600		yes	None	52	NA	Closest are AT4G14130 and AT3G23730 with bootstrap of 44	NA	NA	NA	NA
MD09G1152700		yes	None	52	NA	Closest are AT4G14130 and AT3G23730 with bootstrap of 44	NA	NA	NA	NA
MD09G1158600	yes		None	693	NA	next closest in different clade (AT4G31590.1, AT2G24630.1, bs=70)	NA	NA	NA	NA
MD09G1161700	yes		AT3G57520	1128	49*	* bs of the rosid-wide clade housing the apple and arabidopsis orthologs	SIP2 encodes a raffinose-specific alpha-galactosidase that catalyzes the breakdown of raffinose into alpha-galatose and sucrose. This enzyme may function in unloading raffinose from the phloem as part of sink metabolism. Although it was originally predicted to act as a raffinose synthase (RS), that activity was not observed for recombinant SIP2.	SEED IMBIBITION 2 (SIP2)	SEED IMBIBITION 2 (AtSIP2);SEED IMBIBITION 2 (SIP2);RAFFINOSE SYNTHASE 2 (RS2)	seed imbibition 2
MD09G1183800	yes	yes	None	9	NA	This apple gene belongs to a clade housing Rosaceae genes derived from rapid evolution. The closest (paralog) Arabidopsis genes are: AT1G66390.1, AT1G66380.1, AT1G56650.1, AT1G66370.1, AT5G40330.1, AT3G27920.1, and AT5G14750.1	NA	NA	NA	NA
MD09G1187500	yes	yes	AT1G65690	466	34		Encodes NHL6 (NDR1/HIN1-like 6). Plays an important role in the abiotic stresses-induced ABA signaling and biosynthesis, particularly during seed germination and early seedling development.	NDR1/HIN1-LIKE 6 (NHL6)	NDR1/HIN1-LIKE 6 (NHL6)	Late embryogenesis abundant (LEA) hydroxyproline-rich glycoprotein family
MD09G1187500	yes	yes	AT5G36970	466	34		NDR1/HIN1-like protein, expression induced during incompatible response to a pathogen, expression is at least partly dependent on the salicylic acid signaling pathway	NDR1/HIN1-LIKE 25 (NHL25)	NDR1/HIN1-LIKE 25 (NHL25)	NDR1/HIN1-like 25
MD09G1230400		yes	None	727	NA	The only Arabidopsis sequence in this orthogroup is AT5G43150.1	NA	NA	NA	NA
MD09G1230900		yes	AT3G14250	457	4*	* bs of the Angiosperm clade housing apple gene of interest and Arabidopsis orthologs.	RING/U-box superfamily protein;(source:Araport11)			RING/U-box superfamily protein
MD09G1232300	yes	yes	AT4G19410	202	55		Pectinacetylesterase family protein;(source:Araport11)	PECTIN ACETYLESTERASE 7 (PAE7)	PECTIN ACETYLESTERASE 7 (PAE7);PECTIN ACETYESTERASE 7 (ATPAE7)	Pectinacetylesterase family protein
MD09G1232300	yes	yes	AT4G19420	202	55		Pectinacetylesterase family protein;(source:Araport11)			Pectinacetylesterase family protein
MD09G1232300	yes	yes	AT5G45280	202	55		Pectin acetylesterase involved in pectin remodelling.	PECTIN ACETYLESTERASE 11 (PAE11)	PECTIN ACETYLESTERASE 11 (PAE11)	Pectinacetylesterase family protein
MD09G1234400	yes	yes	AT1G49850	6141	NA	The listed apple and arabidopsis gene belong to the same orthogroup. The tree topology is poor, thus unable to infer support.	RING/U-box superfamily protein;(source:Araport11)			RING/U-box superfamily protein
MD09G1255400	yes		None	3953	NA	arabidopsis genes in gene family in a different, more baseal asterid/eudicote clade; AT1G66860.1, AT5G38200.1, AT1G15040.1, bs support = 62	NA	NA	NA	NA
MD10G1007900		yes	AT1G21390	2427	100*	* bs of the angiosperm wide clade housing the apple and Arabidopsis genes	embryo defective 2170;(source:Araport11)	EMBRYO DEFECTIVE 2170 (emb2170)	EMBRYO DEFECTIVE 2170 (emb2170)	embryo defective 2170
MD10G1007900		yes	AT1G76980	2427	100*	* bs of the angiosperm wide clade housing the apple and Arabidopsis genes	patatin-like phospholipase domain protein;(source:Araport11)			NULL
MD10G1011900		yes	None	737	NA	next closest AT2G15570.2; bs=43; in different angiosperm clade	NA	NA	NA	NA
MD10G1012500		yes	AT1G21480	7436	64*	*bs of eudicote wide clade housing the apple and arabidopsis orthologs	Exostosin family protein;(source:Araport11)			Exostosin family protein
MD10G1013900	yes	yes	None	318	NA		NA	NA	NA	NA
MD10G1014200	yes	yes	None	318	NA		NA	NA	NA	NA
MD10G1014500	yes	yes	AT1G77120	318	42		Catalyzes the reduction of acetaldehyde using NADH as reductant. Requires zinc for activity. Dimer. Anaerobic response polypeptide (ANP). Fermentation. The protein undergoes thiolation following treatment with the oxidant tert-butylhydroperoxide. The mRNA is cell-to-cell mobile.	ALCOHOL DEHYDROGENASE 1 (ADH1)	ALCOHOL DEHYDROGENASE 1 (ADH1);ALCOHOL DEHYDROGENASE (ADH);ARABIDOPSIS THALIANA ALCOHOL DEHYDROGENASE (ATADH); (ATADH1)	alcohol dehydrogenase 1
MD10G1014800	yes	yes	AT1G43800	449	42	eudicote wide clade	&#916;9 stearoyl-ACP desaturase which together with FAB2, AAD1, and AAD5 redundantly participates in oil storage during the maturation phase.	FLORAL TRANSITION AT THE MERISTEM1 (FTM1)	STEAROYL-ACYL CARRIER PROTEIN &#916;9-DESATURASE6 (SAD6);FLORAL TRANSITION AT THE MERISTEM1 (FTM1);HYPOXIA RESPONSE UNKNOWN PROTEIN 7 (HUP7);ACYL?ACYL CARRIER PROTEIN (ACP) DESATURASE 6 (AAD6)	Plant stearoyl-acyl-carrier-protein desaturase family protein
MD10G1026100	yes	yes	AT1G76770	7966	61*		HSP20-like chaperone			HSP20-like chaperones superfamily protein
MD10G1026100	yes	yes	AT1G76780	7966	61*	* bs of the eudicot-wie clade housing the apple and arabidopsis orthologs	HSP20-like chaperones superfamily protein;(source:Araport11)			HSP20-like chaperones superfamily protein
MD10G1027400		yes	none	NA	NA	Gene not assigned to an orthogroup	NA	NA	NA	NA
MD10G1029000		yes	None	849	NA	no arabidopsis homologs in OG	NA	NA	NA	NA
MD10G1032000	yes		AT1G43160	7	17		encodes a member of the ERF (ethylene response factor) subfamily B-4 of ERF/AP2 transcription factor family (RAP2.6). The protein contains one AP2 domain. There are 7 members in this subfamily.	RELATED TO AP2 6 (RAP2.6)	RELATED TO AP2 6 (RAP2.6);ETHYLENE RESPONSIVE FACTOR113 (ERF113)	related to AP2 6
MD10G1032000	yes		AT5G50080	7	17		encodes a member of the ERF (ethylene response factor) subfamily B-4 of ERF/AP2 transcription factor family. The protein contains one AP2 domain and is phosphorylated in planta. There are 7 members in this subfamily.			ethylene response factor 110
MD10G1033300	yes	yes	AT1G71695	1331	91*	*angiosperm wide clade bs; only arabidopsis in gene family	Peroxidase superfamily protein;(source:Araport11)			Peroxidase superfamily protein
MD10G1041100	yes	yes	AT1G77080	18	50		MADS domain protein - flowering regulator that is closely related to FLC. Deletion of this locus in Nd ecotype is correlated with earlier flowering in short days suggesting function as a negative regulator of flowering.			NULL
[truncated: 603 more rows]
