# Supplementary material for: Transcriptomics of long‐term, low oxygen storage coupled with ethylene signaling interference suggests neofunctionalization of hypoxia response pathways in apple ( Malus domestica )
Source: Plant Direct. 2024 Dec 20;8(12):e70025. doi: 10.1002/pld3.70025 (PMC11660084; doi:10.1002/pld3.70025)
Supplement: Supplementary file 18 — Table S2: Differential Expression Results ‐ upregulated genes in CA only or MCPCA only. [file PLD3-8-e70025-s007.xlsx]

## Sheet: README
Table S2	Tab Descriptions
	Table Title	Table Caption	column header descriptions
	Table_S2_Hypoxia_ethylene_72_DE	The DESeq2 package (Love et al., 2014) was used for differential gene expression (DEG) analysis. Within the 606 hypoxia response genes identified (Table S1), we determined which were differentially regulated based on the ability to perceive ethylene (1-MCP blocks ethylene perception). This consisted of two subsets: the Hypoxia Upregulated CA only subset, where CA was upregulated compared to all o…	GDDH13_GeneID	comparison	Orthogroup_plant_tribes	log2FoldChange_MCP	log2FoldChange_PreTreat	log2FoldChange_A1	log2FoldChange_A20	log2FoldChange_A10	log2FoldChange_MCPCA	lfcSE_MCP	lfcSE_PreTreat	lfcSE_A1	lfcSE_A20	lfcSE_A10	lfcSE_MCPCA	stat_MCP	stat_PreTreat	stat_A1	stat_A20	stat_A10	stat_MCPCA	pvalue_MCP	pvalue_PreTreat	pvalue_A1	pvalue_A20	pvalue_A10	pvalue_MCPCA	padj_MCP	padj_PreTreat	padj_A1	padj_A20
			Gene accession ID from the GDDH13 genome	Treatment used as the reference for DESeq2 Differential Expression comparison	Orthogroup assignment using the PlantTribes2 GeneFamilyClassifier tool	log2FoldChange of comparison to MCP Treatment	log2FoldChange of comparison to PreTreat Treatment	log2FoldChange of comparison to A1 Treatment	log2FoldChange of comparison to A20 Treatment	log2FoldChange of comparison to A10 Treatment	log2FoldChange of comparison to MCPCA Treatment	Differential Expression statistics for each comparison
			column header descriptions
	Arath_GDDH_Orthologs	Arabidopsis orthologs for all 606 apple hypoxia genes. Orthology was inferred using the GeneFamilyClassifier tool of PlantTribes2 (Wafula et al., 2022), with the 26Gv2.0 scaffold. Phylogenetic analyses were performed on the OGs of interest following the same method presented in Zhang et al. (2022). Homologs between apple and Arabidopsis were inferred manually using the phylogenetic trees. The boo…	GDDH13_GeneID	comparison	Orthogroup_plant_tribes	Arabidopsis_GeneID	Bootstrap_Support	Notes	Gene Model Description	Primary Gene Symbol	All Gene Symbols	short_description
			Gene accession ID from the GDDH13 genome	Treatment used as the reference for DESeq2 Differential Expression comparison	Orthogroup assignment using the PlantTribes2 GeneFamilyClassifier tool	Gene accession ID Araport11	bootstrap support between GDDH13 and Arabidopsis homologs in the orthogroup	details regarding homology inferene between GDDH13 and Arabidopsis	Arabidopsis Gene Description information downloaded from TAIR using the Bulk Data Retrieval and Analysis Tool: https://www.arabidopsis.org/tools/bulk/index.jsp			Arabidopsis Gene Description downloaded from TAIR: https://www.arabidopsis.org/download_files/Subscriber_Data_Releases/TAIR_Data_20231231/Araport11_functional_descriptions_20231231.txt.gz

## Sheet: Table_S2_Hypoxia_ethylene_72_DE
gene	comparison	log2FoldChange_MCP	log2FoldChange_PreTreat	log2FoldChange_A1	log2FoldChange_A20	log2FoldChange_A10	log2FoldChange_MCPCA	lfcSE_MCP	lfcSE_PreTreat	lfcSE_A1	lfcSE_A20	lfcSE_A10	lfcSE_MCPCA	stat_MCP	stat_PreTreat	stat_A1	stat_A20	stat_A10	stat_MCPCA	pvalue_MCP	pvalue_PreTreat	pvalue_A1	pvalue_A20	pvalue_A10	pvalue_MCPCA	padj_MCP	padj_PreTreat	padj_A1	padj_A20	padj_A10	padj_MCPCA	log2FoldChange_CA	lfcSE_CA	stat_CA	pvalue_CA	padj_CA
MD00G1080300	CA	3.18777	1.9825	1.07336	1.66758	2.00523	1.17753	0.349186	0.372117	0.272603	0.344331	0.321163	0.301814	9.12915	5.32764	3.93744	4.84295	6.24363	3.90153	6.90365e-20	9.94992e-08	8.23568e-05	1.27927e-06	4.2752e-10	9.55868e-05	4.95373e-18	4.91796e-07	0.000287384	4.06841e-06	2.24813e-09	0.00249249	NA	NA	NA	NA	NA
MD01G1177100	CA	2.79117	2.39086	1.00244	1.25953	1.14851	1.1762	0.181019	0.209173	0.159939	0.190945	0.179245	0.176876	15.4192	11.4301	6.26765	6.59626	6.4075	6.64985	1.2151e-53	2.9588e-30	3.66547e-10	4.21671e-11	1.47926e-10	2.93393e-11	6.5683e-51	1.08501e-28	2.6679e-09	2.00866e-10	8.13563e-10	4.10391e-09	NA	NA	NA	NA	NA
MD01G1226600	CA	2.45692	4.49825	1.07632	2.78011	1.51267	1.16729	0.257582	0.300354	0.229858	0.274077	0.257376	0.254122	9.53838	14.9765	4.68254	10.1435	5.87727	4.59344	1.45075e-21	1.04543e-50	2.83348e-06	3.54012e-24	4.17075e-09	4.36006e-06	1.20854e-19	1.40156e-48	1.23179e-05	3.95105e-23	1.9806e-08	0.000184827	NA	NA	NA	NA	NA
MD02G1010800	CA	2.97174	2.77607	2.15119	2.88156	3.10594	2.05515	0.6611	0.765354	0.57714	0.716338	0.666581	0.637526	4.49514	3.62716	3.72734	4.02263	4.65951	3.22364	6.95227e-06	0.00028655	0.000193513	5.75528e-05	3.16956e-06	0.00126574	6.79446e-05	0.00085024	0.000635094	0.000151172	1.10555e-05	0.0188174	NA	NA	NA	NA	NA
MD02G1016300	CA	4.58228	8.86054	4.3375	8.31737	7.9369	7.16075	1.80494	2.1621	1.61004	1.97475	1.85327	1.81708	2.53874	4.09812	2.69403	4.21186	4.28265	3.9408	0.0111251	4.16513e-05	0.00705929	2.53274e-05	1.84684e-05	8.12103e-05	0.0409779	0.000142198	0.0168887	6.96489e-05	5.81769e-05	0.00218927	NA	NA	NA	NA	NA
MD02G1141700	CA	3.02781	2.19891	2.27319	3.84145	4.606	1.48867	0.340707	0.38915	0.298695	0.384228	0.367685	0.327714	8.88683	5.65054	7.61042	9.99783	12.527	4.54259	6.28785e-19	1.59945e-08	2.73199e-14	1.55776e-23	5.31123e-36	5.55671e-06	4.07872e-17	8.69878e-08	2.96453e-13	1.67799e-22	1.66871e-34	0.000227618	NA	NA	NA	NA	NA
MD02G1256300	CA	1.38117	1.92491	1.09146	2.27291	2.35719	1.09452	0.225277	0.262151	0.200846	0.242895	0.227273	0.222002	6.13098	7.34274	5.43434	9.35759	10.3716	4.93023	8.73408e-10	2.09268e-13	5.49998e-08	8.15791e-21	3.3377e-25	8.21311e-07	1.8066e-08	1.95077e-12	3.06612e-07	7.49946e-20	5.69281e-24	4.32227e-05	NA	NA	NA	NA	NA
MD03G1034900	CA	2.4843	2.28583	1.12886	3.26719	2.8818	1.74261	0.262602	0.304008	0.23235	0.285902	0.264243	0.257518	9.46034	7.51897	4.85846	11.4277	10.9059	6.76694	3.06932e-21	5.52113e-14	1.183e-06	3.04135e-30	1.08074e-27	1.31539e-11	2.48044e-19	5.42241e-13	5.44571e-06	4.729e-29	2.10541e-26	2.01254e-09	NA	NA	NA	NA	NA
MD03G1166800	CA	2.34721	5.20629	1.9634	2.97537	3.26453	4.68123	0.536968	0.814554	0.465215	0.63226	0.584185	0.647333	4.37123	6.39158	4.22041	4.70593	5.58817	7.23156	1.23547e-05	1.64175e-10	2.43859e-05	2.52715e-06	2.29471e-08	4.77463e-13	0.000112684	1.1213e-09	9.26396e-05	7.7916e-06	1.01419e-07	9.7618e-11	NA	NA	NA	NA	NA
MD03G1242400	CA	3.22593	3.98598	3.54836	4.52046	5.22201	2.07195	0.646994	0.850205	0.579745	0.766021	0.706552	0.57746	4.98602	4.68825	6.12056	5.90122	7.39083	3.58804	6.16349e-07	2.75546e-06	9.32479e-10	3.60821e-09	1.45917e-13	0.000333176	7.6105e-06	1.11942e-05	6.43217e-09	1.46223e-08	1.05222e-12	0.00678876	NA	NA	NA	NA	NA
MD04G1104700	CA	1.52251	3.60016	1.00558	1.95471	1.63984	1.12488	0.126735	0.154663	0.112628	0.136757	0.12705	0.124562	12.0133	23.2775	8.92834	14.2933	12.907	9.03073	3.02404e-33	7.50158e-120	4.32438e-19	2.40945e-46	4.11063e-38	1.70537e-19	5.79211e-31	2.07844e-116	7.17901e-18	8.18806e-45	1.47698e-36	1.03682e-16	NA	NA	NA	NA	NA
MD04G1172400	CA	3.21679	1.85826	1.53062	1.18054	1.82474	1.80746	0.306512	0.306173	0.223858	0.274794	0.262933	0.252135	10.4948	6.06932	6.83746	4.29608	6.93994	7.16862	9.1264e-26	1.2845e-09	8.06119e-12	1.73847e-05	3.9228e-12	7.57601e-13	1.08823e-23	7.96974e-09	7.00641e-11	4.87516e-05	2.51704e-11	1.43466e-10	NA	NA	NA	NA	NA
MD04G1178900	CA	1.30121	1.12637	1.70379	4.10199	3.49861	1.1206	0.379708	0.437149	0.345254	0.617337	0.534332	0.364451	3.42688	2.57663	4.93488	6.64466	6.54763	3.07477	0.000610562	0.00997688	8.02008e-07	3.03916e-11	5.84592e-11	0.00210667	0.00346926	0.0215733	3.77908e-06	1.46521e-10	3.33579e-10	0.0274974	NA	NA	NA	NA	NA
MD04G1242300	CA	7.87149	8.35439	3.4141	10.1245	8.86537	5.69383	0.725361	0.883266	0.594875	0.869828	0.790242	0.667458	10.8518	9.45853	5.7392	11.6396	11.2186	8.53062	1.95479e-27	3.12311e-21	9.51257e-09	2.5912e-31	3.3062e-29	1.45566e-17	2.76455e-25	5.85988e-20	5.79681e-08	4.28184e-30	7.07062e-28	6.00538e-15	NA	NA	NA	NA	NA
MD04G1242700	CA	7.69837	8.63663	3.42277	9.95236	8.82835	5.67442	0.733814	0.931092	0.603396	0.877805	0.805239	0.67776	10.4909	9.27581	5.67251	11.3378	10.9636	8.37232	9.51178e-26	1.76269e-20	1.40719e-08	8.52868e-30	5.71571e-28	5.64924e-17	1.12865e-23	3.11733e-19	8.43501e-08	1.29154e-28	1.13206e-26	2.10507e-14	NA	NA	NA	NA	NA
MD05G1219000	CA	3.63679	2.60076	3.02064	4.93898	4.34428	3.84595	0.840983	0.946027	0.72889	0.976804	0.881454	0.830437	4.32445	2.74914	4.14417	5.05627	4.92854	4.63123	1.52916e-05	0.00597512	3.4105e-05	4.2754e-07	8.28484e-07	3.63501e-06	0.000136452	0.0136243	0.000126837	1.43075e-06	3.09221e-06	0.000159961	NA	NA	NA	NA	NA
MD05G1262700	CA	3.95882	2.39741	2.61717	4.13779	6.59175	2.44902	0.717004	0.825623	0.636562	0.767254	0.753922	0.703597	5.52134	2.90375	4.11141	5.39299	8.74328	3.48072	3.36419e-08	0.00368718	3.93247e-05	6.92959e-08	2.26435e-18	0.000500067	5.30013e-07	0.00881613	0.000144525	2.50043e-07	2.38546e-17	0.00934713	NA	NA	NA	NA	NA
MD05G1331000	CA	5.40664	4.23725	3.22373	4.6727	3.3992	4.31408	1.35194	1.5792	1.16636	1.44422	1.32187	1.32529	3.99917	2.68316	2.76392	3.23545	2.57151	3.25521	6.35642e-05	0.00729302	0.00571124	0.00121453	0.0101255	0.00113309	0.000484854	0.0162883	0.0139637	0.00265966	0.020308	0.0174123	NA	NA	NA	NA	NA
MD06G1082200	CA	2.87859	3.78291	3.27149	4.76763	6.1487	1.70637	0.388418	0.455585	0.347264	0.434213	0.427337	0.380989	7.41105	8.3034	9.42075	10.9799	14.3884	4.47879	1.253e-13	1.01178e-16	4.47861e-21	4.77354e-28	6.11899e-47	7.50679e-06	4.53562e-12	1.27616e-15	8.57089e-20	6.59901e-27	3.76749e-45	0.000295955	NA	NA	NA	NA	NA
MD06G1094300	CA	2.75638	2.26245	1.53747	3.46756	2.27731	2.97139	0.345633	0.400066	0.308229	0.36885	0.345403	0.341388	7.97486	5.65519	4.98808	9.40102	6.59321	8.70384	1.52554e-15	1.55671e-08	6.09832e-07	5.40357e-21	4.30424e-11	3.20841e-18	7.00164e-14	8.47928e-08	2.92045e-06	5.01435e-20	2.49432e-10	1.45341e-15	NA	NA	NA	NA	NA
MD06G1195500	CA	4.3877	2.9796	3.31079	4.11153	3.92252	1.80201	0.292538	0.326847	0.251398	0.316273	0.288768	0.273479	14.9987	9.1162	13.1695	13	13.5836	6.5892	7.48438e-51	7.78023e-20	1.31429e-39	1.22415e-38	5.00783e-42	4.42212e-11	3.37144e-48	1.29166e-18	8.23447e-38	2.94753e-37	2.3202e-40	6.00966e-09	NA	NA	NA	NA	NA
MD07G1188200	CA	1.88134	1.18404	1.14065	1.11953	1.60711	1.46671	0.184358	0.204148	0.154762	0.193071	0.182221	0.173887	10.2048	5.7999	7.37038	5.79856	8.8196	8.43482	1.88676e-24	6.63526e-09	1.70137e-13	6.68855e-09	1.14872e-18	3.31702e-17	2.01296e-22	3.77669e-08	1.73023e-12	2.64386e-08	1.24002e-17	1.27722e-14	NA	NA	NA	NA	NA
MD07G1281700	CA	1.91952	2.96909	1.85016	6.39211	6.11585	2.59403	0.540257	0.628725	0.482354	0.638557	0.575439	0.534338	3.55298	4.7224	3.83569	10.0102	10.6281	4.85466	0.000380898	2.33077e-06	0.000125211	1.37406e-23	2.20475e-26	1.20595e-06	0.00231171	9.5671e-06	0.00042526	1.48679e-22	4.0159e-25	6.12333e-05	NA	NA	NA	NA	NA
MD07G1281800	CA	1.85761	3.58752	2.37978	5.51572	5.56734	2.8187	0.456725	0.538547	0.408565	0.540532	0.494361	0.453103	4.06724	6.66148	5.82474	10.2042	11.2617	6.22087	4.75735e-05	2.71092e-11	5.72027e-09	1.8979e-24	2.02859e-29	4.9439e-10	0.000375479	2.02515e-10	3.58394e-08	2.15491e-23	4.3987e-28	5.59897e-08	NA	NA	NA	NA	NA
MD08G1196300	CA	3.88894	4.46056	3.21435	5.84236	5.18416	2.14164	0.360494	0.431532	0.314544	0.462156	0.387748	0.343379	10.7878	10.3366	10.2191	12.6415	13.3699	6.23697	3.92983e-27	4.81549e-25	1.62891e-24	1.2459e-36	9.06126e-41	4.46122e-10	5.3404e-25	1.2117e-23	4.00972e-23	2.67471e-35	3.93644e-39	5.15337e-08	NA	NA	NA	NA	NA
MD08G1221800	CA	6.75024	6.81194	3.90932	6.26877	6.60965	4.65127	1.31996	1.5502	1.12974	1.41071	1.31996	1.26876	5.11399	4.39424	3.46038	4.44371	5.00748	3.66598	3.15428e-07	1.11161e-05	0.000539408	8.84224e-06	5.51487e-07	0.00024639	4.1109e-06	4.14336e-05	0.00162703	2.56969e-05	2.09536e-06	0.00532526	NA	NA	NA	NA	NA
MD09G1081000	CA	5.89466	2.37344	4.93051	6.31455	7.04226	1.76566	0.465349	0.517349	0.404894	0.517262	0.492966	0.440194	12.6672	4.58771	12.1773	12.2076	14.2855	4.0111	8.9904e-37	4.48136e-06	4.10785e-34	2.82959e-34	2.69503e-46	6.04371e-05	2.06313e-34	1.76592e-05	1.89691e-32	5.36655e-33	1.59249e-44	0.00171744	NA	NA	NA	NA	NA
MD09G1096800	CA	6.88036	2.65339	3.13032	1.51899	1.70848	1.12786	0.503965	0.29262	0.225554	0.253874	0.234899	0.223438	13.6524	9.0677	13.8784	5.98326	7.27325	5.04776	1.95244e-42	1.21559e-19	8.56718e-44	2.18712e-09	3.50933e-13	4.47031e-07	5.86336e-40	1.98118e-18	6.49335e-42	9.03969e-09	2.44643e-12	2.56272e-05	NA	NA	NA	NA	NA
MD10G1090600	CA	1.90474	1.22586	3.6172	1.92942	3.16589	1.36499	0.410392	0.461268	0.41632	0.456551	0.465387	0.390782	4.64126	2.6576	8.68851	4.22608	6.8027	3.49298	3.46287e-06	0.00786999	3.67234e-18	2.37799e-05	1.02678e-11	0.000477658	3.60438e-05	0.0174286	5.59056e-17	6.56266e-05	6.31412e-11	0.00902316	NA	NA	NA	NA	NA
MD10G1184800	CA	5.62713	5.8812	2.856	5.57847	5.91935	6.10124	1.16814	1.37671	0.981919	1.25044	1.16814	1.1518	4.81716	4.27194	2.90859	4.46122	5.06732	5.29713	1.45614e-06	1.93783e-05	0.00363065	8.1495e-06	4.03461e-07	1.17637e-07	1.65672e-05	6.95676e-05	0.00926083	2.37965e-05	1.55546e-06	7.97001e-06	NA	NA	NA	NA	NA
MD10G1240500	CA	1.80933	1.35659	1.23065	3.10336	3.89131	1.65575	0.467906	0.541493	0.417421	0.502218	0.473961	0.461785	3.86688	2.50527	2.94823	6.17931	8.21018	3.58554	0.000110237	0.0122357	0.00319604	6.43817e-10	2.20852e-16	0.00033638	0.000784704	0.0259623	0.00824759	2.78066e-09	1.98743e-15	0.00684102	NA	NA	NA	NA	NA
MD10G1286300	CA	2.70696	2.84033	1.23002	3.70857	3.63736	2.16779	0.458329	0.559323	0.349804	0.615584	0.549913	0.414971	5.90615	5.07815	3.51629	6.02447	6.61442	5.22396	3.50195e-09	3.81123e-07	0.000437615	1.69666e-09	3.72999e-11	1.7514e-07	6.53318e-08	1.7402e-06	0.00134256	7.08594e-09	2.17468e-10	1.1164e-05	NA	NA	NA	NA	NA
MD11G1027800	CA	3.66267	6.56793	1.7332	3.12113	3.48461	3.54593	0.865879	1.14221	0.759457	0.921656	0.865011	0.851094	4.23001	5.75017	2.28216	3.38643	4.0284	4.16632	2.33684e-05	8.91523e-09	0.0224799	0.000708081	5.61569e-05	3.0956e-05	0.000199102	4.99349e-08	0.0474246	0.00160566	0.000165211	0.000958063	NA	NA	NA	NA	NA
MD11G1110600	CA	1.90177	1.84136	1.09555	3.41972	2.73249	1.24231	0.180178	0.208708	0.160778	0.19309	0.180595	0.177763	10.555	8.82265	6.81405	17.7105	15.1305	6.98855	4.8172e-26	1.11779e-18	9.48857e-12	3.48151e-70	1.01964e-51	2.77748e-12	5.97848e-24	1.69545e-17	8.1956e-11	2.9066e-68	7.7146e-50	4.64986e-10	NA	NA	NA	NA	NA
MD11G1307200	CA	4.19331	4.3073	3.13481	4.36525	4.20118	3.98843	1.31727	1.54636	1.14387	1.40772	1.31756	1.29484	3.18333	2.78545	2.74052	3.10093	3.18862	3.08025	0.0014559	0.00534538	0.00613414	0.00192914	0.00142956	0.00206826	0.00731709	0.0123111	0.0149027	0.00410561	0.00337795	0.0271341	NA	NA	NA	NA	NA
MD11G1307700	CA	5.5891	4.0866	2.42776	5.0355	4.04263	2.31113	0.614912	0.696893	0.412929	0.671345	0.586331	0.454458	9.08927	5.86403	5.87937	7.50061	6.89479	5.08548	9.97068e-20	4.5176e-09	4.11833e-09	6.35211e-14	5.39438e-12	3.66706e-07	6.94948e-18	2.62528e-08	2.63522e-08	3.74775e-13	3.41061e-11	2.15931e-05	NA	NA	NA	NA	NA
MD12G1198600	CA	1.21527	3.44003	2.46914	2.75411	4.03431	1.41745	0.448329	0.543676	0.404859	0.494625	0.480172	0.442802	2.71067	6.32736	6.09878	5.56808	8.40181	3.20108	0.00671478	2.49397e-10	1.06881e-09	2.57568e-08	4.39644e-17	0.00136912	0.0269488	1.67266e-09	7.31993e-09	9.66808e-08	4.20037e-16	0.0198436	NA	NA	NA	NA	NA
MD13G1116400	CA	4.28045	4.01104	3.1542	4.96168	5.49901	1.34589	0.415026	0.48056	0.369573	0.44442	0.418299	0.408021	10.3137	8.34658	8.53472	11.1644	13.1461	3.29857	6.11031e-25	7.0266e-17	1.40497e-17	6.09111e-29	1.79178e-39	0.00097177	6.75606e-23	8.96701e-16	2.04044e-16	8.82641e-28	7.14875e-38	0.01558	NA	NA	NA	NA	NA
MD13G1160800	CA	3.19211	2.57399	1.66022	2.5464	4.76958	2.97814	0.760461	0.879601	0.677074	0.807766	0.768696	0.75017	4.19761	2.92632	2.45205	3.1524	6.20477	3.96995	2.69752e-05	0.00343	0.0142044	0.00161932	5.47759e-10	7.18885e-05	0.000226041	0.00825583	0.031659	0.00348869	2.84383e-09	0.00197955	NA	NA	NA	NA	NA
MD13G1184800	CA	3.68387	3.23664	2.89102	7.30532	6.28535	1.52082	0.456926	0.525975	0.400067	0.684384	0.54404	0.437428	8.0623	6.15359	7.22633	10.6743	11.5531	3.47673	7.48729e-16	7.57469e-10	4.96224e-13	1.34273e-26	7.12001e-31	0.000507561	3.51599e-14	4.80686e-09	4.82599e-12	1.71772e-25	1.65775e-29	0.0094566	NA	NA	NA	NA	NA
MD13G1208700	CA	5.46114	3.54342	2.26322	3.13918	6.15808	5.7303	0.885247	1.01391	0.779444	0.930063	0.895721	0.87483	6.16906	3.4948	2.90364	3.37523	6.875	6.55018	6.86974e-10	0.00047442	0.00368857	0.00073754	6.199e-12	5.74676e-11	1.44431e-08	0.00134602	0.00939415	0.00166876	3.89955e-11	7.67442e-09	NA	NA	NA	NA	NA
MD13G1284800	CA	4.29189	3.98794	3.15533	5.01327	5.52913	1.33827	0.414542	0.47996	0.369248	0.443731	0.417582	0.407715	10.3533	8.3089	8.54529	11.298	13.2408	3.28236	4.0413e-25	9.6594e-17	1.28214e-17	1.34232e-29	5.09748e-40	0.00102941	4.55114e-23	1.22081e-15	1.86749e-16	2.01364e-28	2.11499e-38	0.0163004	NA	NA	NA	NA	NA
MD14G1146400	CA	5.09148	5.20605	5.06326	4.90333	5.96555	6.28484	1.87033	2.1814	1.65924	1.9928	1.87053	1.84632	2.72224	2.38656	3.05155	2.46052	3.18923	3.40398	0.00648405	0.0170067	0.00227666	0.0138734	0.00142651	0.000664115	0.0261523	0.0348063	0.00606006	0.0254963	0.00337169	0.0116766	NA	NA	NA	NA	NA
MD15G1085800	CA	7.12221	6.46256	6.34871	6.64074	6.98162	6.88871	2.36915	2.75604	2.10719	2.5212	2.36915	2.33906	3.00624	2.34487	3.01288	2.63396	2.94689	2.94507	0.00264504	0.0190335	0.00258777	0.00843949	0.00320984	0.00322879	0.012246	0.0384712	0.00681474	0.0161586	0.00711852	0.0372196	NA	NA	NA	NA	NA
MD15G1205100	CA	14.1507	5.23616	7.29988	4.99738	4.38345	2.99457	0.580556	0.418083	0.325655	0.383765	0.360042	0.354935	24.3743	12.5242	22.416	13.022	12.1748	8.43697	3.20041e-131	5.50192e-36	2.74867e-111	9.17477e-39	4.23251e-34	3.25682e-17	7.78499e-128	2.9632e-34	3.11549e-108	2.22169e-37	1.19122e-32	1.27529e-14	NA	NA	NA	NA	NA
MD15G1362100	CA	1.68834	2.50545	1.56529	3.33423	2.04584	1.18836	0.220503	0.262426	0.195859	0.258319	0.222936	0.215385	7.65677	9.54726	7.99193	12.9074	9.17679	5.51736	1.90666e-14	1.33171e-21	1.32846e-15	4.08801e-38	4.44154e-20	3.44126e-08	7.65337e-13	2.58625e-20	1.644e-14	9.54629e-37	5.29671e-19	2.65011e-06	NA	NA	NA	NA	NA
MD16G1015600	CA	3.31015	3.70158	3.95571	5.66225	5.67852	1.28194	0.416324	0.521285	0.387039	0.627278	0.571775	0.356986	7.95089	7.10086	10.2204	9.0267	9.93139	3.59101	1.85171e-15	1.23979e-12	1.60629e-24	1.7693e-19	3.03998e-23	0.000329396	8.37227e-14	1.07047e-11	3.95796e-23	1.49029e-18	4.51758e-22	0.00674649	NA	NA	NA	NA	NA
MD16G1105400	CA	3.66629	2.70258	2.25142	2.62811	3.0111	2.33584	0.591836	0.623766	0.444064	0.593638	0.554268	0.495392	6.19478	4.33268	5.07003	4.42712	5.43257	4.71514	5.8366e-10	1.47307e-05	3.97754e-07	9.54982e-06	5.55491e-08	2.41546e-06	1.23888e-08	5.39945e-05	1.96365e-06	2.76108e-05	2.34695e-07	0.000110723	NA	NA	NA	NA	NA
MD16G1160100	CA	6.26613	5.54947	3.44811	5.47112	6.96197	1.77056	0.486984	0.554501	0.412204	0.514721	0.508007	0.453446	12.8672	10.008	8.36504	10.6293	13.7045	3.90468	6.88455e-38	1.40518e-23	6.00929e-17	2.17743e-26	9.5479e-43	9.43503e-05	1.76281e-35	3.15671e-22	8.23792e-16	2.7538e-25	4.65923e-41	0.0024686	NA	NA	NA	NA	NA
MD16G1161100	CA	3.22807	2.0164	1.45154	2.06299	4.11777	2.62525	0.653993	0.755325	0.581958	0.69352	0.657485	0.644462	4.93595	2.66958	2.49423	2.97466	6.26291	4.07355	7.97626e-07	0.00759464	0.012623	0.00293311	3.77859e-10	4.63012e-05	9.64327e-06	0.0168728	0.0284759	0.00607968	1.99583e-09	0.0013679	NA	NA	NA	NA	NA
MD17G1113400	CA	1.44887	1.76628	1.82948	3.1172	1.10512	1.63244	0.33006	0.389151	0.296527	0.41058	0.327743	0.325759	4.38972	4.53879	6.16968	7.59219	3.37192	5.01119	1.13495e-05	5.65769e-06	6.84287e-10	3.14549e-14	0.000746449	5.40957e-07	0.000104733	2.19957e-05	4.79174e-09	1.89971e-13	0.0018473	3.0115e-05	NA	NA	NA	NA	NA
MD17G1160500	CA	1.75979	1.19757	2.39853	2.59212	3.58601	1.17492	0.404051	0.46699	0.361762	0.434844	0.412347	0.397853	4.35537	2.56444	6.63013	5.96103	8.69659	2.95316	1.32842e-05	0.0103341	3.35396e-11	2.50658e-09	3.42019e-18	0.00314536	0.00012035	0.0222878	2.72691e-10	1.02902e-08	3.56695e-17	0.0364735	NA	NA	NA	NA	NA
MD01G1224800	MCPCA	1.06495	2.17882	3.58009	3.16183	3.05049	NA	0.177048	0.207598	0.163082	0.197274	0.182094	NA	6.01503	10.4954	21.9527	16.0276	16.7522	NA	1.79856e-09	9.07168e-26	8.16525e-107	8.20112e-58	5.45331e-63	NA	4.9198e-08	2.20089e-24	4.01149e-104	3.53312e-56	4.73863e-61	NA	1.04472	0.174848	5.97499	2.30109e-09	2.2337e-07
MD03G1093800	MCPCA	2.71566	2.15812	2.6172	4.86789	4.14422	NA	0.579663	0.654807	0.505196	0.746559	0.680367	NA	4.6849	3.29581	5.18056	6.52044	6.09116	NA	2.80094e-06	0.0009814	2.21215e-07	7.01e-11	1.12098e-09	NA	3.70526e-05	0.00269416	9.79104e-07	3.03945e-10	5.25656e-09	NA	1.81505	0.543463	3.33979	0.000838417	0.0139053
MD04G1003300	MCPCA	5.47225	5.73077	6.02066	6.66303	7.11211	NA	0.943923	1.12393	0.851694	1.06141	0.988166	NA	5.79735	5.09886	7.06904	6.27753	7.19728	NA	6.73697e-09	3.41705e-07	1.56004e-12	3.43989e-10	6.14271e-13	NA	1.65674e-07	1.55551e-06	1.1413e-11	1.41352e-09	3.79695e-12	NA	3.20407	0.880149	3.64037	0.000272245	0.00575978
MD04G1076200	MCPCA	1.81917	4.77996	5.19194	5.3652	6.6677	NA	0.443214	0.586172	0.446243	0.597678	0.627664	NA	4.10449	8.15454	11.6348	8.97673	10.623	NA	4.05214e-05	3.50497e-16	2.74307e-31	2.78929e-19	2.32868e-26	NA	0.000389831	4.06637e-15	6.9178e-30	2.12014e-18	3.49124e-25	NA	1.94064	0.438426	4.42637	9.58322e-06	0.000365348
MD05G1309500	MCPCA	2.81591	3.67657	2.73446	4.86637	5.49578	NA	0.451321	0.602548	0.390148	0.649622	0.593652	NA	6.23925	6.10171	7.00876	7.49108	9.25759	NA	4.39677e-10	1.04942e-09	2.40439e-12	6.83095e-14	2.09105e-20	NA	1.35022e-08	6.42762e-09	1.73812e-11	3.67313e-13	2.19565e-19	NA	1.58415	0.406825	3.89395	9.86265e-05	0.00256596
MD07G1192700	MCPCA	1.25031	9.30852	4.99831	9.24624	5.91428	NA	0.449308	0.784421	0.416657	0.697124	0.494713	NA	2.78275	11.8667	11.9962	13.2634	11.955	NA	0.00538997	1.76207e-32	3.71895e-33	3.7727e-40	6.11543e-33	NA	0.0246749	7.16809e-31	1.05447e-31	8.05215e-39	1.30519e-31	NA	1.5142	0.444141	3.40927	0.000651382	0.0115017
MD07G1276700	MCPCA	1.65098	1.58172	3.69683	3.31445	5.18017	NA	0.444332	0.516487	0.455652	0.578848	0.615005	NA	3.71564	3.06246	8.11329	5.72595	8.42297	NA	0.000202691	0.00219526	4.92659e-16	1.02859e-08	3.67056e-17	NA	0.0015648	0.00562738	4.74583e-15	3.76413e-08	3.09785e-16	NA	1.30458	0.432248	3.01812	0.00254346	0.0315752
MD08G1186100	MCPCA	2.03518	3.73957	3.91281	5.44388	5.67655	NA	0.499284	0.679292	0.501429	0.708486	0.650594	NA	4.07619	5.50509	7.80332	7.68381	8.72518	NA	4.57786e-05	3.6897e-08	6.02999e-15	1.54423e-14	2.65763e-18	NA	0.00043142	1.88975e-07	5.37315e-14	8.64192e-14	2.42653e-17	NA	1.91272	0.490125	3.90251	9.51992e-05	0.00248518
MD10G1081600	MCPCA	1.28572	1.53405	2.34448	3.20796	5.592	NA	0.289826	0.340272	0.267309	0.367775	0.489397	NA	4.43618	4.50829	8.77065	8.72262	11.4263	NA	9.15676e-06	6.53513e-06	1.77643e-18	2.71833e-18	3.08958e-30	NA	0.000105126	2.5396e-05	2.04496e-17	1.94252e-17	5.75708e-29	NA	1.06178	0.28435	3.73404	0.000188429	0.00430165
MD10G1198300	MCPCA	2.43029	2.24444	3.55963	5.15067	4.02905	NA	0.466526	0.540206	0.420919	0.55197	0.480294	NA	5.20935	4.15478	8.45682	9.33144	8.38872	NA	1.89506e-07	3.25594e-05	2.74758e-17	1.04445e-20	4.91479e-17	NA	3.39966e-06	0.000113976	2.89215e-16	8.58238e-20	4.10589e-16	NA	1.33184	0.457537	2.9109	0.00360394	0.0403596
MD10G1242600	MCPCA	2.42497	1.1822	3.61526	6.31251	2.91812	NA	0.351641	0.382002	0.342164	0.606643	0.372289	NA	6.89615	3.09475	10.5659	10.4056	7.83834	NA	5.34297e-12	0.00196982	4.28996e-26	2.33663e-25	4.56556e-15	NA	2.26585e-10	0.00510997	8.1182e-25	2.4718e-24	3.30977e-14	NA	1.25916	0.325234	3.87155	0.000108147	0.00274864
MD12G1016000	MCPCA	2.24484	3.48965	3.62541	3.72793	4.24914	NA	0.505894	0.716872	0.483467	0.635812	0.581779	NA	4.43736	4.86788	7.49878	5.86326	7.30371	NA	9.10675e-06	1.12801e-06	6.44151e-14	4.53862e-09	2.79949e-13	NA	0.000104648	4.82622e-06	5.2744e-13	1.71267e-08	1.77422e-12	NA	1.42132	0.443405	3.20547	0.00134842	0.0196918
MD13G1103500	MCPCA	2.70651	5.42202	3.97731	4.99906	5.41207	NA	0.415978	0.700056	0.430881	0.617994	0.563045	NA	6.50639	7.74512	9.23065	8.08918	9.61215	NA	7.69793e-11	9.54906e-15	2.69002e-20	6.00691e-16	7.10501e-22	NA	2.68845e-09	9.73851e-14	3.52239e-19	3.67742e-15	8.27686e-21	NA	1.33489	0.361294	3.69476	0.000220095	0.00488459
MD13G1121300	MCPCA	1.83449	2.8683	3.60733	5.61517	5.71936	NA	0.645751	0.757715	0.586841	0.802654	0.735672	NA	2.84086	3.78546	6.14704	6.99576	7.77432	NA	0.00449915	0.000153423	7.89442e-10	2.63833e-12	7.58513e-15	NA	0.0213007	0.000484487	4.49474e-09	1.26813e-11	5.39469e-14	NA	2.0515	0.638796	3.21152	0.00132036	0.0193433
MD15G1012300	MCPCA	6.63978	4.28108	5.4121	7.51941	7.61422	NA	0.985068	1.0859	0.844043	1.10418	1.02952	NA	6.74043	3.94243	6.41212	6.80992	7.39588	NA	1.5792e-11	8.06606e-05	1.4351e-10	9.76526e-12	1.40476e-13	NA	6.12423e-10	0.000266163	8.80254e-10	4.50964e-11	9.09463e-13	NA	2.66266	0.915764	2.90758	0.00364237	0.0406138
MD15G1012500	MCPCA	5.30252	4.64289	4.97708	4.82106	5.16193	NA	1.56735	1.83273	1.38686	1.67181	1.56735	NA	3.38312	2.53332	3.58872	2.88374	3.29342	NA	0.000716673	0.0112987	0.000332299	0.00392986	0.000989767	NA	0.0045823	0.0247481	0.000958696	0.00770441	0.00232106	NA	4.88115	1.54664	3.15597	0.00159966	0.022344
MD15G1184100	MCPCA	1.9097	2.91947	1.79545	5.92634	4.65879	NA	0.46413	0.546959	0.413413	0.626753	0.502394	NA	4.11457	5.33763	4.34298	9.45562	9.27319	NA	3.87897e-05	9.41668e-08	1.40562e-05	3.2111e-21	1.80665e-20	NA	0.000375781	4.59362e-07	4.93736e-05	2.71745e-20	1.90406e-19	NA	1.34278	0.456363	2.94235	0.00325729	0.0373836
MD16G1235500	MCPCA	2.54496	1.92935	4.04477	4.01976	4.56033	NA	0.41243	0.452167	0.447504	0.60407	0.555884	NA	6.17065	4.26689	9.03849	6.65447	8.20373	NA	6.80094e-10	1.98218e-05	1.58846e-19	2.84329e-11	2.33038e-16	NA	2.00222e-08	7.19403e-05	1.95663e-18	1.26833e-10	1.83918e-15	NA	1.1644	0.352838	3.3001	0.000966489	0.0155061
MD17G1040200	MCPCA	1.03933	2.03417	2.7981	4.89447	2.36147	NA	0.228889	0.277075	0.217566	0.385794	0.243205	NA	4.54075	7.34159	12.861	12.6867	9.70978	NA	5.60536e-06	2.11064e-13	7.4649e-38	7.00429e-37	2.73941e-22	NA	6.88198e-05	1.92024e-12	2.64869e-36	1.28456e-35	3.26721e-21	NA	1.29374	0.227643	5.68321	1.32189e-08	1.10251e-06
MD17G1191400	MCPCA	2.40565	2.39234	6.4413	6.35947	7.24136	NA	0.400134	0.466642	0.488238	0.647917	0.591586	NA	6.0121	5.12671	13.193	9.81525	12.2406	NA	1.83138e-09	2.94852e-07	9.63209e-40	9.67998e-23	1.88657e-34	NA	4.99641e-08	1.34968e-06	3.73968e-38	8.98272e-22	4.3342e-33	NA	1.14839	0.381906	3.007	0.0026384	0.0324057

## Sheet: Arath_GDDH_Orthologs
GDDH13_GeneID	comparison	Arabidopsis_Ortholog_GeneID	OrthogroupID_PlantTribes	Bootstrap.Value	Gene Family Phylogeny Notes	Gene Model Description	Primary Gene Symbol	All Gene Symbols	short_description
MD00G1080300	CA	NA	NA		Gene not assigned to an orthogroup				NA
MD01G1177100	CA	AT4G17490.1	7	27		Encodes a member of the ERF (ethylene response factor) subfamily B-3 of ERF/AP2 transcription factor family (ATERF-6). The protein contains one AP2 domain. There are 18 members in this subfamily including ATERF-1, ATERF-2, AND ATERF-5. It is involved in the response to reactive oxygen species and light stress. Involved in regulating root architecture and the response to cold stress.	ETHYLENE RESPONSIVE ELEMENT BINDING FACTOR 6 (ERF6)	ETHYLENE RESPONSIVE ELEMENT BINDING FACTOR 6 (ATERF6); (ERF-6-6);ETHYLENE RESPONSIVE ELEMENT BINDING FACTOR 6 (ERF6); (ERF103)	ethylene responsive element binding factor 6
		AT5G47230.1	7	27		encodes a member of the ERF (ethylene response factor) subfamily B-3 of ERF/AP2 transcription factor family (ATERF-5). The protein contains one AP2 domain. There are 18 members in this subfamily including ATERF-1, ATERF-2, AND ATERF-5. The mRNA is cell-to-cell mobile.	ETHYLENE RESPONSIVE ELEMENT BINDING FACTOR 5 (ERF5)	ETHYLENE RESPONSIVE ELEMENT BINDING FACTOR 5 (ERF5); (ATMACD1);ETHYLENE RESPONSIVE ELEMENT BINDING FACTOR 5 (ATERF5); (ERF102);ETHYLENE RESPONSIVE ELEMENT BINDING FACTOR- 5 (ATERF-5)	ethylene responsive element binding factor 5
		AT5G51190.1	7	27		encodes a member of the ERF (ethylene response factor) subfamily B-3 of ERF/AP2 transcription factor family. The protein contains one AP2 domain. There are 18 members in this subfamily including ATERF-1, ATERF-2, AND ATERF-5. Involved in regulating root architecture and the response to cold stress.	ETHYLENE RESPONSE FACTOR 105 (ERF105)	ETHYLENE RESPONSE FACTOR 105 (ERF105)	Integrase-type DNA-binding superfamily protein
		AT5G61600.1	7	27		encodes a member of the ERF (ethylene response factor) subfamily B-3 of ERF/AP2 transcription factor family. The protein contains one AP2 domain. There are 18 members in this subfamily including ATERF-1, ATERF-2, AND ATERF-5. Involved in regulating root architecture.	ETHYLENE RESPONSE FACTOR 104 (ERF104)	ETHYLENE RESPONSE FACTOR 104 (ERF104)	ethylene response factor 104
MD01G1226600	CA	None	114		Arabidopsis genes are missing from the core eudicot-wide clade housing the apple gene of interest. The closest (paralog) Arabidopsis genes are AT3G61890.1 and AT2G46680.1 with bs of 34				NA
MD02G1010800	CA	AT2G24300.2	536	43		Calmodulin-binding protein;(source:Araport11)	(CBP60E)	(CBP60E)	Calmodulin-binding protein
		AT4G31000.1	536	43		Calmodulin-binding protein;(source:Araport11)	(CBP60F)	(CBP60F)	Calmodulin-binding protein
MD02G1016300	CA	AT5G64770.1	3091	18		Encodes a root meristem growth factor (RGF). Belongs to a family of functionally redundant homologous peptides that are secreted, tyrosine-sulfated, and expressed mainly in the stem cell area and the innermost layer of central columella cells. RGFs are required for maintenance of the root stem cell niche and transit amplifying cell proliferation. Members of this family include: At5g60810 (RGF1), …	ROOT MERISTEM GROWTH FACTOR 9 (RGF9)	GOLVEN 2 (GLV2);CLE-LIKE 9 (CLEL 9);ROOT MERISTEM GROWTH FACTOR 9 (RGF9)	NULL
MD02G1141700	CA	AT5G17730.1	215	51		P-loop containing nucleoside triphosphate hydrolases superfamily protein;(source:Araport11)			P-loop containing nucleoside triphosphate hydrolases superfamily protein
		AT5G17740.1	215	51		P-loop containing nucleoside triphosphate hydrolases superfamily protein;(source:Araport11)			P-loop containing nucleoside triphosphate hydrolases superfamily protein
		AT5G17750.1	215	51		P-loop containing nucleoside triphosphate hydrolases superfamily protein;(source:Araport11)			P-loop containing nucleoside triphosphate hydrolases superfamily protein
		AT5G17760.1	215	51		P-loop containing nucleoside triphosphate hydrolases superfamily protein;(source:Araport11)			P-loop containing nucleoside triphosphate hydrolases superfamily protein
MD02G1256300	CA	AT2G38700.1	5184	74*	bs of eudicote wide clade housing apple and arabidopsis orthologs	Encodes mevalonate diphosphate decarboxylase, the enzyme that catalyzes the synthesis of isopentenyl diphosphate, used in sterol and isoprenoid biosynthesis. The protein appears to form a homodimeric complex. Incidentally, it was shown that the Arabidopsis MVD protein could also interact with its yeast homolog to form a heterodimer.	MEVALONATE DIPHOSPHATE DECARBOXYLASE 1 (MVD1)	MEVALONATE DIPHOSPHATE DECARBOXYLASE 1 (MVD1); (ATMDD1);MEVALONATE 5-DIPHOSPHATE DECARBOXYLASE 1 (MDD1); (ATMVD1)	mevalonate diphosphate decarboxylase 1
		AT3G54250.1	5184	74*	bs of eudicote wide clade housing apple and arabidopsis orthologs	Encodes mevalonate diphosphate decarboxylase, the enzyme that catalyzes the synthesis of isopentenyl diphosphate, used in sterol and isoprenoid biosynthesis.	MEVALONATE 5-DIPHOSPHATE DECARBOXYLASE 2 (MDD2)	MEVALONATE 5-DIPHOSPHATE DECARBOXYLASE 2 (MDD2); (ATMDD2)	GHMP kinase family protein
MD03G1034900	CA	None	3900		two arabidopsis in gene family; AT5G47770.1 and AT4G17190.1; but in different asterid clade, bs support 75				NA
MD03G1166800	CA	NA	NA		Gene not assigned to an orthogroup				NA
MD03G1242400	CA	AT1G16905.1	781	61*	*includes asterids	Curculin-like (mannose-binding) lectin family protein;(source:Araport11)			Curculin-like (mannose-binding) lectin family protein
		AT1G78850.1	781	61*	*includes asterids	curculin-like (mannose-binding) lectin family protein, low similarity to ser/thr protein kinase from Zea mays (GI:2598067); contains Pfam lectin (probable mannose binding) domain PF01453 but not the protein kinase domain of the Z. mays protein. Belongs to GNA domain lectin family. Enhances PAP26 function to facilitate Pi-scavenging by Pi-starved plants.	MANNOSE BINDING LECTIN1 (MBL1)	MANNOSE BINDING LECTIN1 (MBL1);APPLE DOMAIN LECTIN-1 (GAL1)	D-mannose binding lectin protein with Apple-like carbohydrate-binding domain
		AT1G78860.1	781	61*	*includes asterids	curculin-like (mannose-binding) lectin family protein, low similarity to Ser/Thr protein kinase (Zea mays) GI:2598067; contains Pfam profile PF01453: Lectin (probable mannose binding) but not the protein kinase domain of the Z. mays protein	APPLE DOMAIN LECTIN-2 (GAL2)	APPLE DOMAIN LECTIN-2 (GAL2);LOW-BORON TOLERANCE (LBT)	D-mannose binding lectin protein with Apple-like carbohydrate-binding domain
MD04G1104700	CA	AT2G37060.1	163	3		nuclear factor Y, subunit B8;(source:Araport11)	NUCLEAR FACTOR Y, SUBUNIT B8 (NF-YB8)	NUCLEAR FACTOR Y, SUBUNIT B8 (NF-YB8)	nuclear factor Y, subunit B8
		AT3G53340.1	163	3		nuclear factor Y, subunit B10;(source:Araport11)	NUCLEAR FACTOR Y, SUBUNIT B10 (NF-YB10)	NUCLEAR FACTOR Y, SUBUNIT B10 (NF-YB10)	nuclear factor Y, subunit B10
MD04G1172400	CA	AT5G01830.1	5871		The topology is unexpected. Infeasible to infer supporting bootstrap for the apple and arabidopsis orthology.	Plant U-box type E3 ubiquitin ligase (PUB).	(PUB16)	SMALL AUXIN UP RNA 21 (SAUR21); (PUB16)	ARM repeat superfamily protein
MD04G1178900	CA	AT4G20780.1	3591	11		Calcium sensor involved in trichome branching.	CALMODULIN LIKE 42 (CML42)	CALMODULIN LIKE 42 (CML42)	calmodulin like 42
		AT5G44460.1	3591	11		Calcium sensor.	CALMODULIN LIKE 43 (CML43)	CALMODULIN LIKE 43 (CML43)	calmodulin like 43
MD04G1242300	CA	None	896		arabidopsis in OG: AT5G23400.1,AT2G26380.1,AT1G33590.1,AT1G33600.1,AT1G33610.1,AT1G33670.1,AT1G33612.1; bs=7				NA
MD04G1242700	CA	None	896		arabidopsis in OG: AT5G23400.1,AT2G26380.1,AT1G33590.1,AT1G33600.1,AT1G33610.1,AT1G33670.1,AT1G33612.1; bs=7				NA
MD05G1219000	CA	None	257						NA
MD05G1262700	CA	none	155		The closest (paralog) Arabidopsis genes are: AT5G36130.1, AT5G36130.1, and AT5G36110.1, with a bootstrap support of 90				NA
MD05G1331000	CA	AT1G11280.1	8	33		S-locus lectin protein kinase family protein;(source:Araport11)			S-locus lectin protein kinase family protein
		AT1G61360.1	8	33		S-locus lectin protein kinase family protein;(source:Araport11)			S-locus lectin protein kinase family protein
		AT1G61370.1	8	33		S-locus lectin protein kinase family protein;(source:Araport11)			S-locus lectin protein kinase family protein
		AT1G61380.1	8	33		Encodes a membrane localized S-domain receptor kinase that is involved in lipopolysaccharide (LPS) sensing. SD1-29 detected LPS of Pseudomonas and Xanthomonas species for which it serves as a microbe associated molecular pattern triggering innate immunity. Loses of function mutants are hyper susceptible to P.syringae.	S-DOMAIN-1 29 (SD1-29)	S-DOMAIN-1 29 (SD1-29);IPOOLIGOSACCHARIDE-SPECIFIC REDUCED ELICITATION (LORE)	S-domain-1 29
		AT1G61390.1	8	33		S-locus lectin protein kinase family protein;(source:Araport11)			S-locus lectin protein kinase family protein
		AT1G61400.1	8	33		S-locus lectin protein kinase family protein;(source:Araport11)			S-locus lectin protein kinase family protein
		AT1G61420.1	8	33		S-locus lectin protein kinase family protein;(source:Araport11)			S-locus lectin protein kinase family protein
		AT1G61430.1	8	33		S-locus lectin protein kinase family protein;(source:Araport11)			S-locus lectin protein kinase family protein
		AT1G61440.1	8	33		S-locus lectin protein kinase family protein;(source:Araport11)			S-locus lectin protein kinase family protein
		AT1G61460.1	8	33		G-type lectin S-receptor-like Serine/Threonine-kinase;(source:Araport11)			S-locus protein kinase, putative
		AT1G61480.1	8	33		S-locus lectin protein kinase family protein;(source:Araport11)			S-locus lectin protein kinase family protein
		AT1G61490.1	8	33		S-locus lectin protein kinase family protein;(source:Araport11)			S-locus lectin protein kinase family protein
		AT1G61500.1	8	33		S-locus lectin protein kinase family protein;(source:Araport11)			S-locus lectin protein kinase family protein
		AT1G61550.1	8	33		An important negative regulator of immunity. Encodes a G-type lectin receptor kinase (G-LecRK) with a single-pass transmembrane domain. T-DNA mutants show enhanced resistance to Meloidogyne incognita, indicating this is a negative regulator of immunity.	ENHANCED RESISTANCE TO NEMATODES1 (ERN1)	ENHANCED RESISTANCE TO NEMATODES1 (ERN1)	S-locus lectin protein kinase family protein
		AT4G11900.1	8	33		S-locus lectin protein kinase family protein;(source:Araport11)			S-locus lectin protein kinase family protein
MD06G1082200	CA	none	171		No Arabidopsis in the seed plant-wide clade housing the apple gene of interest. Due to low bootstrap value, it's infeasible to infer closest paralog from Arabidopsis either.				NA
MD06G1094300	CA	none	1177		only one arabidopsis in OG - AT1G64065.1 (bs=68), in separate rosid clade. There is a massive expansion in the rosid clade with the apple GOIs				NA
MD06G1195500	CA	AT5G61440.1	2344	98*	*bs of eudicote wide clade	Encodes a member of the thioredoxin family protein. Located in the chloroplast. The mRNA is cell-to-cell mobile.	ATYPICAL CYS HIS RICH THIOREDOXIN 5 (ACHT5)	ATYPICAL CYS HIS RICH THIOREDOXIN 5 (ACHT5)	atypical CYS HIS rich thioredoxin 5
MD07G1188200	CA	AT3G55140.1	2941	95*	*core eudicot wide clade bs	Pectate lyase	(ATPLL2)	(ATPLL2)	Pectin lyase-like superfamily protein
MD07G1281700	CA	AT5G52870.1	1866	86*	*eudicote wide clade bs support	Encodes a member of the MAKR (MEMBRANE-ASSOCIATED KINASE REGULATOR) gene family. MAKRs have putative kinase interacting motifs and membrane localization signals. Known members include: AT5G26230 (MAKR1), AT1G64080 (MAKR2), AT2G37380 (MAKR3), AT2G39370 (MAKR4), AT5G52870 (MAKR5) and AT5G52900 (MAKR6).	MEMBRANE-ASSOCIATED KINASE REGULATOR 5 (MAKR5)	MEMBRANE-ASSOCIATED KINASE REGULATOR 5 (MAKR5)	NULL
MD07G1281800	CA	AT5G52870.1	1866	86*	*eudicote wide clade bs support	Encodes a member of the MAKR (MEMBRANE-ASSOCIATED KINASE REGULATOR) gene family. MAKRs have putative kinase interacting motifs and membrane localization signals. Known members include: AT5G26230 (MAKR1), AT1G64080 (MAKR2), AT2G37380 (MAKR3), AT2G39370 (MAKR4), AT5G52870 (MAKR5) and AT5G52900 (MAKR6).	MEMBRANE-ASSOCIATED KINASE REGULATOR 5 (MAKR5)	MEMBRANE-ASSOCIATED KINASE REGULATOR 5 (MAKR5)	NULL
MD08G1196300	CA	AT1G14490.1	132	70		Putative AT-hook DNA-binding family protein;(source:Araport11)			Predicted AT-hook DNA-binding family protein
		AT5G49700.1	132	70		Putative AT-hook DNA-binding family protein;(source:Araport11)	AT-HOOK MOTIF NUCLEAR LOCALIZED PROTEIN 17 (AHL17)	AT-HOOK MOTIF NUCLEAR LOCALIZED PROTEIN 17 (AHL17)	Predicted AT-hook DNA-binding family protein
MD08G1221800	CA	AT5G09730.1	217	82		Encodes a protein similar to a beta-xylosidase located in the extracellular matrix. It is able to degrade terminal arabinosyl residues and likely participates in the in-vivo hydrolysis of arabinan. This is a member of glycosyl hydrolase family 3 and has six other closely related members.	BETA-XYLOSIDASE 3 (BXL3)	BETA-XYLOSIDASE 3 (BXL3);BETA-XYLOSIDASE 3 (ATBXL3); (BX3); (ATBX3); (XYL3)	beta-xylosidase 3
		AT5G64570.1	217	82		Encodes a secreted beta-d-xylosidase that belongs to family 3 of glycoside hydrolases. Loss of function mutants show increased susceptibility to fungal pathogens.	BETA-D-XYLOSIDASE 4 (XYL4)	BETA-D-XYLOSIDASE 4 (XYL4);ARABIDOPSIS THALIANA BETA-D-XYLOSIDASE 4 (ATBXL4);BETA-XYLOSIDASE4 (BXL4)	beta-D-xylosidase 4
MD09G1081000	CA	AT5G15890.1	1409	54*	*eudicote wide clade bs support	Encodes a member of the TBL (TRICHOME BIREFRINGENCE-LIKE) gene family containing a plant-specific DUF231 (domain of unknown function) domain. TBL gene family has 46 members, two of which (TBR/AT5G06700 and TBL3/AT5G01360) have been shown to be involved in the synthesis and deposition of secondary wall cellulose, presumably by influencing the esterification state of pectic polymers. A nomenclature…	TRICHOME BIREFRINGENCE-LIKE 21 (TBL21)	TRICHOME BIREFRINGENCE-LIKE 21 (TBL21)	TRICHOME BIREFRINGENCE-LIKE 21
		AT5G15900.1	1409	54*	*eudicote wide clade bs support	Encodes a member of the TBL (TRICHOME BIREFRINGENCE-LIKE) gene family containing a plant-specific DUF231 (domain of unknown function) domain. TBL gene family has 46 members, two of which (TBR/AT5G06700 and TBL3/AT5G01360) have been shown to be involved in the synthesis and deposition of secondary wall cellulose, presumably by influencing the esterification state of pectic polymers. A nomenclature…			TRICHOME BIREFRINGENCE-LIKE 19
MD09G1096800	CA	none	198		clostest are AT4G10265.1 and At4G10270.1, bs = 1				NA
MD10G1090600	CA	AT2G15760.1	773	12	bs of eudicote clade is 15	calmodulin-binding protein (DUF1645);(source:Araport11)			Protein of unknown function (DUF1645)
MD10G1184800	CA	AT1G06160.1	7	40		encodes a member of the ERF (ethylene response factor) subfamily B-3 of ERF/AP2 transcription factor family. The protein contains one AP2 domain. There are 18 members in this subfamily including ATERF-1, ATERF-2, AND ATERF-5.	OCTADECANOID-RESPONSIVE ARABIDOPSIS AP2/ERF 59 (ORA59)	OCTADECANOID-RESPONSIVE ARABIDOPSIS AP2/ERF 59 (ORA59);ETHYLENE RESPONSIVE FACTOR 59 (ERF59)	octadecanoid-responsive Arabidopsis AP2/ERF 59
		AT2G31230.1	7	40		encodes a member of the ERF (ethylene response factor) subfamily B-3 of ERF/AP2 transcription factor family. The protein contains one AP2 domain. There are 18 members in this subfamily including ATERF-1, ATERF-2, AND ATERF-5.	ETHYLENE-RESPONSIVE ELEMENT BINDING FACTOR 15 (ERF15)	ETHYLENE-RESPONSIVE ELEMENT BINDING FACTOR 15 (ERF15);ETHYLENE-RESPONSIVE ELEMENT BINDING FACTOR 15 (ATERF15)	ethylene-responsive element binding factor 15
MD10G1184800	CA	AT3G23240.1	7	40		encodes a member of the ERF (ethylene response factor) subfamily B-3 of ERF/AP2 transcription factor family (ERF1). The protein contains one AP2 domain. There are 18 members in this subfamily including ATERF-1, ATERF-2, AND ATERF-5. EREBP like protein that binds GCC box of ethylene regulated promoters such as basic chitinases. Constitutive expression of ERF1 phenocopies ethylene over production. …	ETHYLENE RESPONSE FACTOR 1 (ERF1)	ETHYLENE RESPONSE FACTOR 1 (ERF1);ETHYLENE RESPONSE FACTOR 1 (ATERF1); (ERF1B); (ATERF#092)	ethylene response factor 1
MD10G1240500	CA	none	155		The closest (paralog) Arabidopsis genes are: AT5G36130.1, AT5G36130.1, and AT5G36110.1, with a bootstrap support of 90				NA
MD10G1286300	CA	AT2G44840.1	7	12		encodes a member of the ERF (ethylene response factor) subfamily B-3 of ERF/AP2 transcription factor family. The protein contains one AP2 domain. There are 18 members in this subfamily including ATERF-1, ATERF-2, AND ATERF-5. The mRNA is cell-to-cell mobile.	ETHYLENE-RESPONSIVE ELEMENT BINDING FACTOR 13 (ERF13)	ETHYLENE-RESPONSIVE ELEMENT BINDING FACTOR 13 (ATERF13); (EREBP);ETHYLENE-RESPONSIVE ELEMENT BINDING FACTOR 13 (ERF13)	ethylene-responsive element binding factor 13
		AT4G17500.1	7	12		Encodes a member of the ERF (ethylene response factor) subfamily B-3 of ERF/AP2 transcription factor family (ATERF-1). The protein contains one AP2 domain. There are 18 members in this subfamily including ATERF-1, ATERF-2, AND ATERF-5. The mRNA is cell-to-cell mobile.	ETHYLENE RESPONSIVE ELEMENT BINDING FACTOR 1 (ERF-1)	ETHYLENE RESPONSIVE ELEMENT BINDING FACTOR 1 (ATERF-1);ETHYLENE RESPONSIVE ELEMENT BINDING FACTOR 1 (ERF-1); (ERF1A); (ATERF#100); (ERF100)	ethylene responsive element binding factor 1
		AT5G47220.1	7	12		Encodes a member of the ERF (ethylene response factor) subfamily B-3 of ERF/AP2 transcription factor family (ATERF-2). The protein contains one AP2 domain. Functions as activator of GCC box?dependent transcription. Positive regulator of JA-responsive defense genes and resistance to F. oxysporum and enhances JA inhibition of root elongation.	ETHYLENE RESPONSIVE ELEMENT BINDING FACTOR 2 (ERF2)	ETHYLENE RESPONSIVE ELEMENT BINDING FACTOR 2 (ATERF2);ETHYLENE RESPONSIVE ELEMENT BINDING FACTOR 2 (ERF2);ETHYLENE RESPONSE FACTOR- 2 (ATERF-2)	ethylene responsive element binding factor 2
MD11G1027800	CA	AT4G12070.1	2763	66*	*eudicote wide clade bs support	hypothetical protein;(source:Araport11)			NULL
MD11G1110600	CA	AT2G28840.1	2393	55		Putative E3 Ub protein ligase; regulates thermoresponsive hypocotyl growth through mediating degradation of the thermosensor ELF3.	XB3 ORTHOLOG 1 IN ARABIDOPSIS THALIANA (XBAT31)	XB3 ORTHOLOG 1 IN ARABIDOPSIS THALIANA (XBAT31)	XB3 ortholog 1 in Arabidopsis thaliana
MD11G1307200	CA	AT4G02300.1	53	10*	* bs of the angiosperm-wide clade housing the apple and arabidopsis genes	Pectin methylesterase inhibitor; INVI-PMEI protein isoform which clustered with a PME.	PECTIN METHYLESTERASE 39 (PME39)	PECTIN METHYLESTERASE 39 (PME39); (PMEI-PME39)	Plant invertase/pectin methylesterase inhibitor superfamily
		AT4G02320.1	53	10*	* bs of the angiosperm-wide clade housing the apple and arabidopsis genes	Pectin methylesterase inhibitor; INVI-PMEI protein isoform which clustered with a PME.	(PMEI-PME40)	(PMEI-PME40)	Plant invertase/pectin methylesterase inhibitor superfamily
MD11G1307700	CA	AT2G47560.1	10	89		RING/U-box superfamily protein;(source:Araport11)	ARABIDOPSIS T??XICOS EN LEVADURA 64 (ATL64)	ARABIDOPSIS T??XICOS EN LEVADURA 64 (ATL64)	RING/U-box superfamily protein
		AT3G62690.1	10	89		Encodes a RING-H2 zinc finger protein related to ATL2. The ATL gene family is represented by fifteen sequences that contain, in addition to the RING, a transmembrane domain which is located in most of them towards the N-terminal end. Involved in seed longevity.	ARABIDOPSIS TOXICOS EN LEVADURA 5 (ATL5)	ARABIDOPSIS TOXICOS EN LEVADURA 5 (ATL5)	AtL5
MD12G1198600	CA	AT1G09540.1	9	51		Encodes putative transcription factor. Mutants lack of mucilage extrusion from the seeds during imbibition. Reduced quantities of mucilage are deposited during the development of the seed coat epidermis in myb61 mutants. Expressed in guard cells,loss of function mutations show an increase in stomatal pore opening suggesting a role in ABA independent regulation of stomatal pore size.	MYB DOMAIN PROTEIN 61 (MYB61)	MYB DOMAIN PROTEIN 61 (MYB61);ARABIDOPSIS THALIANA MYB DOMAIN PROTEIN 61 (ATMYB61)	myb domain protein 61
		AT1G57560.1	9	51		Member of the R2R3 factor gene family.	MYB DOMAIN PROTEIN 50 (MYB50)	MYB DOMAIN PROTEIN 50 (AtMYB50);MYB DOMAIN PROTEIN 50 (MYB50)	myb domain protein 50
		AT4G01680.2	9	51		Encodes a putative transcription factor (MYB55).	MYB DOMAIN PROTEIN 55 (MYB55)	MYB DOMAIN PROTEIN 55 (MYB55)	myb domain protein 55
		AT5G26660.1	9	51		myb domain protein 86;(source:Araport11)	MYB DOMAIN PROTEIN 86 (MYB86)	MYB DOMAIN PROTEIN 4 (ATMYB4-old);MYB DOMAIN PROTEIN 86 (MYB86);MYB DOMAIN PROTEIN 86 (ATMYB86);MYB DOMAIN PROTEIN 4 (ATMYB4)	myb domain protein 86
MD13G1116400	CA	AT5G36110.1	155	70		Encodes a member of the CYP716A subfamily of cytochrome P450 monooxygenases with triterpene oxidizing activity catalyzing C-28 hydroxylation of alpha-amyrin, beta-amyrin, and lupeol, producing uvaol, erythrodiol, and betulin, respectively. Additionally, it shows carboxylation activity for the C-28 position of alpha- and beta-amyrin.	CYTOCHROME P450, FAMILY 716, SUBFAMILY A, POLYPEPTIDE 1 (CYP716A1)	CYTOCHROME P450, FAMILY 716, SUBFAMILY A, POLYPEPTIDE 1 (CYP716A1)	cytochrome P450, family 716, subfamily A, polypeptide 1
		AT5G36130.1	155	70		Cytochrome P450 superfamily protein;(source:Araport11)			Cytochrome P450 superfamily protein
		AT5G36140.1	155	70		Encodes a member of the CYP716A subfamily of cytochrome P450 monooxygenases with triterpene oxidizing activity catalyzing C-28 hydroxylation of alpha-amyrin, beta-amyrin, and lupeol, producing uvaol, erythrodiol, and betulin, respectively.In particular, 22alpha-hydroxylation activity has been observed against alpha-amyrin. Should be merged with At5g36130.	CYTOCHROME P450, FAMILY 716, SUBFAMILY A, POLYPEPTIDE 2 (CYP716A2)	CYTOCHROME P450, FAMILY 716, SUBFAMILY A, POLYPEPTIDE 2 (CYP716A2)	cytochrome P450, family 716, subfamily A, polypeptide 2
MD13G1160800	CA	NA	NA		Gene not assigned to an orthogroup				NA
MD13G1184800	CA	None	276						NA
MD13G1208700	CA	None	238		Arabidopsis genes in this orthogroup include: AT3G50020, AT3G46860, AT2G38870, AT2G38900, AT5G43570, and AT5G43580. Due to the low bs values, it's infeasible to infer orthology				NA
MD13G1284800	CA	AT5G36110.1	155	70		Encodes a member of the CYP716A subfamily of cytochrome P450 monooxygenases with triterpene oxidizing activity catalyzing C-28 hydroxylation of alpha-amyrin, beta-amyrin, and lupeol, producing uvaol, erythrodiol, and betulin, respectively. Additionally, it shows carboxylation activity for the C-28 position of alpha- and beta-amyrin.	CYTOCHROME P450, FAMILY 716, SUBFAMILY A, POLYPEPTIDE 1 (CYP716A1)	CYTOCHROME P450, FAMILY 716, SUBFAMILY A, POLYPEPTIDE 1 (CYP716A1)	cytochrome P450, family 716, subfamily A, polypeptide 1
		AT5G36130.1	155	70		Cytochrome P450 superfamily protein;(source:Araport11)			Cytochrome P450 superfamily protein
		AT5G36140.1	155	70		Encodes a member of the CYP716A subfamily of cytochrome P450 monooxygenases with triterpene oxidizing activity catalyzing C-28 hydroxylation of alpha-amyrin, beta-amyrin, and lupeol, producing uvaol, erythrodiol, and betulin, respectively.In particular, 22alpha-hydroxylation activity has been observed against alpha-amyrin. Should be merged with At5g36130.	CYTOCHROME P450, FAMILY 716, SUBFAMILY A, POLYPEPTIDE 2 (CYP716A2)	CYTOCHROME P450, FAMILY 716, SUBFAMILY A, POLYPEPTIDE 2 (CYP716A2)	cytochrome P450, family 716, subfamily A, polypeptide 2
MD14G1146400	CA	None	415		large rosid expansion, closest arabidopsis are AT1G65780.1,AT1G65810.1,AT4G05540.1,AT5G37030.1,AT5G37150.1,AT5G52090.1,AT5G37160.1,AT5G37140.1; all bs - 70				NA
MD15G1085800	CA	None	135		No Arabidopsis gene in the Rosid-wide clade housing the apple gene of interest. The putative closest (paralog) is AT2G26560.1, however the bootstrap support is low (bs =9 for the eudicot-eide clade housing the apple gene of interest and putative Arabidopsis paralog.)				NA
MD15G1205100	CA	AT2G19590.1	597	32		encodes a protein whose sequence is similar to 1-aminocyclopropane-1-carboxylate oxidase	ACC OXIDASE 1 (ACO1)	ACC OXIDASE 1 (ACO1); (ATACO1)	ACC oxidase 1
MD15G1362100	CA	AT1G22050.1	716	58*	*bs of eudicote clade housing apple gene of interest and arabidopsis	membrane-anchored ubiquitin-fold protein 6 precursor;(source:Araport11)	MEMBRANE-ANCHORED UBIQUITIN-FOLD PROTEIN 6 PRECURSOR (MUB6)	MEMBRANE-ANCHORED UBIQUITIN-FOLD PROTEIN 6 PRECURSOR (MUB6)	membrane-anchored ubiquitin-fold protein 6 precursor
		AT1G77870.1	716	58*	*bs of eudicote clade housing apple gene of interest and arabidopsis	membrane-anchored ubiquitin-fold protein 5 precursor;(source:Araport11)	MEMBRANE-ANCHORED UBIQUITIN-FOLD PROTEIN 5 PRECURSOR (MUB5)	MEMBRANE-ANCHORED UBIQUITIN-FOLD PROTEIN 5 PRECURSOR (MUB5)	membrane-anchored ubiquitin-fold protein 5 precursor
MD16G1015600	CA	none	8914		no arabidopsis genes in OG				NA
MD16G1105400	CA	AT1G24530.1	300	36	eudicote wide clade	Transducin/WD40 repeat-like superfamily protein;(source:Araport11)			Transducin/WD40 repeat-like superfamily protein
MD16G1160100	CA	None	127		no arabidopsis in OG				NA
MD16G1161100	CA	None	127		no arabidopsis in OG				NA
MD17G1113400	CA	AT2G05070.1	169	3		Encodes Lhcb2.2. Belongs to the Lhc super-gene family encodes the light-harvesting chlorophyll a/b-binding (LHC) proteins that constitute the antenna system of the photosynthetic apparatus.	PHOTOSYSTEM II LIGHT HARVESTING COMPLEX GENE 2.2 (LHCB2.2)	LIGHT-HARVESTING CHLOROPHYLL B-BINDING 2 (LHCB2);PHOTOSYSTEM II LIGHT HARVESTING COMPLEX GENE 2.2 (LHCB2.2)	photosystem II light harvesting complex gene 2.2
		AT2G05100.1	169	3		Lhcb2.1 protein encoding a subunit of the light harvesting complex II. Member of a gene family with high degree of sequence similarity. Initially LHCB2.3 was considered as a separate gene but appears to be an allele of LHCB2.1.			photosystem II light harvesting complex gene 2.1
		AT3G27690.1	169	3		Encodes Lhcb2.4. Belongs to the Lhc super-gene family encodes the light-harvesting chlorophyll a/b-binding (LHC) proteins that constitute the antenna system of the photosynthetic apparatus.The mRNA is cell-to-cell mobile. Activated by OXS2 under the treatment of salt.	(DEG13)	(DEG13)	photosystem II light harvesting complex gene 2.3
MD17G1160500	CA	AT1G78500.1	157	23		Encodes a protein with pentacyclic triterpene synthase activity. In addition to the compounds lupeol, &#945;-amyrin and bauerenol, this enzyme was also shown to produce two <i>seco</i>-triterpenes: &#945;- and &#946;-<i>seco</i>-amyrin.	PENTACYCLIC TRITERPENE SYNTHASE 6 (PEN6)	PENTACYCLIC TRITERPENE SYNTHASE 6 (PEN6)	Terpenoid cyclases family protein
		AT3G29255.1	157	23		Putative pentacyclic triterpene synthase 7;(source:Araport11)			catalytics;intramolecular transferases
		AT4G15340.1	157	23		Encodes a protein that catalyzes the production of the tricyclic triterpene arabidiol when expressed in yeast.	PENTACYCLIC TRITERPENE SYNTHASE 1 (PEN1)	PENTACYCLIC TRITERPENE SYNTHASE 1 (ATPEN1); (04C11);PENTACYCLIC TRITERPENE SYNTHASE 1 (PEN1)	pentacyclic triterpene synthase 1
		AT4G15370.1	157	23		Encodes an oxidosqualene cyclase that primarily produces the tetracyclic triterpene baruol in vitro and when expressed in yeast. It can also make 22 other minor triterpenoid products with varying numbers of rings.	BARUOL SYNTHASE 1 (BARS1)	BARUOL SYNTHASE 1 (BARS1);PENTACYCLIC TRITERPENE SYNTHASE 2 (PEN2)	baruol synthase 1
		AT5G36150.1	157	23		putative pentacyclic triterpene synthase 3;(source:Araport11)	PUTATIVE PENTACYCLIC TRITERPENE SYNTHASE 3 (PEN3)	PUTATIVE PENTACYCLIC TRITERPENE SYNTHASE 3 (PEN3);PUTATIVE PENTACYCLIC TRITERPENE SYNTHASE 3 (ATPEN3)	putative pentacyclic triterpene synthase 3
		AT5G42600.1	157	23		Encodes an oxidosqualene synthase that produces the monocyclic triterpene marneral. Crucial for growth and development.	MARNERAL SYNTHASE 1 (MRN1)	MARNERAL SYNTHASE 1 (MRN1)	marneral synthase
		AT5G48010.2	157	23		Encodes an oxidosqualene cyclase involved in the biosynthesis of thalianol, a tricyclic triterpenoid of unknown function. Overexpression of THAS leads to dwarfing in the aerial tissues of Arabidopsis plants, but increases their root length. THAS is part of a small operon-like cluster of genes (with At5g48000 (THAH) and At5g47990 (THAD)) involved in thalianol metabolism.	THALIANOL SYNTHASE 1 (THAS1)	THALIANOL SYNTHASE (THAS);ARABIDOPSIS THALIANA THALIANOL SYNTHASE 1 (AtTHAS1);THALIANOL SYNTHASE 1 (THAS1)	thalianol synthase 1
MD01G1224800	MCPCA	AT4G27740.1	321	100		Yippee family putative zinc-binding protein;(source:Araport11)			Yippee family putative zinc-binding protein
MD03G1093800	MCPCA	NA	1364		Short sequence, removed during tree building process. Arabidopsis genes in the same orthogroup include: AT5G02380.1 and AT3G09390.1				NA
MD04G1003300	MCPCA	None	246						NA
MD04G1076200	MCPCA	AT1G62960.1	3665	79		Encodes an aminotransferase with broad specificity for aspartate and aromatic amino aids such as tyrosine and phenylalanine. It does not act on branched chain amino acids and does not have ACC synthase activity.	ACC SYNTHASE 10 (ACS10)	ACC SYNTHASE 10 (ACS10)	ACC synthase 10
MD05G1309500	MCPCA	None	109		next closest is AT1G28480.1, bs 14				NA
MD07G1192700	MCPCA	NA	34		Short sequence, probbaly filtered our during tree building process				NA
MD07G1276700	MCPCA	AT5G23950.1	1667	42*	*bs of eudicot clade	Calcium-dependent lipid-binding (CaLB domain) family protein;(source:Araport11)			Calcium-dependent lipid-binding (CaLB domain) family protein
MD08G1186100	MCPCA	None	312		next closest are AT4G08950.1 and AT1G35140.1, bs = 15				NA
MD10G1081600	MCPCA	AT4G34320.1	989	32*	*bs of eudicot clade	transmembrane protein, putative (DUF677);(source:Araport11)			Protein of unknown function (DUF677)
		AT4G34330.1	989	32*	*bs of eudicot clade	transmembrane protein, putative (DUF677);(source:Araport11)			Protein of unknown function (DUF677)
MD10G1198300	MCPCA	AT1G79040.1	4256	10		Encodes for the 10 kDa PsbR subunit of photosystem II (PSII). This subunit appears to be involved in the stable assembly of PSII, particularly that of the oxygen-evolving complex subunit PsbP. Mutants defective in this gene have reduced amounts of subunits PsbP and PsbQ in PSII. In turn, assembly of PsbR is dependent on the presence of PsbJ.	PHOTOSYSTEM II SUBUNIT R (PSBR)	PHOTOSYSTEM II SUBUNIT R (PSBR)	photosystem II subunit R
MD10G1242600	MCPCA	none	212		next closest ones are AT2G31160.1, AT3G23290.2, AT3G04510.1, AT5G28490.1				NA
MD12G1016000	MCPCA	AT3G10020.1	3053	15		plant/protein;(source:Araport11)	HYPOXIA RESPONSE UNKNOWN PROTEIN 26 (HUP26)	HYPOXIA RESPONSE UNKNOWN PROTEIN 26 (HUP26)	HUP26, Hypoxia Response Unknown Protein 26
MD13G1103500	MCPCA	AT1G13080.1	5	76		cytochrome P450 monooxygenase	CYTOCHROME P450, FAMILY 71, SUBFAMILY B, POLYPEPTIDE 2 (CYP71B2)	CYTOCHROME P450, FAMILY 71, SUBFAMILY B, POLYPEPTIDE 2 (CYP71B2)	cytochrome P450, family 71, subfamily B, polypeptide 2
		AT1G13090.1	5	76		putative cytochrome P450			cytochrome P450, family 71, subfamily B, polypeptide 28
		AT1G13100.1	5	76		putative cytochrome P450	CYTOCHROME P450, FAMILY 71, SUBFAMILY B, POLYPEPTIDE 29 (CYP71B29)	CYTOCHROME P450, FAMILY 71, SUBFAMILY B, POLYPEPTIDE 29 (CYP71B29)	cytochrome P450, family 71, subfamily B, polypeptide 29
		AT1G13110.1	5	76		member of CYP71B The mRNA is cell-to-cell mobile.	CYTOCHROME P450, FAMILY 71 SUBFAMILY B, POLYPEPTIDE 7 (CYP71B7)	CYTOCHROME P450, FAMILY 71 SUBFAMILY B, POLYPEPTIDE 7 (CYP71B7)	cytochrome P450, family 71 subfamily B, polypeptide 7
		AT2G02580.1	5	76		member of CYP71B	CYTOCHROME P450, FAMILY 71, SUBFAMILY B, POLYPEPTIDE 9 (CYP71B9)	CYTOCHROME P450, FAMILY 71, SUBFAMILY B, POLYPEPTIDE 9 (CYP71B9)	cytochrome P450, family 71, subfamily B, polypeptide 9
		AT2G24180.1	5	76		Encodes a cytochrome P450 monooxygenase that converts indole-3-acetonitrile to indole-3-aldehyde / indole-3-carboxylic acid and cyanide. The mRNA is cell-to-cell mobile.	CYTOCHROME P450 71B6 (CYP71B6)	CYTOCHROME P450 71B6 (CYP71B6)	cytochrome p450 71b6
		AT3G26150.1	5	76		putative cytochrome P450	CYTOCHROME P450, FAMILY 71, SUBFAMILY B, POLYPEPTIDE 16 (CYP71B16)	CYTOCHROME P450, FAMILY 71, SUBFAMILY B, POLYPEPTIDE 16 (CYP71B16)	cytochrome P450, family 71, subfamily B, polypeptide 16
		AT3G26160.1	5	76		putative cytochrome P450	CYTOCHROME P450, FAMILY 71, SUBFAMILY B, POLYPEPTIDE 17 (CYP71B17)	CYTOCHROME P450, FAMILY 71, SUBFAMILY B, POLYPEPTIDE 17 (CYP71B17)	cytochrome P450, family 71, subfamily B, polypeptide 17
		AT3G26170.1	5	76		putative cytochrome P450	CYTOCHROME P450, FAMILY 71, SUBFAMILY B, POLYPEPTIDE 19 (CYP71B19)	CYTOCHROME P450, FAMILY 71, SUBFAMILY B, POLYPEPTIDE 19 (CYP71B19)	cytochrome P450, family 71, subfamily B, polypeptide 19
		AT3G26180.1	5	76		putative cytochrome P450	CYTOCHROME P450, FAMILY 71, SUBFAMILY B, POLYPEPTIDE 20 (CYP71B20)	CYTOCHROME P450, FAMILY 71, SUBFAMILY B, POLYPEPTIDE 20 (CYP71B20)	cytochrome P450, family 71, subfamily B, polypeptide 20
		AT3G26190.1	5	76		putative cytochrome P450	CYTOCHROME P450, FAMILY 71, SUBFAMILY B, POLYPEPTIDE 21 (CYP71B21)	CYTOCHROME P450, FAMILY 71, SUBFAMILY B, POLYPEPTIDE 21 (CYP71B21)	cytochrome P450, family 71, subfamily B, polypeptide 21
		AT3G26200.1	5	76		putative cytochrome P450 The mRNA is cell-to-cell mobile.	CYTOCHROME P450, FAMILY 71, SUBFAMILY B, POLYPEPTIDE 22 (CYP71B22)	CYTOCHROME P450, FAMILY 71, SUBFAMILY B, POLYPEPTIDE 22 (CYP71B22)	cytochrome P450, family 71, subfamily B, polypeptide 22
		AT3G26210.1	5	76		putative cytochrome P450 The mRNA is cell-to-cell mobile.	CYTOCHROME P450, FAMILY 71, SUBFAMILY B, POLYPEPTIDE 23 (CYP71B23)	CYTOCHROME P450, FAMILY 71, SUBFAMILY B, POLYPEPTIDE 23 (CYP71B23)	cytochrome P450, family 71, subfamily B, polypeptide 23
		AT3G26220.1	5	76		cytochrome P450 monooxygenase	CYTOCHROME P450, FAMILY 71, SUBFAMILY B, POLYPEPTIDE 3 (CYP71B3)	CYTOCHROME P450, FAMILY 71, SUBFAMILY B, POLYPEPTIDE 3 (CYP71B3)	cytochrome P450, family 71, subfamily B, polypeptide 3
		AT3G26230.1	5	76		putative cytochrome P450	CYTOCHROME P450, FAMILY 71, SUBFAMILY B, POLYPEPTIDE 24 (CYP71B24)	CYTOCHROME P450, FAMILY 71, SUBFAMILY B, POLYPEPTIDE 24 (CYP71B24)	cytochrome P450, family 71, subfamily B, polypeptide 24
		AT3G26270.1	5	76		putative cytochrome P450	CYTOCHROME P450, FAMILY 71, SUBFAMILY B, POLYPEPTIDE 25 (CYP71B25)	CYTOCHROME P450, FAMILY 71, SUBFAMILY B, POLYPEPTIDE 25 (CYP71B25)	cytochrome P450, family 71, subfamily B, polypeptide 25
		AT3G26280.1	5	76		cytochrome P450 monooxygenase			cytochrome P450, family 71, subfamily B, polypeptide 4
		AT3G26290.1	5	76		putative cytochrome P450			cytochrome P450, family 71, subfamily B, polypeptide 26
		AT3G26300.1	5	76		putative cytochrome P450	CYTOCHROME P450, FAMILY 71, SUBFAMILY B, POLYPEPTIDE 34 (CYP71B34)	CYTOCHROME P450, FAMILY 71, SUBFAMILY B, POLYPEPTIDE 34 (CYP71B34)	cytochrome P450, family 71, subfamily B, polypeptide 34
		AT3G26310.1	5	76		putative cytochrome P450	CYTOCHROME P450, FAMILY 71, SUBFAMILY B, POLYPEPTIDE 35 (CYP71B35)	CYTOCHROME P450, FAMILY 71, SUBFAMILY B, POLYPEPTIDE 35 (CYP71B35)	cytochrome P450, family 71, subfamily B, polypeptide 35
		AT3G26320.1	5	76		putative cytochrome P450	CYTOCHROME P450, FAMILY 71, SUBFAMILY B, POLYPEPTIDE 36 (CYP71B36)	CYTOCHROME P450, FAMILY 71, SUBFAMILY B, POLYPEPTIDE 36 (CYP71B36)	cytochrome P450, family 71, subfamily B, polypeptide 36
		AT3G26330.1	5	76		putative cytochrome P450	CYTOCHROME P450, FAMILY 71, SUBFAMILY B, POLYPEPTIDE 37 (CYP71B37)	CYTOCHROME P450, FAMILY 71, SUBFAMILY B, POLYPEPTIDE 37 (CYP71B37)	cytochrome P450, family 71, subfamily B, polypeptide 37
		AT3G26830.1	5	76		Mutations in pad3 are defective in biosynthesis of the indole derived phytoalexin camalexin. Encodes a cytochrome P450 enzyme that catalyzes the conversion of dihydrocamalexic acid to camalexin. The mRNA is cell-to-cell mobile.	PHYTOALEXIN DEFICIENT 3 (PAD3)	PHYTOALEXIN DEFICIENT 3 (PAD3); (CYP71B15)	Cytochrome P450 superfamily protein
		AT3G44250.1	5	76		putative cytochrome P450	CYTOCHROME P450, FAMILY 71, SUBFAMILY B, POLYPEPTIDE 38 (CYP71B38)	CYTOCHROME P450, FAMILY 71, SUBFAMILY B, POLYPEPTIDE 38 (CYP71B38)	cytochrome P450, family 71, subfamily B, polypeptide 38
		AT3G53280.1	5	76		cytochrome P450 monooxygenase The mRNA is cell-to-cell mobile.	CYTOCHROME P450 71B5 (CYP71B5)	CYTOCHROME P450 71B5 (CYP71B5)	cytochrome p450 71b5
		AT3G53290.1	5	76		missing N-term 80 AA not found between end of 71B5 and start of this sequence probably a pseudogene, from http://drnelson.utmem.edu/biblioD.html	CYTOCHROME P450, FAMILY 71, SUBFAMILY B, POLYPEPTIDE 30 PSEUDOGENE (CYP71B30P)	CYTOCHROME P450, FAMILY 71, SUBFAMILY B, POLYPEPTIDE 30 PSEUDOGENE (CYP71B30P)	cytochrome P450, family 71, subfamily B, polypeptide 30 pseudogene
		AT3G53300.1	5	76		putative cytochrome P450	CYTOCHROME P450, FAMILY 71, SUBFAMILY B, POLYPEPTIDE 31 (CYP71B31)	CYTOCHROME P450, FAMILY 71, SUBFAMILY B, POLYPEPTIDE 31 (CYP71B31)	cytochrome P450, family 71, subfamily B, polypeptide 31
		AT3G53305.1	5	76		putative cytochrome P450	CYTOCHROME P450, FAMILY 71, SUBFAMILY B, POLYPEPTIDE 32 (CYP71B32)	CYTOCHROME P450, FAMILY 71, SUBFAMILY B, POLYPEPTIDE 32 (CYP71B32)	cytochrome P450, family 71, subfamily B, polypeptide 32
		AT5G25120.1	5	76		putative cytochrome P450 The mRNA is cell-to-cell mobile.	CYTOCHROME P450, FAMILY 71, SUBFAMILY B, POLYPEPTIDE 11 (CYP71B11)	CYTOCHROME P450, FAMILY 71, SUBFAMILY B, POLYPEPTIDE 11 (CYP71B11)	cytochrome p450, family 71, subfamily B, polypeptide 11
		AT5G25130.1	5	76		putative cytochrome P450 The mRNA is cell-to-cell mobile.	CYTOCHROME P450, FAMILY 71, SUBFAMILY B, POLYPEPTIDE 12 (CYP71B12)	CYTOCHROME P450, FAMILY 71, SUBFAMILY B, POLYPEPTIDE 12 (CYP71B12)	cytochrome P450, family 71, subfamily B, polypeptide 12
		AT5G25140.1	5	76		putative cytochrome P450	CYTOCHROME P450, FAMILY 71, SUBFAMILY B, POLYPEPTIDE 13 (CYP71B13)	CYTOCHROME P450, FAMILY 71, SUBFAMILY B, POLYPEPTIDE 13 (CYP71B13)	cytochrome P450, family 71, subfamily B, polypeptide 13
		AT5G25180.1	5	76		putative cytochrome P450	CYTOCHROME P450, FAMILY 71, SUBFAMILY B, POLYPEPTIDE 14 (CYP71B14)	CYTOCHROME P450, FAMILY 71, SUBFAMILY B, POLYPEPTIDE 14 (CYP71B14)	cytochrome P450, family 71, subfamily B, polypeptide 14
		AT5G35715.1	5	76		encodes a protein with cytochrome P450 domain	CYTOCHROME P450, FAMILY 71, SUBFAMILY B, POLYPEPTIDE 8 (CYP71B8)	CYTOCHROME P450, FAMILY 71, SUBFAMILY B, POLYPEPTIDE 8 (CYP71B8)	cytochrome P450, family 71, subfamily B, polypeptide 8
		AT5G57260.1	5	76		putative cytochrome P450	CYTOCHROME P450, FAMILY 71, SUBFAMILY B, POLYPEPTIDE 10 (CYP71B10)	CYTOCHROME P450, FAMILY 71, SUBFAMILY B, POLYPEPTIDE 10 (CYP71B10)	cytochrome P450, family 71, subfamily B, polypeptide 10
MD13G1121300	MCPCA	NA	305		Short sequence, removed during tree building process. Arabidopsis genes in the same orthogroup include: AT5G40960.1, AT5G50560.1, AT5G50660.1, AT5G14110.1, AT3G01950.1, AT3G48660.1, AT5G63500.1, AT3G27027.1, AT5G40980.1, AT3G01940.1, AT5G08391.1, AT5G40970.1, and AT3G27030.1				NA
MD15G1012300	MCPCA	None	116		The apple gene of interst is house in a Rosaceae-specific clade. Due to overall low bootstrap values, it's infeasible to infer the closest paralogous Arabidopsis gene either.				NA
MD15G1012500	MCPCA	None	116		The apple gene of interst is house in a Rosaceae-specific clade. Due to overall low bootstrap values, it's infeasible to infer the closest paralogous Arabidopsis gene either.				NA
MD15G1184100	MCPCA	AT4G13250.1	7151	97*	*bs of asterid wide clade housing the apple and arabidopsis orthologs	Encodes a chlorophyll b reductase involved in the degradation of chlorophyll b and LHCII (light harvesting complex II).	NON-YELLOW COLORING 1 (NYC1)	NON-YELLOW COLORING 1 (NYC1)	NAD(P)-binding Rossmann-fold superfamily protein
MD16G1235500	MCPCA	AT3G24220.1	1184	42		A member of gene NCED-related gene family, encodes 9-cis-epoxycarotenoid dioxygenase, a key enzyme in the biosynthesis of abscisic acid. The expression of this gene declines during the first 12h of imbibition.	NINE-CIS-EPOXYCAROTENOID DIOXYGENASE 6 (NCED6)	NINE-CIS-EPOXYCAROTENOID DIOXYGENASE 6 (NCED6);NINE-CIS-EPOXYCAROTENOID DIOXYGENASE 6 (ATNCED6)	nine-cis-epoxycarotenoid dioxygenase 6
MD17G1040200	MCPCA	AT5G40140.1	2248	80		Encodes a ubiquitin E3 ligase of the U-box type that mediates the proteasomal degradation of BZR1 in a root-specific manner.	PLANT U-BOX 40 (PUB40)	PLANT U-BOX 40 (PUB40)	RING/U-box superfamily protein with ARM repeat domain
MD17G1191400	MCPCA	AT1G52230.1	5427	37*	* bs of the eudicot-wide clade housing the apple and arabidopsis orthologs	Phosphorylation of this protein is dependent on calcium. The mRNA is cell-to-cell mobile.	PHOTOSYSTEM I SUBUNIT H2 (PSAH2)	PHOTOSYSTEM I SUBUNIT H2 (PSAH2);PHOTOSYSTEM I SUBUNIT H-2 (PSAH-2); (PSI-H)	photosystem I subunit H2
		AT3G16140.1	5427	37*	* bs of the eudicot-wide clade housing the apple and arabidopsis orthologs	Encodes subunit H of photosystem I reaction center subunit VI.	PHOTOSYSTEM I SUBUNIT H-1 (PSAH-1)	PHOTOSYSTEM I SUBUNIT H-1 (PSAH-1)	photosystem I subunit H-1
