# Supplementary material for: Transcriptomics of long‐term, low oxygen storage coupled with ethylene signaling interference suggests neofunctionalization of hypoxia response pathways in apple ( Malus domestica )
Source: Plant Direct. 2024 Dec 20;8(12):e70025. doi: 10.1002/pld3.70025 (PMC11660084; doi:10.1002/pld3.70025)
Supplement: Supplementary file 19 — Table S3: GO Enrichment Results ‐ 606 significantly upregulated genes in hypoxic conditions. [file PLD3-8-e70025-s022.xlsx]

## Sheet: README
Table S3
	Tab Title	Table Caption	Table Header Descriptions
			GO term	Ontology	Description	p-value	FDR
	TableS3-GOEnrichment-606Hypoxia	Gene Ontology (GO) functional enrichment analysis was performed on 606 upregulated genes identified in the first hypoxia DE analysis using the AgriGO v2 'Malus x domestica Singular Enrichment Analysis' (Da et al., 2019; http://bioinformatics.cau.edu.cn/AppleMDO/; accessed May 2023), using the “GDDH13 V1.1 homology with Arabidopsis reference" (Du et al., 2010; Tian et al., 2017).	GO Annotation; SlimGO - http://systemsbiology.cau.edu.cn/agriGOv2/download.php	P: Biological Process; F: Molecular Function; C: Cellular Component	Description of GO Term, from GO Version 2016	statistical method: Fisher	False Discovery Rate method (multple comarisons correction): Yekuieli (FDR under dependency)

## Sheet: TableS3-GOEnrichment-606Hypoxia
GO term	Ontology	Description	p-value	FDR
GO:0036293	P	response to decreased oxygen levels	1.3e-12	3.8e-09
GO:0070482	P	response to oxygen levels	1.5e-12	3.8e-09
GO:0001666	P	response to hypoxia	6.4e-12	1.1e-08
GO:0001101	P	response to acid chemical	1.1e-10	1.4e-07
GO:1901700	P	response to oxygen-containing compound	4e-10	4e-07
GO:0006091	P	generation of precursor metabolites and energy	5.2e-09	3.7e-06
GO:0015979	P	photosynthesis	4.9e-09	3.7e-06
GO:0019684	P	photosynthesis, light reaction	6.7e-09	4.1e-06
GO:0009765	P	photosynthesis, light harvesting	3.9e-08	1.9e-05
GO:0010310	P	regulation of hydrogen peroxide metabolic process	3.9e-08	1.9e-05
GO:0071229	P	cellular response to acid chemical	4.5e-08	2e-05
GO:0042221	P	response to chemical	5.1e-08	2.1e-05
GO:0009611	P	response to wounding	1.2e-07	4.4e-05
GO:0009863	P	salicylic acid mediated signaling pathway	1.6e-07	5.4e-05
GO:0071446	P	cellular response to salicylic acid stimulus	1.6e-07	5.4e-05
GO:2000377	P	regulation of reactive oxygen species metabolic process	2.3e-07	7.1e-05
GO:0072593	P	reactive oxygen species metabolic process	3.7e-07	0.0001
GO:0042743	P	hydrogen peroxide metabolic process	3.7e-07	0.0001
GO:0009862	P	systemic acquired resistance, salicylic acid mediated signaling pathway	5.8e-07	0.00015
GO:0009751	P	response to salicylic acid	6.1e-07	0.00015
GO:0009723	P	response to ethylene	8.3e-07	0.00019
GO:0010033	P	response to organic substance	1.8e-06	0.00041
GO:0050896	P	response to stimulus	1.9e-06	0.00041
GO:0006812	P	cation transport	3.1e-06	0.00064
GO:0006811	P	ion transport	3.6e-06	0.0007
GO:0006950	P	response to stress	7.3e-06	0.0014
GO:0010035	P	response to inorganic substance	7.6e-06	0.0014
GO:1901701	P	cellular response to oxygen-containing compound	1.2e-05	0.0022
GO:0002376	P	immune system process	1.3e-05	0.0022
GO:0030003	P	cellular cation homeostasis	1.6e-05	0.0026
GO:0009719	P	response to endogenous stimulus	1.9e-05	0.003
GO:0030001	P	metal ion transport	2.1e-05	0.0032
GO:0006873	P	cellular ion homeostasis	2.3e-05	0.0034
GO:0014070	P	response to organic cyclic compound	2.3e-05	0.0034
GO:0019725	P	cellular homeostasis	3.1e-05	0.0043
GO:0009692	P	ethylene metabolic process	4.2e-05	0.005
GO:0009693	P	ethylene biosynthetic process	4.2e-05	0.005
GO:0043449	P	cellular alkene metabolic process	4.2e-05	0.005
GO:1900673	P	olefin metabolic process	4.2e-05	0.005
GO:1900674	P	olefin biosynthetic process	4.2e-05	0.005
GO:0043450	P	alkene biosynthetic process	4.2e-05	0.005
GO:0055082	P	cellular chemical homeostasis	4.7e-05	0.0055
GO:0009627	P	systemic acquired resistance	5.4e-05	0.0062
GO:0009814	P	defense response, incompatible interaction	6.1e-05	0.0068
GO:0009628	P	response to abiotic stimulus	7e-05	0.0077
GO:0010243	P	response to organonitrogen compound	0.00011	0.012
GO:0045087	P	innate immune response	0.00013	0.013
GO:0009725	P	response to hormone	0.00013	0.014
GO:0055080	P	cation homeostasis	0.00013	0.014
GO:0006955	P	immune response	0.00014	0.014
GO:0045333	P	cellular respiration	0.00016	0.016
GO:0035304	P	regulation of protein dephosphorylation	0.00016	0.016
GO:0035303	P	regulation of dephosphorylation	0.00017	0.016
GO:0006952	P	defense response	0.00022	0.02
GO:0015980	P	energy derivation by oxidation of organic compounds	0.00027	0.024
GO:0019344	P	cysteine biosynthetic process	0.00029	0.025
GO:0050801	P	ion homeostasis	0.00029	0.025
GO:0006534	P	cysteine metabolic process	0.00029	0.025
GO:0010200	P	response to chitin	0.00031	0.026
GO:0071407	P	cellular response to organic cyclic compound	0.00035	0.029
GO:0070838	P	divalent metal ion transport	0.00037	0.03
GO:0009070	P	serine family amino acid biosynthetic process	0.00037	0.03
GO:0072511	P	divalent inorganic cation transport	0.00038	0.03
GO:0002679	P	respiratory burst involved in defense response	0.0004	0.03
GO:0009737	P	response to abscisic acid	0.0004	0.03
GO:0070887	P	cellular response to chemical stimulus	0.00041	0.03
GO:0097305	P	response to alcohol	0.00041	0.03
GO:0045730	P	respiratory burst	0.0004	0.03
GO:0071369	P	cellular response to ethylene stimulus	0.00048	0.034
GO:0080167	P	response to karrikin	0.00049	0.035
GO:0055114	P	oxidation-reduction process	0.00061	0.042
GO:1901698	P	response to nitrogen compound	0.00062	0.042
GO:0071310	P	cellular response to organic substance	0.0007	0.047
GO:0016168	F	chlorophyll binding	5.2e-08	2.9e-05
GO:0046906	F	tetrapyrrole binding	7.6e-07	0.00021
GO:0016491	F	oxidoreductase activity	7.6e-06	0.0014
GO:0009055	F	electron carrier activity	1.6e-05	0.0022
GO:0004022	F	alcohol dehydrogenase (NAD) activity	2.1e-05	0.0024
GO:0019825	F	oxygen binding	8.2e-05	0.0077
GO:0009521	C	photosystem	4.9e-08	1.4e-05
GO:0055035	C	plastid thylakoid membrane	1e-07	1.4e-05
GO:0009535	C	chloroplast thylakoid membrane	9.2e-08	1.4e-05
GO:0034357	C	photosynthetic membrane	1.4e-07	1.4e-05
GO:0044436	C	thylakoid part	2e-07	1.6e-05
GO:0009579	C	thylakoid	2.8e-07	1.9e-05
GO:0031976	C	plastid thylakoid	4.2e-07	1.9e-05
GO:0042651	C	thylakoid membrane	3.8e-07	1.9e-05
GO:0009534	C	chloroplast thylakoid	4.2e-07	1.9e-05
GO:0009522	C	photosystem I	1.6e-06	6.4e-05
GO:0030076	C	light-harvesting complex	1.7e-06	6.4e-05
GO:0031984	C	organelle subcompartment	2.9e-05	0.00098
GO:0010287	C	plastoglobule	0.00023	0.0071
GO:0016020	C	membrane	0.0012	0.036
