# Supplementary material for: Transcriptomics of long‐term, low oxygen storage coupled with ethylene signaling interference suggests neofunctionalization of hypoxia response pathways in apple ( Malus domestica )
Source: Plant Direct. 2024 Dec 20;8(12):e70025. doi: 10.1002/pld3.70025 (PMC11660084; doi:10.1002/pld3.70025)
Supplement: Supplementary file 20 — Table S4: Comparison Mustroph et al. (2009) core hypoxia genes (Arabidopsis) with Malus domestica hypoxia response. [file PLD3-8-e70025-s005.xlsx]

## Sheet: README
Table S4	Tab Descriptions
			Column Header Descriptions
	Table Title	Table Caption	Arabidopsis_GeneID	Gene Model Description	Primary Gene Symbol	All Gene Symbols	Orthogroup.ID	GDDH13_Ortholog_GeneID	Gene Family Phylogeny Notes	GDDH13 DE Comparison	log2FoldChange_A1	log2FoldChange_A10	log2FoldChange_A20	log2FoldChange_MCP	log2FoldChange_PreTreat	lfcSE_A1	lfcSE_A10	lfcSE_A20	lfcSE_MCP	lfcSE_PreTreat	stat_A1	stat_A10	stat_A20	stat_MCP	stat_PreTreat	pvalue_A1	pvalue_A10	pvalue_A20	pvalue_MCP	pvalue_PreTreat	padj_A1	padj_A10	padj_A20	padj_MCP	padj_PreTreat
	Mustroph2009_apple_Orth	In Mustroph et al., (2009), 49 genes were reported in Arabidopsis as core-induced genes during hypoxia. These 49 Arabidopsis genes are orthologous to 87 expressed apple GDDH13 genes, where we define “expressed” as a count value over 3 for at least 10 samples using the DESeq2 normalized dataset. 27 of these genes were observed to be differentially up regulated in our list of 606 putative hypoxia g…	Arabidopsis Gene ID from Mustroph et al., 2009.	Arabidopsis Gene Description information downloaded from TAIR using the Bulk Data Retrieval and Analysis Tool: https://www.arabidopsis.org/tools/bulk/index.jsp			Orthogroup assignment using the PlantTribes2 GeneFamilyClassifier tool	Arabidopsis and GDDH13 homology was inferred using gene family phylogenies generated by PlantTribes2 (Wafula et al., 2022).		Treatment used as the reference for DESeq2 Differential Expression comparison

## Sheet: Mustroph2009_apple_Orth
Arabidopsis_GeneID	Gene Model Description	Primary Gene Symbol	All Gene Symbols	Orthogroup.ID	GDDH13_Ortholog_GeneID	Gene Family Phylogeny Notes	GDDH13 DE Comparison	log2FoldChange_A1	log2FoldChange_A10	log2FoldChange_A20	log2FoldChange_MCP	log2FoldChange_PreTreat	lfcSE_A1	lfcSE_A10	lfcSE_A20	lfcSE_MCP	lfcSE_PreTreat	stat_A1	stat_A10	stat_A20	stat_MCP	stat_PreTreat	pvalue_A1	pvalue_A10	pvalue_A20	pvalue_MCP	pvalue_PreTreat	padj_A1	padj_A10	padj_A20	padj_MCP	padj_PreTreat
AT1G72940.1	Nucleotide-binding, leucine-rich repeat (NLR) gene regulated by nonsense-mediated mRNA decay (NMD) genes UPF1 and UPF3.	TIR-NBS11 (TN11)	TIR-NBS11 (TN11)	4	None	Rapid evolution in sampled Rosid species. Tree has low bootstrap support. Can not infer orthology.	NA	NA	NA	NA	NA	NA	NA	NA	NA	NA	NA	NA	NA	NA	NA	NA	NA	NA	NA	NA	NA	NA	NA	NA	NA	NA
AT2G47520.1	encodes a member of the ERF (ethylene response factor) subfamily B-2 of ERF/AP2 transcription factor family. The protein contains one AP2 domain. There are 5 members in this subfamily including RAP2.2 AND RAP2.12. It plays a role in hypoxia-induced root slanting.	ETHYLENE RESPONSE FACTOR 71 (ERF71)	ARABIDOPSIS THALIANA ETHYLENE RESPONSE FACTOR 71 (AtERF71);HYPOXIA RESPONSIVE ERF (ETHYLENE RESPONSE FACTOR) 2 (HRE2);ETHYLENE RESPONSE FACTOR 71 (ERF71)	7	MD11G1306500	NA	CA	3.173951466320142	6.813200080928402	7.342268885186744	3.657294328870833	4.6649461868651505	0.3858471275536597	0.515787	0.6200090599254973	0.4361293951826723	0.5203744490518707	8.22593	13.2093	11.84219612221315	8.385801024347327	8.964595005317317	1.9368209180282748e-16	7.752468280790518e-40	2.3618616336587046e-32	5.038149271682732e-17	3.1142318480594283e-19	2.558080848090734e-15	3.1900255618777616e-38	4.085205088360117e-31	2.6526619271359837e-15	4.8963736042376975e-18
					MD11G1306500	NA	MCPCA	2.8370932659744312	6.476341880582692	7.005410684841034	3.320436128525123	4.32809	0.3859299054241247	0.515849	0.6200606455306124	0.4362026479594679	0.5204358717473954	7.351317496001134	12.55471366037917	11.29794437904732	7.61214	8.316275302060982	1.9626260839010194e-13	3.7453367614330944e-36	1.3432545751223962e-29	2.6959188818972528e-14	9.077083728814764e-17	1.5375408943704184e-12	9.408271213798551e-35	1.726163210797377e-28	1.5670264158272704e-12	1.1037232652071909e-15
AT5G42200.1	RING/U-box superfamily protein;(source:Araport11)	ARABIDOPSIS TOXICOS EN LEVADURA 23 (ATL23)	ARABIDOPSIS TOXICOS EN LEVADURA 23 (ATL23)	10	MD08G1008600	NA	NA	NA	NA	NA	NA	NA	NA	NA	NA	NA	NA	NA	NA	NA	NA	NA	NA	NA	NA	NA	NA	NA	NA	NA	NA	NA
					MD15G1007400	NA	NA	NA	NA	NA	NA	NA	NA	NA	NA	NA	NA	NA	NA	NA	NA	NA	NA	NA	NA	NA	NA	NA	NA	NA	NA	NA
AT1G74940.1	cyclin-dependent kinase, putative (DUF581);(source:Araport11)	NA	NA	134	MD02G1096300	NA	MCPCA	3.5511972420673974	2.092460964905542	2.9776742368699676	1.410920831513426	1.9390369226408457	0.16091932460904684	0.17891032648450392	0.19214172737695664	0.1784188079936961	0.20710870831645511	22.0682	11.69558519075632	15.497280458128518	7.90792	9.362411355866614	6.39073570966469e-108	1.342585183076531e-31	3.6188887447319614e-54	2.6173466699930963e-15	7.79372986243224e-21	3.710548299427361e-105	2.6796112243793858e-30	1.34182511990809e-52	1.7544665742727917e-13	1.335388442626133e-19
					MD15G1220800	NA	NA	NA	NA	NA	NA	NA	NA	NA	NA	NA	NA	NA	NA	NA	NA	NA	NA	NA	NA	NA	NA	NA	NA	NA	NA	NA
AT4G17670.1	senescence-associated family protein (DUF581);(source:Araport11)	NA	NA	134	MD06G1043700	NA	NA	NA	NA	NA	NA	NA	NA	NA	NA	NA	NA	NA	NA	NA	NA	NA	NA	NA	NA	NA	NA	NA	NA	NA	NA	NA
AT5G47060.1	hypothetical protein (DUF581);(source:Araport11)	NA	NA	134	MD06G1043700	NA	NA	NA	NA	NA	NA	NA	NA	NA	NA	NA	NA	NA	NA	NA	NA	NA	NA	NA	NA	NA	NA	NA	NA	NA	NA	NA
AT4G10270.1	Member of the wound-induced polypeptide (WIP) family.	WOUND-INDUCED POLYPEPTIDE 4 (WIP4)	WOUND-INDUCED POLYPEPTIDE 4 (WIP4)	198	MD17G1085400	NA	NA	NA	NA	NA	NA	NA	NA	NA	NA	NA	NA	NA	NA	NA	NA	NA	NA	NA	NA	NA	NA	NA	NA	NA	NA	NA
					MD11G1235200	low support	CA	2.7131855548138923	3.2007741736555593	2.238440946883779	6.45574	4.144901012563653	0.3218727204722113	0.37016193429324945	0.38728492375127727	0.5043851718744214	0.45377705889836706	8.429374042116544	8.646956580683534	5.779829809025445	12.799223250635324	9.134223362076114	3.475191113171795e-17	5.28910832808058e-18	7.477623002344948e-9	1.6559931209838904e-37	6.587791398024826e-20	4.879356171061481e-16	5.4342482599512704e-17	2.9448255717728748e-08	4.1527868729827976e-35	1.0993053591731679e-18
					MD11G1235200	low support	MCPCA	2.140169937487963	2.62776	1.6654253295578498	5.88272	3.571885395237724	0.3225613011994227	0.3707608534602475	0.3878574069593704	0.5048249029191756	0.45426576863974705	6.634924677975578	7.087475745632824	4.293911369681048	11.652996450428091	7.862986035539006	3.246682833356304e-11	1.3658022998586719e-12	1.7555257864698856e-5	2.2152975968666613e-31	3.750828433290741e-15	2.1164329253318063e-10	8.233164548015453e-12	4.677557078321461e-5	5.36317095878321e-29	3.9514397519702496e-14
AT4G33560.1	Member of the wound-induced polypeptide (WIP) family.	WOUND-INDUCED POLYPEPTIDE 5 (WIP5)	WOUND-INDUCED POLYPEPTIDE 5 (WIP5)	198	MD11G1235200	NA	CA	2.7131855548138923	3.2007741736555593	2.238440946883779	6.45574	4.144901012563653	0.3218727204722113	0.37016193429324945	0.38728492375127727	0.5043851718744214	0.45377705889836706	8.429374042116544	8.646956580683534	5.779829809025445	12.799223250635324	9.134223362076114	3.475191113171795e-17	5.28910832808058e-18	7.477623002344948e-9	1.6559931209838904e-37	6.587791398024826e-20	4.879356171061481e-16	5.4342482599512704e-17	2.9448255717728748e-08	4.1527868729827976e-35	1.0993053591731679e-18
					MD11G1235200	NA	MCPCA	2.140169937487963	2.62776	1.6654253295578498	5.88272	3.571885395237724	0.3225613011994227	0.3707608534602475	0.3878574069593704	0.5048249029191756	0.45426576863974705	6.634924677975578	7.087475745632824	4.293911369681048	11.652996450428091	7.862986035539006	3.246682833356304e-11	1.3658022998586719e-12	1.7555257864698856e-5	2.2152975968666613e-31	3.750828433290741e-15	2.1164329253318063e-10	8.233164548015453e-12	4.677557078321461e-5	5.36317095878321e-29	3.9514397519702496e-14
AT4G22780.1	Member of a family of ACT domain containing proteins . ACT domains are involved in amino acid binding .	ACT DOMAIN REPEAT 7 (ACR7)	ACT DOMAIN REPEAT 7 (ACR7)	256	MD00G1168800	NA	NA	NA	NA	NA	NA	NA	NA	NA	NA	NA	NA	NA	NA	NA	NA	NA	NA	NA	NA	NA	NA	NA	NA	NA	NA	NA
					MD00G1083000	NA	NA	NA	NA	NA	NA	NA	NA	NA	NA	NA	NA	NA	NA	NA	NA	NA	NA	NA	NA	NA	NA	NA	NA	NA	NA	NA
AT5G47910.1	NADPH/respiratory burst oxidase protein D (RbohD).Interacts with AtrbohF gene to fine tune the spatial control of ROI production and hypersensitive response to cell in and around infection site. The mRNA is cell-to-cell mobile.	RESPIRATORY BURST OXIDASE HOMOLOGUE D (RBOHD)	(DELT1);RESPIRATORY BURST OXIDASE HOMOLOGUE D (RBOHD); (ATRBOHD)	291	MD16G1145100	NA	NA	NA	NA	NA	NA	NA	NA	NA	NA	NA	NA	NA	NA	NA	NA	NA	NA	NA	NA	NA	NA	NA	NA	NA	NA	NA
					MD13G1134500	NA	CA	1.5048975366784374	5.0232101386351955	8.829672442675692	2.840479744488201	1.85742	0.24441196988219285	0.3086644111430858	0.5854599168606245	0.27887604775948327	0.3188307951615925	6.157217002930755	16.27401785658605	15.0816	10.185456109654758	5.825719302337334	7.403437447802871e-10	1.5092153485297694e-59	2.1401808269570175e-51	2.3027746112881325e-24	5.686712865196058e-9	5.158203861369443e-9	1.657876384622834e-57	9.0973709794128e-50	2.42489144673523e-22	3.2606086918033785e-8
AT1G35140.1	EXL1 is involved in the C-starvation response. Phenotypic changes of an exl1 loss of function mutant became evident only under corresponding experimental conditions. For example, the mutant showed diminished biomass production in a short-day/low light growth regime, impaired survival during extended night, and impaired survival of anoxia stress.	PHOSPHATE-INDUCED 1 (PHI-1)	HYPOXIA RESPONSE UNKNOWN PROTEIN 46 (HUP46);PHOSPHATE-INDUCED 1 (PHI-1);EXORDIUM LIKE 1 (EXL1);EXORDIUM LIKE 7 (EXL7)	312	MD08G1186300	NA	NA	NA	NA	NA	NA	NA	NA	NA	NA	NA	NA	NA	NA	NA	NA	NA	NA	NA	NA	NA	NA	NA	NA	NA	NA	NA
					MD08G1186100	NA	MCPCA	3.9128112151157777	5.676550885053083	5.443877133599957	2.0351795326301776	3.7395662164783583	0.5014290993315117	0.6505942907635618	0.7084864619362902	0.4992841507536062	0.6792918936626544	7.803318994314859	8.725177834547043	7.683812501825182	4.076194947422889	5.505094719024393	6.029987070356698e-15	2.657626580142482e-18	1.5442262856843712e-14	4.577864349154789e-5	3.689698373775968e-8	5.3731454372655246e-14	2.4265327463509647e-17	8.641916521441102e-14	4.3141959716751254e-4	1.8897498868254745e-7
					MD15G1372400	NA	NA	NA	NA	NA	NA	NA	NA	NA	NA	NA	NA	NA	NA	NA	NA	NA	NA	NA	NA	NA	NA	NA	NA	NA	NA	NA
					MD08G1185800	NA	NA	NA	NA	NA	NA	NA	NA	NA	NA	NA	NA	NA	NA	NA	NA	NA	NA	NA	NA	NA	NA	NA	NA	NA	NA	NA
					MD08G1186000	NA	NA	NA	NA	NA	NA	NA	NA	NA	NA	NA	NA	NA	NA	NA	NA	NA	NA	NA	NA	NA	NA	NA	NA	NA	NA	NA
					MD15G1372200	NA	NA	NA	NA	NA	NA	NA	NA	NA	NA	NA	NA	NA	NA	NA	NA	NA	NA	NA	NA	NA	NA	NA	NA	NA	NA	NA
AT1G77120.1	Catalyzes the reduction of acetaldehyde using NADH as reductant. Requires zinc for activity. Dimer. Anaerobic response polypeptide (ANP). Fermentation. The protein undergoes thiolation following treatment with the oxidant tert-butylhydroperoxide. The mRNA is cell-to-cell mobile.	ALCOHOL DEHYDROGENASE 1 (ADH1)	(ATADH1);ARABIDOPSIS THALIANA ALCOHOL DEHYDROGENASE (ATADH);ALCOHOL DEHYDROGENASE (ADH);ALCOHOL DEHYDROGENASE 1 (ADH1)	318	MD09G1211500	NA	NA	NA	NA	NA	NA	NA	NA	NA	NA	NA	NA	NA	NA	NA	NA	NA	NA	NA	NA	NA	NA	NA	NA	NA	NA	NA
					MD11G1004800	NA	NA	NA	NA	NA	NA	NA	NA	NA	NA	NA	NA	NA	NA	NA	NA	NA	NA	NA	NA	NA	NA	NA	NA	NA	NA	NA
					MD08G1068100	NA	NA	NA	NA	NA	NA	NA	NA	NA	NA	NA	NA	NA	NA	NA	NA	NA	NA	NA	NA	NA	NA	NA	NA	NA	NA	NA
					MD10G1014500	NA	CA	5.877019053504546	6.789477594352986	7.648317781913294	4.989403287106296	5.892349851959994	0.3415828454728742	0.3884713720184392	0.4295355009074706	0.3810987354531705	0.4450119039375987	17.20525234623134	17.477420688880816	17.806020144446393	13.092153877585863	13.240881423221976	2.425180254296852e-66	2.1291457086631347e-68	6.3465249125108936e-71	3.651055030536027e-39	5.094737392482218e-40	5.759456649632981e-64	3.217719841892359e-66	5.440760803352876e-69	9.86799040197654e-37	3.578658355463002e-38
					MD10G1014500	NA	MCPCA	6.180181181270235	7.092639722118675	7.951479909678983	5.292565414871985	6.1955119797256835	0.34155566281745486	0.38844748284254293	0.42951390661671024	0.3810743820135751	0.44499106492875407	18.094213781410048	18.258941132059476	18.51274146700616	13.888536371577576	13.922778383690972	3.539589153631563e-73	1.7566484059242694e-74	1.6299043688236487e-76	7.433887652235952e-44	4.6064322974111475e-44	5.288063398118453e-71	2.3998447500613543e-72	1.3303248214165416e-74	3.3102039731456367e-41	3.735889711173414e-42
					MD05G1013400	NA	CA	8.636515497288805	8.559062343259571	6.97529	8.411115453424447	6.581231494666819	0.3851118008961711	0.48535452650704136	0.5197658392007977	0.48535452650704136	0.49396619858430674	22.42599545688103	17.63466059512561	13.420060690270669	17.32983828121859	13.323242589327862	2.1952994867463095e-111	1.3349534411807253e-69	4.613352676239168e-41	2.801150449401299e-67	1.695791246755632e-40	2.6067613334050458e-108	2.093610000583809e-67	1.2406033770513896e-39	2.4334994529173787e-64	1.2547848821690935e-38
					MD05G1013400	NA	MCPCA	8.67341	8.595957405541666	7.012184169086266	8.448010515706542	6.618126556948916	0.3848468623972589	0.485144	0.5195695745173728	0.4851443389534779	0.49375967741011584	22.53730355379059	17.71835042759503	13.496140869295264	17.413396050194144	13.403537914765591	1.7888666718398855e-112	3.026579254505423e-70	1.6478440166711272e-41	6.529321702275045e-68	5.7648182667362e-41	1.3441228489851046e-109	3.546789918112387e-68	3.782342416342975e-40	6.512606638717222e-65	3.885852566235084e-39
					MD05G1014600	NA	NA	NA	NA	NA	NA	NA	NA	NA	NA	NA	NA	NA	NA	NA	NA	NA	NA	NA	NA	NA	NA	NA	NA	NA	NA	NA
AT3G02550.1	LOB domain-containing protein 41;(source:Araport11)	LOB DOMAIN-CONTAINING PROTEIN 41 (LBD41)	LOB DOMAIN-CONTAINING PROTEIN 41 (LBD41)	355	MD09G1088700	Low support, another putative homolog is MD16G1042900, but it is more closely related to AT1G68510.1	CA	4.398796247091432	3.3158021133237487	3.973335828175697	2.54833	5.3463104654170674	0.15174858440404773	0.16809892895171402	0.18287766612012116	0.1666487652575617	0.2066752624335282	28.987395594934448	19.725301844583463	21.726741774831353	15.291613720249568	25.868168267775012	9.486326889482061e-185	1.3077449451813833e-86	1.1465450222464315e-104	8.69681767214218e-53	1.519909054258697e-147	2.9568880914515575e-181	3.9768204820784113e-84	3.2910995149808527e-102	4.501065742018266e-50	7.580090435398973e-144
					MD09G1088700	Low support, another putative homolog is MD16G1042900, but it is more closely related to AT1G68510.1	MCPCA	4.315624485596038	3.2326303518283552	3.890164066680303	2.4651567837797863	5.263138703921674	0.15172268957269364	0.1680755540099469	0.1828561811446561	0.16662518680276267	0.2066562527796315	28.444160182965437	19.23319765845927	21.27444662974135	14.794622776314354	25.468083511288853	5.754924247164916e-178	1.9521221659665828e-82	1.9580992043352975e-100	1.5867140083027764e-49	4.4516561965060355e-143	2.248390408818437e-174	3.463254512079744e-80	3.651354771763055e-98	8.792511224675118e-47	2.8431615213034925e-139
					MD17G1078600	NA	NA	NA	NA	NA	NA	NA	NA	NA	NA	NA	NA	NA	NA	NA	NA	NA	NA	NA	NA	NA	NA	NA	NA	NA	NA	NA
AT5G45340.1	Encodes a protein with ABA 8'-hydroxylase activity; involved in ABA catabolism. Mutant analyses show that disruption in the gene results in more drought tolerance whereas overexpression results in increased transpiration rate and reduced drought tolerance. Gene involved in postgermination growth. Plant P450 CYP707A3, ABA 8'-hydroxylase, binds enantioselectively (+)-ABA but not (-)-ABA, whereas th…	CYTOCHROME P450, FAMILY 707, SUBFAMILY A, POLYPEPTIDE 3 (CYP707A3)	CYTOCHROME P450, FAMILY 707, SUBFAMILY A, POLYPEPTIDE 3 (CYP707A3)	375	MD06G1010900	NA	NA	NA	NA	NA	NA	NA	NA	NA	NA	NA	NA	NA	NA	NA	NA	NA	NA	NA	NA	NA	NA	NA	NA	NA	NA	NA
					MD16G1285900	NA	NA	NA	NA	NA	NA	NA	NA	NA	NA	NA	NA	NA	NA	NA	NA	NA	NA	NA	NA	NA	NA	NA	NA	NA	NA	NA
AT5G15120.1	2-aminoethanethiol dioxygenase, putative (DUF1637);(source:Araport11)	PLANT CYSTEINE OXIDASE 1 (PCO1)	HYPOXIA RESPONSE UNKNOWN PROTEIN 29 (HUP29);PLANT CYSTEINE OXIDASE 1 (PCO1)	442	MD09G1048100	NA	CA	3.2593289728703936	2.612916480624161	2.976236638612799	4.329793118925157	2.4823171444131584	0.10217901304502242	0.11204784623365908	0.1303139471154918	0.13733011424754185	0.12891345154432232	31.89822328225326	23.319649314591135	22.83897237779994	31.528358820998054	19.25568755375153	2.825907042176622e-223	2.8018247256534395e-120	1.8809713263403318e-115	3.5507649021019675e-218	1.264844456878103e-82	1.7616704500929062e-219	3.3269667313759115e-117	7.39279607292561e-113	4.31861781218152e-214	8.524367939651995e-80
					MD09G1048100	NA	MCPCA	3.173388783399457	2.526976291153224	2.8902964491418626	4.243852929454221	2.396376954942222	0.10200094656319178	0.11188548734760852	0.13017437278892055	0.13719767794451054	0.12877235922467642	31.111366024760116	22.5854	22.203267718666226	30.93239618217622	18.609404761786863	1.6906223033388228e-212	6.033739223440163e-113	3.193691136636132e-109	4.3826997525438116e-210	2.695958760283547e-77	1.0797581995849222e-208	3.6700937128863295e-110	8.588339733436133e-107	5.464350051471626e-206	1.4653969882758247e-74
					MD17G1048300	NA	NA	NA	NA	NA	NA	NA	NA	NA	NA	NA	NA	NA	NA	NA	NA	NA	NA	NA	NA	NA	NA	NA	NA	NA	NA	NA
AT5G39890.1	Plant Cysteine Oxidase (PCO). Involved in controlling the stability of Group VII ethylene response factors (ERF-VIIs) via N-Arg/degron pathway through catalyzing the oxidation of their N-Cys for subsequent Arginyl-tRNA--protein transferase 1 (ATE1) mediated arginine installation.	PLANT CYSTEINE OXIDASE 2 (PCO2)	PLANT CYSTEINE OXIDASE 2 (PCO2);HYPOXIA RESPONSE UNKNOWN PROTEIN 43 (HUP43)	442	MD09G1048100	NA	CA	3.2593289728703936	2.612916480624161	2.976236638612799	4.329793118925157	2.4823171444131584	0.10217901304502242	0.11204784623365908	0.1303139471154918	0.13733011424754185	0.12891345154432232	31.89822328225326	23.319649314591135	22.83897237779994	31.528358820998054	19.25568755375153	2.825907042176622e-223	2.8018247256534395e-120	1.8809713263403318e-115	3.5507649021019675e-218	1.264844456878103e-82	1.7616704500929062e-219	3.3269667313759115e-117	7.39279607292561e-113	4.31861781218152e-214	8.524367939651995e-80
					MD09G1048100	NA	MCPCA	3.173388783399457	2.526976291153224	2.8902964491418626	4.243852929454221	2.396376954942222	0.10200094656319178	0.11188548734760852	0.13017437278892055	0.13719767794451054	0.12877235922467642	31.111366024760116	22.5854	22.203267718666226	30.93239618217622	18.609404761786863	1.6906223033388228e-212	6.033739223440163e-113	3.193691136636132e-109	4.3826997525438116e-210	2.695958760283547e-77	1.0797581995849222e-208	3.6700937128863295e-110	8.588339733436133e-107	5.464350051471626e-206	1.4653969882758247e-74
					MD17G1048300	NA	NA	NA	NA	NA	NA	NA	NA	NA	NA	NA	NA	NA	NA	NA	NA	NA	NA	NA	NA	NA	NA	NA	NA	NA	NA	NA
AT1G43800.1	&#916;9 stearoyl-ACP desaturase which together with FAB2, AAD1, and AAD5 redundantly participates in oil storage during the maturation phase.	FLORAL TRANSITION AT THE MERISTEM1 (FTM1)	FLORAL TRANSITION AT THE MERISTEM1 (FTM1);ACYL?ACYL CARRIER PROTEIN (ACP) DESATURASE 6 (AAD6);STEAROYL-ACYL CARRIER PROTEIN &#916;9-DESATURASE6 (SAD6);HYPOXIA RESPONSE UNKNOWN PROTEIN 7 (HUP7)	449	MD10G1014800	NA	CA	6.579948984581972	7.905558440140273	7.99749	8.478958774171021	4.248052606919936	0.7000333310103761	0.8376103174347939	0.9036647106648482	0.8376103174347939	0.8423914294736621	9.399479557759005	9.43823	8.850063769168745	10.12279648146895	5.042848797232159	5.483361992112558e-21	3.79131074638453e-21	8.746930249166295e-19	4.37726947295764e-24	4.586516692267806e-7	1.043764233857395e-19	4.878231412375883e-20	7.064743189233365e-18	4.530939571476366e-22	2.0692849690318436e-6
					MD10G1014800	NA	MCPCA	6.717673475185336	8.043282930743636	8.135214805934694	8.616683264774386	4.38578	0.6997951914523701	0.8374114243862268	0.9034804205048966	0.8374114243862268	0.8421936701434598	9.59949	9.604935753818843	9.004306702505463	10.289665287394312	5.207563596121808	8.034482330168285e-22	7.620544042236718e-22	2.1703272611007696e-19	7.844859333746661e-25	1.913362706528907e-7	1.1655702446837544e-20	8.85320776021016e-21	1.660040435309621e-18	1.185572196038223e-22	8.973871316999078e-7
AT5G62520.1	Encodes a protein with similarity to RCD1 but without the WWE domain. The protein does have a PARP signature upstream of the C-terminal protein interaction domain. The PARP signature may bind NAD+ and attach the ADP-ribose-moiety from NAD+ to the target molecule. Its presence suggests a role for the protein in ADP ribosylation. Up-regulated by NaCl. SRO5 and P5CDH (an overlapping gene in the anti…	SIMILAR TO RCD ONE 5 (SRO5)	SIMILAR TO RCD ONE 5 (SRO5)	515	MD14G1180300	NA	CA	6.282438632094242	6.204984358863018	5.864107813068651	6.345576335615473	6.407283435038273	1.0074318210290432	1.148839035357852	1.230175981046048	1.148839035357852	1.3549301224845505	6.236093104223205	5.401091160634377	4.766885310248263	5.523468597703845	4.728866329496879	4.4863414956461944e-10	6.623675285733922e-8	1.870957405557043e-6	3.3237171879992786e-8	2.257769614088071e-6	3.216544322467899e-9	2.77313577778813e-7	5.854648314523002e-6	5.239755061444099e-7	9.28119734535116e-6
					MD14G1180300	NA	MCPCA	7.038828768404236	6.961374495173011	6.6204979493786444	7.101966471925466	7.163673571348266	1.0057657360646912	1.1473785934451328	1.228812383705914	1.147378593445133	1.3536924580355183	6.998477394890589	6.067199209522206	5.387720727074881	6.189732414826578	5.291950567372004	2.587590989778267e-12	1.3016007451715031e-9	7.135681499238288e-8	6.026643279939041e-10	1.210186072803588e-7	1.8663237440955775e-11	6.068989639878881e-9	2.418992240725061e-7	1.7933219191952267e-8	5.817957019554623e-7
					MD06G1173800	NA	NA	NA	NA	NA	NA	NA	NA	NA	NA	NA	NA	NA	NA	NA	NA	NA	NA	NA	NA	NA	NA	NA	NA	NA	NA	NA
AT2G19590.1	encodes a protein whose sequence is similar to 1-aminocyclopropane-1-carboxylate oxidase	ACC OXIDASE 1 (ACO1)	ACC OXIDASE 1 (ACO1); (ATACO1)	597	MD15G1205100	NA	CA	7.2998847195630034	4.3834511719702824	4.997379424045132	14.15068285360072	5.236163585362059	0.3256552588745586	0.3600419474941436	0.3837646359405215	0.5805564124299486	0.41808250578235334	22.415989057848737	12.17483463379384	13.02199044942656	24.374345973326367	12.524235080259292	2.7486679450058884e-111	4.232510373574403e-34	9.174771256675015e-39	3.2004059540398055e-131	5.501922326663853e-36	3.1154901762121297e-108	1.1912175922737168e-32	2.2216860786187356e-37	7.784987483201827e-128	2.9631951433626307e-34
					MD15G1205100	NA	MCPCA	4.30531	1.3888777261982996	2.0028059782731487	11.156109407828737	2.2415901395900755	0.3259350039819988	0.3602950028459234	0.38400206426308886	0.580713	0.41830046393025366	13.209109856849862	3.8548348304243327	5.215612530928946	19.211040889114013	5.358803857228885	7.773827330104218e-40	1.1580778795144512e-4	1.832107930326508e-7	2.992064592433799e-82	8.377474491814585e-8	3.0320300275140835e-38	3.126100548177904e-4	5.99524289689398e-7	4.974008178461948e-79	4.107068525088989e-7
AT1G63090.1	phloem protein 2-A11;(source:Araport11)	PHLOEM PROTEIN 2-A11 (PP2-A11)	PHLOEM PROTEIN 2-A11 (PP2-A11);PHLOEM PROTEIN 2-A11 (AtPP2-A11)	659	MD04G1066900	NA	NA	NA	NA	NA	NA	NA	NA	NA	NA	NA	NA	NA	NA	NA	NA	NA	NA	NA	NA	NA	NA	NA	NA	NA	NA	NA
					MD04G1067200	NA	NA	NA	NA	NA	NA	NA	NA	NA	NA	NA	NA	NA	NA	NA	NA	NA	NA	NA	NA	NA	NA	NA	NA	NA	NA	NA
					MD06G1073200	NA	NA	NA	NA	NA	NA	NA	NA	NA	NA	NA	NA	NA	NA	NA	NA	NA	NA	NA	NA	NA	NA	NA	NA	NA	NA	NA
AT3G61060.2	Pholem protein of unknown function. Expression is photoperiod like but not under canonical control, may reflect nutrient status. Mutants grown in long days (16 H) show early senescence and fertility defects.	PHLOEM PROTEIN 2-A13 (PP2-A13)	PHLOEM PROTEIN 2-A13 (PP2-A13);PHLOEM PROTEIN 2-A13 (AtPP2-A13)	659	MD01G1050800	NA	NA	NA	NA	NA	NA	NA	NA	NA	NA	NA	NA	NA	NA	NA	NA	NA	NA	NA	NA	NA	NA	NA	NA	NA	NA	NA
					MD01G1050900	NA	NA	NA	NA	NA	NA	NA	NA	NA	NA	NA	NA	NA	NA	NA	NA	NA	NA	NA	NA	NA	NA	NA	NA	NA	NA	NA
AT4G33070.1	Encodes hypoxia and drought induced pyruvate decarboxylase, which catalyzes the first step in ethanolic fermentation.	PYRUVATE DECARBOXYLASE 1 (PDC1)	PYRUVATE DECARBOXYLASE 1 (PDC1); (ATPDC1)	677	MD04G1159900	NA	NA	NA	NA	NA	NA	NA	NA	NA	NA	NA	NA	NA	NA	NA	NA	NA	NA	NA	NA	NA	NA	NA	NA	NA	NA	NA
					MD04G1160100	NA	CA	5.883484407736714	10.615110244845082	10.274233480693596	9.30984	5.950645631936445	0.6710923918420546	0.8698988907455949	0.9375299974111252	0.8596050280050467	0.8764626455416873	8.767025940477993	12.202694310538568	10.958831727053685	10.830367761652184	6.7893887574167175	1.8344753214783167e-18	3.0070644730863667e-34	6.027239393761812e-28	2.4716064708437177e-27	1.1260962172464366e-11	2.88063454763119e-17	8.530621126380165e-33	8.305171779527131e-27	3.416012920640536e-25	8.755951129796426e-11
					MD04G1160100	NA	MCPCA	6.008609371929477	10.740235209037849	10.399358444886358	9.434963547252742	6.0757705961292086	0.6710433772641935	0.8698612671212357	0.9374951577956904	0.8595669427218238	0.8764253106938168	8.954129606980466	12.347066842718656	11.092706301905729	10.976415074056796	6.93245	3.4242637153310446e-19	5.051995314767548e-35	1.361066865743552e-28	4.962273347305611e-28	4.1362727397566195e-12	4.1400693391179454e-18	1.197247906367037e-33	1.6781455221597738e-27	9.667128764719744e-26	3.2816571329988306e-11
					MD12G1172400	NA	NA	NA	NA	NA	NA	NA	NA	NA	NA	NA	NA	NA	NA	NA	NA	NA	NA	NA	NA	NA	NA	NA	NA	NA	NA	NA
					MD12G1173200	NA	NA	NA	NA	NA	NA	NA	NA	NA	NA	NA	NA	NA	NA	NA	NA	NA	NA	NA	NA	NA	NA	NA	NA	NA	NA	NA
					MD12G1172500	NA	NA	NA	NA	NA	NA	NA	NA	NA	NA	NA	NA	NA	NA	NA	NA	NA	NA	NA	NA	NA	NA	NA	NA	NA	NA	NA
AT5G54960.1	pyruvate decarboxylase-2	PYRUVATE DECARBOXYLASE-2 (PDC2)	PYRUVATE DECARBOXYLASE-2 (PDC2)	677	MD04G1159900	NA	NA	NA	NA	NA	NA	NA	NA	NA	NA	NA	NA	NA	NA	NA	NA	NA	NA	NA	NA	NA	NA	NA	NA	NA	NA	NA
					MD04G1160100	NA	CA	5.883484407736714	10.615110244845082	10.274233480693596	9.30984	5.950645631936445	0.6710923918420546	0.8698988907455949	0.9375299974111252	0.8596050280050467	0.8764626455416873	8.767025940477993	12.202694310538568	10.958831727053685	10.830367761652184	6.7893887574167175	1.8344753214783167e-18	3.0070644730863667e-34	6.027239393761812e-28	2.4716064708437177e-27	1.1260962172464366e-11	2.88063454763119e-17	8.530621126380165e-33	8.305171779527131e-27	3.416012920640536e-25	8.755951129796426e-11
					MD04G1160100	NA	MCPCA	6.008609371929477	10.740235209037849	10.399358444886358	9.434963547252742	6.0757705961292086	0.6710433772641935	0.8698612671212357	0.9374951577956904	0.8595669427218238	0.8764253106938168	8.954129606980466	12.347066842718656	11.092706301905729	10.976415074056796	6.93245	3.4242637153310446e-19	5.051995314767548e-35	1.361066865743552e-28	4.962273347305611e-28	4.1362727397566195e-12	4.1400693391179454e-18	1.197247906367037e-33	1.6781455221597738e-27	9.667128764719744e-26	3.2816571329988306e-11
					MD12G1172400	NA	NA	NA	NA	NA	NA	NA	NA	NA	NA	NA	NA	NA	NA	NA	NA	NA	NA	NA	NA	NA	NA	NA	NA	NA	NA	NA
					MD12G1173200	NA	NA	NA	NA	NA	NA	NA	NA	NA	NA	NA	NA	NA	NA	NA	NA	NA	NA	NA	NA	NA	NA	NA	NA	NA	NA	NA
					MD12G1172500	NA	NA	NA	NA	NA	NA	NA	NA	NA	NA	NA	NA	NA	NA	NA	NA	NA	NA	NA	NA	NA	NA	NA	NA	NA	NA	NA
AT1G76650.1	Calmodulin like gene. Inducible by nitrate and hypoxia and involved in nitrate induced BR signaling and response to hypoxia.	CALMODULIN-LIKE 38 (CML38)	NA	682	None	Paralogs include: MD15G1270300 and 08G1037100 (ortholog of AT3G50770.1); MD09G1013600, MD17G1014200, MD14G1158700, and MD06G1143500 (ortholog of AT3G01830.1)	NA	NA	NA	NA	NA	NA	NA	NA	NA	NA	NA	NA	NA	NA	NA	NA	NA	NA	NA	NA	NA	NA	NA	NA	NA	NA
AT3G10040.1	Encodes HRA1 (HYPOXIA RESPONSE ATTENUATOR1), a low oxygen-inducible transcription factor.	HYPOXIA RESPONSE ATTENUATOR1 (HRA1)	HYPOXIA RESPONSE ATTENUATOR1 (HRA1)	984	MD12G1096800	NA	CA	3.921675902334236	3.8442221540492874	3.5033459940243667	3.984814112130671	4.046522063267795	1.118171475230554	1.2678862592516595	1.3543403417834423	1.2678862592516595	1.4873043724077972	3.507222272438699	3.031992914189519	2.586754515051245	3.1428797993935316	2.7207087791430884	4.528107479314602e-4	0.00242945	0.00968846	0.00167295	0.00651421	0.00138508	0.00550034	0.0183437	0.00823107	0.0147256
					MD12G1096800	NA	MCPCA	3.4620528703382543	3.384599122053306	3.043722962028385	3.525191080134689	3.586899031271813	1.1212183446665407	1.270574553529193	1.3568575925591766	1.2705745535291928	1.489597301397328	3.08776	2.6638335488870943	2.24321	2.774485818516508	2.40797	0.00201671	0.00772558	0.024883	0.0055289	0.0160417	0.00506498	0.0156008	0.0423847	0.0251815	0.0338077
					MD14G1094300	NA	CA	2.5901954577262125	1.907555798847122	2.317977309389087	3.4677113947667073	2.970116498560438	0.16237598748805407	0.18014724400843288	0.1981495677595168	0.1920339900365615	0.21842542939646456	15.951838062981894	10.588870284120624	11.698119433711248	18.057800049389627	13.597851251876776	2.766337106534397e-57	3.3561771821341573e-26	1.3030930763390044e-31	6.849857623648054e-73	4.1237147540605726e-42	4.365910258768464e-55	6.0688639748874075e-25	2.1886994622769588e-30	6.664911467809557e-70	3.416244222832374e-40
					MD14G1094300	NA	MCPCA	2.4092356317286323	1.7265959728495417	2.137017483391507	3.2867515687691276	2.7891566725628576	0.16234425916685422	0.18011864716792975	0.1981235703850629	0.1920071642576739	0.2184018467144048	14.840288434544936	9.58588	10.786285948906071	17.117859020918107	12.770755900292931	8.040948234544726e-50	9.167162396242109e-22	3.9961462954730315e-27	1.0921896897511158e-65	2.388238002170922e-37	4.9859734113571374e-48	1.0582625293122334e-20	4.59370259570958e-26	1.0474939270628391e-62	1.2844698156096958e-35
AT4G32840.1	phosphofructokinase 6;(source:Araport11)	PHOSPHOFRUCTOKINASE 6 (PFK6)	PHOSPHOFRUCTOKINASE 6 (PFK6)	1058	MD15G1089400	NA	NA	NA	NA	NA	NA	NA	NA	NA	NA	NA	NA	NA	NA	NA	NA	NA	NA	NA	NA	NA	NA	NA	NA	NA	NA	NA
					MD08G1109700	NA	NA	NA	NA	NA	NA	NA	NA	NA	NA	NA	NA	NA	NA	NA	NA	NA	NA	NA	NA	NA	NA	NA	NA	NA	NA	NA
AT1G55810.1	One of the homologous genes predicted to encode proteins with UPRT domains (Uracil phosphoribosyltransferase). Five of these genes (At5g40870, At3g27190, At1g55810, At4g26510 and At3g27440) show a high level of identity, and are annotated as also containing a N-terminal uracil kinase (UK) domain. These genes are referred to as UKL1 (UK-like 1), UKL2, UKL3, UKL4 and UKL5, respectively.	UCK3, UKL3, URIDINE KINASE-LIKE 3, URIDINE/CYTIDINE KINASE 3	NA	1119	MD03G1037600	NA	NA	NA	NA	NA	NA	NA	NA	NA	NA	NA	NA	NA	NA	NA	NA	NA	NA	NA	NA	NA	NA	NA	NA	NA	NA	NA
					MD11G1038800	NA	NA	NA	NA	NA	NA	NA	NA	NA	NA	NA	NA	NA	NA	NA	NA	NA	NA	NA	NA	NA	NA	NA	NA	NA	NA	NA
AT1G26270.1	Phosphatidylinositol 3- and 4-kinase family protein;(source:Araport11)	NA	NA	1156	MD13G1055800	NA	NA	NA	NA	NA	NA	NA	NA	NA	NA	NA	NA	NA	NA	NA	NA	NA	NA	NA	NA	NA	NA	NA	NA	NA	NA	NA
					MD16G1054900	NA	NA	NA	NA	NA	NA	NA	NA	NA	NA	NA	NA	NA	NA	NA	NA	NA	NA	NA	NA	NA	NA	NA	NA	NA	NA	NA
AT3G43190.1	Encodes a protein with sucrose synthase activity (SUS4).	SUCROSE SYNTHASE 4 (SUS4)	ARABIDOPSIS THALIANA SUCROSE SYNTHASE 4 (ATSUS4);SUCROSE SYNTHASE 4 (SUS4)	1311	MD02G1100500	NA	NA	NA	NA	NA	NA	NA	NA	NA	NA	NA	NA	NA	NA	NA	NA	NA	NA	NA	NA	NA	NA	NA	NA	NA	NA	NA
					MD02G1100600	NA	NA	NA	NA	NA	NA	NA	NA	NA	NA	NA	NA	NA	NA	NA	NA	NA	NA	NA	NA	NA	NA	NA	NA	NA	NA	NA
					MD15G1223500	NA	NA	NA	NA	NA	NA	NA	NA	NA	NA	NA	NA	NA	NA	NA	NA	NA	NA	NA	NA	NA	NA	NA	NA	NA	NA	NA
AT2G17850.1	Rhodanese/Cell cycle control phosphatase superfamily protein;(source:Araport11)	NA	NA	1337	MD02G1129500	NA	CA	2.561181598536734	1.7656744862316571	2.7049018011521953	2.276262949318892	1.6275854061171855	0.17864740411012173	0.1994404929224536	0.21486843892173743	0.1999471382709407	0.23082846252079148	14.336517293909134	8.853139401927704	12.588641750859532	11.384323721774976	7.051060291018416	1.2938747494819371e-46	8.509127571980794e-19	2.438328741405503e-36	5.0055055760263635e-30	1.7755953357558533e-12	1.156417948139125e-44	9.290000224821057e-18	5.156621221580001e-35	7.958099551427536e-28	1.5075330368542034e-11
					MD02G1129500	NA	MCPCA	2.4314916141301866	1.6359845018251105	2.5752118167456484	2.1465729649123446	1.4978954217106384	0.17862311345119192	0.1994187365419203	0.2148482459827245	0.19992543706363777	0.23080966706922904	13.61241312588912	8.203765253929419	11.98618962406012	10.736867686471903	6.48974	3.3789976683706023e-42	2.329728078767997e-16	4.197744852106844e-33	6.832324319939351e-27	8.598291820342898e-11	1.4532534248125212e-40	1.8391769876631437e-15	6.425391715804286e-32	1.208303824411402e-24	5.951154242651735e-10
					MD15G1243800	NA	NA	NA	NA	NA	NA	NA	NA	NA	NA	NA	NA	NA	NA	NA	NA	NA	NA	NA	NA	NA	NA	NA	NA	NA	NA	NA
AT1G17290.1	Encodes for alanine aminotransferase (ALAAT1), involved in alanine catabolism during plants recovery from hypoxia The mRNA is cell-to-cell mobile.	ALANINE AMINOTRANSFERASE (AlaAT1)	ALANINE AMINOTRANSFERASE (AlaAT1)	1631	MD09G1173000	NA	NA	NA	NA	NA	NA	NA	NA	NA	NA	NA	NA	NA	NA	NA	NA	NA	NA	NA	NA	NA	NA	NA	NA	NA	NA	NA
					MD17G1154300	NA	NA	NA	NA	NA	NA	NA	NA	NA	NA	NA	NA	NA	NA	NA	NA	NA	NA	NA	NA	NA	NA	NA	NA	NA	NA	NA
AT2G16060.1	Encodes a class 1 nonsymbiotic hemoglobin induced by low oxygen levels with very high oxygen affinity. It is not likely to be a hemoglobin transporter because of its extremely high affinity for oxygen. Overexpression impairs cold stress-induced nitric oxide (NO) production.	HEMOGLOBIN 1 (HB1)	PHYTOGLOBIN 1 (PGB1);HEMOGLOBIN 1 (AHB1); (ARATH GLB1); (NSHB1);CLASS I HEMOGLOBIN (GLB1);HEMOGLOBIN 1 (HB1); (ATGLB1)	1664	MD00G1018700	NA	CA	5.577530727019093	6.144923203851342	9.876615846622428	6.701232071560207	9.64881	0.4891697642194436	0.5502745432515151	0.6787404384291089	0.5522263412364321	0.7040357002761815	11.402034906877422	11.167013410327195	14.55138855359948	12.13493738193687	13.704998767663394	4.084585480041874e-30	5.913592586346592e-29	5.722948040986303e-48	6.896273822153649e-34	9.476892025248415e-43	1.4592152368241283e-28	1.2339861483944656e-27	2.0679512532259847e-46	1.3638362660478662e-31	8.23399928716357e-41
					MD00G1018700	NA	MCPCA	4.896590340794449	5.4639828176266985	9.195675460397783	6.020291685335563	8.967868018451457	0.4892000231836355	0.550301	0.6787623409427925	0.5522531796696212	0.7040568302705121	10.009382887858882	9.929071715207046	13.547710156731888	10.901325527789863	12.73742066390554	1.38614468929315e-23	3.111385286176397e-23	8.174043184303753e-42	1.1359030419101902e-27	3.663060153881421e-37	2.2497991345217347e-22	3.933031168033074e-22	1.9175599745583843e-40	2.1206729809966388e-25	1.9455342567818848e-35
					MD00G1018800	NA	NA	NA	NA	NA	NA	NA	NA	NA	NA	NA	NA	NA	NA	NA	NA	NA	NA	NA	NA	NA	NA	NA	NA	NA	NA	NA
					MD10G1083900	NA	NA	NA	NA	NA	NA	NA	NA	NA	NA	NA	NA	NA	NA	NA	NA	NA	NA	NA	NA	NA	NA	NA	NA	NA	NA	NA
AT3G23150.1	Involved in ethylene perception in Arabidopsis The mRNA is cell-to-cell mobile.	ETHYLENE RESPONSE 2 (ETR2)	ETHYLENE RESPONSE 2 (ETR2)	1711	MD16G1212600	This gene is on a long branch, probably a bad gene model.	NA	NA	NA	NA	NA	NA	NA	NA	NA	NA	NA	NA	NA	NA	NA	NA	NA	NA	NA	NA	NA	NA	NA	NA	NA	NA
					MD16G1212500	NA	NA	NA	NA	NA	NA	NA	NA	NA	NA	NA	NA	NA	NA	NA	NA	NA	NA	NA	NA	NA	NA	NA	NA	NA	NA	NA
					MD13G1209700	NA	NA	NA	NA	NA	NA	NA	NA	NA	NA	NA	NA	NA	NA	NA	NA	NA	NA	NA	NA	NA	NA	NA	NA	NA	NA	NA
AT3G17860.1	JAZs are direct targets of the SCFCOI1 E3 ubiquitin-ligase and JA treatment induces their proteasome-mediated degradation. Furthermore, JAI3 negatively regulates the key transcriptional activator of JA responses, AtMYC2. The C-terminal portion of JAZ3, including the Jas domain, appears to be important for JAZ3-COI1 binding in the presence of coronatine.	JASMONATE-ZIM-DOMAIN PROTEIN 3 (JAZ3)	(TIFY6B);JASMONATE-ZIM-DOMAIN PROTEIN 3 (JAZ3);JASMONATE-INSENSITIVE 3 (JAI3)	1987	MD14G1238100	NA	NA	NA	NA	NA	NA	NA	NA	NA	NA	NA	NA	NA	NA	NA	NA	NA	NA	NA	NA	NA	NA	NA	NA	NA	NA	NA
					MD06G1228900	NA	NA	NA	NA	NA	NA	NA	NA	NA	NA	NA	NA	NA	NA	NA	NA	NA	NA	NA	NA	NA	NA	NA	NA	NA	NA	NA
AT5G61440.1	Encodes a member of the thioredoxin family protein. Located in the chloroplast. The mRNA is cell-to-cell mobile.	ATYPICAL CYS HIS RICH THIOREDOXIN 5 (ACHT5)	ATYPICAL CYS HIS RICH THIOREDOXIN 5 (ACHT5)	2344	MD14G1202500	NA	NA	NA	NA	NA	NA	NA	NA	NA	NA	NA	NA	NA	NA	NA	NA	NA	NA	NA	NA	NA	NA	NA	NA	NA	NA	NA
					MD14G1202600	This gene is on a long branch, probably a bad gene model.	NA	NA	NA	NA	NA	NA	NA	NA	NA	NA	NA	NA	NA	NA	NA	NA	NA	NA	NA	NA	NA	NA	NA	NA	NA	NA
					MD06G1195500	NA	CA	3.3107943611658777	3.9225186245012504	4.111528396881319	4.387700731263546	2.979604307374842	0.2513982408660746	0.2887679711272459	0.31627250450366456	0.29253825772697334	0.3268470687577141	13.169520796009111	13.583634671079183	12.999955223213783	14.998724492844277	9.1162	1.3142920824008569e-39	5.0078331132938637e-42	1.2241494120364604e-38	7.484379903116407e-51	7.780227291148328e-20	8.234469187625067e-38	2.320200685539772e-40	2.9475348755226625e-37	3.371435947098271e-48	1.2916627678566887e-18
		ATYPICAL CYS HIS RICH THIOREDOXIN 5 (ACHT5)			MD06G1195500	NA	MCPCA	1.508787070084127	2.12051	2.309521105799568	2.5856934401817955	1.1775970162930915	0.2533439692837411	0.2904634837472968	0.3178213237075911	0.2942120439396307	0.32834601270251174	5.955488399229706	7.300440337844136	7.266727980544263	8.788537020980533	3.586451398025712	2.592962932146294e-9	2.868274593990373e-13	3.682993959648409e-13	1.515201080044984e-18	3.3520850552615797e-4	1.3986998316626134e-8	1.8155552788075337e-12	1.8802847059779753e-12	1.4098154526866314e-16	0.00100077
AT5G26200.1	Mitochondrial substrate carrier family protein;(source:Araport11)	NA	NA	3020	MD08G1069000	NA	NA	NA	NA	NA	NA	NA	NA	NA	NA	NA	NA	NA	NA	NA	NA	NA	NA	NA	NA	NA	NA	NA	NA	NA	NA	NA
					MD15G1053000	NA	NA	NA	NA	NA	NA	NA	NA	NA	NA	NA	NA	NA	NA	NA	NA	NA	NA	NA	NA	NA	NA	NA	NA	NA	NA	NA
AT4G27450.1	aluminum induced protein with YGL and LRDR motifs;(source:Araport11)	HYPOXIA RESPONSE UNKNOWN PROTEIN 54 (HUP54)	HYPOXIA RESPONSE UNKNOWN PROTEIN 54 (HUP54)	3209	MD11G1241900	NA	NA	NA	NA	NA	NA	NA	NA	NA	NA	NA	NA	NA	NA	NA	NA	NA	NA	NA	NA	NA	NA	NA	NA	NA	NA	NA
					MD03G1224100	NA	NA	NA	NA	NA	NA	NA	NA	NA	NA	NA	NA	NA	NA	NA	NA	NA	NA	NA	NA	NA	NA	NA	NA	NA	NA	NA
AT3G27220.1	Galactose oxidase/kelch repeat superfamily protein;(source:Araport11)	HYPOXIA RESPONSE UNKNOWN PROTEIN 6 (HUP6)	HYPOXIA RESPONSE UNKNOWN PROTEIN 6 (HUP6)	3614	MD17G1015900	NA	CA	3.7678562136912417	3.5934820697506233	4.642270679263336	6.972060143228058	4.709044277074634	0.5126782413529034	0.5773714289510286	0.6563345863685716	0.7138301962831765	0.7005896817724695	7.349358544548856	6.223865417586181	7.0730246061669835	9.767112934603626	6.721543864535518	1.991602961440509e-13	4.850532006704564e-10	1.5159259390437893e-12	1.55829324244152e-22	1.7980908783894176e-11	2.0155280619513204e-12	2.533574908235967e-9	8.001520653874316e-12	1.4250181624958636e-20	1.3665709888301894e-10
					MD17G1015900	NA	MCPCA	2.8731555857399553	2.6987814417993374	3.7475700513120502	6.077359515276773	3.814343649123347	0.5137723067410085	0.5783431625830586	0.65719	0.7146164723842361	0.7013907928808538	5.592274141759662	4.6664015698668395	5.7024182127771335	8.504365278623313	5.438257370697045	2.241145886567975e-8	3.065203761862884e-6	1.181195905909314e-8	1.825917898368258e-17	5.3804215573607855e-8	1.107438181124798e-7	1.0043191035566384e-5	4.2936840933786635e-8	1.5754701977062588e-15	2.699933795440895e-7
AT5G58070.1	Encodes a temperature-induced lipocalin that is involved in thermotolerance and is required for retinal-mediated de novo root organogenesis. Peripherally associated with plasma membrane.	TEMPERATURE-INDUCED LIPOCALIN (TIL)	TEMPERATURE-INDUCED LIPOCALIN (ATTIL);TEMPERATURE-INDUCED LIPOCALIN (TIL)	3827	MD15G1155500	NA	NA	NA	NA	NA	NA	NA	NA	NA	NA	NA	NA	NA	NA	NA	NA	NA	NA	NA	NA	NA	NA	NA	NA	NA	NA	NA
					MD02G1010500	NA	NA	NA	NA	NA	NA	NA	NA	NA	NA	NA	NA	NA	NA	NA	NA	NA	NA	NA	NA	NA	NA	NA	NA	NA	NA	NA
AT5G66985.1	hypothetical protein;(source:Araport11)	HYPOXIA RESPONSE UNKNOWN PROTEIN 44 (HUP44)	HYPOXIA RESPONSE UNKNOWN PROTEIN 44 (HUP44)	4182	None	No GDDH13 gene in this orthogroup. Ther are genes from other apple genome in this OG.	NA	NA	NA	NA	NA	NA	NA	NA	NA	NA	NA	NA	NA	NA	NA	NA	NA	NA	NA	NA	NA	NA	NA	NA	NA	NA
AT1G19530.1	Direct target of RGA, plays an essential role in GA-mediated tapetum and pollen development.	RGA TARGET 1 (RGAT1)	RGA TARGET 1 (RGAT1)	4308	MD08G1029700	NA	CA	2.302823334303864	2.3901418860178274	4.151831480470465	1.42625	3.1742584100121456	0.15987157924016132	0.1794204995987127	0.1977541029335798	0.17850141667203198	0.2094345442561374	14.404207084515818	13.321453743376914	20.99491954341373	7.990137213344471	15.15632686711913	4.868733556982364e-47	1.7369207727310223e-40	7.298639900525877e-98	1.3478864817170184e-15	6.881155076121446e-52	4.496545925070825e-45	7.37851045806146e-39	1.6073995994718494e-95	6.245207365288852e-14	9.724342365012521e-50
					MD08G1029700	NA	MCPCA	3.00189	3.089211283159974	4.850900877612611	2.125320209128056	3.873327807154291	0.1597156443714652	0.17928156986835994	0.1976280629684976	0.17836177099311892	0.20931553852344895	18.7952	17.231058861366908	24.545607565793212	11.915783283011075	18.50473134712058	8.261672937569594e-79	1.552825862036022e-66	4.818269084641713e-133	9.794139481558947e-33	1.891194851331487e-76	1.529427235768771e-76	1.5435814123515274e-64	2.5120881694967716e-130	2.544027730334937e-30	9.473402915091275e-74
AT5G44730.2	Haloacid dehalogenase-like hydrolase (HAD) superfamily protein;(source:Araport11)	NA	NA	5589	MD10G1226900	NA	CA	1.3015322757187515	1.565886209225064	1.736324714508768	1.6509655485633232	2.003947202710014	0.0755767	0.0879464	0.0991055	0.087597	0.10630967240473556	17.221347107238763	17.805003699083226	17.519969690272276	18.847279517617658	18.85009291610561	1.8366313331758556e-66	6.462798747936845e-71	1.0087913108064404e-68	3.093472329581236e-79	2.9332672152898514e-79	4.403676819622417e-64	1.0672605932354514e-68	8.053622380366293e-67	3.5832721150982646e-76	1.5900858974014726e-76
					MD10G1226900	NA	MCPCA	1.2739373468926891	1.5382912803990016	1.7087297856827055	1.6233706197372608	1.9763522738839512	0.0751807	0.0876064	0.0988038	0.0872556	0.10602854468971488	16.945	17.559124416320465	17.29416381785995	18.604767696401268	18.639813266018205	2.09531859363589e-64	5.065048630822762e-69	5.2052810989197813e-67	2.939630702892345e-77	1.5277315210640709e-77	2.1938157422793477e-62	5.62594771180996e-67	3.259296966522148e-65	4.311919482783736e-74	8.484555906222565e-75
					MD05G1245600	NA	NA	NA	NA	NA	NA	NA	NA	NA	NA	NA	NA	NA	NA	NA	NA	NA	NA	NA	NA	NA	NA	NA	NA	NA	NA	NA
AT3G23170.1	PRP is a proline/serine rich protein of unknown function. It interacts with defense related MAP kinase MPK6 and others. It's expression is induced by PAMP elicitors. May play a role in response to pathogens. EIN3 and RAP2.2 are required to fully activate HRM1 expression under hypoxia.	PROLINE/SERINE-RICH PROTEIN (PRP)	HYPOXIA-RESPONSIVE MODULATOR 1 (HRM1);PROLINE/SERINE-RICH PROTEIN (PRP);HYPOXIA RESPONSE UNKNOWN PROTEIN 39 (HUP39)	7979	MD13G1210200	NA	NA	NA	NA	NA	NA	NA	NA	NA	NA	NA	NA	NA	NA	NA	NA	NA	NA	NA	NA	NA	NA	NA	NA	NA	NA	NA
AT5G02200.2	Encodes a small plant-specific protein with both nuclear localization and nuclear export signals that is specifically required, together with FHY1, for the light-regulated nuclear accumulation of phyA.	FAR-RED-ELONGATED HYPOCOTYL1-LIKE (FHL)	FAR-RED-ELONGATED HYPOCOTYL1-LIKE (FHL)	8162	MD04G1131300	NA	NA	NA	NA	NA	NA	NA	NA	NA	NA	NA	NA	NA	NA	NA	NA	NA	NA	NA	NA	NA	NA	NA	NA	NA	NA	NA
					MD12G1144400	NA	NA	NA	NA	NA	NA	NA	NA	NA	NA	NA	NA	NA	NA	NA	NA	NA	NA	NA	NA	NA	NA	NA	NA	NA	NA	NA
AT4G24110.1	NADP-specific glutamate dehydrogenase;(source:Araport11)	HYPOXIA RESPONSE UNKNOWN PROTEIN 40 (HUP40)	HYPOXIA RESPONSE UNKNOWN PROTEIN 40 (HUP40)	9754	MD14G1125500	NA	CA	4.10574	4.487654654634285	5.5398	5.7159126354276895	4.571603144797766	0.2616203180474525	0.3542586031917099	0.5275343326743597	0.4633271241571845	0.4302991661528115	15.693489745223248	12.667736546699343	10.501315191057872	12.33666741575992	10.624243559826605	1.6758369240757322e-55	8.925271419716677e-37	8.518489982767873e-26	5.748641232947493e-35	2.298681491926687e-26	2.415530031141761e-53	2.9754086647333555e-35	1.0392639139912648e-24	1.19517690590981e-32	6.4549461354373735e-25
					MD14G1125500	NA	MCPCA	3.7394868571347657	4.1214057333493095	5.173555380232856	5.349663714142714	4.205354223512791	0.26246429232830565	0.35488234135919344	0.5279534089757221	0.4638042141226723	0.4308128308259762	14.247602307963463	11.613442690792656	9.79927	11.534314590612524	9.761441448830745	4.6393836528557785e-46	3.521460812082275e-31	1.13407796382136e-22	8.858994588735622e-31	1.6479603237925984e-22	2.399237533998108e-44	6.88314914814582e-30	1.0482015101933529e-21	2.0454434172658467e-28	3.187013050108214e-21
					MD06G1117900	NA	CA	5.918273992240201	5.464075001865358	7.461121534573714	4.462783964054558	5.429766432597781	0.15489392687705936	0.17350087027943098	0.25398958142257466	0.16368251637147718	0.20192358805284957	38.208560603783944	31.49306970659697	29.37569916366092	27.26487876033307	26.89020378925044	0	1.0807776380001607e-217	1.1225661510107799e-189	1.107197216203684e-163	2.859275448428864e-159	0	1.3475135590585999e-213	3.5847746824840483e-186	5.386514456830922e-160	2.3766297527340707e-155
					MD06G1117900	NA	MCPCA	5.789102996744085	5.334904006369243	7.3319505390775985	4.333612968558443	5.3005954371016655	0.15487286962622107	0.1734820723820128	0.2539767440921886	0.16366259028941213	0.20190743761489496	37.37971027924925	30.751903831432344	28.86859017460371	26.47894647698729	26.252601190510255	8.348103211129964e-292	1.1531781082341766e-207	2.961159277885383e-183	1.694247261462766e-154	6.67518779310684e-152	2.132689927347372e-292	1.4730120565529255e-203	6.877157824739807e-180	8.449549942367107e-151	1.7053102255050042e-147
AT5G10040.1	transmembrane protein;(source:Araport11)	HYPOXIA RESPONSE UNKNOWN PROTEIN 9 (HUP9)	HYPOXIA RESPONSE UNKNOWN PROTEIN 9 (HUP9)	9867	None	No GDDH13 gene in this orthogroup. Ther are genes from other apple and pear genome in this OG.	NA	NA	NA	NA	NA	NA	NA	NA	NA	NA	NA	NA	NA	NA	NA	NA	NA	NA	NA	NA	NA	NA	NA	NA	NA	NA
AT1G33055.1	hypothetical protein;(source:Araport11)	HYPOXIA RESPONSE UNKNOWN PROTEIN 32 (HUP32)	HYPOXIA RESPONSE UNKNOWN PROTEIN 32 (HUP32)	10009	MD00G1096700	GDDH13 genes were classified into OG10009, but were removed from the phylogenetic tree because the sequences are too short.	NA	NA	NA	NA	NA	NA	NA	NA	NA	NA	NA	NA	NA	NA	NA	NA	NA	NA	NA	NA	NA	NA	NA	NA	NA	NA
					MD06G1124700	NA	CA	4.176362094465415	4.382537442195055	4.821607379651314	3.327435330323534	2.198596993889388	0.3335380982597335	0.3912092318853147	0.4584105296214732	0.36336963361893176	0.4076950930050775	12.52139445615352	11.202540955065755	10.518099101328882	9.15716	5.392748236638713	5.7024401842355994e-36	3.962037051789375e-29	7.129747417620947e-26	5.327906343132949e-20	6.938814218987025e-8	2.896049866274927e-34	8.401135707773797e-28	8.748494585877153e-25	3.90365427098521e-18	3.493363039867969e-7
					MD06G1124700	NA	MCPCA	4.979959904674544	5.186135252404184	5.625205189860444	4.131033140532663	3.002194804098518	0.3323143434547596	0.39016641646141587	0.4575209242551391	0.3622466773623758	0.4066945552755925	14.985690514897993	13.292110836805064	12.29496814603285	11.40392279264485	7.381939996870896	9.107407427805272e-51	2.5721816321643926e-40	9.639475707792838e-35	3.9969422091746505e-30	1.5599950122848408e-13	5.816673438953531e-49	7.88853831415411e-39	1.606390645185803e-33	8.898906332855277e-28	1.4330525918317449e-12
AT2G34390	hypothetical protein;(source:Araport11)	NA	NA	NA	NA	Arabidopsis Genes not assigned to an orthogroup by PlantTribes2
AT4G39675	aquaporin NIP2.1; encodes a member of the "Nodulin 26-like Intrinsic Protein" (NIP) subgroup of the aquaporin superfamily of membrane channel proteins. Expression is limited to the "anoxia core" region of the root stele under normal growth conditions, but shows substantial induction (up to 1,000-fold by 2-4?h of hypoxia) by low oxygen stress, and accumulation in all root tissues.	NOD26-LIKE INTRINSIC PROTEIN 2;1 (NIP2;1)	NOD26-LIKE INTRINSIC PROTEIN 2;1 (NIP2;1);NOD26-LIKE MIP 4 (NLM4)	NA	NA	Arabidopsis Genes not assigned to an orthogroup by PlantTribes2
