# Supplementary material for: Transcriptomics of long‐term, low oxygen storage coupled with ethylene signaling interference suggests neofunctionalization of hypoxia response pathways in apple ( Malus domestica )
Source: Plant Direct. 2024 Dec 20;8(12):e70025. doi: 10.1002/pld3.70025 (PMC11660084; doi:10.1002/pld3.70025)
Supplement: Supplementary file 21 — Table S5: Differential Expression Results ‐ upregulated genes in hypoxic conditions, n‐degron. [file PLD3-8-e70025-s001.xlsx]

## Sheet: README
Table S5	Tab descriptions
	Table Title	Table Caption
	Table_S5_ndegron_results_0.05	A third pairwise differential expression analysis was performed between the long-term fruit (MCP, CA, MCPCA) at each time point to assess trends in gene upregulation related to hypoxia response and the role of ethylene perception. Genes that were upregulated in hypoxic conditions both with and without the ethylene blocker 1-MCP (CA and MCPCA) compared to the normoxic MCP treatment, are defined as…

## Sheet: Table_S5_ndegron_results_0.05
gene	time	base_mean_CA	base_mean_MCPCA	log2fold_change_CA	log2fold_change_MCPCA	lfc_se_CA	lfc_se_MCPCA	stat_CA	stat_MCPCA	pvalue_CA	pvalue_MCPCA	padj_CA	padj_MCPCA	comparison_CA	comparison_MCPCA	reference_CA	reference_MCPCA
MD11G1003000	T5	24.0455	24.0455	1.8904	1.8402	0.650329	0.648297	2.90683	2.83852	0.00365106	0.00453234	0.0318203	0.0391662	CA	MCPCA	MCP	MCP
MD11G1003700	T5	186.572	186.572	1.6729	2.0145	0.291014	0.289068	5.7485	6.96896	9.00394e-09	3.19303e-12	4.55789e-07	2.87014e-10	CA	MCPCA	MCP	MCP
MD11G1032200	T5	96.8496	96.8496	1.24539	1.38968	0.252507	0.249601	4.93211	5.56761	8.13447e-07	2.58255e-08	2.56903e-05	1.12648e-06	CA	MCPCA	MCP	MCP
MD11G1055100	T5	121.757	121.757	1.49454	1.50438	0.267914	0.266564	5.57841	5.6436	2.42725e-08	1.66533e-08	1.0986e-06	7.48464e-07	CA	MCPCA	MCP	MCP
MD11G1075300	T5	63.2479	63.2479	2.01181	2.10697	0.352341	0.349705	5.70983	6.025	1.13088e-08	1.69114e-09	5.57785e-07	9.65305e-08	CA	MCPCA	MCP	MCP
MD11G1080000	T5	74.546	74.546	1.43119	1.80705	0.331469	0.326855	4.31771	5.52859	1.57657e-05	3.22817e-08	0.000335105	1.36778e-06	CA	MCPCA	MCP	MCP
MD11G1080300	T5	11.2559	11.2559	6.24009	5.84354	1.86798	1.86935	3.34056	3.12597	0.000836089	0.0017722	0.00966527	0.0188864	CA	MCPCA	MCP	MCP
MD11G1082600	T5	13.1908	13.1908	6.42805	6.13601	1.5816	1.58213	4.06427	3.87833	4.81831e-05	0.000105177	0.000882715	0.00179839	CA	MCPCA	MCP	MCP
MD11G1093700	T5	46.7889	46.7889	2.61427	2.50584	0.489305	0.488404	5.34281	5.13067	9.1515e-08	2.88713e-07	3.55633e-06	1.00793e-05	CA	MCPCA	MCP	MCP
MD11G1095300	T5	132.611	132.611	2.21776	1.86505	0.368081	0.368555	6.0252	5.06043	1.68903e-09	4.18304e-07	9.78618e-08	1.42668e-05	CA	MCPCA	MCP	MCP
MD11G1097400	T5	658.29	658.29	1.38329	1.18753	0.143749	0.143689	9.62294	8.26458	6.39766e-22	1.40185e-16	1.89331e-19	2.24716e-14	CA	MCPCA	MCP	MCP
MD11G1119700	T5	59.7538	59.7538	1.89592	1.24267	0.334027	0.338087	5.67593	3.67561	1.3794e-08	0.00023728	6.70053e-07	0.00357146	CA	MCPCA	MCP	MCP
MD11G1137500	T5	21.7786	21.7786	7.27893	6.67762	1.51103	1.51298	4.81719	4.41356	1.45592e-06	1.01685e-05	4.23691e-05	0.000239121	CA	MCPCA	MCP	MCP
MD11G1150900	T5	166.035	166.035	1.46111	1.42285	0.230411	0.22949	6.34131	6.20006	2.27812e-10	5.64404e-10	1.56507e-08	3.61896e-08	CA	MCPCA	MCP	MCP
MD11G1170700	T5	8.03689	8.03689	5.43978	5.69246	1.75513	1.7494	3.09936	3.25395	0.00193936	0.0011381	0.0192297	0.0131645	CA	MCPCA	MCP	MCP
MD11G1178600	T5	19.0581	19.0581	6.84264	6.79297	1.52893	1.52792	4.47543	4.44589	7.62571e-06	8.75289e-06	0.000179325	0.000208638	CA	MCPCA	MCP	MCP
MD11G1183600	T5	24.2213	24.2213	2.79138	2.89621	0.698417	0.695003	3.99672	4.1672	6.42256e-05	3.0837e-05	0.00113552	0.000627041	CA	MCPCA	MCP	MCP
MD11G1193400	T5	34.7788	34.7788	2.15899	1.50969	0.473194	0.477989	4.56259	3.15841	5.05274e-06	0.00158632	0.000124608	0.0172691	CA	MCPCA	MCP	MCP
MD11G1206900	T5	91.6835	91.6835	4.40781	4.71768	0.531022	0.529142	8.30062	8.91572	1.03568e-16	4.84648e-19	1.76303e-14	1.02447e-16	CA	MCPCA	MCP	MCP
MD11G1211900	T5	13.5096	13.5096	6.37979	6.26436	1.57963	1.57876	4.03879	3.96789	5.37274e-05	7.25113e-05	0.000971334	0.00130183	CA	MCPCA	MCP	MCP
MD11G1216500	T5	285.117	285.117	1.34282	1.54911	0.212168	0.210815	6.32905	7.34822	2.46669e-10	2.00865e-13	1.6685e-08	2.29991e-11	CA	MCPCA	MCP	MCP
MD11G1222500	T5	127.519	127.519	1.51912	1.14277	0.240035	0.240968	6.32872	4.74241	2.47204e-10	2.11189e-06	1.6685e-08	5.98296e-05	CA	MCPCA	MCP	MCP
MD11G1230200	T5	80.6069	80.6069	1.12508	1.07653	0.313208	0.311843	3.59212	3.45215	0.000327996	0.000556145	0.00446205	0.00731738	CA	MCPCA	MCP	MCP
MD11G1232500	T5	29.6998	29.6998	3.57645	2.93637	0.713616	0.717118	5.01173	4.09467	5.39439e-07	4.22764e-05	1.79838e-05	0.000829538	CA	MCPCA	MCP	MCP
MD11G1235200	T5	35.3431	35.3431	7.30068	8.03074	1.48572	1.48253	4.91391	5.41693	8.92777e-07	6.06302e-08	2.74775e-05	2.43992e-06	CA	MCPCA	MCP	MCP
MD11G1235300	T5	9.53852	9.53852	5.29654	6.20708	1.66064	1.6477	3.18946	3.76712	0.00142537	0.000165144	0.0150403	0.00261457	CA	MCPCA	MCP	MCP
MD11G1235400	T5	124.141	124.141	1.27763	1.48992	0.247592	0.244894	5.16023	6.08395	2.46645e-07	1.17255e-09	8.80235e-06	6.91876e-08	CA	MCPCA	MCP	MCP
MD11G1236900	T5	16.9272	16.9272	7.01346	6.13965	1.59783	1.60206	4.38938	3.83235	1.13675e-05	0.000126926	0.000251918	0.00209575	CA	MCPCA	MCP	MCP
MD11G1241500	T5	36.3495	36.3495	2.27179	2.09832	0.64169	0.641289	3.54032	3.27203	0.000399647	0.0010678	0.00526189	0.0124712	CA	MCPCA	MCP	MCP
MD11G1241900	T5	1365.1	1365.1	1.17143	1.13696	0.157379	0.157207	7.44338	7.23227	9.81421e-14	4.74981e-13	1.17258e-11	5.07597e-11	CA	MCPCA	MCP	MCP
MD11G1245000	T5	88.9499	88.9499	1.44402	1.3114	0.266327	0.265579	5.42198	4.9379	5.89435e-08	7.89674e-07	2.4073e-06	2.49428e-05	CA	MCPCA	MCP	MCP
MD11G1247500	T5	77.6004	77.6004	1.58015	1.23953	0.316987	0.317868	4.98489	3.89951	6.19966e-07	9.63877e-05	2.04207e-05	0.00166437	CA	MCPCA	MCP	MCP
MD11G1249900	T5	64.124	64.124	8.24188	8.83502	2.53917	2.5383	3.24589	3.48068	0.00117085	0.000500142	0.0127678	0.0066857	CA	MCPCA	MCP	MCP
MD11G1286100	T5	12.1619	12.1619	6.54003	5.67898	1.81352	1.81858	3.60627	3.12276	0.000310631	0.00179164	0.00426198	0.0190042	CA	MCPCA	MCP	MCP
MD11G1287900	T5	44.6927	44.6927	4.49428	4.14572	0.832761	0.833325	5.39684	4.97491	6.78261e-08	6.52788e-07	2.72381e-06	2.11398e-05	CA	MCPCA	MCP	MCP
MD11G1289600	T5	16.8985	16.8985	2.47185	2.23845	0.816857	0.81695	3.02605	2.74001	0.00247772	0.00614379	0.023358	0.049222	CA	MCPCA	MCP	MCP
MD11G1294900	T5	49.8982	49.8982	8.24924	8.15319	1.4679	1.4676	5.61975	5.55544	1.91235e-08	2.76913e-08	8.95037e-07	1.19166e-06	CA	MCPCA	MCP	MCP
MD11G1306500	T5	97.6018	97.6018	3.26516	3.51642	0.936182	0.935275	3.48774	3.75977	0.000487119	0.000170071	0.00618905	0.00268375	CA	MCPCA	MCP	MCP
MD11G1307000	T5	5531.03	5531.03	2.3635	2.52892	0.137077	0.136985	17.2422	18.4613	1.28176e-66	4.2307e-76	2.05467e-63	1.01727e-72	CA	MCPCA	MCP	MCP
MD11G1307300	T5	37.0302	37.0302	7.73533	7.81498	1.47471	1.47377	5.24533	5.30271	1.56005e-07	1.14093e-07	5.79326e-06	4.32027e-06	CA	MCPCA	MCP	MCP
MD11G1310900	T5	40.2215	40.2215	3.9949	4.01207	0.763798	0.762445	5.23031	5.26211	1.69226e-07	1.42411e-07	6.22415e-06	5.258e-06	CA	MCPCA	MCP	MCP
MD11G1315600	T5	93.0876	93.0876	2.80075	2.23199	0.357071	0.358934	7.84369	6.21838	4.37483e-15	5.0232e-10	6.28016e-13	3.23165e-08	CA	MCPCA	MCP	MCP
MD11G1318000	T5	7.13153	7.13153	5.3255	5.48122	1.77126	1.7662	3.00662	3.1034	0.00264167	0.00191308	0.0245365	0.0199931	CA	MCPCA	MCP	MCP
MD10G1007900	T5	60.4812	60.4812	2.34974	2.2477	0.42678	0.425925	5.50574	5.27723	3.6763e-08	1.31153e-07	1.5715e-06	4.89877e-06	CA	MCPCA	MCP	MCP
MD10G1011100	T5	50.3127	50.3127	1.16513	1.10887	0.397757	0.396125	2.92926	2.79928	0.00339765	0.0051216	0.0299391	0.0430779	CA	MCPCA	MCP	MCP
MD10G1011900	T5	17.5296	17.5296	6.88902	6.47655	1.56904	1.57018	4.39061	4.12471	1.13035e-05	3.71195e-05	0.000251078	0.000739928	CA	MCPCA	MCP	MCP
MD10G1012400	T5	14.4392	14.4392	6.60038	6.2008	1.56839	1.56968	4.20839	3.95036	2.57195e-05	7.80328e-05	0.000513749	0.00138856	CA	MCPCA	MCP	MCP
MD10G1013800	T5	992.94	992.94	1.55192	1.51288	0.195188	0.195008	7.95089	7.75804	1.85171e-15	8.62501e-15	2.78278e-13	1.14421e-12	CA	MCPCA	MCP	MCP
MD10G1013900	T5	29.9678	29.9678	7.42312	7.50408	1.50712	1.50597	4.92538	4.98288	8.41981e-07	6.26446e-07	2.61858e-05	2.04243e-05	CA	MCPCA	MCP	MCP
MD10G1014200	T5	458.057	458.057	3.31173	2.96772	0.293186	0.29334	11.2957	10.117	1.37848e-29	4.64573e-24	8.03529e-27	1.71856e-21	CA	MCPCA	MCP	MCP
MD10G1014500	T5	2474.97	2474.97	5.56907	5.73153	0.202117	0.201986	27.5537	28.3759	4.00046e-167	4.0142e-177	7.69529e-163	7.72171e-173	CA	MCPCA	MCP	MCP
MD10G1014800	T5	186.89	186.89	10.3248	9.85536	1.46416	1.46431	7.05166	6.73037	1.7679e-12	1.69227e-11	1.71754e-10	1.37935e-09	CA	MCPCA	MCP	MCP
MD10G1027400	T5	90.2589	90.2589	2.79873	2.83781	0.333611	0.332064	8.38919	8.54596	4.89499e-17	1.2747e-17	8.48289e-15	2.31322e-15	CA	MCPCA	MCP	MCP
MD10G1029000	T5	131.003	131.003	3.44201	1.15355	0.339648	0.35126	10.1341	3.28403	3.90146e-24	0.00102334	1.34015e-21	0.0120619	CA	MCPCA	MCP	MCP
MD10G1033300	T5	15.5071	15.5071	6.73515	6.26623	1.54983	1.55154	4.34573	4.03871	1.38815e-05	5.37467e-05	0.000300029	0.00101859	CA	MCPCA	MCP	MCP
MD10G1042000	T5	173.439	173.439	1.88595	1.50136	0.257986	0.258643	7.31028	5.80474	2.66586e-13	6.4466e-09	2.99886e-11	3.13941e-07	CA	MCPCA	MCP	MCP
MD10G1063600	T5	8.4906	8.4906	5.89341	5.3622	1.68535	1.68897	3.49685	3.17484	0.000470779	0.0014992	0.00602121	0.0165739	CA	MCPCA	MCP	MCP
MD10G1066200	T5	24.0394	24.0394	1.87618	2.58303	0.650145	0.638808	2.88578	4.04352	0.00390441	5.26553e-05	0.0335591	0.00100087	CA	MCPCA	MCP	MCP
MD10G1073900	T5	74.8973	74.8973	1.13579	1.18488	0.31411	0.311845	3.61591	3.79956	0.000299299	0.000144951	0.00413601	0.00234113	CA	MCPCA	MCP	MCP
MD10G1086300	T5	24.2319	24.2319	2.1497	1.97627	0.649427	0.648829	3.31015	3.04591	0.000932473	0.00231978	0.0105574	0.0232776	CA	MCPCA	MCP	MCP
MD10G1086700	T5	121.541	121.541	1.64859	1.61508	0.252225	0.251059	6.5362	6.43307	6.31017e-11	1.25056e-10	4.66702e-09	8.8116e-09	CA	MCPCA	MCP	MCP
MD10G1087700	T5	4451.7	4451.7	2.19367	1.97589	0.186111	0.186109	11.7869	10.6168	4.56003e-32	2.48908e-26	3.24877e-29	1.26e-23	CA	MCPCA	MCP	MCP
MD10G1093900	T5	7.22085	7.22085	4.90723	5.80304	1.78288	1.76722	2.75242	3.28371	0.00591573	0.00102452	0.0464849	0.0120683	CA	MCPCA	MCP	MCP
MD10G1124800	T5	22.6778	22.6778	3.02756	2.47069	0.756444	0.759857	4.00236	3.25152	6.27134e-05	0.00114788	0.00111493	0.0132616	CA	MCPCA	MCP	MCP
MD10G1151700	T5	92.3686	92.3686	1.07861	1.08988	0.280027	0.278252	3.8518	3.91687	0.000117252	8.97046e-05	0.00190334	0.001563	CA	MCPCA	MCP	MCP
MD10G1156700	T5	49.5552	49.5552	1.05676	1.36655	0.348199	0.342188	3.03494	3.99355	0.00240584	6.50903e-05	0.0227525	0.00119359	CA	MCPCA	MCP	MCP
MD10G1171800	T5	208.367	208.367	1.32285	1.18408	0.210564	0.210184	6.2824	5.63354	3.33396e-10	1.76543e-08	2.20385e-08	7.91603e-07	CA	MCPCA	MCP	MCP
MD10G1174800	T5	174.743	174.743	2.46551	2.32362	0.237506	0.237145	10.3808	9.79833	3.03165e-25	1.14467e-22	1.16634e-22	3.93195e-20	CA	MCPCA	MCP	MCP
MD10G1192100	T5	80.9185	80.9185	1.84705	1.68842	0.335123	0.334662	5.51156	5.04515	3.55667e-08	4.53158e-07	1.52715e-06	1.52661e-05	CA	MCPCA	MCP	MCP
MD10G1192900	T5	53.619	53.619	2.39621	2.16015	0.411173	0.41125	5.82775	5.25264	5.61811e-09	1.49937e-07	2.96082e-07	5.51471e-06	CA	MCPCA	MCP	MCP
MD10G1193800	T5	62.5187	62.5187	2.30608	1.88291	0.458787	0.460037	5.02647	4.09296	4.9958e-07	4.25895e-05	1.67713e-05	0.00083342	CA	MCPCA	MCP	MCP
MD10G1195400	T5	9.32788	9.32788	5.59844	5.96066	1.88436	1.87869	2.97101	3.17278	0.00296825	0.00150988	0.0268693	0.0166728	CA	MCPCA	MCP	MCP
MD10G1195700	T5	21.1691	21.1691	6.96052	6.97442	1.55613	1.55491	4.47296	4.48541	7.71433e-06	7.27725e-06	0.000180967	0.000175861	CA	MCPCA	MCP	MCP
MD10G1200900	T5	43.0388	43.0388	1.58042	1.47125	0.393779	0.392481	4.01346	3.74859	5.98348e-05	0.000177831	0.00106869	0.00279245	CA	MCPCA	MCP	MCP
MD10G1203100	T5	6.93767	6.93767	5.45213	5.27465	1.79374	1.79309	3.03952	2.94164	0.00236952	0.00326475	0.0225003	0.0305749	CA	MCPCA	MCP	MCP
MD10G1226900	T5	130.091	130.091	1.98529	2.05035	0.263356	0.261808	7.53844	7.83152	4.75609e-14	4.82007e-15	6.01895e-12	6.67042e-13	CA	MCPCA	MCP	MCP
MD10G1246900	T5	14.2363	14.2363	6.44518	6.3531	1.58251	1.58152	4.07276	4.01709	4.64596e-05	5.89217e-05	0.000856032	0.00109934	CA	MCPCA	MCP	MCP
MD10G1263700	T5	10.9032	10.9032	6.10675	5.90383	1.64077	1.64055	3.72188	3.59868	0.000197748	0.000319837	0.00290152	0.00460507	CA	MCPCA	MCP	MCP
MD10G1268700	T5	27.1093	27.1093	6.85721	7.68167	2.27321	2.27017	3.01653	3.38373	0.00255684	0.000715074	0.0239452	0.00899031	CA	MCPCA	MCP	MCP
MD10G1273000	T5	65.3767	65.3767	2.31118	2.29827	0.360707	0.359091	6.40736	6.40024	1.48057e-10	1.55137e-10	1.05093e-08	1.07346e-08	CA	MCPCA	MCP	MCP
MD10G1275700	T5	23.336	23.336	7.34713	6.81796	1.52072	1.52218	4.83134	4.47909	1.35616e-06	7.49634e-06	3.98277e-05	0.00018025	CA	MCPCA	MCP	MCP
MD10G1283500	T5	1315.87	1315.87	1.92189	1.93311	0.168922	0.168728	11.3774	11.4569	5.41985e-30	2.1708e-30	3.36311e-27	1.34702e-27	CA	MCPCA	MCP	MCP
MD10G1284500	T5	48.1527	48.1527	1.39208	1.59688	0.379348	0.374922	3.66966	4.25924	0.000242872	2.05119e-05	0.00345299	0.000442836	CA	MCPCA	MCP	MCP
MD10G1289200	T5	65.3068	65.3068	1.26314	1.73329	0.317989	0.311588	3.97227	5.56276	7.11909e-05	2.65537e-08	0.0012393	1.15563e-06	CA	MCPCA	MCP	MCP
MD10G1291400	T5	725.766	725.766	1.09846	1.5546	0.222971	0.222154	4.92647	6.99783	8.37304e-07	2.5996e-12	2.61044e-05	2.38123e-10	CA	MCPCA	MCP	MCP
MD10G1293600	T5	851.364	851.364	2.12835	1.64105	0.263488	0.263705	8.07759	6.22304	6.60618e-16	4.87605e-10	1.05897e-13	3.17952e-08	CA	MCPCA	MCP	MCP
MD10G1299900	T5	196.402	196.402	1.39377	1.80066	0.195892	0.192773	7.11498	9.34082	1.11929e-12	9.55887e-21	1.12139e-10	2.66485e-18	CA	MCPCA	MCP	MCP
MD10G1311900	T5	888.388	888.388	4.49066	4.27932	0.254475	0.254464	17.6468	16.817	1.07726e-69	1.83242e-63	2.59026e-66	2.71141e-60	CA	MCPCA	MCP	MCP
MD10G1315100	T5	49.9569	49.9569	1.65025	1.64616	0.355051	0.352721	4.64793	4.66703	3.35284e-06	3.05588e-06	8.71556e-05	8.26763e-05	CA	MCPCA	MCP	MCP
MD10G1320400	T5	37.9155	37.9155	1.85997	1.92019	0.535244	0.532697	3.475	3.60465	0.000510852	0.000312575	0.00643533	0.00451742	CA	MCPCA	MCP	MCP
MD10G1322200	T5	36.8571	36.8571	3.48036	3.77721	0.674832	0.671196	5.15737	5.62758	2.50437e-07	1.82754e-08	8.92111e-06	8.17549e-07	CA	MCPCA	MCP	MCP
MD10G1323700	T5	46.3239	46.3239	1.23091	1.45106	0.380135	0.375316	3.23809	3.86624	0.00120332	0.000110527	0.0130339	0.00187827	CA	MCPCA	MCP	MCP
MD10G1325700	T5	16.9369	16.9369	2.80092	2.75819	0.890021	0.88791	3.14703	3.10639	0.00164939	0.00189389	0.0168585	0.0198426	CA	MCPCA	MCP	MCP
MD10G1337500	T5	16.9875	16.9875	6.77195	6.51221	1.54302	1.54324	4.38875	4.21984	1.14002e-05	2.4448e-05	0.000252062	0.000515661	CA	MCPCA	MCP	MCP
MD13G1025200	T5	8.23254	8.23254	5.87905	5.26257	1.77442	1.77901	3.31323	2.95814	0.000922251	0.00309497	0.0104755	0.0293709	CA	MCPCA	MCP	MCP
MD13G1028400	T5	37.288	37.288	2.52962	2.49117	0.502131	0.500348	5.03778	4.97887	4.70969e-07	6.39563e-07	1.59219e-05	2.07815e-05	CA	MCPCA	MCP	MCP
MD13G1030600	T5	75.9838	75.9838	1.27774	1.23959	0.311124	0.309618	4.10684	4.00363	4.01107e-05	6.2379e-05	0.000755699	0.00115488	CA	MCPCA	MCP	MCP
MD13G1040200	T5	1784.49	1784.49	1.34902	1.47612	0.156423	0.156184	8.62415	9.45117	6.4568e-18	3.35075e-21	1.28044e-15	1.00711e-18	CA	MCPCA	MCP	MCP
MD13G1043200	T5	76.5197	76.5197	2.6763	2.93862	0.403877	0.401078	6.62653	7.32682	3.43667e-11	2.35686e-13	2.70933e-09	2.66686e-11	CA	MCPCA	MCP	MCP
MD13G1043900	T5	73.0399	73.0399	2.07744	2.1952	0.330023	0.327461	6.29483	6.7037	3.07728e-10	2.03202e-11	2.05536e-08	1.62191e-09	CA	MCPCA	MCP	MCP
MD13G1046100	T5	158.214	158.214	2.14418	2.06403	0.270987	0.270374	7.91247	7.63399	2.5233e-15	2.27606e-14	3.76266e-13	2.91881e-12	CA	MCPCA	MCP	MCP
MD13G1056600	T5	432.207	432.207	2.01732	1.93005	0.189027	0.18872	10.6721	10.227	1.37435e-26	1.50027e-24	6.77872e-24	6.27373e-22	CA	MCPCA	MCP	MCP
MD13G1056800	T5	37.5894	37.5894	7.18439	8.22702	2.38806	2.38545	3.00847	3.44883	0.00262571	0.00056302	0.0244378	0.00738762	CA	MCPCA	MCP	MCP
MD13G1059200	T5	388.574	388.574	1.3655	1.17178	0.216905	0.216833	6.29538	5.40407	3.06656e-10	6.51447e-08	2.05534e-08	2.6086e-06	CA	MCPCA	MCP	MCP
MD13G1065700	T5	303.498	303.498	1.49637	1.48405	0.215169	0.214557	6.95441	6.91679	3.54042e-12	4.62001e-12	3.26597e-10	4.07663e-10	CA	MCPCA	MCP	MCP
MD13G1075900	T5	48.1359	48.1359	1.19514	1.26954	0.38897	0.385881	3.07258	3.28999	0.0021222	0.00100192	0.0205967	0.0118676	CA	MCPCA	MCP	MCP
MD13G1077200	T5	85.5517	85.5517	2.98167	3.12354	0.379201	0.377221	7.86303	8.2804	3.74948e-15	1.22761e-16	5.50572e-13	2.00122e-14	CA	MCPCA	MCP	MCP
MD13G1079100	T5	137.916	137.916	1.31499	1.10248	0.217164	0.217074	6.05526	5.07884	1.40192e-09	3.79754e-07	8.32324e-08	1.29981e-05	CA	MCPCA	MCP	MCP
MD13G1081500	T5	42.0971	42.0971	2.37783	2.31753	0.519909	0.518568	4.57355	4.46909	4.79518e-06	7.85516e-06	0.000118935	0.000188406	CA	MCPCA	MCP	MCP
MD13G1093700	T5	885.707	885.707	1.18182	1.01557	0.131638	0.131539	8.97784	7.72068	2.76139e-19	1.15715e-14	6.10554e-17	1.52458e-12	CA	MCPCA	MCP	MCP
MD13G1093900	T5	55.5752	55.5752	1.06438	1.07228	0.314312	0.3117	3.3864	3.44009	0.000708173	0.000581519	0.00841409	0.00757352	CA	MCPCA	MCP	MCP
MD13G1094600	T5	10.0723	10.0723	6.14216	5.60043	1.65888	1.6621	3.70259	3.36948	0.000213412	0.000753094	0.00308894	0.00934614	CA	MCPCA	MCP	MCP
MD13G1102300	T5	102.526	102.526	2.8825	3.13435	0.995192	0.99437	2.89642	3.15209	0.00377443	0.00162106	0.0326608	0.0175282	CA	MCPCA	MCP	MCP
MD13G1107900	T5	52.8817	52.8817	1.43634	1.21551	0.398849	0.3988	3.60121	3.04792	0.000316743	0.00230432	0.00433556	0.0231467	CA	MCPCA	MCP	MCP
MD13G1110400	T5	71.4268	71.4268	1.06407	1.04087	0.285554	0.283604	3.72633	3.67017	0.000194284	0.000242389	0.00286819	0.00363697	CA	MCPCA	MCP	MCP
MD13G1111900	T5	39.3381	39.3381	1.49814	1.63945	0.422097	0.41797	3.54927	3.92241	0.000386295	8.76688e-05	0.0051058	0.0015317	CA	MCPCA	MCP	MCP
MD13G1112200	T5	140.022	140.022	1.47985	1.45217	0.245788	0.244711	6.02084	5.93422	1.73517e-09	2.95252e-09	9.99334e-08	1.57326e-07	CA	MCPCA	MCP	MCP
MD13G1119900	T5	16.9961	16.9961	6.89781	6.35504	1.57284	1.57486	4.38558	4.03531	1.15678e-05	5.45301e-05	0.000254889	0.00102938	CA	MCPCA	MCP	MCP
MD13G1121900	T5	18.6952	18.6952	6.82326	6.75436	1.55638	1.55548	4.38406	4.34231	1.1649e-05	1.40995e-05	0.000256385	0.000318705	CA	MCPCA	MCP	MCP
MD13G1123200	T5	191.444	191.444	1.03062	1.01922	0.246358	0.245476	4.18345	4.15202	2.87122e-05	3.29551e-05	0.00056358	0.000666446	CA	MCPCA	MCP	MCP
MD13G1134300	T5	28.2871	28.2871	3.95473	4.13043	0.822608	0.81966	4.80755	5.0392	1.52789e-06	4.67484e-07	4.41298e-05	1.56937e-05	CA	MCPCA	MCP	MCP
MD13G1140800	T5	55.5786	55.5786	1.53871	2.06076	0.348184	0.340892	4.41926	6.04519	9.90385e-06	1.49233e-09	0.000224924	8.64652e-08	CA	MCPCA	MCP	MCP
MD13G1146100	T5	9.71412	9.71412	6.06702	5.59695	1.87928	1.88155	3.22837	2.97465	0.00124497	0.00293319	0.0134088	0.0281982	CA	MCPCA	MCP	MCP
MD13G1148300	T5	7.94314	7.94314	5.67774	5.41671	1.7162	1.71663	3.30832	3.15543	0.000938573	0.00160261	0.010614	0.0173677	CA	MCPCA	MCP	MCP
MD13G1150700	T5	61.1729	61.1729	8.49753	8.50702	1.46139	1.46095	5.81467	5.82292	6.0753e-09	5.78269e-09	3.19302e-07	2.87431e-07	CA	MCPCA	MCP	MCP
MD13G1156700	T5	278.677	278.677	1.61144	1.57119	0.222924	0.22237	7.22864	7.06567	4.87848e-13	1.59838e-12	5.07257e-11	1.5221e-10	CA	MCPCA	MCP	MCP
MD13G1161400	T5	19377.9	19377.9	1.22995	1.13725	0.18522	0.185213	6.64049	6.14021	3.12652e-11	8.24131e-10	2.47496e-09	5.03269e-08	CA	MCPCA	MCP	MCP
MD13G1162500	T5	47.6391	47.6391	7.93864	8.31538	1.46871	1.46724	5.40519	5.66735	6.47383e-08	1.45026e-08	2.61619e-06	6.56405e-07	CA	MCPCA	MCP	MCP
MD13G1173500	T5	484.539	484.539	6.45315	6.61973	0.787237	0.787063	8.19722	8.41068	2.46004e-16	4.07648e-17	4.04456e-14	7.00135e-15	CA	MCPCA	MCP	MCP
MD13G1179300	T5	69.4789	69.4789	1.07157	1.02268	0.28549	0.28374	3.75345	3.60428	0.000174415	0.000313014	0.00263141	0.00452037	CA	MCPCA	MCP	MCP
MD13G1185100	T5	24117.7	24117.7	1.81292	1.87482	0.15845	0.158436	11.4416	11.8333	2.59113e-30	2.62689e-32	1.66143e-27	1.87152e-29	CA	MCPCA	MCP	MCP
MD13G1191300	T5	32.8903	32.8903	2.46061	2.09044	0.647592	0.648818	3.79963	3.22192	0.000144912	0.00127336	0.00224982	0.0144424	CA	MCPCA	MCP	MCP
MD13G1192500	T5	164.084	164.084	2.65609	2.60387	0.263127	0.262418	10.0943	9.92261	5.85506e-24	3.31965e-23	1.97593e-21	1.16103e-20	CA	MCPCA	MCP	MCP
MD13G1209700	T5	84.1113	84.1113	2.19951	2.21257	0.317894	0.316286	6.919	6.99546	4.5484e-12	2.64391e-12	4.10766e-10	2.41034e-10	CA	MCPCA	MCP	MCP
MD13G1211800	T5	203.437	203.437	1.52465	1.70871	0.215691	0.21395	7.06867	7.9865	1.56428e-12	1.3882e-15	1.55105e-10	2.00778e-13	CA	MCPCA	MCP	MCP
MD13G1221000	T5	23.2213	23.2213	6.96707	7.23027	1.5073	1.50495	4.62221	4.80434	3.79669e-06	1.55265e-06	9.64771e-05	4.54593e-05	CA	MCPCA	MCP	MCP
MD13G1237300	T5	208.849	208.849	1.48947	1.23962	0.263186	0.263269	5.65936	4.70857	1.51935e-08	2.49457e-06	7.30657e-07	6.93433e-05	CA	MCPCA	MCP	MCP
MD13G1247100	T5	39.9237	39.9237	1.12284	1.24788	0.384171	0.379758	2.92276	3.286	0.00346949	0.0010162	0.0304884	0.0119924	CA	MCPCA	MCP	MCP
MD12G1004700	T5	140.43	140.43	1.99587	1.83255	0.23469	0.234341	8.50426	7.82001	1.82754e-17	5.28174e-15	3.31647e-15	7.1549e-13	CA	MCPCA	MCP	MCP
MD12G1004800	T5	188.313	188.313	1.97482	2.22971	0.234345	0.232357	8.42698	9.59604	3.54693e-17	8.30787e-22	6.20262e-15	2.75535e-19	CA	MCPCA	MCP	MCP
MD12G1011400	T5	8.46547	8.46547	5.46188	5.80863	1.9585	1.95263	2.78881	2.97477	0.00529028	0.00293209	0.0425968	0.0281982	CA	MCPCA	MCP	MCP
MD12G1020200	T5	234.055	234.055	1.3235	1.58243	0.202989	0.20105	6.52005	7.87087	7.02847e-11	3.5219e-15	5.14067e-09	4.90923e-13	CA	MCPCA	MCP	MCP
MD12G1035800	T5	10.976	10.976	6.30283	5.6655	1.6182	1.62218	3.89497	3.49253	9.82124e-05	0.00047847	0.00162863	0.00645884	CA	MCPCA	MCP	MCP
MD12G1044500	T5	204.747	204.747	1.37564	1.07536	0.202398	0.202739	6.79673	5.30413	1.0702e-11	1.13211e-07	8.95059e-10	4.29531e-06	CA	MCPCA	MCP	MCP
MD12G1047000	T5	82.0653	82.0653	1.17977	1.10014	0.297178	0.296012	3.9699	3.71653	7.19029e-05	0.000201981	0.00124831	0.00310824	CA	MCPCA	MCP	MCP
MD12G1051200	T5	73.0664	73.0664	1.43624	1.3836	0.342861	0.341548	4.18899	4.05097	2.80202e-05	5.10061e-05	0.000552356	0.000973365	CA	MCPCA	MCP	MCP
MD12G1057900	T5	29.9688	29.9688	1.99611	2.05176	0.609388	0.60662	3.27559	3.38228	0.0010544	0.00071886	0.0116969	0.00902021	CA	MCPCA	MCP	MCP
MD12G1063100	T5	9.38263	9.38263	5.74968	5.83426	1.65953	1.65618	3.46465	3.52273	0.000530919	0.000427127	0.00663597	0.00586842	CA	MCPCA	MCP	MCP
MD12G1064400	T5	32.2375	32.2375	2.11882	2.26859	0.568754	0.5651	3.72538	4.0145	0.00019502	5.95723e-05	0.00287244	0.00110718	CA	MCPCA	MCP	MCP
MD12G1073700	T5	6.67319	6.67319	5.41076	5.1905	1.88577	1.88569	2.86926	2.75257	0.00411433	0.005913	0.0350444	0.0478714	CA	MCPCA	MCP	MCP
MD12G1075900	T5	16.6504	16.6504	7.1923	5.6464	1.56972	1.57973	4.58191	3.57428	4.60748e-06	0.000351195	0.00011515	0.00497833	CA	MCPCA	MCP	MCP
MD12G1078200	T5	44.5465	44.5465	1.20086	1.42431	0.393978	0.389084	3.04805	3.66068	0.00230334	0.000251545	0.0219668	0.00373358	CA	MCPCA	MCP	MCP
MD12G1108600	T5	10.6106	10.6106	5.60256	6.27601	1.84091	1.83288	3.04337	3.42413	0.00233944	0.000616773	0.022256	0.00790423	CA	MCPCA	MCP	MCP
MD12G1120800	T5	179.343	179.343	1.28106	1.28265	0.231888	0.230843	5.52447	5.55637	3.30481e-08	2.75437e-08	1.43502e-06	1.18796e-06	CA	MCPCA	MCP	MCP
MD12G1125600	T5	299.019	299.019	1.26406	1.54558	0.270199	0.269002	4.67827	5.74561	2.89302e-06	9.15902e-09	7.63375e-05	4.3502e-07	CA	MCPCA	MCP	MCP
MD12G1144400	T5	42.5063	42.5063	1.30625	1.00861	0.365754	0.366628	3.57138	2.75103	0.000355109	0.00594078	0.00476683	0.0479752	CA	MCPCA	MCP	MCP
MD12G1145500	T5	8.52786	8.52786	5.49494	5.80756	1.71752	1.7113	3.19934	3.39366	0.0013774	0.000689662	0.0146304	0.00872211	CA	MCPCA	MCP	MCP
MD12G1158200	T5	118.617	118.617	1.65412	1.00931	0.360679	0.362584	4.58612	2.78366	4.51556e-06	0.00537491	0.000113248	0.0446231	CA	MCPCA	MCP	MCP
MD12G1164800	T5	40.8493	40.8493	1.16741	1.18358	0.419335	0.416583	2.78395	2.84115	0.00537018	0.00449512	0.0431138	0.038932	CA	MCPCA	MCP	MCP
MD12G1165400	T5	32.551	32.551	2.81369	2.55904	0.5902	0.590457	4.76736	4.334	1.86655e-06	1.46424e-05	5.24159e-05	0.000328659	CA	MCPCA	MCP	MCP
MD12G1172500	T5	725.111	725.111	1.61297	1.66859	0.168008	0.16758	9.60056	9.95701	7.95102e-22	2.35019e-23	2.31736e-19	8.3719e-21	CA	MCPCA	MCP	MCP
MD12G1173200	T5	219.274	219.274	1.08472	1.46087	0.184728	0.181851	5.87199	8.03333	4.30585e-09	9.4865e-16	2.30717e-07	1.38244e-13	CA	MCPCA	MCP	MCP
MD12G1177600	T5	18.9274	18.9274	6.33857	7.16249	2.22149	2.21704	2.85329	3.23065	0.00432689	0.00123508	0.0365213	0.0140664	CA	MCPCA	MCP	MCP
MD12G1185800	T5	52.9745	52.9745	1.30158	1.22612	0.41527	0.413959	3.1343	2.96194	0.00172266	0.00305708	0.0173856	0.0291407	CA	MCPCA	MCP	MCP
MD12G1186000	T5	9.71685	9.71685	5.74192	5.93741	1.90163	1.89779	3.01947	3.1286	0.00253221	0.00175642	0.0237608	0.0187391	CA	MCPCA	MCP	MCP
MD12G1197300	T5	253.978	253.978	3.08089	3.25054	0.239569	0.238435	12.8601	13.6328	7.54406e-38	2.55563e-42	6.30946e-35	2.458e-39	CA	MCPCA	MCP	MCP
MD12G1197900	T5	70.5481	70.5481	1.85139	1.91561	0.319429	0.317077	5.79594	6.04146	6.79388e-09	1.52727e-09	3.53208e-07	8.81374e-08	CA	MCPCA	MCP	MCP
MD12G1198800	T5	3775.5	3775.5	1.32423	1.25734	0.141325	0.141268	9.37015	8.90036	7.24274e-21	5.56656e-19	1.78617e-18	1.15138e-16	CA	MCPCA	MCP	MCP
MD12G1204600	T5	16.4923	16.4923	3.98444	3.37564	1.06546	1.06926	3.73965	3.15697	0.00018428	0.00159416	0.00275005	0.0173225	CA	MCPCA	MCP	MCP
MD12G1206900	T5	728.409	728.409	3.56822	3.66354	0.19437	0.193979	18.3578	18.8862	2.85702e-75	1.48094e-79	9.1596e-72	4.06962e-76	CA	MCPCA	MCP	MCP
MD12G1208600	T5	16.1877	16.1877	6.85707	6.24145	1.56773	1.57036	4.37388	3.97453	1.22058e-05	7.05187e-05	0.000267721	0.00126776	CA	MCPCA	MCP	MCP
MD12G1219300	T5	27.6593	27.6593	1.47074	1.38083	0.493822	0.491955	2.97828	2.80682	0.00289867	0.00500337	0.0263635	0.0423002	CA	MCPCA	MCP	MCP
MD12G1221100	T5	25.5997	25.5997	1.89622	2.17214	0.628873	0.623225	3.01526	3.48533	0.00256761	0.000491539	0.0240226	0.00661206	CA	MCPCA	MCP	MCP
MD12G1224200	T5	166.183	166.183	1.58328	1.34383	0.204268	0.204338	7.751	6.5765	9.11749e-15	4.81644e-11	1.2351e-12	3.66202e-09	CA	MCPCA	MCP	MCP
MD12G1226000	T5	31.5896	31.5896	2.48874	2.86362	0.659939	0.654714	3.77116	4.37385	0.000162488	1.22075e-05	0.00247476	0.00027905	CA	MCPCA	MCP	MCP
MD12G1239100	T5	72.3134	72.3134	1.53276	1.29384	0.312541	0.312644	4.90421	4.13838	9.38062e-07	3.49772e-05	2.85515e-05	0.000703789	CA	MCPCA	MCP	MCP
MD12G1239400	T5	70.1018	70.1018	1.24357	1.25848	0.335578	0.333601	3.70576	3.7724	0.000210756	0.000161685	0.0030597	0.002569	CA	MCPCA	MCP	MCP
MD12G1241700	T5	241.782	241.782	2.87423	2.81743	0.27865	0.27821	10.3148	10.127	6.0388e-25	4.19327e-24	2.23389e-22	1.5816e-21	CA	MCPCA	MCP	MCP
MD12G1244300	T5	32.5279	32.5279	1.40485	1.1957	0.436315	0.436078	3.21981	2.74195	0.00128276	0.00610765	0.0137467	0.0490141	CA	MCPCA	MCP	MCP
MD12G1245100	T5	10.2645	10.2645	6.00529	5.83406	1.6408	1.64025	3.65999	3.55681	0.000252229	0.000375385	0.00357281	0.00527458	CA	MCPCA	MCP	MCP
MD12G1247300	T5	9.3093	9.3093	5.55812	5.97995	1.6557	1.64853	3.35696	3.62744	0.000788057	0.000286242	0.00919847	0.004184	CA	MCPCA	MCP	MCP
MD12G1259900	T5	96.1721	96.1721	1.64224	1.54518	0.265932	0.264989	6.1754	5.83112	6.5998e-10	5.50572e-09	4.16242e-08	2.76522e-07	CA	MCPCA	MCP	MCP
MD15G1004100	T5	16.7251	16.7251	6.52957	6.72645	1.7663	1.7639	3.69675	3.81341	0.000218379	0.000137065	0.00315134	0.00222496	CA	MCPCA	MCP	MCP
MD15G1007000	T5	181.242	181.242	10.0158	10.1138	1.46017	1.45997	6.85931	6.92741	6.91931e-12	4.28627e-12	6.1055e-10	3.79957e-10	CA	MCPCA	MCP	MCP
MD15G1010200	T5	10.0375	10.0375	5.53577	6.1812	1.65882	1.64971	3.33716	3.74684	0.000846382	0.000179074	0.00972581	0.00280968	CA	MCPCA	MCP	MCP
MD15G1023200	T5	46.9643	46.9643	2.2975	2.06414	0.475147	0.475205	4.83535	4.34369	1.32914e-06	1.40109e-05	3.91538e-05	0.000317074	CA	MCPCA	MCP	MCP
MD15G1040600	T5	173.004	173.004	1.35857	1.32866	0.194535	0.193426	6.98367	6.86906	2.87577e-12	6.4626e-12	2.71123e-10	5.57464e-10	CA	MCPCA	MCP	MCP
MD15G1041900	T5	284.956	284.956	1.08597	1.06493	0.179506	0.178728	6.04979	5.95838	1.45037e-09	2.54757e-09	8.55809e-08	1.38433e-07	CA	MCPCA	MCP	MCP
MD15G1043800	T5	16.1537	16.1537	5.94314	7.02431	1.72564	1.71695	3.44403	4.09116	0.00057312	4.29216e-05	0.00702648	0.000838035	CA	MCPCA	MCP	MCP
MD15G1049100	T5	110.408	110.408	1.84697	1.51125	0.281913	0.282565	6.55158	5.34835	5.69317e-11	8.87616e-08	4.26124e-09	3.44933e-06	CA	MCPCA	MCP	MCP
MD15G1057700	T5	11.2433	11.2433	5.74248	6.32151	1.82214	1.81536	3.15151	3.48224	0.00162431	0.000497233	0.0166866	0.00665608	CA	MCPCA	MCP	MCP
MD15G1068200	T5	38.1079	38.1079	1.30969	1.14916	0.416267	0.415463	3.14626	2.76597	0.00165373	0.00567534	0.0168849	0.0464754	CA	MCPCA	MCP	MCP
MD15G1080900	T5	13.1402	13.1402	3.16019	3.60546	1.12024	1.11227	2.821	3.24152	0.00478742	0.00118892	0.0394731	0.0136213	CA	MCPCA	MCP	MCP
MD15G1085000	T5	33.6326	33.6326	1.37328	1.5011	0.44405	0.439569	3.09261	3.41494	0.00198402	0.000637971	0.0195716	0.00813793	CA	MCPCA	MCP	MCP
MD15G1089400	T5	44.249	44.249	1.16674	1.20817	0.374187	0.371085	3.11806	3.25578	0.00182044	0.00113081	0.0182671	0.0130959	CA	MCPCA	MCP	MCP
MD15G1091700	T5	37.3869	37.3869	1.96946	1.98555	0.51958	0.517344	3.79049	3.83796	0.000150348	0.000124062	0.00231183	0.00206085	CA	MCPCA	MCP	MCP
MD15G1099500	T5	139.726	139.726	3.86292	4.19544	0.380063	0.378253	10.1639	11.0916	2.87381e-24	1.37748e-28	1.0051e-21	7.79331e-26	CA	MCPCA	MCP	MCP
MD15G1107100	T5	90.3915	90.3915	3.66651	5.01885	0.95236	0.948708	3.84992	5.2902	0.000118157	1.22185e-07	0.00191318	4.5995e-06	CA	MCPCA	MCP	MCP
MD15G1120000	T5	53.444	53.444	1.70092	1.02816	0.363072	0.367527	4.6848	2.79751	2.80233e-06	0.00514988	7.43526e-05	0.0432239	CA	MCPCA	MCP	MCP
MD15G1126900	T5	87.1055	87.1055	1.21477	1.37995	0.322252	0.319588	3.76961	4.3179	0.000163503	1.57521e-05	0.00248825	0.000350298	CA	MCPCA	MCP	MCP
MD15G1138100	T5	11.8465	11.8465	6.35397	5.88383	1.83606	1.83796	3.46066	3.20129	0.000538859	0.00136814	0.0067115	0.0153276	CA	MCPCA	MCP	MCP
MD15G1142100	T5	105.842	105.842	5.14331	5.12097	0.580779	0.58022	8.85588	8.82591	8.30294e-19	1.08572e-18	1.77461e-16	2.22179e-16	CA	MCPCA	MCP	MCP
MD15G1145900	T5	7.68963	7.68963	5.3365	5.66384	1.8027	1.79593	2.96029	3.1537	0.00307352	0.00161214	0.0276143	0.0174513	CA	MCPCA	MCP	MCP
MD15G1150900	T5	7.84404	7.84404	5.83066	5.15987	1.74369	1.7493	3.34385	2.94967	0.000826232	0.00318111	0.00957433	0.0300107	CA	MCPCA	MCP	MCP
MD15G1151300	T5	6.09615	6.09615	5.12095	5.22128	1.86043	1.8556	2.75257	2.8138	0.00591303	0.00489597	0.0464827	0.0416352	CA	MCPCA	MCP	MCP
MD15G1161800	T5	1178.89	1178.89	1.1391	1.74594	0.268535	0.268024	4.24193	6.51414	2.21609e-05	7.31058e-11	0.000449196	5.38798e-09	CA	MCPCA	MCP	MCP
MD15G1163000	T5	6.44973	6.44973	5.43686	5.04109	1.76875	1.77127	3.07383	2.84604	0.00211328	0.0044267	0.0205412	0.0385129	CA	MCPCA	MCP	MCP
MD15G1166000	T5	22.7323	22.7323	2.49123	2.3908	0.677692	0.676257	3.67605	3.53535	0.000236871	0.000407243	0.00337387	0.00565418	CA	MCPCA	MCP	MCP
MD15G1170100	T5	1092.59	1092.59	1.2955	1.67665	0.211551	0.211051	6.1238	7.94426	9.13673e-10	1.9535e-15	5.5795e-08	2.78353e-13	CA	MCPCA	MCP	MCP
MD15G1171900	T5	76.877	76.877	2.15723	2.13257	0.326928	0.325487	6.59847	6.55194	4.15431e-11	5.67947e-11	3.18375e-09	4.25098e-09	CA	MCPCA	MCP	MCP
MD15G1194000	T5	21.3156	21.3156	7.00856	6.95136	1.51031	1.50943	4.64047	4.60527	3.47615e-06	4.11921e-06	8.96343e-05	0.000107367	CA	MCPCA	MCP	MCP
MD15G1199100	T5	28.2809	28.2809	7.31598	7.45511	1.49648	1.49503	4.88878	4.98658	1.01461e-06	6.14566e-07	3.0687e-05	2.00709e-05	CA	MCPCA	MCP	MCP
MD15G1205100	T5	499.936	499.936	11.2491	11.7675	1.45069	1.45051	7.75433	8.11264	8.88121e-15	4.95304e-16	1.21898e-12	7.56164e-14	CA	MCPCA	MCP	MCP
MD15G1205300	T5	25.9984	25.9984	1.88486	2.22704	0.62128	0.614909	3.03384	3.62174	0.00241463	0.000292625	0.022802	0.00426435	CA	MCPCA	MCP	MCP
MD15G1205400	T5	11.1715	11.1715	5.89311	6.18625	1.63383	1.62902	3.60693	3.79752	0.000309846	0.000146149	0.00425425	0.00235454	CA	MCPCA	MCP	MCP
MD15G1206200	T5	45.2301	45.2301	1.16778	1.0102	0.364864	0.364057	3.2006	2.77484	0.0013714	0.00552281	0.0145786	0.0456147	CA	MCPCA	MCP	MCP
MD15G1207500	T5	10.2068	10.2068	6.0188	5.80192	1.90946	1.90939	3.15209	3.03863	0.00162106	0.00237657	0.0166682	0.0237608	CA	MCPCA	MCP	MCP
MD15G1214700	T5	202.584	202.584	1.72855	1.17084	0.305006	0.306037	5.66726	3.82582	1.45096e-08	0.000130335	6.99514e-07	0.00214101	CA	MCPCA	MCP	MCP
MD15G1217100	T5	22.585	22.585	7.20672	6.90214	1.50295	1.50333	4.79506	4.59123	1.62627e-06	4.40648e-06	4.64827e-05	0.000114227	CA	MCPCA	MCP	MCP
MD15G1217500	T5	569.714	569.714	1.81584	1.95849	0.177563	0.176895	10.2265	11.0715	1.50917e-24	1.72478e-28	5.376e-22	9.4794e-26	CA	MCPCA	MCP	MCP
MD15G1218500	T5	106.558	106.558	1.22153	1.45297	0.285498	0.282609	4.2786	5.14126	1.88071e-05	2.72897e-07	0.000389423	9.5793e-06	CA	MCPCA	MCP	MCP
MD15G1223300	T5	30.2648	30.2648	1.99871	2.18074	0.560219	0.555903	3.56773	3.92288	0.00036009	8.74956e-05	0.0048236	0.00153006	CA	MCPCA	MCP	MCP
MD15G1223500	T5	107.996	107.996	1.34773	1.32279	0.243703	0.24226	5.53023	5.46019	3.19806e-08	4.75628e-08	1.39496e-06	1.93429e-06	CA	MCPCA	MCP	MCP
MD15G1226500	T5	7.18443	7.18443	5.41476	5.4097	1.73482	1.73186	3.12122	3.12364	0.00180103	0.00178629	0.0180817	0.0189713	CA	MCPCA	MCP	MCP
MD15G1227100	T5	30.6361	30.6361	2.99156	3.01126	0.612882	0.610619	4.88113	4.93148	1.05482e-06	8.16095e-07	3.16051e-05	2.5651e-05	CA	MCPCA	MCP	MCP
MD15G1228800	T5	19.4191	19.4191	7.0173	6.64928	2.33808	2.33861	3.00131	2.84326	0.00268825	0.00446551	0.0248311	0.0387279	CA	MCPCA	MCP	MCP
MD15G1250400	T5	48.2976	48.2976	1.48908	1.30885	0.357996	0.35749	4.15949	3.66121	3.18966e-05	0.000251025	0.000621015	0.00372874	CA	MCPCA	MCP	MCP
MD15G1253700	T5	44.0749	44.0749	1.27307	1.01858	0.357927	0.358262	3.55679	2.8431	0.00037541	0.00446767	0.00499404	0.0387292	CA	MCPCA	MCP	MCP
MD15G1261700	T5	17.3362	17.3362	6.31583	6.96749	1.75564	1.7506	3.59745	3.98006	0.000321351	6.88981e-05	0.00438404	0.0012456	CA	MCPCA	MCP	MCP
MD15G1267300	T5	677.481	677.481	1.00238	1.26512	0.174535	0.173732	5.74316	7.28204	9.29239e-09	3.2882e-13	4.67928e-07	3.57355e-11	CA	MCPCA	MCP	MCP
MD15G1271200	T5	51.0578	51.0578	1.18927	1.55348	0.393304	0.387688	3.02378	4.00704	0.00249635	6.14846e-05	0.0234887	0.00114052	CA	MCPCA	MCP	MCP
MD15G1271400	T5	8.61998	8.61998	5.71428	5.6194	1.70059	1.69909	3.36017	3.3073	0.000778943	0.000941988	0.00910867	0.0112617	CA	MCPCA	MCP	MCP
MD15G1272500	T5	51.0596	51.0596	1.59623	1.40117	0.430562	0.430297	3.70732	3.25629	0.000209464	0.00112878	0.00304555	0.0130803	CA	MCPCA	MCP	MCP
MD15G1277700	T5	90.418	90.418	2.41959	2.47746	0.310039	0.308246	7.80415	8.03727	5.9906e-15	9.18593e-16	8.47318e-13	1.34886e-13	CA	MCPCA	MCP	MCP
MD15G1278100	T5	23.2151	23.2151	7.16379	7.03572	1.50936	1.5089	4.74623	4.66283	2.07246e-06	3.1189e-06	5.74436e-05	8.4027e-05	CA	MCPCA	MCP	MCP
MD15G1311300	T5	13.9226	13.9226	6.63457	6.03232	1.60083	1.60372	4.14444	3.76145	3.4064e-05	0.000168929	0.000657886	0.00266791	CA	MCPCA	MCP	MCP
MD15G1316800	T5	16.3321	16.3321	4.00448	4.34791	1.18986	1.1848	3.36551	3.66974	0.000764018	0.000242801	0.00896684	0.00364031	CA	MCPCA	MCP	MCP
MD15G1344900	T5	138.719	138.719	1.50111	1.15851	0.239891	0.240555	6.25749	4.816	3.91231e-10	1.46464e-06	2.56851e-08	4.32777e-05	CA	MCPCA	MCP	MCP
MD15G1346300	T5	69.2244	69.2244	1.67688	1.68496	0.330725	0.32882	5.07033	5.12426	3.97125e-07	2.98714e-07	1.35817e-05	1.04095e-05	CA	MCPCA	MCP	MCP
MD15G1357900	T5	91.5934	91.5934	2.15591	1.56285	0.350619	0.352744	6.14886	4.43056	7.80422e-10	9.39867e-06	4.84264e-08	0.000222651	CA	MCPCA	MCP	MCP
MD15G1361400	T5	24.6849	24.6849	2.65636	2.75355	0.678582	0.6752	3.91457	4.07813	9.05638e-05	4.54e-05	0.00151618	0.000878586	CA	MCPCA	MCP	MCP
MD15G1362100	T5	45.7012	45.7012	1.21167	1.38721	0.361662	0.357028	3.35029	3.88544	0.000807271	0.000102145	0.00938856	0.0017559	CA	MCPCA	MCP	MCP
MD15G1381100	T5	397.077	397.077	1.09888	1.12006	0.146097	0.145271	7.52158	7.71014	5.41168e-14	1.25679e-14	6.77331e-12	1.6446e-12	CA	MCPCA	MCP	MCP
MD15G1391900	T5	145.41	145.41	2.45607	2.70186	0.31355	0.311698	7.8331	8.6682	4.75979e-15	4.39014e-18	6.78218e-13	8.44487e-16	CA	MCPCA	MCP	MCP
MD15G1393400	T5	7.39296	7.39296	5.78581	5.01647	1.73725	1.74459	3.33045	2.87544	0.000867064	0.00403467	0.00992198	0.0359143	CA	MCPCA	MCP	MCP
MD15G1399100	T5	14.1135	14.1135	6.67569	6.01564	1.79467	1.79763	3.71974	3.34644	0.00019943	0.000818564	0.00291951	0.0100292	CA	MCPCA	MCP	MCP
MD15G1406000	T5	1291.4	1291.4	1.78862	1.92897	0.27122	0.271028	6.59473	7.11722	4.26019e-11	1.10124e-12	3.25194e-09	1.10331e-10	CA	MCPCA	MCP	MCP
MD15G1411100	T5	61.8704	61.8704	1.05551	1.0663	0.357435	0.355358	2.953	3.00064	0.00314702	0.00269414	0.0281171	0.0262668	CA	MCPCA	MCP	MCP
MD15G1411200	T5	24.637	24.637	2.068	2.15012	0.582229	0.578337	3.55186	3.71777	0.000382518	0.00020099	0.00506408	0.00309795	CA	MCPCA	MCP	MCP
MD15G1411600	T5	66.0832	66.0832	1.12971	1.462	0.30825	0.302933	3.66491	4.82614	0.000247428	1.39205e-06	0.00350997	4.15465e-05	CA	MCPCA	MCP	MCP
MD15G1411700	T5	6.99798	6.99798	5.47657	5.26407	1.78786	1.78769	3.06319	2.94463	0.0021899	0.00323344	0.0211152	0.0304149	CA	MCPCA	MCP	MCP
MD15G1426600	T5	34.0104	34.0104	7.33002	7.91929	2.35942	2.35766	3.1067	3.35896	0.00189186	0.000782365	0.0188656	0.00965336	CA	MCPCA	MCP	MCP
MD15G1428700	T5	26.561	26.561	1.52466	2.06006	0.541729	0.531693	2.81443	3.87453	0.00488639	0.000106831	0.0401343	0.00182404	CA	MCPCA	MCP	MCP
MD15G1441800	T5	53.4092	53.4092	1.34695	1.31554	0.35518	0.353226	3.7923	3.72435	0.000149259	0.000195822	0.00230283	0.00303043	CA	MCPCA	MCP	MCP
MD15G1442600	T5	16.5995	16.5995	7.01218	6.06984	1.54524	1.5502	4.53791	3.91551	5.68144e-06	9.02131e-05	0.000138339	0.00157044	CA	MCPCA	MCP	MCP
MD14G1001200	T5	60.4695	60.4695	1.67361	1.8092	0.333553	0.330245	5.01752	5.47836	5.23424e-07	4.29284e-08	1.74802e-05	1.77204e-06	CA	MCPCA	MCP	MCP
MD14G1006600	T5	744.639	744.639	3.57348	3.65273	0.201994	0.201645	17.691	18.1147	4.91688e-70	2.44119e-73	1.35116e-66	5.21763e-70	CA	MCPCA	MCP	MCP
MD14G1007100	T5	38.4293	38.4293	1.7313	1.674	0.542714	0.541238	3.19008	3.0929	0.00142233	0.00198208	0.0150164	0.0205206	CA	MCPCA	MCP	MCP
MD14G1010800	T5	520.335	520.335	3.00801	3.09963	0.176008	0.175403	17.0902	17.6715	1.75583e-65	6.95026e-70	2.41251e-62	1.21541e-66	CA	MCPCA	MCP	MCP
MD14G1011500	T5	60.2926	60.2926	1.25833	1.10998	0.317503	0.316722	3.96321	3.50458	7.39484e-05	0.000457332	0.00127462	0.00623476	CA	MCPCA	MCP	MCP
MD14G1015900	T5	14.9	14.9	6.64645	6.24965	1.56049	1.56173	4.25921	4.00175	2.05149e-05	6.28744e-05	0.000419367	0.00116182	CA	MCPCA	MCP	MCP
MD14G1019600	T5	34.8034	34.8034	1.5315	1.54136	0.436746	0.433847	3.50662	3.55278	0.000453837	0.000381179	0.00583948	0.0053365	CA	MCPCA	MCP	MCP
MD14G1020800	T5	7.36952	7.36952	5.5608	5.32552	1.71723	1.71735	3.23824	3.10101	0.0012027	0.00192865	0.0130339	0.0200755	CA	MCPCA	MCP	MCP
MD14G1032600	T5	39.4406	39.4406	1.29967	1.16649	0.396237	0.395083	3.28003	2.95252	0.00103794	0.00315187	0.0115543	0.0298226	CA	MCPCA	MCP	MCP
MD14G1033000	T5	48.4365	48.4365	1.31387	1.04963	0.373784	0.374185	3.51505	2.8051	0.000439664	0.00503003	0.00569137	0.0424748	CA	MCPCA	MCP	MCP
MD14G1051200	T5	52.0578	52.0578	1.17991	1.41579	0.371165	0.366554	3.17894	3.86243	0.00147813	0.000112266	0.0154613	0.00189601	CA	MCPCA	MCP	MCP
MD14G1063300	T5	46.3033	46.3033	1.53866	1.09259	0.380915	0.383287	4.03939	2.85057	5.35901e-05	0.00436406	0.000969764	0.0381093	CA	MCPCA	MCP	MCP
MD14G1085100	T5	20.3464	20.3464	7.04144	6.78204	1.51993	1.52011	4.63275	4.46156	3.60843e-06	8.13652e-06	9.21803e-05	0.000194669	CA	MCPCA	MCP	MCP
MD14G1087400	T5	11.6307	11.6307	6.07319	6.14003	1.60127	1.59863	3.79274	3.8408	0.000148993	0.000122635	0.00230203	0.0020442	CA	MCPCA	MCP	MCP
MD14G1094300	T5	170.342	170.342	3.15531	3.29476	0.30333	0.302101	10.4022	10.9061	2.42194e-25	1.07744e-27	9.50786e-23	5.75713e-25	CA	MCPCA	MCP	MCP
MD14G1116700	T5	32.1807	32.1807	7.26943	7.82624	2.36054	2.35876	3.07957	3.31795	0.00207303	0.000906811	0.0202318	0.0108953	CA	MCPCA	MCP	MCP
MD14G1128200	T5	219.402	219.402	1.90884	1.80944	0.202518	0.201996	9.42554	8.95776	4.27885e-21	3.31326e-19	1.09744e-18	7.16111e-17	CA	MCPCA	MCP	MCP
MD14G1128800	T5	9.30594	9.30594	5.89946	5.65574	1.73444	1.73462	3.40137	3.2605	0.000670488	0.00111215	0.00806599	0.0129343	CA	MCPCA	MCP	MCP
MD14G1141600	T5	64.1016	64.1016	1.43805	1.1094	0.389852	0.39064	3.68872	2.83995	0.000225384	0.00451206	0.00322582	0.0390611	CA	MCPCA	MCP	MCP
MD14G1150200	T5	401.026	401.026	3.00001	3.34817	0.533334	0.532862	5.62502	6.28337	1.85487e-08	3.31319e-10	8.74518e-07	2.20528e-08	CA	MCPCA	MCP	MCP
MD14G1151900	T5	15.4416	15.4416	6.81003	6.13987	1.78863	1.79141	3.80739	3.42739	0.000140441	0.000609407	0.00219815	0.00782038	CA	MCPCA	MCP	MCP
MD14G1157000	T5	41.6418	41.6418	1.34341	1.42439	0.384398	0.380754	3.49484	3.74096	0.000474348	0.000183317	0.00605479	0.00285992	CA	MCPCA	MCP	MCP
MD14G1157900	T5	1361.83	1361.83	1.50541	1.46348	0.142395	0.142218	10.572	10.2904	4.01664e-26	7.78311e-25	1.79684e-23	3.48177e-22	CA	MCPCA	MCP	MCP
MD14G1158200	T5	8.56626	8.56626	5.42753	5.86542	1.70875	1.70099	3.17631	3.44823	0.0014916	0.000564268	0.0155767	0.00739895	CA	MCPCA	MCP	MCP
MD14G1168200	T5	69.5796	69.5796	5.01913	4.84115	0.687909	0.687738	7.2962	7.03924	2.96e-13	1.93293e-12	3.29124e-11	1.79623e-10	CA	MCPCA	MCP	MCP
MD14G1181400	T5	147.549	147.549	1.02828	1.19084	0.217457	0.21509	4.72865	5.53646	2.26017e-06	3.08643e-08	6.19324e-05	1.31642e-06	CA	MCPCA	MCP	MCP
MD14G1183700	T5	63.7219	63.7219	1.2777	1.32763	0.329141	0.326642	3.88191	4.06447	0.000103637	4.81414e-05	0.00170682	0.000925122	CA	MCPCA	MCP	MCP
MD14G1201100	T5	73.3173	73.3173	1.67801	1.40667	0.371796	0.372107	4.51324	3.78029	6.38434e-06	0.000156643	0.000152558	0.00249947	CA	MCPCA	MCP	MCP
MD14G1201600	T5	53.4845	53.4845	1.37267	1.44802	0.351259	0.348233	3.90786	4.15818	9.31187e-05	3.20794e-05	0.00155354	0.000650927	CA	MCPCA	MCP	MCP
MD14G1203000	T5	24.3505	24.3505	2.40396	2.13483	0.631523	0.632016	3.80661	3.37782	0.000140887	0.000730634	0.00220154	0.00913815	CA	MCPCA	MCP	MCP
MD14G1246000	T5	12.6409	12.6409	6.53508	5.83901	1.80893	1.81248	3.61267	3.22155	0.000303063	0.00127498	0.00417303	0.0144523	CA	MCPCA	MCP	MCP
MD17G1003600	T5	39.1181	39.1181	1.33473	1.50728	0.3988	0.393976	3.34686	3.82582	0.000817317	0.000130335	0.00948818	0.00214101	CA	MCPCA	MCP	MCP
MD17G1015900	T5	29.2438	29.2438	7.35193	7.5113	1.49191	1.49043	4.92786	5.03969	8.31368e-07	4.66277e-07	2.60237e-05	1.56806e-05	CA	MCPCA	MCP	MCP
MD17G1046500	T5	27.1941	27.1941	2.48712	1.91391	0.621947	0.625648	3.99893	3.05908	6.36304e-05	0.00222018	0.00112603	0.0225012	CA	MCPCA	MCP	MCP
MD17G1048300	T5	48.4423	48.4423	8.24979	8.07472	1.47595	1.47583	5.58947	5.47129	2.27764e-08	4.46761e-08	1.04068e-06	1.82849e-06	CA	MCPCA	MCP	MCP
MD17G1049600	T5	14.4973	14.4973	2.87012	2.71614	0.914422	0.913474	3.13873	2.97342	0.00169684	0.00294505	0.0171791	0.028283	CA	MCPCA	MCP	MCP
MD17G1050900	T5	38.8086	38.8086	1.85846	1.56375	0.537042	0.537643	3.46056	2.90852	0.000539056	0.00363144	0.0067115	0.0332323	CA	MCPCA	MCP	MCP
MD17G1052800	T5	96.7301	96.7301	1.30294	1.20573	0.294721	0.293864	4.42091	4.10303	9.82841e-06	4.07769e-05	0.000223474	0.000805323	CA	MCPCA	MCP	MCP
MD17G1054800	T5	13.7763	13.7763	6.79061	5.71525	1.81138	1.81755	3.74887	3.14448	0.000177635	0.00166382	0.00267088	0.01788	CA	MCPCA	MCP	MCP
MD17G1061100	T5	17.0099	17.0099	6.76578	6.53998	1.55099	1.55099	4.36224	4.21666	1.28739e-05	2.47952e-05	0.000280774	0.000521269	CA	MCPCA	MCP	MCP
MD17G1064400	T5	99.5234	99.5234	9.35948	9.01796	1.46303	1.46316	6.39733	6.16333	1.58117e-10	7.12296e-10	1.11411e-08	4.43421e-08	CA	MCPCA	MCP	MCP
MD17G1065800	T5	48.42	48.42	1.66439	1.67255	0.375034	0.372653	4.43798	4.48821	9.08079e-06	7.18239e-06	0.000208945	0.000174225	CA	MCPCA	MCP	MCP
MD17G1065900	T5	10.1164	10.1164	6.11896	5.65516	1.89366	1.89577	3.23129	2.98305	0.00123234	0.00285393	0.0132952	0.0276009	CA	MCPCA	MCP	MCP
MD17G1068800	T5	27.2844	27.2844	1.47882	1.43812	0.493889	0.49129	2.99423	2.92724	0.00275138	0.00341986	0.025308	0.0316881	CA	MCPCA	MCP	MCP
MD17G1078600	T5	252.486	252.486	3.94081	4.0556	0.335222	0.334533	11.7558	12.1232	6.58987e-32	7.96063e-34	4.52724e-29	6.12523e-31	CA	MCPCA	MCP	MCP
MD17G1085200	T5	68.9981	68.9981	8.3609	8.93719	1.4706	1.46924	5.68536	6.08286	1.30537e-08	1.18055e-09	6.35698e-07	6.94469e-08	CA	MCPCA	MCP	MCP
MD17G1085300	T5	124.38	124.38	9.31742	9.70686	1.45836	1.45779	6.38897	6.65863	1.67008e-10	2.76389e-11	1.17247e-08	2.1438e-09	CA	MCPCA	MCP	MCP
MD17G1086300	T5	156.924	156.924	1.84999	1.69294	0.269851	0.269551	6.85559	6.28061	7.10203e-12	3.37256e-10	6.23811e-10	2.23705e-08	CA	MCPCA	MCP	MCP
MD17G1087500	T5	7.49341	7.49341	5.82718	4.98432	1.78215	1.79027	3.26974	2.78411	0.00107645	0.00536742	0.0118798	0.0445802	CA	MCPCA	MCP	MCP
MD17G1099800	T5	140.496	140.496	1.50409	1.4665	0.259073	0.258108	5.80565	5.68171	6.41159e-09	1.33351e-08	3.35145e-07	6.10749e-07	CA	MCPCA	MCP	MCP
MD17G1103400	T5	45.2204	45.2204	1.0565	1.06138	0.34447	0.341576	3.06703	3.10729	0.00216195	0.00188812	0.0209086	0.0198037	CA	MCPCA	MCP	MCP
MD17G1123800	T5	22.4305	22.4305	2.30658	2.09754	0.762454	0.762278	3.0252	2.75167	0.00248469	0.00592926	0.0234062	0.0479491	CA	MCPCA	MCP	MCP
MD17G1127100	T5	8.23573	8.23573	5.31198	5.85389	1.69573	1.68625	3.13256	3.47154	0.0017329	0.000517479	0.0174706	0.00686499	CA	MCPCA	MCP	MCP
MD17G1132900	T5	93.3681	93.3681	1.47524	1.46597	0.283961	0.282421	5.19524	5.19072	2.04456e-07	2.0948e-07	7.43463e-06	7.53187e-06	CA	MCPCA	MCP	MCP
MD17G1141700	T5	16.1128	16.1128	2.45909	2.52216	0.87964	0.876056	2.79556	2.879	0.00518096	0.00398941	0.0418743	0.0356056	CA	MCPCA	MCP	MCP
MD17G1147200	T5	44.6812	44.6812	1.49917	1.31998	0.368473	0.36793	4.0686	3.5876	4.72966e-05	0.000333742	0.000869787	0.00476959	CA	MCPCA	MCP	MCP
MD17G1150300	T5	141.593	141.593	1.2179	1.13478	0.226507	0.225649	5.37686	5.02895	7.57981e-08	4.93166e-07	3.01874e-06	1.64412e-05	CA	MCPCA	MCP	MCP
MD17G1153400	T5	40.6462	40.6462	1.75023	1.4574	0.528538	0.529125	3.31144	2.75435	0.000928157	0.00588082	0.0105209	0.0476711	CA	MCPCA	MCP	MCP
MD17G1157700	T5	17.633	17.633	2.66777	2.71405	0.88706	0.883953	3.00743	3.07036	0.00263464	0.00213801	0.0244949	0.0218179	CA	MCPCA	MCP	MCP
MD17G1160500	T5	23.3816	23.3816	2.59564	2.38048	0.691384	0.691264	3.75427	3.44366	0.00017385	0.000573901	0.002627	0.00750187	CA	MCPCA	MCP	MCP
MD17G1198400	T5	12.5148	12.5148	5.83539	6.51663	1.7942	1.78714	3.25237	3.64639	0.00114446	0.000265948	0.0125584	0.00392314	CA	MCPCA	MCP	MCP
MD17G1230200	T5	7.35841	7.35841	5.42513	5.46932	1.97013	1.96701	2.75369	2.78052	0.0058927	0.00542723	0.0463797	0.0449411	CA	MCPCA	MCP	MCP
MD17G1233200	T5	42.488	42.488	1.55044	1.52067	0.393986	0.391784	3.93526	3.88139	8.31061e-05	0.000103862	0.00140744	0.00178224	CA	MCPCA	MCP	MCP
MD17G1243000	T5	24.7161	24.7161	1.6057	1.57335	0.532481	0.52974	3.01551	2.97004	0.0025655	0.00297759	0.0240145	0.0285244	CA	MCPCA	MCP	MCP
MD17G1243400	T5	63.66	63.66	8.73132	8.35439	1.47364	1.47392	5.92498	5.66816	3.12334e-09	1.44343e-08	1.72151e-07	6.5604e-07	CA	MCPCA	MCP	MCP
MD17G1263600	T5	153.441	153.441	1.13915	1.12284	0.200983	0.199667	5.66789	5.62355	1.44567e-08	1.87068e-08	6.98719e-07	8.29429e-07	CA	MCPCA	MCP	MCP
MD17G1278100	T5	19.9769	19.9769	6.67012	7.0793	1.56313	1.55967	4.26716	4.53897	1.97975e-05	5.65301e-06	0.000407735	0.000142331	CA	MCPCA	MCP	MCP
MD17G1283900	T5	10.9227	10.9227	6.22105	5.76192	1.6335	1.63572	3.80841	3.52255	0.000139863	0.00042741	0.00219089	0.00586842	CA	MCPCA	MCP	MCP
MD16G1001100	T5	105.772	105.772	1.76019	1.43735	0.316283	0.316819	5.56524	4.53683	2.61787e-08	5.71053e-06	1.16568e-06	0.000143031	CA	MCPCA	MCP	MCP
MD16G1033900	T5	38.2002	38.2002	1.75115	2.05085	0.469024	0.463614	3.73361	4.42363	0.000188757	9.70582e-06	0.00280014	0.000229081	CA	MCPCA	MCP	MCP
MD16G1043000	T5	56.0868	56.0868	2.01662	1.95005	0.357321	0.355871	5.64372	5.47966	1.66416e-08	4.26153e-08	7.92718e-07	1.7629e-06	CA	MCPCA	MCP	MCP
MD16G1045100	T5	15.1428	15.1428	6.72677	6.18896	1.80031	1.80226	3.73646	3.43399	0.000186631	0.000594766	0.00277867	0.00767846	CA	MCPCA	MCP	MCP
MD16G1045400	T5	114.578	114.578	1.61547	2.29037	0.281364	0.276034	5.74158	8.29743	9.37992e-09	1.06388e-16	4.71102e-07	1.76421e-14	CA	MCPCA	MCP	MCP
MD16G1047300	T5	204.945	204.945	1.29129	1.07268	0.184149	0.184109	7.01219	5.82635	2.34615e-12	5.66525e-09	2.25653e-10	2.83057e-07	CA	MCPCA	MCP	MCP
MD16G1047700	T5	287.761	287.761	3.2769	2.93785	0.234435	0.234728	13.9778	12.516	2.1284e-44	6.10648e-36	2.0471e-41	4.89435e-33	CA	MCPCA	MCP	MCP
MD16G1048600	T5	19.7654	19.7654	2.24893	2.24129	0.715489	0.712748	3.14321	3.14458	0.00167109	0.00166325	0.017026	0.01788	CA	MCPCA	MCP	MCP
MD16G1051300	T5	11.2349	11.2349	6.14327	5.95945	1.62531	1.62492	3.77975	3.66752	0.000156986	0.00024491	0.00239665	0.00366337	CA	MCPCA	MCP	MCP
MD16G1059300	T5	18.0862	18.0862	6.88364	6.58889	1.52681	1.52722	4.50851	4.31429	6.52836e-06	1.60117e-05	0.00015542	0.00035525	CA	MCPCA	MCP	MCP
MD16G1064800	T5	40.8086	40.8086	2.25519	2.0575	0.499237	0.498988	4.51728	4.12334	6.26381e-06	3.73417e-05	0.000149864	0.000743587	CA	MCPCA	MCP	MCP
MD16G1078400	T5	267.539	267.539	1.39921	1.54083	0.178294	0.176838	7.84778	8.71319	4.23456e-15	2.95448e-18	6.12451e-13	5.79922e-16	CA	MCPCA	MCP	MCP
MD16G1080700	T5	6.98409	6.98409	5.3791	5.36164	1.75366	1.75082	3.06735	3.06237	0.00215966	0.00219592	0.020897	0.0223142	CA	MCPCA	MCP	MCP
MD16G1081100	T5	30.0732	30.0732	3.5335	3.18996	0.751	0.751899	4.70506	4.24254	2.53794e-06	2.21005e-05	6.8375e-05	0.000470272	CA	MCPCA	MCP	MCP
MD16G1082600	T5	15.1952	15.1952	6.46647	6.51709	1.54967	1.5477	4.17282	4.21083	3.00853e-05	2.54437e-05	0.000588241	0.000532574	CA	MCPCA	MCP	MCP
MD16G1087500	T5	18.1407	18.1407	6.76036	6.74633	1.55512	1.55387	4.34716	4.34164	1.3791e-05	1.41423e-05	0.000298742	0.000319298	CA	MCPCA	MCP	MCP
MD16G1107500	T5	47.8414	47.8414	2.07718	1.99845	0.393823	0.392406	5.27439	5.0928	1.332e-07	3.5281e-07	5.0068e-06	1.20974e-05	CA	MCPCA	MCP	MCP
MD16G1107800	T5	31.1996	31.1996	1.62524	1.93161	0.517435	0.511234	3.14095	3.77833	0.00168401	0.000157885	0.017103	0.00251622	CA	MCPCA	MCP	MCP
MD16G1108400	T5	73.2605	73.2605	1.52888	1.56547	0.318722	0.316616	4.79691	4.94439	1.61134e-06	7.63844e-07	4.61245e-05	2.42865e-05	CA	MCPCA	MCP	MCP
MD16G1109700	T5	230.944	230.944	1.74268	1.78211	0.196955	0.195882	8.84816	9.09791	8.89766e-19	9.20902e-20	1.88083e-16	2.1603e-17	CA	MCPCA	MCP	MCP
MD16G1119000	T5	323.095	323.095	1.97507	1.89439	0.188819	0.188386	10.4601	10.0559	1.31714e-25	8.64943e-24	5.39073e-23	3.13925e-21	CA	MCPCA	MCP	MCP
MD16G1124200	T5	16.3666	16.3666	2.42531	2.95579	0.859122	0.84947	2.82301	3.47957	0.00475749	0.000502211	0.0393135	0.00670404	CA	MCPCA	MCP	MCP
MD16G1127200	T5	70.6901	70.6901	9.0506	8.26189	2.56142	2.56196	3.53343	3.22483	0.0004102	0.00126048	0.00537461	0.0143048	CA	MCPCA	MCP	MCP
MD16G1131100	T5	343.042	343.042	1.36765	1.28768	0.215877	0.215504	6.33529	5.97521	2.3689e-10	2.29789e-09	1.62045e-08	1.25932e-07	CA	MCPCA	MCP	MCP
MD16G1132200	T5	24.121	24.121	7.25626	7.04045	1.53941	1.53936	4.71366	4.57361	2.43303e-06	4.79395e-06	6.59179e-05	0.000122465	CA	MCPCA	MCP	MCP
MD16G1136100	T5	58.9865	58.9865	2.79895	2.54415	0.834241	0.834346	3.35509	3.04927	0.000793384	0.00229399	0.00925502	0.023067	CA	MCPCA	MCP	MCP
MD16G1141000	T5	13.7748	13.7748	6.45021	6.2473	1.81462	1.81447	3.55458	3.44305	0.000378584	0.000575199	0.00502931	0.00751156	CA	MCPCA	MCP	MCP
MD16G1144100	T5	10.7464	10.7464	6.19875	5.74576	1.62864	1.63084	3.80609	3.5232	0.000141183	0.000426371	0.00220438	0.00586672	CA	MCPCA	MCP	MCP
MD16G1150400	T5	269.328	269.328	1.29799	1.43856	0.200727	0.199443	6.46642	7.21286	1.0035e-10	5.4788e-13	7.2843e-09	5.82266e-11	CA	MCPCA	MCP	MCP
MD16G1150700	T5	40.9135	40.9135	1.31341	1.10002	0.400004	0.399848	3.28349	2.75109	0.00102531	0.00593971	0.0114415	0.0479752	CA	MCPCA	MCP	MCP
MD16G1160100	T5	80.4595	80.4595	4.26893	4.11852	0.503857	0.503537	8.47251	8.17917	2.40168e-17	2.85801e-16	4.31763e-15	4.46965e-14	CA	MCPCA	MCP	MCP
MD16G1161000	T5	88.2654	88.2654	1.21028	1.25069	0.264546	0.262342	4.57493	4.76739	4.76384e-06	1.86624e-06	0.000118701	5.33416e-05	CA	MCPCA	MCP	MCP
MD16G1162900	T5	119.364	119.364	1.6123	1.38248	0.256343	0.256364	6.28959	5.39264	3.18297e-10	6.94287e-08	2.1113e-08	2.75936e-06	CA	MCPCA	MCP	MCP
MD16G1169900	T5	10.8513	10.8513	6.20695	5.75843	1.65727	1.65938	3.74528	3.47024	0.000180194	0.00052	0.00270297	0.00689367	CA	MCPCA	MCP	MCP
MD16G1174500	T5	359.247	359.247	2.50507	2.65165	0.277389	0.276725	9.03089	9.58224	1.70289e-19	9.49613e-22	3.85373e-17	3.06405e-19	CA	MCPCA	MCP	MCP
MD16G1174700	T5	22756.8	22756.8	3.48397	3.56546	0.20191	0.201899	17.2551	17.6597	1.02506e-66	8.5757e-70	1.79254e-63	1.37469e-66	CA	MCPCA	MCP	MCP
MD16G1257600	T5	35.8266	35.8266	7.49787	7.93628	1.47883	1.4767	5.07015	5.37435	3.97511e-07	7.68592e-08	1.35817e-05	3.01727e-06	CA	MCPCA	MCP	MCP
MD16G1265000	T5	548.838	548.838	1.31702	1.52497	0.17593	0.17508	7.48605	8.71014	7.09767e-14	3.03488e-18	8.64118e-12	5.89687e-16	CA	MCPCA	MCP	MCP
MD16G1270300	T5	7.95666	7.95666	5.59136	5.53121	1.96402	1.96225	2.8469	2.81881	0.00441477	0.00482023	0.0370517	0.041082	CA	MCPCA	MCP	MCP
MD16G1284400	T5	14.3169	14.3169	6.10644	6.66138	1.77943	1.77416	3.43168	3.75467	0.000599846	0.000173567	0.00731683	0.00273218	CA	MCPCA	MCP	MCP
MD01G1024100	T5	20.7872	20.7872	6.65761	7.18371	2.26114	2.25839	2.94436	3.1809	0.00323625	0.00146819	0.0287673	0.0162591	CA	MCPCA	MCP	MCP
MD01G1028200	T5	35.2098	35.2098	1.31797	1.35224	0.423134	0.41981	3.11479	3.22108	0.00184076	0.00127709	0.0184229	0.0144635	CA	MCPCA	MCP	MCP
MD01G1031100	T5	12.8398	12.8398	5.89282	6.53751	1.78753	1.78092	3.29663	3.67085	0.000978508	0.000241743	0.0110138	0.00363294	CA	MCPCA	MCP	MCP
MD01G1035100	T5	59.308	59.308	5.04935	5.15349	0.767738	0.766511	6.57692	6.7233	4.80299e-11	1.7765e-11	3.63741e-09	1.43583e-09	CA	MCPCA	MCP	MCP
MD01G1036200	T5	832.255	832.255	1.71596	1.8301	0.195685	0.195301	8.76899	9.37065	1.80281e-18	7.20886e-21	3.68925e-16	2.03926e-18	CA	MCPCA	MCP	MCP
MD01G1040900	T5	10.112	10.112	6.32075	5.32808	1.83605	1.84343	3.44257	2.89032	0.000576209	0.00384853	0.00705985	0.0346746	CA	MCPCA	MCP	MCP
MD01G1049500	T5	20.1817	20.1817	6.62291	7.13442	1.55804	1.55401	4.25079	4.59096	2.13014e-05	4.41204e-06	0.000434061	0.000114227	CA	MCPCA	MCP	MCP
MD01G1050100	T5	467.081	467.081	1.2304	1.15943	0.153513	0.153099	8.01491	7.57305	1.10222e-15	3.64562e-14	1.72376e-13	4.4667e-12	CA	MCPCA	MCP	MCP
MD01G1056200	T5	39.5896	39.5896	8.05134	7.66985	1.47193	1.47237	5.46993	5.20917	4.50217e-08	1.89684e-07	1.89921e-06	6.89745e-06	CA	MCPCA	MCP	MCP
MD01G1056300	T5	81.8449	81.8449	8.99244	8.84141	1.45804	1.45793	6.1675	6.06435	6.93789e-10	1.32489e-09	4.33303e-08	7.72291e-08	CA	MCPCA	MCP	MCP
MD01G1060700	T5	18.1798	18.1798	2.44507	2.39453	0.85518	0.853144	2.85913	2.80671	0.00424804	0.00500495	0.0359979	0.0423002	CA	MCPCA	MCP	MCP
MD01G1062800	T5	2614.04	2614.04	1.39133	1.35815	0.215488	0.215423	6.45668	6.30458	1.07028e-10	2.88979e-10	7.68203e-09	1.94364e-08	CA	MCPCA	MCP	MCP
MD01G1073800	T5	316.29	316.29	1.50759	1.66306	0.174854	0.173569	8.62195	9.58158	6.5821e-18	9.55723e-22	1.29197e-15	3.06405e-19	CA	MCPCA	MCP	MCP
MD01G1079900	T5	25.6104	25.6104	7.48742	6.93618	1.51399	1.51543	4.94548	4.57705	7.5957e-07	4.71575e-06	2.42343e-05	0.000120789	CA	MCPCA	MCP	MCP
MD01G1083700	T5	180.153	180.153	1.18068	1.3682	0.251185	0.249434	4.70043	5.48522	2.59619e-06	4.12949e-08	6.96517e-05	1.71196e-06	CA	MCPCA	MCP	MCP
MD01G1108000	T5	114.386	114.386	1.46422	1.31468	0.268842	0.268373	5.4464	4.89872	5.13991e-08	9.64641e-07	2.12627e-06	2.99288e-05	CA	MCPCA	MCP	MCP
MD01G1108500	T5	307.393	307.393	3.22837	2.69792	0.262852	0.263521	12.2821	10.238	1.13028e-34	1.34043e-24	8.69683e-32	5.86014e-22	CA	MCPCA	MCP	MCP
MD01G1118100	T5	14.9774	14.9774	6.15221	6.73304	1.84251	1.83745	3.33904	3.66434	0.000840677	0.000247978	0.00970059	0.00369776	CA	MCPCA	MCP	MCP
MD01G1118200	T5	257.334	257.334	1.07126	1.18863	0.197063	0.195753	5.43612	6.07208	5.44525e-08	1.26261e-09	2.23337e-06	7.38222e-08	CA	MCPCA	MCP	MCP
MD01G1119700	T5	501.797	501.797	1.13299	1.5605	0.269476	0.268542	4.20441	5.81102	2.61759e-05	6.20922e-09	0.000521242	3.0392e-07	CA	MCPCA	MCP	MCP
MD01G1126500	T5	565.96	565.96	1.11448	1.45242	0.209917	0.209002	5.30912	6.9493	1.10158e-07	3.67113e-12	4.20435e-06	3.28455e-10	CA	MCPCA	MCP	MCP
MD01G1134400	T5	72.9841	72.9841	1.24511	1.16854	0.286809	0.285431	4.34127	4.09395	1.41664e-05	4.24093e-05	0.000304815	0.000830739	CA	MCPCA	MCP	MCP
MD01G1141800	T5	27.8756	27.8756	2.02133	1.93815	0.583381	0.581807	3.46485	3.33126	0.000530518	0.000864533	0.00663527	0.0105121	CA	MCPCA	MCP	MCP
MD01G1144200	T5	62.0222	62.0222	5.06325	5.10793	0.772962	0.772004	6.55044	6.61645	5.73667e-11	3.67919e-11	4.27716e-09	2.83091e-09	CA	MCPCA	MCP	MCP
MD01G1144400	T5	26.352	26.352	2.10385	2.08052	0.641497	0.639352	3.27959	3.2541	0.00103957	0.00113752	0.0115658	0.0131645	CA	MCPCA	MCP	MCP
MD01G1152100	T5	262.212	262.212	1.68216	1.86671	0.184053	0.182481	9.13953	10.2296	6.27253e-20	1.46118e-24	1.47144e-17	6.24606e-22	CA	MCPCA	MCP	MCP
MD01G1153600	T5	41.6854	41.6854	1.63757	2.03985	0.490525	0.484819	3.3384	4.20744	0.000842616	2.58277e-05	0.00970059	0.000538852	CA	MCPCA	MCP	MCP
MD01G1160300	T5	72.2257	72.2257	1.94151	1.67778	0.389122	0.389368	4.98945	4.30897	6.0551e-07	1.64017e-05	1.99787e-05	0.000363065	CA	MCPCA	MCP	MCP
MD01G1171100	T5	13.6721	13.6721	5.98096	6.63298	1.77906	1.77278	3.36187	3.74158	0.000774159	0.000182871	0.00906926	0.00285759	CA	MCPCA	MCP	MCP
MD01G1177100	T5	367.656	367.656	1.56297	2.28961	0.243578	0.241543	6.4167	9.47908	1.3926e-10	2.56525e-21	9.92151e-09	7.83257e-19	CA	MCPCA	MCP	MCP
MD01G1179800	T5	45.379	45.379	6.29165	6.97828	1.40023	1.39772	4.49329	4.99261	7.0132e-06	5.95688e-07	0.000165326	1.95207e-05	CA	MCPCA	MCP	MCP
MD01G1195700	T5	44.843	44.843	1.82234	1.62273	0.427749	0.427489	4.26031	3.79595	2.04142e-05	0.000147076	0.000418198	0.00236474	CA	MCPCA	MCP	MCP
MD01G1196900	T5	375.536	375.536	2.87736	2.81803	0.221181	0.22083	13.0091	12.7611	1.08607e-38	2.7035e-37	9.49622e-36	2.36384e-34	CA	MCPCA	MCP	MCP
MD01G1206800	T5	146.148	146.148	1.70405	2.4875	0.302226	0.297851	5.63833	8.35149	1.71703e-08	6.74081e-17	8.13699e-07	1.14749e-14	CA	MCPCA	MCP	MCP
MD01G1224700	T5	147.654	147.654	1.37872	1.34461	0.242936	0.241917	5.67526	5.55816	1.3848e-08	2.7264e-08	6.70981e-07	1.17854e-06	CA	MCPCA	MCP	MCP
MD01G1230100	T5	19.3417	19.3417	2.39763	2.01654	0.724938	0.726904	3.30737	2.77415	0.000941779	0.00553462	0.0106424	0.0456926	CA	MCPCA	MCP	MCP
MD00G1012600	T5	78.1048	78.1048	1.32285	1.18506	0.314828	0.314146	4.20183	3.77233	2.64761e-05	0.000161731	0.000526674	0.002569	CA	MCPCA	MCP	MCP
MD00G1018700	T5	395.091	395.091	11.0533	11.3179	1.45156	1.45142	7.61477	7.79783	2.64158e-14	6.29787e-15	3.43334e-12	8.47174e-13	CA	MCPCA	MCP	MCP
MD00G1035000	T5	57.3627	57.3627	1.30583	1.45036	0.332438	0.32876	3.92804	4.4116	8.56403e-05	1.02608e-05	0.00144489	0.000240997	CA	MCPCA	MCP	MCP
MD00G1039000	T5	8.90254	8.90254	5.14024	6.13409	1.6795	1.66457	3.06058	3.68509	0.00220909	0.000228622	0.0212683	0.00346828	CA	MCPCA	MCP	MCP
MD00G1070000	T5	26.9677	26.9677	1.69353	1.76261	0.515777	0.511854	3.28346	3.44358	0.00102543	0.000574067	0.0114415	0.00750187	CA	MCPCA	MCP	MCP
MD00G1080800	T5	34.0355	34.0355	1.62173	2.47886	0.552562	0.541518	2.93493	4.57761	0.00333623	4.7031e-06	0.0295196	0.000120625	CA	MCPCA	MCP	MCP
MD00G1081600	T5	27.8418	27.8418	1.81626	1.99705	0.613753	0.609432	2.95927	3.27691	0.00308365	0.00104951	0.0276924	0.0123025	CA	MCPCA	MCP	MCP
MD00G1087700	T5	54.4824	54.4824	1.75453	1.61363	0.3392	0.338344	5.17257	4.76921	2.309e-07	1.84953e-06	8.2711e-06	5.31085e-05	CA	MCPCA	MCP	MCP
MD00G1092500	T5	485.838	485.838	1.92022	1.81707	0.201725	0.201497	9.51898	9.01783	1.74891e-21	1.91853e-19	4.87565e-19	4.24193e-17	CA	MCPCA	MCP	MCP
MD00G1097500	T5	96.7918	96.7918	3.72775	3.8545	0.420369	0.41888	8.86779	9.20192	7.461e-19	3.51603e-20	1.61258e-16	8.5613e-18	CA	MCPCA	MCP	MCP
MD00G1106600	T5	69.508	69.508	1.62994	1.77358	0.369271	0.366624	4.41394	4.83761	1.01505e-05	1.31409e-06	0.000229712	3.96825e-05	CA	MCPCA	MCP	MCP
MD00G1107700	T5	85.6523	85.6523	1.02139	1.29423	0.30768	0.304021	3.31965	4.25705	0.000901314	2.07143e-05	0.0102711	0.000446704	CA	MCPCA	MCP	MCP
MD00G1109400	T5	9.75357	9.75357	6.18197	5.42737	1.66528	1.67091	3.71228	3.24815	0.000205403	0.00116159	0.00299328	0.0133941	CA	MCPCA	MCP	MCP
MD00G1109700	T5	79.6998	79.6998	3.11635	2.95823	0.929169	0.929011	3.35391	3.18427	0.000796777	0.00145117	0.00927882	0.0161078	CA	MCPCA	MCP	MCP
MD00G1143000	T5	13.3608	13.3608	6.24221	6.3704	1.59313	1.59034	3.9182	4.00567	8.92137e-05	6.18414e-05	0.00149748	0.00114603	CA	MCPCA	MCP	MCP
MD00G1143400	T5	173.436	173.436	1.55129	1.74577	0.218025	0.215953	7.11518	8.08405	1.11764e-12	6.26507e-16	1.12139e-10	9.48935e-14	CA	MCPCA	MCP	MCP
MD00G1147000	T5	11.354	11.354	6.30761	5.79858	1.83046	1.83277	3.44592	3.16383	0.000569127	0.00155707	0.00698642	0.0170374	CA	MCPCA	MCP	MCP
MD00G1148200	T5	757.566	757.566	8.02628	7.91703	0.560477	0.560431	14.3204	14.1267	1.63065e-46	2.60144e-45	1.65091e-43	2.78007e-42	CA	MCPCA	MCP	MCP
MD00G1148100	T5	897.63	897.63	4.11932	4.03157	0.189796	0.189658	21.7039	21.257	1.88615e-104	2.83989e-100	9.07047e-101	1.36571e-96	CA	MCPCA	MCP	MCP
MD00G1166100	T5	19.9971	19.9971	2.91995	2.89739	0.856294	0.854196	3.40999	3.39195	0.000649651	0.000693971	0.00784968	0.00876508	CA	MCPCA	MCP	MCP
MD00G1173300	T5	124.653	124.653	1.36109	1.1595	0.241674	0.241515	5.63191	4.80096	1.78222e-08	1.57906e-06	8.4233e-07	4.59528e-05	CA	MCPCA	MCP	MCP
MD00G1190800	T5	129.115	129.115	3.30736	2.97227	0.311455	0.311925	10.6191	9.5288	2.42978e-26	1.59113e-21	1.11284e-23	5.01755e-19	CA	MCPCA	MCP	MCP
MD00G1191100	T5	6.39206	6.39206	5.33534	5.13843	1.77002	1.76958	3.01429	2.90375	0.00257583	0.00368724	0.0240761	0.0335039	CA	MCPCA	MCP	MCP
MD03G1004700	T5	26.3358	26.3358	7.34205	7.22169	1.4907	1.49025	4.92522	4.84595	8.42638e-07	1.26006e-06	2.61858e-05	3.8474e-05	CA	MCPCA	MCP	MCP
MD03G1052900	T5	18.5752	18.5752	6.65373	6.89401	1.52625	1.52347	4.35953	4.52519	1.3034e-05	6.03416e-06	0.000283622	0.000150159	CA	MCPCA	MCP	MCP
MD03G1055700	T5	13.9513	13.9513	6.39907	6.33915	1.58014	1.57888	4.04969	4.01497	5.12858e-05	5.94524e-05	0.000935103	0.00110602	CA	MCPCA	MCP	MCP
MD03G1057400	T5	110.109	110.109	1.03569	1.00301	0.301734	0.300603	3.43246	3.33667	0.000598134	0.000847898	0.00730057	0.01033	CA	MCPCA	MCP	MCP
MD03G1092700	T5	22.2211	22.2211	6.98027	7.09769	2.31354	2.31242	3.01713	3.06937	0.00255179	0.0021451	0.0239106	0.0218787	CA	MCPCA	MCP	MCP
MD03G1129700	T5	43.7558	43.7558	1.57319	1.436	0.438257	0.437395	3.58965	3.28307	0.000331127	0.00102684	0.00450146	0.0120883	CA	MCPCA	MCP	MCP
MD03G1137000	T5	992.675	992.675	1.05221	1.01127	0.233287	0.233132	4.51035	4.33777	6.47193e-06	1.43936e-05	0.000154268	0.00032383	CA	MCPCA	MCP	MCP
MD03G1139200	T5	11.2796	11.2796	6.15153	5.97992	1.6569	1.65642	3.71267	3.61015	0.000205082	0.000306016	0.00299087	0.00444602	CA	MCPCA	MCP	MCP
MD03G1170900	T5	33.9418	33.9418	2.26745	2.06401	0.52544	0.525212	4.31533	3.92987	1.59365e-05	8.49924e-05	0.000337763	0.00149307	CA	MCPCA	MCP	MCP
MD03G1185100	T5	43.8041	43.8041	1.96087	2.00666	0.494302	0.492049	3.96696	4.07817	7.27967e-05	4.53913e-05	0.00125815	0.000878586	CA	MCPCA	MCP	MCP
MD03G1200400	T5	82.8873	82.8873	1.41374	1.1829	0.316657	0.31669	4.46456	3.7352	8.02332e-06	0.000187569	0.000186848	0.0029168	CA	MCPCA	MCP	MCP
MD03G1202600	T5	1011.71	1011.71	1.26823	1.36399	0.24961	0.249368	5.08085	5.4698	3.75748e-07	4.5054e-08	1.29532e-05	1.84004e-06	CA	MCPCA	MCP	MCP
MD03G1214700	T5	26.6174	26.6174	1.76181	1.53801	0.518528	0.51849	3.39771	2.96633	0.000679519	0.00301373	0.00814316	0.0288132	CA	MCPCA	MCP	MCP
MD03G1217600	T5	101.985	101.985	1.15397	1.31911	0.238376	0.235281	4.84098	5.60654	1.29199e-06	2.06416e-08	3.81879e-05	9.10694e-07	CA	MCPCA	MCP	MCP
MD03G1218600	T5	10.2569	10.2569	6.20383	5.59227	1.86016	1.86361	3.33511	3.00077	0.000852668	0.002693	0.00978052	0.0262668	CA	MCPCA	MCP	MCP
MD03G1256500	T5	19.3114	19.3114	6.92704	6.74363	1.52945	1.52921	4.5291	4.40988	5.92368e-06	1.03428e-05	0.000142971	0.000242331	CA	MCPCA	MCP	MCP
MD03G1262000	T5	1078.82	1078.82	3.97995	4.10798	0.213772	0.213509	18.6177	19.2403	2.30723e-77	1.70148e-82	8.87637e-74	5.45493e-79	CA	MCPCA	MCP	MCP
MD03G1270200	T5	23.5277	23.5277	2.38748	2.35882	0.690693	0.688553	3.45665	3.42577	0.000546943	0.000613052	0.00677899	0.00786177	CA	MCPCA	MCP	MCP
MD03G1291900	T5	153.031	153.031	4.70038	4.66765	0.441154	0.44067	10.6547	10.5922	1.65701e-26	3.23952e-26	7.96855e-24	1.59783e-23	CA	MCPCA	MCP	MCP
MD03G1296700	T5	46.8655	46.8655	1.54382	1.11666	0.387224	0.389313	3.98688	2.86827	6.69477e-05	0.00412719	0.00117715	0.0365271	CA	MCPCA	MCP	MCP
MD02G1016700	T5	287.369	287.369	1.25476	1.11424	0.211171	0.210901	5.94189	5.28324	2.81759e-09	1.2692e-07	1.57582e-07	4.75913e-06	CA	MCPCA	MCP	MCP
MD02G1017500	T5	15.1708	15.1708	5.71278	6.9979	1.749	1.73804	3.26631	4.02633	0.0010896	5.66553e-05	0.0120044	0.00106532	CA	MCPCA	MCP	MCP
MD02G1017600	T5	207.348	207.348	1.94645	2.44333	0.275569	0.273249	7.06337	8.9418	1.62518e-12	3.82881e-19	1.60318e-10	8.18345e-17	CA	MCPCA	MCP	MCP
MD02G1020100	T5	28.1535	28.1535	2.1467	1.88856	0.643209	0.643528	3.33748	2.93469	0.000845432	0.00333882	0.0097207	0.031102	CA	MCPCA	MCP	MCP
MD02G1030000	T5	1152.81	1152.81	3.0156	3.42668	0.174436	0.173877	17.2878	19.7075	5.81707e-67	1.8582e-86	1.11897e-63	7.14886e-83	CA	MCPCA	MCP	MCP
MD02G1030100	T5	98.118	98.118	1.46851	1.2972	0.280401	0.280021	5.23718	4.63252	1.63046e-07	3.61245e-06	6.03145e-06	9.54519e-05	CA	MCPCA	MCP	MCP
MD02G1030300	T5	100.445	100.445	1.34137	1.70815	0.27982	0.275817	4.79369	6.19307	1.63739e-06	5.90041e-10	4.67311e-05	3.74525e-08	CA	MCPCA	MCP	MCP
MD02G1034900	T5	21.6923	21.6923	2.72828	2.69307	0.758782	0.75676	3.59561	3.55868	0.000323634	0.000372719	0.00440893	0.00525247	CA	MCPCA	MCP	MCP
MD02G1042000	T5	39.7073	39.7073	1.58812	1.2281	0.410796	0.412332	3.86595	2.97843	0.000110659	0.0028973	0.00180699	0.0279081	CA	MCPCA	MCP	MCP
MD02G1050100	T5	89.4487	89.4487	2.80384	3.45988	0.652986	0.650255	4.29388	5.3208	1.75579e-05	1.03313e-07	0.000367512	3.93531e-06	CA	MCPCA	MCP	MCP
MD02G1050200	T5	559.359	559.359	3.0319	3.44502	0.263019	0.262253	11.5273	13.1362	9.60845e-31	2.04135e-39	6.37338e-28	1.86987e-36	CA	MCPCA	MCP	MCP
MD02G1057200	T5	83.5261	83.5261	1.68457	1.58144	0.283055	0.282092	5.95137	5.60613	2.65906e-09	2.06901e-08	1.49561e-07	9.10742e-07	CA	MCPCA	MCP	MCP
MD02G1065800	T5	13.3315	13.3315	5.65055	6.75373	1.76328	1.75275	3.20457	3.85322	0.00135265	0.000116575	0.0144073	0.00196017	CA	MCPCA	MCP	MCP
MD02G1067400	T5	422.69	422.69	1.68	1.46602	0.278746	0.278728	6.027	5.25968	1.67031e-09	1.44303e-07	9.70698e-08	5.31766e-06	CA	MCPCA	MCP	MCP
MD02G1070300	T5	8.85471	8.85471	5.88391	5.5274	1.70142	1.70287	3.45824	3.24592	0.000543722	0.0011707	0.00675648	0.0134526	CA	MCPCA	MCP	MCP
MD02G1072300	T5	28.9513	28.9513	7.37982	7.46348	2.35876	2.358	3.12869	3.16517	0.00175588	0.0015499	0.0176798	0.0169977	CA	MCPCA	MCP	MCP
MD02G1084000	T5	20.2249	20.2249	2.18007	1.98321	0.654812	0.654406	3.3293	3.03055	0.000870644	0.00244112	0.00995702	0.0242799	CA	MCPCA	MCP	MCP
MD02G1096300	T5	764.103	764.103	1.19141	1.47951	0.160113	0.159309	7.44107	9.28705	9.98704e-14	1.58629e-20	1.18587e-11	4.11819e-18	CA	MCPCA	MCP	MCP
MD02G1110700	T5	30.5279	30.5279	3.38025	2.97853	0.698914	0.700344	4.83643	4.25295	1.3219e-06	2.10971e-05	3.90002e-05	0.000453941	CA	MCPCA	MCP	MCP
MD02G1113400	T5	29.2441	29.2441	1.87123	2.07844	0.526762	0.521586	3.55232	3.98485	0.000381848	6.75235e-05	0.00506218	0.00122652	CA	MCPCA	MCP	MCP
MD02G1119600	T5	13.2892	13.2892	6.38972	6.19877	1.58855	1.58827	4.02237	3.90285	5.76154e-05	9.5066e-05	0.00103151	0.00164598	CA	MCPCA	MCP	MCP
MD02G1129500	T5	1192.45	1192.45	3.80761	3.93209	0.217861	0.21763	17.4772	18.0678	2.13689e-68	5.71454e-73	4.56725e-65	1.09925e-69	CA	MCPCA	MCP	MCP
MD02G1132200	T5	30.4688	30.4688	1.57665	1.60147	0.516708	0.51373	3.05133	3.11734	0.00227827	0.00182492	0.0218251	0.0192983	CA	MCPCA	MCP	MCP
MD02G1140600	T5	20.8122	20.8122	6.57466	7.24782	1.53981	1.53493	4.26978	4.72192	1.95669e-05	2.33632e-06	0.000403852	6.56078e-05	CA	MCPCA	MCP	MCP
MD02G1145300	T5	36.177	36.177	3.43695	3.37024	0.617163	0.615936	5.56895	5.47174	2.56281e-08	4.45627e-08	1.14914e-06	1.82774e-06	CA	MCPCA	MCP	MCP
MD02G1145600	T5	45.0082	45.0082	1.46589	1.69444	0.418678	0.414108	3.50123	4.09178	0.000463114	4.28071e-05	0.00593897	0.000836827	CA	MCPCA	MCP	MCP
MD02G1157800	T5	115.7	115.7	1.42169	1.30538	0.290585	0.289966	4.89252	4.50184	9.95533e-07	6.73685e-06	3.01576e-05	0.000165083	CA	MCPCA	MCP	MCP
MD02G1164700	T5	7.28743	7.28743	5.61782	5.21	1.73305	1.73548	3.24158	3.00205	0.0011887	0.00268172	0.0129258	0.0261856	CA	MCPCA	MCP	MCP
MD02G1165400	T5	36.995	36.995	1.23673	1.37268	0.418898	0.414452	2.95234	3.31202	0.00315378	0.000926243	0.0281644	0.011108	CA	MCPCA	MCP	MCP
MD02G1166800	T5	71.9618	71.9618	1.74409	1.84529	0.315121	0.31247	5.53466	5.90549	3.11841e-08	3.51599e-09	1.36642e-06	1.83787e-07	CA	MCPCA	MCP	MCP
MD02G1177200	T5	94.1694	94.1694	1.06255	1.04112	0.262239	0.26062	4.05184	3.99478	5.08173e-05	6.47557e-05	0.000927439	0.00118859	CA	MCPCA	MCP	MCP
MD02G1179600	T5	1881.9	1881.9	1.36674	1.67585	0.185282	0.184992	7.37655	9.05901	1.62442e-13	1.31644e-19	1.8711e-11	3.02538e-17	CA	MCPCA	MCP	MCP
MD02G1192600	T5	703.866	703.866	1.42852	1.31415	0.236119	0.235992	6.05001	5.56863	1.44839e-09	2.56756e-08	8.55809e-08	1.12249e-06	CA	MCPCA	MCP	MCP
MD02G1194100	T5	6.92654	6.92654	5.57809	5.0924	1.76164	1.76525	3.16643	2.88481	0.00154324	0.00391653	0.0160117	0.0351064	CA	MCPCA	MCP	MCP
MD02G1222600	T5	120.7	120.7	2.80331	2.60066	0.322673	0.322566	8.68777	8.06242	3.69613e-18	7.48001e-16	7.40612e-16	1.1241e-13	CA	MCPCA	MCP	MCP
MD02G1226800	T5	10.4548	10.4548	5.71176	6.16342	1.84496	1.83896	3.09588	3.35157	0.00196233	0.00080354	0.0193791	0.00987662	CA	MCPCA	MCP	MCP
MD02G1232400	T5	30.8265	30.8265	2.63255	3.05563	0.671253	0.665575	3.92185	4.59096	8.78717e-05	4.41209e-06	0.00147753	0.000114227	CA	MCPCA	MCP	MCP
MD02G1243100	T5	58.9094	58.9094	1.11237	1.12952	0.330393	0.32799	3.36682	3.44377	0.000760415	0.000573665	0.00893545	0.00750187	CA	MCPCA	MCP	MCP
MD02G1258400	T5	2896.78	2896.78	1.02768	1.06844	0.136636	0.136505	7.52132	7.82709	5.42259e-14	4.99273e-15	6.77331e-12	6.86001e-13	CA	MCPCA	MCP	MCP
MD02G1290900	T5	79.0423	79.0423	1.02582	1.16373	0.307647	0.30475	3.3344	3.81863	0.000854851	0.000134197	0.00979971	0.00218579	CA	MCPCA	MCP	MCP
MD02G1301100	T5	66.9472	66.9472	1.02541	1.02334	0.323734	0.321713	3.16743	3.18092	0.00153793	0.00146806	0.0159652	0.0162591	CA	MCPCA	MCP	MCP
MD02G1301300	T5	114.212	114.212	2.14347	2.37749	0.363737	0.36173	5.89291	6.57256	3.79463e-09	4.94576e-11	2.06196e-07	3.73085e-09	CA	MCPCA	MCP	MCP
MD02G1302100	T5	42.4666	42.4666	1.43969	1.14771	0.397821	0.398551	3.61893	2.87971	0.000295823	0.0039804	0.00411225	0.035596	CA	MCPCA	MCP	MCP
MD02G1315600	T5	11.723	11.723	6.17308	6.05998	1.62449	1.6235	3.80001	3.73266	0.000144693	0.000189466	0.00224823	0.00294392	CA	MCPCA	MCP	MCP
MD05G1013200	T5	69.6535	69.6535	5.22547	4.78561	0.714462	0.715196	7.31384	6.69133	2.59606e-13	2.21151e-11	2.93752e-11	1.75064e-09	CA	MCPCA	MCP	MCP
MD05G1013300	T5	71.047	71.047	2.78654	2.73164	0.89622	0.89575	3.10921	3.04956	0.00187586	0.00229178	0.0187255	0.023067	CA	MCPCA	MCP	MCP
MD05G1029400	T5	35.3592	35.3592	7.81857	7.60001	1.48574	1.48571	5.26242	5.1154	1.42169e-07	3.13071e-07	5.29994e-06	1.08119e-05	CA	MCPCA	MCP	MCP
MD05G1035900	T5	20.0669	20.0669	6.68427	7.07454	2.35793	2.35571	2.83481	3.00314	0.00458528	0.00267205	0.0381664	0.026114	CA	MCPCA	MCP	MCP
MD05G1069700	T5	163.453	163.453	4.15369	4.53268	0.40021	0.398621	10.3788	11.3709	3.09719e-25	5.83804e-30	1.16819e-22	3.50939e-27	CA	MCPCA	MCP	MCP
MD05G1073200	T5	277.842	277.842	2.18324	1.92922	0.257784	0.257856	8.46927	7.48177	2.46943e-17	7.33294e-14	4.39834e-15	8.601e-12	CA	MCPCA	MCP	MCP
MD05G1094500	T5	47.1343	47.1343	1.4491	1.66231	0.419976	0.415767	3.45043	3.99818	0.000559698	6.38314e-05	0.00691834	0.00117386	CA	MCPCA	MCP	MCP
MD05G1098700	T5	86.5651	86.5651	1.45193	1.51564	0.298323	0.29621	4.86697	5.11677	1.13323e-06	3.10809e-07	3.38492e-05	1.07531e-05	CA	MCPCA	MCP	MCP
MD05G1099500	T5	399.092	399.092	1.77388	1.64175	0.273804	0.273646	6.47864	5.99955	9.25552e-11	1.9787e-09	6.74391e-09	1.10646e-07	CA	MCPCA	MCP	MCP
MD05G1140800	T5	8.82863	8.82863	5.71497	5.70773	1.67162	1.66915	3.41882	3.41955	0.00062894	0.000627251	0.00762818	0.00801989	CA	MCPCA	MCP	MCP
MD05G1143500	T5	1476.16	1476.16	5.18672	5.61946	0.238263	0.237941	21.7689	23.6171	4.57359e-105	2.574e-123	2.93259e-101	2.47567e-119	CA	MCPCA	MCP	MCP
MD05G1150400	T5	17.1185	17.1185	6.68207	6.64043	1.54295	1.54178	4.33071	4.30699	1.48629e-05	1.65492e-05	0.000317318	0.000365908	CA	MCPCA	MCP	MCP
MD05G1158400	T5	87.298	87.298	1.56967	1.76882	0.285495	0.28232	5.49807	6.26529	3.83981e-08	3.72121e-10	1.63413e-06	2.45983e-08	CA	MCPCA	MCP	MCP
MD05G1161600	T5	9.49552	9.49552	5.81067	5.82389	1.90583	1.90363	3.04888	3.05936	0.00229693	0.00221808	0.0219351	0.0224918	CA	MCPCA	MCP	MCP
MD05G1166200	T5	41.9895	41.9895	7.98954	7.91902	1.46948	1.46906	5.43698	5.39054	5.41925e-08	7.02459e-08	2.2283e-06	2.78608e-06	CA	MCPCA	MCP	MCP
MD05G1179800	T5	216.722	216.722	2.38674	2.41554	0.210949	0.209953	11.3143	11.5051	1.11491e-29	1.24308e-30	6.70203e-27	7.97063e-28	CA	MCPCA	MCP	MCP
MD05G1183600	T5	24.9053	24.9053	3.6671	3.66021	0.84611	0.844305	4.33407	4.33518	1.46378e-05	1.45641e-05	0.000313208	0.000327284	CA	MCPCA	MCP	MCP
MD05G1188500	T5	6.87431	6.87431	5.70964	4.8557	1.74719	1.75637	3.26789	2.76462	0.00108351	0.0056989	0.011951	0.0465462	CA	MCPCA	MCP	MCP
MD05G1201000	T5	15.1929	15.1929	6.43359	6.54076	1.79464	1.79259	3.58489	3.64878	0.000337217	0.000263485	0.0045681	0.00389278	CA	MCPCA	MCP	MCP
MD05G1205800	T5	47.1115	47.1115	1.45304	1.5843	0.398542	0.39496	3.64589	4.0113	0.00026647	6.03858e-05	0.00374933	0.00112122	CA	MCPCA	MCP	MCP
MD05G1215200	T5	281.418	281.418	1.71149	1.58063	0.227852	0.227577	7.5114	6.94547	5.84974e-14	3.7719e-12	7.25971e-12	3.35908e-10	CA	MCPCA	MCP	MCP
MD05G1223600	T5	21.2912	21.2912	7.13096	6.80217	1.50986	1.51039	4.72293	4.50357	2.32471e-06	6.68208e-06	6.34299e-05	0.00016395	CA	MCPCA	MCP	MCP
MD05G1235400	T5	38.7191	38.7191	1.57385	1.56457	0.536796	0.534876	2.93192	2.9251	0.0033687	0.00344341	0.0297522	0.0318362	CA	MCPCA	MCP	MCP
MD05G1235700	T5	25.6636	25.6636	7.5002	6.94081	2.37683	2.37776	3.15555	2.91905	0.00160195	0.00351102	0.016514	0.0323148	CA	MCPCA	MCP	MCP
MD05G1241200	T5	7.3985	7.3985	5.34126	5.55038	1.73708	1.73136	3.07485	3.20579	0.0021061	0.00134694	0.0204908	0.0151519	CA	MCPCA	MCP	MCP
MD05G1247900	T5	75.5204	75.5204	1.26684	1.40512	0.286244	0.283046	4.42573	4.9643	9.61181e-06	6.89477e-07	0.000219588	2.22157e-05	CA	MCPCA	MCP	MCP
MD05G1250500	T5	25.1086	25.1086	1.9744	2.06881	0.638588	0.635008	3.09182	3.25793	0.00198936	0.0011223	0.0196142	0.013013	CA	MCPCA	MCP	MCP
MD05G1262300	T5	30.1938	30.1938	1.53293	1.53413	0.477063	0.474112	3.21326	3.23578	0.00131237	0.00121309	0.0140327	0.0138569	CA	MCPCA	MCP	MCP
MD05G1267600	T5	94.9938	94.9938	1.55157	1.81841	0.326245	0.323281	4.75583	5.62485	1.97628e-06	1.8567e-08	5.4936e-05	8.28667e-07	CA	MCPCA	MCP	MCP
MD05G1284000	T5	20.7962	20.7962	2.49429	2.17442	0.754192	0.755251	3.30724	2.87907	0.000942194	0.00398844	0.0106424	0.0356056	CA	MCPCA	MCP	MCP
MD05G1291800	T5	8.96409	8.96409	5.87224	5.5672	1.93215	1.93293	3.03922	2.88019	0.00237194	0.00397435	0.0225095	0.0355749	CA	MCPCA	MCP	MCP
MD05G1294000	T5	86.7097	86.7097	1.56404	1.37033	0.264107	0.263836	5.92198	5.19385	3.18083e-09	2.05984e-07	1.74818e-07	7.42005e-06	CA	MCPCA	MCP	MCP
MD05G1294300	T5	34.2893	34.2893	2.65966	2.59028	0.539499	0.538002	4.92987	4.81463	8.22857e-07	1.47473e-06	2.58635e-05	4.3509e-05	CA	MCPCA	MCP	MCP
MD05G1309900	T5	41.5413	41.5413	1.87613	1.83606	0.485382	0.483705	3.86527	3.79583	0.000110964	0.000147151	0.00181044	0.00236474	CA	MCPCA	MCP	MCP
MD05G1327000	T5	61.9819	61.9819	3.08854	2.6609	0.443829	0.445125	6.95885	5.97787	3.43062e-12	2.26073e-09	3.18799e-10	1.24366e-07	CA	MCPCA	MCP	MCP
MD05G1328900	T5	21.8526	21.8526	7.10384	6.91867	1.50613	1.50592	4.71663	4.59433	2.39788e-06	4.34151e-06	6.51492e-05	0.000112856	CA	MCPCA	MCP	MCP
MD05G1329600	T5	127.998	127.998	1.29092	1.05532	0.247076	0.247132	5.22478	4.27026	1.74364e-07	1.95249e-05	6.40088e-06	0.000423906	CA	MCPCA	MCP	MCP
MD05G1336200	T5	73.6942	73.6942	2.2596	1.74429	0.421655	0.423369	5.35889	4.12003	8.37371e-08	3.78823e-05	3.30753e-06	0.000753573	CA	MCPCA	MCP	MCP
MD05G1352700	T5	100.967	100.967	3.66514	3.27663	0.386741	0.387457	9.477	8.45677	2.61711e-21	2.74884e-17	6.99204e-19	4.89599e-15	CA	MCPCA	MCP	MCP
MD05G1360500	T5	214.497	214.497	2.47522	2.34287	0.258933	0.258635	9.55929	9.05862	1.1857e-21	1.32113e-19	3.4042e-19	3.02538e-17	CA	MCPCA	MCP	MCP
MD05G1360700	T5	35.3554	35.3554	3.759	3.36113	0.697101	0.698319	5.39234	4.81317	6.95459e-08	1.48553e-06	2.78705e-06	4.37607e-05	CA	MCPCA	MCP	MCP
MD05G1361300	T5	11.8641	11.8641	6.31637	5.9382	1.83031	1.8315	3.45098	3.24227	0.000558563	0.00118582	0.00690966	0.0135938	CA	MCPCA	MCP	MCP
MD05G1363900	T5	8.11459	8.11459	5.51738	5.65658	1.94188	1.93799	2.84126	2.91878	0.00449353	0.00351401	0.0375961	0.0323214	CA	MCPCA	MCP	MCP
MD04G1008300	T5	64.7977	64.7977	2.46595	2.04297	0.376709	0.378167	6.54605	5.4023	5.908e-11	6.57926e-08	4.38789e-09	2.6257e-06	CA	MCPCA	MCP	MCP
MD04G1029200	T5	76.1114	76.1114	1.40209	1.25674	0.330964	0.330358	4.23638	3.80419	2.27152e-05	0.000142267	0.00045898	0.00230358	CA	MCPCA	MCP	MCP
MD04G1029400	T5	8.99542	8.99542	5.70363	5.76749	1.6708	1.66757	3.41372	3.45862	0.000640823	0.000542942	0.00774788	0.00716326	CA	MCPCA	MCP	MCP
MD04G1029900	T5	10.9228	10.9228	6.24132	5.75948	1.84374	1.84589	3.38515	3.12017	0.000711405	0.00180749	0.00843686	0.0191354	CA	MCPCA	MCP	MCP
MD04G1042700	T5	87.3203	87.3203	1.24731	1.24451	0.283285	0.281554	4.40301	4.42015	1.06757e-05	9.86314e-06	0.000239904	0.000232225	CA	MCPCA	MCP	MCP
MD04G1071000	T5	47.5078	47.5078	1.17845	1.40027	0.363992	0.358997	3.23756	3.90051	0.00120555	9.59888e-05	0.0130354	0.00166047	CA	MCPCA	MCP	MCP
MD04G1079600	T5	11.2613	11.2613	6.21222	5.89766	1.61529	1.6161	3.84589	3.64932	0.000120115	0.000262939	0.00193207	0.0038877	CA	MCPCA	MCP	MCP
MD04G1082300	T5	159.031	159.031	1.73771	1.69327	0.239182	0.2383	7.26522	7.10562	3.72444e-13	1.19782e-12	3.98018e-11	1.17557e-10	CA	MCPCA	MCP	MCP
MD04G1087300	T5	24.0424	24.0424	2.47149	2.21762	0.659081	0.659393	3.74991	3.36313	0.000176898	0.000770643	0.00266261	0.00953318	CA	MCPCA	MCP	MCP
MD04G1111300	T5	5.86317	5.86317	5.09253	5.13274	1.82214	1.81795	2.79481	2.82336	0.00519304	0.0047523	0.0419544	0.0406109	CA	MCPCA	MCP	MCP
MD04G1121900	T5	59.0058	59.0058	1.0592	1.05336	0.310949	0.308618	3.40636	3.41317	0.000658352	0.000642121	0.00793985	0.00818545	CA	MCPCA	MCP	MCP
MD04G1126800	T5	54.577	54.577	2.03408	2.11835	0.374124	0.371359	5.43691	5.70434	5.4213e-08	1.16796e-08	2.2283e-06	5.40071e-07	CA	MCPCA	MCP	MCP
MD04G1129600	T5	107.375	107.375	1.57015	1.51298	0.280825	0.279786	5.5912	5.40763	2.25499e-08	6.38648e-08	1.03279e-06	2.56472e-06	CA	MCPCA	MCP	MCP
MD04G1130800	T5	47.2268	47.2268	3.21428	3.95618	0.589201	0.582945	5.45531	6.78653	4.88863e-08	1.1486e-11	2.03986e-06	9.69053e-10	CA	MCPCA	MCP	MCP
MD04G1138900	T5	161.58	161.58	1.28266	1.63749	0.208669	0.205379	6.14684	7.973	7.90403e-10	1.54871e-15	4.88881e-08	2.22321e-13	CA	MCPCA	MCP	MCP
MD04G1144100	T5	22.0131	22.0131	7.1769	6.85118	1.54808	1.54857	4.63601	4.42419	3.55205e-06	9.68037e-06	9.11031e-05	0.000229043	CA	MCPCA	MCP	MCP
MD04G1147400	T5	25.7984	25.7984	2.30285	1.97232	0.623101	0.62426	3.69579	3.15946	0.000219203	0.00158063	0.00315534	0.0172515	CA	MCPCA	MCP	MCP
MD04G1148100	T5	13.5527	13.5527	6.36717	6.28433	1.57521	1.57409	4.0421	3.99235	5.29751e-05	6.54208e-05	0.000961348	0.00119623	CA	MCPCA	MCP	MCP
MD04G1149300	T5	33.3066	33.3066	7.79412	7.42072	1.50014	1.50064	5.19558	4.94503	2.0408e-07	7.6131e-07	7.43463e-06	2.4246e-05	CA	MCPCA	MCP	MCP
MD04G1151300	T5	39.8657	39.8657	3.32159	3.1822	0.617918	0.617312	5.37546	5.15493	7.63876e-08	2.53724e-07	3.03593e-06	8.98828e-06	CA	MCPCA	MCP	MCP
MD04G1155700	T5	110.332	110.332	3.23368	3.017	1.04798	1.04797	3.08562	2.87889	0.00203128	0.00399073	0.0199356	0.0356056	CA	MCPCA	MCP	MCP
MD04G1156100	T5	35.0431	35.0431	1.68807	1.66514	0.57741	0.575574	2.92351	2.89301	0.00346106	0.00381569	0.0304282	0.0344294	CA	MCPCA	MCP	MCP
MD04G1160100	T5	998.869	998.869	12.4665	12.5906	1.4607	1.46066	8.53465	8.61979	1.40582e-17	6.70778e-18	2.62547e-15	1.26501e-15	CA	MCPCA	MCP	MCP
MD04G1164500	T5	167.886	167.886	1.19789	1.01567	0.250042	0.24984	4.79077	4.06527	1.66139e-06	4.79772e-05	4.7206e-05	0.000924739	CA	MCPCA	MCP	MCP
MD04G1168100	T5	37.9446	37.9446	19.5503	20.4784	4.40962	4.40837	4.43356	4.64534	9.26902e-06	3.39512e-06	0.000212514	9.0205e-05	CA	MCPCA	MCP	MCP
MD04G1169400	T5	7.04282	7.04282	5.50156	5.24354	1.75589	1.75632	3.13321	2.98552	0.00172908	0.00283094	0.0174413	0.0274061	CA	MCPCA	MCP	MCP
MD04G1177600	T5	72.4439	72.4439	1.73639	1.97665	0.328791	0.325194	5.28115	6.07838	1.28378e-07	1.21402e-09	4.85164e-06	7.1198e-08	CA	MCPCA	MCP	MCP
MD04G1190900	T5	13.7193	13.7193	6.40497	6.27336	1.82642	1.82579	3.50684	3.43596	0.000453464	0.00059045	0.00583858	0.00765357	CA	MCPCA	MCP	MCP
MD04G1192700	T5	54.6712	54.6712	1.42984	1.37668	0.402867	0.401371	3.54916	3.42994	0.000386465	0.000603708	0.0051058	0.00776789	CA	MCPCA	MCP	MCP
MD04G1194300	T5	17.6838	17.6838	7.29962	5.67781	1.59317	1.60316	4.58183	3.54163	4.60933e-06	0.00039767	0.00011515	0.0055472	CA	MCPCA	MCP	MCP
MD04G1194600	T5	1690.83	1690.83	1.74564	2.28463	0.20499	0.204579	8.51572	11.1675	1.65559e-17	5.88379e-29	3.0622e-15	3.42972e-26	CA	MCPCA	MCP	MCP
MD04G1195900	T5	48.0939	48.0939	8.17425	8.1301	1.46552	1.46509	5.5777	5.54921	2.43714e-08	2.86959e-08	1.10049e-06	1.23213e-06	CA	MCPCA	MCP	MCP
MD04G1199400	T5	660.009	660.009	2.06467	1.96378	0.163127	0.162917	12.6568	12.0539	1.02588e-36	1.84939e-33	8.22245e-34	1.36827e-30	CA	MCPCA	MCP	MCP
MD04G1200000	T5	19.116	19.116	6.63961	6.98021	1.53131	1.52802	4.33591	4.56813	1.45159e-05	4.92091e-06	0.000310943	0.000125376	CA	MCPCA	MCP	MCP
MD04G1206500	T5	52.5329	52.5329	2.79656	2.97498	0.495169	0.492454	5.64769	6.04113	1.62619e-08	1.53035e-09	7.78146e-07	8.81374e-08	CA	MCPCA	MCP	MCP
MD04G1214500	T5	46.144	46.144	1.47813	1.10293	0.377148	0.378762	3.91925	2.91193	8.88257e-05	0.00359197	0.00149227	0.0329338	CA	MCPCA	MCP	MCP
MD04G1216200	T5	121.963	121.963	3.37128	2.95101	0.342546	0.34336	9.84183	8.5945	7.43443e-23	8.36261e-18	2.38348e-20	1.53203e-15	CA	MCPCA	MCP	MCP
MD04G1216300	T5	3268.82	3268.82	1.7995	1.87413	0.217841	0.217764	8.26062	8.60627	1.44912e-16	7.54793e-18	2.42393e-14	1.40963e-15	CA	MCPCA	MCP	MCP
MD04G1226800	T5	91.3494	91.3494	1.75574	1.42834	0.340073	0.340683	5.16283	4.19259	2.43238e-07	2.75792e-05	8.69689e-06	0.000571674	CA	MCPCA	MCP	MCP
MD04G1232700	T5	13.747	13.747	5.99813	6.63599	1.61338	1.60662	3.71775	4.13039	0.000201007	3.62141e-05	0.00294036	0.000725641	CA	MCPCA	MCP	MCP
MD04G1235600	T5	25.298	25.298	1.9815	2.01804	0.572289	0.569015	3.46241	3.54655	0.000535365	0.000390312	0.00667852	0.00545642	CA	MCPCA	MCP	MCP
MD04G1243900	T5	48.994	48.994	1.15258	1.26662	0.359749	0.356022	3.20383	3.55771	0.00135611	0.0003741	0.0144362	0.00526807	CA	MCPCA	MCP	MCP
MD07G1007800	T5	243.99	243.99	1.16264	1.18983	0.177891	0.176765	6.53567	6.73111	6.33236e-11	1.68373e-11	4.66702e-09	1.37822e-09	CA	MCPCA	MCP	MCP
MD07G1018200	T5	109.799	109.799	1.16438	1.31122	0.250818	0.248205	4.64231	5.28281	3.44532e-06	1.27219e-07	8.90782e-05	4.76107e-06	CA	MCPCA	MCP	MCP
MD07G1020400	T5	19.1289	19.1289	6.87078	6.77397	2.42902	2.42855	2.82863	2.7893	0.00467483	0.00528216	0.0388277	0.043986	CA	MCPCA	MCP	MCP
MD07G1022600	T5	15.6124	15.6124	5.00426	5.13341	1.48643	1.48382	3.36664	3.45958	0.000760908	0.000541021	0.00893579	0.00714281	CA	MCPCA	MCP	MCP
MD07G1040300	T5	7.60144	7.60144	5.62895	5.34287	1.71655	1.71732	3.27923	3.11117	0.00104091	0.00186345	0.0115739	0.0195984	CA	MCPCA	MCP	MCP
MD07G1046600	T5	24.3599	24.3599	7.14273	7.21273	1.51296	1.51162	4.72103	4.77153	2.34649e-06	1.82836e-06	6.39336e-05	5.2729e-05	CA	MCPCA	MCP	MCP
MD07G1062200	T5	1000.45	1000.45	1.81371	1.70722	0.135749	0.135588	13.3607	12.5912	1.02552e-40	2.36033e-36	9.39374e-38	1.97405e-33	CA	MCPCA	MCP	MCP
MD07G1076200	T5	188.558	188.558	1.61946	1.49494	0.211644	0.211168	7.65182	7.07938	1.98161e-14	1.44799e-12	2.59308e-12	1.39479e-10	CA	MCPCA	MCP	MCP
MD07G1087500	T5	432.394	432.394	1.83191	2.21414	0.190231	0.188869	9.62995	11.7232	5.97563e-22	9.69778e-32	1.79605e-19	6.66237e-29	CA	MCPCA	MCP	MCP
MD07G1115300	T5	17.7916	17.7916	2.5261	2.71525	0.832046	0.827123	3.03601	3.28277	0.00239735	0.00102792	0.0226834	0.0120937	CA	MCPCA	MCP	MCP
MD07G1124400	T5	50.6038	50.6038	2.32723	2.84372	0.430855	0.424648	5.40143	6.69666	6.61115e-08	2.13243e-11	2.6605e-06	1.69502e-09	CA	MCPCA	MCP	MCP
MD07G1127900	T5	35.2343	35.2343	2.01942	1.58635	0.488657	0.490877	4.1326	3.23167	3.58682e-05	0.00123069	0.000688584	0.0140249	CA	MCPCA	MCP	MCP
MD07G1132000	T5	11.291	11.291	5.82917	6.27106	1.83466	1.82916	3.17725	3.42838	0.00148678	0.000607199	0.0155434	0.00780232	CA	MCPCA	MCP	MCP
MD07G1141600	T5	14.5499	14.5499	6.58146	6.24902	1.56496	1.56575	4.20551	3.99108	2.6049e-05	6.5773e-05	0.000519711	0.00120039	CA	MCPCA	MCP	MCP
MD07G1153800	T5	116.695	116.695	9.27597	9.57091	1.45636	1.45584	6.36927	6.57413	1.89926e-10	4.8939e-11	1.31418e-08	3.70626e-09	CA	MCPCA	MCP	MCP
MD07G1171200	T5	54.0874	54.0874	8.58331	8.00674	2.47317	2.47362	3.47057	3.23685	0.00051936	0.00120857	0.00651689	0.0138135	CA	MCPCA	MCP	MCP
MD07G1175900	T5	19.8012	19.8012	3.59807	3.51577	0.921839	0.920491	3.90314	3.81945	9.49508e-05	0.000133749	0.00158136	0.00218034	CA	MCPCA	MCP	MCP
MD07G1177700	T5	16.4468	16.4468	5.78385	7.13343	1.65735	1.64607	3.48982	4.3336	0.000483337	1.46688e-05	0.00614506	0.000328714	CA	MCPCA	MCP	MCP
MD07G1179900	T5	7.14632	7.14632	5.43052	5.36639	1.74563	1.74345	3.11093	3.07803	0.00186498	0.00208372	0.0186266	0.0214001	CA	MCPCA	MCP	MCP
MD07G1201300	T5	13.8492	13.8492	5.85417	6.73266	1.76695	1.75885	3.31315	3.82788	0.000922512	0.000129251	0.0104755	0.00212865	CA	MCPCA	MCP	MCP
MD07G1204200	T5	865.429	865.429	1.12887	1.50266	0.160166	0.159331	7.04814	9.43103	1.8132e-12	4.06099e-21	1.7527e-10	1.18359e-18	CA	MCPCA	MCP	MCP
MD07G1206200	T5	11.1212	11.1212	6.257	5.7763	1.62142	1.62382	3.85896	3.55723	0.00011387	0.000374784	0.00185313	0.00526998	CA	MCPCA	MCP	MCP
MD07G1206700	T5	41.8402	41.8402	2.03728	1.62092	0.450645	0.4525	4.52081	3.58215	6.16048e-06	0.000340779	0.000148129	0.00484854	CA	MCPCA	MCP	MCP
MD07G1214200	T5	9.15947	9.15947	5.74075	5.77848	1.91954	1.91702	2.9907	3.0143	0.00278342	0.00257575	0.0255691	0.0254088	CA	MCPCA	MCP	MCP
MD07G1215400	T5	2561.4	2561.4	1.13437	1.10366	0.18716	0.187082	6.06099	5.89933	1.3529e-09	3.64979e-09	8.08208e-08	1.8975e-07	CA	MCPCA	MCP	MCP
MD07G1234000	T5	31.0831	31.0831	1.72925	1.57494	0.568813	0.568072	3.0401	2.77243	0.00236497	0.005564	0.0224766	0.0458238	CA	MCPCA	MCP	MCP
MD07G1247100	T5	14.4886	14.4886	6.70672	6.07722	1.58036	1.58337	4.24379	3.83815	2.19779e-05	0.000123966	0.000446428	0.00206085	CA	MCPCA	MCP	MCP
MD07G1248700	T5	259.139	259.139	1.44783	1.22168	0.212916	0.212917	6.80002	5.73782	1.04602e-11	9.59038e-09	8.78658e-10	4.51053e-07	CA	MCPCA	MCP	MCP
MD07G1255100	T5	9.82238	9.82238	5.81485	5.89827	1.68625	1.68311	3.44839	3.50438	0.000563947	0.000457666	0.00695755	0.00623488	CA	MCPCA	MCP	MCP
MD07G1255400	T5	82.6111	82.6111	1.09743	1.22274	0.303496	0.300797	3.61594	4.06502	0.000299258	4.80287e-05	0.00413601	0.000924806	CA	MCPCA	MCP	MCP
MD07G1268600	T5	61.4819	61.4819	1.20942	1.18696	0.306886	0.304806	3.94093	3.89415	8.11662e-05	9.85423e-05	0.00138304	0.00169853	CA	MCPCA	MCP	MCP
MD07G1268700	T5	325.063	325.063	1.33694	1.17738	0.174712	0.174489	7.65224	6.74758	1.97512e-14	1.50333e-11	2.59308e-12	1.25186e-09	CA	MCPCA	MCP	MCP
MD07G1285600	T5	43.1232	43.1232	1.61505	1.30441	0.41134	0.412231	3.92631	3.16428	8.626e-05	0.0015547	0.00145297	0.0170308	CA	MCPCA	MCP	MCP
MD07G1287000	T5	224.149	224.149	1.2613	1.14655	0.214123	0.213681	5.89052	5.36571	3.84981e-09	8.06306e-08	2.0802e-07	3.15246e-06	CA	MCPCA	MCP	MCP
MD07G1295100	T5	23.8481	23.8481	7.15687	7.1219	1.51371	1.51282	4.72804	4.7077	2.26696e-06	2.50532e-06	6.20301e-05	6.95417e-05	CA	MCPCA	MCP	MCP
MD07G1298800	T5	6.32185	6.32185	4.94973	5.45904	1.77461	1.76334	2.78919	3.09585	0.00528394	0.00196247	0.0425636	0.0203504	CA	MCPCA	MCP	MCP
MD07G1311500	T5	43.6124	43.6124	1.42386	1.23402	0.398857	0.398457	3.56986	3.09701	0.000357175	0.00195486	0.00478788	0.0203044	CA	MCPCA	MCP	MCP
MD06G1003300	T5	17.2284	17.2284	2.30512	2.46386	0.833162	0.828399	2.76672	2.97424	0.0056624	0.00293711	0.0450077	0.0282209	CA	MCPCA	MCP	MCP
MD06G1010300	T5	799.529	799.529	2.76104	2.61532	0.160759	0.16065	17.175	16.2797	4.08533e-66	1.37616e-59	6.04503e-63	1.65449e-56	CA	MCPCA	MCP	MCP
MD06G1023500	T5	27.5791	27.5791	4.51298	3.9209	0.964646	0.967057	4.67838	4.05447	2.89148e-06	5.02483e-05	7.63375e-05	0.000961767	CA	MCPCA	MCP	MCP
MD06G1023600	T5	9.10023	9.10023	5.68838	5.8194	1.6749	1.67098	3.39625	3.48263	0.000683159	0.000496521	0.00816226	0.00665117	CA	MCPCA	MCP	MCP
MD06G1029200	T5	12.9997	12.9997	6.50061	5.99362	1.5778	1.58012	4.12005	3.79315	3.78793e-05	0.000148749	0.00072041	0.00238444	CA	MCPCA	MCP	MCP
MD06G1032200	T5	853.513	853.513	1.83383	1.88986	0.201312	0.201012	9.10942	9.40173	8.28204e-20	5.36732e-21	1.90948e-17	1.54098e-18	CA	MCPCA	MCP	MCP
MD06G1033000	T5	40.6772	40.6772	1.25636	1.193	0.433368	0.431583	2.89907	2.76424	0.0037427	0.00570561	0.0324446	0.0465648	CA	MCPCA	MCP	MCP
MD06G1039500	T5	260.183	260.183	1.8877	2.0472	0.199644	0.198286	9.45533	10.3245	3.21996e-21	5.45988e-25	8.48482e-19	2.50062e-22	CA	MCPCA	MCP	MCP
MD06G1043900	T5	96.3998	96.3998	1.605	1.52966	0.315782	0.31486	5.0826	4.85821	3.72295e-07	1.18453e-06	1.28803e-05	3.62251e-05	CA	MCPCA	MCP	MCP
MD06G1045800	T5	44.1074	44.1074	3.97362	4.20936	0.658539	0.655821	6.034	6.41846	1.5995e-09	1.37663e-10	9.34211e-08	9.62939e-09	CA	MCPCA	MCP	MCP
MD06G1049200	T5	14.4734	14.4734	6.13824	6.6605	1.77443	1.76942	3.45928	3.76423	0.000541618	0.00016706	0.00673728	0.00264057	CA	MCPCA	MCP	MCP
MD06G1076000	T5	119.202	119.202	1.01736	1.30296	0.273884	0.27083	3.71454	4.811	0.000203573	1.50177e-06	0.00297337	4.41038e-05	CA	MCPCA	MCP	MCP
MD06G1088700	T5	38.3274	38.3274	1.25084	1.40239	0.424163	0.419766	2.94896	3.34089	0.00318842	0.000835092	0.028395	0.0102122	CA	MCPCA	MCP	MCP
MD06G1093600	T5	31.2803	31.2803	2.17753	1.95056	0.528341	0.528347	4.12144	3.69183	3.76509e-05	0.00022265	0.000717792	0.00339105	CA	MCPCA	MCP	MCP
MD06G1095300	T5	130.65	130.65	1.02268	1.04239	0.24418	0.242677	4.18823	4.29537	2.8114e-05	1.74401e-05	0.000552965	0.000384593	CA	MCPCA	MCP	MCP
MD06G1101300	T5	8.33252	8.33252	5.60585	5.6446	1.94331	1.94058	2.88469	2.90872	0.00391802	0.0036291	0.033646	0.0332268	CA	MCPCA	MCP	MCP
MD06G1117900	T5	605.018	605.018	5.23336	5.91778	0.568998	0.568532	9.1975	10.4089	3.66368e-20	2.25875e-25	8.70056e-18	1.05974e-22	CA	MCPCA	MCP	MCP
MD06G1124600	T5	241.589	241.589	2.58242	2.29967	0.246115	0.246285	10.4927	9.33744	9.32899e-26	9.86959e-21	3.98783e-23	2.71216e-18	CA	MCPCA	MCP	MCP
MD06G1124700	T5	67.2378	67.2378	4.95037	6.15088	0.869774	0.865129	5.69156	7.10979	1.25886e-08	1.16222e-12	6.14607e-07	1.14649e-10	CA	MCPCA	MCP	MCP
MD06G1131000	T5	156.748	156.748	1.36845	1.41971	0.234182	0.232757	5.84354	6.09951	5.11026e-09	1.06395e-09	2.70802e-07	6.31671e-08	CA	MCPCA	MCP	MCP
MD06G1133900	T5	215.479	215.479	2.55599	3.19138	0.503233	0.501788	5.07914	6.36002	3.79149e-07	2.01722e-10	1.30471e-05	1.38583e-08	CA	MCPCA	MCP	MCP
MD06G1134000	T5	117.944	117.944	1.42476	1.23861	0.236134	0.235857	6.03368	5.25154	1.60267e-09	1.50831e-07	9.34211e-08	5.537e-06	CA	MCPCA	MCP	MCP
MD06G1142100	T5	11.4033	11.4033	5.91187	6.22094	1.61797	1.61305	3.65388	3.85662	0.000258308	0.000114966	0.00364818	0.0019348	CA	MCPCA	MCP	MCP
MD06G1163100	T5	6.44236	6.44236	5.29755	5.19937	1.79744	1.79559	2.94727	2.89563	0.00320596	0.00378399	0.0285376	0.0342375	CA	MCPCA	MCP	MCP
MD06G1163300	T5	45.192	45.192	1.85526	1.40216	0.46717	0.469166	3.97127	2.98862	7.14909e-05	0.00280241	0.0012434	0.0271984	CA	MCPCA	MCP	MCP
MD06G1165300	T5	11.7517	11.7517	5.96506	6.26672	1.8403	1.83618	3.24135	3.41291	0.00118966	0.000642733	0.012929	0.00818782	CA	MCPCA	MCP	MCP
MD06G1170900	T5	9.14325	9.14325	5.35369	6.07884	1.87553	1.86578	2.8545	3.25806	0.00431052	0.00112175	0.0364151	0.013013	CA	MCPCA	MCP	MCP
MD06G1178800	T5	15.5608	15.5608	2.39388	2.45566	0.849344	0.845508	2.8185	2.90436	0.0048248	0.00368008	0.0397643	0.0334704	CA	MCPCA	MCP	MCP
MD06G1184600	T5	9.08561	9.08561	6.00781	5.44366	1.8929	1.89625	3.17387	2.87075	0.00150423	0.00409505	0.0156747	0.0363341	CA	MCPCA	MCP	MCP
MD06G1185200	T5	85.3331	85.3331	1.30716	1.014	0.289703	0.290218	4.51206	3.49394	6.4202e-06	0.000475957	0.000153224	0.00643847	CA	MCPCA	MCP	MCP
MD06G1188200	T5	262.185	262.185	1.10393	1.02794	0.200716	0.200161	5.49995	5.13559	3.79903e-08	2.81267e-07	1.62036e-06	9.83719e-06	CA	MCPCA	MCP	MCP
MD06G1191000	T5	314.191	314.191	1.28071	1.35095	0.168833	0.167773	7.58569	8.05228	3.30732e-14	8.12681e-16	4.26978e-12	1.20252e-13	CA	MCPCA	MCP	MCP
MD06G1193900	T5	7.36659	7.36659	5.51078	5.3873	1.73287	1.73153	3.18015	3.1113	0.001472	0.00186268	0.0154245	0.0195984	CA	MCPCA	MCP	MCP
MD06G1195500	T5	42.964	42.964	4.10433	4.03126	0.679313	0.678422	6.04189	5.94211	1.52321e-09	2.81376e-09	8.96041e-08	1.51459e-07	CA	MCPCA	MCP	MCP
MD06G1195600	T5	23.948	23.948	7.10174	7.17986	1.51262	1.5112	4.695	4.75109	2.66603e-06	2.02323e-06	7.12274e-05	5.75723e-05	CA	MCPCA	MCP	MCP
MD06G1196100	T5	19.0478	19.0478	3.44075	3.89008	0.987431	0.981048	3.48455	3.96522	0.000492973	7.33272e-05	0.00625105	0.00131334	CA	MCPCA	MCP	MCP
MD06G1196900	T5	9.56577	9.56577	5.61045	6.01262	1.8832	1.87726	2.97922	3.20287	0.00288988	0.00136067	0.0263084	0.0152706	CA	MCPCA	MCP	MCP
MD06G1211700	T5	11.0932	11.0932	6.17668	5.88339	1.67319	1.6738	3.69156	3.515	0.000222878	0.000439757	0.00319947	0.00601647	CA	MCPCA	MCP	MCP
MD06G1211800	T5	39.8723	39.8723	1.152	1.57302	0.40765	0.399876	2.82596	3.93377	0.0047139	8.36254e-05	0.0390175	0.00147175	CA	MCPCA	MCP	MCP
MD06G1232600	T5	19.1509	19.1509	2.13975	2.2739	0.731682	0.727111	2.92443	3.12731	0.0034509	0.00176414	0.0303527	0.018811	CA	MCPCA	MCP	MCP
MD06G1235000	T5	84.0008	84.0008	1.05801	1.12621	0.296695	0.294412	3.566	3.8253	0.000362477	0.000130612	0.00484546	0.00214374	CA	MCPCA	MCP	MCP
MD06G1235500	T5	228.771	228.771	2.83139	2.41509	0.26655	0.267106	10.6224	9.04167	2.34551e-26	1.54295e-19	1.10045e-23	3.49179e-17	CA	MCPCA	MCP	MCP
MD06G1236700	T5	9.5988	9.5988	5.42175	6.14871	1.87218	1.86285	2.89595	3.3007	0.00378007	0.000964452	0.0326949	0.0114732	CA	MCPCA	MCP	MCP
MD09G1009100	T5	149.132	149.132	1.59021	1.22254	0.249048	0.249771	6.38517	4.89464	1.71207e-10	9.84842e-07	1.19758e-08	3.05063e-05	CA	MCPCA	MCP	MCP
MD09G1011300	T5	115.639	115.639	3.57059	3.81026	0.374734	0.372877	9.52834	10.2185	1.59822e-21	1.63789e-24	4.52109e-19	6.70352e-22	CA	MCPCA	MCP	MCP
MD09G1014400	T5	9.92706	9.92706	5.89336	5.85256	1.91672	1.91509	3.07472	3.05603	0.00210703	0.00224288	0.0204908	0.0226716	CA	MCPCA	MCP	MCP
MD09G1029300	T5	43.259	43.259	19.505	20.7649	4.40968	4.40818	4.42322	4.71053	9.72395e-06	2.47077e-06	0.000221623	6.87812e-05	CA	MCPCA	MCP	MCP
MD09G1029800	T5	253.226	253.226	1.39451	1.41362	0.191767	0.190812	7.2719	7.40845	3.54467e-13	1.27784e-13	3.80923e-11	1.48076e-11	CA	MCPCA	MCP	MCP
MD09G1034100	T5	171.396	171.396	1.19802	1.3196	0.207339	0.20547	5.77808	6.42235	7.55557e-09	1.34185e-10	3.87571e-07	9.42039e-09	CA	MCPCA	MCP	MCP
MD09G1036900	T5	57.9219	57.9219	1.31614	1.08701	0.324756	0.32478	4.0527	3.3469	5.06296e-05	0.000817198	0.000924891	0.0100189	CA	MCPCA	MCP	MCP
MD09G1042800	T5	23.9091	23.9091	7.02404	7.25558	1.51209	1.50995	4.64527	4.80516	3.39636e-06	1.54625e-06	8.79306e-05	4.53408e-05	CA	MCPCA	MCP	MCP
MD09G1048100	T5	148.212	148.212	4.29204	4.14737	0.382615	0.38237	11.2176	10.8465	3.34083e-29	2.07226e-27	1.78511e-26	1.07735e-24	CA	MCPCA	MCP	MCP
MD09G1053700	T5	52.6931	52.6931	1.58552	1.99292	0.376751	0.370766	4.20841	5.37515	2.57177e-05	7.65207e-08	0.000513749	3.01013e-06	CA	MCPCA	MCP	MCP
MD09G1071100	T5	40.8749	40.8749	2.20915	2.39463	0.520857	0.517413	4.24137	4.62809	2.22159e-05	3.69059e-06	0.000449836	9.71165e-05	CA	MCPCA	MCP	MCP
MD09G1073000	T5	360.279	360.279	10.9021	11.2003	1.45485	1.45469	7.4936	7.69944	6.70074e-14	1.36663e-14	8.26252e-12	1.77625e-12	CA	MCPCA	MCP	MCP
MD09G1074400	T5	77.6801	77.6801	1.26367	1.10282	0.276235	0.275645	4.5746	4.00085	4.77138e-06	6.31147e-05	0.000118735	0.00116514	CA	MCPCA	MCP	MCP
MD09G1079200	T5	240.981	240.981	1.69979	1.49926	0.227122	0.227036	7.48402	6.60363	7.20811e-14	4.01222e-11	8.72046e-12	3.07487e-09	CA	MCPCA	MCP	MCP
MD09G1079600	T5	206.377	206.377	1.66791	2.09695	0.323505	0.321675	5.15576	6.51884	2.52602e-07	7.08537e-11	8.98162e-06	5.26232e-09	CA	MCPCA	MCP	MCP
MD09G1081000	T5	69.2376	69.2376	8.74463	8.60142	1.47497	1.47484	5.92867	5.83212	3.05394e-09	5.47289e-09	1.68809e-07	2.75593e-07	CA	MCPCA	MCP	MCP
MD09G1088700	T5	652.358	652.358	3.48459	3.35985	0.213285	0.21316	16.3377	15.7621	5.32361e-60	5.6716e-56	6.40031e-57	6.41758e-53	CA	MCPCA	MCP	MCP
MD09G1092400	T5	22.1925	22.1925	6.99581	7.07778	1.50856	1.50702	4.63742	4.69655	3.52793e-06	2.64591e-06	9.06052e-05	7.30225e-05	CA	MCPCA	MCP	MCP
MD09G1093100	T5	9.87401	9.87401	5.43817	6.19655	1.66859	1.65801	3.25914	3.73734	0.0011175	0.000185975	0.0122836	0.0028967	CA	MCPCA	MCP	MCP
MD09G1096800	T5	30.7875	30.7875	7.47524	7.53376	1.49207	1.49103	5.00997	5.05272	5.44385e-07	4.35565e-07	1.8086e-05	1.47769e-05	CA	MCPCA	MCP	MCP
MD09G1096900	T5	15.2236	15.2236	3.14375	3.92251	1.04405	1.03257	3.01112	3.79879	0.00260283	0.000145403	0.024304	0.00234493	CA	MCPCA	MCP	MCP
MD09G1122500	T5	148.662	148.662	1.20957	1.23184	0.261487	0.260265	4.62575	4.73303	3.7325e-06	2.21194e-06	9.52232e-05	6.23883e-05	CA	MCPCA	MCP	MCP
MD09G1127000	T5	381.543	381.543	1.24823	1.19117	0.242732	0.242384	5.14243	4.91437	2.71205e-07	8.90684e-07	9.62527e-06	2.78589e-05	CA	MCPCA	MCP	MCP
MD09G1134000	T5	37.8151	37.8151	1.81787	1.79794	0.440302	0.438014	4.12869	4.10476	3.64839e-05	4.0474e-05	0.000699009	0.00080181	CA	MCPCA	MCP	MCP
MD09G1136900	T5	11.8201	11.8201	6.28897	5.94843	1.59588	1.59689	3.94076	3.725	8.12223e-05	0.000195315	0.00138304	0.00302502	CA	MCPCA	MCP	MCP
MD09G1138500	T5	239.445	239.445	1.35559	1.30304	0.195829	0.195126	6.92234	6.67795	4.4425e-12	2.42315e-11	4.03094e-10	1.91032e-09	CA	MCPCA	MCP	MCP
MD09G1146300	T5	128.381	128.381	1.95251	1.66246	0.320248	0.320535	6.09686	5.18652	1.08171e-09	2.14257e-07	6.52282e-08	7.68925e-06	CA	MCPCA	MCP	MCP
MD09G1152600	T5	8.49122	8.49122	5.5205	5.77849	1.92572	1.92073	2.86673	3.00849	0.0041474	0.00262553	0.0353004	0.0257677	CA	MCPCA	MCP	MCP
MD09G1183800	T5	33.5797	33.5797	1.78279	1.66053	0.462996	0.461763	3.85054	3.59607	0.000117857	0.000323058	0.00191155	0.00464103	CA	MCPCA	MCP	MCP
MD09G1193000	T5	98.056	98.056	1.05084	1.08349	0.284307	0.282516	3.69614	3.83515	0.000218903	0.000125486	0.00315527	0.0020809	CA	MCPCA	MCP	MCP
MD09G1193600	T5	12.2693	12.2693	6.40348	5.9357	1.60881	1.61087	3.98026	3.68477	6.88407e-05	0.000228911	0.00120603	0.00346992	CA	MCPCA	MCP	MCP
MD09G1210100	T5	34.8627	34.8627	3.5345	3.26802	0.632559	0.632873	5.58763	5.16378	2.30193e-08	2.42013e-07	1.04929e-06	8.63702e-06	CA	MCPCA	MCP	MCP
MD09G1230400	T5	44.7516	44.7516	2.30249	1.98273	0.428554	0.429426	5.3727	4.61716	7.75665e-08	3.89026e-06	3.07643e-06	0.000101952	CA	MCPCA	MCP	MCP
MD09G1232400	T5	60.2062	60.2062	4.02198	3.48594	0.517715	0.519438	7.76872	6.71098	7.92844e-15	1.93327e-11	1.11322e-12	1.556e-09	CA	MCPCA	MCP	MCP
MD09G1235300	T5	179.59	179.59	1.61779	1.49644	0.23848	0.238024	6.78377	6.28692	1.17083e-11	3.2382e-10	9.70781e-10	2.17038e-08	CA	MCPCA	MCP	MCP
MD09G1244500	T5	72.5974	72.5974	1.08614	1.13185	0.28695	0.284404	3.78513	3.97972	0.00015363	6.89956e-05	0.00234914	0.0012462	CA	MCPCA	MCP	MCP
MD09G1261200	T5	105.243	105.243	1.17547	1.22024	0.287132	0.28541	4.09383	4.27539	4.24304e-05	1.90801e-05	0.000793188	0.000415656	CA	MCPCA	MCP	MCP
MD09G1269000	T5	3134.01	3134.01	1.31987	1.21244	0.134232	0.134179	9.83273	9.03603	8.13856e-23	1.62467e-19	2.56645e-20	3.63397e-17	CA	MCPCA	MCP	MCP
MD09G1276200	T5	676.624	676.624	11.8698	12.0602	1.45693	1.45686	8.14715	8.27825	3.72597e-16	1.24997e-16	6.02291e-14	2.02054e-14	CA	MCPCA	MCP	MCP
MD09G1291900	T5	7.68822	7.68822	5.52984	5.4803	1.99228	1.99035	2.77563	2.75343	0.00550951	0.00589746	0.0440852	0.0477828	CA	MCPCA	MCP	MCP
MD08G1010600	T5	49.9302	49.9302	2.80184	2.37152	0.504741	0.506171	5.55105	4.68522	2.83964e-08	2.79664e-06	1.25283e-06	7.65671e-05	CA	MCPCA	MCP	MCP
MD08G1012800	T5	26.8185	26.8185	1.67029	1.37531	0.495673	0.496633	3.36974	2.76927	0.000752379	0.00561816	0.00885726	0.0461447	CA	MCPCA	MCP	MCP
MD08G1026400	T5	56.8773	56.8773	8.69149	8.02455	2.47349	2.47404	3.51385	3.24351	0.000441664	0.00118069	0.00570574	0.013543	CA	MCPCA	MCP	MCP
MD08G1029600	T5	32.3687	32.3687	1.27483	1.5242	0.467961	0.461939	2.72423	3.29958	0.00644509	0.000968299	0.0497104	0.0115119	CA	MCPCA	MCP	MCP
MD08G1029700	T5	1223.33	1223.33	1.90042	1.5435	0.202718	0.202817	9.37468	7.61033	6.93891e-21	2.73401e-14	1.73347e-18	3.43735e-12	CA	MCPCA	MCP	MCP
MD08G1030800	T5	16.2068	16.2068	6.63579	6.53993	1.55783	1.55697	4.25964	4.20043	2.04754e-05	2.66406e-05	0.000419005	0.000554608	CA	MCPCA	MCP	MCP
MD08G1034600	T5	56.8834	56.8834	1.55809	1.51168	0.349165	0.347481	4.46233	4.3504	8.10748e-06	1.3589e-05	0.00018858	0.000308252	CA	MCPCA	MCP	MCP
MD08G1039200	T5	7.84373	7.84373	5.54976	5.52019	1.98092	1.97881	2.8016	2.78966	0.00508493	0.00527635	0.0413198	0.0439757	CA	MCPCA	MCP	MCP
MD08G1044900	T5	46.2305	46.2305	1.79562	1.91877	0.425551	0.422301	4.21951	4.54361	2.44831e-05	5.52986e-06	0.000492117	0.000139596	CA	MCPCA	MCP	MCP
MD08G1055800	T5	9.43034	9.43034	5.91353	5.67346	1.68827	1.68842	3.50272	3.36023	0.00046053	0.000778777	0.00590978	0.00961524	CA	MCPCA	MCP	MCP
MD08G1065200	T5	30.9544	30.9544	2.62779	2.78989	0.598151	0.594419	4.39318	4.69347	1.11703e-05	2.68607e-06	0.00024927	7.38132e-05	CA	MCPCA	MCP	MCP
MD08G1069000	T5	43.5465	43.5465	1.37869	1.21554	0.382223	0.381491	3.60703	3.18629	0.000309727	0.00144112	0.00425425	0.0160146	CA	MCPCA	MCP	MCP
MD08G1072700	T5	38.5131	38.5131	7.95944	7.69974	1.49156	1.49166	5.33632	5.16187	9.48543e-08	2.44496e-07	3.66152e-06	8.7095e-06	CA	MCPCA	MCP	MCP
MD08G1093600	T5	62.1741	62.1741	1.36217	1.31057	0.323607	0.321964	4.20933	4.07054	2.56124e-05	4.69051e-05	0.000512674	0.000904981	CA	MCPCA	MCP	MCP
MD08G1098400	T5	7.42934	7.42934	5.37597	5.54274	1.75749	1.75244	3.05889	3.16286	0.00222157	0.00156225	0.0213564	0.0170747	CA	MCPCA	MCP	MCP
MD08G1106900	T5	45.3944	45.3944	2.19979	2.07724	0.489346	0.488515	4.49537	4.25215	6.94476e-06	2.11726e-05	0.000164115	0.000454043	CA	MCPCA	MCP	MCP
MD08G1110000	T5	800.121	800.121	1.06352	1.08339	0.155739	0.155357	6.82882	6.97355	8.56153e-12	3.09041e-12	7.35221e-10	2.79094e-10	CA	MCPCA	MCP	MCP
MD08G1127700	T5	250.092	250.092	1.55996	1.70511	0.254509	0.253422	6.12932	6.72833	8.82563e-10	1.71616e-11	5.40668e-08	1.39292e-09	CA	MCPCA	MCP	MCP
MD08G1147100	T5	36.5691	36.5691	3.0103	2.52768	0.64976	0.651672	4.63295	3.87876	3.60499e-06	0.000104989	9.21803e-05	0.00179838	CA	MCPCA	MCP	MCP
MD08G1154900	T5	63.8818	63.8818	3.66838	3.97613	0.506848	0.503987	7.23764	7.88935	4.56571e-13	3.03768e-15	4.77315e-11	4.26517e-13	CA	MCPCA	MCP	MCP
MD08G1162900	T5	69.957	69.957	2.25231	1.9068	0.39292	0.393709	5.73222	4.84318	9.91231e-09	1.27778e-06	4.93972e-07	3.883e-05	CA	MCPCA	MCP	MCP
MD08G1168600	T5	10.8175	10.8175	5.826	6.16572	1.62852	1.62309	3.57748	3.79875	0.000346925	0.000145431	0.00466675	0.00234493	CA	MCPCA	MCP	MCP
MD08G1196300	T5	16.5033	16.5033	2.99764	3.56605	0.975343	0.966589	3.07342	3.68931	0.00211618	0.000224863	0.0205541	0.00341664	CA	MCPCA	MCP	MCP
MD08G1207700	T5	61.4582	61.4582	8.45734	8.54813	1.46598	1.46539	5.76905	5.83334	7.97174e-09	5.43297e-09	4.06749e-07	2.74409e-07	CA	MCPCA	MCP	MCP
MD08G1208700	T5	30.7392	30.7392	1.49679	1.53552	0.528267	0.525235	2.8334	2.92349	0.00460563	0.0034613	0.0382695	0.0319796	CA	MCPCA	MCP	MCP
MD08G1210000	T5	126.763	126.763	2.29854	2.28616	0.261418	0.26027	8.79257	8.78381	1.46171e-18	1.58033e-18	3.02338e-16	3.1666e-16	CA	MCPCA	MCP	MCP
MD08G1211700	T5	102.044	102.044	1.24333	1.48431	0.243262	0.239675	5.11108	6.19302	3.2032e-07	5.90238e-10	1.12031e-05	3.74525e-08	CA	MCPCA	MCP	MCP
MD08G1217600	T5	33.3563	33.3563	7.86403	7.3293	1.4969	1.49796	5.25353	4.89286	1.4921e-07	9.93801e-07	5.55166e-06	3.07343e-05	CA	MCPCA	MCP	MCP
MD08G1218200	T5	1929.95	1929.95	5.4066	5.53497	0.248057	0.247932	21.7958	22.3245	2.54381e-105	2.13518e-110	2.44664e-101	1.36908e-106	CA	MCPCA	MCP	MCP
MD08G1218400	T5	64.1234	64.1234	2.00973	2.15627	0.381682	0.378932	5.26547	5.69037	1.39831e-07	1.26764e-08	5.22287e-06	5.81966e-07	CA	MCPCA	MCP	MCP
MD08G1229300	T5	15.1128	15.1128	6.38973	6.56783	1.80995	1.80746	3.53034	3.63373	0.00041503	0.000279353	0.00542727	0.00409887	CA	MCPCA	MCP	MCP
MD08G1236800	T5	16.2724	16.2724	6.51625	6.6541	1.55467	1.55225	4.19141	4.28675	2.77231e-05	1.8131e-05	0.000548079	0.00039723	CA	MCPCA	MCP	MCP
MD08G1250800	T5	34.1364	34.1364	2.03723	1.79577	0.563399	0.563543	3.61596	3.18657	0.000299232	0.0014397	0.00413601	0.0160081	CA	MCPCA	MCP	MCP
MD03G1291700	T5	68.4269	68.4269	9.13058	7.96242	1.63504	1.6366	5.5843	4.86522	2.34639e-08	1.14328e-06	1.06702e-06	3.50752e-05	CA	MCPCA	MCP	MCP
MD04G1194500	T5	68.8768	68.8768	4.45978	3.89594	0.990157	0.99102	4.50412	3.93124	6.66493e-06	8.45095e-05	0.00015789	0.00148595	CA	MCPCA	MCP	MCP
MD05G1013400	T5	63.0561	63.0561	8.31236	8.74435	1.47287	1.47166	5.64364	5.94182	1.66489e-08	2.8188e-09	7.92718e-07	1.51459e-07	CA	MCPCA	MCP	MCP
MD05G1279900	T5	19.1192	19.1192	6.7517	6.89008	1.53774	1.53566	4.39065	4.48671	1.13011e-05	7.23313e-06	0.000251078	0.000175015	CA	MCPCA	MCP	MCP
MD07G1228500	T5	55.0388	55.0388	8.37946	8.3179	1.46647	1.46612	5.71405	5.67339	1.10318e-08	1.39996e-08	5.46927e-07	6.38145e-07	CA	MCPCA	MCP	MCP
MD09G1097000	T5	57.0746	57.0746	8.05433	8.6887	1.46976	1.46799	5.48002	5.91878	4.25271e-08	3.24337e-09	1.80585e-06	1.7093e-07	CA	MCPCA	MCP	MCP
MD10G1190100	T5	29.6861	29.6861	7.4521	7.46276	1.48365	1.48275	5.02281	5.03305	5.09201e-07	4.82735e-07	1.70644e-05	1.61213e-05	CA	MCPCA	MCP	MCP
MD10G1213200	T5	19.6332	19.6332	7.17259	6.46257	2.31505	2.3169	3.09824	2.78932	0.00194672	0.00528193	0.0192729	0.043986	CA	MCPCA	MCP	MCP
MD10G1273200	T5	16.6989	16.6989	6.7894	6.43933	1.54302	1.54383	4.40007	4.171	1.08217e-05	3.03261e-05	0.000242054	0.000620589	CA	MCPCA	MCP	MCP
MD12G1009100	T5	141.849	141.849	9.74027	9.68755	1.45389	1.45375	6.69945	6.66383	2.09201e-11	2.66776e-11	1.66979e-09	2.08606e-09	CA	MCPCA	MCP	MCP
MD13G1129300	T5	14.571	14.571	6.30386	6.55033	1.57605	1.57258	3.99979	4.16533	6.33997e-05	3.10909e-05	0.00112402	0.000631535	CA	MCPCA	MCP	MCP
MD14G1125500	T5	23.2109	23.2109	6.59674	7.48261	1.51316	1.50749	4.35959	4.96362	1.30308e-05	6.91903e-07	0.000283622	2.22566e-05	CA	MCPCA	MCP	MCP
MD14G1180300	T5	19.6107	19.6107	6.65096	7.04299	2.26511	2.26274	2.93627	3.11259	0.0033219	0.00185452	0.029447	0.0195365	CA	MCPCA	MCP	MCP
MD15G1050300	T5	30.899	30.899	1.48973	1.43101	0.458365	0.456137	3.2501	3.13724	0.00115365	0.00170547	0.0126376	0.0182664	CA	MCPCA	MCP	MCP
MD15G1052100	T5	32.7039	32.7039	2.05932	1.94878	0.493854	0.492548	4.1699	3.95652	3.04736e-05	7.60499e-05	0.000595118	0.00135579	CA	MCPCA	MCP	MCP
MD15G1067000	T5	14.2394	14.2394	3.73644	4.17791	1.21651	1.20976	3.07145	3.45351	0.00213021	0.000553334	0.0206536	0.00729036	CA	MCPCA	MCP	MCP
MD15G1176400	T5	30.3612	30.3612	7.39076	7.58771	1.50316	1.50161	4.9168	5.05305	8.79719e-07	4.34816e-07	2.7119e-05	1.47769e-05	CA	MCPCA	MCP	MCP
MD15G1277200	T5	18.7574	18.7574	3.44036	2.84619	0.897877	0.901724	3.83166	3.15639	0.000127279	0.00159737	0.0020251	0.0173305	CA	MCPCA	MCP	MCP
MD15G1277400	T5	16.2885	16.2885	2.93996	2.99492	0.903875	0.900569	3.25261	3.32559	0.00114348	0.000882319	0.0125548	0.0106677	CA	MCPCA	MCP	MCP
MD15G1417000	T5	1047.75	1047.75	2.28421	2.47532	0.268498	0.268232	8.50737	9.22827	1.77921e-17	2.7503e-20	3.25951e-15	6.78265e-18	CA	MCPCA	MCP	MCP
MD16G1170100	T5	9.3401	9.3401	5.64136	5.91692	1.68204	1.67663	3.35388	3.52905	0.000796871	0.000417059	0.00927882	0.00577162	CA	MCPCA	MCP	MCP
MD17G1109300	T5	14.2427	14.2427	4.68685	5.24979	1.4879	1.48141	3.14997	3.54378	0.00163285	0.000394429	0.0167309	0.00550997	CA	MCPCA	MCP	MCP
MD11G1027500	T6	19.3059	19.3059	3.52165	2.42353	0.691459	0.697661	5.09307	3.47379	3.52303e-07	0.000513163	8.61018e-06	0.00552467	CA	MCPCA	MCP	MCP
MD11G1050300	T6	24.1177	24.1177	20.6102	20.01	3.90926	3.90918	5.27215	5.11872	1.34837e-07	3.0762e-07	3.59331e-06	7.9899e-06	CA	MCPCA	MCP	MCP
MD11G1055100	T6	140.832	140.832	2.5793	2.33608	0.215943	0.213738	11.9443	10.9296	6.95029e-33	8.31864e-28	2.25352e-30	2.12935e-25	CA	MCPCA	MCP	MCP
MD11G1073600	T6	76.6388	76.6388	1.31528	1.10835	0.306347	0.302801	4.29343	3.66032	1.75935e-05	0.000251903	0.000280315	0.00301385	CA	MCPCA	MCP	MCP
MD11G1075300	T6	48.7298	48.7298	2.52465	2.42393	0.417865	0.413299	6.04178	5.86482	1.52425e-09	4.49633e-09	6.05158e-08	1.6757e-07	CA	MCPCA	MCP	MCP
MD11G1082600	T6	10.2309	10.2309	5.9193	6.70311	1.68918	1.67502	3.50425	4.00181	0.000457891	6.28599e-05	0.00453093	0.000906505	CA	MCPCA	MCP	MCP
MD11G1093700	T6	33.5632	33.5632	3.71022	3.60748	0.941121	0.938283	3.94234	3.84477	8.06909e-05	0.000120667	0.00104328	0.00159258	CA	MCPCA	MCP	MCP
MD11G1094300	T6	31.5881	31.5881	1.62996	1.52886	0.396738	0.388989	4.10841	3.93033	3.98385e-05	8.48296e-05	0.000562015	0.00117078	CA	MCPCA	MCP	MCP
MD11G1095300	T6	138.904	138.904	2.47508	2.30319	0.440372	0.439026	5.62043	5.24614	1.90487e-08	1.55318e-07	5.99634e-07	4.22004e-06	CA	MCPCA	MCP	MCP
MD11G1097400	T6	513.512	513.512	1.19979	1.34853	0.165208	0.163401	7.2623	8.25288	3.80566e-13	1.54618e-16	2.69219e-11	1.64368e-14	CA	MCPCA	MCP	MCP
MD11G1109200	T6	4257.51	4257.51	1.42984	1.0781	0.220037	0.219976	6.49817	4.90098	8.13003e-11	9.536e-07	4.01425e-09	2.22172e-05	CA	MCPCA	MCP	MCP
MD11G1109300	T6	308.515	308.515	1.53201	1.37611	0.197121	0.195617	7.77195	7.0347	7.72875e-15	1.99688e-12	6.53718e-13	1.32134e-10	CA	MCPCA	MCP	MCP
MD11G1150900	T6	139.21	139.21	1.84102	1.40461	0.282588	0.281629	6.51487	4.98745	7.2751e-11	6.11826e-07	3.66657e-09	1.49154e-05	CA	MCPCA	MCP	MCP
MD11G1156700	T6	18.4559	18.4559	7.22517	7.20905	1.68231	1.67908	4.29478	4.29345	1.74868e-05	1.7592e-05	0.000278842	0.000296821	CA	MCPCA	MCP	MCP
MD11G1169900	T6	42.105	42.105	1.6531	2.0191	0.343596	0.330845	4.81116	6.10285	1.50058e-06	1.0419e-09	3.13487e-05	4.445e-08	CA	MCPCA	MCP	MCP
MD11G1206900	T6	87.6573	87.6573	2.84849	2.71718	0.328789	0.325788	8.66359	8.34033	4.57154e-18	7.40849e-17	5.59338e-16	8.00693e-15	CA	MCPCA	MCP	MCP
MD11G1216500	T6	199.023	199.023	1.79073	1.78042	0.180663	0.177497	9.91202	10.0307	3.69095e-23	1.1173e-23	6.71063e-21	2.33721e-21	CA	MCPCA	MCP	MCP
MD11G1217400	T6	46.9163	46.9163	1.037	1.21094	0.367477	0.358201	2.82195	3.38061	0.00477333	0.00072324	0.0307592	0.0073819	CA	MCPCA	MCP	MCP
MD11G1222500	T6	152.247	152.247	2.33993	1.67299	0.241964	0.242111	9.67056	6.90999	4.02159e-22	4.84684e-12	6.57446e-20	3.04163e-10	CA	MCPCA	MCP	MCP
MD11G1225700	T6	15.3334	15.3334	2.98686	2.69231	0.944838	0.940777	3.16124	2.8618	0.00157099	0.00421249	0.0124489	0.0307619	CA	MCPCA	MCP	MCP
MD11G1230200	T6	88.964	88.964	1.08701	1.34561	0.259696	0.252084	4.18571	5.33793	2.84279e-05	9.40122e-08	0.000419921	2.7216e-06	CA	MCPCA	MCP	MCP
MD11G1232500	T6	22.8901	22.8901	4.23021	4.49972	0.792574	0.784352	5.3373	5.73686	9.43409e-08	9.64484e-09	2.57768e-06	3.39911e-07	CA	MCPCA	MCP	MCP
MD11G1235200	T6	20.6598	20.6598	7.82862	6.70436	1.37342	1.37634	5.7001	4.87114	1.19739e-08	1.10954e-06	3.94146e-07	2.55141e-05	CA	MCPCA	MCP	MCP
MD11G1235300	T6	7.62222	7.62222	4.32872	3.74123	1.30706	1.30626	3.3118	2.86406	0.000926986	0.00418242	0.0080977	0.0306344	CA	MCPCA	MCP	MCP
MD11G1235400	T6	121.803	121.803	1.97101	1.60987	0.275274	0.273766	7.16015	5.88046	8.05909e-13	4.09127e-09	5.48187e-11	1.53949e-07	CA	MCPCA	MCP	MCP
MD11G1241900	T6	1268.56	1268.56	1.09602	1.17006	0.166679	0.16601	6.57564	7.04814	4.84429e-11	1.81326e-12	2.52656e-09	1.2122e-10	CA	MCPCA	MCP	MCP
MD11G1245000	T6	99.0194	99.0194	1.35233	1.06806	0.218907	0.215851	6.17764	4.94813	6.50656e-10	7.49293e-07	2.78195e-08	1.77549e-05	CA	MCPCA	MCP	MCP
MD11G1247500	T6	71.8004	71.8004	1.73908	1.7927	0.374063	0.369335	4.64917	4.85385	3.33278e-06	1.21087e-06	6.45776e-05	2.75075e-05	CA	MCPCA	MCP	MCP
MD11G1282600	T6	163.581	163.581	1.10716	1.00383	0.176621	0.173019	6.26853	5.80184	3.64467e-10	6.55901e-09	1.60053e-08	2.38058e-07	CA	MCPCA	MCP	MCP
MD11G1287900	T6	32.4579	32.4579	3.60826	1.61832	0.563733	0.57965	6.40066	2.79189	1.54709e-10	0.00524007	7.23487e-09	0.0367338	CA	MCPCA	MCP	MCP
MD11G1293500	T6	10.0071	10.0071	2.71821	2.4932	0.872072	0.864069	3.11695	2.88542	0.0018273	0.0039089	0.0141514	0.029057	CA	MCPCA	MCP	MCP
MD11G1294400	T6	1953.8	1953.8	26.8325	25.8485	3.90677	3.90678	6.86821	6.61633	6.50123e-12	3.6822e-11	3.83258e-10	1.96795e-09	CA	MCPCA	MCP	MCP
MD11G1298400	T6	26.074	26.074	1.34494	1.57385	0.461913	0.448256	2.91167	3.51105	0.00359503	0.000446336	0.0246	0.00490567	CA	MCPCA	MCP	MCP
MD11G1299000	T6	62.307	62.307	1.00365	1.05711	0.263948	0.255679	3.80246	4.13452	0.000143265	3.55695e-05	0.00170056	0.000549618	CA	MCPCA	MCP	MCP
MD11G1306500	T6	85.0445	85.0445	5.15388	4.65715	1.19386	1.19362	4.31699	3.9017	1.58174e-05	9.55186e-05	0.000254517	0.00130127	CA	MCPCA	MCP	MCP
MD11G1307000	T6	3233.49	3233.49	2.68052	2.66013	0.133006	0.132755	20.1534	20.0378	2.5125e-90	2.57759e-89	4.44348e-87	5.01445e-86	CA	MCPCA	MCP	MCP
MD11G1315500	T6	360.638	360.638	1.81044	1.61084	0.236465	0.235508	7.65629	6.83985	1.91374e-14	7.92785e-12	1.57754e-12	4.74549e-10	CA	MCPCA	MCP	MCP
MD11G1315600	T6	58.1343	58.1343	3.63607	3.19722	0.482062	0.480864	7.54273	6.64891	4.60223e-14	2.95272e-11	3.52487e-12	1.62726e-09	CA	MCPCA	MCP	MCP
MD10G1007900	T6	82.3604	82.3604	3.18453	2.81461	0.472166	0.470975	6.74451	5.97613	1.53545e-11	2.28496e-09	8.51018e-10	9.03487e-08	CA	MCPCA	MCP	MCP
MD10G1011900	T6	20.1911	20.1911	4.58132	5.10182	0.985095	0.97538	4.65064	5.2306	3.30911e-06	1.68962e-07	6.41828e-05	4.56526e-06	CA	MCPCA	MCP	MCP
MD10G1012500	T6	294.244	294.244	1.5346	1.66963	0.301842	0.300202	5.08412	5.56169	3.69337e-07	2.6717e-08	8.99258e-06	8.70606e-07	CA	MCPCA	MCP	MCP
MD10G1014200	T6	186.973	186.973	3.42663	3.42694	0.313386	0.311549	10.9342	10.9997	7.90739e-28	3.83526e-28	1.9978e-25	9.94815e-26	CA	MCPCA	MCP	MCP
MD10G1014500	T6	1719.36	1719.36	6.20915	6.23468	0.250353	0.250102	24.8015	24.9286	8.62714e-136	3.64828e-137	5.59441e-132	2.36579e-133	CA	MCPCA	MCP	MCP
MD10G1014800	T6	51.2752	51.2752	8.06846	9.13087	1.21025	1.20544	6.66675	7.57474	2.61528e-11	3.59859e-14	1.42915e-09	2.97902e-12	CA	MCPCA	MCP	MCP
MD10G1027400	T6	78.4021	78.4021	2.80561	2.38939	0.314964	0.313438	8.90773	7.62317	5.20876e-19	2.47517e-14	7.03689e-17	2.11193e-12	CA	MCPCA	MCP	MCP
MD10G1029000	T6	272.268	272.268	2.97442	4.04577	0.299485	0.295538	9.93177	13.6895	3.02826e-23	1.17318e-42	5.61065e-21	6.52089e-40	CA	MCPCA	MCP	MCP
MD10G1032000	T6	44.2703	44.2703	3.41835	3.37704	0.625224	0.621612	5.4674	5.43272	4.56685e-08	5.55001e-08	1.34002e-06	1.70031e-06	CA	MCPCA	MCP	MCP
MD10G1033300	T6	9.00886	9.00886	6.36551	5.98511	1.42598	1.42281	4.46394	4.20653	8.04645e-06	2.59325e-05	0.00014077	0.000417625	CA	MCPCA	MCP	MCP
MD10G1033400	T6	31.3655	31.3655	1.9384	2.07978	0.471066	0.461572	4.11493	4.50587	3.87305e-05	6.61028e-06	0.000550375	0.000124128	CA	MCPCA	MCP	MCP
MD10G1034200	T6	400.222	400.222	1.4385	1.64094	0.171281	0.168961	8.39845	9.71196	4.52402e-17	2.68141e-22	5.02916e-15	4.74219e-20	CA	MCPCA	MCP	MCP
MD10G1069900	T6	12.4565	12.4565	2.57812	2.37646	0.874336	0.867366	2.94866	2.73985	0.00319158	0.00614668	0.0223905	0.0415922	CA	MCPCA	MCP	MCP
MD10G1076700	T6	6.62815	6.62815	5.57267	5.88951	1.76064	1.74731	3.16514	3.37062	0.00155008	0.000749986	0.0123033	0.00759908	CA	MCPCA	MCP	MCP
MD10G1085500	T6	38.6377	38.6377	1.16771	1.33923	0.384486	0.373903	3.03708	3.58176	0.00238886	0.000341289	0.01763	0.00393099	CA	MCPCA	MCP	MCP
MD10G1085600	T6	11049.5	11049.5	1.70407	1.84194	0.196173	0.196106	8.68655	9.39257	3.73621e-18	5.85548e-21	4.60027e-16	9.35326e-19	CA	MCPCA	MCP	MCP
MD10G1086700	T6	138.954	138.954	1.54833	1.64645	0.197543	0.192589	7.83798	8.54899	4.57866e-15	1.24167e-17	4.06728e-13	1.46397e-15	CA	MCPCA	MCP	MCP
MD10G1087700	T6	4660.76	4660.76	2.31284	2.3316	0.130538	0.130346	17.7178	17.8878	3.05782e-70	1.46823e-71	3.71792e-67	1.68017e-68	CA	MCPCA	MCP	MCP
MD10G1107500	T6	1877.31	1877.31	1.60661	1.30755	0.475244	0.475171	3.3806	2.75174	0.000723286	0.00592792	0.00662468	0.0403929	CA	MCPCA	MCP	MCP
MD10G1111800	T6	1616.81	1616.81	1.08071	1.46274	0.152313	0.151492	7.0953	9.65558	1.29074e-12	4.6553e-22	8.4831e-11	8.01453e-20	CA	MCPCA	MCP	MCP
MD10G1139500	T6	80.8857	80.8857	1.28466	1.0885	0.259634	0.255631	4.94797	4.2581	7.49918e-07	2.06175e-05	1.69441e-05	0.000342522	CA	MCPCA	MCP	MCP
MD10G1151700	T6	67.5107	67.5107	1.89582	1.72138	0.262804	0.258199	7.21383	6.66686	5.44001e-13	2.61328e-11	3.75283e-11	1.4567e-09	CA	MCPCA	MCP	MCP
MD10G1156700	T6	46.9547	46.9547	1.78967	1.60179	0.341704	0.336681	5.23749	4.75758	1.62775e-07	1.9593e-06	4.2505e-06	4.22574e-05	CA	MCPCA	MCP	MCP
MD10G1174800	T6	146.965	146.965	2.43571	2.37381	0.210579	0.207381	11.5667	11.4467	6.07452e-31	2.44401e-30	1.76379e-28	7.31473e-28	CA	MCPCA	MCP	MCP
MD10G1192900	T6	23.4362	23.4362	1.49581	1.90422	0.514843	0.498429	2.90537	3.82044	0.00366819	0.000133213	0.0250039	0.00173358	CA	MCPCA	MCP	MCP
MD10G1193800	T6	78.1392	78.1392	1.94731	2.22485	0.337748	0.331463	5.76557	6.7122	8.13839e-09	1.91712e-11	2.77275e-07	1.08734e-09	CA	MCPCA	MCP	MCP
MD10G1195400	T6	14.8311	14.8311	7.12351	6.61468	1.36943	1.3684	5.20181	4.83389	1.97359e-07	1.33894e-06	5.07861e-06	3.00088e-05	CA	MCPCA	MCP	MCP
MD10G1195700	T6	25.729	25.729	7.12199	8.10849	1.54439	1.53713	4.61153	5.27507	3.9972e-06	1.32706e-07	7.60132e-05	3.67758e-06	CA	MCPCA	MCP	MCP
MD10G1198300	T6	36.0593	36.0593	1.80516	2.34474	0.603325	0.593274	2.99202	3.95221	0.0027714	7.74324e-05	0.0199168	0.00108763	CA	MCPCA	MCP	MCP
MD10G1223900	T6	20.6713	20.6713	1.69783	1.49041	0.512147	0.504742	3.31513	2.95282	0.000916003	0.00314885	0.00801977	0.0244055	CA	MCPCA	MCP	MCP
MD10G1226900	T6	104.189	104.189	1.12422	1.15483	0.249503	0.24447	4.50586	4.7238	6.61037e-06	2.31474e-06	0.000118607	4.87875e-05	CA	MCPCA	MCP	MCP
MD10G1258700	T6	405.002	405.002	1.11086	1.04907	0.125458	0.123238	8.85443	8.51252	8.41098e-19	1.70193e-17	1.11311e-16	1.95913e-15	CA	MCPCA	MCP	MCP
MD10G1259600	T6	42.7085	42.7085	1.14039	1.69259	0.404971	0.391405	2.81599	4.32441	0.00486278	1.52943e-05	0.0312382	0.000263306	CA	MCPCA	MCP	MCP
MD10G1260500	T6	5.85679	5.85679	5.74777	5.32631	1.62139	1.61772	3.54496	3.29248	0.000392679	0.000993062	0.00398081	0.00949805	CA	MCPCA	MCP	MCP
MD10G1265400	T6	38.8633	38.8633	3.56366	4.02298	0.652314	0.644959	5.4631	6.23757	4.67894e-08	4.44421e-10	1.36876e-06	1.98753e-08	CA	MCPCA	MCP	MCP
MD10G1265500	T6	105.266	105.266	1.08221	1.5437	0.332494	0.326283	3.25483	4.73118	0.00113458	2.23221e-06	0.0095468	4.7253e-05	CA	MCPCA	MCP	MCP
MD10G1273000	T6	44.0674	44.0674	2.01983	2.07579	0.321221	0.312684	6.28797	6.63861	3.21649e-10	3.16655e-11	1.42213e-08	1.72302e-09	CA	MCPCA	MCP	MCP
MD10G1275700	T6	36.6827	36.6827	1.56021	1.17087	0.419967	0.416936	3.71509	2.80827	0.000203134	0.0049808	0.00228955	0.0352864	CA	MCPCA	MCP	MCP
MD10G1278300	T6	59.7143	59.7143	1.54101	1.82802	0.385608	0.378101	3.99632	4.83474	6.43348e-05	1.33323e-06	0.000858414	2.99154e-05	CA	MCPCA	MCP	MCP
MD10G1283500	T6	1122.37	1122.37	2.25965	2.13985	0.113015	0.112288	19.9943	19.0568	6.17933e-89	5.76778e-81	1.00177e-85	7.48043e-78	CA	MCPCA	MCP	MCP
MD10G1283900	T6	33.2488	33.2488	2.45003	3.19141	0.450434	0.433827	5.43927	7.35642	5.35002e-08	1.88913e-13	1.54191e-06	1.44689e-11	CA	MCPCA	MCP	MCP
MD10G1284500	T6	36.7837	36.7837	3.95611	3.49029	0.690837	0.689693	5.72654	5.06065	1.025e-08	4.17824e-07	3.42643e-07	1.05976e-05	CA	MCPCA	MCP	MCP
MD10G1289200	T6	52.955	52.955	3.70595	3.9414	1.24527	1.24304	2.97602	3.17079	0.00292014	0.00152026	0.0207555	0.013425	CA	MCPCA	MCP	MCP
MD10G1290100	T6	8.36543	8.36543	6.01119	6.13872	1.40938	1.39905	4.26514	4.38778	1.99781e-05	1.14511e-05	0.000312522	0.000202334	CA	MCPCA	MCP	MCP
MD10G1291500	T6	19.0777	19.0777	1.49073	1.65923	0.534432	0.519839	2.78937	3.19182	0.00528112	0.00141381	0.0333351	0.0126572	CA	MCPCA	MCP	MCP
MD10G1293600	T6	914.792	914.792	3.27839	2.9515	0.149364	0.148974	21.949	19.8122	8.85134e-107	2.33636e-87	2.45991e-103	3.78763e-84	CA	MCPCA	MCP	MCP
MD10G1296200	T6	222.315	222.315	1.00437	1.03303	0.200658	0.197679	5.00537	5.22581	5.57555e-07	1.73399e-07	1.3084e-05	4.67217e-06	CA	MCPCA	MCP	MCP
MD10G1299900	T6	151.979	151.979	2.53616	2.10047	0.619399	0.619007	4.09454	3.39329	4.23004e-05	0.000690577	0.000593732	0.00708944	CA	MCPCA	MCP	MCP
MD10G1301700	T6	31.3248	31.3248	8.45347	7.26852	2.16936	2.17074	3.89675	3.34841	9.74933e-05	0.000812771	0.00122522	0.00810023	CA	MCPCA	MCP	MCP
MD10G1311900	T6	655.992	655.992	5.20466	5.55139	1.1053	1.10508	4.70881	5.02354	2.49163e-06	5.07282e-07	4.99199e-05	1.26359e-05	CA	MCPCA	MCP	MCP
MD10G1325700	T6	17.5785	17.5785	7.42078	6.81348	1.27601	1.27582	5.81562	5.34046	6.04113e-09	9.27087e-08	2.13293e-07	2.6959e-06	CA	MCPCA	MCP	MCP
MD10G1325900	T6	53.2496	53.2496	1.00446	1.08316	0.318642	0.310304	3.1523	3.49065	0.00161988	0.000481845	0.0127738	0.00524849	CA	MCPCA	MCP	MCP
MD10G1335500	T6	19.7082	19.7082	2.78268	2.17883	0.804988	0.804585	3.45679	2.70802	0.000546647	0.00676854	0.00523865	0.044757	CA	MCPCA	MCP	MCP
MD10G1337500	T6	10.5825	10.5825	4.60356	4.44293	1.18708	1.18101	3.87806	3.76197	0.000105293	0.000168581	0.00130886	0.00214352	CA	MCPCA	MCP	MCP
MD10G1337700	T6	123.812	123.812	1.26016	1.58121	0.293008	0.28789	4.30075	5.4924	1.70218e-05	3.96506e-08	0.000272545	1.24213e-06	CA	MCPCA	MCP	MCP
MD13G1009500	T6	6.92277	6.92277	3.53854	3.26019	1.2289	1.22196	2.87944	2.668	0.00398376	0.00763053	0.026688	0.0493663	CA	MCPCA	MCP	MCP
MD13G1013000	T6	15.4768	15.4768	3.08764	2.91981	0.886529	0.880758	3.48284	3.31511	0.000496125	0.000916073	0.00482581	0.00893125	CA	MCPCA	MCP	MCP
MD13G1015000	T6	67.8963	67.8963	1.84774	1.76358	0.33473	0.330321	5.52009	5.339	3.38829e-08	9.3461e-08	1.01722e-06	2.71128e-06	CA	MCPCA	MCP	MCP
MD13G1028300	T6	28.6344	28.6344	2.00803	2.24514	0.6467	0.638202	3.10505	3.51791	0.00190249	0.000434957	0.0146521	0.00479685	CA	MCPCA	MCP	MCP
MD13G1028400	T6	32.0418	32.0418	2.49957	2.53557	0.449571	0.44153	5.5599	5.74269	2.69929e-08	9.31861e-09	8.2696e-07	3.2901e-07	CA	MCPCA	MCP	MCP
MD13G1030600	T6	67.7974	67.7974	2.06856	1.56946	0.4975	0.496724	4.15791	3.15963	3.21171e-05	0.00157972	0.00046978	0.0138494	CA	MCPCA	MCP	MCP
MD13G1040200	T6	1584.12	1584.12	1.65461	1.49706	0.165478	0.165132	9.99896	9.06583	1.54e-23	1.23664e-19	2.93717e-21	1.75603e-17	CA	MCPCA	MCP	MCP
MD13G1043100	T6	11.9253	11.9253	3.61322	3.29517	1.04032	1.03601	3.47318	3.18064	0.000514334	0.00146952	0.00497309	0.013061	CA	MCPCA	MCP	MCP
MD13G1043200	T6	63.7352	63.7352	3.4703	3.82446	0.396529	0.389981	8.75168	9.80679	2.10203e-18	1.05267e-22	2.69032e-16	1.93195e-20	CA	MCPCA	MCP	MCP
MD13G1043900	T6	86.5929	86.5929	2.43252	1.90967	0.434595	0.434029	5.5972	4.39986	2.17846e-08	1.0832e-05	6.7778e-07	0.000192443	CA	MCPCA	MCP	MCP
MD13G1046100	T6	142.663	142.663	3.26748	3.24663	0.291282	0.288792	11.2176	11.2421	3.3425e-29	2.532e-29	8.90753e-27	7.03679e-27	CA	MCPCA	MCP	MCP
MD13G1049600	T6	21.27	21.27	6.93423	7.78418	1.56137	1.55358	4.44112	5.01046	8.94918e-06	5.42994e-07	0.000153255	1.34053e-05	CA	MCPCA	MCP	MCP
MD13G1052900	T6	6.56747	6.56747	5.57349	5.87265	1.78573	1.77276	3.12112	3.31271	0.00180163	0.000923973	0.0139748	0.00898748	CA	MCPCA	MCP	MCP
MD13G1056600	T6	251.785	251.785	1.10306	1.04368	0.143505	0.140399	7.68657	7.43367	1.5113e-14	1.05625e-13	1.25644e-12	8.28562e-12	CA	MCPCA	MCP	MCP
MD13G1059200	T6	313.82	313.82	1.22061	1.119	0.149172	0.146949	8.18257	7.61487	2.7786e-16	2.6396e-14	2.83009e-14	2.23265e-12	CA	MCPCA	MCP	MCP
MD13G1065700	T6	240.224	240.224	1.35964	1.9569	0.22582	0.221408	6.02093	8.83844	1.73414e-09	9.70627e-19	6.81535e-08	1.2505e-16	CA	MCPCA	MCP	MCP
MD13G1066000	T6	107.338	107.338	1.26304	1.18051	0.234433	0.230215	5.38764	5.12784	7.13873e-08	2.93078e-07	1.99273e-06	7.63259e-06	CA	MCPCA	MCP	MCP
MD13G1069200	T6	106.404	106.404	2.20902	1.34897	0.273695	0.275138	8.0711	4.9029	6.96677e-16	9.44316e-07	6.81063e-14	2.20273e-05	CA	MCPCA	MCP	MCP
MD13G1077200	T6	58.5993	58.5993	1.93587	2.15815	0.361493	0.3542	5.3552	6.09303	8.54624e-08	1.10795e-09	2.35777e-06	4.70612e-08	CA	MCPCA	MCP	MCP
MD13G1081500	T6	34.5996	34.5996	2.16931	2.26431	0.428337	0.419616	5.06451	5.39615	4.09463e-07	6.80875e-08	9.85852e-06	2.05042e-06	CA	MCPCA	MCP	MCP
MD13G1093300	T6	40.8264	40.8264	1.4904	1.38585	0.39775	0.391593	3.74706	3.53899	0.000178916	0.000401654	0.00205226	0.0044881	CA	MCPCA	MCP	MCP
MD13G1093700	T6	952.384	952.384	2.26319	2.36456	0.238274	0.237692	9.4983	9.94799	2.13347e-21	2.57333e-23	3.40201e-19	5.10833e-21	CA	MCPCA	MCP	MCP
MD13G1102300	T6	82.7272	82.7272	2.69375	2.2406	0.39477	0.393771	6.8236	5.6901	8.87892e-12	1.26965e-08	5.09529e-10	4.34854e-07	CA	MCPCA	MCP	MCP
MD13G1106000	T6	79.0564	79.0564	1.13777	1.45016	0.24445	0.234921	4.6544	6.17297	3.24932e-06	6.70178e-10	6.3339e-05	2.93641e-08	CA	MCPCA	MCP	MCP
MD13G1107900	T6	57.0106	57.0106	1.50155	1.03253	0.358079	0.356499	4.19334	2.8963	2.74874e-05	0.00377587	0.000406956	0.0282631	CA	MCPCA	MCP	MCP
MD13G1111900	T6	25.0984	25.0984	2.55489	2.82272	0.772614	0.76448	3.30681	3.69234	0.000943646	0.0002222	0.00821006	0.0026983	CA	MCPCA	MCP	MCP
MD13G1112200	T6	86.232	86.232	1.80754	1.96566	0.308591	0.303155	5.85741	6.48403	4.70138e-09	8.93055e-11	1.70635e-07	4.48928e-09	CA	MCPCA	MCP	MCP
MD13G1116400	T6	160.048	160.048	3.90504	4.09489	0.313652	0.310914	12.4502	13.1705	1.39451e-35	1.29739e-39	5.53648e-33	6.15597e-37	CA	MCPCA	MCP	MCP
MD13G1117000	T6	77.7919	77.7919	1.65628	1.67794	0.251413	0.245284	6.58787	6.84081	4.46187e-11	7.87441e-12	2.36515e-09	4.72805e-10	CA	MCPCA	MCP	MCP
MD13G1119000	T6	53.9241	53.9241	4.09542	3.87999	0.524055	0.521608	7.81488	7.43851	5.50145e-15	1.01828e-13	4.75667e-13	8.0201e-12	CA	MCPCA	MCP	MCP
MD13G1119900	T6	29.294	29.294	8.18223	7.52038	1.25743	1.25754	6.5071	5.98022	7.6617e-11	2.2283e-09	3.84151e-09	8.84654e-08	CA	MCPCA	MCP	MCP
MD13G1123200	T6	145.235	145.235	1.48724	1.37461	0.272715	0.270211	5.45346	5.08717	4.9399e-08	3.63454e-07	1.43863e-06	9.30346e-06	CA	MCPCA	MCP	MCP
MD13G1125000	T6	176.775	176.775	1.80966	2.06006	0.254197	0.250566	7.11911	8.22163	1.08629e-12	2.00762e-16	7.23719e-11	2.11115e-14	CA	MCPCA	MCP	MCP
MD13G1134300	T6	17.2474	17.2474	4.01601	3.84711	0.830391	0.825094	4.83629	4.66263	1.32288e-06	3.12196e-06	2.80036e-05	6.36632e-05	CA	MCPCA	MCP	MCP
MD13G1134500	T6	109.583	109.583	2.80947	2.60179	0.37787	0.376077	7.43501	6.91824	1.04557e-13	4.57288e-12	7.70475e-12	2.88834e-10	CA	MCPCA	MCP	MCP
MD13G1140800	T6	54.1748	54.1748	2.42821	2.30849	0.47057	0.467003	5.16015	4.9432	2.46746e-07	7.6851e-07	6.25026e-06	1.8166e-05	CA	MCPCA	MCP	MCP
MD13G1141800	T6	6.63869	6.63869	5.76135	5.72714	1.45946	1.44962	3.9476	3.95079	7.8939e-05	7.78924e-05	0.00102489	0.00109252	CA	MCPCA	MCP	MCP
MD13G1149600	T6	26.7263	26.7263	1.87914	1.27588	0.471101	0.470676	3.98884	2.71074	6.63985e-05	0.00671332	0.000881141	0.0444826	CA	MCPCA	MCP	MCP
MD13G1161400	T6	22185.2	22185.2	2.69349	2.41007	0.269862	0.269852	9.981	8.93108	1.84594e-23	4.21887e-19	3.4865e-21	5.66027e-17	CA	MCPCA	MCP	MCP
MD13G1163300	T6	2997.57	2997.57	1.05781	1.189	0.126995	0.126592	8.32951	9.39239	8.11743e-17	5.86562e-21	8.8109e-15	9.35326e-19	CA	MCPCA	MCP	MCP
MD13G1173500	T6	609.66	609.66	8.32187	8.18654	0.526351	0.526098	15.8105	15.5609	2.63442e-56	1.3428e-54	2.35737e-53	1.13578e-51	CA	MCPCA	MCP	MCP
MD13G1174000	T6	112.972	112.972	1.81796	1.40779	0.374395	0.373376	4.85573	3.77045	1.19942e-06	0.000162957	2.56694e-05	0.00208016	CA	MCPCA	MCP	MCP
MD13G1184800	T6	9.20261	9.20261	3.58275	2.81705	1.05502	1.05733	3.3959	2.66431	0.00068404	0.00771474	0.00631876	0.0497621	CA	MCPCA	MCP	MCP
MD13G1185100	T6	15724.9	15724.9	2.12913	1.99228	0.210195	0.210167	10.1293	9.4795	4.09367e-24	2.55503e-21	8.38298e-22	4.17694e-19	CA	MCPCA	MCP	MCP
MD13G1191300	T6	37.2298	37.2298	1.84181	1.69796	0.448324	0.442979	4.1082	3.83305	3.98759e-05	0.000126565	0.000562135	0.00166028	CA	MCPCA	MCP	MCP
MD13G1192500	T6	106.164	106.164	1.32301	1.53407	0.239404	0.233068	5.52627	6.58206	3.27113e-08	4.63964e-11	9.91225e-07	2.41336e-09	CA	MCPCA	MCP	MCP
MD13G1198600	T6	182.705	182.705	1.50399	1.14384	0.347801	0.346948	4.32428	3.29686	1.5303e-05	0.000977731	0.000247881	0.00939762	CA	MCPCA	MCP	MCP
MD13G1209700	T6	67.5714	67.5714	1.90676	1.11131	0.368061	0.369268	5.18055	3.00949	2.21228e-07	0.00261683	5.6406e-06	0.0210016	CA	MCPCA	MCP	MCP
MD13G1211800	T6	157.262	157.262	1.60117	1.79852	0.359892	0.357133	4.44903	5.036	8.62607e-06	4.75365e-07	0.000148769	1.19326e-05	CA	MCPCA	MCP	MCP
MD13G1217400	T6	150.846	150.846	1.44945	1.02275	0.268739	0.267721	5.39351	3.82021	6.90959e-08	0.000133341	1.93961e-06	0.00173396	CA	MCPCA	MCP	MCP
MD13G1221000	T6	11.5788	11.5788	6.6634	6.40767	1.33343	1.32954	4.99718	4.81947	5.81759e-07	1.4394e-06	1.36028e-05	3.20756e-05	CA	MCPCA	MCP	MCP
MD13G1237300	T6	263.294	263.294	2.04138	2.01577	0.224942	0.223081	9.07516	9.03602	1.13516e-19	1.62484e-19	1.61192e-17	2.27408e-17	CA	MCPCA	MCP	MCP
MD13G1273700	T6	277.113	277.113	1.39235	1.43898	0.178661	0.176036	7.79326	8.17431	6.5301e-15	2.97566e-16	5.62108e-13	3.06288e-14	CA	MCPCA	MCP	MCP
MD13G1284800	T6	179.471	179.471	4.06865	4.21016	0.309406	0.307085	13.1499	13.7101	1.70483e-39	8.83879e-43	8.0892e-37	5.05735e-40	CA	MCPCA	MCP	MCP
MD12G1004700	T6	96.2456	96.2456	1.28027	1.51582	0.339101	0.33394	3.77549	4.5392	0.000159695	5.64688e-06	0.00186253	0.000108659	CA	MCPCA	MCP	MCP
MD12G1004800	T6	119.877	119.877	2.09709	1.98251	0.251405	0.248321	8.34149	7.98366	7.33588e-17	1.42061e-15	8.10865e-15	1.33509e-13	CA	MCPCA	MCP	MCP
MD12G1007200	T6	481.43	481.43	1.53113	1.52433	0.186023	0.184692	8.23088	8.25338	1.85843e-16	1.53972e-16	1.92308e-14	1.64368e-14	CA	MCPCA	MCP	MCP
MD12G1018700	T6	1880.01	1880.01	1.10535	1.01297	0.145803	0.145404	7.58117	6.96661	3.42459e-14	3.24664e-12	2.71927e-12	2.09048e-10	CA	MCPCA	MCP	MCP
MD12G1020200	T6	136.431	136.431	1.1761	1.08412	0.18488	0.180716	6.36144	5.99902	1.99872e-10	1.98514e-09	9.17056e-09	8.01222e-08	CA	MCPCA	MCP	MCP
MD12G1035800	T6	5.81482	5.81482	5.54318	5.56569	1.5153	1.50343	3.65813	3.70199	0.000254059	0.000213911	0.00276579	0.00262055	CA	MCPCA	MCP	MCP
MD12G1043200	T6	53.5864	53.5864	1.06976	1.17707	0.352079	0.344276	3.03841	3.41896	0.00237832	0.000628601	0.0175656	0.00654111	CA	MCPCA	MCP	MCP
MD12G1051200	T6	101.276	101.276	2.46858	2.09898	0.259962	0.258213	9.49591	8.12886	2.1829e-21	4.33339e-16	3.45254e-19	4.34545e-14	CA	MCPCA	MCP	MCP
MD12G1052800	T6	79.1478	79.1478	1.63514	1.78779	0.251852	0.244604	6.49245	7.30893	8.44512e-11	2.69278e-13	4.14877e-09	1.99944e-11	CA	MCPCA	MCP	MCP
MD12G1075900	T6	19.3967	19.3967	4.06213	4.11174	0.83286	0.825892	4.87733	4.97855	1.0753e-06	6.40636e-07	2.32432e-05	1.55205e-05	CA	MCPCA	MCP	MCP
MD12G1102400	T6	124.309	124.309	1.50504	1.48724	0.207013	0.202542	7.27026	7.34287	3.58787e-13	2.09063e-13	2.54739e-11	1.58253e-11	CA	MCPCA	MCP	MCP
MD12G1108600	T6	9.79709	9.79709	6.34186	6.26712	1.78832	1.78315	3.54626	3.51463	0.000390741	0.000440372	0.0039653	0.00484284	CA	MCPCA	MCP	MCP
MD12G1114200	T6	33.4954	33.4954	1.74722	2.26201	0.533177	0.521169	3.277	4.34025	0.00104917	1.42318e-05	0.00894475	0.000245448	CA	MCPCA	MCP	MCP
MD12G1119800	T6	103.754	103.754	1.46922	1.60148	0.205788	0.199136	7.13948	8.04214	9.36826e-13	8.82865e-16	6.30624e-11	8.5026e-14	CA	MCPCA	MCP	MCP
MD12G1120800	T6	175.497	175.497	1.64203	1.10433	0.231148	0.230674	7.10379	4.78741	1.21381e-12	1.68944e-06	8.03181e-11	3.70117e-05	CA	MCPCA	MCP	MCP
MD12G1124800	T6	141.48	141.48	1.46328	1.18338	0.387426	0.386157	3.77694	3.0645	0.000158769	0.00218033	0.00185395	0.0180418	CA	MCPCA	MCP	MCP
MD12G1137900	T6	1307.06	1307.06	1.24146	1.29585	0.10054	0.0995166	12.3479	13.0214	4.99979e-35	9.24396e-39	1.8705e-32	4.08709e-36	CA	MCPCA	MCP	MCP
MD12G1145500	T6	23.6562	23.6562	4.72587	3.73781	1.0468	1.04921	4.51459	3.56251	6.34407e-06	0.000367322	0.0001147	0.00415243	CA	MCPCA	MCP	MCP
MD12G1158200	T6	103.173	103.173	1.77259	1.44046	0.361142	0.359601	4.90829	4.00572	9.18718e-07	6.18287e-05	2.0218e-05	0.000893019	CA	MCPCA	MCP	MCP
MD12G1166700	T6	35.8781	35.8781	20.0512	21.441	3.22057	3.21718	6.22597	6.66452	4.78596e-10	2.65536e-11	2.06444e-08	1.47593e-09	CA	MCPCA	MCP	MCP
MD12G1172500	T6	438.328	438.328	1.2487	1.21058	0.164835	0.163221	7.57543	7.4168	3.57938e-14	1.19986e-13	2.81916e-12	9.33686e-12	CA	MCPCA	MCP	MCP
MD12G1175700	T6	20.255	20.255	5.24597	4.37131	0.961915	0.963988	5.45367	4.53462	4.93399e-08	5.77086e-06	1.43863e-06	0.000110281	CA	MCPCA	MCP	MCP
MD12G1190000	T6	45.3258	45.3258	1.48083	1.33253	0.361263	0.3557	4.09904	3.74623	4.14874e-05	0.000179508	0.000583583	0.00225737	CA	MCPCA	MCP	MCP
MD12G1197300	T6	218.101	218.101	2.67156	2.48899	0.19289	0.191038	13.8502	13.0287	1.26926e-43	8.40117e-39	8.51453e-41	3.89134e-36	CA	MCPCA	MCP	MCP
MD12G1197900	T6	59.2678	59.2678	2.02237	2.04093	0.457585	0.453209	4.41965	4.5033	9.8859e-06	6.69067e-06	0.000167526	0.000125395	CA	MCPCA	MCP	MCP
MD12G1202400	T6	87.5523	87.5523	1.13184	1.1366	0.246829	0.241044	4.58551	4.71532	4.52885e-06	2.41336e-06	8.52898e-05	5.07015e-05	CA	MCPCA	MCP	MCP
MD12G1203100	T6	22.2379	22.2379	2.92125	2.98388	1.09443	1.08949	2.6692	2.73878	0.00760312	0.00616677	0.0445918	0.0416945	CA	MCPCA	MCP	MCP
MD12G1206900	T6	622.803	622.803	3.30557	3.07799	0.193861	0.193281	17.0513	15.9249	3.41988e-65	4.25567e-57	3.91355e-62	3.76318e-54	CA	MCPCA	MCP	MCP
MD12G1220800	T6	54.7521	54.7521	1.40279	1.33897	0.335559	0.329681	4.18045	4.06141	2.9093e-05	4.87768e-05	0.000429094	0.000727129	CA	MCPCA	MCP	MCP
MD12G1224200	T6	137.984	137.984	1.1049	1.40397	0.209589	0.203243	5.27174	6.90786	1.35137e-07	4.92014e-12	3.59638e-06	3.0777e-10	CA	MCPCA	MCP	MCP
MD12G1238500	T6	29.8573	29.8573	1.30342	1.48893	0.41301	0.400308	3.1559	3.71947	0.00160002	0.00019964	0.0126418	0.00247376	CA	MCPCA	MCP	MCP
MD12G1239400	T6	58.6575	58.6575	1.86069	1.56613	0.457374	0.455006	4.06821	3.442	4.73765e-05	0.000577438	0.0006588	0.00608531	CA	MCPCA	MCP	MCP
MD12G1241700	T6	161.371	161.371	2.06394	1.61242	0.352872	0.352258	5.84896	4.57739	4.94647e-09	4.70811e-06	1.77872e-07	9.16834e-05	CA	MCPCA	MCP	MCP
MD12G1242500	T6	35.0262	35.0262	1.31212	1.19515	0.430324	0.423703	3.04913	2.82072	0.00229502	0.00479155	0.0170605	0.0342198	CA	MCPCA	MCP	MCP
MD12G1243800	T6	99.2261	99.2261	1.03493	1.37628	0.227493	0.218992	4.54927	6.2846	5.38328e-06	3.28695e-10	9.90789e-05	1.51527e-08	CA	MCPCA	MCP	MCP
MD12G1246600	T6	29.3516	29.3516	1.89315	1.3063	0.413333	0.412697	4.58019	3.16527	4.64548e-06	0.00154939	8.71487e-05	0.0136326	CA	MCPCA	MCP	MCP
MD12G1253900	T6	29.554	29.554	7.48409	8.21727	2.01995	2.01603	3.70508	4.07598	0.000211325	4.58213e-05	0.00236135	0.000689944	CA	MCPCA	MCP	MCP
MD12G1259800	T6	4.97904	4.97904	5.29637	5.33532	1.63835	1.62501	3.23274	3.28324	0.00122611	0.00102621	0.010176	0.0097575	CA	MCPCA	MCP	MCP
MD12G1259900	T6	66.2149	66.2149	1.18262	1.13042	0.240369	0.233409	4.92002	4.84308	8.65374e-07	1.27841e-06	1.9218e-05	2.88852e-05	CA	MCPCA	MCP	MCP
MD15G1007000	T6	87.139	87.139	9.62481	9.26687	1.20049	1.20007	8.01743	7.72196	1.07981e-15	1.1455e-14	1.03481e-13	9.99307e-13	CA	MCPCA	MCP	MCP
MD15G1012800	T6	242.078	242.078	1.61256	1.41531	0.219375	0.217812	7.3507	6.49783	1.97177e-13	8.1487e-11	1.44206e-11	4.10686e-09	CA	MCPCA	MCP	MCP
MD15G1023300	T6	900.405	900.405	1.12958	1.04437	0.105783	0.104639	10.6782	9.98068	1.28727e-26	1.85195e-23	2.98126e-24	3.83275e-21	CA	MCPCA	MCP	MCP
MD15G1024100	T6	8.70626	8.70626	5.26884	6.66776	1.66957	1.64244	3.15581	4.05966	0.00160053	4.91436e-05	0.0126418	0.000732036	CA	MCPCA	MCP	MCP
MD15G1032900	T6	7.23723	7.23723	5.66774	6.05001	1.72941	1.7161	3.27726	3.52543	0.00104819	0.000422791	0.0089436	0.00468659	CA	MCPCA	MCP	MCP
MD15G1033900	T6	21.5702	21.5702	5.50233	5.65465	1.10593	1.10065	4.97532	5.13757	6.51414e-07	2.78309e-07	1.50685e-05	7.27718e-06	CA	MCPCA	MCP	MCP
MD15G1040600	T6	140.681	140.681	1.83154	2.46806	0.315811	0.310447	5.79949	7.95003	6.65181e-09	1.86463e-15	2.31907e-07	1.73562e-13	CA	MCPCA	MCP	MCP
MD15G1042800	T6	29.2313	29.2313	2.67097	2.19211	0.766848	0.765573	3.48305	2.86336	0.000495741	0.00419174	0.00482564	0.0306579	CA	MCPCA	MCP	MCP
MD15G1063100	T6	102.615	102.615	1.32841	1.39812	0.384518	0.381067	3.45475	3.66896	0.0005508	0.000243536	0.00527067	0.00292635	CA	MCPCA	MCP	MCP
MD15G1071400	T6	35.1148	35.1148	2.06524	1.9623	0.602749	0.598218	3.42637	3.28025	0.000611697	0.00103715	0.00576828	0.00983272	CA	MCPCA	MCP	MCP
MD15G1073500	T6	10.2226	10.2226	5.67017	6.842	1.62523	1.6053	3.48883	4.26212	0.000485131	2.02497e-05	0.00474497	0.000337564	CA	MCPCA	MCP	MCP
MD15G1080900	T6	13.2746	13.2746	2.89163	2.65642	0.9508	0.945346	3.04126	2.81	0.00235593	0.00495416	0.017428	0.0351643	CA	MCPCA	MCP	MCP
MD15G1082300	T6	40.8406	40.8406	1.77378	1.54481	0.438619	0.434417	4.04402	3.55606	5.2543e-05	0.000376463	0.000719333	0.00424072	CA	MCPCA	MCP	MCP
MD15G1084100	T6	32.817	32.817	2.5514	2.14868	0.565875	0.563656	4.50878	3.81204	6.52017e-06	0.000137826	0.00011723	0.0017899	CA	MCPCA	MCP	MCP
MD15G1085000	T6	32.5282	32.5282	1.87859	2.31198	0.430632	0.416725	4.36239	5.54799	1.28647e-05	2.88974e-08	0.000211913	9.33836e-07	CA	MCPCA	MCP	MCP
MD15G1099500	T6	90.4647	90.4647	5.92233	5.81613	0.59911	0.59755	9.88521	9.73329	4.82549e-23	2.17439e-22	8.45722e-21	3.91673e-20	CA	MCPCA	MCP	MCP
MD15G1106600	T6	30.0615	30.0615	1.84135	1.4181	0.433326	0.430373	4.24935	3.29506	2.14392e-05	0.000984	0.000330752	0.00944203	CA	MCPCA	MCP	MCP
MD15G1107100	T6	153.282	153.282	10.5764	9.8824	1.77395	1.77398	5.96203	5.57074	2.49117e-09	2.5366e-08	9.55883e-08	8.30511e-07	CA	MCPCA	MCP	MCP
MD15G1109900	T6	32.0309	32.0309	1.6861	1.59376	0.41894	0.411576	4.02468	3.87233	5.70523e-05	0.000107799	0.000773369	0.00144929	CA	MCPCA	MCP	MCP
MD15G1113900	T6	422.21	422.21	1.03384	1.20473	0.269582	0.268165	3.83496	4.49249	0.000125584	7.03953e-06	0.00152409	0.00013105	CA	MCPCA	MCP	MCP
MD15G1126100	T6	71.8464	71.8464	2.04689	1.77375	0.323867	0.321061	6.32017	5.52463	2.61281e-10	3.30175e-08	1.17119e-08	1.05472e-06	CA	MCPCA	MCP	MCP
MD15G1126900	T6	81.9907	81.9907	1.6032	1.39366	0.247872	0.244016	6.46784	5.71138	9.94116e-11	1.12066e-08	4.78701e-09	3.8931e-07	CA	MCPCA	MCP	MCP
MD15G1129100	T6	24.3894	24.3894	1.57969	1.38585	0.42932	0.421582	3.67951	3.28727	0.000233681	0.00101165	0.00258274	0.00964265	CA	MCPCA	MCP	MCP
MD15G1141800	T6	82.1142	82.1142	1.07205	1.0164	0.231723	0.22577	4.62643	4.50194	3.72015e-06	6.73355e-06	7.13022e-05	0.000126078	CA	MCPCA	MCP	MCP
MD15G1142100	T6	85.6631	85.6631	9.72781	9.0494	1.19318	1.19326	8.15285	7.58379	3.55442e-16	3.35614e-14	3.58279e-14	2.80216e-12	CA	MCPCA	MCP	MCP
MD15G1151300	T6	8.61233	8.61233	6.1305	6.09664	1.38365	1.37563	4.43067	4.43188	9.39415e-06	9.34156e-06	0.00016003	0.000168114	CA	MCPCA	MCP	MCP
MD15G1155500	T6	16350.2	16350.2	1.16359	1.38797	0.140991	0.140918	8.25291	9.8495	1.54578e-16	6.8887e-23	1.61125e-14	1.30109e-20	CA	MCPCA	MCP	MCP
MD15G1161800	T6	1066.38	1066.38	1.6077	1.81037	0.314833	0.314364	5.1065	5.75885	3.28183e-07	8.46907e-09	8.10212e-06	3.01201e-07	CA	MCPCA	MCP	MCP
MD15G1170100	T6	922.199	922.199	2.37147	1.84061	0.21075	0.210644	11.2525	8.73799	2.25024e-29	2.37297e-18	6.08001e-27	2.92176e-16	CA	MCPCA	MCP	MCP
MD15G1171900	T6	51.9568	51.9568	1.05673	1.17272	0.310626	0.301465	3.40193	3.89009	0.000669125	0.000100208	0.00619915	0.00135849	CA	MCPCA	MCP	MCP
MD15G1183500	T6	12.5486	12.5486	3.53735	3.90072	1.02016	1.007	3.46745	3.8736	0.000525431	0.000107239	0.00506027	0.00144275	CA	MCPCA	MCP	MCP
MD15G1189600	T6	8.9354	8.9354	6.14486	6.20696	1.72279	1.7155	3.5668	3.61818	0.000361361	0.000296686	0.0037215	0.00346651	CA	MCPCA	MCP	MCP
MD15G1192500	T6	349.394	349.394	1.34006	1.20694	0.150068	0.148224	8.92971	8.14264	4.2712e-19	3.86765e-16	5.81063e-17	3.90168e-14	CA	MCPCA	MCP	MCP
MD15G1205100	T6	160.382	160.382	10.7428	9.75949	1.1896	1.18991	9.03064	8.2019	1.70677e-19	2.36616e-16	2.38874e-17	2.44847e-14	CA	MCPCA	MCP	MCP
MD15G1217500	T6	402.51	402.51	1.54754	1.769	0.143474	0.140697	10.7863	12.5731	3.99702e-27	2.96851e-36	9.71975e-25	1.15499e-33	CA	MCPCA	MCP	MCP
MD15G1227100	T6	36.3127	36.3127	2.40818	1.92967	0.482373	0.480766	4.99235	4.01374	5.96498e-07	5.97642e-05	1.38973e-05	0.000869599	CA	MCPCA	MCP	MCP
MD15G1251000	T6	45.1626	45.1626	1.21268	1.01407	0.348303	0.342922	3.48169	2.95714	0.000498257	0.00310508	0.00484171	0.0241671	CA	MCPCA	MCP	MCP
MD15G1253700	T6	51.6718	51.6718	1.61688	1.15434	0.314124	0.312173	5.14727	3.69777	2.64303e-07	0.000217499	6.67761e-06	0.00265281	CA	MCPCA	MCP	MCP
MD15G1266200	T6	116.526	116.526	1.8679	1.62072	0.287127	0.284986	6.50547	5.68703	7.7452e-11	1.29265e-08	3.86346e-09	4.41177e-07	CA	MCPCA	MCP	MCP
MD15G1267100	T6	488.665	488.665	1.41014	1.44067	0.131743	0.129775	10.7037	11.1013	9.77617e-27	1.23566e-28	2.29139e-24	3.29295e-26	CA	MCPCA	MCP	MCP
MD15G1267300	T6	608.472	608.472	1.32536	1.17593	0.225217	0.22452	5.88481	5.23754	3.98504e-09	1.62731e-07	1.47106e-07	4.40915e-06	CA	MCPCA	MCP	MCP
MD15G1277700	T6	67.1497	67.1497	3.38292	2.99051	0.463227	0.461881	7.30295	6.47464	2.81518e-13	9.50394e-11	2.02839e-11	4.7652e-09	CA	MCPCA	MCP	MCP
MD15G1278100	T6	26.4383	26.4383	2.48292	1.90435	0.506672	0.50595	4.90045	3.76391	9.56161e-07	0.00016728	2.09237e-05	0.00212836	CA	MCPCA	MCP	MCP
MD15G1283700	T6	208.307	208.307	1.93352	1.32545	0.277843	0.277734	6.95904	4.77237	3.42609e-12	1.82067e-06	2.12265e-10	3.95746e-05	CA	MCPCA	MCP	MCP
MD15G1288600	T6	9.84412	9.84412	3.16917	2.92319	0.915636	0.908362	3.46116	3.21809	0.000537844	0.00129049	0.00516958	0.0117479	CA	MCPCA	MCP	MCP
MD15G1316800	T6	9.11344	9.11344	3.36188	4.00261	1.14633	1.12518	2.93272	3.55731	0.00336001	0.00037467	0.0233616	0.00422541	CA	MCPCA	MCP	MCP
MD15G1320800	T6	41.9277	41.9277	1.38264	1.3215	0.3339	0.326177	4.14087	4.05149	3.45998e-05	5.08934e-05	0.000500078	0.00075521	CA	MCPCA	MCP	MCP
MD15G1325200	T6	36.9874	36.9874	1.11486	1.6346	0.338897	0.320864	3.28967	5.09437	0.00100306	3.49896e-07	0.00863049	8.98004e-06	CA	MCPCA	MCP	MCP
MD15G1334900	T6	124.154	124.154	1.41331	1.25839	0.217233	0.213852	6.506	5.88437	7.71801e-11	3.99568e-09	3.8598e-09	1.50936e-07	CA	MCPCA	MCP	MCP
MD15G1344900	T6	91.5354	91.5354	4.185	4.30976	1.37549	1.37448	3.04254	3.13555	0.00234591	0.00171535	0.0173724	0.014829	CA	MCPCA	MCP	MCP
MD15G1346300	T6	65.7387	65.7387	2.74597	2.15013	0.346369	0.346069	7.92787	6.21302	2.22944e-15	5.19747e-10	2.07519e-13	2.30848e-08	CA	MCPCA	MCP	MCP
MD15G1357900	T6	54.134	54.134	1.86627	1.60781	0.35777	0.354225	5.21639	4.53897	1.82443e-07	5.65308e-06	4.72601e-06	0.000108671	CA	MCPCA	MCP	MCP
MD15G1372900	T6	183.451	183.451	1.28046	1.19039	0.205284	0.202482	6.23749	5.87898	4.44656e-10	4.12792e-09	1.93954e-08	1.54729e-07	CA	MCPCA	MCP	MCP
MD15G1376500	T6	35.517	35.517	1.16201	1.27228	0.425458	0.415795	2.73119	3.05987	0.00631054	0.0022143	0.0384482	0.0182917	CA	MCPCA	MCP	MCP
MD15G1381100	T6	392.06	392.06	1.51373	1.53303	0.217006	0.215545	6.97553	7.11232	3.04712e-12	1.14106e-12	1.89996e-10	7.78881e-11	CA	MCPCA	MCP	MCP
MD15G1383200	T6	20.0928	20.0928	3.26861	2.89759	0.743036	0.740024	4.39899	3.91553	1.08756e-05	9.02057e-05	0.000182549	0.00123843	CA	MCPCA	MCP	MCP
MD15G1384600	T6	15.0783	15.0783	6.5844	7.20452	1.60031	1.59156	4.11445	4.52671	3.88103e-05	5.99097e-06	0.000551106	0.000114188	CA	MCPCA	MCP	MCP
MD15G1391900	T6	158.555	158.555	4.88236	3.72371	0.493224	0.494383	9.89887	7.53203	4.21002e-23	4.99563e-14	7.5835e-21	4.0834e-12	CA	MCPCA	MCP	MCP
MD15G1395200	T6	84.7911	84.7911	1.1462	1.03987	0.223046	0.217673	5.13886	4.7772	2.76413e-07	1.77754e-06	6.94746e-06	3.87671e-05	CA	MCPCA	MCP	MCP
MD15G1404900	T6	33.1638	33.1638	1.72506	1.77591	0.403265	0.393926	4.27773	4.50822	1.88805e-05	6.53732e-06	0.000297892	0.000123114	CA	MCPCA	MCP	MCP
MD15G1406000	T6	763.929	763.929	1.89034	2.24487	0.330884	0.330163	5.71301	6.79928	1.10997e-08	1.05144e-11	3.69748e-07	6.16107e-10	CA	MCPCA	MCP	MCP
MD15G1407300	T6	27.1772	27.1772	1.54521	2.20886	0.536652	0.519546	2.87935	4.25152	0.00398492	2.1232e-05	0.026688	0.000350933	CA	MCPCA	MCP	MCP
MD15G1407700	T6	236.714	236.714	1.59639	1.7408	0.209042	0.206097	7.63672	8.44654	2.22826e-14	3.00075e-17	1.82905e-12	3.37972e-15	CA	MCPCA	MCP	MCP
MD15G1411200	T6	21.4249	21.4249	3.45378	3.31434	0.708988	0.703542	4.87142	4.71094	1.10801e-06	2.46581e-06	2.38706e-05	5.16361e-05	CA	MCPCA	MCP	MCP
MD15G1417900	T6	671.741	671.741	1.38128	1.10679	0.185301	0.184728	7.45427	5.99144	9.03657e-14	2.07997e-09	6.73553e-12	8.30455e-08	CA	MCPCA	MCP	MCP
MD15G1430300	T6	11.0511	11.0511	2.4265	2.1673	0.796658	0.789181	3.04584	2.74627	0.00232029	0.00602773	0.0172154	0.0409011	CA	MCPCA	MCP	MCP
MD15G1433800	T6	11.4526	11.4526	6.95915	5.91191	2.14065	2.14343	3.25096	2.75816	0.00115018	0.00581283	0.00964879	0.0397899	CA	MCPCA	MCP	MCP
MD15G1440900	T6	47.7459	47.7459	1.09144	1.33005	0.334006	0.323255	3.26771	4.11456	0.0010842	3.87915e-05	0.00918243	0.000593745	CA	MCPCA	MCP	MCP
MD14G1001200	T6	68.8583	68.8583	3.01737	2.31716	0.385765	0.386176	7.82179	6.00027	5.20759e-15	1.9699e-09	4.56344e-13	7.96725e-08	CA	MCPCA	MCP	MCP
MD14G1006600	T6	710.565	710.565	4.09328	4.07933	0.20562	0.20491	19.9071	19.9079	3.53468e-88	3.47317e-88	5.28952e-85	6.14245e-85	CA	MCPCA	MCP	MCP
MD14G1010800	T6	411.989	411.989	2.36499	2.68834	0.189689	0.187507	12.4678	14.3373	1.11912e-35	1.27967e-46	4.53571e-33	8.89098e-44	CA	MCPCA	MCP	MCP
MD14G1015900	T6	6.03758	6.03758	5.2487	5.89681	1.74156	1.72102	3.01379	3.42635	0.0025801	0.000611746	0.0187919	0.00639146	CA	MCPCA	MCP	MCP
MD14G1016900	T6	25.4501	25.4501	1.06792	1.04221	0.399135	0.387468	2.67559	2.6898	0.00745968	0.00714958	0.0439544	0.0470051	CA	MCPCA	MCP	MCP
MD14G1056200	T6	5.65718	5.65718	5.56095	5.4665	1.80567	1.79716	3.07972	3.04175	0.00207195	0.0023521	0.01569	0.0192098	CA	MCPCA	MCP	MCP
MD14G1062500	T6	288.078	288.078	1.56363	1.23487	0.28798	0.28726	5.42966	4.29877	5.64614e-08	1.71746e-05	1.61292e-06	0.00029003	CA	MCPCA	MCP	MCP
MD14G1062600	T6	98.566	98.566	1.24243	1.03042	0.333258	0.330724	3.72814	3.11563	0.0001929	0.00183551	0.00219199	0.0156889	CA	MCPCA	MCP	MCP
MD14G1063300	T6	40.5772	40.5772	2.68653	2.53656	0.393243	0.388081	6.83173	6.53616	8.38989e-12	6.31165e-11	4.84323e-10	3.23123e-09	CA	MCPCA	MCP	MCP
MD14G1067400	T6	47.9817	47.9817	1.72952	1.47668	0.301148	0.296405	5.74308	4.98197	9.29721e-09	6.29397e-07	3.13463e-07	1.52862e-05	CA	MCPCA	MCP	MCP
MD14G1069700	T6	89.2693	89.2693	1.37468	1.2661	0.212232	0.207065	6.47727	6.11453	9.33964e-11	9.68445e-10	4.53101e-09	4.14981e-08	CA	MCPCA	MCP	MCP
MD14G1094300	T6	95.2945	95.2945	3.35451	3.85855	0.349406	0.343536	9.6006	11.2319	7.94783e-22	2.84339e-29	1.27783e-19	7.7909e-27	CA	MCPCA	MCP	MCP
MD14G1109800	T6	87.3405	87.3405	2.00709	1.84817	0.258348	0.254606	7.76893	7.25895	7.91494e-15	3.90115e-13	6.66568e-13	2.81085e-11	CA	MCPCA	MCP	MCP
MD14G1120900	T6	79.4128	79.4128	1.5088	1.237	0.323157	0.320457	4.66893	3.86012	3.0277e-06	0.00011333	5.97372e-05	0.00151112	CA	MCPCA	MCP	MCP
MD14G1125900	T6	194.818	194.818	2.67649	2.42947	0.175924	0.174018	15.2139	13.961	2.86192e-52	2.69505e-44	2.22703e-49	1.69128e-41	CA	MCPCA	MCP	MCP
MD14G1128200	T6	154.595	154.595	1.71781	1.70229	0.187406	0.183507	9.16625	9.27645	4.89774e-20	1.75216e-20	7.27332e-18	2.70527e-18	CA	MCPCA	MCP	MCP
MD14G1141600	T6	34.7012	34.7012	1.70773	1.84245	0.38285	0.372256	4.46057	4.94942	8.17436e-06	7.44356e-07	0.000142622	1.7681e-05	CA	MCPCA	MCP	MCP
MD14G1143600	T6	222.194	222.194	1.35245	1.10414	0.200282	0.198598	6.75272	5.55967	1.45098e-11	2.70279e-08	8.11133e-10	8.79265e-07	CA	MCPCA	MCP	MCP
MD14G1150200	T6	308.525	308.525	3.89171	3.51815	0.28816	0.287657	13.5054	12.2304	1.45401e-41	2.1392e-34	8.31949e-39	7.56655e-32	CA	MCPCA	MCP	MCP
MD14G1157900	T6	1199.99	1199.99	1.55548	1.86078	0.148253	0.147253	10.4921	12.6366	9.39289e-26	1.32661e-36	2.12476e-23	5.26693e-34	CA	MCPCA	MCP	MCP
MD14G1162200	T6	101.166	101.166	1.45688	1.30991	0.224694	0.22068	6.48385	5.93579	8.94091e-11	2.92442e-09	4.34841e-09	1.13556e-07	CA	MCPCA	MCP	MCP
MD14G1168200	T6	52.8501	52.8501	2.9338	2.78334	0.404548	0.400689	7.25205	6.9464	4.10498e-13	3.74734e-12	2.8726e-11	2.39019e-10	CA	MCPCA	MCP	MCP
MD14G1168600	T6	17.5419	17.5419	2.03979	1.87289	0.526448	0.517585	3.87462	3.61852	0.000106792	0.000296298	0.00132327	0.00346613	CA	MCPCA	MCP	MCP
MD14G1178900	T6	28.7185	28.7185	7.45889	8.16269	2.11569	2.11192	3.52551	3.86505	0.000422666	0.000111065	0.00423675	0.00148806	CA	MCPCA	MCP	MCP
MD14G1187500	T6	8.26113	8.26113	6.31622	5.73728	1.85667	1.856	3.4019	3.09121	0.00066918	0.00199342	0.00619915	0.0168608	CA	MCPCA	MCP	MCP
MD14G1192000	T6	653.67	653.67	1.07395	1.04873	0.197842	0.196895	5.42834	5.32632	5.68793e-08	1.00221e-07	1.6201e-06	2.87992e-06	CA	MCPCA	MCP	MCP
MD14G1201600	T6	48.5637	48.5637	1.04549	1.21944	0.285984	0.274644	3.65576	4.4401	0.000256417	8.99172e-06	0.00278367	0.000163024	CA	MCPCA	MCP	MCP
MD14G1202500	T6	44.4195	44.4195	1.85826	1.27831	0.394147	0.393563	4.71463	3.24805	2.42156e-06	0.00116198	4.8595e-05	0.0107849	CA	MCPCA	MCP	MCP
MD14G1205700	T6	27.3317	27.3317	1.79218	2.11967	0.505352	0.492643	3.5464	4.30264	0.000390534	1.68771e-05	0.00396526	0.000286	CA	MCPCA	MCP	MCP
MD14G1217500	T6	62.4997	62.4997	1.7147	1.46822	0.344062	0.340688	4.98371	4.30957	6.23776e-07	1.6357e-05	1.44808e-05	0.000278887	CA	MCPCA	MCP	MCP
MD14G1227500	T6	6.20699	6.20699	5.59888	5.69618	1.77394	1.76322	3.15618	3.23056	0.00159849	0.0012355	0.0126411	0.0113107	CA	MCPCA	MCP	MCP
MD17G1001000	T6	52.234	52.234	1.34655	1.49067	0.298434	0.289015	4.51206	5.15776	6.42006e-06	2.49925e-07	0.000115752	6.57922e-06	CA	MCPCA	MCP	MCP
MD17G1002600	T6	357.255	357.255	1.1968	1.39721	0.230626	0.228641	5.18934	6.11092	2.11044e-07	9.90605e-10	5.39506e-06	4.23543e-08	CA	MCPCA	MCP	MCP
MD17G1004000	T6	88.0764	88.0764	1.94287	1.5832	0.402852	0.401395	4.82278	3.94426	1.41571e-06	8.00478e-05	2.97421e-05	0.00111711	CA	MCPCA	MCP	MCP
MD17G1015900	T6	19.5734	19.5734	7.41211	7.19283	1.30173	1.29914	5.69404	5.53662	1.24067e-08	3.08361e-08	4.06328e-07	9.8828e-07	CA	MCPCA	MCP	MCP
MD17G1029400	T6	31.9104	31.9104	1.05294	1.11008	0.384083	0.372991	2.74142	2.97616	0.00611733	0.00291882	0.037506	0.0229518	CA	MCPCA	MCP	MCP
MD17G1032700	T6	187.665	187.665	1.67245	1.68121	0.338043	0.336144	4.94746	5.00146	7.51891e-07	5.6899e-07	1.6969e-05	1.39234e-05	CA	MCPCA	MCP	MCP
MD17G1040200	T6	32.4857	32.4857	1.79642	1.80537	0.458191	0.450326	3.92069	4.00902	8.82968e-05	6.09704e-05	0.00112638	0.000884374	CA	MCPCA	MCP	MCP
MD17G1040300	T6	57.9799	57.9799	1.37341	1.05319	0.344752	0.341694	3.98376	3.08228	6.78331e-05	0.00205424	0.000897704	0.0172746	CA	MCPCA	MCP	MCP
MD17G1046500	T6	28.1564	28.1564	1.68389	2.10147	0.467089	0.452338	3.60507	4.64579	0.000312068	3.38779e-06	0.00329586	6.83672e-05	CA	MCPCA	MCP	MCP
MD17G1048300	T6	47.9094	47.9094	8.77564	8.36904	1.21324	1.21262	7.23321	6.90162	4.71711e-13	5.14146e-12	3.26572e-11	3.19559e-10	CA	MCPCA	MCP	MCP
MD17G1050900	T6	38.3899	38.3899	1.28384	1.31653	0.38653	0.37788	3.32145	3.48399	0.000895513	0.000493992	0.00788178	0.00535382	CA	MCPCA	MCP	MCP
MD17G1052800	T6	89.8689	89.8689	1.0545	1.49172	0.341912	0.334996	3.08414	4.45295	0.00204143	8.46986e-06	0.0155436	0.000154281	CA	MCPCA	MCP	MCP
MD17G1064400	T6	11.2638	11.2638	6.79678	6.12857	1.7755	1.7757	3.82809	3.45135	0.000129141	0.000557783	0.00155657	0.00591019	CA	MCPCA	MCP	MCP
MD17G1065800	T6	32.4169	32.4169	2.04198	1.98028	0.601274	0.595963	3.39608	3.32283	0.000683579	0.000891103	0.0063175	0.00873766	CA	MCPCA	MCP	MCP
MD17G1078600	T6	194.518	194.518	4.04451	3.7729	0.255824	0.254619	15.8097	14.8178	2.66588e-56	1.12352e-49	2.35737e-53	8.74279e-47	CA	MCPCA	MCP	MCP
MD17G1085200	T6	37.1413	37.1413	8.54554	7.80754	1.31461	1.31494	6.50042	5.93758	8.00977e-11	2.8926e-09	3.96494e-09	1.12545e-07	CA	MCPCA	MCP	MCP
MD17G1085300	T6	73.0889	73.0889	9.49164	8.83053	1.25373	1.25376	7.57073	7.04323	3.7112e-14	1.87833e-12	2.9112e-12	1.25141e-10	CA	MCPCA	MCP	MCP
MD17G1086300	T6	103.797	103.797	1.57566	1.76187	0.243661	0.237625	6.46658	7.41452	1.00245e-10	1.22067e-13	4.81523e-09	9.46091e-12	CA	MCPCA	MCP	MCP
MD17G1099800	T6	132.59	132.59	1.68771	1.73065	0.299105	0.295936	5.64253	5.84808	1.67572e-08	4.97281e-09	5.34418e-07	1.83918e-07	CA	MCPCA	MCP	MCP
MD17G1104300	T6	5.49612	5.49612	5.41802	5.53143	1.81539	1.80332	2.9845	3.06736	0.00284044	0.00215956	0.020272	0.0179232	CA	MCPCA	MCP	MCP
MD17G1107200	T6	31.2344	31.2344	1.0616	1.01416	0.3837	0.374114	2.76674	2.71084	0.005662	0.00671132	0.0351239	0.0444826	CA	MCPCA	MCP	MCP
MD17G1113800	T6	11.0845	11.0845	6.64398	6.29516	1.34299	1.33994	4.94715	4.69809	7.53081e-07	2.62605e-06	1.69762e-05	5.45802e-05	CA	MCPCA	MCP	MCP
MD17G1131200	T6	124.412	124.412	1.11892	1.41616	0.263387	0.257799	4.24819	5.49328	2.15509e-05	3.94532e-08	0.000331949	1.23794e-06	CA	MCPCA	MCP	MCP
MD17G1132900	T6	133.36	133.36	1.10369	1.13714	0.182533	0.177202	6.04654	6.41716	1.47994e-09	1.38843e-10	5.88767e-08	6.74601e-09	CA	MCPCA	MCP	MCP
MD17G1147200	T6	41.7026	41.7026	1.11399	1.2586	0.385193	0.37572	2.89204	3.34983	0.00382754	0.000808622	0.0258365	0.00806301	CA	MCPCA	MCP	MCP
MD17G1150300	T6	112.89	112.89	1.59895	1.79312	0.241678	0.236027	6.61602	7.59708	3.69002e-11	3.02879e-14	1.97213e-09	2.53975e-12	CA	MCPCA	MCP	MCP
MD17G1153400	T6	30.3706	30.3706	4.86549	4.11565	0.770086	0.770881	6.31812	5.33889	2.64772e-10	9.35163e-08	1.1814e-08	2.71128e-06	CA	MCPCA	MCP	MCP
MD17G1191400	T6	8.08679	8.08679	5.84009	6.19878	1.70978	1.69802	3.4157	3.65058	0.000636193	0.000261645	0.00595024	0.00311317	CA	MCPCA	MCP	MCP
MD17G1209800	T6	110.008	110.008	1.69887	2.53979	0.466976	0.461419	3.63802	5.5043	0.000274743	3.70633e-08	0.00294969	1.1705e-06	CA	MCPCA	MCP	MCP
MD17G1211400	T6	43.7925	43.7925	2.05529	2.08415	0.407565	0.400939	5.04284	5.19818	4.5867e-07	2.01247e-07	1.0895e-05	5.38522e-06	CA	MCPCA	MCP	MCP
MD17G1216300	T6	153.591	153.591	1.30941	1.1835	0.172036	0.168381	7.61125	7.0287	2.71454e-14	2.08461e-12	2.20957e-12	1.37471e-10	CA	MCPCA	MCP	MCP
MD17G1226400	T6	510.996	510.996	1.97314	1.82127	0.190605	0.189693	10.352	9.60117	4.09954e-25	7.90444e-22	8.86138e-23	1.34889e-19	CA	MCPCA	MCP	MCP
MD17G1226500	T6	121.778	121.778	1.215	1.02616	0.264695	0.261963	4.59019	3.91719	4.42841e-06	8.95881e-05	8.3479e-05	0.00123113	CA	MCPCA	MCP	MCP
MD17G1243400	T6	45.5906	45.5906	2.49723	3.24825	0.460166	0.448111	5.4268	7.24876	5.73724e-08	4.20592e-13	1.63176e-06	3.01926e-11	CA	MCPCA	MCP	MCP
MD17G1261500	T6	7.43339	7.43339	6.06414	5.72387	1.77988	1.77623	3.40705	3.22248	0.000656683	0.00127086	0.00611249	0.0115908	CA	MCPCA	MCP	MCP
MD17G1272700	T6	116.994	116.994	3.17787	2.56448	0.770807	0.770746	4.12278	3.32727	3.7432e-05	0.000876999	0.000535049	0.00863402	CA	MCPCA	MCP	MCP
MD17G1283900	T6	6.57041	6.57041	5.47624	5.94115	1.77586	1.76026	3.08371	3.37516	0.00204437	0.000737732	0.0155502	0.00750006	CA	MCPCA	MCP	MCP
MD16G1001100	T6	64.7914	64.7914	1.19843	1.15236	0.306889	0.301153	3.90509	3.82649	9.41894e-05	0.000129983	0.00118984	0.00169825	CA	MCPCA	MCP	MCP
MD16G1008100	T6	43.2673	43.2673	1.57971	1.70874	0.380765	0.372098	4.14877	4.59217	3.3426e-05	4.38665e-06	0.000485276	8.60261e-05	CA	MCPCA	MCP	MCP
MD16G1009100	T6	899.923	899.923	1.1627	1.15967	0.286208	0.28572	4.06241	4.05878	4.85677e-05	4.93298e-05	0.00067344	0.000733687	CA	MCPCA	MCP	MCP
MD16G1019800	T6	19.5277	19.5277	2.76267	2.29311	0.730442	0.728373	3.78219	3.14826	0.000155457	0.00164247	0.00182404	0.0143221	CA	MCPCA	MCP	MCP
MD16G1023400	T6	341.962	341.962	1.53302	1.25967	0.143976	0.142587	10.6477	8.83442	1.78637e-26	1.00615e-18	4.08848e-24	1.27933e-16	CA	MCPCA	MCP	MCP
MD16G1023500	T6	20.5467	20.5467	1.96566	1.7968	0.511556	0.503694	3.84251	3.56724	0.000121781	0.000360757	0.00148441	0.00410179	CA	MCPCA	MCP	MCP
MD16G1043000	T6	45.0822	45.0822	1.86154	2.20584	0.412758	0.403178	4.51	5.47114	6.4829e-06	4.4715e-08	0.000116668	1.38077e-06	CA	MCPCA	MCP	MCP
MD16G1045400	T6	122.267	122.267	3.37523	3.0794	0.917408	0.916883	3.67909	3.35855	0.000234066	0.000783513	0.00258429	0.00785694	CA	MCPCA	MCP	MCP
MD16G1047300	T6	167.244	167.244	1.53495	1.71095	0.170855	0.165604	8.98397	10.3315	2.61177e-19	5.07425e-25	3.62924e-17	1.10915e-22	CA	MCPCA	MCP	MCP
MD16G1047700	T6	244.959	244.959	4.45177	4.27937	0.229115	0.227801	19.4303	18.7856	4.27953e-84	9.90605e-79	5.94671e-81	1.20445e-75	CA	MCPCA	MCP	MCP
MD16G1054900	T6	89.382	89.382	1.07165	1.22245	0.222482	0.214789	4.81681	5.69143	1.45873e-06	1.25983e-08	3.05799e-05	4.33016e-07	CA	MCPCA	MCP	MCP
MD16G1057900	T6	47.5747	47.5747	1.60594	1.24257	0.319055	0.315775	5.03343	3.93499	4.81776e-07	8.32008e-05	1.14159e-05	0.00115202	CA	MCPCA	MCP	MCP
MD16G1064200	T6	1204.12	1204.12	1.37572	1.89877	0.18479	0.183782	7.44479	10.3316	9.70976e-14	5.07029e-25	7.18227e-12	1.10915e-22	CA	MCPCA	MCP	MCP
MD16G1069500	T6	1572.94	1572.94	1.42842	1.20561	0.202233	0.201978	7.06325	5.96903	1.62654e-12	2.38673e-09	1.04578e-10	9.39907e-08	CA	MCPCA	MCP	MCP
MD16G1071400	T6	64.0874	64.0874	1.1922	1.33353	0.276991	0.268608	4.30412	4.96459	1.67651e-05	6.88459e-07	0.000268656	1.64739e-05	CA	MCPCA	MCP	MCP
MD16G1072700	T6	263.184	263.184	1.21978	1.1906	0.155298	0.152421	7.85445	7.81122	4.01534e-15	5.66376e-15	3.61641e-13	4.98565e-13	CA	MCPCA	MCP	MCP
MD16G1073600	T6	18.2739	18.2739	3.34224	2.32866	0.679648	0.685109	4.91761	3.39896	8.76062e-07	0.000676428	1.9389e-05	0.00694785	CA	MCPCA	MCP	MCP
MD16G1075200	T6	36.4652	36.4652	1.04634	1.08946	0.372408	0.362551	2.80965	3.00498	0.00495953	0.00265595	0.0316856	0.0212454	CA	MCPCA	MCP	MCP
MD16G1081000	T6	56.8276	56.8276	1.52159	1.68078	0.342115	0.334468	4.4476	5.02522	8.6837e-06	5.02864e-07	0.000149498	1.2558e-05	CA	MCPCA	MCP	MCP
MD16G1081100	T6	32.5068	32.5068	2.48623	3.09063	0.584707	0.573019	4.25209	5.39358	2.11783e-05	6.90662e-08	0.000327455	2.07668e-06	CA	MCPCA	MCP	MCP
MD16G1097800	T6	56.2875	56.2875	1.27172	1.03246	0.31311	0.308778	4.06158	3.34369	4.87427e-05	0.000826712	0.000674904	0.00821392	CA	MCPCA	MCP	MCP
MD16G1101500	T6	34.9633	34.9633	1.4631	1.75055	0.387757	0.374997	3.77323	4.66818	0.000161146	3.03887e-06	0.00187272	6.22297e-05	CA	MCPCA	MCP	MCP
MD16G1107500	T6	54.2719	54.2719	1.55243	1.6996	0.30571	0.29694	5.07812	5.7237	3.8119e-07	1.04228e-08	9.26958e-06	3.64684e-07	CA	MCPCA	MCP	MCP
MD16G1109700	T6	177.108	177.108	1.91211	2.01194	0.221345	0.217937	8.63859	9.23175	5.69106e-18	2.66241e-20	6.83419e-16	3.98419e-18	CA	MCPCA	MCP	MCP
MD16G1111500	T6	22.204	22.204	2.89063	2.03054	0.589844	0.59292	4.90067	3.42464	9.55087e-07	0.000615604	2.09237e-05	0.00642488	CA	MCPCA	MCP	MCP
MD16G1111800	T6	103.765	103.765	1.35147	1.13113	0.205313	0.201661	6.58248	5.6091	4.62668e-11	2.03384e-08	2.43263e-09	6.72897e-07	CA	MCPCA	MCP	MCP
MD16G1119000	T6	260.094	260.094	2.19968	2.33455	0.174334	0.171323	12.6176	13.6266	1.6886e-36	2.78311e-42	7.14132e-34	1.46331e-39	CA	MCPCA	MCP	MCP
MD16G1127100	T6	833.581	833.581	1.80675	1.86687	0.158608	0.157638	11.3913	11.8428	4.62217e-30	2.34431e-32	1.30319e-27	7.50558e-30	CA	MCPCA	MCP	MCP
MD16G1129900	T6	106.562	106.562	1.60717	1.36997	0.260869	0.258177	6.16084	5.3063	7.23603e-10	1.11873e-07	3.06688e-08	3.17718e-06	CA	MCPCA	MCP	MCP
MD16G1130800	T6	1132.56	1132.56	1.06383	1.09883	0.139837	0.138989	7.60763	7.90585	2.79165e-14	2.66121e-15	2.25347e-12	2.44204e-13	CA	MCPCA	MCP	MCP
MD16G1131100	T6	264.873	264.873	1.17811	1.57442	0.242716	0.239569	4.85385	6.57187	1.2109e-06	4.96857e-11	2.58866e-05	2.57756e-09	CA	MCPCA	MCP	MCP
MD16G1132200	T6	31.7586	31.7586	2.48006	2.36625	0.440822	0.434394	5.62599	5.44724	1.84448e-08	5.11579e-08	5.82802e-07	1.57473e-06	CA	MCPCA	MCP	MCP
MD16G1149900	T6	21.2066	21.2066	2.34864	1.8308	0.588804	0.587132	3.98883	3.1182	6.64004e-05	0.00181956	0.000881141	0.0155732	CA	MCPCA	MCP	MCP
MD16G1150400	T6	212.067	212.067	1.61123	1.54451	0.265353	0.263452	6.07201	5.8626	1.26319e-09	4.55663e-09	5.11959e-08	1.69493e-07	CA	MCPCA	MCP	MCP
MD16G1151400	T6	46.2368	46.2368	1.68692	1.46947	0.471592	0.468017	3.57706	3.13978	0.000347476	0.00169077	0.00360715	0.014671	CA	MCPCA	MCP	MCP
MD16G1152600	T6	126.171	126.171	1.44224	1.10927	0.337836	0.336443	4.26907	3.29705	1.96293e-05	0.00097706	0.000307958	0.00939581	CA	MCPCA	MCP	MCP
MD16G1160100	T6	51.0222	51.0222	8.00474	7.362	1.33671	1.33671	5.98838	5.50755	2.11941e-09	3.63861e-08	8.21336e-08	1.15098e-06	CA	MCPCA	MCP	MCP
MD16G1161000	T6	69.7337	69.7337	1.54378	1.16391	0.323587	0.321422	4.77083	3.62114	1.83468e-06	0.000293312	3.75704e-05	0.00343787	CA	MCPCA	MCP	MCP
MD16G1162800	T6	12.0785	12.0785	2.99955	2.48832	0.93664	0.934702	3.20246	2.66216	0.0013626	0.00776421	0.0111005	0.0499652	CA	MCPCA	MCP	MCP
MD16G1162900	T6	100.048	100.048	1.6846	1.56573	0.244644	0.240759	6.88592	6.50332	5.74152e-12	7.85657e-11	3.40535e-10	3.96991e-09	CA	MCPCA	MCP	MCP
MD16G1172700	T6	5.44759	5.44759	5.55464	5.34474	1.89989	1.89322	2.92367	2.82309	0.0034593	0.00475633	0.0238473	0.0339933	CA	MCPCA	MCP	MCP
MD16G1174500	T6	530.114	530.114	2.98666	2.98176	0.224681	0.223769	13.2929	13.3252	2.54428e-40	1.65207e-40	1.23741e-37	8.03486e-38	CA	MCPCA	MCP	MCP
MD16G1174700	T6	17426.8	17426.8	3.55532	3.66082	0.111302	0.111238	31.9429	32.9099	6.77308e-224	1.58677e-237	1.31763e-219	3.0869e-233	CA	MCPCA	MCP	MCP
MD16G1177700	T6	19.0728	19.0728	1.85983	1.60199	0.585413	0.579226	3.17696	2.76574	0.00148829	0.00567932	0.0119297	0.0391237	CA	MCPCA	MCP	MCP
MD16G1221700	T6	20.2365	20.2365	1.70417	1.55829	0.495941	0.487082	3.43624	3.19925	0.000589858	0.00137788	0.00559215	0.0124041	CA	MCPCA	MCP	MCP
MD16G1249700	T6	51.1216	51.1216	1.14483	1.2579	0.280491	0.270491	4.08153	4.65045	4.47404e-05	3.3121e-06	0.000624825	6.71882e-05	CA	MCPCA	MCP	MCP
MD16G1256500	T6	57.5264	57.5264	1.25062	1.24661	0.320291	0.313699	3.90463	3.97391	9.43714e-05	7.07019e-05	0.00119137	0.00100177	CA	MCPCA	MCP	MCP
MD16G1261500	T6	343.117	343.117	1.00102	1.13052	0.152847	0.149937	6.54916	7.53992	5.78605e-11	4.70265e-14	2.97783e-09	3.86014e-12	CA	MCPCA	MCP	MCP
MD16G1265000	T6	334.592	334.592	2.26889	2.08948	0.529391	0.528924	4.28585	3.95044	1.82039e-05	7.80067e-05	0.000288531	0.00109333	CA	MCPCA	MCP	MCP
MD16G1273400	T6	162.441	162.441	1.62042	1.61263	0.228471	0.225313	7.09246	7.15729	1.31749e-12	8.2285e-13	8.62975e-11	5.6765e-11	CA	MCPCA	MCP	MCP
MD16G1281100	T6	31.1984	31.1984	1.65495	1.63059	0.454442	0.446472	3.64172	3.65217	0.000270827	0.000260031	0.0029157	0.00309587	CA	MCPCA	MCP	MCP
MD01G1024100	T6	23.1134	23.1134	3.55291	3.10575	0.97888	0.977419	3.62957	3.1775	0.000283899	0.00148551	0.00302628	0.01319	CA	MCPCA	MCP	MCP
MD01G1035100	T6	49.8865	49.8865	4.13269	4.39253	0.544928	0.539455	7.58393	8.14254	3.35253e-14	3.87079e-16	2.67295e-12	3.90168e-14	CA	MCPCA	MCP	MCP
MD01G1036200	T6	568.67	568.67	1.56955	1.81632	0.154145	0.152252	10.1823	11.9297	2.37967e-24	8.28922e-33	5.03196e-22	2.73319e-30	CA	MCPCA	MCP	MCP
MD01G1045500	T6	21.5353	21.5353	3.1891	2.68474	0.765149	0.76374	4.16795	3.51526	3.07352e-05	0.000439326	0.000451603	0.00483408	CA	MCPCA	MCP	MCP
MD01G1049500	T6	43.6343	43.6343	8.6689	8.20176	1.24063	1.24012	6.98751	6.61367	2.79805e-12	3.74911e-11	1.75026e-10	1.99277e-09	CA	MCPCA	MCP	MCP
MD01G1056200	T6	49.8435	49.8435	1.50994	1.04942	0.354206	0.352326	4.26289	2.97854	2.01796e-05	0.00289623	0.00031532	0.0228295	CA	MCPCA	MCP	MCP
MD01G1062800	T6	977.975	977.975	2.40212	1.77275	0.353202	0.353194	6.80096	5.0192	1.03922e-11	5.18861e-07	5.91137e-10	1.28913e-05	CA	MCPCA	MCP	MCP
MD01G1073800	T6	223.807	223.807	2.14297	1.98938	0.216119	0.214328	9.91571	9.28195	3.55723e-23	1.66412e-20	6.52853e-21	2.5899e-18	CA	MCPCA	MCP	MCP
MD01G1083500	T6	23.9651	23.9651	3.01548	3.0637	0.926646	0.921367	3.25419	3.32517	0.00113718	0.000883639	0.00956037	0.0086776	CA	MCPCA	MCP	MCP
MD01G1108000	T6	95.9396	95.9396	1.18101	1.12883	0.215611	0.2102	5.47752	5.37028	4.31334e-08	7.86166e-08	1.27332e-06	2.34129e-06	CA	MCPCA	MCP	MCP
MD01G1108400	T6	188.276	188.276	1.04688	1.47093	0.259644	0.25533	4.03198	5.76088	5.53095e-05	8.36773e-09	0.000751649	2.9869e-07	CA	MCPCA	MCP	MCP
MD01G1108500	T6	320.97	320.97	3.25708	3.40071	0.207028	0.205043	15.7326	16.5854	9.04198e-56	8.88792e-62	7.64795e-53	9.10029e-59	CA	MCPCA	MCP	MCP
MD01G1118100	T6	12.9292	12.9292	6.89693	6.46813	1.81378	1.8123	3.80252	3.56902	0.00014323	0.000358325	0.00170056	0.00408129	CA	MCPCA	MCP	MCP
MD01G1118200	T6	188.959	188.959	1.40425	1.56293	0.249883	0.246669	5.61964	6.33612	1.91358e-08	2.3562e-10	6.01403e-07	1.10186e-08	CA	MCPCA	MCP	MCP
MD01G1134400	T6	55.2691	55.2691	1.63248	1.28109	0.313396	0.31036	5.20899	4.12776	1.89873e-07	3.66312e-05	4.90544e-06	0.000564231	CA	MCPCA	MCP	MCP
MD01G1137900	T6	8.13585	8.13585	5.7306	6.30015	1.71851	1.70417	3.33463	3.69691	0.000854128	0.000218241	0.00759444	0.00265852	CA	MCPCA	MCP	MCP
MD01G1144400	T6	25.7407	25.7407	2.35487	1.71989	0.465387	0.465479	5.06003	3.69489	4.19199e-07	0.000219982	1.00432e-05	0.00267471	CA	MCPCA	MCP	MCP
MD01G1146300	T6	27.9543	27.9543	2.65728	2.49463	0.520368	0.514814	5.10654	4.84569	3.28111e-07	1.2617e-06	8.10212e-06	2.85409e-05	CA	MCPCA	MCP	MCP
MD01G1152100	T6	214.152	214.152	2.1273	2.44885	0.640102	0.638837	3.32338	3.83329	0.000889348	0.000126439	0.00783577	0.00165975	CA	MCPCA	MCP	MCP
MD01G1152500	T6	6.63812	6.63812	5.63146	5.84054	1.78882	1.77725	3.14814	3.28627	0.00164311	0.00101523	0.0129204	0.009672	CA	MCPCA	MCP	MCP
MD01G1160300	T6	69.2505	69.2505	1.73377	1.91141	0.293498	0.286176	5.90727	6.67916	3.47821e-09	2.40317e-11	1.30376e-07	1.34343e-09	CA	MCPCA	MCP	MCP
MD01G1177100	T6	246.52	246.52	2.3161	1.3077	0.20713	0.208503	11.1819	6.27184	5.00135e-29	3.56795e-10	1.31482e-26	1.62936e-08	CA	MCPCA	MCP	MCP
MD01G1179800	T6	29.2723	29.2723	5.35787	4.47571	0.899539	0.901086	5.95625	4.96702	2.58095e-09	6.79896e-07	9.88381e-08	1.6289e-05	CA	MCPCA	MCP	MCP
MD01G1196900	T6	182.278	182.278	2.33412	2.46162	0.235991	0.23286	9.89068	10.5712	4.56908e-23	4.05078e-26	8.15475e-21	9.72889e-24	CA	MCPCA	MCP	MCP
MD01G1201200	T6	659.641	659.641	1.32998	1.26207	0.199291	0.198448	6.67354	6.35969	2.49711e-11	2.02155e-10	1.36842e-09	9.54545e-09	CA	MCPCA	MCP	MCP
MD01G1206800	T6	122.769	122.769	4.38267	3.75137	1.09528	1.09526	4.00141	3.42509	6.29658e-05	0.000614603	0.000841881	0.00641786	CA	MCPCA	MCP	MCP
MD01G1219500	T6	254.026	254.026	1.91934	1.5685	0.352423	0.351822	5.44613	4.45822	5.14768e-08	8.26434e-06	1.49467e-06	0.000150962	CA	MCPCA	MCP	MCP
MD01G1224800	T6	176.676	176.676	1.1077	1.19703	0.190181	0.185954	5.82445	6.43725	5.73009e-09	1.21658e-10	2.0379e-07	5.99175e-09	CA	MCPCA	MCP	MCP
MD01G1226600	T6	647.635	647.635	2.3494	1.77391	0.179994	0.179889	13.0527	9.86113	6.1346e-39	6.13579e-23	2.84149e-36	1.17025e-20	CA	MCPCA	MCP	MCP
MD01G1230100	T6	13.9016	13.9016	3.82877	4.13528	0.947455	0.935615	4.04111	4.41985	5.31996e-05	9.87679e-06	0.000726787	0.00017709	CA	MCPCA	MCP	MCP
MD01G1238400	T6	159.232	159.232	1.31275	1.05039	0.214376	0.212248	6.12357	4.94887	9.15043e-10	7.46452e-07	3.7875e-08	1.77091e-05	CA	MCPCA	MCP	MCP
MD00G1008100	T6	35.8208	35.8208	2.68742	2.15932	0.489387	0.488306	5.49141	4.42207	3.98741e-08	9.77584e-06	1.18792e-06	0.000175442	CA	MCPCA	MCP	MCP
MD00G1018700	T6	377.606	377.606	11.8758	11.1849	1.27541	1.27543	9.31135	8.76949	1.26214e-20	1.79485e-18	1.91826e-18	2.23827e-16	CA	MCPCA	MCP	MCP
MD00G1033600	T6	60.1695	60.1695	1.69436	1.43246	0.331531	0.328063	5.11072	4.36641	3.20937e-07	1.26306e-05	7.98403e-06	0.000220571	CA	MCPCA	MCP	MCP
MD00G1051300	T6	215.165	215.165	1.27139	1.31413	0.170535	0.166986	7.45528	7.86972	8.96793e-14	3.55437e-15	6.71008e-12	3.17187e-13	CA	MCPCA	MCP	MCP
MD00G1068500	T6	5.04771	5.04771	5.32648	5.336	1.64987	1.63734	3.22842	3.25894	0.00124476	0.00111827	0.010287	0.0104541	CA	MCPCA	MCP	MCP
MD00G1070000	T6	22.8011	22.8011	3.14197	2.53287	0.651167	0.650847	4.82513	3.89166	1.39912e-06	9.95611e-05	2.94254e-05	0.00135067	CA	MCPCA	MCP	MCP
MD00G1070700	T6	13.2645	13.2645	5.70407	7.34615	2.00168	1.98408	2.84963	3.70255	0.00437696	0.000213445	0.0286956	0.00261928	CA	MCPCA	MCP	MCP
MD00G1080300	T6	17.4853	17.4853	4.18369	3.46217	0.985329	0.986126	4.24598	3.51088	2.1764e-05	0.000446626	0.000334437	0.00490608	CA	MCPCA	MCP	MCP
MD00G1080800	T6	23.2986	23.2986	2.70795	2.83775	0.600357	0.591016	4.51056	4.80147	6.46562e-06	1.57505e-06	0.000116465	3.47799e-05	CA	MCPCA	MCP	MCP
MD00G1081600	T6	18.6157	18.6157	2.90812	3.17899	1.09992	1.09224	2.64393	2.91053	0.00819492	0.00360811	0.0472367	0.0272697	CA	MCPCA	MCP	MCP
MD00G1087700	T6	43.8725	43.8725	1.04482	1.43619	0.360749	0.347986	2.89624	4.12715	0.00377663	3.67294e-05	0.0255995	0.000565296	CA	MCPCA	MCP	MCP
MD00G1092500	T6	427.326	427.326	2.98414	3.27617	0.274187	0.272815	10.8836	12.0088	1.38007e-27	3.19603e-33	3.44205e-25	1.07199e-30	CA	MCPCA	MCP	MCP
MD00G1097500	T6	49.5652	49.5652	3.79185	3.73338	0.457898	0.453741	8.28099	8.228	1.22156e-16	1.90357e-16	1.29153e-14	2.01262e-14	CA	MCPCA	MCP	MCP
MD00G1106600	T6	71.5744	71.5744	2.07464	1.91072	0.307411	0.303592	6.74875	6.29371	1.49126e-11	3.09958e-10	8.31262e-10	1.4357e-08	CA	MCPCA	MCP	MCP
MD00G1109700	T6	125.664	125.664	1.25192	1.38287	0.206358	0.200693	6.06672	6.89045	1.30548e-09	5.56166e-12	5.25813e-08	3.43481e-10	CA	MCPCA	MCP	MCP
MD00G1143400	T6	138.266	138.266	1.22161	1.38801	0.226506	0.22156	5.39325	6.26471	6.91935e-08	3.73518e-10	1.93961e-06	1.70174e-08	CA	MCPCA	MCP	MCP
MD00G1148200	T6	471.922	471.922	11.9674	11.8136	1.19316	1.19302	10.03	9.90227	1.12513e-23	4.06918e-23	2.18883e-21	7.98194e-21	CA	MCPCA	MCP	MCP
MD00G1148100	T6	591.496	591.496	4.08616	4.02426	0.191474	0.190632	21.3406	21.1101	4.77287e-101	6.42852e-99	1.16064e-97	1.78658e-95	CA	MCPCA	MCP	MCP
MD00G1156000	T6	24.1815	24.1815	1.4773	1.38472	0.480073	0.471337	3.07724	2.93786	0.00208927	0.00330491	0.0158027	0.0254327	CA	MCPCA	MCP	MCP
MD00G1190800	T6	96.0743	96.0743	3.14261	3.33511	0.321315	0.316778	9.78047	10.5282	1.36573e-22	6.40298e-26	2.31034e-20	1.50077e-23	CA	MCPCA	MCP	MCP
MD00G1204100	T6	8.62117	8.62117	5.88296	6.3163	2.23834	2.22915	2.62826	2.8335	0.00858222	0.00460411	0.0489342	0.0331367	CA	MCPCA	MCP	MCP
MD03G1004900	T6	47.8997	47.8997	1.75151	1.20694	0.414731	0.413854	4.22325	2.91634	2.40802e-05	0.00354166	0.000363793	0.0268614	CA	MCPCA	MCP	MCP
MD03G1017000	T6	69.3705	69.3705	1.21879	1.39186	0.390181	0.384376	3.12367	3.6211	0.00178613	0.000293352	0.0138767	0.00343787	CA	MCPCA	MCP	MCP
MD03G1057400	T6	105.051	105.051	1.60686	1.41988	0.247584	0.244391	6.49017	5.80985	8.57399e-11	6.25277e-09	4.19091e-09	2.28649e-07	CA	MCPCA	MCP	MCP
MD03G1058900	T6	16.3027	16.3027	7.43483	6.48909	1.65886	1.66073	4.48188	3.90737	7.39868e-06	9.33053e-05	0.00013073	0.00127469	CA	MCPCA	MCP	MCP
MD03G1062900	T6	43.7946	43.7946	1.03802	1.23624	0.318543	0.30684	3.25864	4.02894	0.00111948	5.60292e-05	0.00944012	0.000823258	CA	MCPCA	MCP	MCP
MD03G1065400	T6	10.2716	10.2716	4.68341	4.3093	1.39183	1.38878	3.36492	3.10293	0.000765664	0.00191612	0.0069474	0.0162778	CA	MCPCA	MCP	MCP
MD03G1072400	T6	368.491	368.491	1.4833	1.11971	0.175498	0.174678	8.45196	6.41016	2.86452e-17	1.45368e-10	3.23991e-15	7.01734e-09	CA	MCPCA	MCP	MCP
MD03G1083100	T6	89.057	89.057	3.51384	3.11473	0.425782	0.424709	8.25268	7.3338	1.54881e-16	2.2371e-13	1.61125e-14	1.68033e-11	CA	MCPCA	MCP	MCP
MD03G1086000	T6	29.8652	29.8652	1.64744	1.54213	0.47037	0.463427	3.50242	3.32767	0.000461045	0.000875746	0.00455519	0.00862621	CA	MCPCA	MCP	MCP
MD03G1089700	T6	83.2291	83.2291	2.23311	1.9272	0.385019	0.383159	5.79999	5.02977	6.63171e-09	4.91069e-07	2.31622e-07	1.22951e-05	CA	MCPCA	MCP	MCP
MD03G1120000	T6	38.2795	38.2795	3.07798	2.7293	0.696312	0.694433	4.4204	3.93025	9.85182e-06	8.48563e-05	0.000167105	0.00117078	CA	MCPCA	MCP	MCP
MD03G1120200	T6	54.8379	54.8379	2.78659	1.39336	0.421114	0.427529	6.6172	3.25909	3.66066e-11	0.00111768	1.96183e-09	0.0104541	CA	MCPCA	MCP	MCP
MD03G1131600	T6	242.061	242.061	1.27326	1.21737	0.383818	0.382593	3.31735	3.18191	0.000908749	0.00146307	0.0079742	0.0130145	CA	MCPCA	MCP	MCP
MD03G1137800	T6	43.2455	43.2455	1.93455	1.88688	0.548477	0.543957	3.52713	3.4688	0.000420087	0.000522797	0.00421909	0.0055985	CA	MCPCA	MCP	MCP
MD03G1140600	T6	59.3333	59.3333	1.38268	1.01087	0.308839	0.306093	4.47702	3.3025	7.56938e-06	0.00095826	0.00013305	0.0092608	CA	MCPCA	MCP	MCP
MD03G1143600	T6	11.3757	11.3757	6.27451	6.73356	1.64573	1.63607	3.8126	4.11568	0.000137511	3.86036e-05	0.00164184	0.000591334	CA	MCPCA	MCP	MCP
MD03G1144400	T6	44.2399	44.2399	1.41134	1.46198	0.312003	0.302784	4.52348	4.82846	6.08304e-06	1.37596e-06	0.000110494	3.07323e-05	CA	MCPCA	MCP	MCP
MD03G1159500	T6	39.6325	39.6325	21.2589	20.7616	3.90832	3.90817	5.43939	5.31236	5.34623e-08	1.08214e-07	1.54191e-06	3.08681e-06	CA	MCPCA	MCP	MCP
MD03G1170900	T6	41.6602	41.6602	1.87236	1.80263	0.630337	0.626373	2.97041	2.87789	0.00297403	0.00400345	0.0210694	0.0296585	CA	MCPCA	MCP	MCP
MD03G1200400	T6	60.6096	60.6096	1.88415	1.65792	0.297643	0.293562	6.33024	5.6476	2.44777e-10	1.627e-08	1.10742e-08	5.48556e-07	CA	MCPCA	MCP	MCP
MD03G1202600	T6	1092.01	1092.01	1.89355	1.62056	0.15588	0.15548	12.1475	10.4229	5.91427e-34	1.94888e-25	2.05458e-31	4.35788e-23	CA	MCPCA	MCP	MCP
MD03G1208300	T6	5.71289	5.71289	5.78759	5.17731	1.53689	1.53641	3.76577	3.36974	0.000166033	0.000752379	0.00192105	0.00761539	CA	MCPCA	MCP	MCP
MD03G1213300	T6	22.0603	22.0603	2.6517	3.09931	0.681485	0.66887	3.89106	4.63365	9.98063e-05	3.59274e-06	0.00125025	7.19066e-05	CA	MCPCA	MCP	MCP
MD03G1213400	T6	82.4046	82.4046	1.73184	1.41586	0.306661	0.304316	5.64741	4.65259	1.62885e-08	3.27799e-06	5.21805e-07	6.65658e-05	CA	MCPCA	MCP	MCP
MD03G1218700	T6	122.034	122.034	1.28315	1.16995	0.22625	0.222618	5.67137	5.25542	1.41659e-08	1.47689e-07	4.5778e-07	4.03165e-06	CA	MCPCA	MCP	MCP
MD03G1222300	T6	38.0149	38.0149	1.75574	1.89555	0.41362	0.404618	4.24482	4.68479	2.18767e-05	2.80249e-06	0.000335638	5.77538e-05	CA	MCPCA	MCP	MCP
MD03G1231600	T6	190.897	190.897	1.10937	1.2182	0.156299	0.151454	7.09772	8.04335	1.26834e-12	8.74127e-16	8.36417e-11	8.46033e-14	CA	MCPCA	MCP	MCP
MD03G1245000	T6	89.3681	89.3681	1.88957	1.46753	0.273875	0.272279	6.89938	5.3898	5.2229e-12	7.05362e-08	3.12635e-10	2.1111e-06	CA	MCPCA	MCP	MCP
MD03G1260300	T6	22.3376	22.3376	4.02162	4.38665	1.33013	1.32444	3.02348	3.31209	0.00249888	0.000926025	0.018317	0.00900294	CA	MCPCA	MCP	MCP
MD03G1262000	T6	625.815	625.815	6.39109	5.64925	1.06968	1.0697	5.97478	5.28114	2.30406e-09	1.28381e-07	8.89351e-08	3.58324e-06	CA	MCPCA	MCP	MCP
MD03G1269700	T6	77.9299	77.9299	1.20402	1.07008	0.268284	0.263643	4.48786	4.0588	7.19414e-06	4.93245e-05	0.00012758	0.000733687	CA	MCPCA	MCP	MCP
MD03G1272600	T6	18.0161	18.0161	2.0208	2.1435	0.663068	0.65172	3.04765	3.28899	0.0023064	0.00100547	0.017132	0.00958843	CA	MCPCA	MCP	MCP
MD03G1282200	T6	8.82657	8.82657	6.14914	6.15514	1.37388	1.36549	4.47574	4.50763	7.61459e-06	6.55553e-06	0.000133695	0.000123338	CA	MCPCA	MCP	MCP
MD03G1287000	T6	248.945	248.945	1.59179	1.56921	0.20148	0.199186	7.90049	7.87811	2.77806e-15	3.32369e-15	2.54927e-13	3.0074e-13	CA	MCPCA	MCP	MCP
MD03G1287200	T6	227.542	227.542	1.77275	1.42972	0.204895	0.203721	8.65202	7.01803	5.05968e-18	2.25014e-12	6.15194e-16	1.47388e-10	CA	MCPCA	MCP	MCP
MD03G1289400	T6	13.0284	13.0284	2.92852	2.32553	0.834589	0.834056	3.50893	2.78821	0.000449909	0.00529998	0.00446557	0.0370515	CA	MCPCA	MCP	MCP
MD03G1289900	T6	748.962	748.962	2.87742	2.22635	0.292803	0.292807	9.82716	7.60345	8.6009e-23	2.88337e-14	1.48073e-20	2.42828e-12	CA	MCPCA	MCP	MCP
MD03G1291900	T6	122.123	122.123	4.4917	4.15867	0.370876	0.369777	12.1111	11.2464	9.22826e-34	2.41196e-29	3.14959e-31	6.80032e-27	CA	MCPCA	MCP	MCP
MD02G1002400	T6	94.789	94.789	1.25237	1.01757	0.248093	0.244783	5.04798	4.15705	4.46498e-07	3.2239e-05	1.06318e-05	0.000506666	CA	MCPCA	MCP	MCP
MD02G1003300	T6	107.932	107.932	1.22125	2.00504	0.401821	0.395298	3.0393	5.07223	0.0023713	3.93187e-07	0.0175271	1.0025e-05	CA	MCPCA	MCP	MCP
MD02G1013200	T6	451.941	451.941	1.0695	1.23703	0.176033	0.174027	6.07556	7.10826	1.23558e-09	1.17514e-12	5.03919e-08	7.99341e-11	CA	MCPCA	MCP	MCP
MD02G1013500	T6	369.48	369.48	1.37057	1.06183	0.249971	0.249269	5.4829	4.25978	4.18402e-08	2.04625e-05	1.2389e-06	0.000340528	CA	MCPCA	MCP	MCP
MD02G1017600	T6	144.722	144.722	2.02202	2.02523	0.307118	0.304524	6.58385	6.65049	4.58412e-11	2.92112e-11	2.41679e-09	1.61441e-09	CA	MCPCA	MCP	MCP
MD02G1020100	T6	23.0667	23.0667	1.49275	1.7125	0.497022	0.483005	3.00339	3.54552	0.00266993	0.000391845	0.0192945	0.0043911	CA	MCPCA	MCP	MCP
MD02G1030000	T6	586.622	586.622	2.52651	2.42989	0.22995	0.229244	10.9872	10.5996	4.40363e-28	2.9928e-26	1.12721e-25	7.27773e-24	CA	MCPCA	MCP	MCP
MD02G1030100	T6	85.0533	85.0533	1.84173	1.33494	0.242079	0.240983	7.60795	5.53954	2.78482e-14	3.03263e-08	2.25347e-12	9.76769e-07	CA	MCPCA	MCP	MCP
MD02G1050100	T6	60.0629	60.0629	2.56257	2.80135	0.336389	0.328958	7.61788	8.51581	2.57879e-14	1.65425e-17	2.10789e-12	1.91559e-15	CA	MCPCA	MCP	MCP
MD02G1050200	T6	326.686	326.686	2.66046	2.92235	0.195465	0.193015	13.6109	15.1405	3.44755e-42	8.7506e-52	2.0959e-39	7.09309e-49	CA	MCPCA	MCP	MCP
MD02G1057200	T6	46.3633	46.3633	1.41505	1.85337	0.377746	0.366059	3.74604	5.06304	0.000179649	4.12627e-07	0.00205945	1.04794e-05	CA	MCPCA	MCP	MCP
MD02G1060400	T6	37.5549	37.5549	1.3401	1.32487	0.355226	0.346437	3.77252	3.82428	0.000161605	0.000131154	0.00187694	0.00171125	CA	MCPCA	MCP	MCP
MD02G1067400	T6	409.874	409.874	1.64866	1.15361	0.304989	0.30476	5.40565	3.7853	6.45745e-08	0.000153522	1.82063e-06	0.00197267	CA	MCPCA	MCP	MCP
MD02G1084000	T6	15.6225	15.6225	2.05827	2.43397	0.613999	0.595046	3.35224	4.09039	0.000801609	4.30653e-05	0.00720719	0.000651979	CA	MCPCA	MCP	MCP
MD02G1090000	T6	96.8242	96.8242	1.62229	1.43388	0.279198	0.276111	5.81055	5.19313	6.22683e-09	2.06786e-07	2.18265e-07	5.5107e-06	CA	MCPCA	MCP	MCP
MD02G1096300	T6	632.402	632.402	1.66601	1.63592	0.167278	0.166204	9.95953	9.84283	2.29135e-23	7.36137e-23	4.28614e-21	1.377e-20	CA	MCPCA	MCP	MCP
MD02G1110700	T6	27.4992	27.4992	2.37464	2.18867	0.452243	0.446017	5.25081	4.90714	1.51431e-07	9.24153e-07	3.97563e-06	2.15828e-05	CA	MCPCA	MCP	MCP
MD02G1113800	T6	210.066	210.066	1.35009	1.20946	0.181148	0.178651	7.45296	6.76998	9.12676e-14	1.28801e-11	6.77679e-12	7.50184e-10	CA	MCPCA	MCP	MCP
MD02G1114000	T6	34.3971	34.3971	1.58022	1.02777	0.376609	0.375486	4.19592	2.73719	2.71765e-05	0.00619672	0.000403274	0.0417953	CA	MCPCA	MCP	MCP
MD02G1123800	T6	254.312	254.312	1.0209	1.37822	0.208694	0.204957	4.89183	6.72442	9.99051e-07	1.76295e-11	2.17157e-05	1.00576e-09	CA	MCPCA	MCP	MCP
MD02G1126500	T6	198.145	198.145	1.05298	1.01133	0.182573	0.179314	5.76745	5.64	8.04807e-09	1.70053e-08	2.7564e-07	5.70383e-07	CA	MCPCA	MCP	MCP
MD02G1129500	T6	369.956	369.956	2.13813	1.76009	0.206789	0.206167	10.3396	8.53724	4.66293e-25	1.37464e-17	9.96843e-23	1.60134e-15	CA	MCPCA	MCP	MCP
MD02G1134000	T6	39.0269	39.0269	1.60001	1.26394	0.398336	0.394727	4.01675	3.20206	5.90073e-05	0.00136447	0.000793865	0.0122948	CA	MCPCA	MCP	MCP
MD02G1139700	T6	23.9521	23.9521	1.45709	1.39292	0.445608	0.435695	3.26989	3.197	0.0010759	0.00138863	0.00912635	0.0124662	CA	MCPCA	MCP	MCP
MD02G1139900	T6	4190.58	4190.58	1.37383	1.20696	0.248699	0.24861	5.52407	4.85483	3.31232e-08	1.20493e-06	1.00059e-06	2.7416e-05	CA	MCPCA	MCP	MCP
MD02G1140000	T6	174651	174651	1.18945	1.1667	0.162818	0.162814	7.30537	7.16585	2.76512e-13	7.73049e-13	1.99973e-11	5.39028e-11	CA	MCPCA	MCP	MCP
MD02G1140100	T6	12313.6	12313.6	1.66277	2.15658	0.222835	0.222758	7.46187	9.68128	8.53021e-14	3.62169e-22	6.40721e-12	6.34741e-20	CA	MCPCA	MCP	MCP
MD02G1140200	T6	156.953	156.953	3.60717	4.32743	0.39435	0.390495	9.14715	11.0819	5.8458e-20	1.53598e-28	8.48688e-18	4.03796e-26	CA	MCPCA	MCP	MCP
MD02G1140600	T6	11.3735	11.3735	6.72081	6.28883	2.14315	2.14176	3.13595	2.9363	0.00171301	0.00332157	0.0133781	0.0255205	CA	MCPCA	MCP	MCP
MD02G1141400	T6	60.6647	60.6647	1.31623	1.03229	0.241841	0.237423	5.44253	4.34789	5.253e-08	1.37454e-05	1.52071e-06	0.000238116	CA	MCPCA	MCP	MCP
MD02G1145300	T6	27.8516	27.8516	7.731	7.8792	1.24113	1.23752	6.22899	6.36692	4.69456e-10	1.92861e-10	2.03403e-08	9.12877e-09	CA	MCPCA	MCP	MCP
MD02G1145600	T6	28.0378	28.0378	3.07908	2.66524	1.00241	1.00101	3.07168	2.66255	0.0021286	0.00775509	0.0160335	0.0499652	CA	MCPCA	MCP	MCP
MD02G1148300	T6	1276.65	1276.65	1.8544	1.19422	0.171207	0.171221	10.8313	6.97471	2.44661e-27	3.06501e-12	6.02484e-25	1.98096e-10	CA	MCPCA	MCP	MCP
MD02G1148500	T6	39.2697	39.2697	8.46387	8.12875	2.17771	2.17712	3.8866	3.73371	0.000101658	0.000188682	0.00126936	0.00235599	CA	MCPCA	MCP	MCP
MD02G1151700	T6	698.576	698.576	1.41026	1.27106	0.173281	0.172486	8.13853	7.36904	4.00096e-16	1.71857e-13	3.99153e-14	1.32147e-11	CA	MCPCA	MCP	MCP
MD02G1159500	T6	5.26037	5.26037	5.00225	5.73564	1.52982	1.50115	3.26982	3.82083	0.00107617	0.000133006	0.00912635	0.00173308	CA	MCPCA	MCP	MCP
MD02G1173900	T6	18.5372	18.5372	7.19438	7.25467	1.60279	1.599	4.48865	4.537	7.16743e-06	5.70611e-06	0.000127222	0.000109258	CA	MCPCA	MCP	MCP
MD02G1174800	T6	57.889	57.889	1.14037	1.10359	0.348955	0.343135	3.26796	3.21619	0.00108327	0.00129907	0.00917852	0.0118094	CA	MCPCA	MCP	MCP
MD02G1179600	T6	1550.05	1550.05	1.14027	1.10525	0.0918382	0.0910025	12.416	12.1453	2.13864e-35	6.07906e-34	8.32103e-33	2.11182e-31	CA	MCPCA	MCP	MCP
MD02G1192600	T6	434.162	434.162	1.15175	1.45034	0.146773	0.143899	7.84712	10.0789	4.25703e-15	6.85033e-24	3.81642e-13	1.44855e-21	CA	MCPCA	MCP	MCP
MD02G1204500	T6	99.7534	99.7534	1.921	1.6406	0.274106	0.271732	7.00824	6.03758	2.41332e-12	1.56447e-09	1.52431e-10	6.46183e-08	CA	MCPCA	MCP	MCP
MD02G1208000	T6	19.6628	19.6628	2.70043	2.26234	0.74864	0.746251	3.60711	3.0316	0.000309624	0.00243262	0.00327538	0.0197734	CA	MCPCA	MCP	MCP
MD02G1232400	T6	15.5124	15.5124	7.19728	6.68512	1.71188	1.71107	4.20433	3.90697	2.61862e-05	9.34606e-05	0.000391265	0.00127592	CA	MCPCA	MCP	MCP
MD02G1243100	T6	61.6083	61.6083	1.83929	2.0445	0.385612	0.379156	4.7698	5.39224	1.84413e-06	6.95858e-08	3.77241e-05	2.08908e-06	CA	MCPCA	MCP	MCP
MD02G1248500	T6	32.5518	32.5518	2.34123	1.58132	0.418323	0.420078	5.59672	3.76434	2.18448e-08	0.000166989	6.7778e-07	0.00212607	CA	MCPCA	MCP	MCP
MD02G1259300	T6	225.691	225.691	1.42711	1.46329	0.161787	0.158318	8.82094	9.24275	1.13508e-18	2.4024e-20	1.482e-16	3.65128e-18	CA	MCPCA	MCP	MCP
MD02G1267000	T6	5.52679	5.52679	5.36458	5.5745	1.8561	1.84269	2.89024	3.0252	0.00384954	0.00248468	0.025958	0.0200985	CA	MCPCA	MCP	MCP
MD02G1282100	T6	9.73494	9.73494	6.33231	6.25625	1.74119	1.73586	3.63677	3.60412	0.000276077	0.000313208	0.00296238	0.00364205	CA	MCPCA	MCP	MCP
MD02G1283700	T6	11.0621	11.0621	3.85974	3.91677	1.42518	1.41781	2.70825	2.76255	0.00676391	0.00573526	0.0406232	0.0394253	CA	MCPCA	MCP	MCP
MD02G1298400	T6	45.0778	45.0778	1.18546	1.09951	0.371836	0.365418	3.18813	3.00891	0.00143194	0.00262183	0.0115733	0.021033	CA	MCPCA	MCP	MCP
MD02G1301100	T6	58.085	58.085	1.43598	1.2351	0.408752	0.405216	3.51309	3.048	0.000442926	0.00230369	0.00440926	0.0188858	CA	MCPCA	MCP	MCP
MD02G1301300	T6	87.3622	87.3622	3.28639	2.58675	0.395667	0.395965	8.30595	6.53278	9.90213e-17	6.45608e-11	1.05844e-14	3.2965e-09	CA	MCPCA	MCP	MCP
MD02G1318400	T6	6.35456	6.35456	5.91728	5.3975	1.51242	1.51047	3.91246	3.57339	9.13593e-05	0.000352383	0.00115861	0.00403013	CA	MCPCA	MCP	MCP
MD05G1000500	T6	45.3702	45.3702	1.6821	2.32898	0.511739	0.501283	3.28702	4.64603	0.00101253	3.38386e-06	0.00868737	6.8359e-05	CA	MCPCA	MCP	MCP
MD05G1002900	T6	17.6234	17.6234	1.83049	1.80893	0.666568	0.657077	2.74614	2.753	0.00603009	0.00590518	0.0370295	0.0403002	CA	MCPCA	MCP	MCP
MD05G1013200	T6	19.4609	19.4609	6.97941	7.55476	1.58191	1.57533	4.412	4.79567	1.02419e-05	1.62131e-06	0.000172957	3.55591e-05	CA	MCPCA	MCP	MCP
MD05G1013300	T6	62.3097	62.3097	3.27973	3.28978	0.373635	0.369013	8.7779	8.91508	1.66552e-18	4.87478e-19	2.14577e-16	6.3647e-17	CA	MCPCA	MCP	MCP
MD05G1023000	T6	49.7899	49.7899	1.87018	1.52278	0.374105	0.371284	4.99908	4.1014	5.76049e-07	4.10661e-05	1.34855e-05	0.000625118	CA	MCPCA	MCP	MCP
MD05G1023400	T6	8.00782	8.00782	5.70612	6.26342	1.41902	1.40165	4.02117	4.46862	5.791e-05	7.87269e-06	0.000782892	0.00014499	CA	MCPCA	MCP	MCP
MD05G1028500	T6	163.895	163.895	1.15005	1.46288	0.169505	0.162891	6.78474	8.98071	1.16294e-11	2.69016e-19	6.55764e-10	3.65975e-17	CA	MCPCA	MCP	MCP
MD05G1037100	T6	89.508	89.508	1.2114	1.10411	0.269403	0.265167	4.4966	4.16381	6.90479e-06	3.12976e-05	0.000123235	0.000494609	CA	MCPCA	MCP	MCP
MD05G1043200	T6	84.8497	84.8497	1.2773	1.0538	0.31184	0.308784	4.09601	3.41272	4.20326e-05	0.000643175	0.000590399	0.00665904	CA	MCPCA	MCP	MCP
MD05G1069700	T6	126.353	126.353	4.36667	4.04996	0.316177	0.314894	13.8109	12.8613	2.19185e-43	7.4296e-38	1.42134e-40	3.07522e-35	CA	MCPCA	MCP	MCP
MD05G1073200	T6	246.927	246.927	2.36968	2.12799	0.192031	0.190562	12.3401	11.1669	5.50926e-35	5.92138e-29	2.02221e-32	1.59993e-26	CA	MCPCA	MCP	MCP
MD05G1084800	T6	13.6104	13.6104	3.52342	3.36906	0.987811	0.981767	3.5669	3.43163	0.000361231	0.000599975	0.0037215	0.0062786	CA	MCPCA	MCP	MCP
MD05G1098100	T6	49.5275	49.5275	1.13066	1.07765	0.295295	0.287616	3.8289	3.74685	0.000128717	0.000179072	0.00155242	0.00225334	CA	MCPCA	MCP	MCP
MD05G1098700	T6	75.6833	75.6833	1.61808	1.79237	0.311181	0.304792	5.1998	5.88064	1.99503e-07	4.08672e-09	5.12699e-06	1.53949e-07	CA	MCPCA	MCP	MCP
MD05G1099500	T6	349.087	349.087	2.85057	2.05771	0.313096	0.313339	9.10448	6.56703	8.66836e-20	5.13277e-11	1.23996e-17	2.64862e-09	CA	MCPCA	MCP	MCP
MD05G1106800	T6	568.432	568.432	1.00663	1.12249	0.151674	0.149927	6.63677	7.4869	3.20638e-11	7.05211e-14	1.74237e-09	5.62261e-12	CA	MCPCA	MCP	MCP
MD05G1112000	T6	6.12273	6.12273	5.70878	5.51569	1.56266	1.55522	3.65325	3.54656	0.000258938	0.00039029	0.00280634	0.0043786	CA	MCPCA	MCP	MCP
MD05G1114400	T6	143.355	143.355	1.19765	1.6915	0.269268	0.263536	4.44778	6.41848	8.67611e-06	1.37638e-10	0.000149498	6.72767e-09	CA	MCPCA	MCP	MCP
MD05G1124600	T6	9.10525	9.10525	5.85924	6.47597	2.20614	2.19564	2.65587	2.94946	0.00791035	0.00318325	0.045923	0.0246336	CA	MCPCA	MCP	MCP
MD05G1126300	T6	188.914	188.914	1.74089	1.44613	0.395181	0.39431	4.40529	3.6675	1.05642e-05	0.000244938	0.000177629	0.00294137	CA	MCPCA	MCP	MCP
MD05G1139300	T6	90.0489	90.0489	1.09582	1.09426	0.246433	0.240815	4.44673	4.54399	8.71888e-06	5.51986e-06	0.000149706	0.00010632	CA	MCPCA	MCP	MCP
MD05G1143500	T6	364.394	364.394	4.21721	3.89694	0.199777	0.199062	21.1096	19.5766	6.49461e-99	2.45044e-85	1.40385e-95	3.66699e-82	CA	MCPCA	MCP	MCP
MD05G1154400	T6	26.9796	26.9796	1.80177	1.6099	0.489274	0.483102	3.68255	3.33243	0.000230914	0.000860921	0.00255966	0.00851034	CA	MCPCA	MCP	MCP
MD05G1158400	T6	85.6862	85.6862	2.78595	2.56435	0.38936	0.387205	7.15519	6.62271	8.3555e-13	3.52663e-11	5.64402e-11	1.89e-09	CA	MCPCA	MCP	MCP
MD05G1168700	T6	1346.17	1346.17	1.11473	1.39973	0.196553	0.195864	5.67142	7.14642	1.41619e-08	8.90735e-13	4.5778e-07	6.10153e-11	CA	MCPCA	MCP	MCP
MD05G1173100	T6	33.1531	33.1531	1.21388	1.01691	0.361652	0.354692	3.35649	2.86703	0.000789382	0.00414344	0.00714188	0.0304405	CA	MCPCA	MCP	MCP
MD05G1179800	T6	153.507	153.507	2.7097	2.69461	0.230792	0.22778	11.7409	11.8299	7.86501e-32	2.73454e-32	2.31827e-29	8.58029e-30	CA	MCPCA	MCP	MCP
MD05G1189100	T6	106.315	106.315	2.83758	3.21015	0.26317	0.256999	10.7823	12.4909	4.17364e-27	8.37116e-36	1.0024e-24	3.19319e-33	CA	MCPCA	MCP	MCP
MD05G1209300	T6	10.2451	10.2451	6.16767	6.55661	1.44213	1.43085	4.27679	4.58231	1.89607e-05	4.59878e-06	0.000298673	8.9824e-05	CA	MCPCA	MCP	MCP
MD05G1215200	T6	315.78	315.78	1.75717	1.77906	0.196434	0.194477	8.94531	9.14791	3.70902e-19	5.80481e-20	5.08136e-17	8.49073e-18	CA	MCPCA	MCP	MCP
MD05G1240900	T6	28.5475	28.5475	1.15623	1.1661	0.422242	0.411865	2.73831	2.83127	0.00617549	0.00463633	0.0378149	0.0333355	CA	MCPCA	MCP	MCP
MD05G1244500	T6	14.1486	14.1486	6.99766	6.62091	1.36627	1.3641	5.12173	4.8537	3.02743e-07	1.21178e-06	7.56042e-06	2.75075e-05	CA	MCPCA	MCP	MCP
MD05G1247900	T6	74.4607	74.4607	1.03726	1.08247	0.238133	0.230626	4.35581	4.69362	1.32573e-05	2.68413e-06	0.00021746	5.56685e-05	CA	MCPCA	MCP	MCP
MD05G1249700	T6	28.5189	28.5189	2.06898	2.12171	0.579933	0.572478	3.56761	3.70618	0.000360246	0.000210411	0.00371987	0.00258653	CA	MCPCA	MCP	MCP
MD05G1250600	T6	22.7203	22.7203	2.38745	2.30773	0.575146	0.567706	4.15104	4.06501	3.30973e-05	4.80296e-05	0.000481222	0.000718192	CA	MCPCA	MCP	MCP
MD05G1260800	T6	5.61014	5.61014	5.52701	5.47338	1.83986	1.83079	3.00404	2.98963	0.00266424	0.00279317	0.0192605	0.0221894	CA	MCPCA	MCP	MCP
MD05G1267500	T6	15.6888	15.6888	2.23995	2.15519	0.634918	0.625252	3.52793	3.44691	0.000418817	0.000567043	0.00421203	0.00598873	CA	MCPCA	MCP	MCP
MD05G1267600	T6	117.223	117.223	4.11514	2.97429	0.337573	0.339836	12.1904	8.75213	3.49844e-34	2.09368e-18	1.26034e-31	2.5943e-16	CA	MCPCA	MCP	MCP
MD05G1283000	T6	135.482	135.482	1.47691	1.17846	0.228406	0.226325	6.46617	5.20695	1.00517e-10	1.91968e-07	4.8164e-09	5.15109e-06	CA	MCPCA	MCP	MCP
MD05G1285900	T6	4.76786	4.76786	5.45315	5.0366	1.89331	1.88932	2.88022	2.66583	0.00397399	0.00767994	0.0266494	0.0496364	CA	MCPCA	MCP	MCP
MD05G1289300	T6	25.1918	25.1918	1.4463	1.82318	0.478332	0.462411	3.02364	3.94277	0.00249755	8.05442e-05	0.0183141	0.00112162	CA	MCPCA	MCP	MCP
MD05G1292900	T6	139.979	139.979	1.16241	1.13132	0.196224	0.19196	5.92387	5.89352	3.14446e-09	3.78065e-09	1.18322e-07	1.4365e-07	CA	MCPCA	MCP	MCP
MD05G1294000	T6	67.1652	67.1652	1.9879	1.48333	0.410109	0.409205	4.84725	3.62491	1.25186e-06	0.000289057	2.66743e-05	0.00339778	CA	MCPCA	MCP	MCP
MD05G1294300	T6	21.4694	21.4694	3.19079	3.37712	0.878931	0.871508	3.6303	3.87503	0.000283089	0.00010661	0.00302428	0.00143528	CA	MCPCA	MCP	MCP
MD05G1295700	T6	13.6215	13.6215	2.88039	2.81777	0.850608	0.84218	3.38627	3.3458	0.000708498	0.000820447	0.00650147	0.00816001	CA	MCPCA	MCP	MCP
MD05G1300400	T6	39.5407	39.5407	20.9963	21.0675	3.90864	3.9079	5.37176	5.39101	7.797e-08	7.00611e-08	2.16072e-06	2.10011e-06	CA	MCPCA	MCP	MCP
MD05G1300800	T6	169.791	169.791	1.30398	1.29062	0.165891	0.161708	7.86047	7.98121	3.82702e-15	1.44904e-15	3.47901e-13	1.35527e-13	CA	MCPCA	MCP	MCP
MD05G1311400	T6	216.865	216.865	1.04818	1.0978	0.237638	0.234988	4.41085	4.67172	1.02966e-05	2.98692e-06	0.00017373	6.12949e-05	CA	MCPCA	MCP	MCP
MD05G1323000	T6	285.893	285.893	1.94171	1.66634	0.239383	0.238404	8.11132	6.98957	5.00743e-16	2.75737e-12	4.9449e-14	1.78806e-10	CA	MCPCA	MCP	MCP
MD05G1323300	T6	81.5798	81.5798	1.74892	1.28267	0.298879	0.29758	5.85158	4.31034	4.86936e-09	1.63001e-05	1.75749e-07	0.00027816	CA	MCPCA	MCP	MCP
MD05G1327000	T6	47.0664	47.0664	3.17843	3.52088	0.503045	0.495997	6.31838	7.09859	2.64318e-10	1.2604e-12	1.1814e-08	8.54352e-11	CA	MCPCA	MCP	MCP
MD05G1329600	T6	119.802	119.802	1.05289	1.43092	0.277462	0.271414	3.7947	5.27209	0.00014782	1.34879e-07	0.00174708	3.73249e-06	CA	MCPCA	MCP	MCP
MD05G1336200	T6	96.9251	96.9251	1.19519	1.40134	0.260229	0.25378	4.59284	5.52186	4.37245e-06	3.3543e-08	8.2504e-05	1.068e-06	CA	MCPCA	MCP	MCP
MD05G1337600	T6	10.4457	10.4457	6.47337	6.31056	1.75794	1.75377	3.68236	3.59829	0.000231086	0.000320316	0.0025601	0.00371361	CA	MCPCA	MCP	MCP
MD05G1338600	T6	33.056	33.056	1.60555	1.63006	0.389303	0.379883	4.12417	4.29096	3.72077e-05	1.77902e-05	0.000533018	0.000299895	CA	MCPCA	MCP	MCP
MD05G1352700	T6	37.6734	37.6734	4.39725	4.70118	0.689738	0.683775	6.37525	6.87533	1.82662e-10	6.18472e-12	8.42065e-09	3.77171e-10	CA	MCPCA	MCP	MCP
MD05G1354000	T6	13.0111	13.0111	7.00514	6.3224	1.50867	1.50902	4.64325	4.18975	3.42976e-06	2.79263e-05	6.61931e-05	0.00044604	CA	MCPCA	MCP	MCP
MD05G1355300	T6	52.6441	52.6441	1.42213	1.4962	0.46037	0.454763	3.0891	3.29006	0.00200762	0.00100165	0.0153342	0.00956611	CA	MCPCA	MCP	MCP
MD05G1359500	T6	8.14107	8.14107	5.64252	6.35933	1.71185	1.69541	3.29616	3.75091	0.000980176	0.000176196	0.00845978	0.00222435	CA	MCPCA	MCP	MCP
MD05G1360500	T6	161.105	161.105	1.95623	2.20671	0.248473	0.244456	7.87298	9.02699	3.46292e-15	1.76452e-19	3.1628e-13	2.45193e-17	CA	MCPCA	MCP	MCP
MD04G1008300	T6	48.2832	48.2832	1.20844	1.50988	0.398751	0.389279	3.03056	3.87867	0.00244098	0.000105028	0.0179398	0.00141776	CA	MCPCA	MCP	MCP
MD04G1029200	T6	80.1395	80.1395	1.21123	1.34239	0.222995	0.214811	5.43166	6.24915	5.58324e-08	4.12699e-10	1.59965e-06	1.85848e-08	CA	MCPCA	MCP	MCP
MD04G1033200	T6	356.738	356.738	1.15029	1.11089	0.117068	0.114301	9.82586	9.71905	8.71268e-23	2.50106e-22	1.48681e-20	4.46382e-20	CA	MCPCA	MCP	MCP
MD04G1033300	T6	59.3022	59.3022	1.74802	1.52624	0.434847	0.431842	4.01984	3.53426	5.82379e-05	0.00040892	0.000786303	0.00455881	CA	MCPCA	MCP	MCP
MD04G1056200	T6	20.5786	20.5786	5.39303	4.32302	0.963689	0.967459	5.59623	4.46843	2.19059e-08	7.87972e-06	6.78594e-07	0.00014499	CA	MCPCA	MCP	MCP
MD04G1064600	T6	1054.79	1054.79	1.60086	1.40551	0.168747	0.168274	9.48675	8.35248	2.38348e-21	6.68426e-17	3.73938e-19	7.26455e-15	CA	MCPCA	MCP	MCP
MD04G1082300	T6	207.935	207.935	2.12054	2.48374	0.281668	0.278585	7.52852	8.91554	5.13204e-14	4.8545e-19	3.89995e-12	6.3647e-17	CA	MCPCA	MCP	MCP
MD04G1087300	T6	18.0553	18.0553	1.67725	2.1356	0.593305	0.57441	2.82696	3.7179	0.00469927	0.000200884	0.0303594	0.00248601	CA	MCPCA	MCP	MCP
MD04G1100300	T6	42.7655	42.7655	1.69114	1.68906	0.391132	0.384151	4.32372	4.39688	1.53423e-05	1.09819e-05	0.000247898	0.000194221	CA	MCPCA	MCP	MCP
MD04G1104500	T6	28.1278	28.1278	1.45111	1.38905	0.477718	0.469736	3.03758	2.95708	0.00238485	0.00310567	0.0176072	0.0241671	CA	MCPCA	MCP	MCP
MD04G1128900	T6	1248.14	1248.14	1.02853	1.32112	0.146563	0.145549	7.01768	9.07677	2.25588e-12	1.11843e-19	1.43418e-10	1.59986e-17	CA	MCPCA	MCP	MCP
MD04G1129600	T6	81.6136	81.6136	1.39402	1.57372	0.29771	0.291305	4.68247	5.4023	2.83433e-06	6.57906e-08	5.61498e-05	1.98741e-06	CA	MCPCA	MCP	MCP
MD04G1133000	T6	54.6256	54.6256	8.58828	8.95382	2.18534	2.18395	3.92996	4.09982	8.49605e-05	4.1347e-05	0.00108953	0.00062841	CA	MCPCA	MCP	MCP
MD04G1138900	T6	152.799	152.799	2.7437	2.34118	0.248102	0.247027	11.0588	9.47742	1.988e-28	2.60645e-21	5.1566e-26	4.22549e-19	CA	MCPCA	MCP	MCP
MD04G1147400	T6	17.4008	17.4008	3.49559	4.13418	0.89298	0.878717	3.91452	4.70479	9.05834e-05	2.54123e-06	0.00115102	5.3101e-05	CA	MCPCA	MCP	MCP
MD04G1151300	T6	48.0712	48.0712	1.56198	1.40773	0.37866	0.373721	4.12503	3.7668	3.70682e-05	0.000165354	0.000531803	0.00210938	CA	MCPCA	MCP	MCP
MD04G1153300	T6	495.897	495.897	1.48595	2.017	0.261889	0.260169	5.67396	7.75266	1.39533e-08	8.99861e-15	4.53924e-07	7.88554e-13	CA	MCPCA	MCP	MCP
MD04G1155700	T6	113.178	113.178	2.34344	2.38407	0.27559	0.271793	8.50338	8.77163	1.84144e-17	1.76096e-18	2.10726e-15	2.21018e-16	CA	MCPCA	MCP	MCP
MD04G1157300	T6	42.5535	42.5535	1.45626	1.20227	0.375662	0.371149	3.87652	3.23931	0.000105962	0.0011982	0.00131465	0.0110316	CA	MCPCA	MCP	MCP
MD04G1160100	T6	151.946	151.946	10.2582	10.2603	1.1988	1.19824	8.55705	8.56284	1.15792e-17	1.10123e-17	1.37354e-15	1.31431e-15	CA	MCPCA	MCP	MCP
MD04G1164500	T6	160.056	160.056	1.48916	1.47373	0.245212	0.242213	6.07297	6.08443	1.2557e-09	1.16905e-09	5.09986e-08	4.90143e-08	CA	MCPCA	MCP	MCP
MD04G1176600	T6	1697.68	1697.68	1.73637	1.40007	0.213443	0.213284	8.13503	6.56435	4.11841e-16	5.22586e-11	4.08773e-14	2.68952e-09	CA	MCPCA	MCP	MCP
MD04G1177600	T6	65.5764	65.5764	1.68406	1.50568	0.263219	0.258431	6.39794	5.82622	1.57492e-10	5.66969e-09	7.3123e-09	2.08503e-07	CA	MCPCA	MCP	MCP
MD04G1183600	T6	21.9898	21.9898	3.49053	2.72301	0.66495	0.666512	5.24931	4.08545	1.52673e-07	4.39906e-05	4.00283e-06	0.000664952	CA	MCPCA	MCP	MCP
MD04G1184200	T6	65.8847	65.8847	1.10547	1.19074	0.379486	0.373776	2.91307	3.1857	0.00357893	0.00144407	0.024507	0.0128748	CA	MCPCA	MCP	MCP
MD04G1184900	T6	12.68	12.68	2.60312	2.61298	0.807267	0.796404	3.2246	3.28097	0.00126147	0.0010345	0.0103942	0.00981238	CA	MCPCA	MCP	MCP
MD04G1188500	T6	1083.97	1083.97	1.2938	1.08266	0.113937	0.113261	11.3554	9.55902	6.97118e-30	1.18876e-21	1.93739e-27	2.01097e-19	CA	MCPCA	MCP	MCP
MD04G1192700	T6	30.8813	30.8813	2.34633	2.27159	0.533727	0.527749	4.39613	4.30431	1.102e-05	1.67507e-05	0.000184495	0.000284353	CA	MCPCA	MCP	MCP
MD04G1194600	T6	1415.99	1415.99	3.20887	2.8126	0.216583	0.216445	14.8159	12.9945	1.15667e-49	1.31405e-38	8.65455e-47	5.68078e-36	CA	MCPCA	MCP	MCP
MD04G1199400	T6	515.77	515.77	2.26239	2.06201	0.190897	0.1901	11.8513	10.847	2.11781e-32	2.06151e-27	6.43748e-30	5.07652e-25	CA	MCPCA	MCP	MCP
MD04G1203000	T6	17.1263	17.1263	1.91113	2.02009	0.632043	0.619551	3.02373	3.26057	0.00249681	0.00111188	0.0183141	0.0104193	CA	MCPCA	MCP	MCP
MD04G1206500	T6	38.108	38.108	2.14943	2.30907	0.433986	0.4255	4.95277	5.42674	7.31661e-07	5.73932e-08	1.65701e-05	1.75004e-06	CA	MCPCA	MCP	MCP
MD04G1216200	T6	67.2159	67.2159	2.13307	2.1472	0.31118	0.305691	6.85478	7.02408	7.14206e-12	2.15484e-12	4.17242e-10	1.41623e-10	CA	MCPCA	MCP	MCP
MD04G1216300	T6	1995.97	1995.97	2.18991	1.75351	0.315894	0.315834	6.93241	5.55199	4.1372e-12	2.82429e-08	2.53098e-10	9.14206e-07	CA	MCPCA	MCP	MCP
MD04G1224100	T6	45.0544	45.0544	1.75539	1.31471	0.453117	0.451311	3.87403	2.91308	0.000107052	0.0035788	0.00132564	0.0270987	CA	MCPCA	MCP	MCP
MD04G1235600	T6	23.1843	23.1843	1.81645	1.75854	0.505505	0.496609	3.59334	3.5411	0.000326467	0.000398458	0.00342747	0.00445495	CA	MCPCA	MCP	MCP
MD04G1236100	T6	42.1502	42.1502	3.93126	3.56083	0.743699	0.742259	5.28609	4.79729	1.24958e-07	1.60828e-06	3.34378e-06	3.5353e-05	CA	MCPCA	MCP	MCP
MD04G1247600	T6	44.078	44.078	1.31167	1.15755	0.371546	0.36588	3.5303	3.16374	0.000415084	0.00155757	0.00418179	0.0136923	CA	MCPCA	MCP	MCP
MD07G1007700	T6	1437.3	1437.3	1.02351	1.06909	0.165984	0.165408	6.1663	6.46337	6.99082e-10	1.024e-10	2.97592e-08	5.09485e-09	CA	MCPCA	MCP	MCP
MD07G1007800	T6	254.457	254.457	3.29013	2.56177	0.858169	0.858234	3.8339	2.98493	0.000126128	0.00283646	0.00152878	0.0224493	CA	MCPCA	MCP	MCP
MD07G1022600	T6	22.206	22.206	7.00939	5.72995	1.36498	1.36871	5.13516	4.1864	2.81901e-07	2.83414e-05	7.05804e-06	0.000451445	CA	MCPCA	MCP	MCP
MD07G1048200	T6	63.6279	63.6279	2.11537	2.07214	0.27607	0.270212	7.66244	7.66859	1.8243e-14	1.739e-14	1.51021e-12	1.49693e-12	CA	MCPCA	MCP	MCP
MD07G1062200	T6	801.213	801.213	1.59141	1.70975	0.118186	0.116696	13.4653	14.6513	2.50407e-41	1.32094e-48	1.39184e-38	9.88369e-46	CA	MCPCA	MCP	MCP
MD07G1076200	T6	133.021	133.021	1.45494	1.51649	0.254808	0.250912	5.70995	6.04389	1.13009e-08	1.50439e-09	3.75809e-07	6.22689e-08	CA	MCPCA	MCP	MCP
MD07G1111800	T6	49.4016	49.4016	2.61952	2.47053	0.584496	0.581542	4.48167	4.24824	7.40617e-06	2.15456e-05	0.000130744	0.000355211	CA	MCPCA	MCP	MCP
MD07G1115300	T6	13.8412	13.8412	3.86356	4.51541	1.42761	1.41629	2.70631	3.18821	0.00680348	0.00143159	0.0407873	0.0127929	CA	MCPCA	MCP	MCP
MD07G1136700	T6	529.495	529.495	1.044	1.13982	0.154412	0.152629	6.76115	7.46789	1.36898e-11	8.14924e-14	7.67498e-10	6.47083e-12	CA	MCPCA	MCP	MCP
MD07G1153800	T6	94.1278	94.1278	9.7361	9.37627	2.36332	2.36312	4.11967	3.96776	3.79421e-05	7.25525e-05	0.000541545	0.0010265	CA	MCPCA	MCP	MCP
MD07G1164200	T6	31.1616	31.1616	1.36283	1.67463	0.374132	0.358755	3.64265	4.6679	0.00026985	3.04291e-06	0.00290679	6.22469e-05	CA	MCPCA	MCP	MCP
MD07G1175900	T6	18.6178	18.6178	2.99688	3.79721	0.993165	0.979142	3.0175	3.8781	0.00254868	0.000105276	0.0185979	0.00141929	CA	MCPCA	MCP	MCP
MD07G1177600	T6	25.2149	25.2149	6.19124	5.08072	1.36493	1.36728	4.53593	3.71593	5.73511e-06	0.000202454	0.000105255	0.00250384	CA	MCPCA	MCP	MCP
MD07G1177700	T6	6.97345	6.97345	5.14089	4.40972	1.56332	1.56473	3.28845	2.8182	0.0010074	0.00482937	0.0086602	0.0344394	CA	MCPCA	MCP	MCP
MD07G1178300	T6	16.6902	16.6902	7.08345	7.06234	1.62647	1.62281	4.35511	4.35192	1.32999e-05	1.34948e-05	0.000217857	0.00023419	CA	MCPCA	MCP	MCP
MD07G1185600	T6	32.3259	32.3259	1.91148	2.23125	0.507794	0.497268	3.76429	4.48702	0.000167025	7.22246e-06	0.00193066	0.000134327	CA	MCPCA	MCP	MCP
MD07G1193600	T6	27.3425	27.3425	1.37524	1.38354	0.482727	0.473489	2.84889	2.92201	0.00438726	0.00347775	0.0287373	0.0264489	CA	MCPCA	MCP	MCP
MD07G1198900	T6	27.2754	27.2754	1.73461	1.6407	0.444609	0.436464	3.90142	3.75908	9.56309e-05	0.000170538	0.00120492	0.00216415	CA	MCPCA	MCP	MCP
MD07G1201300	T6	21.5049	21.5049	7.59648	7.2549	1.6806	1.67925	4.52011	4.32031	6.18075e-06	1.5581e-05	0.000111956	0.000267772	CA	MCPCA	MCP	MCP
MD07G1204200	T6	765.066	765.066	1.47467	1.42976	0.224871	0.224212	6.55784	6.3768	5.45921e-11	1.80827e-10	2.82456e-09	8.62207e-09	CA	MCPCA	MCP	MCP
MD07G1211200	T6	12.8079	12.8079	6.65071	6.73639	1.35154	1.34491	4.92083	5.0088	8.61783e-07	5.47699e-07	1.91821e-05	1.34873e-05	CA	MCPCA	MCP	MCP
MD07G1214200	T6	12.0267	12.0267	7.13171	5.73018	1.73227	1.73881	4.11697	3.29547	3.8388e-05	0.000982583	0.000546171	0.00943493	CA	MCPCA	MCP	MCP
MD07G1215400	T6	2442.76	2442.76	1.66004	1.81189	0.213594	0.213311	7.77197	8.49412	7.72758e-15	1.99438e-17	6.53718e-13	2.26893e-15	CA	MCPCA	MCP	MCP
MD07G1230600	T6	206.937	206.937	1.05716	1.53123	0.255906	0.251714	4.13107	6.08322	3.61071e-05	1.17792e-09	0.000519931	4.92801e-08	CA	MCPCA	MCP	MCP
MD07G1233400	T6	207.193	207.193	1.12254	1.16844	0.272886	0.270496	4.1136	4.31964	3.89542e-05	1.56285e-05	0.000552286	0.000267961	CA	MCPCA	MCP	MCP
MD07G1233700	T6	79.2143	79.2143	1.00886	1.13204	0.256058	0.248684	3.93997	4.55214	8.14932e-05	5.31042e-06	0.00105061	0.000102693	CA	MCPCA	MCP	MCP
MD07G1248600	T6	71.8326	71.8326	1.54316	1.45089	0.281047	0.276047	5.49076	5.25597	4.00215e-08	1.47243e-07	1.19049e-06	4.02879e-06	CA	MCPCA	MCP	MCP
MD07G1248700	T6	153.577	153.577	1.7988	1.67865	0.230905	0.228245	7.79023	7.35458	6.68899e-15	1.9153e-13	5.73249e-13	1.46119e-11	CA	MCPCA	MCP	MCP
MD07G1255400	T6	39.1948	39.1948	3.29988	3.41339	0.65002	0.645034	5.07659	5.29179	3.84267e-07	1.21122e-07	9.32112e-06	3.40999e-06	CA	MCPCA	MCP	MCP
MD07G1279200	T6	45.2389	45.2389	1.90901	1.8298	0.325224	0.318536	5.86984	5.74441	4.36226e-09	9.2243e-09	1.59518e-07	3.26272e-07	CA	MCPCA	MCP	MCP
MD07G1285600	T6	35.6911	35.6911	1.63699	2.21172	0.445623	0.431311	3.6735	5.12789	0.000239254	2.93004e-07	0.00262964	7.63259e-06	CA	MCPCA	MCP	MCP
MD07G1288000	T6	7.57313	7.57313	5.05868	6.48484	1.67938	1.64799	3.01223	3.935	0.00259335	8.31971e-05	0.0188532	0.00115202	CA	MCPCA	MCP	MCP
MD07G1306900	T6	15.4146	15.4146	3.19078	2.5094	0.726146	0.726878	4.39413	3.4523	1.11215e-05	0.00055583	0.000185875	0.00589592	CA	MCPCA	MCP	MCP
MD06G1004100	T6	8.82838	8.82838	3.85358	3.25609	1.16314	1.16249	3.31308	2.80096	0.00092274	0.00509508	0.00806786	0.035939	CA	MCPCA	MCP	MCP
MD06G1010200	T6	10.8223	10.8223	6.77039	6.02278	1.76801	1.7689	3.82939	3.40481	0.000128462	0.000662095	0.00155224	0.0068331	CA	MCPCA	MCP	MCP
MD06G1010300	T6	760.334	760.334	3.94409	3.85229	0.167687	0.166976	23.5205	23.0709	2.51681e-122	9.06527e-118	9.7924e-119	3.52712e-114	CA	MCPCA	MCP	MCP
MD06G1014000	T6	32.1956	32.1956	1.25777	1.2902	0.374739	0.364174	3.35639	3.54281	0.000789668	0.000395882	0.00714188	0.00442869	CA	MCPCA	MCP	MCP
MD06G1026200	T6	57.0825	57.0825	1.15669	1.17077	0.255707	0.247187	4.52349	4.73638	6.08276e-06	2.17574e-06	0.000110494	4.62083e-05	CA	MCPCA	MCP	MCP
MD06G1032200	T6	762.521	762.521	1.9769	2.14394	0.134245	0.132821	14.7261	16.1416	4.38322e-49	1.30075e-58	3.15819e-46	1.20499e-55	CA	MCPCA	MCP	MCP
MD06G1039500	T6	175.51	175.51	1.26897	1.43913	0.204915	0.2006	6.19266	7.17411	5.91586e-10	7.27769e-13	2.53496e-08	5.1112e-11	CA	MCPCA	MCP	MCP
MD06G1043800	T6	93.154	93.154	1.33229	1.49969	0.438707	0.434925	3.03684	3.44815	0.00239069	0.000564445	0.0176369	0.00597103	CA	MCPCA	MCP	MCP
MD06G1043900	T6	53.0076	53.0076	1.75614	2.09992	0.321092	0.310591	5.4693	6.76105	4.51828e-08	1.36996e-11	1.32778e-06	7.88495e-10	CA	MCPCA	MCP	MCP
MD06G1045800	T6	34.9676	34.9676	2.94863	3.39206	0.566686	0.557278	5.20329	6.08684	1.95788e-07	1.15163e-09	5.05153e-06	4.85983e-08	CA	MCPCA	MCP	MCP
MD06G1054500	T6	42.2839	42.2839	1.22571	1.1328	0.343359	0.33614	3.56976	3.37003	0.000357306	0.000751595	0.00369539	0.00761142	CA	MCPCA	MCP	MCP
MD06G1076000	T6	79.4357	79.4357	1.73579	1.69245	0.250049	0.244669	6.9418	6.91728	3.87144e-12	4.60395e-12	2.37587e-10	2.89855e-10	CA	MCPCA	MCP	MCP
MD06G1081000	T6	69.3323	69.3323	1.01929	1.76206	0.333996	0.321921	3.05181	5.47356	0.00227463	4.41082e-08	0.0169413	1.37121e-06	CA	MCPCA	MCP	MCP
MD06G1082000	T6	62.5575	62.5575	1.7832	1.78628	0.399959	0.395266	4.45846	4.5192	8.25521e-06	6.20736e-06	0.000143904	0.000117643	CA	MCPCA	MCP	MCP
MD06G1082200	T6	25.4832	25.4832	2.10894	2.85765	0.501635	0.481614	4.20414	5.93348	2.62073e-05	2.96572e-09	0.000391279	1.14931e-07	CA	MCPCA	MCP	MCP
MD06G1082500	T6	116.303	116.303	1.24731	1.09267	0.230451	0.226967	5.41249	4.81425	6.21535e-08	1.47757e-06	1.75746e-06	3.28135e-05	CA	MCPCA	MCP	MCP
MD06G1093600	T6	26.2215	26.2215	3.13571	2.53466	0.534112	0.533737	5.87088	4.74888	4.33484e-09	2.04545e-06	1.58814e-07	4.38723e-05	CA	MCPCA	MCP	MCP
MD06G1095300	T6	105.825	105.825	1.51265	1.39343	0.356384	0.353772	4.24443	3.93878	2.19146e-05	8.18955e-05	0.000335955	0.00113718	CA	MCPCA	MCP	MCP
MD06G1108900	T6	86.8249	86.8249	1.39795	1.12089	0.395751	0.393715	3.53241	2.84695	0.000411796	0.00441404	0.00415081	0.0319697	CA	MCPCA	MCP	MCP
MD06G1117900	T6	446.264	446.264	5.06734	4.98314	0.247557	0.246742	20.4694	20.1957	4.03961e-93	1.06714e-90	7.85865e-90	2.59502e-87	CA	MCPCA	MCP	MCP
MD06G1124600	T6	158.806	158.806	3.16687	3.06947	0.366359	0.364778	8.64419	8.41463	5.41871e-18	3.94123e-17	6.54755e-16	4.3813e-15	CA	MCPCA	MCP	MCP
MD06G1124700	T6	61.9581	61.9581	7.05693	6.9439	1.7563	1.75552	4.01806	3.95548	5.8678e-05	7.63822e-05	0.000790528	0.00107755	CA	MCPCA	MCP	MCP
MD06G1131000	T6	140.109	140.109	1.3515	1.33888	0.228813	0.225113	5.90656	5.9476	3.49317e-09	2.72098e-09	1.30685e-07	1.0608e-07	CA	MCPCA	MCP	MCP
MD06G1133900	T6	454.665	454.665	3.48723	3.20495	0.220413	0.21981	15.8214	14.5805	2.21685e-56	3.73619e-48	2.15633e-53	2.69199e-45	CA	MCPCA	MCP	MCP
MD06G1134000	T6	83.8254	83.8254	1.84059	1.67123	0.343275	0.340288	5.36185	4.91123	8.23741e-08	9.05049e-07	2.27952e-06	2.11621e-05	CA	MCPCA	MCP	MCP
MD06G1147900	T6	41.8747	41.8747	1.33412	1.38238	0.403547	0.395785	3.306	3.49275	0.00094639	0.000478067	0.00823025	0.0052161	CA	MCPCA	MCP	MCP
MD06G1163100	T6	7.67436	7.67436	2.75041	2.51902	0.93397	0.924395	2.94486	2.72505	0.00323105	0.00642927	0.0226104	0.0429811	CA	MCPCA	MCP	MCP
MD06G1163300	T6	47.7416	47.7416	2.71586	2.78932	0.452642	0.446998	6.00001	6.24011	1.97305e-09	4.37251e-10	7.70758e-08	1.95997e-08	CA	MCPCA	MCP	MCP
MD06G1164000	T6	45.1195	45.1195	1.7363	1.5154	0.35385	0.349098	4.90687	4.3409	9.25391e-07	1.41898e-05	2.03419e-05	0.00024494	CA	MCPCA	MCP	MCP
MD06G1170700	T6	4.6565	4.6565	5.21738	5.24703	1.84563	1.83319	2.82688	2.86224	0.00470045	0.00420663	0.0303594	0.0307307	CA	MCPCA	MCP	MCP
MD06G1173700	T6	68.694	68.694	1.87136	1.20025	0.289446	0.289823	6.46532	4.14132	1.01083e-10	3.45317e-05	4.8316e-09	0.000536049	CA	MCPCA	MCP	MCP
MD06G1173800	T6	420.422	420.422	1.99779	1.80429	0.166405	0.165252	12.0056	10.9184	3.32196e-33	9.4091e-28	1.09535e-30	2.3772e-25	CA	MCPCA	MCP	MCP
MD06G1185800	T6	23.4247	23.4247	1.59211	1.83639	0.506302	0.492603	3.14459	3.72793	0.00166321	0.000193061	0.0130468	0.00240757	CA	MCPCA	MCP	MCP
MD06G1191000	T6	213.91	213.91	2.26475	1.96304	0.648412	0.64797	3.49277	3.02953	0.000478034	0.00244933	0.00468498	0.0198539	CA	MCPCA	MCP	MCP
MD06G1194100	T6	31.1232	31.1232	1.14867	1.18035	0.400807	0.39042	2.8659	3.02328	0.00415832	0.00250051	0.0276095	0.0201846	CA	MCPCA	MCP	MCP
MD06G1195500	T6	40.9862	40.9862	2.99994	2.2652	0.417917	0.418962	7.1783	5.4067	7.05819e-13	6.41954e-08	4.83486e-11	1.94224e-06	CA	MCPCA	MCP	MCP
MD06G1195600	T6	11.9367	11.9367	6.42118	6.75061	1.66946	1.66157	3.84625	4.0628	0.000119937	4.84886e-05	0.00146562	0.000724499	CA	MCPCA	MCP	MCP
MD06G1196100	T6	11.2904	11.2904	6.37709	6.63198	1.68562	1.67801	3.78323	3.9523	0.000154808	7.74038e-05	0.00181862	0.00108763	CA	MCPCA	MCP	MCP
MD06G1211800	T6	32.2991	32.2991	1.61539	1.93817	0.381208	0.366937	4.23757	5.28202	2.25954e-05	1.27771e-07	0.000345303	3.57647e-06	CA	MCPCA	MCP	MCP
MD06G1218900	T6	13.7679	13.7679	6.59344	6.96384	1.34724	1.33841	4.89402	5.20309	9.87943e-07	1.96004e-07	2.15223e-05	5.25214e-06	CA	MCPCA	MCP	MCP
MD06G1235500	T6	130.49	130.49	3.20234	3.20059	0.350598	0.348248	9.13393	9.19056	6.60556e-20	3.90811e-20	9.51885e-18	5.80369e-18	CA	MCPCA	MCP	MCP
MD09G1009100	T6	227.618	227.618	1.14246	1.08792	0.179907	0.177113	6.35031	6.14254	2.14883e-10	8.1213e-10	9.813e-09	3.51093e-08	CA	MCPCA	MCP	MCP
MD09G1011300	T6	73.4907	73.4907	3.27226	3.35321	0.326029	0.321092	10.0367	10.4431	1.05104e-23	1.57539e-25	2.06536e-21	3.56367e-23	CA	MCPCA	MCP	MCP
MD09G1024300	T6	5.53657	5.53657	5.50046	5.4623	1.81208	1.8025	3.03545	3.0304	0.0024018	0.0024423	0.017692	0.0198217	CA	MCPCA	MCP	MCP
MD09G1029800	T6	175.902	175.902	1.35033	1.42243	0.370391	0.368295	3.64568	3.86219	0.000266681	0.000112375	0.0028782	0.00150353	CA	MCPCA	MCP	MCP
MD09G1034100	T6	119.732	119.732	1.01778	1.65001	0.299984	0.292863	3.39277	5.63407	0.000691897	1.76007e-08	0.0063762	5.88323e-07	CA	MCPCA	MCP	MCP
MD09G1048100	T6	101.547	101.547	4.13785	4.40112	0.350674	0.346547	11.7997	12.6999	3.91705e-32	5.91773e-37	1.17234e-29	2.3984e-34	CA	MCPCA	MCP	MCP
MD09G1053700	T6	57.5283	57.5283	1.75865	1.74873	0.367262	0.361814	4.78854	4.83322	1.68002e-06	1.34344e-06	3.46108e-05	3.00405e-05	CA	MCPCA	MCP	MCP
MD09G1057700	T6	47.4929	47.4929	1.23959	1.02426	0.375895	0.371301	3.2977	2.75856	0.000974801	0.00580566	0.0084246	0.0397899	CA	MCPCA	MCP	MCP
MD09G1073000	T6	134.807	134.807	10.4046	9.67285	1.33124	1.33131	7.81575	7.26564	5.46366e-15	3.71275e-13	4.74509e-13	2.68505e-11	CA	MCPCA	MCP	MCP
MD09G1076700	T6	20.7234	20.7234	3.48329	3.11811	0.992807	0.990541	3.50852	3.14788	0.000450601	0.00164457	0.00446789	0.0143275	CA	MCPCA	MCP	MCP
MD09G1079200	T6	188.535	188.535	1.40274	1.3075	0.212808	0.210229	6.59159	6.2194	4.35144e-11	4.99055e-10	2.31292e-09	2.22165e-08	CA	MCPCA	MCP	MCP
MD09G1079600	T6	138.21	138.21	2.07986	2.19522	0.313489	0.310358	6.63454	7.07318	3.25524e-11	1.51418e-12	1.76399e-09	1.01575e-10	CA	MCPCA	MCP	MCP
MD09G1081000	T6	24.8123	24.8123	7.70291	7.59949	1.25138	1.24869	6.15555	6.08599	7.48179e-10	1.15774e-09	3.15728e-08	4.87502e-08	CA	MCPCA	MCP	MCP
MD09G1088700	T6	685.872	685.872	3.99916	3.64636	0.166995	0.166578	23.9477	21.8898	9.75638e-127	3.24895e-106	4.74502e-123	1.05342e-102	CA	MCPCA	MCP	MCP
MD09G1092400	T6	15.8233	15.8233	7.32171	6.5738	1.69898	1.69962	4.30947	3.86782	1.63647e-05	0.000109814	0.000262672	0.00147333	CA	MCPCA	MCP	MCP
MD09G1096800	T6	19.2988	19.2988	7.82599	6.3632	1.29954	1.30552	6.02212	4.87407	1.72147e-09	1.0932e-06	6.79299e-08	2.51682e-05	CA	MCPCA	MCP	MCP
MD09G1096900	T6	7.01475	7.01475	5.74488	5.88488	1.53904	1.52746	3.73276	3.85273	0.000189393	0.000116807	0.00215717	0.00154898	CA	MCPCA	MCP	MCP
MD09G1099500	T6	56.4822	56.4822	1.40848	1.56396	0.398619	0.391964	3.53339	3.99005	0.000410273	6.60582e-05	0.00413975	0.000946316	CA	MCPCA	MCP	MCP
MD09G1103100	T6	529.329	529.329	1.86816	1.32457	0.304754	0.304636	6.13006	4.34803	8.78462e-10	1.37368e-05	3.65162e-08	0.000238116	CA	MCPCA	MCP	MCP
MD09G1113000	T6	28.0879	28.0879	2.96864	3.80744	0.594118	0.578112	4.99673	6.58599	5.83116e-07	4.51874e-11	1.36182e-05	2.35677e-09	CA	MCPCA	MCP	MCP
MD09G1124200	T6	17.3687	17.3687	7.19096	7.06876	1.27988	1.27624	5.61847	5.53873	1.92661e-08	3.04666e-08	6.0452e-07	9.79663e-07	CA	MCPCA	MCP	MCP
MD09G1128500	T6	1816.09	1816.09	1.08429	1.19701	0.177427	0.176963	6.11119	6.76418	9.88931e-10	1.34063e-11	4.08464e-08	7.7617e-10	CA	MCPCA	MCP	MCP
MD09G1138500	T6	223.996	223.996	1.51831	1.74494	0.196528	0.192855	7.7257	9.04792	1.11243e-14	1.45715e-19	9.28806e-13	2.05416e-17	CA	MCPCA	MCP	MCP
MD09G1140700	T6	12.3127	12.3127	4.47439	4.97547	1.207	1.19422	3.70702	4.1663	0.000209716	3.09588e-05	0.00234877	0.000489653	CA	MCPCA	MCP	MCP
MD09G1141100	T6	25.0227	25.0227	2.80374	3.24511	0.623609	0.611668	4.49599	5.30535	6.9247e-06	1.12458e-07	0.000123477	3.18916e-06	CA	MCPCA	MCP	MCP
MD09G1161200	T6	30.3971	30.3971	1.93105	1.93123	0.659315	0.653534	2.92887	2.95506	0.00340196	0.00312612	0.0235858	0.0242874	CA	MCPCA	MCP	MCP
MD09G1183800	T6	39.3654	39.3654	3.22294	2.77266	0.501972	0.500369	6.42056	5.54123	1.35775e-10	3.00361e-08	6.41109e-09	9.69027e-07	CA	MCPCA	MCP	MCP
MD09G1210100	T6	12.0071	12.0071	6.36331	6.80474	1.66662	1.65775	3.8181	4.10482	0.000134484	4.04633e-05	0.00161099	0.000616424	CA	MCPCA	MCP	MCP
MD09G1214900	T6	138.267	138.267	1.26476	1.00649	0.208616	0.206086	6.06264	4.88384	1.33901e-09	1.0404e-06	5.37097e-08	2.40379e-05	CA	MCPCA	MCP	MCP
MD09G1230400	T6	29.3509	29.3509	2.40232	2.56539	0.661137	0.653836	3.63363	3.92361	0.000279463	8.72334e-05	0.00299361	0.00120187	CA	MCPCA	MCP	MCP
MD09G1232400	T6	30.7256	30.7256	3.18922	3.41451	0.654536	0.647256	4.8725	5.27535	1.10197e-06	1.32502e-07	2.37668e-05	3.67718e-06	CA	MCPCA	MCP	MCP
MD09G1235300	T6	158.766	158.766	1.88905	1.96734	0.234789	0.231311	8.04575	8.5052	8.57157e-16	1.81279e-17	8.29609e-14	2.07448e-15	CA	MCPCA	MCP	MCP
MD09G1276200	T6	382.445	382.445	5.82998	5.14951	1.65262	1.65263	3.52771	3.11594	0.000419168	0.00183357	0.00421203	0.0156792	CA	MCPCA	MCP	MCP
MD08G1002900	T6	466.077	466.077	1.47314	1.4847	0.277669	0.276713	5.3054	5.36548	1.12425e-07	8.0735e-08	3.03079e-06	2.39099e-06	CA	MCPCA	MCP	MCP
MD08G1029500	T6	1249.31	1249.31	1.58041	1.88879	0.162423	0.161545	9.73024	11.692	2.24063e-22	1.39994e-31	3.7577e-20	4.25538e-29	CA	MCPCA	MCP	MCP
MD08G1029600	T6	23.4563	23.4563	3.28664	3.41484	0.894896	0.888738	3.67265	3.84235	0.000240048	0.000121864	0.00263538	0.00160729	CA	MCPCA	MCP	MCP
MD08G1029700	T6	1156.59	1156.59	2.68413	3.02033	0.176238	0.1754	15.2301	17.2197	2.23113e-52	1.8911e-66	1.80852e-49	2.04386e-63	CA	MCPCA	MCP	MCP
MD08G1043100	T6	454.818	454.818	1.79995	1.28285	0.207181	0.20693	8.68783	6.19943	3.69423e-18	5.66696e-10	4.57755e-16	2.49989e-08	CA	MCPCA	MCP	MCP
MD08G1044900	T6	50.1838	50.1838	2.03885	2.01842	0.410859	0.405509	4.96242	4.97751	6.96206e-07	6.44076e-07	1.58781e-05	1.55844e-05	CA	MCPCA	MCP	MCP
MD08G1065200	T6	23.481	23.481	3.10563	2.55981	0.637954	0.636913	4.86811	4.01908	1.1267e-06	5.84261e-05	2.41929e-05	0.000853961	CA	MCPCA	MCP	MCP
MD08G1106900	T6	39.675	39.675	3.60944	3.60668	0.498504	0.493208	7.24055	7.3127	4.46879e-13	2.6183e-13	3.10485e-11	1.95158e-11	CA	MCPCA	MCP	MCP
MD08G1110000	T6	751.536	751.536	1.43545	1.43888	0.111935	0.110492	12.824	13.0225	1.20359e-37	9.1185e-39	5.44528e-35	4.08709e-36	CA	MCPCA	MCP	MCP
MD08G1114500	T6	51.7742	51.7742	1.12506	1.00411	0.278222	0.271361	4.04375	3.70029	5.26036e-05	0.000215354	0.000719656	0.0026316	CA	MCPCA	MCP	MCP
MD08G1116900	T6	100.97	100.97	9.86075	9.44682	2.37488	2.37472	4.15211	3.97807	3.29425e-05	6.94763e-05	0.00047933	0.000987285	CA	MCPCA	MCP	MCP
MD08G1127700	T6	357.856	357.856	2.2423	1.93718	0.227383	0.226643	9.86133	8.54728	6.12316e-23	1.26021e-17	1.06357e-20	1.47687e-15	CA	MCPCA	MCP	MCP
MD08G1133000	T6	39.6804	39.6804	1.59867	1.21576	0.408993	0.406056	3.90878	2.99407	9.27619e-05	0.00275284	0.00117486	0.0219392	CA	MCPCA	MCP	MCP
MD08G1135100	T6	209.06	209.06	1.99346	1.75973	0.196914	0.195143	10.1235	9.01767	4.34649e-24	1.92135e-19	8.80797e-22	2.65092e-17	CA	MCPCA	MCP	MCP
MD08G1143400	T6	19.2795	19.2795	7.6352	6.81033	1.65596	1.65689	4.61074	4.1103	4.01238e-06	3.95137e-05	7.62274e-05	0.000602901	CA	MCPCA	MCP	MCP
MD08G1147100	T6	35.8805	35.8805	8.12388	8.24114	1.24426	1.24158	6.52911	6.63764	6.61602e-11	3.18744e-11	3.36932e-09	1.72726e-09	CA	MCPCA	MCP	MCP
MD08G1154100	T6	212.137	212.137	1.70974	1.15019	0.375077	0.374874	4.55837	3.0682	5.15533e-06	0.00215354	9.56071e-05	0.0178962	CA	MCPCA	MCP	MCP
MD08G1154900	T6	63.289	63.289	5.06646	4.52836	1.11157	1.11132	4.55794	4.07477	5.16572e-06	4.60595e-05	9.57085e-05	0.000692994	CA	MCPCA	MCP	MCP
MD08G1162900	T6	86.0653	86.0653	3.10281	3.41861	0.363502	0.358317	8.53587	9.54074	1.39102e-17	1.4182e-21	1.61077e-15	2.35809e-19	CA	MCPCA	MCP	MCP
MD08G1185500	T6	104.97	104.97	2.28186	1.80379	0.28327	0.282312	8.05544	6.38937	7.91912e-16	1.66573e-10	7.70293e-14	8.00126e-09	CA	MCPCA	MCP	MCP
MD08G1192700	T6	87.5887	87.5887	1.63903	1.3936	0.311582	0.308898	5.26035	4.51151	1.4378e-07	6.4369e-06	3.78497e-06	0.000121341	CA	MCPCA	MCP	MCP
MD08G1196300	T6	11.3776	11.3776	4.12327	2.91509	1.01488	1.02369	4.06279	2.84764	4.84891e-05	0.00440452	0.000672829	0.0319246	CA	MCPCA	MCP	MCP
MD08G1207700	T6	21.5273	21.5273	7.25128	7.60732	1.23915	1.23321	5.85183	6.16874	4.86191e-09	6.88359e-10	1.75749e-07	3.00254e-08	CA	MCPCA	MCP	MCP
MD08G1210000	T6	105.421	105.421	2.12043	2.12337	0.233954	0.229409	9.06347	9.25584	1.26368e-19	2.12548e-20	1.78142e-17	3.25583e-18	CA	MCPCA	MCP	MCP
MD08G1217600	T6	22.9735	22.9735	7.36706	7.69553	1.25044	1.24508	5.89159	6.18077	3.82509e-09	6.37908e-10	1.4201e-07	2.80132e-08	CA	MCPCA	MCP	MCP
MD08G1218200	T6	1432.69	1432.69	6.13352	6.44243	0.279038	0.278647	21.981	23.1204	4.37946e-107	2.88875e-118	1.41997e-103	1.40494e-114	CA	MCPCA	MCP	MCP
MD08G1218400	T6	49.0174	49.0174	2.53462	2.63174	0.35752	0.350382	7.08945	7.51107	1.34642e-12	5.86476e-14	8.78971e-11	4.75388e-12	CA	MCPCA	MCP	MCP
MD08G1236000	T6	36.1186	36.1186	1.34838	1.42998	0.39724	0.387728	3.39436	3.6881	0.000687882	0.000225935	0.00634822	0.00273512	CA	MCPCA	MCP	MCP
MD04G1009800	T6	30.2958	30.2958	2.22528	2.54671	0.590094	0.58053	3.77107	4.38686	0.000162551	1.14998e-05	0.00188567	0.000202827	CA	MCPCA	MCP	MCP
MD04G1194500	T6	37.6245	37.6245	7.42128	8.76377	1.31415	1.30653	5.6472	6.70765	1.63081e-08	1.97782e-11	5.21805e-07	1.11526e-09	CA	MCPCA	MCP	MCP
MD05G1013400	T6	37.3208	37.3208	8.34833	8.09654	1.22718	1.22586	6.80284	6.6048	1.02578e-11	3.98063e-11	5.85204e-10	2.09862e-09	CA	MCPCA	MCP	MCP
MD05G1279900	T6	10.2897	10.2897	6.51432	6.21145	1.77525	1.77227	3.66952	3.5048	0.000243008	0.000456957	0.00266187	0.00500825	CA	MCPCA	MCP	MCP
MD06G1032700	T6	7.85985	7.85985	5.99614	5.97648	1.76442	1.75726	3.39836	3.40102	0.000677918	0.000671338	0.00627114	0.00691017	CA	MCPCA	MCP	MCP
MD07G1022700	T6	5.78774	5.78774	6.01986	4.78313	1.57734	1.5888	3.81647	3.01052	0.000135375	0.00260797	0.00162067	0.0209564	CA	MCPCA	MCP	MCP
MD07G1068400	T6	6.7875	6.7875	6.14721	5.24636	1.45558	1.46004	4.2232	3.59329	2.40858e-05	0.000326524	0.000363793	0.00378107	CA	MCPCA	MCP	MCP
MD07G1228500	T6	80.2049	80.2049	6.19393	6.70485	0.772752	0.769691	8.01541	8.71109	1.09772e-15	3.00957e-18	1.04681e-13	3.65926e-16	CA	MCPCA	MCP	MCP
MD08G1026600	T6	5.18116	5.18116	5.46682	5.31726	1.84058	1.83243	2.97016	2.90176	0.00297642	0.00371074	0.0210788	0.0278937	CA	MCPCA	MCP	MCP
MD08G1143200	T6	53.8468	53.8468	1.38308	1.2032	0.401987	0.397934	3.4406	3.02362	0.000580429	0.00249767	0.00550813	0.020176	CA	MCPCA	MCP	MCP
MD09G1097000	T6	28.4336	28.4336	7.92418	7.75281	1.23974	1.23767	6.3918	6.26405	1.63939e-10	3.75102e-10	7.59352e-09	1.70496e-08	CA	MCPCA	MCP	MCP
MD09G1200900	T6	4.54735	4.54735	4.90441	5.44712	1.82203	1.79842	2.69173	3.02884	0.00710825	0.00245492	0.0422499	0.0198909	CA	MCPCA	MCP	MCP
MD10G1041100	T6	9.06854	9.06854	6.3019	6.06869	1.74787	1.74375	3.60548	3.48026	0.00031158	0.000500925	0.00329249	0.00540788	CA	MCPCA	MCP	MCP
MD10G1190100	T6	17.2191	17.2191	6.77888	7.40726	1.33883	1.32973	5.06327	5.5705	4.12129e-07	2.54012e-08	9.91046e-06	8.30511e-07	CA	MCPCA	MCP	MCP
MD10G1213200	T6	30.6227	30.6227	8.18396	7.66312	2.2228	2.2225	3.68183	3.44797	0.000231566	0.000564813	0.00256397	0.00597167	CA	MCPCA	MCP	MCP
MD12G1009100	T6	103.545	103.545	9.79454	9.60471	1.19028	1.18971	8.2288	8.07313	1.89091e-16	6.85171e-16	1.94634e-14	6.73198e-14	CA	MCPCA	MCP	MCP
MD12G1207100	T6	41.8114	41.8114	3.55118	2.74321	0.512751	0.514136	6.92575	5.33557	4.33679e-12	9.5246e-08	2.64476e-10	2.75322e-06	CA	MCPCA	MCP	MCP
MD13G1103500	T6	5.72196	5.72196	4.92714	5.96573	1.6438	1.61214	2.99742	3.7005	0.00272279	0.000215173	0.0196182	0.0026316	CA	MCPCA	MCP	MCP
MD13G1129300	T6	8.18504	8.18504	6.15174	5.92338	1.82311	1.81868	3.37431	3.25697	0.000740012	0.00112607	0.00674913	0.0105219	CA	MCPCA	MCP	MCP
MD13G1158400	T6	4.67851	4.67851	4.87101	5.52864	1.82465	1.79905	2.66955	3.07308	0.0075952	0.00211859	0.0445588	0.0176661	CA	MCPCA	MCP	MCP
MD13G1204700	T6	29.3888	29.3888	5.03848	5.0575	0.815684	0.811301	6.177	6.23382	6.53296e-10	4.55197e-10	2.78711e-08	2.03106e-08	CA	MCPCA	MCP	MCP
MD13G1208300	T6	898.712	898.712	2.76281	1.99775	0.33171	0.331782	8.32901	6.02127	8.15237e-17	1.73058e-09	8.8109e-15	7.07283e-08	CA	MCPCA	MCP	MCP
MD14G1020700	T6	6.89891	6.89891	4.88227	4.70871	1.41266	1.405	3.45607	3.3514	0.000548114	0.000804035	0.00525013	0.00802781	CA	MCPCA	MCP	MCP
MD14G1125500	T6	13.9885	13.9885	5.97334	5.71969	1.34147	1.33822	4.45283	4.2741	8.4745e-06	1.9191e-05	0.000146937	0.000321076	CA	MCPCA	MCP	MCP
MD14G1180300	T6	17.7368	17.7368	7.42399	6.8349	1.69957	1.69927	4.36817	4.02225	1.25293e-05	5.76437e-05	0.000206913	0.000844428	CA	MCPCA	MCP	MCP
MD15G1048800	T6	13.8579	13.8579	7.34399	5.92913	1.7239	1.7297	4.26009	3.42783	2.04344e-05	0.00060842	0.000318279	0.00636355	CA	MCPCA	MCP	MCP
MD15G1050100	T6	105.715	105.715	1.85004	1.52585	0.33071	0.329042	5.59415	4.63726	2.21711e-08	3.5306e-06	6.85717e-07	7.08085e-05	CA	MCPCA	MCP	MCP
MD15G1052100	T6	25.5868	25.5868	2.74389	3.20537	0.594076	0.581533	4.61875	5.51192	3.86065e-06	3.54934e-08	7.36325e-05	1.12641e-06	CA	MCPCA	MCP	MCP
MD15G1067000	T6	12.2005	12.2005	2.10488	2.29324	0.704276	0.687366	2.98871	3.33627	0.00280156	0.000849108	0.0200668	0.00840638	CA	MCPCA	MCP	MCP
MD15G1195000	T6	110.917	110.917	1.23053	1.20198	0.211336	0.206377	5.82262	5.82419	5.79333e-09	5.73911e-09	2.05288e-07	2.10658e-07	CA	MCPCA	MCP	MCP
MD15G1277200	T6	17.7244	17.7244	3.60117	3.56983	0.857222	0.850558	4.20098	4.19705	2.65762e-05	2.70418e-05	0.000396179	0.000433694	CA	MCPCA	MCP	MCP
MD15G1277400	T6	13.161	13.161	4.2474	4.37133	1.33942	1.33228	3.17108	3.28108	0.00151872	0.0010341	0.0121137	0.00981238	CA	MCPCA	MCP	MCP
MD15G1417000	T6	602.207	602.207	2.56383	2.71941	0.200093	0.19894	12.8132	13.6695	1.38292e-37	1.54551e-42	6.11439e-35	8.35175e-40	CA	MCPCA	MCP	MCP
MD16G1119400	T6	39.0164	39.0164	2.02864	1.89745	0.463777	0.458764	4.37417	4.136	1.21893e-05	3.53419e-05	0.00020233	0.000546536	CA	MCPCA	MCP	MCP
MD16G1170100	T6	12.7564	12.7564	5.015	4.72347	1.32855	1.32522	3.77479	3.56429	0.000160142	0.000364838	0.00186551	0.00413611	CA	MCPCA	MCP	MCP
MD11G1003700	T7	45.3321	45.3321	1.53223	1.53081	0.408213	0.404516	3.75349	3.7843	0.000174387	0.000154142	0.00169492	0.00149131	CA	MCPCA	MCP	MCP
MD11G1008100	T7	22.7411	22.7411	2.07386	2.46193	0.545532	0.534629	3.80154	4.60493	0.000143799	4.12599e-06	0.00143498	5.85225e-05	CA	MCPCA	MCP	MCP
MD11G1027500	T7	63.6492	63.6492	5.35825	1.46545	0.458281	0.507669	11.6921	2.88663	1.39945e-31	0.00389389	2.45645e-29	0.023382	CA	MCPCA	MCP	MCP
MD11G1033200	T7	3.96095	3.96095	5.08487	5.01116	1.66807	1.66109	3.04835	3.01679	0.002301	0.00255471	0.0156424	0.0164697	CA	MCPCA	MCP	MCP
MD11G1055100	T7	152.213	152.213	1.35994	1.32421	0.205942	0.203948	6.60351	6.49289	4.01548e-11	8.42027e-11	1.37215e-09	2.78675e-09	CA	MCPCA	MCP	MCP
MD11G1068400	T7	91.2501	91.2501	1.94271	2.01429	0.2813	0.27823	6.9062	7.23967	4.97815e-12	4.49786e-13	1.89326e-10	2.09344e-11	CA	MCPCA	MCP	MCP
MD11G1075300	T7	35.6334	35.6334	1.18622	1.91198	0.36618	0.349565	3.23944	5.46961	0.00119763	4.51037e-08	0.00901935	9.74033e-07	CA	MCPCA	MCP	MCP
MD11G1080000	T7	58.0321	58.0321	1.90164	1.77838	0.274014	0.271394	6.93995	6.55277	3.92225e-12	5.64803e-11	1.51412e-10	1.92321e-09	CA	MCPCA	MCP	MCP
MD11G1091200	T7	32.4129	32.4129	1.55282	1.9208	0.577495	0.570122	2.68889	3.36911	0.00716903	0.000754112	0.039492	0.00589878	CA	MCPCA	MCP	MCP
MD11G1093700	T7	49.9262	49.9262	1.33126	1.91429	0.467231	0.459264	2.84925	4.16817	0.00438225	3.07059e-05	0.0265874	0.000357837	CA	MCPCA	MCP	MCP
MD11G1094300	T7	29.6793	29.6793	2.49963	2.56173	0.561486	0.557007	4.45182	4.5991	8.51453e-06	4.24323e-06	0.000115345	6.00157e-05	CA	MCPCA	MCP	MCP
MD11G1095300	T7	151.245	151.245	1.5273	3.06646	0.19221	0.177885	7.94598	17.2385	1.92665e-15	1.36642e-66	1.0304e-13	9.78746e-64	CA	MCPCA	MCP	MCP
MD11G1098100	T7	28.0901	28.0901	1.68847	1.3183	0.443095	0.443313	3.81064	2.97374	0.000138609	0.00294193	0.00138859	0.0185022	CA	MCPCA	MCP	MCP
MD11G1132900	T7	25.946	25.946	2.55621	1.55721	0.474933	0.484765	5.38226	3.2123	7.35573e-08	0.00131677	1.48228e-06	0.00946902	CA	MCPCA	MCP	MCP
MD11G1133000	T7	12.5631	12.5631	6.63204	6.78887	1.31894	1.31392	5.02831	5.16688	4.94812e-07	2.38034e-07	8.51085e-06	4.44094e-06	CA	MCPCA	MCP	MCP
MD11G1145400	T7	202.735	202.735	1.19193	1.21637	0.138389	0.135774	8.61287	8.95877	7.12519e-18	3.28307e-19	4.89398e-16	2.69857e-17	CA	MCPCA	MCP	MCP
MD11G1149200	T7	168.282	168.282	1.64815	1.38313	0.181476	0.180914	9.08189	7.64524	1.06708e-19	2.08551e-14	8.62783e-18	1.10361e-12	CA	MCPCA	MCP	MCP
MD11G1169900	T7	69.7242	69.7242	1.69316	2.1818	0.259585	0.250817	6.52259	8.69879	6.91025e-11	3.35446e-18	2.26341e-09	2.52921e-16	CA	MCPCA	MCP	MCP
MD11G1188500	T7	5.20496	5.20496	5.28245	5.57522	1.87695	1.86592	2.81438	2.98793	0.00488716	0.00280877	0.0290116	0.0178099	CA	MCPCA	MCP	MCP
MD11G1202800	T7	17.6229	17.6229	1.64726	1.44643	0.527542	0.524445	3.12252	2.75802	0.00179308	0.00581521	0.0126894	0.0323015	CA	MCPCA	MCP	MCP
MD11G1216500	T7	171.609	171.609	1.31146	1.10703	0.15843	0.15737	8.27785	7.03458	1.25418e-16	1.99857e-12	7.64304e-15	8.31602e-11	CA	MCPCA	MCP	MCP
MD11G1222500	T7	166.902	166.902	1.86009	1.57959	0.268397	0.268049	6.93038	5.89291	4.19715e-12	3.79442e-09	1.60815e-10	9.81947e-08	CA	MCPCA	MCP	MCP
MD11G1223400	T7	7.65493	7.65493	5.72825	6.23439	1.70046	1.68938	3.36865	3.69034	0.00075538	0.000223959	0.00604333	0.00206421	CA	MCPCA	MCP	MCP
MD11G1224800	T7	19.5036	19.5036	3.67736	4.5663	0.913301	0.900771	4.02645	5.06933	5.66262e-05	3.99222e-07	0.00063306	7.07314e-06	CA	MCPCA	MCP	MCP
MD11G1229100	T7	48.3335	48.3335	2.07438	1.02855	0.361998	0.369841	5.73037	2.78107	1.00212e-08	0.00541806	2.3334e-07	0.030481	CA	MCPCA	MCP	MCP
MD11G1232500	T7	17.2297	17.2297	7.11329	7.19856	1.28809	1.28485	5.52234	5.60266	3.34523e-08	2.1109e-08	7.13407e-07	4.84958e-07	CA	MCPCA	MCP	MCP
MD11G1235200	T7	27.7709	27.7709	8.28409	7.26744	1.2401	1.24336	6.6802	5.84499	2.38624e-11	5.06604e-09	8.39148e-10	1.28289e-07	CA	MCPCA	MCP	MCP
MD11G1235400	T7	108.219	108.219	1.12013	1.45517	0.206633	0.200575	5.42084	7.255	5.93187e-08	4.01659e-13	1.21823e-06	1.88216e-11	CA	MCPCA	MCP	MCP
MD11G1259900	T7	141.974	141.974	1.09182	1.50817	0.206226	0.200987	5.29426	7.50382	1.19498e-07	6.19835e-14	2.31164e-06	3.17128e-12	CA	MCPCA	MCP	MCP
MD11G1276500	T7	20.4245	20.4245	1.80215	2.14461	0.676794	0.667363	2.66278	3.21356	0.00774987	0.00131099	0.041807	0.00943086	CA	MCPCA	MCP	MCP
MD11G1277500	T7	28.3119	28.3119	1.97243	2.22456	0.452808	0.444122	4.35599	5.00889	1.32468e-05	5.4746e-07	0.000170885	9.45724e-06	CA	MCPCA	MCP	MCP
MD11G1280200	T7	21.4683	21.4683	1.69003	1.53733	0.545621	0.54234	3.09745	2.83463	0.00195196	0.00458789	0.0136259	0.0266632	CA	MCPCA	MCP	MCP
MD11G1286100	T7	9.97378	9.97378	5.62303	6.88126	1.59914	1.58024	3.51629	4.35457	0.000437622	1.33326e-05	0.00377231	0.000169454	CA	MCPCA	MCP	MCP
MD11G1295000	T7	83.8483	83.8483	1.33342	1.25367	0.228978	0.226226	5.82334	5.54169	5.76819e-09	2.9956e-08	1.40191e-07	6.67552e-07	CA	MCPCA	MCP	MCP
MD11G1295500	T7	282.738	282.738	1.1246	1.07562	0.187337	0.186156	6.00311	5.77805	1.93579e-09	7.55735e-09	5.09031e-08	1.86663e-07	CA	MCPCA	MCP	MCP
MD11G1298100	T7	6.80115	6.80115	5.09328	6.32173	1.73571	1.7108	2.93441	3.69519	0.0033418	0.000219723	0.0213803	0.00203077	CA	MCPCA	MCP	MCP
MD11G1305100	T7	111.924	111.924	1.06608	1.01828	0.268843	0.266766	3.96542	3.81712	7.32678e-05	0.000135016	0.000791531	0.00132805	CA	MCPCA	MCP	MCP
MD11G1306500	T7	103.376	103.376	4.14647	3.49485	0.768762	0.769374	5.3937	4.54246	6.90219e-08	5.56013e-06	1.40208e-06	7.68003e-05	CA	MCPCA	MCP	MCP
MD11G1307000	T7	2863	2863	2.58504	2.58131	0.0763124	0.076022	33.8744	33.9548	1.58713e-251	1.03757e-252	3.25948e-247	2.08096e-248	CA	MCPCA	MCP	MCP
MD11G1310900	T7	20.1006	20.1006	1.40722	1.27294	0.465767	0.461317	3.0213	2.75936	0.00251692	0.0057914	0.0168426	0.0322019	CA	MCPCA	MCP	MCP
MD11G1315600	T7	72.9159	72.9159	3.54207	2.82445	0.323116	0.32581	10.9622	8.669	5.80398e-28	4.3592e-18	8.51403e-26	3.27446e-16	CA	MCPCA	MCP	MCP
MD10G1002300	T7	42.3028	42.3028	3.96634	1.51558	0.469287	0.495392	8.45184	3.05935	2.86742e-17	0.00221821	1.89351e-15	0.0146633	CA	MCPCA	MCP	MCP
MD10G1011900	T7	18.4603	18.4603	6.38105	7.80176	1.27551	1.26097	5.00274	6.18712	5.65212e-07	6.12719e-10	9.61703e-06	1.81249e-08	CA	MCPCA	MCP	MCP
MD10G1012500	T7	361.979	361.979	1.25827	1.98732	0.19886	0.195847	6.3274	10.1473	2.49332e-10	3.4068e-24	7.46434e-09	4.04301e-22	CA	MCPCA	MCP	MCP
MD10G1013900	T7	10.9866	10.9866	5.96184	6.9116	1.64415	1.63128	3.62608	4.23691	0.000287753	2.26613e-05	0.00264293	0.000273628	CA	MCPCA	MCP	MCP
MD10G1014200	T7	172.251	172.251	2.90873	3.19496	0.243761	0.241078	11.9327	13.2528	7.99583e-33	4.34779e-40	1.47937e-30	1.19451e-37	CA	MCPCA	MCP	MCP
MD10G1014500	T7	1098.28	1098.28	5.08978	5.48687	0.172488	0.171815	29.508	31.9347	2.27081e-191	8.80324e-224	1.37667e-187	8.82789e-220	CA	MCPCA	MCP	MCP
MD10G1014800	T7	23.0069	23.0069	7.05554	7.95521	1.25683	1.24923	5.61377	6.36807	1.97965e-08	1.91422e-10	4.40956e-07	6.05545e-09	CA	MCPCA	MCP	MCP
MD10G1027400	T7	70.1121	70.1121	1.9225	2.11296	0.280981	0.275916	6.8421	7.65799	7.80414e-12	1.8886e-14	2.90878e-10	1.00739e-12	CA	MCPCA	MCP	MCP
MD10G1029000	T7	268.73	268.73	1.07726	2.2177	0.262153	0.257655	4.10927	8.60724	3.96918e-05	7.48379e-18	0.000459757	5.53856e-16	CA	MCPCA	MCP	MCP
MD10G1032000	T7	39.6529	39.6529	3.59192	3.46431	0.492365	0.490382	7.29523	7.06451	2.98145e-13	1.61189e-12	1.28365e-11	6.82028e-11	CA	MCPCA	MCP	MCP
MD10G1033300	T7	7.66416	7.66416	5.74583	6.20627	1.75123	1.74101	3.28103	3.56475	0.00103429	0.0003642	0.00795254	0.00317022	CA	MCPCA	MCP	MCP
MD10G1033400	T7	37.3827	37.3827	3.01153	2.4023	0.408128	0.411086	7.37887	5.84379	1.59635e-13	5.1027e-09	7.06558e-12	1.28936e-07	CA	MCPCA	MCP	MCP
MD10G1042100	T7	24.3938	24.3938	20.6952	20.0647	3.90903	3.90948	5.2942	5.13232	1.19539e-07	2.86195e-07	2.31164e-06	5.23238e-06	CA	MCPCA	MCP	MCP
MD10G1061400	T7	11.0398	11.0398	2.90721	3.01695	0.867708	0.859249	3.35045	3.51114	0.000806815	0.000446183	0.00639751	0.00379019	CA	MCPCA	MCP	MCP
MD10G1062300	T7	1401.61	1401.61	2.68586	1.11933	0.375154	0.375641	7.15935	2.9798	8.10592e-13	0.00288439	3.36305e-11	0.0182317	CA	MCPCA	MCP	MCP
MD10G1066200	T7	15.9196	15.9196	4.04059	4.26356	0.897015	0.890166	4.50449	4.78963	6.65336e-06	1.67091e-06	9.25119e-05	2.58579e-05	CA	MCPCA	MCP	MCP
MD10G1073900	T7	53.2068	53.2068	1.31987	1.25302	0.334439	0.331265	3.94651	3.78254	7.92998e-05	0.000155234	0.000850877	0.00149897	CA	MCPCA	MCP	MCP
MD10G1085600	T7	8205.02	8205.02	2.19268	2.35718	0.111603	0.111498	19.6472	21.141	6.11284e-86	3.33722e-99	5.02158e-83	4.1832e-96	CA	MCPCA	MCP	MCP
MD10G1086700	T7	223.198	223.198	2.04321	1.76015	0.215217	0.214913	9.49372	8.19007	2.22932e-21	2.61073e-16	2.09057e-19	1.72808e-14	CA	MCPCA	MCP	MCP
MD10G1087700	T7	4238.71	4238.71	1.31063	1.3452	0.125229	0.125081	10.4658	10.7546	1.23962e-25	5.63749e-27	1.57149e-23	8.07611e-25	CA	MCPCA	MCP	MCP
MD10G1094200	T7	26.5454	26.5454	1.51189	1.26748	0.488837	0.487148	3.09284	2.60183	0.00198254	0.0092727	0.0138065	0.0472373	CA	MCPCA	MCP	MCP
MD10G1103900	T7	24.7579	24.7579	7.55187	7.81894	1.24353	1.24025	6.07293	6.30434	1.25594e-09	2.89419e-10	3.4118e-08	8.86198e-09	CA	MCPCA	MCP	MCP
MD10G1107500	T7	1674.27	1674.27	1.59208	1.71139	0.219915	0.219665	7.23954	7.79091	4.50197e-13	6.65287e-15	1.91819e-11	3.70639e-13	CA	MCPCA	MCP	MCP
MD10G1132800	T7	15.4056	15.4056	7.26261	6.68172	1.64488	1.64628	4.41527	4.05868	1.00882e-05	4.93505e-05	0.000134359	0.000540565	CA	MCPCA	MCP	MCP
MD10G1156700	T7	74.6672	74.6672	1.53125	1.27919	0.226397	0.22531	6.76354	5.67746	1.34664e-11	1.3671e-08	4.90352e-10	3.26023e-07	CA	MCPCA	MCP	MCP
MD10G1174800	T7	160.685	160.685	2.22702	2.08105	0.240154	0.239153	9.27331	8.70176	1.80458e-20	3.26782e-18	1.55582e-18	2.47319e-16	CA	MCPCA	MCP	MCP
MD10G1189300	T7	14.2924	14.2924	6.96093	6.83417	1.29739	1.29539	5.36533	5.27577	8.08012e-08	1.32202e-07	1.61108e-06	2.59946e-06	CA	MCPCA	MCP	MCP
MD10G1191700	T7	6.60809	6.60809	5.92958	5.62047	1.8403	1.83955	3.22207	3.05535	0.0012727	0.002248	0.00951143	0.0148309	CA	MCPCA	MCP	MCP
MD10G1193800	T7	99.9194	99.9194	6.29933	6.23658	0.6536	0.652852	9.6379	9.55282	5.53061e-22	1.26207e-21	5.35765e-20	1.22281e-19	CA	MCPCA	MCP	MCP
MD10G1195700	T7	42.1261	42.1261	4.63636	4.92471	0.626146	0.622087	7.4046	7.91644	1.31543e-13	2.44414e-15	5.87283e-12	1.42713e-13	CA	MCPCA	MCP	MCP
MD10G1198300	T7	52.1416	52.1416	2.47593	3.4183	0.496511	0.486986	4.98666	7.01931	6.14308e-07	2.22972e-12	1.03665e-05	9.12636e-11	CA	MCPCA	MCP	MCP
MD10G1212900	T7	19.6915	19.6915	2.18982	2.1671	0.725373	0.72109	3.01889	3.00531	0.00253707	0.00265312	0.0169607	0.0170058	CA	MCPCA	MCP	MCP
MD10G1226900	T7	130.201	130.201	1.6298	1.08809	0.202953	0.204325	8.03043	5.32528	9.71322e-16	1.00796e-07	5.31948e-14	2.02562e-06	CA	MCPCA	MCP	MCP
MD10G1246900	T7	12.7315	12.7315	2.23103	2.56835	0.838663	0.826918	2.66022	3.10593	0.00780896	0.00189683	0.0420595	0.0128437	CA	MCPCA	MCP	MCP
MD10G1260500	T7	5.23276	5.23276	4.62112	4.26606	1.51272	1.51264	3.05484	2.82027	0.00225184	0.00479831	0.0153795	0.0276219	CA	MCPCA	MCP	MCP
MD10G1265400	T7	31.0863	31.0863	2.06202	3.20952	0.498493	0.479319	4.1365	6.69599	3.5264e-05	2.14221e-11	0.000411487	7.68591e-10	CA	MCPCA	MCP	MCP
MD10G1265700	T7	32.9106	32.9106	1.16296	1.05409	0.403382	0.39967	2.88302	2.63741	0.00393878	0.00835418	0.0243574	0.0433959	CA	MCPCA	MCP	MCP
MD10G1273000	T7	73.0913	73.0913	2.3828	1.36818	0.260258	0.266894	9.15555	5.1263	5.40801e-20	2.95496e-07	4.46042e-18	5.3926e-06	CA	MCPCA	MCP	MCP
MD10G1283500	T7	1333.35	1333.35	2.13236	1.86646	0.0890144	0.0888658	23.9553	21.0031	8.1419e-127	6.14442e-98	2.09013e-123	7.24896e-95	CA	MCPCA	MCP	MCP
MD10G1283900	T7	32.7257	32.7257	7.7641	8.36646	1.22069	1.21672	6.36041	6.87627	2.0121e-10	6.14412e-12	6.14006e-09	2.36519e-10	CA	MCPCA	MCP	MCP
MD10G1284500	T7	47.4868	47.4868	2.62399	2.58067	0.519533	0.517264	5.05066	4.98909	4.40275e-07	6.06653e-07	7.66265e-06	1.03461e-05	CA	MCPCA	MCP	MCP
MD10G1288100	T7	148.779	148.779	3.24852	4.41755	0.795646	0.79318	4.08287	5.56942	4.44827e-05	2.55582e-08	0.000510643	5.76597e-07	CA	MCPCA	MCP	MCP
MD10G1289200	T7	53.3355	53.3355	3.01903	3.34981	0.5078	0.503367	5.94531	6.6548	2.75928e-09	2.83679e-11	7.04818e-08	9.99907e-10	CA	MCPCA	MCP	MCP
MD10G1291400	T7	539.661	539.661	2.74882	3.60587	0.54649	0.545727	5.02997	6.60746	4.90566e-07	3.90964e-11	8.45198e-06	1.3566e-09	CA	MCPCA	MCP	MCP
MD10G1293600	T7	1022.51	1022.51	1.90221	1.96036	0.115805	0.11515	16.426	17.0244	1.24562e-60	5.4104e-65	6.23933e-58	3.46971e-62	CA	MCPCA	MCP	MCP
MD10G1299900	T7	182.396	182.396	2.44545	2.87533	0.192314	0.188324	12.716	15.268	4.82171e-37	1.24927e-52	1.07634e-34	6.26382e-50	CA	MCPCA	MCP	MCP
MD10G1301700	T7	31.6524	31.6524	8.1825	7.88171	1.23119	1.23095	6.64601	6.40294	3.01141e-11	1.52418e-10	1.04117e-09	4.85993e-09	CA	MCPCA	MCP	MCP
MD10G1311900	T7	659.025	659.025	2.71956	3.50362	0.130881	0.128463	20.779	27.2735	6.71052e-96	8.75639e-164	8.61337e-93	5.85394e-160	CA	MCPCA	MCP	MCP
MD10G1315100	T7	46.6305	46.6305	2.97931	2.27478	0.435469	0.438509	6.8416	5.18754	7.83154e-12	2.13095e-07	2.9137e-10	4.02054e-06	CA	MCPCA	MCP	MCP
MD10G1325700	T7	12.1907	12.1907	6.55532	6.77842	1.62733	1.6225	4.02827	4.17775	5.6189e-05	2.94404e-05	0.000629337	0.000344893	CA	MCPCA	MCP	MCP
MD10G1325900	T7	40.0017	40.0017	1.26965	1.92541	0.383996	0.370955	3.30643	5.19042	0.000944931	2.09815e-07	0.00736752	3.96612e-06	CA	MCPCA	MCP	MCP
MD10G1329600	T7	19.7393	19.7393	1.61987	1.38607	0.495887	0.493567	3.26662	2.80827	0.00108839	0.00498089	0.00830324	0.0284606	CA	MCPCA	MCP	MCP
MD10G1335500	T7	21.8691	21.8691	2.69933	3.73117	0.716067	0.699257	3.76966	5.33591	0.000163467	9.50657e-08	0.00160551	1.9143e-06	CA	MCPCA	MCP	MCP
MD10G1337500	T7	8.43408	8.43408	5.44533	6.60567	1.43499	1.4121	3.79469	4.67792	0.000147827	2.89793e-06	0.00146592	4.23622e-05	CA	MCPCA	MCP	MCP
MD10G1337700	T7	90.9655	90.9655	1.02519	2.65908	0.312538	0.296228	3.2802	8.97648	0.00103733	2.79574e-19	0.00796698	2.317e-17	CA	MCPCA	MCP	MCP
MD13G1000200	T7	5.9317	5.9317	4.18895	4.97395	1.49292	1.47025	2.80588	3.38306	0.00501793	0.000716829	0.029613	0.00564235	CA	MCPCA	MCP	MCP
MD13G1002700	T7	29.7766	29.7766	1.24627	1.26233	0.392702	0.386515	3.17356	3.26591	0.0015058	0.00109111	0.0109778	0.00802468	CA	MCPCA	MCP	MCP
MD13G1006500	T7	62.6415	62.6415	1.34518	1.27194	0.261287	0.257991	5.14829	4.93017	2.62876e-07	8.21591e-07	4.78184e-06	1.36068e-05	CA	MCPCA	MCP	MCP
MD13G1015000	T7	78.6186	78.6186	1.16646	1.75898	0.250032	0.240472	4.66523	7.31472	3.08273e-06	2.57926e-13	4.56783e-05	1.24052e-11	CA	MCPCA	MCP	MCP
MD13G1020600	T7	33.232	33.232	1.43505	1.66596	0.35279	0.343388	4.06772	4.85152	4.74756e-05	1.22518e-06	0.000539871	1.95639e-05	CA	MCPCA	MCP	MCP
MD13G1028300	T7	28.9724	28.9724	2.18302	2.04718	0.595917	0.59355	3.6633	3.44905	0.000248984	0.000562566	0.00232533	0.00461465	CA	MCPCA	MCP	MCP
MD13G1028400	T7	28.5769	28.5769	2.79226	3.01999	0.608012	0.602085	4.59244	5.01589	4.38089e-06	5.27894e-07	6.30929e-05	9.15077e-06	CA	MCPCA	MCP	MCP
MD13G1043200	T7	90.6985	90.6985	2.85913	3.30652	0.279249	0.273706	10.2386	12.0805	1.33095e-24	1.33828e-33	1.59847e-22	2.85538e-31	CA	MCPCA	MCP	MCP
MD13G1043900	T7	91.1121	91.1121	1.11931	1.42273	0.274825	0.269558	4.07281	5.27801	4.64494e-05	1.30595e-07	0.000530551	2.57544e-06	CA	MCPCA	MCP	MCP
MD13G1044500	T7	145.931	145.931	2.59859	3.08349	0.293264	0.289727	8.86094	10.6427	7.93457e-19	1.88493e-26	6.013e-17	2.66226e-24	CA	MCPCA	MCP	MCP
MD13G1046100	T7	288.99	288.99	3.88589	3.36594	0.224404	0.224815	17.3165	14.972	3.53203e-67	1.11831e-50	2.07249e-64	5.09747e-48	CA	MCPCA	MCP	MCP
MD13G1047800	T7	74.6677	74.6677	1.25928	1.60786	0.237978	0.230327	5.2916	6.98078	1.21252e-07	2.93536e-12	2.33817e-06	1.18139e-10	CA	MCPCA	MCP	MCP
MD13G1058800	T7	6.50302	6.50302	5.87145	5.63971	1.54202	1.53993	3.80763	3.66232	0.000140302	0.00024994	0.0014035	0.00227648	CA	MCPCA	MCP	MCP
MD13G1066000	T7	131.735	131.735	1.32549	1.13355	0.234765	0.233699	5.64602	4.85048	1.64205e-08	1.23161e-06	3.68959e-07	1.96197e-05	CA	MCPCA	MCP	MCP
MD13G1075900	T7	54.9535	54.9535	1.94788	2.09574	0.284558	0.278773	6.84529	7.51774	7.63202e-12	5.57321e-14	2.8498e-10	2.87343e-12	CA	MCPCA	MCP	MCP
MD13G1077200	T7	75.28	75.28	1.93176	1.68044	0.233889	0.232881	8.25928	7.21585	1.46549e-16	5.35984e-13	8.80024e-15	2.45989e-11	CA	MCPCA	MCP	MCP
MD13G1081500	T7	35.6357	35.6357	1.89526	1.50265	0.447941	0.448335	4.23104	3.35163	2.32613e-05	0.000803378	0.000283512	0.00620191	CA	MCPCA	MCP	MCP
MD13G1081700	T7	671.096	671.096	1.46903	1.77631	0.194022	0.193034	7.57144	9.20205	3.69118e-14	3.5118e-20	1.74668e-12	3.11649e-18	CA	MCPCA	MCP	MCP
MD13G1093300	T7	68.2261	68.2261	1.50343	1.6257	0.297754	0.293257	5.04923	5.54362	4.43589e-07	2.96283e-08	7.70925e-06	6.60984e-07	CA	MCPCA	MCP	MCP
MD13G1093700	T7	857.01	857.01	2.43931	3.05569	0.177435	0.176264	13.7476	17.3359	5.26299e-43	2.52156e-67	1.38572e-40	1.94509e-64	CA	MCPCA	MCP	MCP
MD13G1093900	T7	49.0173	49.0173	3.57425	3.73407	1.32436	1.32298	2.69886	2.82248	0.00695777	0.00476545	0.0386403	0.0274801	CA	MCPCA	MCP	MCP
MD13G1102300	T7	91.8465	91.8465	4.97025	5.34371	1.08447	1.08323	4.5831	4.93314	4.58139e-06	8.09192e-07	6.56581e-05	1.343e-05	CA	MCPCA	MCP	MCP
MD13G1102400	T7	8.42444	8.42444	2.72091	2.46066	0.92942	0.92725	2.92754	2.65372	0.00341657	0.0079611	0.021784	0.0416887	CA	MCPCA	MCP	MCP
MD13G1106000	T7	89.3596	89.3596	1.16939	1.54949	0.226634	0.219539	5.15983	7.05789	2.47171e-07	1.69045e-12	4.51213e-06	7.10769e-11	CA	MCPCA	MCP	MCP
MD13G1111900	T7	34.1146	34.1146	3.11238	3.49465	0.523191	0.516054	5.94884	6.77188	2.70047e-09	1.27115e-11	6.91515e-08	4.66074e-10	CA	MCPCA	MCP	MCP
MD13G1112200	T7	108.812	108.812	1.67233	1.68431	0.237775	0.235125	7.03322	7.16349	2.01824e-12	7.86507e-13	7.89496e-11	3.5289e-11	CA	MCPCA	MCP	MCP
MD13G1119000	T7	71.4311	71.4311	3.33511	3.26376	0.403054	0.40134	8.27458	8.13216	1.28906e-16	4.21719e-16	7.83238e-15	2.71961e-14	CA	MCPCA	MCP	MCP
MD13G1119900	T7	41.1816	41.1816	3.62926	4.85131	1.13639	1.12991	3.19368	4.29352	0.0014047	1.75859e-05	0.0103547	0.000217852	CA	MCPCA	MCP	MCP
MD13G1125000	T7	202.169	202.169	1.19287	1.7086	0.163148	0.157931	7.3116	10.8187	2.63983e-13	2.80766e-27	1.14376e-11	4.11026e-25	CA	MCPCA	MCP	MCP
MD13G1134300	T7	21.1696	21.1696	3.00025	2.33145	0.544437	0.549241	5.51073	4.24487	3.57347e-08	2.18724e-05	7.57361e-07	0.0002649	CA	MCPCA	MCP	MCP
MD13G1134500	T7	101.114	101.114	2.8285	2.89661	0.305189	0.302797	9.26803	9.56616	1.89619e-20	1.10946e-21	1.62259e-18	1.09075e-19	CA	MCPCA	MCP	MCP
MD13G1140800	T7	64.6203	64.6203	2.06085	2.09881	0.297313	0.293606	6.93159	7.14839	4.16151e-12	8.78045e-13	1.60047e-10	3.88743e-11	CA	MCPCA	MCP	MCP
MD13G1154800	T7	8.5556	8.5556	6.10528	6.19928	2.17639	2.17236	2.80524	2.85371	0.00502791	0.00432117	0.0296464	0.0253556	CA	MCPCA	MCP	MCP
MD13G1161400	T7	24035.8	24035.8	2.43688	2.26349	0.368012	0.368009	6.62173	6.15064	3.55024e-11	7.7171e-10	1.2213e-09	2.2529e-08	CA	MCPCA	MCP	MCP
MD13G1161600	T7	32.2589	32.2589	2.70951	2.04444	0.626744	0.629441	4.32315	3.24803	1.53814e-05	0.00116207	0.000195355	0.00847815	CA	MCPCA	MCP	MCP
MD13G1162500	T7	38.2511	38.2511	7.4097	8.86885	2.00059	1.99593	3.70375	4.44347	0.000212434	8.85204e-06	0.00203108	0.000115961	CA	MCPCA	MCP	MCP
MD13G1168800	T7	8.96484	8.96484	5.65844	6.61856	1.47848	1.46081	3.82719	4.53073	0.000129615	5.87789e-06	0.00131128	8.08553e-05	CA	MCPCA	MCP	MCP
MD13G1173500	T7	341.369	341.369	5.74783	7.01489	0.729727	0.728491	7.87668	9.62934	3.36187e-15	6.01153e-22	1.74792e-13	6.05866e-20	CA	MCPCA	MCP	MCP
MD13G1179700	T7	170.189	170.189	10.5875	10.3397	3.74373	3.7437	2.82807	2.76189	0.00468298	0.00574686	0.0280392	0.0320075	CA	MCPCA	MCP	MCP
MD13G1184800	T7	21.6781	21.6781	3.26308	2.14527	0.579095	0.5904	5.6348	3.63358	1.75261e-08	0.000279513	3.92085e-07	0.00250824	CA	MCPCA	MCP	MCP
MD13G1185100	T7	14920.6	14920.6	1.40328	1.31788	0.100111	0.100074	14.0173	13.1691	1.22122e-44	1.32221e-39	3.58288e-42	3.53575e-37	CA	MCPCA	MCP	MCP
MD13G1191300	T7	60.094	60.094	1.44847	2.51435	0.342487	0.32839	4.22927	7.65659	2.3445e-05	1.90928e-14	0.000285412	1.01572e-12	CA	MCPCA	MCP	MCP
MD13G1192500	T7	149.234	149.234	1.914	1.38405	0.172796	0.17409	11.0767	7.95023	1.62842e-28	1.8616e-15	2.49573e-26	1.1112e-13	CA	MCPCA	MCP	MCP
MD13G1205000	T7	8.60097	8.60097	5.52461	6.61432	1.67021	1.65199	3.30774	4.00386	0.000940537	6.23184e-05	0.00733883	0.000665171	CA	MCPCA	MCP	MCP
MD13G1207300	T7	24.8786	24.8786	2.57848	2.77768	0.870234	0.865661	2.96297	3.20874	0.00304689	0.00133319	0.0197941	0.00955631	CA	MCPCA	MCP	MCP
MD13G1217400	T7	175.239	175.239	1.93778	1.04122	0.176404	0.179848	10.9849	5.78941	4.51685e-28	7.06332e-09	6.72192e-26	1.75324e-07	CA	MCPCA	MCP	MCP
MD13G1221000	T7	11.6098	11.6098	6.7858	6.38338	1.3535	1.35394	5.01352	4.71469	5.34426e-07	2.42082e-06	9.13865e-06	3.59911e-05	CA	MCPCA	MCP	MCP
MD13G1247100	T7	47.3042	47.3042	2.39034	2.93176	0.416639	0.408345	5.73719	7.17961	9.62585e-09	6.99125e-13	2.25412e-07	3.15803e-11	CA	MCPCA	MCP	MCP
MD13G1252300	T7	29.1533	29.1533	2.66873	2.73398	0.561159	0.556652	4.75574	4.91147	1.9772e-06	9.03953e-07	3.02126e-05	1.47877e-05	CA	MCPCA	MCP	MCP
MD13G1252500	T7	125.263	125.263	1.37279	1.38796	0.205591	0.202819	6.67729	6.84334	2.43403e-11	7.73692e-12	8.5449e-10	2.91676e-10	CA	MCPCA	MCP	MCP
MD13G1261900	T7	65.7419	65.7419	2.33061	1.88531	0.264192	0.265187	8.82165	7.10935	1.12785e-18	1.16591e-12	8.30205e-17	5.06138e-11	CA	MCPCA	MCP	MCP
MD12G1004700	T7	114.882	114.882	1.18016	1.5323	0.1884	0.18204	6.2641	8.41737	3.74992e-10	3.85019e-17	1.10017e-08	2.73828e-15	CA	MCPCA	MCP	MCP
MD12G1035800	T7	4.7605	4.7605	4.49586	4.09252	1.53889	1.5399	2.92149	2.65765	0.00348359	0.00786876	0.0221601	0.0413732	CA	MCPCA	MCP	MCP
MD12G1042000	T7	19.3111	19.3111	2.24904	1.98927	0.661521	0.660099	3.39981	3.01359	0.000674336	0.00258175	0.00550431	0.016612	CA	MCPCA	MCP	MCP
MD12G1051200	T7	113.048	113.048	1.61105	2.73328	0.293429	0.284372	5.49043	9.61166	4.00964e-08	7.139e-22	8.41123e-07	7.08811e-20	CA	MCPCA	MCP	MCP
MD12G1052800	T7	103.845	103.845	1.17085	1.22887	0.191978	0.187965	6.09888	6.53773	1.06812e-09	6.24582e-11	2.93262e-08	2.10178e-09	CA	MCPCA	MCP	MCP
MD12G1075900	T7	23.4851	23.4851	7.45597	7.74177	1.26179	1.25823	5.90905	6.15289	3.44092e-09	7.60844e-10	8.62835e-08	2.22766e-08	CA	MCPCA	MCP	MCP
MD12G1078200	T7	42.7972	42.7972	2.25693	2.3802	0.350512	0.344863	6.43897	6.90188	1.20291e-10	5.1318e-12	3.80648e-09	1.99078e-10	CA	MCPCA	MCP	MCP
MD12G1095800	T7	41.8091	41.8091	1.25287	1.06045	0.315237	0.312867	3.97436	3.38944	7.05675e-05	0.000700351	0.000765985	0.00553002	CA	MCPCA	MCP	MCP
MD12G1102400	T7	124.901	124.901	1.14388	1.22053	0.178115	0.174337	6.42216	7.00101	1.34351e-10	2.54132e-12	4.20605e-09	1.03175e-10	CA	MCPCA	MCP	MCP
MD12G1114200	T7	41.861	41.861	1.73689	2.2361	0.381205	0.371143	4.55632	6.02489	5.20576e-06	1.69221e-09	7.36806e-05	4.63648e-08	CA	MCPCA	MCP	MCP
MD12G1120800	T7	237.486	237.486	1.63177	1.04247	0.158243	0.159451	10.3118	6.53786	6.23166e-25	6.24071e-11	7.66345e-23	2.10178e-09	CA	MCPCA	MCP	MCP
MD12G1124800	T7	129.864	129.864	1.03884	1.4936	0.181328	0.174454	5.72907	8.5616	1.00984e-08	1.11308e-17	2.34604e-07	8.20734e-16	CA	MCPCA	MCP	MCP
MD12G1125600	T7	64.0317	64.0317	1.64773	2.40194	0.299631	0.28849	5.4992	8.3259	3.81519e-08	8.36916e-17	8.02793e-07	5.6899e-15	CA	MCPCA	MCP	MCP
MD12G1140600	T7	30.0143	30.0143	4.72289	1.96752	0.699624	0.730503	6.75062	2.69337	1.47218e-11	0.00707328	5.30425e-10	0.0379519	CA	MCPCA	MCP	MCP
MD12G1143900	T7	85.5805	85.5805	1.92373	1.39511	0.330858	0.331973	5.81437	4.20248	6.08609e-09	2.64008e-05	1.4722e-07	0.000313125	CA	MCPCA	MCP	MCP
MD12G1144400	T7	47.1894	47.1894	1.50352	1.41159	0.314883	0.311538	4.77484	4.53102	1.79854e-06	5.86986e-06	2.78137e-05	8.08002e-05	CA	MCPCA	MCP	MCP
MD12G1145500	T7	22.3176	22.3176	3.93339	5.02153	0.980134	0.967807	4.01311	5.18856	5.99244e-05	2.11921e-07	0.000665586	4.00215e-06	CA	MCPCA	MCP	MCP
MD12G1158200	T7	66.8209	66.8209	1.77085	2.21541	0.331847	0.325072	5.33633	6.81512	9.48465e-08	9.41826e-12	1.87115e-06	3.5045e-10	CA	MCPCA	MCP	MCP
MD12G1165400	T7	46.1498	46.1498	1.0166	1.72107	0.367942	0.355276	2.76294	4.84432	0.00572824	1.27045e-06	0.0328894	2.01743e-05	CA	MCPCA	MCP	MCP
MD12G1172500	T7	671.616	671.616	2.25149	1.40977	0.133333	0.134353	16.8862	10.493	5.68545e-64	9.29928e-26	3.07269e-61	1.25172e-23	CA	MCPCA	MCP	MCP
MD12G1175400	T7	8.75959	8.75959	5.59963	6.60113	1.69383	1.67739	3.30591	3.93537	0.000946692	8.30686e-05	0.00737771	0.000858332	CA	MCPCA	MCP	MCP
MD12G1175700	T7	24.4744	24.4744	1.79092	2.67445	0.576545	0.559368	3.1063	4.78121	0.00189443	1.74247e-06	0.0133057	2.67383e-05	CA	MCPCA	MCP	MCP
MD12G1190400	T7	59.4137	59.4137	1.98113	1.42179	0.313387	0.315449	6.32167	4.50721	2.58749e-10	6.56862e-06	7.71251e-09	8.92549e-05	CA	MCPCA	MCP	MCP
MD12G1196500	T7	17.9012	17.9012	4.31408	2.67007	0.798287	0.816164	5.40417	3.27149	6.51093e-08	0.00106983	1.33182e-06	0.0078884	CA	MCPCA	MCP	MCP
MD12G1197300	T7	226.513	226.513	2.57569	2.34472	0.213106	0.212628	12.0864	11.0273	1.24641e-33	2.821e-28	2.39228e-31	4.45495e-26	CA	MCPCA	MCP	MCP
MD12G1203100	T7	43.4648	43.4648	3.59537	3.28899	0.480727	0.4803	7.47902	6.8478	7.48787e-14	7.49959e-12	3.42491e-12	2.84011e-10	CA	MCPCA	MCP	MCP
MD12G1203600	T7	20.9752	20.9752	7.27182	7.61936	1.30597	1.30175	5.56814	5.85316	2.57469e-08	4.82314e-09	5.63115e-07	1.22711e-07	CA	MCPCA	MCP	MCP
MD12G1204600	T7	11.8794	11.8794	2.43333	3.28394	0.886208	0.864795	2.74577	3.79736	0.00603682	0.000146245	0.0343525	0.00142521	CA	MCPCA	MCP	MCP
MD12G1206900	T7	676.098	676.098	2.92256	2.83008	0.139813	0.139317	20.9034	20.314	4.99062e-97	9.67524e-92	6.83282e-94	1.0213e-88	CA	MCPCA	MCP	MCP
MD12G1208900	T7	29.6461	29.6461	1.47789	1.01063	0.379018	0.381013	3.89927	2.65248	9.64829e-05	0.00799029	0.00101147	0.0418197	CA	MCPCA	MCP	MCP
MD12G1226000	T7	23.4414	23.4414	6.75733	8.13953	1.98348	1.97624	3.40681	4.11869	0.000657258	3.81027e-05	0.00537345	0.000432548	CA	MCPCA	MCP	MCP
MD12G1232500	T7	10.2245	10.2245	6.35127	6.46821	2.12653	2.12291	2.98668	3.04687	0.00282021	0.00231239	0.0185281	0.0151857	CA	MCPCA	MCP	MCP
MD12G1239000	T7	11.1364	11.1364	6.19054	6.80507	1.70342	1.69468	3.63418	4.01555	0.000278867	5.93067e-05	0.0025724	0.000636754	CA	MCPCA	MCP	MCP
MD12G1239400	T7	78.8581	78.8581	2.91513	2.90208	0.961626	0.960815	3.03146	3.02044	0.00243372	0.0025241	0.0164142	0.0163033	CA	MCPCA	MCP	MCP
MD12G1241700	T7	189.212	189.212	2.06814	1.43822	0.213873	0.215127	9.66995	6.68545	4.04592e-22	2.30218e-11	3.97565e-20	8.21575e-10	CA	MCPCA	MCP	MCP
MD12G1246600	T7	33.5349	33.5349	1.0041	1.14374	0.379713	0.37194	2.64436	3.07506	0.00818455	0.00210458	0.0437155	0.0140558	CA	MCPCA	MCP	MCP
MD12G1247900	T7	4.81936	4.81936	5.29703	5.37099	1.88945	1.88169	2.80347	2.85434	0.00505561	0.00431257	0.0297866	0.0253199	CA	MCPCA	MCP	MCP
MD12G1254300	T7	14.2383	14.2383	7.56449	5.57811	1.53659	1.55221	4.92291	3.59366	8.52648e-07	0.000326064	1.40087e-05	0.002872	CA	MCPCA	MCP	MCP
MD12G1255200	T7	27.4556	27.4556	5.15309	5.54535	0.905096	0.900085	5.69342	6.16092	1.24523e-08	7.23231e-10	2.85097e-07	2.12063e-08	CA	MCPCA	MCP	MCP
MD12G1256400	T7	14.3121	14.3121	3.07117	2.75216	0.828647	0.828035	3.70624	3.32373	0.000210356	0.000888232	0.00201477	0.00676301	CA	MCPCA	MCP	MCP
MD15G1006700	T7	3.75963	3.75963	5.16875	4.7029	1.69853	1.70124	3.04307	2.76439	0.0023418	0.00570289	0.0158934	0.0318068	CA	MCPCA	MCP	MCP
MD15G1007000	T7	59.2401	59.2401	9.07563	8.81432	1.19761	1.1974	7.57811	7.36119	3.50615e-14	1.82277e-13	1.66295e-12	8.91645e-12	CA	MCPCA	MCP	MCP
MD15G1010200	T7	10.6133	10.6133	5.96363	6.84506	1.66214	1.64984	3.58793	4.14894	0.000333319	3.34023e-05	0.00299579	0.000384789	CA	MCPCA	MCP	MCP
MD15G1011300	T7	10.9374	10.9374	6.48581	6.52485	1.37713	1.37284	4.70964	4.7528	2.48149e-06	2.00615e-06	3.73625e-05	3.03793e-05	CA	MCPCA	MCP	MCP
MD15G1012300	T7	14.3945	14.3945	6.09349	7.41807	1.60761	1.59374	3.7904	4.6545	0.000150406	3.24763e-06	0.00148934	4.70285e-05	CA	MCPCA	MCP	MCP
MD15G1012800	T7	298.852	298.852	1.63237	1.24064	0.176348	0.176457	9.25653	7.03083	2.11192e-20	2.05309e-12	1.79969e-18	8.5076e-11	CA	MCPCA	MCP	MCP
MD15G1021600	T7	11.3467	11.3467	6.29747	6.79772	1.36113	1.35194	4.62665	5.02813	3.71623e-06	4.95298e-07	5.42818e-05	8.65305e-06	CA	MCPCA	MCP	MCP
MD15G1024100	T7	20.5031	20.5031	3.18006	2.78504	0.908579	0.908857	3.50004	3.06433	0.000465193	0.00218156	0.00398235	0.0144591	CA	MCPCA	MCP	MCP
MD15G1030000	T7	9.44492	9.44492	2.52377	2.49289	0.898426	0.891584	2.80911	2.79602	0.00496792	0.0051736	0.0293769	0.0293361	CA	MCPCA	MCP	MCP
MD15G1032100	T7	11.359	11.359	2.78295	2.99375	1.06917	1.06089	2.6029	2.82191	0.0092438	0.00477379	0.0481583	0.0275203	CA	MCPCA	MCP	MCP
MD15G1040600	T7	136.438	136.438	2.05853	2.43887	0.218307	0.213786	9.42951	11.408	4.12024e-21	3.81288e-30	3.74413e-19	6.536e-28	CA	MCPCA	MCP	MCP
MD15G1041800	T7	30.6943	30.6943	1.58976	1.05824	0.395652	0.398515	4.01807	2.65545	5.86756e-05	0.00792022	0.000653482	0.0415531	CA	MCPCA	MCP	MCP
MD15G1042800	T7	21.1967	21.1967	2.93969	3.14651	0.609666	0.602145	4.82181	5.22551	1.42262e-06	1.73678e-07	2.24224e-05	3.33648e-06	CA	MCPCA	MCP	MCP
MD15G1060100	T7	9.43981	9.43981	3.46473	3.96987	1.1073	1.09298	3.12898	3.63215	0.00175414	0.000281066	0.0124481	0.00251992	CA	MCPCA	MCP	MCP
MD15G1061700	T7	13.3639	13.3639	2.47529	3.03273	0.891116	0.877231	2.77775	3.45716	0.00547374	0.000545902	0.0317644	0.00449635	CA	MCPCA	MCP	MCP
MD15G1062100	T7	51.2748	51.2748	1.04408	1.34946	0.301754	0.293216	3.46004	4.60226	0.000540086	4.17926e-06	0.00453465	5.91943e-05	CA	MCPCA	MCP	MCP
MD15G1063100	T7	148.403	148.403	1.48767	1.86988	0.169959	0.164433	8.75315	11.3717	2.07484e-18	5.78553e-30	1.48989e-16	9.75081e-28	CA	MCPCA	MCP	MCP
MD15G1071400	T7	31.4345	31.4345	1.55409	1.84634	0.431876	0.422907	3.59845	4.36583	0.000320115	1.26639e-05	0.00289392	0.000161569	CA	MCPCA	MCP	MCP
MD15G1084100	T7	59.9839	59.9839	2.85628	2.62871	0.431447	0.430544	6.62023	6.10555	3.58648e-11	1.02449e-09	1.2317e-09	2.91448e-08	CA	MCPCA	MCP	MCP
MD15G1085000	T7	31.3144	31.3144	1.26178	1.98503	0.396172	0.378868	3.18494	5.23936	0.00144782	1.6113e-07	0.0106154	3.11933e-06	CA	MCPCA	MCP	MCP
MD15G1087900	T7	66.2219	66.2219	3.32797	2.02948	0.429766	0.436119	7.7437	4.6535	9.65677e-15	3.26348e-06	4.80196e-13	4.72239e-05	CA	MCPCA	MCP	MCP
MD15G1099500	T7	107.724	107.724	3.83682	3.63082	0.278501	0.277711	13.7767	13.0741	3.52028e-43	4.63066e-39	9.3891e-41	1.20614e-36	CA	MCPCA	MCP	MCP
MD15G1109900	T7	32.769	32.769	1.62061	1.98435	0.403825	0.393611	4.01314	5.0414	5.99153e-05	4.62132e-07	0.000665586	8.09477e-06	CA	MCPCA	MCP	MCP
MD15G1120000	T7	32.1625	32.1625	4.41794	3.97933	0.676505	0.6771	6.53053	5.87702	6.55394e-11	4.17721e-09	2.15013e-09	1.07546e-07	CA	MCPCA	MCP	MCP
MD15G1126100	T7	79.8346	79.8346	1.34064	2.213	0.282904	0.272028	4.73885	8.13519	2.14937e-06	4.11303e-16	3.26734e-05	2.661e-14	CA	MCPCA	MCP	MCP
MD15G1142100	T7	239.401	239.401	8.88877	6.30852	0.729305	0.732523	12.188	8.61204	3.60102e-34	7.17739e-18	6.97682e-32	5.33147e-16	CA	MCPCA	MCP	MCP
MD15G1149600	T7	13.7979	13.7979	6.70091	6.96076	1.38153	1.37618	4.85037	5.05804	1.2323e-06	4.23589e-07	1.96234e-05	7.43263e-06	CA	MCPCA	MCP	MCP
MD15G1161800	T7	1207.72	1207.72	1.16952	1.58046	0.146611	0.145747	7.97701	10.8439	1.49925e-15	2.13242e-27	8.06023e-14	3.16798e-25	CA	MCPCA	MCP	MCP
MD15G1176700	T7	807.726	807.726	2.63356	3.74845	0.650107	0.649567	4.05097	5.77069	5.10066e-05	7.89474e-09	0.000575878	1.93803e-07	CA	MCPCA	MCP	MCP
MD15G1178700	T7	12.6067	12.6067	6.36414	6.9928	1.34848	1.3387	4.71948	5.22357	2.36453e-06	1.75503e-07	3.568e-05	3.361e-06	CA	MCPCA	MCP	MCP
MD15G1183500	T7	16.4618	16.4618	3.97358	4.46844	0.892604	0.882745	4.45167	5.06198	8.52046e-06	4.14931e-07	0.000115349	7.31914e-06	CA	MCPCA	MCP	MCP
MD15G1187100	T7	85.6756	85.6756	1.17098	1.28151	0.260746	0.256617	4.49088	4.99384	7.09311e-06	5.919e-07	9.79631e-05	1.0129e-05	CA	MCPCA	MCP	MCP
MD15G1205100	T7	832.096	832.096	13.667	9.71395	1.18812	1.18968	11.5031	8.16514	1.27234e-30	3.21052e-16	2.12439e-28	2.0974e-14	CA	MCPCA	MCP	MCP
MD15G1206200	T7	46.1722	46.1722	2.05239	2.02237	0.318835	0.314893	6.43715	6.4224	1.21742e-10	1.34145e-10	3.84056e-09	4.2978e-09	CA	MCPCA	MCP	MCP
MD15G1217500	T7	358.691	358.691	1.34335	1.45241	0.163678	0.16213	8.20731	8.95832	2.26199e-16	3.29658e-19	1.32727e-14	2.69862e-17	CA	MCPCA	MCP	MCP
MD15G1220800	T7	30.659	30.659	1.36423	1.42501	0.415737	0.409445	3.28147	3.48036	0.00103266	0.000500744	0.00794296	0.00418455	CA	MCPCA	MCP	MCP
MD15G1227100	T7	41.9393	41.9393	1.41933	1.41291	0.400217	0.396157	3.5464	3.56655	0.000390534	0.000361714	0.00343486	0.00315355	CA	MCPCA	MCP	MCP
MD15G1237200	T7	63.6149	63.6149	1.16266	1.39394	0.255594	0.248579	4.54885	5.60765	5.39387e-06	2.05092e-08	7.59766e-05	4.73341e-07	CA	MCPCA	MCP	MCP
MD15G1240700	T7	106.455	106.455	1.73561	1.9336	0.325073	0.322056	5.33913	6.00392	9.33956e-08	1.92613e-09	1.84429e-06	5.1853e-08	CA	MCPCA	MCP	MCP
MD15G1242300	T7	126.345	126.345	1.12602	1.05102	0.169907	0.167386	6.62732	6.27905	3.41845e-11	3.40648e-10	1.17793e-09	1.0383e-08	CA	MCPCA	MCP	MCP
MD15G1250400	T7	71.7257	71.7257	2.58459	1.74704	0.317267	0.32117	8.14643	5.4396	3.74825e-16	5.34003e-08	2.15624e-14	1.13694e-06	CA	MCPCA	MCP	MCP
MD15G1259700	T7	17.2734	17.2734	2.11973	2.50891	0.67543	0.663785	3.13833	3.7797	0.00169911	0.000157019	0.0121246	0.0015104	CA	MCPCA	MCP	MCP
MD15G1266200	T7	126.224	126.224	1.8189	1.99693	0.218187	0.214605	8.3364	9.30514	7.65857e-17	1.33816e-20	4.84753e-15	1.23678e-18	CA	MCPCA	MCP	MCP
MD15G1267100	T7	493.398	493.398	1.05838	1.19169	0.103285	0.10137	10.2471	11.7558	1.21905e-24	6.58985e-32	1.47268e-22	1.27083e-29	CA	MCPCA	MCP	MCP
MD15G1277700	T7	54.6544	54.6544	1.50621	1.92769	0.292236	0.283018	5.15408	6.81118	2.54873e-07	9.68026e-12	4.64448e-06	3.59532e-10	CA	MCPCA	MCP	MCP
MD15G1287500	T7	122.863	122.863	2.14182	1.6924	0.303871	0.304297	7.04846	5.56166	1.80906e-12	2.67214e-08	7.13103e-11	6.00139e-07	CA	MCPCA	MCP	MCP
MD15G1316600	T7	21.6994	21.6994	1.67268	1.64305	0.583428	0.578516	2.86699	2.84011	0.00414393	0.00450981	0.0253512	0.0262571	CA	MCPCA	MCP	MCP
MD15G1317900	T7	9.30591	9.30591	2.50891	3.37284	0.949865	0.924172	2.64133	3.64958	0.00825813	0.000262674	0.0440055	0.00237627	CA	MCPCA	MCP	MCP
MD15G1344900	T7	80.8641	80.8641	2.69244	3.5838	0.779216	0.775529	3.45531	4.6211	0.000549655	3.81709e-06	0.0046037	5.45656e-05	CA	MCPCA	MCP	MCP
MD15G1346300	T7	61.2119	61.2119	2.38629	2.5303	0.290488	0.285567	8.21477	8.86062	2.12573e-16	7.95705e-19	1.25548e-14	6.2583e-17	CA	MCPCA	MCP	MCP
MD15G1346800	T7	7.65351	7.65351	5.93306	6.0467	2.21795	2.21334	2.67502	2.73194	0.00747249	0.00629628	0.0406523	0.0344928	CA	MCPCA	MCP	MCP
MD15G1383200	T7	19.2184	19.2184	3.43358	3.3736	0.800516	0.797186	4.28921	4.23188	1.79308e-05	2.31742e-05	0.000223449	0.000279484	CA	MCPCA	MCP	MCP
MD15G1384500	T7	1010.12	1010.12	1.01592	1.39442	0.175277	0.174433	5.79606	7.99401	6.78918e-09	1.30621e-15	1.63075e-07	7.9146e-14	CA	MCPCA	MCP	MCP
MD15G1384600	T7	18.4236	18.4236	3.51939	3.60793	0.847144	0.842256	4.15442	4.28365	3.26116e-05	1.83852e-05	0.000383369	0.000226913	CA	MCPCA	MCP	MCP
MD15G1391900	T7	187.129	187.129	4.00472	3.67316	0.254824	0.254724	15.7156	14.4202	1.182e-55	3.86482e-47	5.16485e-53	1.43542e-44	CA	MCPCA	MCP	MCP
MD15G1395200	T7	102.075	102.075	1.0358	1.18944	0.221956	0.217473	4.66669	5.46936	3.06086e-06	4.51661e-08	4.5477e-05	9.74033e-07	CA	MCPCA	MCP	MCP
MD15G1398700	T7	91.2791	91.2791	1.0331	1.01691	0.224089	0.220791	4.6102	4.60574	4.02284e-06	4.10998e-06	5.83866e-05	5.83366e-05	CA	MCPCA	MCP	MCP
MD15G1407300	T7	35.3187	35.3187	3.07804	3.26854	0.468684	0.463033	6.5674	7.05898	5.11998e-11	1.67732e-12	1.71253e-09	7.0673e-11	CA	MCPCA	MCP	MCP
MD15G1407700	T7	207.582	207.582	1.1834	2.1899	0.215028	0.208739	5.50348	10.4911	3.72375e-08	9.48929e-26	7.84356e-07	1.26878e-23	CA	MCPCA	MCP	MCP
MD15G1411200	T7	28.9947	28.9947	1.65385	1.71197	0.448705	0.442744	3.68583	3.86672	0.000227957	0.00011031	0.0021574	0.00111231	CA	MCPCA	MCP	MCP
MD15G1411600	T7	113.968	113.968	1.21306	1.34307	0.230113	0.226468	5.27156	5.9305	1.35272e-07	3.02007e-09	2.59876e-06	7.94888e-08	CA	MCPCA	MCP	MCP
MD15G1428700	T7	40.4475	40.4475	2.65824	3.03462	0.399576	0.391622	6.65265	7.74886	2.87854e-11	9.27211e-15	9.98592e-10	5.09484e-13	CA	MCPCA	MCP	MCP
MD15G1430300	T7	12.9311	12.9311	3.0838	2.33691	0.786843	0.793694	3.9192	2.94435	8.88423e-05	0.00323631	0.000941463	0.0200085	CA	MCPCA	MCP	MCP
MD15G1441100	T7	62.3932	62.3932	1.20024	1.42369	0.298463	0.292336	4.0214	4.87003	5.78528e-05	1.11579e-06	0.000645018	1.79452e-05	CA	MCPCA	MCP	MCP
MD15G1441700	T7	7.38598	7.38598	6.46933	5.08758	1.77325	1.78752	3.64828	2.84618	0.000264	0.00442478	0.00244952	0.0258902	CA	MCPCA	MCP	MCP
MD15G1441800	T7	83.313	83.313	1.41867	1.08496	0.252533	0.252331	5.61779	4.29974	1.9342e-08	1.71002e-05	4.31299e-07	0.000212788	CA	MCPCA	MCP	MCP
MD14G1001200	T7	58.1496	58.1496	1.90603	2.34406	0.293466	0.284934	6.49491	8.22669	8.3084e-11	1.92461e-16	2.67864e-09	1.27815e-14	CA	MCPCA	MCP	MCP
MD14G1006600	T7	769.434	769.434	3.3446	3.34006	0.196232	0.195824	17.0441	17.0564	3.8696e-65	3.13071e-65	2.14784e-62	2.09298e-62	CA	MCPCA	MCP	MCP
MD14G1007100	T7	52.386	52.386	1.14343	1.48915	0.301229	0.292466	3.79588	5.09172	0.000147121	3.54823e-07	0.00145965	6.35955e-06	CA	MCPCA	MCP	MCP
MD14G1010800	T7	540.572	540.572	2.5915	2.13325	0.121258	0.121526	21.3718	17.5538	2.44568e-101	5.56284e-69	4.18557e-98	4.64868e-66	CA	MCPCA	MCP	MCP
MD14G1020100	T7	33.6707	33.6707	1.13586	1.05035	0.366501	0.362202	3.09921	2.89991	0.0019404	0.00373275	0.0135715	0.0225698	CA	MCPCA	MCP	MCP
MD14G1037300	T7	6.52309	6.52309	3.9336	3.71119	1.33032	1.32767	2.95689	2.79527	0.00310763	0.00518556	0.0201393	0.0293956	CA	MCPCA	MCP	MCP
MD14G1062500	T7	384.858	384.858	1.64455	1.27841	0.162573	0.162583	10.1158	7.86314	4.70061e-24	3.74615e-15	5.4234e-22	2.1528e-13	CA	MCPCA	MCP	MCP
MD14G1063300	T7	33.4008	33.4008	3.00065	3.48279	0.584204	0.576626	5.1363	6.03995	2.80196e-07	1.54163e-09	5.06548e-06	4.2471e-08	CA	MCPCA	MCP	MCP
MD14G1065900	T7	16.2681	16.2681	6.65829	7.40161	1.61351	1.60624	4.1266	4.60802	3.68167e-05	4.06512e-06	0.000428874	5.77408e-05	CA	MCPCA	MCP	MCP
MD14G1067400	T7	53.354	53.354	2.18943	1.40977	0.302571	0.307529	7.23609	4.58418	4.61794e-13	4.55762e-06	1.96353e-11	6.4281e-05	CA	MCPCA	MCP	MCP
MD14G1069700	T7	94.6924	94.6924	1.44525	1.11525	0.277848	0.277628	5.20158	4.01706	1.97602e-07	5.89279e-05	3.66613e-06	0.000633704	CA	MCPCA	MCP	MCP
MD14G1085100	T7	12.7159	12.7159	6.59178	6.86318	1.61769	1.61264	4.07482	4.25586	4.60496e-05	2.08247e-05	0.000526851	0.000254051	CA	MCPCA	MCP	MCP
MD14G1094300	T7	99.0444	99.0444	3.65671	3.26775	0.37046	0.370579	9.87072	8.81798	5.57603e-23	1.16543e-18	5.99554e-21	9.05967e-17	CA	MCPCA	MCP	MCP
MD14G1116200	T7	18.136	18.136	2.17479	1.83588	0.693394	0.693072	3.13645	2.6489	0.00171008	0.00807554	0.0121944	0.0421998	CA	MCPCA	MCP	MCP
MD14G1125900	T7	277.741	277.741	2.79936	2.22618	0.195846	0.196533	14.2937	11.3272	2.39519e-46	9.62132e-30	7.45305e-44	1.60804e-27	CA	MCPCA	MCP	MCP
MD14G1126300	T7	26.9697	26.9697	1.16691	1.44288	0.420349	0.40942	2.77605	3.52421	0.00550234	0.000424749	0.0319033	0.00363487	CA	MCPCA	MCP	MCP
MD14G1128200	T7	166.786	166.786	1.79437	1.63267	0.18149	0.180308	9.88685	9.05489	4.74718e-23	1.36703e-19	5.1312e-21	1.15684e-17	CA	MCPCA	MCP	MCP
MD14G1141600	T7	25.089	25.089	3.09155	3.13469	0.602971	0.598417	5.1272	5.23829	2.9408e-07	1.62068e-07	5.29319e-06	3.13446e-06	CA	MCPCA	MCP	MCP
MD14G1143600	T7	249.512	249.512	1.28857	1.26627	0.186338	0.18492	6.91526	6.84769	4.67007e-12	7.50528e-12	1.77939e-10	2.84011e-10	CA	MCPCA	MCP	MCP
MD14G1150200	T7	213.138	213.138	4.36199	5.57834	0.683475	0.68143	6.38208	8.18623	1.74696e-10	2.69546e-16	5.36283e-09	1.77247e-14	CA	MCPCA	MCP	MCP
MD14G1157000	T7	24.331	24.331	2.5767	2.62737	0.94387	0.940671	2.72993	2.79308	0.00633469	0.00522094	0.0357897	0.0295627	CA	MCPCA	MCP	MCP
MD14G1157900	T7	1324.16	1324.16	1.22375	1.52213	0.080629	0.0794202	15.1775	19.1655	4.98293e-52	7.18526e-82	1.96797e-49	6.55034e-79	CA	MCPCA	MCP	MCP
MD14G1162200	T7	112.586	112.586	1.00392	1.26405	0.232461	0.227742	4.31864	5.55037	1.56994e-05	2.85066e-08	0.000198901	6.38802e-07	CA	MCPCA	MCP	MCP
MD14G1168200	T7	47.1075	47.1075	2.25123	2.34184	0.355311	0.350541	6.33594	6.68064	2.35891e-10	2.379e-11	7.08259e-09	8.47482e-10	CA	MCPCA	MCP	MCP
MD14G1183700	T7	64.3313	64.3313	1.58996	1.45896	0.32801	0.325975	4.84729	4.47569	1.25162e-06	7.61647e-06	1.98644e-05	0.000101297	CA	MCPCA	MCP	MCP
MD14G1192000	T7	741.53	741.53	1.02735	1.13847	0.142629	0.141726	7.20295	8.03284	5.89242e-13	9.52406e-16	2.4951e-11	5.93213e-14	CA	MCPCA	MCP	MCP
MD14G1201600	T7	60.6625	60.6625	1.13826	1.18211	0.254173	0.249144	4.47829	4.7447	7.52425e-06	2.08821e-06	0.000103569	3.14659e-05	CA	MCPCA	MCP	MCP
MD14G1202000	T7	17.4539	17.4539	2.49347	2.64067	0.876464	0.870558	2.84492	3.0333	0.00444223	0.00241893	0.0269115	0.0157462	CA	MCPCA	MCP	MCP
MD14G1226000	T7	13.8693	13.8693	3.86374	4.80884	1.04835	1.03217	3.68555	4.65896	0.000228213	3.17817e-06	0.00215783	4.61225e-05	CA	MCPCA	MCP	MCP
MD14G1235300	T7	18.917	18.917	1.95666	1.99119	0.558941	0.552237	3.50067	3.60567	0.000464098	0.000311347	0.0039763	0.00275447	CA	MCPCA	MCP	MCP
MD14G1235400	T7	125.452	125.452	1.5825	1.47857	0.190978	0.189016	8.28631	7.82249	1.1682e-16	5.17893e-15	7.16159e-15	2.95081e-13	CA	MCPCA	MCP	MCP
MD17G1015900	T7	26.7503	26.7503	8.161	7.29261	1.24935	1.25194	6.53219	5.82506	6.48149e-11	5.70914e-09	2.12976e-09	1.42771e-07	CA	MCPCA	MCP	MCP
MD17G1017700	T7	19.7237	19.7237	1.89437	2.0042	0.511842	0.503488	3.70108	3.98064	0.000214682	6.87305e-05	0.0020478	0.000725505	CA	MCPCA	MCP	MCP
MD17G1031300	T7	18.4068	18.4068	6.9963	7.48643	1.27515	1.26918	5.48667	5.89863	4.09587e-08	3.66539e-09	8.56587e-07	9.49782e-08	CA	MCPCA	MCP	MCP
MD17G1032700	T7	195.847	195.847	1.42418	2.3996	0.189136	0.181899	7.5299	13.1919	5.07791e-14	9.76852e-40	2.35406e-12	2.64753e-37	CA	MCPCA	MCP	MCP
MD17G1046500	T7	34.8638	34.8638	1.50455	1.94428	0.415675	0.405245	3.61953	4.7978	0.000295136	1.60416e-06	0.00269867	2.49018e-05	CA	MCPCA	MCP	MCP
MD17G1048300	T7	81.4475	81.4475	9.7704	8.90764	1.194	1.19488	8.18292	7.45484	2.77045e-16	8.99761e-14	1.61639e-14	4.52271e-12	CA	MCPCA	MCP	MCP
MD17G1065300	T7	16.5127	16.5127	2.25759	1.66217	0.574438	0.579109	3.93008	2.87022	8.49172e-05	0.0041018	0.000904536	0.024339	CA	MCPCA	MCP	MCP
MD17G1067300	T7	7.77262	7.77262	5.77725	6.22508	2.22595	2.21815	2.59541	2.80643	0.00944789	0.00500933	0.0490472	0.0285905	CA	MCPCA	MCP	MCP
MD17G1068900	T7	5.47879	5.47879	5.81383	5.13235	1.5727	1.57885	3.69671	3.2507	0.000218411	0.00115123	0.00207662	0.00841133	CA	MCPCA	MCP	MCP
MD17G1075500	T7	4.99695	4.99695	5.59902	5.10069	1.92363	1.92592	2.91065	2.64845	0.00360682	0.00808615	0.0227707	0.0422443	CA	MCPCA	MCP	MCP
MD17G1078600	T7	194.44	194.44	3.96304	3.66877	0.223941	0.223711	17.6968	16.3996	4.4395e-70	1.92485e-60	2.76285e-67	1.16984e-57	CA	MCPCA	MCP	MCP
MD17G1085200	T7	39.5688	39.5688	8.85701	7.58394	1.21091	1.21436	7.31434	6.24522	2.58648e-13	4.23201e-10	1.12301e-11	1.26872e-08	CA	MCPCA	MCP	MCP
MD17G1085300	T7	61.4424	61.4424	9.32708	8.55632	1.20525	1.20618	7.73873	7.09372	1.00417e-14	1.30551e-12	4.98129e-13	5.60671e-11	CA	MCPCA	MCP	MCP
MD17G1086300	T7	123.561	123.561	2.40151	1.87723	0.261871	0.262793	9.17058	7.14338	4.7048e-20	9.10633e-13	3.89607e-18	4.02283e-11	CA	MCPCA	MCP	MCP
MD17G1099800	T7	199.375	199.375	2.05428	2.25803	0.171441	0.168489	11.9825	13.4016	4.39081e-33	5.91404e-41	8.19764e-31	1.71902e-38	CA	MCPCA	MCP	MCP
MD17G1105100	T7	27.7915	27.7915	1.13022	1.24933	0.376263	0.367375	3.00379	3.4007	0.00266638	0.000672134	0.0176657	0.00534721	CA	MCPCA	MCP	MCP
MD17G1147200	T7	50.8629	50.8629	1.27806	1.27192	0.294287	0.289807	4.3429	4.38885	1.40616e-05	1.13949e-05	0.000180489	0.000146592	CA	MCPCA	MCP	MCP
MD17G1150300	T7	131.124	131.124	1.58163	1.41793	0.196136	0.194732	8.06395	7.28145	7.38702e-16	3.3026e-13	4.12248e-14	1.56588e-11	CA	MCPCA	MCP	MCP
MD17G1151000	T7	46.5254	46.5254	1.14611	1.75756	0.328314	0.315637	3.4909	5.56828	0.000481392	2.5727e-08	0.00409712	5.79754e-07	CA	MCPCA	MCP	MCP
MD17G1153400	T7	21.3463	21.3463	3.26124	3.90642	0.747699	0.736633	4.3617	5.30308	1.29058e-05	1.13864e-07	0.000167116	2.27455e-06	CA	MCPCA	MCP	MCP
MD17G1180600	T7	28.0879	28.0879	1.31218	1.53904	0.415026	0.405448	3.16169	3.7959	0.00156858	0.000147111	0.0113389	0.00143087	CA	MCPCA	MCP	MCP
MD17G1191400	T7	16.6462	16.6462	2.13921	3.09685	0.761116	0.741162	2.81062	4.17838	0.00494463	2.93599e-05	0.0292983	0.000344287	CA	MCPCA	MCP	MCP
MD17G1195300	T7	5.37362	5.37362	4.83343	5.92864	1.81477	1.78761	2.66339	3.31651	0.00773571	0.000911483	0.0417525	0.00689838	CA	MCPCA	MCP	MCP
MD17G1211400	T7	36.0052	36.0052	1.46932	1.75773	0.338347	0.32843	4.34266	5.35191	1.40768e-05	8.70301e-08	0.000180498	1.77206e-06	CA	MCPCA	MCP	MCP
MD17G1216300	T7	177.24	177.24	1.42961	1.29883	0.162553	0.161069	8.79468	8.06384	1.43462e-18	7.39342e-16	1.04478e-16	4.64835e-14	CA	MCPCA	MCP	MCP
MD17G1226400	T7	478.565	478.565	1.67443	1.34046	0.111988	0.111906	14.9519	11.9784	1.5139e-50	4.61146e-33	5.75759e-48	9.34218e-31	CA	MCPCA	MCP	MCP
MD17G1243400	T7	49.673	49.673	8.54872	8.81852	1.20925	1.20756	7.06944	7.30277	1.55565e-12	2.81896e-13	6.21563e-11	1.34612e-11	CA	MCPCA	MCP	MCP
MD17G1247400	T7	6.52603	6.52603	6.36626	4.71773	1.7664	1.78791	3.60409	2.63868	0.000313249	0.008323	0.00284152	0.0432563	CA	MCPCA	MCP	MCP
MD17G1248500	T7	60.0859	60.0859	1.19757	1.0946	0.239768	0.236438	4.99471	4.62954	5.89234e-07	3.66483e-06	9.9844e-06	5.25764e-05	CA	MCPCA	MCP	MCP
MD17G1264900	T7	36.9859	36.9859	1.35312	1.11259	0.39003	0.38847	3.46927	2.86403	0.000521874	0.00418293	0.00439972	0.0247253	CA	MCPCA	MCP	MCP
MD17G1272400	T7	40.3122	40.3122	2.34012	2.36716	0.41373	0.409655	5.65614	5.77842	1.54814e-08	7.54073e-09	3.4977e-07	1.86482e-07	CA	MCPCA	MCP	MCP
MD17G1272700	T7	129.545	129.545	2.80423	3.71138	0.262134	0.255287	10.6977	14.5381	1.04331e-26	6.95247e-48	1.41897e-24	2.73409e-45	CA	MCPCA	MCP	MCP
MD17G1283900	T7	13.7023	13.7023	2.24234	2.25918	0.653239	0.645828	3.43264	3.49812	0.000597731	0.000468553	0.00494585	0.00395343	CA	MCPCA	MCP	MCP
MD17G1284000	T7	29.9735	29.9735	1.20846	1.40599	0.422632	0.414074	2.85937	3.3955	0.00424478	0.000685033	0.025868	0.005435	CA	MCPCA	MCP	MCP
MD16G1014000	T7	7525.81	7525.81	2.04855	2.08809	0.0871403	0.0870274	23.5087	23.9935	3.32617e-122	3.25433e-127	7.58996e-119	8.15861e-124	CA	MCPCA	MCP	MCP
MD16G1022500	T7	40.9888	40.9888	1.19206	2.0223	0.392141	0.377241	3.03988	5.36075	0.00236671	8.28773e-08	0.0160307	1.69784e-06	CA	MCPCA	MCP	MCP
MD16G1023500	T7	24.9151	24.9151	2.36479	2.61117	0.497123	0.488525	4.75695	5.34499	1.96537e-06	9.04199e-08	3.00543e-05	1.83178e-06	CA	MCPCA	MCP	MCP
MD16G1026300	T7	14.9086	14.9086	3.06998	3.51431	0.993657	0.984183	3.08958	3.57079	0.00200443	0.000355902	0.0139353	0.00311158	CA	MCPCA	MCP	MCP
MD16G1028500	T7	35.8752	35.8752	1.70339	2.07615	0.447287	0.438726	3.80827	4.73222	0.00013994	2.22072e-06	0.00140056	3.32876e-05	CA	MCPCA	MCP	MCP
MD16G1033900	T7	49.4204	49.4204	3.71451	2.48185	0.447901	0.455224	8.29314	5.45193	1.103e-16	4.98258e-08	6.82298e-15	1.06309e-06	CA	MCPCA	MCP	MCP
MD16G1040800	T7	56.2512	56.2512	2.19482	1.18625	0.353015	0.359428	6.21736	3.30039	5.05585e-10	0.000965513	1.45831e-08	0.00722819	CA	MCPCA	MCP	MCP
MD16G1045400	T7	136.505	136.505	2.79915	3.53653	0.337207	0.332875	8.30099	10.6242	1.03244e-16	2.29964e-26	6.40579e-15	3.22529e-24	CA	MCPCA	MCP	MCP
MD16G1047700	T7	341.129	341.129	3.20681	2.99389	0.259781	0.259484	12.3443	11.5379	5.23006e-35	8.50047e-31	1.05304e-32	1.50872e-28	CA	MCPCA	MCP	MCP
MD16G1069500	T7	1429.47	1429.47	1.20051	1.06395	0.132497	0.132255	9.06065	8.04468	1.29674e-19	8.64731e-16	1.04436e-17	5.40282e-14	CA	MCPCA	MCP	MCP
MD16G1071400	T7	55.3117	55.3117	1.31666	1.43156	0.288082	0.282407	4.57042	5.06912	4.86751e-06	3.99664e-07	6.94194e-05	7.07473e-06	CA	MCPCA	MCP	MCP
MD16G1071900	T7	15.0803	15.0803	3.2459	3.30271	0.799137	0.793267	4.06175	4.16343	4.87055e-05	3.13506e-05	0.000552938	0.000364081	CA	MCPCA	MCP	MCP
MD16G1073400	T7	52.6372	52.6372	1.09419	1.15802	0.308715	0.303619	3.54433	3.81404	0.000393619	0.000136712	0.00345312	0.00134341	CA	MCPCA	MCP	MCP
MD16G1073600	T7	51.3052	51.3052	3.96666	2.89812	0.417085	0.423041	9.51043	6.8507	1.89885e-21	7.34904e-12	1.79708e-19	2.80214e-10	CA	MCPCA	MCP	MCP
MD16G1075200	T7	46.2815	46.2815	1.34466	1.61608	0.388929	0.382165	3.45733	4.22876	0.000545561	2.3498e-05	0.00457127	0.000282201	CA	MCPCA	MCP	MCP
MD16G1081000	T7	76.5509	76.5509	1.71532	2.15795	0.250742	0.242976	6.84096	8.88131	7.86653e-12	6.60754e-19	2.92143e-10	5.25876e-17	CA	MCPCA	MCP	MCP
MD16G1081100	T7	32.1614	32.1614	2.68545	3.43475	0.672618	0.663243	3.99254	5.17872	6.53703e-05	2.23417e-07	0.000718304	4.19555e-06	CA	MCPCA	MCP	MCP
MD16G1094200	T7	8.52415	8.52415	5.51833	6.58997	2.12183	2.10749	2.60075	3.12692	0.00930215	0.00176646	0.0484254	0.0121621	CA	MCPCA	MCP	MCP
MD16G1094400	T7	195.142	195.142	1.2582	1.43033	0.19222	0.189457	6.5456	7.54961	5.92556e-11	4.36557e-14	1.96005e-09	2.2566e-12	CA	MCPCA	MCP	MCP
MD16G1097800	T7	98.1663	98.1663	2.70208	1.69478	0.232246	0.23762	11.6345	7.13231	2.75102e-31	9.87011e-13	4.7477e-29	4.34112e-11	CA	MCPCA	MCP	MCP
MD16G1099400	T7	6.54565	6.54565	5.5121	6.00238	1.7442	1.73183	3.16024	3.46593	0.00157637	0.000528405	0.0113692	0.00436838	CA	MCPCA	MCP	MCP
MD16G1101000	T7	162.323	162.323	1.20656	1.77696	0.256456	0.252018	4.70474	7.05095	2.54195e-06	1.77703e-12	3.80773e-05	7.44522e-11	CA	MCPCA	MCP	MCP
MD16G1119000	T7	187.82	187.82	1.01396	2.36067	0.158151	0.145473	6.41132	16.2275	1.44262e-10	3.22231e-59	4.49576e-09	1.90079e-56	CA	MCPCA	MCP	MCP
MD16G1127200	T7	37.7287	37.7287	6.92639	8.98709	2.00486	1.99748	3.4548	4.49921	0.000550709	6.82079e-06	0.00461057	9.21197e-05	CA	MCPCA	MCP	MCP
MD16G1131100	T7	271.578	271.578	1.06967	1.41129	0.13993	0.136282	7.64437	10.3556	2.09968e-14	3.94672e-25	1.01223e-12	5.00984e-23	CA	MCPCA	MCP	MCP
MD16G1136100	T7	57.3145	57.3145	9.21637	8.48954	1.19732	1.19822	7.69752	7.08513	1.38728e-14	1.38918e-12	6.76733e-13	5.9533e-11	CA	MCPCA	MCP	MCP
MD16G1142900	T7	36.166	36.166	3.25074	4.23222	1.18071	1.17489	2.7532	3.60222	0.00590156	0.000315513	0.0337042	0.0027864	CA	MCPCA	MCP	MCP
MD16G1149900	T7	21.724	21.724	1.85745	2.24656	0.543321	0.531532	3.4187	4.22657	0.000629218	2.37286e-05	0.00515858	0.000284459	CA	MCPCA	MCP	MCP
MD16G1150400	T7	188.047	188.047	1.45583	1.77787	0.178131	0.17427	8.17279	10.2018	3.01331e-16	1.94546e-24	1.7531e-14	2.33641e-22	CA	MCPCA	MCP	MCP
MD16G1153700	T7	365.099	365.099	1.12175	1.29266	0.151418	0.149516	7.40831	8.64565	1.2792e-13	5.34981e-18	5.72353e-12	4.00358e-16	CA	MCPCA	MCP	MCP
MD16G1160100	T7	83.8285	83.8285	5.21467	3.30589	0.871919	0.876387	5.98068	3.77218	2.22207e-09	0.000161826	5.76195e-08	0.00155111	CA	MCPCA	MCP	MCP
MD16G1160500	T7	142.853	142.853	8.56088	5.09491	1.20123	1.2076	7.12673	4.21903	1.02779e-12	2.45353e-05	4.21377e-11	0.000293253	CA	MCPCA	MCP	MCP
MD16G1162800	T7	15.3353	15.3353	3.94222	3.68341	0.915705	0.914483	4.30512	4.02787	1.66895e-05	5.62855e-05	0.000210277	0.000608551	CA	MCPCA	MCP	MCP
MD16G1169900	T7	20.1875	20.1875	7.32532	7.4473	1.31441	1.31145	5.57308	5.67869	2.50278e-08	1.35733e-08	5.50318e-07	3.24466e-07	CA	MCPCA	MCP	MCP
MD16G1174500	T7	502.229	502.229	3.67046	4.02085	0.178176	0.176822	20.6002	22.7396	2.73587e-94	1.81816e-114	2.95719e-91	3.31501e-111	CA	MCPCA	MCP	MCP
MD16G1174700	T7	14703.7	14703.7	2.92209	3.56404	0.13968	0.139593	20.9198	25.5317	3.53239e-97	8.77147e-144	5.18176e-94	3.51841e-140	CA	MCPCA	MCP	MCP
MD16G1179400	T7	49.4326	49.4326	8.54449	8.81508	2.15215	2.15117	3.97021	4.09781	7.18108e-05	4.17078e-05	0.000778658	0.000467575	CA	MCPCA	MCP	MCP
MD16G1206700	T7	1926.39	1926.39	1.02639	1.33812	0.184317	0.183933	5.56863	7.27502	2.56746e-08	3.46365e-13	5.62132e-07	1.63452e-11	CA	MCPCA	MCP	MCP
MD16G1249700	T7	53.7084	53.7084	1.34699	1.21892	0.324794	0.322242	4.1472	3.78262	3.36563e-05	0.000155188	0.000394971	0.00149897	CA	MCPCA	MCP	MCP
MD16G1257600	T7	37.762	37.762	5.88314	4.97793	1.5921	1.59363	3.69521	3.12364	0.000219702	0.00178631	0.00208675	0.0122651	CA	MCPCA	MCP	MCP
MD16G1264200	T7	50.637	50.637	1.445	1.33486	0.289789	0.286626	4.98637	4.65716	6.15241e-07	3.20603e-06	1.03737e-05	4.64932e-05	CA	MCPCA	MCP	MCP
MD16G1265000	T7	255.164	255.164	1.58782	2.61622	0.201235	0.195817	7.89034	13.3605	3.01357e-15	1.02823e-40	1.5748e-13	2.94602e-38	CA	MCPCA	MCP	MCP
MD16G1267600	T7	32.1009	32.1009	1.82398	2.06621	0.414122	0.405812	4.40446	5.09155	1.06049e-05	3.55145e-07	0.000140602	6.35964e-06	CA	MCPCA	MCP	MCP
MD16G1271300	T7	21.0935	21.0935	1.33666	1.14143	0.443724	0.440487	3.01238	2.5913	0.00259211	0.00956147	0.0172479	0.0483644	CA	MCPCA	MCP	MCP
MD01G1025300	T7	57.4666	57.4666	1.49769	1.10275	0.258373	0.258976	5.79661	4.25812	6.76678e-09	2.06152e-05	1.62728e-07	0.000251955	CA	MCPCA	MCP	MCP
MD01G1035100	T7	35.5528	35.5528	4.64445	5.82976	0.811979	0.802111	5.71991	7.26802	1.0658e-08	3.64795e-13	2.4649e-07	1.71745e-11	CA	MCPCA	MCP	MCP
MD01G1036200	T7	714.602	714.602	1.19822	1.17102	0.108244	0.107394	11.0696	10.904	1.76199e-28	1.10322e-27	2.68045e-26	1.66363e-25	CA	MCPCA	MCP	MCP
MD01G1043300	T7	11.6886	11.6886	6.08137	6.97076	1.37623	1.36259	4.41885	5.1158	9.92295e-06	3.12413e-07	0.000132674	5.66524e-06	CA	MCPCA	MCP	MCP
MD01G1045500	T7	26.8676	26.8676	4.76989	3.04137	0.72578	0.739891	6.57209	4.11056	4.96128e-11	3.947e-05	1.66694e-09	0.000446481	CA	MCPCA	MCP	MCP
MD01G1049500	T7	46.3614	46.3614	8.62021	8.55568	1.20151	1.20068	7.17451	7.12572	7.25675e-13	1.0354e-12	3.04147e-11	4.53407e-11	CA	MCPCA	MCP	MCP
MD01G1056200	T7	61.5527	61.5527	1.28713	1.47447	0.255556	0.248938	5.03659	5.92303	4.73889e-07	3.16056e-09	8.18524e-06	8.29687e-08	CA	MCPCA	MCP	MCP
MD01G1056600	T7	22.9629	22.9629	6.9169	8.03358	1.95496	1.94895	3.53813	4.12201	0.000402965	3.75582e-05	0.00352908	0.000427507	CA	MCPCA	MCP	MCP
MD01G1062800	T7	778.745	778.745	1.21025	1.51361	0.184416	0.183501	6.56262	8.24851	5.28704e-11	1.60384e-16	1.76266e-09	1.06866e-14	CA	MCPCA	MCP	MCP
MD01G1073800	T7	186.879	186.879	1.45011	2.15989	0.214161	0.208931	6.77112	10.3378	1.27789e-11	4.75203e-25	4.66145e-10	5.95667e-23	CA	MCPCA	MCP	MCP
MD01G1075000	T7	20.8191	20.8191	2.05713	2.22904	0.543882	0.535453	3.78231	4.16291	0.000155378	3.14213e-05	0.00153488	0.00036448	CA	MCPCA	MCP	MCP
MD01G1087900	T7	63.5217	63.5217	1.72405	1.58341	0.243749	0.241278	7.07308	6.5626	1.51535e-12	5.28763e-11	6.07825e-11	1.80662e-09	CA	MCPCA	MCP	MCP
MD01G1105700	T7	9.77321	9.77321	4.39694	5.93653	1.40302	1.37509	3.13391	4.3172	0.00172495	1.58022e-05	0.0122877	0.000197748	CA	MCPCA	MCP	MCP
MD01G1108500	T7	360.667	360.667	3.69338	4.54952	0.220558	0.217815	16.7456	20.8871	6.0941e-63	7.01436e-97	3.20909e-60	7.81556e-94	CA	MCPCA	MCP	MCP
MD01G1118100	T7	8.63937	8.63937	6.10323	6.24112	2.15921	2.15482	2.82661	2.89636	0.00470437	0.00377522	0.0281344	0.0227717	CA	MCPCA	MCP	MCP
MD01G1118200	T7	269.073	269.073	2.42167	1.65278	0.389947	0.390663	6.21026	4.2307	5.28984e-10	2.32969e-05	1.51728e-08	0.000280246	CA	MCPCA	MCP	MCP
MD01G1134400	T7	46.5736	46.5736	1.24014	1.17347	0.311767	0.307894	3.97778	3.81129	6.95616e-05	0.000138245	0.000756941	0.00135648	CA	MCPCA	MCP	MCP
MD01G1137200	T7	36.9026	36.9026	1.04923	1.39146	0.378573	0.368636	2.77153	3.77462	0.00557928	0.000160252	0.0322493	0.00153855	CA	MCPCA	MCP	MCP
MD01G1137700	T7	22.8518	22.8518	1.42929	1.69476	0.443295	0.431694	3.22425	3.92583	0.00126305	8.64305e-05	0.0094634	0.000887129	CA	MCPCA	MCP	MCP
MD01G1139200	T7	172.474	172.474	1.85581	2.13031	0.175503	0.171676	10.5743	12.4089	3.92234e-26	2.33829e-35	5.16366e-24	5.71912e-33	CA	MCPCA	MCP	MCP
MD01G1141800	T7	58.408	58.408	2.13511	1.32298	0.275933	0.281389	7.73777	4.70162	1.01172e-14	2.58106e-06	5.00667e-13	3.8091e-05	CA	MCPCA	MCP	MCP
MD01G1144400	T7	25.2616	25.2616	1.17877	1.3884	0.430795	0.420562	2.73627	3.30129	0.006214	0.00096242	0.0352047	0.00721042	CA	MCPCA	MCP	MCP
MD01G1155300	T7	8.70561	8.70561	4.83668	5.47993	1.37345	1.35913	3.52154	4.03194	0.000429048	5.53173e-05	0.00371787	0.000600348	CA	MCPCA	MCP	MCP
MD01G1160300	T7	65.5571	65.5571	1.06213	1.09748	0.265183	0.260726	4.00528	4.20932	6.19441e-05	2.56136e-05	0.000685423	0.00030469	CA	MCPCA	MCP	MCP
MD01G1168200	T7	104.062	104.062	1.98587	2.03484	0.253261	0.250461	7.84119	8.12437	4.46297e-15	4.49702e-16	2.30291e-13	2.89078e-14	CA	MCPCA	MCP	MCP
MD01G1175500	T7	38.8828	38.8828	1.64944	1.29344	0.345539	0.345589	4.77352	3.74271	1.81037e-06	0.000182043	2.79756e-05	0.00172139	CA	MCPCA	MCP	MCP
MD01G1177100	T7	435.17	435.17	2.98281	1.06343	0.145391	0.150914	20.5158	7.04661	1.55658e-93	1.83333e-12	1.59838e-90	7.64434e-11	CA	MCPCA	MCP	MCP
MD01G1179800	T7	26.9172	26.9172	4.98506	4.07371	0.74515	0.749928	6.69001	5.43213	2.23158e-11	5.56864e-08	7.88811e-10	1.17811e-06	CA	MCPCA	MCP	MCP
MD01G1186200	T7	25.2267	25.2267	1.49457	1.09346	0.392125	0.393145	3.81146	2.78131	0.000138148	0.00541406	0.00138533	0.0304756	CA	MCPCA	MCP	MCP
MD01G1193000	T7	34.4368	34.4368	1.22119	1.30786	0.383563	0.377003	3.18381	3.4691	0.00145351	0.000522198	0.0106495	0.00432837	CA	MCPCA	MCP	MCP
MD01G1206800	T7	164.818	164.818	5.06684	5.20219	0.404065	0.402826	12.5397	12.9142	4.52908e-36	3.74135e-38	9.58904e-34	9.49829e-36	CA	MCPCA	MCP	MCP
MD01G1219500	T7	250.55	250.55	1.42141	2.52918	0.198366	0.192338	7.16562	13.1496	7.74349e-13	1.71021e-39	3.22572e-11	4.51317e-37	CA	MCPCA	MCP	MCP
MD01G1226600	T7	1596.61	1596.61	3.66629	2.06245	0.144493	0.145584	25.3735	14.1667	4.94426e-142	1.47239e-45	1.45058e-138	5.18076e-43	CA	MCPCA	MCP	MCP
MD01G1227100	T7	28.6609	28.6609	1.66773	1.94016	0.43115	0.421715	3.8681	4.60064	0.000109688	4.21202e-06	0.00113487	5.96163e-05	CA	MCPCA	MCP	MCP
MD01G1233000	T7	8.304	8.304	5.17598	6.68292	1.66278	1.63609	3.11284	4.0847	0.00185296	4.41339e-05	0.0130546	0.000491635	CA	MCPCA	MCP	MCP
MD00G1008100	T7	62.3853	62.3853	2.85231	2.05855	0.282943	0.287459	10.0809	7.16119	6.71352e-24	7.99772e-13	7.70255e-22	3.57243e-11	CA	MCPCA	MCP	MCP
MD00G1018700	T7	717.202	717.202	7.44048	6.04778	0.936087	0.936369	7.9485	6.45875	1.88784e-15	1.05571e-10	1.01229e-13	3.43164e-09	CA	MCPCA	MCP	MCP
MD00G1033600	T7	67.4837	67.4837	1.66893	1.69279	0.317798	0.314456	5.25156	5.38323	1.50815e-07	7.31627e-08	2.85991e-06	1.52373e-06	CA	MCPCA	MCP	MCP
MD00G1040000	T7	36.3	36.3	1.08117	1.74949	0.368226	0.35273	2.93616	4.95984	0.00332306	7.05505e-07	0.0212869	1.18705e-05	CA	MCPCA	MCP	MCP
MD00G1056500	T7	40.2781	40.2781	1.27945	1.38908	0.378044	0.372059	3.38439	3.7335	0.000713356	0.000188839	0.00576235	0.00177726	CA	MCPCA	MCP	MCP
MD00G1070000	T7	22.2791	22.2791	2.65482	2.06527	0.523279	0.526895	5.07344	3.9197	3.90683e-07	8.86597e-05	6.88709e-06	0.000906299	CA	MCPCA	MCP	MCP
MD00G1080300	T7	17.424	17.424	5.73456	4.55641	1.20096	1.20798	4.77499	3.77193	1.79717e-06	0.000161988	2.78135e-05	0.0015515	CA	MCPCA	MCP	MCP
MD00G1085500	T7	463.319	463.319	1.41426	1.92246	0.175345	0.173271	8.06559	11.0951	7.2884e-16	1.3252e-28	4.10087e-14	2.1434e-26	CA	MCPCA	MCP	MCP
MD00G1092500	T7	140.43	140.43	2.66633	3.80667	0.26283	0.25504	10.1447	14.9258	3.49807e-24	2.24004e-50	4.08181e-22	9.98362e-48	CA	MCPCA	MCP	MCP
MD00G1097500	T7	44.2603	44.2603	3.08152	3.48844	0.566898	0.561574	5.43575	6.21189	5.45654e-08	5.23501e-10	1.12737e-06	1.56008e-08	CA	MCPCA	MCP	MCP
MD00G1136300	T7	16.7947	16.7947	3.68726	2.62018	0.7602	0.770251	4.85038	3.40172	1.23223e-06	0.000669621	1.96234e-05	0.00533145	CA	MCPCA	MCP	MCP
MD00G1140100	T7	96.2867	96.2867	2.59498	2.82321	0.268164	0.26421	9.67685	10.6855	3.78194e-22	1.1906e-26	3.73412e-20	1.69353e-24	CA	MCPCA	MCP	MCP
MD00G1143400	T7	148.585	148.585	1.24877	1.41743	0.163493	0.159345	7.63808	8.89537	2.20489e-14	5.8226e-19	1.06046e-12	4.67113e-17	CA	MCPCA	MCP	MCP
MD00G1148200	T7	278.519	278.519	10.4103	11.6803	1.18461	1.1837	8.78796	9.86759	1.52301e-18	5.75316e-23	1.10523e-16	6.17034e-21	CA	MCPCA	MCP	MCP
MD00G1148100	T7	399.796	399.796	2.77883	3.81788	0.154278	0.150021	18.0118	25.449	1.57397e-72	7.25065e-143	1.04273e-69	2.42365e-139	CA	MCPCA	MCP	MCP
MD00G1156000	T7	22.7558	22.7558	1.51371	1.92269	0.5404	0.528465	2.80109	3.63825	0.00509307	0.000274499	0.0299617	0.00246769	CA	MCPCA	MCP	MCP
MD00G1166100	T7	23.6837	23.6837	2.70837	2.00665	0.553735	0.558482	4.8911	3.59305	1.00272e-06	0.000326835	1.63047e-05	0.00287753	CA	MCPCA	MCP	MCP
MD00G1190800	T7	93.1904	93.1904	3.47471	3.3137	0.282194	0.280982	12.3132	11.7933	7.69161e-35	4.22672e-32	1.53362e-32	8.31089e-30	CA	MCPCA	MCP	MCP
MD03G1004900	T7	54.7036	54.7036	1.2344	1.27591	0.359006	0.354984	3.43839	3.59426	0.00058518	0.000325315	0.00485766	0.00286666	CA	MCPCA	MCP	MCP
MD03G1032300	T7	10.6824	10.6824	2.7139	2.7812	1.01671	1.00984	2.66929	2.75409	0.00760121	0.00588547	0.0411998	0.0326165	CA	MCPCA	MCP	MCP
MD03G1042800	T7	12.0517	12.0517	2.40796	2.35514	0.770106	0.764327	3.12679	3.08132	0.00176726	0.00206083	0.0125326	0.0138003	CA	MCPCA	MCP	MCP
MD03G1057400	T7	170.754	170.754	1.75249	1.04479	0.193631	0.195697	9.05068	5.33878	1.42078e-19	9.35717e-08	1.13536e-17	1.888e-06	CA	MCPCA	MCP	MCP
MD03G1061600	T7	469.022	469.022	2.26542	1.28149	0.212113	0.213328	10.6802	6.00712	1.25933e-26	1.88847e-09	1.7015e-24	5.0976e-08	CA	MCPCA	MCP	MCP
MD03G1065400	T7	9.26569	9.26569	4.89469	5.59798	1.39023	1.37605	3.52079	4.06816	0.000430264	4.73854e-05	0.00372213	0.000523039	CA	MCPCA	MCP	MCP
MD03G1078000	T7	253.865	253.865	1.76643	2.1009	0.269867	0.267964	6.54557	7.84026	5.92683e-11	4.4963e-15	1.96005e-09	2.57651e-13	CA	MCPCA	MCP	MCP
MD03G1083100	T7	183.44	183.44	2.94474	3.79324	0.269992	0.265537	10.9068	14.2852	1.07009e-27	2.70637e-46	1.53681e-25	9.69268e-44	CA	MCPCA	MCP	MCP
MD03G1086000	T7	49.18	49.18	1.14026	1.69485	0.32007	0.308602	3.56254	5.49204	0.000367278	3.97325e-08	0.00325541	8.67111e-07	CA	MCPCA	MCP	MCP
MD03G1089100	T7	26.8408	26.8408	1.42002	1.07919	0.417864	0.417648	3.39828	2.58397	0.000678118	0.00976694	0.00553078	0.0491928	CA	MCPCA	MCP	MCP
MD03G1120000	T7	46.7129	46.7129	2.59522	2.07139	0.335806	0.337748	7.72832	6.13294	1.08973e-14	8.62704e-10	5.35402e-13	2.49314e-08	CA	MCPCA	MCP	MCP
MD03G1120200	T7	49.0155	49.0155	2.94148	2.83962	0.47793	0.476003	6.15463	5.96555	7.52548e-10	2.43804e-09	2.12295e-08	6.48506e-08	CA	MCPCA	MCP	MCP
MD03G1125100	T7	103.403	103.403	1.30178	1.10357	0.314384	0.313387	4.14072	3.52143	3.46215e-05	0.000429229	0.000405372	0.0036675	CA	MCPCA	MCP	MCP
MD03G1137800	T7	40.6255	40.6255	1.73028	1.86996	0.355541	0.349209	4.8666	5.35484	1.13533e-06	8.56338e-08	1.82444e-05	1.74717e-06	CA	MCPCA	MCP	MCP
MD03G1137900	T7	6.05861	6.05861	6.19184	4.82109	1.54319	1.56274	4.01238	3.08502	6.01101e-05	0.0020354	0.000667287	0.0136594	CA	MCPCA	MCP	MCP
MD03G1146700	T7	156.639	156.639	1.63534	1.7388	0.28627	0.284309	5.7126	6.11589	1.11264e-08	9.60195e-10	2.56169e-07	2.7511e-08	CA	MCPCA	MCP	MCP
MD03G1156800	T7	10.174	10.174	6.34725	6.46746	2.10389	2.10019	3.01692	3.07946	0.0025536	0.00207375	0.0170381	0.0138808	CA	MCPCA	MCP	MCP
MD03G1170900	T7	38.6652	38.6652	1.56479	1.78907	0.326748	0.318196	4.78896	5.62253	1.67645e-06	1.88181e-08	2.6063e-05	4.37837e-07	CA	MCPCA	MCP	MCP
MD03G1187100	T7	43.9995	43.9995	1.73609	1.35127	0.325569	0.325993	5.33248	4.14508	9.68806e-08	3.397e-05	1.90761e-06	0.000390207	CA	MCPCA	MCP	MCP
MD03G1194300	T7	66.5633	66.5633	1.26162	1.35654	0.326599	0.322504	3.86289	4.20627	0.000112054	2.59617e-05	0.00115641	0.000308464	CA	MCPCA	MCP	MCP
MD03G1202600	T7	1071.45	1071.45	1.34532	1.43623	0.0935173	0.0926444	14.3858	15.5026	6.35079e-47	3.33077e-54	2.07026e-44	1.80546e-51	CA	MCPCA	MCP	MCP
MD03G1245000	T7	138.051	138.051	2.19852	1.25224	0.260344	0.263516	8.44468	4.75203	3.04886e-17	2.0138e-06	2.00687e-15	3.04362e-05	CA	MCPCA	MCP	MCP
MD03G1260300	T7	27.7544	27.7544	1.88798	1.91251	0.584548	0.580194	3.22982	3.29633	0.0012387	0.00097957	0.00930135	0.00732249	CA	MCPCA	MCP	MCP
MD03G1262000	T7	361.861	361.861	6.67415	7.28998	1.11722	1.11681	5.97387	6.52749	2.31691e-09	6.68792e-11	5.98521e-08	2.24303e-09	CA	MCPCA	MCP	MCP
MD03G1277100	T7	51.3151	51.3151	1.451	1.31577	0.299155	0.296437	4.85032	4.43861	1.23261e-06	9.05407e-06	1.96234e-05	0.000118376	CA	MCPCA	MCP	MCP
MD03G1287200	T7	285.976	285.976	2.17988	1.14143	0.12137	0.125233	17.9606	9.11445	3.96464e-72	7.90688e-20	2.54443e-69	6.83536e-18	CA	MCPCA	MCP	MCP
MD03G1289900	T7	839.412	839.412	2.05706	1.58495	0.338791	0.338859	6.07175	4.67732	1.26525e-09	2.90643e-06	3.43256e-08	4.24246e-05	CA	MCPCA	MCP	MCP
MD03G1291900	T7	119.915	119.915	3.13871	3.51883	0.249587	0.245368	12.5756	14.341	2.87569e-36	1.21277e-46	6.21664e-34	4.42243e-44	CA	MCPCA	MCP	MCP
MD02G1001300	T7	28.6963	28.6963	1.76114	1.18387	0.374112	0.378143	4.70752	3.13075	2.50744e-06	0.00174363	3.76427e-05	0.0120379	CA	MCPCA	MCP	MCP
MD02G1003300	T7	81.6715	81.6715	1.3332	2.73494	0.351224	0.337996	3.79588	8.09161	0.000147123	5.88797e-16	0.00145965	3.737e-14	CA	MCPCA	MCP	MCP
MD02G1006100	T7	13.5278	13.5278	6.73709	6.89467	1.31844	1.31376	5.1099	5.24805	3.22328e-07	1.53721e-07	5.77128e-06	2.98743e-06	CA	MCPCA	MCP	MCP
MD02G1017600	T7	191.498	191.498	1.84371	1.38647	0.22347	0.22389	8.25037	6.19264	1.57911e-16	5.9164e-10	9.45486e-15	1.75532e-08	CA	MCPCA	MCP	MCP
MD02G1030000	T7	490.48	490.48	1.47609	1.51921	0.203789	0.203007	7.24321	7.48355	4.38173e-13	7.23393e-14	1.87084e-11	3.673e-12	CA	MCPCA	MCP	MCP
MD02G1046100	T7	264.164	264.164	1.08419	1.18113	0.188598	0.186768	5.74864	6.32404	8.9962e-09	2.5481e-10	2.12362e-07	7.83814e-09	CA	MCPCA	MCP	MCP
MD02G1049600	T7	186.288	186.288	1.29205	1.18706	0.163727	0.162135	7.89149	7.32142	2.98606e-15	2.45364e-13	1.56441e-13	1.18294e-11	CA	MCPCA	MCP	MCP
MD02G1050100	T7	44.7435	44.7435	1.96593	1.67715	0.363849	0.363088	5.40315	4.61913	6.54806e-08	3.85351e-06	1.33808e-06	5.50078e-05	CA	MCPCA	MCP	MCP
MD02G1050200	T7	216.991	216.991	1.34083	1.7238	0.256513	0.253922	5.22717	6.78868	1.72123e-07	1.13161e-11	3.23099e-06	4.17968e-10	CA	MCPCA	MCP	MCP
MD02G1065800	T7	26.7326	26.7326	7.8457	7.75729	1.22681	1.22551	6.39521	6.32984	1.6033e-10	2.45409e-10	4.95045e-09	7.56597e-09	CA	MCPCA	MCP	MCP
MD02G1082600	T7	104.123	104.123	1.25683	1.22208	0.249791	0.247352	5.03154	4.94067	4.8656e-07	7.78557e-07	8.38999e-06	1.29798e-05	CA	MCPCA	MCP	MCP
MD02G1084000	T7	26.9449	26.9449	4.04497	2.81464	0.577643	0.587999	7.00254	4.78682	2.51357e-12	1.69443e-06	9.79528e-11	2.61622e-05	CA	MCPCA	MCP	MCP
MD02G1085600	T7	314.449	314.449	1.17341	1.47401	0.123643	0.120342	9.49031	12.2485	2.30355e-21	1.71086e-34	2.14064e-19	3.98988e-32	CA	MCPCA	MCP	MCP
MD02G1090000	T7	88.0847	88.0847	1.27459	1.61861	0.2205	0.213517	5.78046	7.58073	7.44982e-09	3.43629e-14	1.7801e-07	1.78545e-12	CA	MCPCA	MCP	MCP
MD02G1096300	T7	657.728	657.728	1.09069	1.43904	0.14146	0.139938	7.71019	10.2834	1.25632e-14	8.37117e-25	6.15779e-13	1.03637e-22	CA	MCPCA	MCP	MCP
MD02G1110700	T7	19.7174	19.7174	7.12515	7.56683	1.25312	1.24783	5.68593	6.064	1.30102e-08	1.32781e-09	2.96548e-07	3.71417e-08	CA	MCPCA	MCP	MCP
MD02G1113400	T7	28.5704	28.5704	2.22442	3.03793	0.470473	0.454255	4.72806	6.68771	2.26672e-06	2.26695e-11	3.43555e-05	8.10446e-10	CA	MCPCA	MCP	MCP
MD02G1139700	T7	35.7715	35.7715	3.15787	2.32249	0.478879	0.483844	6.59429	4.80009	4.27302e-11	1.58594e-06	1.4505e-09	2.46933e-05	CA	MCPCA	MCP	MCP
MD02G1139900	T7	3901.22	3901.22	1.54878	1.42148	0.121953	0.121856	12.6998	11.6652	5.92641e-37	1.91978e-31	1.30872e-34	3.5651e-29	CA	MCPCA	MCP	MCP
MD02G1140000	T7	124459	124459	1.53358	2.02938	0.133625	0.133615	11.4768	15.1883	1.72626e-30	4.22823e-52	2.85904e-28	2.06833e-49	CA	MCPCA	MCP	MCP
MD02G1140100	T7	6088.03	6088.03	1.77513	2.45911	0.194764	0.194596	9.11426	12.637	7.92114e-20	1.31955e-36	6.48114e-18	3.26726e-34	CA	MCPCA	MCP	MCP
MD02G1140200	T7	60.5288	60.5288	1.77919	3.96301	0.404594	0.378192	4.39747	10.4788	1.0952e-05	1.08062e-25	0.000144644	1.42585e-23	CA	MCPCA	MCP	MCP
MD02G1145300	T7	23.547	23.547	1.68746	2.62	0.595194	0.57723	2.83514	4.53891	0.00458051	5.65445e-06	0.0276108	7.79956e-05	CA	MCPCA	MCP	MCP
MD02G1145600	T7	23.8614	23.8614	3.65341	3.52571	0.616076	0.613498	5.93013	5.74689	3.02697e-09	9.09e-09	7.66521e-08	2.22057e-07	CA	MCPCA	MCP	MCP
MD02G1148300	T7	1122.77	1122.77	1.28191	1.33544	0.181055	0.180651	7.08025	7.39241	1.43899e-12	1.44196e-13	5.79462e-11	7.12314e-12	CA	MCPCA	MCP	MCP
MD02G1157800	T7	275.59	275.59	1.31366	1.60395	0.148513	0.145446	8.8454	11.0278	9.11992e-19	2.80581e-28	6.83562e-17	4.45495e-26	CA	MCPCA	MCP	MCP
[truncated: 2,439 more rows]
