# Supplementary material for: Transcriptomics of long‐term, low oxygen storage coupled with ethylene signaling interference suggests neofunctionalization of hypoxia response pathways in apple ( Malus domestica )
Source: Plant Direct. 2024 Dec 20;8(12):e70025. doi: 10.1002/pld3.70025 (PMC11660084; doi:10.1002/pld3.70025)
Supplement: Supplementary file 22 — Table S6: Differential Expression Results ‐ upregulated genes in hypoxic conditions, ethylene. [file PLD3-8-e70025-s019.xlsx]

## Sheet: README
Table S6	Tab descriptions
	Tab Title	Table Caption
	Table_S6_ethylene_results_0.05	A third pairwise differential expression analysis was performed between the long-term fruit (MCP, CA, MCPCA) at each time point to assess trends in gene upregulation related to hypoxia response and the role of ethylene perception. Genes upregulated in CA compared to both MCPCA and MCP were considered ‘ethylene’ related hypoxia genes because they are only upregulated in hypoxic conditions when eth…

## Sheet: Table_S6_ethylene_results_0.05
gene	time	base_mean_MCP	base_mean_MCPCA	log2fold_change_MCP	log2fold_change_MCPCA	lfc_se_MCP	lfc_se_MCPCA	stat_MCP	stat_MCPCA	pvalue_MCP	pvalue_MCPCA	padj_MCP	padj_MCPCA	comparison_MCP	comparison_MCPCA	reference_MCP	reference_MCPCA
MD10G1029000	T5	131.003	131.003	-3.44201	-2.28846	0.339648	0.251788	-10.134	-9.08883	3.90157e-24	1.00112e-19	1.34019e-21	2.01985e-15	MCP	MCPCA	CA	CA
MD15G1186600	T5	72.5351	72.5351	-1.53106	-1.28923	0.323347	0.268297	-4.73503	-4.80524	2.19023e-06	1.54568e-06	6.01874e-05	0.00207904	MCP	MCPCA	CA	CA
MD05G1276300	T5	7.29394	7.29394	-6.43193	-6.9513	1.86494	1.58495	-3.44887	-4.38582	0.000562948	1.15549e-05	0.00695049	0.0129518	MCP	MCPCA	CA	CA
MD11G1287900	T6	32.4579	32.4579	-3.60826	-1.98994	0.563733	0.479759	-6.40066	-4.1478	1.54712e-10	3.35691e-05	7.21765e-09	0.0141968	MCP	MCPCA	CA	CA
MD15G1222900	T6	9.10435	9.10435	-7.19274	-7.55038	1.64365	1.64365	-4.37607	-4.59365	1.20841e-05	4.35555e-06	0.000200754	0.00249214	MCP	MCPCA	CA	CA
MD01G1177100	T6	246.52	246.52	-2.3161	-1.00841	0.20713	0.193364	-11.1819	-5.21509	5.00157e-29	1.83728e-07	1.31487e-26	0.000162466	MCP	MCPCA	CA	CA
MD01G1177200	T6	27.324	27.324	-1.33072	-1.57872	0.389739	0.386171	-3.41438	-4.08814	0.000639276	4.34845e-05	0.00597333	0.0172221	MCP	MCPCA	CA	CA
MD05G1267600	T6	117.223	117.223	-4.11514	-1.14086	0.337574	0.258517	-12.1904	-4.41308	3.49858e-34	1.01911e-05	1.26039e-31	0.00521729	MCP	MCPCA	CA	CA
MD06G1094300	T6	55.6723	55.6723	-1.05456	-1.89721	0.334164	0.343111	-3.15581	-5.52944	0.00160054	3.21247e-08	0.0126418	3.69906e-05	MCP	MCPCA	CA	CA
MD09G1049600	T6	45.19	45.19	-1.20491	-1.25593	0.318594	0.31178	-3.78195	-4.02827	0.000155602	5.61884e-05	0.00182465	0.0195542	MCP	MCPCA	CA	CA
MD11G1027400	T7	9.07539	9.07539	-3.93025	-4.82279	1.0481	1.17581	-3.74987	-4.10166	0.000176924	4.10189e-05	0.00171634	0.00151227	MCP	MCPCA	CA	CA
MD11G1027500	T7	63.6492	63.6492	-5.35825	-3.89279	0.458281	0.322001	-11.6921	-12.0894	1.39952e-31	1.20183e-33	2.45658e-29	9.2707e-31	MCP	MCPCA	CA	CA
MD11G1027600	T7	7.91208	7.91208	-3.03539	-2.64342	0.899855	0.8468	-3.3732	-3.12166	0.000743012	0.00179836	0.00595831	0.0335515	MCP	MCPCA	CA	CA
MD11G1095000	T7	47.9429	47.9429	-1.06353	-2.05065	0.271636	0.295296	-3.91528	-6.94438	9.03004e-05	3.80118e-12	0.000954943	5.08243e-10	MCP	MCPCA	CA	CA
MD11G1110600	T7	1550.51	1550.51	-1.71137	-1.3869	0.223456	0.222944	-7.65863	-6.22084	1.87927e-14	4.94512e-10	9.10248e-13	4.95897e-08	MCP	MCPCA	CA	CA
MD11G1217400	T7	80.3096	80.3096	-1.91168	-1.24655	0.290136	0.276519	-6.58892	-4.50803	4.43049e-11	6.54321e-06	1.49653e-09	0.000299641	MCP	MCPCA	CA	CA
MD11G1229100	T7	48.3335	48.3335	-2.07438	-1.04583	0.361998	0.334704	-5.73037	-3.12464	1.00213e-08	0.0017802	2.33343e-07	0.0333367	MCP	MCPCA	CA	CA
MD11G1245000	T7	185.254	185.254	-2.50267	-1.5462	0.178674	0.162166	-14.0069	-9.53468	1.41418e-44	1.50348e-21	4.09057e-42	4.78631e-19	MCP	MCPCA	CA	CA
MD11G1300000	T7	7.56307	7.56307	-3.50559	-3.41378	1.02402	0.993979	-3.42336	-3.43446	0.000618528	0.000593735	0.00508719	0.0140258	MCP	MCPCA	CA	CA
MD11G1300200	T7	117.802	117.802	-1.50767	-1.57564	0.166779	0.165377	-9.03993	-9.52757	1.56771e-19	1.61011e-21	1.24309e-17	5.04568e-19	MCP	MCPCA	CA	CA
MD11G1306200	T7	230.539	230.539	-1.22983	-1.07464	0.190146	0.187946	-6.46782	-5.71785	9.9429e-11	1.07882e-08	3.18064e-09	8.55209e-07	MCP	MCPCA	CA	CA
MD11G1307800	T7	633.202	633.202	-1.66335	-1.57644	0.130316	0.129228	-12.764	-12.1989	2.6057e-37	3.14957e-34	5.94592e-35	2.63199e-31	MCP	MCPCA	CA	CA
MD10G1002300	T7	42.3028	42.3028	-3.96634	-2.45076	0.469287	0.386544	-8.45184	-6.34018	2.86749e-17	2.29492e-10	1.89356e-15	2.40979e-08	MCP	MCPCA	CA	CA
MD10G1044500	T7	15.6091	15.6091	-7.96648	-4.67392	1.31293	0.82734	-6.06773	-5.64933	1.29732e-09	1.61072e-08	3.51491e-08	1.24728e-06	MCP	MCPCA	CA	CA
MD10G1046900	T7	43.7244	43.7244	-1.44958	-1.39036	0.271817	0.265836	-5.33293	-5.23014	9.66397e-08	1.69384e-07	1.90469e-06	1.09234e-05	MCP	MCPCA	CA	CA
MD10G1062200	T7	1077.57	1077.57	-1.80724	-1.31171	0.371861	0.371253	-4.86	-3.5332	1.17387e-06	0.000410563	1.8847e-05	0.0103693	MCP	MCPCA	CA	CA
MD10G1062300	T7	1401.61	1401.61	-2.68586	-1.56653	0.375154	0.373932	-7.15935	-4.18934	8.10614e-13	2.79772e-05	3.36315e-11	0.00106675	MCP	MCPCA	CA	CA
MD10G1179100	T7	1097.29	1097.29	-2.66207	-3.07345	0.233294	0.234003	-11.4108	-13.1342	3.69348e-30	2.09617e-39	5.97267e-28	1.91095e-36	MCP	MCPCA	CA	CA
MD10G1187000	T7	5.95107	5.95107	-6.62664	-6.7703	1.84938	1.84938	-3.58316	-3.66084	0.000339458	0.000251387	0.00304696	0.00695287	MCP	MCPCA	CA	CA
MD10G1202100	T7	29.1097	29.1097	-5.17514	-4.79711	0.633274	0.558138	-8.17205	-8.59484	3.03205e-16	8.338e-18	1.75902e-14	2.14393e-15	MCP	MCPCA	CA	CA
MD10G1273000	T7	73.0913	73.0913	-2.3828	-1.01462	0.260258	0.2239	-9.15555	-4.53158	5.40809e-20	5.85442e-06	4.46048e-18	0.000273697	MCP	MCPCA	CA	CA
MD10G1277100	T7	10.2741	10.2741	-7.41659	-7.56025	1.46121	1.46121	-5.07565	-5.17397	3.86173e-07	2.29178e-07	6.83104e-06	1.45455e-05	MCP	MCPCA	CA	CA
MD10G1303800	T7	13.7706	13.7706	-3.90377	-2.38061	0.907996	0.782249	-4.29933	-3.04329	1.71318e-05	0.00234003	0.000214665	0.0412042	MCP	MCPCA	CA	CA
MD10G1328000	T7	23.8769	23.8769	-2.36381	-1.21974	0.455634	0.400794	-5.18795	-3.0433	2.1262e-07	0.00233997	3.93031e-06	0.0412042	MCP	MCPCA	CA	CA
MD10G1328100	T7	17292.1	17292.1	-2.60271	-1.81774	0.182466	0.182314	-14.2641	-9.97036	3.66281e-46	2.05475e-23	1.12273e-43	7.7755e-21	MCP	MCPCA	CA	CA
MD10G1337900	T7	31.0166	31.0166	-1.38866	-1.85253	0.393325	0.403195	-3.53056	-4.59463	0.000414682	4.33526e-06	0.00362209	0.000211039	MCP	MCPCA	CA	CA
MD13G1069200	T7	154.084	154.084	-1.49923	-1.11581	0.299546	0.295622	-5.005	-3.77446	5.5861e-07	0.000160352	9.52047e-06	0.00472945	MCP	MCPCA	CA	CA
MD13G1087900	T7	69.5802	69.5802	-1.26645	-1.15559	0.248333	0.243529	-5.0998	-4.74518	3.40009e-07	2.08323e-06	6.07197e-06	0.00010995	MCP	MCPCA	CA	CA
MD13G1094100	T7	4.29285	4.29285	-6.16372	-6.30738	2.0052	2.0052	-3.07387	-3.14551	0.00211301	0.00165795	0.0145767	0.0314587	MCP	MCPCA	CA	CA
MD13G1106800	T7	24.8189	24.8189	-1.83766	-2.28125	0.433552	0.446273	-4.23861	-5.11178	2.24904e-05	3.19132e-07	0.000275424	1.96335e-05	MCP	MCPCA	CA	CA
MD13G1111600	T7	43.4129	43.4129	-1.93451	-1.07134	0.30516	0.275312	-6.33933	-3.89138	2.3076e-10	9.96749e-05	6.96928e-09	0.00322432	MCP	MCPCA	CA	CA
MD13G1141400	T7	124.941	124.941	-1.19465	-1.46767	0.169688	0.171718	-7.04027	-8.54697	1.91861e-12	1.26359e-17	7.53394e-11	3.16783e-15	MCP	MCPCA	CA	CA
MD13G1209700	T7	245.684	245.684	-3.4805	-3.42093	0.173595	0.168982	-20.0495	-20.2443	2.03762e-89	3.98851e-91	1.90212e-86	1.99984e-87	MCP	MCPCA	CA	CA
MD12G1028800	T7	9.08209	9.08209	-7.23708	-7.38074	1.54805	1.54805	-4.67496	-4.76776	2.94016e-06	1.86289e-06	4.38186e-05	9.96323e-05	MCP	MCPCA	CA	CA
MD12G1032400	T7	72.2899	72.2899	-1.60538	-1.65638	0.314609	0.313002	-5.10278	-5.29192	3.347e-07	1.21042e-07	5.98758e-06	7.95938e-06	MCP	MCPCA	CA	CA
MD12G1086400	T7	329.689	329.689	-1.53408	-1.29596	0.159086	0.15648	-9.64307	-8.28197	5.25928e-22	1.21149e-16	5.11895e-20	2.79284e-14	MCP	MCPCA	CA	CA
MD12G1101800	T7	68.5535	68.5535	-1.42948	-1.56097	0.223531	0.223255	-6.39501	-6.99186	1.60541e-10	2.71274e-12	4.9505e-09	3.72649e-10	MCP	MCPCA	CA	CA
MD12G1126400	T7	6.62118	6.62118	-6.78326	-6.92692	1.70475	1.70475	-3.97902	-4.06329	6.91988e-05	4.83852e-05	0.000753918	0.00176119	MCP	MCPCA	CA	CA
MD12G1140600	T7	30.0143	30.0143	-4.72289	-2.75537	0.699624	0.555806	-6.75061	-4.95744	1.47223e-11	7.14271e-07	5.30442e-10	4.1403e-05	MCP	MCPCA	CA	CA
MD12G1182400	T7	31.3857	31.3857	-1.69896	-1.76375	0.384669	0.382043	-4.41669	-4.61663	1.00223e-05	3.90029e-06	0.000133741	0.000192197	MCP	MCPCA	CA	CA
MD15G1073800	T7	29.8576	29.8576	-2.05558	-1.65818	0.373203	0.352188	-5.50793	-4.70822	3.63084e-08	2.49885e-06	7.67936e-07	0.000128835	MCP	MCPCA	CA	CA
MD15G1087900	T7	66.2219	66.2219	-3.32797	-1.29849	0.429766	0.379723	-7.74369	-3.41958	9.65695e-15	0.000627171	4.80205e-13	0.0146432	MCP	MCPCA	CA	CA
MD15G1125400	T7	39.3184	39.3184	-1.66431	-1.27825	0.356648	0.342829	-4.66654	-3.72852	3.06307e-06	0.000192604	4.55097e-05	0.00554214	MCP	MCPCA	CA	CA
MD15G1133500	T7	171.579	171.579	-1.13052	-1.24326	0.162082	0.161703	-6.975	-7.68858	3.05879e-12	1.48783e-14	1.18974e-10	2.71271e-12	MCP	MCPCA	CA	CA
MD15G1136600	T7	72.2672	72.2672	-1.19943	-1.33358	0.286274	0.286068	-4.1898	-4.66176	2.79198e-05	3.13509e-06	0.000334923	0.000157587	MCP	MCPCA	CA	CA
MD15G1142000	T7	156.964	156.964	-1.69257	-1.04126	0.155109	0.143295	-10.9122	-7.26657	1.00808e-27	3.68737e-13	1.45796e-25	5.64534e-11	MCP	MCPCA	CA	CA
MD15G1142100	T7	239.401	239.401	-8.88878	-2.58026	0.729306	0.130341	-12.188	-19.7962	3.60197e-34	3.20787e-87	6.97865e-32	1.28674e-83	MCP	MCPCA	CA	CA
MD15G1158600	T7	67.5432	67.5432	-3.67799	-3.03434	0.33202	0.297825	-11.0776	-10.1883	1.61141e-28	2.23597e-24	2.49382e-26	8.79308e-22	MCP	MCPCA	CA	CA
MD15G1162800	T7	6.57019	6.57019	-4.35405	-6.85509	1.50081	1.70411	-2.90114	-4.02268	0.00371804	5.75405e-05	0.0232868	0.00202107	MCP	MCPCA	CA	CA
MD15G1205100	T7	832.096	832.096	-13.6671	-3.9531	1.18812	0.167695	-11.5031	-23.5731	1.2726e-30	7.26997e-123	2.12483e-28	4.86022e-119	MCP	MCPCA	CA	CA
MD15G1206800	T7	1673.4	1673.4	-2.23736	-1.44278	0.152422	0.150815	-14.6788	-9.56657	8.81695e-49	1.10514e-21	3.12196e-46	3.69411e-19	MCP	MCPCA	CA	CA
MD15G1236100	T7	112.252	112.252	-1.25914	-1.065	0.169808	0.164103	-7.41507	-6.48983	1.21563e-13	8.59349e-11	5.45097e-12	9.73735e-09	MCP	MCPCA	CA	CA
MD15G1253600	T7	15.6583	15.6583	-8.02535	-8.16901	1.32633	1.32633	-6.0508	-6.15912	1.44124e-09	7.31511e-10	3.86911e-08	7.05346e-08	MCP	MCPCA	CA	CA
MD15G1253700	T7	126.136	126.136	-2.68794	-1.83942	0.18154	0.157267	-14.8063	-11.6961	1.33309e-49	1.33431e-31	4.88886e-47	9.26533e-29	MCP	MCPCA	CA	CA
MD15G1283700	T7	379.086	379.086	-2.26199	-2.08701	0.181961	0.179659	-12.4312	-11.6165	1.76942e-35	3.39636e-31	3.67056e-33	2.19734e-28	MCP	MCPCA	CA	CA
MD15G1362100	T7	60.5011	60.5011	-1.59694	-1.15583	0.301216	0.28989	-5.30164	-3.98715	1.1477e-07	6.68725e-05	2.22916e-06	0.00228873	MCP	MCPCA	CA	CA
MD15G1420900	T7	61.0078	61.0078	-1.09112	-1.37032	0.258962	0.261712	-4.21345	-5.23598	2.51497e-05	1.64111e-07	0.000304539	1.06378e-05	MCP	MCPCA	CA	CA
MD15G1440400	T7	337.368	337.368	-1.23446	-1.4776	0.132304	0.133038	-9.33043	-11.1066	1.05441e-20	1.16524e-28	9.25404e-19	5.99234e-26	MCP	MCPCA	CA	CA
MD14G1087100	T7	6.31495	6.31495	-6.71708	-6.86074	1.7364	1.7364	-3.86839	-3.95112	0.000109556	7.77849e-05	0.00113519	0.00260443	MCP	MCPCA	CA	CA
MD17G1001600	T7	1527.39	1527.39	-2.75752	-3.40939	0.0934677	0.0962204	-29.5024	-35.4331	2.68143e-191	5.28154e-275	1.37671e-187	5.29633e-271	MCP	MCPCA	CA	CA
MD17G1001700	T7	83.8903	83.8903	-1.86923	-2.85652	0.232218	0.254855	-8.04945	-11.2084	8.3164e-16	3.70799e-29	4.60361e-14	2.00993e-26	MCP	MCPCA	CA	CA
MD17G1085200	T7	39.5688	39.5688	-8.85702	-1.27307	1.21091	0.310708	-7.31433	-4.09732	2.58665e-13	4.17954e-05	1.12309e-11	0.00153807	MCP	MCPCA	CA	CA
MD17G1180700	T7	97.4394	97.4394	-1.078	-1.21524	0.201314	0.20119	-5.35483	-6.04025	8.56377e-08	1.53876e-09	1.70091e-06	1.39911e-07	MCP	MCPCA	CA	CA
MD17G1218700	T7	47.6382	47.6382	-1.10644	-1.21148	0.311632	0.310763	-3.55048	-3.89841	0.000384525	9.68272e-05	0.00339802	0.00316797	MCP	MCPCA	CA	CA
MD17G1241900	T7	26.5842	26.5842	-1.71817	-2.78066	0.416598	0.458149	-4.12428	-6.06934	3.71902e-05	1.28436e-09	0.000432488	1.18161e-07	MCP	MCPCA	CA	CA
MD17G1279900	T7	185.239	185.239	-1.1079	-1.14847	0.163354	0.162254	-6.78223	-7.07821	1.18336e-11	1.46026e-12	4.33388e-10	2.04804e-10	MCP	MCPCA	CA	CA
MD16G1033900	T7	49.4204	49.4204	-3.7145	-1.23266	0.447901	0.354086	-8.29313	-3.48123	1.10302e-16	0.000499121	6.82313e-15	0.0122622	MCP	MCPCA	CA	CA
MD16G1040800	T7	56.2512	56.2512	-2.19482	-1.00857	0.353015	0.3248	-6.21736	-3.10521	5.05591e-10	0.00190147	1.45833e-08	0.0348801	MCP	MCPCA	CA	CA
MD16G1056800	T7	24.397	24.397	-2.67065	-2.03878	0.46559	0.427117	-5.73606	-4.77336	9.69055e-09	1.81177e-06	2.26668e-07	9.71576e-05	MCP	MCPCA	CA	CA
MD16G1065200	T7	114.556	114.556	-1.08556	-1.13883	0.165641	0.164168	-6.55368	-6.93697	5.61361e-11	4.00592e-12	1.86247e-09	5.32071e-10	MCP	MCPCA	CA	CA
MD16G1073600	T7	51.3052	51.3052	-3.96666	-1.06854	0.417086	0.285212	-9.51042	-3.74646	1.8989e-21	0.000179348	1.79713e-19	0.00519545	MCP	MCPCA	CA	CA
MD16G1097800	T7	98.1663	98.1663	-2.70208	-1.0073	0.232246	0.190066	-11.6345	-5.29973	2.75106e-31	1.15973e-07	4.74778e-29	7.72742e-06	MCP	MCPCA	CA	CA
MD16G1158300	T7	1037.48	1037.48	-1.19558	-1.96919	0.234615	0.23559	-5.09593	-8.35851	3.47025e-07	6.35133e-17	6.19187e-06	1.53473e-14	MCP	MCPCA	CA	CA
MD16G1160400	T7	135.245	135.245	-6.38258	-6.39409	1.61196	1.60785	-3.95952	-3.97678	7.50996e-05	6.98541e-05	0.000809617	0.00236255	MCP	MCPCA	CA	CA
MD16G1160500	T7	142.853	142.853	-8.56088	-3.46596	1.20124	0.898113	-7.12672	-3.85916	1.0279e-12	0.000113779	4.21373e-11	0.00354005	MCP	MCPCA	CA	CA
MD16G1212600	T7	164.174	164.174	-3.76378	-3.70227	0.219589	0.213063	-17.1401	-17.3764	7.44749e-66	1.24548e-67	4.24859e-63	4.16324e-64	MCP	MCPCA	CA	CA
MD01G1045500	T7	26.8676	26.8676	-4.76989	-1.72852	0.725781	0.504356	-6.57209	-3.42719	4.96145e-11	0.000609856	1.66692e-09	0.0143391	MCP	MCPCA	CA	CA
MD01G1110100	T7	9221.4	9221.4	-1.77453	-1.23817	0.129891	0.129678	-13.6618	-9.548	1.71799e-42	1.32226e-21	4.46612e-40	4.27729e-19	MCP	MCPCA	CA	CA
MD01G1177100	T7	435.17	435.17	-2.98281	-1.91938	0.145391	0.133759	-20.5158	-14.3495	1.55662e-93	1.07293e-46	1.59842e-90	1.43458e-43	MCP	MCPCA	CA	CA
MD01G1177200	T7	60.5048	60.5048	-3.02619	-2.14794	0.340693	0.308544	-8.88246	-6.96153	6.54004e-19	3.36607e-12	4.97455e-17	4.56148e-10	MCP	MCPCA	CA	CA
MD01G1205500	T7	33.2381	33.2381	-1.12163	-1.51301	0.338593	0.345877	-3.31262	-4.37442	0.000924273	1.21756e-05	0.00722291	0.00051736	MCP	MCPCA	CA	CA
MD01G1226600	T7	1596.61	1596.61	-3.66629	-1.60385	0.144493	0.137413	-25.3735	-11.6717	4.94443e-142	1.77836e-31	1.45063e-138	1.18889e-28	MCP	MCPCA	CA	CA
MD00G1112500	T7	76.8976	76.8976	-1.90575	-1.56673	0.303727	0.295218	-6.27454	-5.30701	3.50676e-10	1.11435e-07	1.03326e-08	7.44983e-06	MCP	MCPCA	CA	CA
MD00G1130600	T7	26.718	26.718	-1.28194	-1.79541	0.373921	0.387394	-3.42838	-4.63458	0.000607198	3.57666e-06	0.00501207	0.000177999	MCP	MCPCA	CA	CA
MD00G1156200	T7	57.5612	57.5612	-1.39588	-2.66763	0.387896	0.411322	-3.59858	-6.4855	0.000319956	8.84401e-11	0.00289523	9.90924e-09	MCP	MCPCA	CA	CA
MD00G1165100	T7	25.5007	25.5007	-3.50645	-3.6321	0.659055	0.657885	-5.32042	-5.52087	1.03526e-07	3.37319e-08	2.02294e-06	2.51497e-06	MCP	MCPCA	CA	CA
MD03G1034900	T7	95.3199	95.3199	-1.59199	-1.90851	0.278902	0.281458	-5.70806	-6.78081	1.14274e-08	1.19508e-11	2.62217e-07	1.51502e-09	MCP	MCPCA	CA	CA
MD03G1107900	T7	48.1071	48.1071	-1.45875	-1.78869	0.277523	0.282752	-5.25632	-6.32599	1.46964e-07	2.51621e-10	2.79463e-06	2.62839e-08	MCP	MCPCA	CA	CA
MD03G1152000	T7	13.3236	13.3236	-2.28372	-2.72664	0.685975	0.704625	-3.32916	-3.86963	0.000871096	0.000109	0.00684791	0.00342113	MCP	MCPCA	CA	CA
MD03G1152100	T7	68.766	68.766	-2.08977	-3.30877	0.24918	0.287748	-8.38657	-11.4988	5.00543e-17	1.33713e-30	3.2326e-15	7.88749e-28	MCP	MCPCA	CA	CA
MD03G1173300	T7	60.8756	60.8756	-1.58226	-2.00131	0.275117	0.281773	-5.75123	-7.10257	8.85987e-09	1.22455e-12	2.09626e-07	1.75426e-10	MCP	MCPCA	CA	CA
MD03G1270200	T7	40.8637	40.8637	-1.91565	-1.09512	0.307744	0.277741	-6.22481	-3.94294	4.82132e-10	8.04873e-05	1.39459e-08	0.00268595	MCP	MCPCA	CA	CA
MD03G1287200	T7	285.976	285.976	-2.17988	-1.03845	0.12137	0.105485	-17.9606	-9.84456	3.9647e-72	7.23578e-23	2.54447e-69	2.63856e-20	MCP	MCPCA	CA	CA
MD03G1292200	T7	7.54669	7.54669	-6.9762	-7.11986	1.66664	1.66664	-4.18579	-4.27199	2.84171e-05	1.93735e-05	0.000340094	0.00077556	MCP	MCPCA	CA	CA
MD03G1292300	T7	38.718	38.718	-1.29472	-1.15074	0.321547	0.313995	-4.02653	-3.66483	5.66068e-05	0.000247503	0.000633413	0.00687525	MCP	MCPCA	CA	CA
MD02G1000700	T7	68.3246	68.3246	-8.28979	-8.42947	1.04337	1.04473	-7.94518	-8.06855	1.93907e-15	7.11401e-16	1.03435e-13	1.51786e-13	MCP	MCPCA	CA	CA
MD02G1002600	T7	5.94023	5.94023	-6.62805	-6.7717	1.75753	1.75753	-3.77123	-3.85297	0.000162443	0.000116692	0.00159774	0.00359506	MCP	MCPCA	CA	CA
MD02G1020400	T7	55.2415	55.2415	-1.13985	-1.20518	0.268321	0.266607	-4.24808	-4.52044	2.15606e-05	6.17114e-06	0.00026451	0.000286981	MCP	MCPCA	CA	CA
MD02G1021100	T7	20.8435	20.8435	-1.48114	-1.38801	0.454659	0.445692	-3.2577	-3.11428	0.0011232	0.00184397	0.00852757	0.0343385	MCP	MCPCA	CA	CA
MD02G1084000	T7	26.9449	26.9449	-4.04497	-1.23033	0.577643	0.392941	-7.00254	-3.13107	2.51363e-12	0.00174172	9.79553e-11	0.0327548	MCP	MCPCA	CA	CA
MD02G1091900	T7	36.1277	36.1277	-1.04877	-1.42301	0.325442	0.33176	-3.22262	-4.28929	0.00127026	1.79249e-05	0.00951049	0.000729211	MCP	MCPCA	CA	CA
MD02G1141700	T7	30.8537	30.8537	-2.71548	-1.63124	0.435185	0.385621	-6.23983	-4.23018	4.38049e-10	2.33509e-05	1.27245e-08	0.000914699	MCP	MCPCA	CA	CA
MD02G1222600	T7	121.789	121.789	-1.96698	-1.72231	0.278142	0.273224	-7.07183	-6.30366	1.52898e-12	2.90695e-10	6.121e-11	2.98983e-08	MCP	MCPCA	CA	CA
MD05G1017400	T7	4.98983	4.98983	-6.36967	-6.51333	2.01284	2.01284	-3.16452	-3.23589	0.0015534	0.00121264	0.0112569	0.0248744	MCP	MCPCA	CA	CA
MD05G1120700	T7	46.1356	46.1356	-1.10749	-1.55719	0.293278	0.300836	-3.77625	-5.17623	0.000159208	2.26413e-07	0.00156818	1.44157e-05	MCP	MCPCA	CA	CA
MD05G1172000	T7	26.0244	26.0244	-1.93021	-2.36144	0.445751	0.457575	-4.33023	-5.16077	1.48952e-05	2.4594e-07	0.000190238	1.55112e-05	MCP	MCPCA	CA	CA
MD05G1204100	T7	1635.65	1635.65	-1.9959	-1.69714	0.147859	0.147073	-13.4986	-11.5394	1.59281e-41	8.34839e-31	4.03847e-39	5.0738e-28	MCP	MCPCA	CA	CA
MD05G1262700	T7	28.9891	28.9891	-2.04621	-2.4045	0.769348	0.774046	-2.65967	-3.1064	0.00782171	0.0018938	0.042106	0.0348459	MCP	MCPCA	CA	CA
MD05G1267600	T7	126.221	126.221	-3.42488	-1.31054	0.236084	0.181842	-14.507	-7.20705	1.09343e-47	5.71767e-13	3.68127e-45	8.49433e-11	MCP	MCPCA	CA	CA
MD04G1021300	T7	37.1086	37.1086	-3.74293	-3.71152	0.610603	0.601665	-6.12989	-6.16874	8.79402e-10	6.88352e-10	2.46388e-08	6.66936e-08	MCP	MCPCA	CA	CA
MD04G1028100	T7	24.3524	24.3524	-1.41403	-1.27761	0.438826	0.429775	-3.22229	-2.97274	0.0012717	0.00295154	0.0095149	0.0494124	MCP	MCPCA	CA	CA
MD04G1104700	T7	476.267	476.267	-2.34421	-1.71392	0.128886	0.122882	-18.1882	-13.9477	6.40178e-74	3.24763e-44	4.38245e-71	3.61858e-41	MCP	MCPCA	CA	CA
MD04G1146400	T7	82.4212	82.4212	-1.48522	-1.9898	0.25762	0.264287	-5.76514	-7.52897	8.15921e-09	5.11436e-14	1.93718e-07	8.69268e-12	MCP	MCPCA	CA	CA
MD04G1170700	T7	4.98983	4.98983	-6.36967	-6.51333	2.01284	2.01284	-3.16452	-3.23589	0.0015534	0.00121264	0.0112569	0.0248744	MCP	MCPCA	CA	CA
MD04G1204000	T7	17.8307	17.8307	-6.34025	-5.44377	1.19788	0.945273	-5.29288	-5.75893	1.20407e-07	8.46468e-09	2.32624e-06	6.92929e-07	MCP	MCPCA	CA	CA
MD04G1225000	T7	350.416	350.416	-1.98603	-2.04919	0.209916	0.209383	-9.46106	-9.78678	3.04828e-21	1.28319e-22	2.79475e-19	4.51502e-20	MCP	MCPCA	CA	CA
MD04G1245600	T7	98.9412	98.9412	-1.67129	-1.42555	0.224813	0.218214	-7.43414	-6.53282	1.05249e-13	6.45417e-11	4.75055e-12	7.48236e-09	MCP	MCPCA	CA	CA
MD07G1010700	T7	14.0103	14.0103	-3.87552	-5.07645	1.48559	1.57761	-2.60874	-3.21782	0.00908759	0.00129171	0.0475495	0.0258807	MCP	MCPCA	CA	CA
MD07G1033200	T7	118.801	118.801	-1.4603	-1.50038	0.176654	0.174879	-8.2664	-8.57952	1.38064e-16	9.52701e-18	8.33944e-15	2.41866e-15	MCP	MCPCA	CA	CA
MD07G1053900	T7	240.934	240.934	-1.78385	-1.76313	0.162426	0.160693	-10.9825	-10.972	4.63658e-28	5.2081e-28	6.85046e-26	2.61134e-25	MCP	MCPCA	CA	CA
MD07G1188200	T7	21.4813	21.4813	-1.80109	-1.6979	0.460067	0.449888	-3.91484	-3.77406	9.04657e-05	0.000160615	0.000955707	0.00473024	MCP	MCPCA	CA	CA
MD07G1189600	T7	256.326	256.326	-2.38876	-2.36852	0.192628	0.190793	-12.4009	-12.414	2.58381e-35	2.19285e-35	5.30637e-33	1.91217e-32	MCP	MCPCA	CA	CA
MD07G1248200	T7	4.2034	4.2034	-6.12681	-6.27046	1.99971	1.99971	-3.06385	-3.13569	0.00218511	0.00171452	0.0149935	0.0323181	MCP	MCPCA	CA	CA
MD07G1255400	T7	48.8955	48.8955	-4.93405	-1.25708	0.572326	0.36961	-8.62105	-3.40108	6.63411e-18	0.000671195	4.57197e-16	0.0154375	MCP	MCPCA	CA	CA
MD07G1270100	T7	287.771	287.771	-1.31228	-1.25547	0.178382	0.177049	-7.35658	-7.0911	1.88685e-13	1.33054e-12	8.29771e-12	1.87925e-10	MCP	MCPCA	CA	CA
MD07G1281700	T7	49.1757	49.1757	-1.689	-3.50818	0.403597	0.456749	-4.18488	-7.68076	2.85315e-05	1.58144e-14	0.000341066	2.83191e-12	MCP	MCPCA	CA	CA
MD07G1281800	T7	34.5214	34.5214	-1.5119	-2.85404	0.491605	0.527169	-3.07543	-5.4139	0.00210196	6.16651e-08	0.0145102	4.33949e-06	MCP	MCPCA	CA	CA
MD07G1282000	T7	314.675	314.675	-1.0626	-1.01543	0.13195	0.130528	-8.05306	-7.77939	8.07526e-16	7.28754e-15	4.4822e-14	1.40537e-12	MCP	MCPCA	CA	CA
MD07G1296000	T7	8.4719	8.4719	-4.04479	-7.19381	1.46396	1.74932	-2.76292	-4.11234	0.00572867	3.91667e-05	0.0328998	0.00145738	MCP	MCPCA	CA	CA
MD06G1028700	T7	56.117	56.117	-2.03598	-1.28308	0.261722	0.236276	-7.77917	-5.43042	7.30045e-15	5.6222e-08	3.70196e-13	3.97038e-06	MCP	MCPCA	CA	CA
MD06G1094300	T7	291.195	291.195	-2.53533	-3.95581	0.460354	0.468875	-5.50735	-8.43681	3.64272e-08	3.26107e-17	7.69657e-07	7.97611e-15	MCP	MCPCA	CA	CA
MD06G1095300	T7	252.173	252.173	-2.33528	-1.32479	0.22313	0.213938	-10.466	-6.19242	1.23753e-25	5.92486e-10	1.57151e-23	5.88263e-08	MCP	MCPCA	CA	CA
MD06G1113500	T7	73.7972	73.7972	-1.90648	-2.01081	0.234794	0.23381	-8.1198	-8.60018	4.66941e-16	7.95911e-18	2.67728e-14	2.07309e-15	MCP	MCPCA	CA	CA
MD06G1141800	T7	168.945	168.945	-1.42439	-2.80852	0.14469	0.168368	-9.84441	-16.6809	7.24617e-23	1.806e-62	7.75076e-21	3.62212e-59	MCP	MCPCA	CA	CA
MD06G1195500	T7	101.237	101.237	-5.39025	-2.66403	0.36751	0.199814	-14.6669	-13.3326	1.04979e-48	1.49637e-40	3.65417e-46	1.57953e-37	MCP	MCPCA	CA	CA
MD06G1209100	T7	4.93743	4.93743	-6.35989	-6.50355	1.90855	1.90855	-3.33231	-3.40758	0.000861283	0.000655415	0.00678764	0.0151965	MCP	MCPCA	CA	CA
MD09G1051000	T7	39.2938	39.2938	-1.95917	-2.63741	0.361465	0.380741	-5.42007	-6.92704	5.95748e-08	4.29749e-12	1.22226e-06	5.67042e-10	MCP	MCPCA	CA	CA
MD09G1051100	T7	16.0209	16.0209	-4.06676	-2.43845	0.786582	0.640034	-5.17017	-3.80987	2.33878e-07	0.000139038	4.28853e-06	0.00420597	MCP	MCPCA	CA	CA
MD09G1081000	T7	59.0412	59.0412	-9.63112	-2.02833	1.19738	0.252408	-8.04349	-8.03594	8.73135e-16	9.28606e-16	4.82031e-14	1.94001e-13	MCP	MCPCA	CA	CA
MD09G1096800	T7	20.8734	20.8734	-8.05955	-1.75001	1.26502	0.505737	-6.37108	-3.46031	1.87699e-10	0.000539556	5.74483e-09	0.0130535	MCP	MCPCA	CA	CA
MD09G1146800	T7	110.857	110.857	-1.84038	-1.01353	0.218534	0.203414	-8.42148	-4.9826	3.71765e-17	6.2736e-07	2.43928e-15	3.65765e-05	MCP	MCPCA	CA	CA
MD08G1060900	T7	52.3774	52.3774	-1.30409	-1.18401	0.32736	0.322219	-3.98367	-3.67454	6.78592e-05	0.000238275	0.000741684	0.00666506	MCP	MCPCA	CA	CA
MD08G1077000	T7	581.17	581.17	-1.6694	-1.96674	0.180721	0.1813	-9.23741	-10.848	2.52538e-20	2.03908e-27	2.12556e-18	9.73711e-25	MCP	MCPCA	CA	CA
MD08G1086300	T7	2061.29	2061.29	-2.36274	-4.49583	0.112596	0.121472	-20.9842	-37.0114	9.13914e-98	7.50775e-300	1.44377e-94	1.50575e-295	MCP	MCPCA	CA	CA
MD08G1126500	T7	62.3133	62.3133	-4.28234	-2.88837	0.358993	0.27244	-11.9288	-10.6019	8.3811e-33	2.92097e-26	1.53681e-30	1.24645e-23	MCP	MCPCA	CA	CA
MD08G1195600	T7	46.0878	46.0878	-1.64116	-2.66062	0.35736	0.382983	-4.59245	-6.94708	4.38072e-06	3.72914e-12	6.31377e-05	5.01957e-10	MCP	MCPCA	CA	CA
MD08G1229100	T7	34.2386	34.2386	-2.29006	-1.07565	0.379172	0.332453	-6.03964	-3.23549	1.54456e-09	0.00121435	4.11421e-08	0.0248744	MCP	MCPCA	CA	CA
MD08G1232200	T7	248.005	248.005	-1.02199	-1.55968	0.197747	0.200397	-5.16815	-7.78296	2.3642e-07	7.08445e-15	4.33127e-06	1.37947e-12	MCP	MCPCA	CA	CA
MD00G1035800	T7	15.9142	15.9142	-8.0428	-8.18645	1.37937	1.37937	-5.83079	-5.93494	5.5165e-09	2.93952e-09	1.34392e-07	2.59461e-07	MCP	MCPCA	CA	CA
MD04G1242300	T7	13.3591	13.3591	-5.22562	-5.4372	1.22769	1.24119	-4.25648	-4.38062	2.0767e-05	1.18343e-05	0.000256152	0.000504995	MCP	MCPCA	CA	CA
MD04G1242700	T7	12.6951	12.6951	-5.14572	-5.36038	1.24931	1.26311	-4.11886	-4.24379	3.80759e-05	2.19776e-05	0.000442288	0.000869395	MCP	MCPCA	CA	CA
MD05G1302400	T7	13.9227	13.9227	-5.10028	-2.09332	1.05596	0.702448	-4.82999	-2.98004	1.36538e-06	0.00288207	2.15532e-05	0.0485738	MCP	MCPCA	CA	CA
MD08G1143200	T7	360.128	360.128	-4.18777	-2.90432	0.218423	0.197833	-19.1727	-14.6806	6.2519e-82	8.57648e-49	4.93828e-79	1.22864e-45	MCP	MCPCA	CA	CA
MD10G1262000	T7	23.9302	23.9302	-6.71137	-4.13448	1.14658	0.649569	-5.85337	-6.36497	4.81703e-09	1.95333e-10	1.18618e-07	2.0728e-08	MCP	MCPCA	CA	CA
MD13G1157400	T7	21.0251	21.0251	-5.25142	-1.8388	0.882903	0.541939	-5.9479	-3.393	2.71611e-09	0.000691325	6.94655e-08	0.0158279	MCP	MCPCA	CA	CA
MD13G1213100	T7	32.9235	32.9235	-1.98542	-5.44384	0.736718	0.924665	-2.69495	-5.88736	0.00703999	3.92411e-09	0.039002	3.36333e-07	MCP	MCPCA	CA	CA
MD15G1060800	T7	4.4394	4.4394	-6.2011	-6.34476	2.08272	2.08272	-2.97741	-3.04638	0.00290699	0.00231614	0.0190009	0.0409995	MCP	MCPCA	CA	CA
MD11G1027400	T8	12.6886	12.6886	-2.95651	-4.81436	0.680982	1.00497	-4.34153	-4.79057	1.41493e-05	1.66312e-06	0.000165538	3.4705e-05	MCP	MCPCA	CA	CA
MD11G1027500	T8	42.1954	42.1954	-4.04816	-3.72674	1.32436	1.32633	-3.05668	-2.80983	0.002238	0.00495684	0.014345	0.0313484	MCP	MCPCA	CA	CA
MD11G1027600	T8	13.2751	13.2751	-3.38561	-2.44846	0.750612	0.705356	-4.51047	-3.47124	6.46847e-06	0.000518057	8.20488e-05	0.00489343	MCP	MCPCA	CA	CA
MD11G1027900	T8	3.61661	3.61661	-6.04388	-5.65483	2.03706	2.03706	-2.96696	-2.77598	0.00300762	0.00550363	0.0183685	0.0340439	MCP	MCPCA	CA	CA
MD11G1059400	T8	28.6895	28.6895	-2.61312	-1.20706	0.430394	0.387108	-6.07146	-3.11815	1.26749e-09	0.00181989	2.95916e-08	0.0139336	MCP	MCPCA	CA	CA
MD11G1098100	T8	29.0816	29.0816	-2.11959	-1.66226	0.537383	0.53551	-3.94427	-3.10407	8.00423e-05	0.00190877	0.000797453	0.0145163	MCP	MCPCA	CA	CA
MD11G1217400	T8	69.1735	69.1735	-2.21233	-1.72585	0.22641	0.223287	-9.77138	-7.72928	1.49404e-22	1.08156e-14	1.08639e-20	1.0384e-12	MCP	MCPCA	CA	CA
MD11G1229300	T8	118.078	118.078	-1.30531	-1.17681	0.147956	0.153108	-8.82227	-7.68614	1.12158e-18	1.51638e-14	6.43511e-17	1.43565e-12	MCP	MCPCA	CA	CA
MD11G1245000	T8	205.341	205.341	-2.28462	-1.42718	0.197581	0.192154	-11.5629	-7.42724	6.3497e-31	1.10886e-13	7.77635e-29	8.92763e-12	MCP	MCPCA	CA	CA
MD11G1305100	T8	119.404	119.404	-1.37856	-1.04865	0.207148	0.208061	-6.65495	-5.04012	2.83393e-11	4.65231e-07	8.14103e-10	1.11274e-05	MCP	MCPCA	CA	CA
MD11G1307800	T8	536.737	536.737	-1.55381	-1.72387	0.108781	0.112781	-14.2838	-15.285	2.76041e-46	9.62058e-53	6.14983e-44	8.55395e-50	MCP	MCPCA	CA	CA
MD10G1002300	T8	33.1161	33.1161	-4.13605	-2.61326	0.551021	0.480793	-7.50615	-5.43531	6.08901e-14	5.47001e-08	2.31427e-12	1.62354e-06	MCP	MCPCA	CA	CA
MD10G1044500	T8	10.9548	10.9548	-7.58327	-4.69839	1.45897	1.18615	-5.1977	-3.96106	2.01773e-07	7.46181e-05	3.40521e-06	0.000942777	MCP	MCPCA	CA	CA
MD10G1064000	T8	51.3893	51.3893	-1.10961	-1.10767	0.333097	0.340811	-3.33118	-3.2501	0.00086478	0.00115365	0.00641354	0.00953991	MCP	MCPCA	CA	CA
MD10G1142900	T8	7.47753	7.47753	-7.09152	-6.70248	1.56921	1.56921	-4.51918	-4.27126	6.20795e-06	1.94374e-05	7.89835e-05	0.000299319	MCP	MCPCA	CA	CA
MD10G1187000	T8	7.92807	7.92807	-7.17565	-6.78661	1.62517	1.62517	-4.41533	-4.17594	1.00856e-05	2.96753e-05	0.000122159	0.000423785	MCP	MCPCA	CA	CA
MD10G1202100	T8	23.1917	23.1917	-4.00628	-3.618	0.645377	0.645287	-6.20766	-5.60682	5.37797e-10	2.06082e-08	1.3219e-08	6.72149e-07	MCP	MCPCA	CA	CA
MD10G1292700	T8	83.6591	83.6591	-1.47697	-1.37226	0.21065	0.21676	-7.0115	-6.3308	2.35778e-12	2.43887e-10	7.50406e-11	1.17629e-08	MCP	MCPCA	CA	CA
MD10G1311000	T8	4.28721	4.28721	-6.28857	-5.89952	1.91828	1.91828	-3.27823	-3.07542	0.00104461	0.00210206	0.00755391	0.0157177	MCP	MCPCA	CA	CA
MD10G1328000	T8	20.3572	20.3572	-2.61662	-2.47539	0.657975	0.669944	-3.97678	-3.69492	6.98558e-05	0.000219956	0.000708436	0.00236992	MCP	MCPCA	CA	CA
MD13G1009100	T8	6.9913	6.9913	-6.92944	-4.26105	1.6164	1.41452	-4.28695	-3.01236	1.81142e-05	0.00259225	0.000207862	0.018666	MCP	MCPCA	CA	CA
MD13G1022200	T8	88.7475	88.7475	-1.26953	-1.1403	0.206393	0.211375	-6.15104	-5.39466	7.69763e-10	6.86545e-08	1.85933e-08	2.00437e-06	MCP	MCPCA	CA	CA
MD13G1028100	T8	250.059	250.059	-1.43203	-3.04983	0.115561	0.152708	-12.392	-19.9717	2.88889e-35	9.71079e-89	4.14378e-33	3.30976e-85	MCP	MCPCA	CA	CA
MD13G1035900	T8	48.5577	48.5577	-1.15495	-1.39778	0.272744	0.289686	-4.23457	-4.82516	2.28987e-05	1.39888e-06	0.000256578	2.96754e-05	MCP	MCPCA	CA	CA
MD13G1054900	T8	4.26455	4.26455	-6.28124	-5.8922	1.92937	1.92937	-3.2556	-3.05395	0.00113154	0.00225847	0.00809594	0.0166735	MCP	MCPCA	CA	CA
MD13G1087900	T8	74.6751	74.6751	-1.47644	-1.00857	0.244877	0.243384	-6.02932	-4.14396	1.64649e-09	3.41358e-05	3.78493e-08	0.000479777	MCP	MCPCA	CA	CA
MD13G1091500	T8	3.62427	3.62427	-6.04681	-5.65777	2.02559	2.02559	-2.9852	-2.79314	0.00283392	0.00521995	0.0175119	0.0326446	MCP	MCPCA	CA	CA
MD13G1106800	T8	21.7539	21.7539	-1.27499	-1.83821	0.424761	0.465334	-3.00166	-3.9503	0.00268508	7.80537e-05	0.0167304	0.00098288	MCP	MCPCA	CA	CA
MD13G1116400	T8	379.938	379.938	-4.34052	-1.69547	0.198188	0.165767	-21.901	-10.228	2.53938e-106	1.48535e-24	1.66186e-103	3.75005e-22	MCP	MCPCA	CA	CA
MD13G1141400	T8	147.767	147.767	-1.15275	-1.17541	0.132233	0.139296	-8.7176	-8.4382	2.84166e-18	3.22267e-17	1.58693e-16	4.11898e-15	MCP	MCPCA	CA	CA
MD13G1184800	T8	23.927	23.927	-2.77674	-1.91995	0.569815	0.549398	-4.87304	-3.49464	1.09891e-06	0.000474695	1.62181e-05	0.00454472	MCP	MCPCA	CA	CA
MD13G1208700	T8	18.1052	18.1052	-8.34252	-5.61794	1.38931	1.13349	-6.00478	-4.9563	1.91591e-09	7.18465e-07	4.34701e-08	1.64531e-05	MCP	MCPCA	CA	CA
MD13G1209700	T8	293.448	293.448	-3.46415	-3.70251	0.139519	0.155938	-24.8293	-23.7434	4.3299e-136	1.2854e-124	5.33392e-133	8.76213e-121	MCP	MCPCA	CA	CA
MD13G1222900	T8	114.098	114.098	-1.26361	-1.32345	0.209769	0.216591	-6.0238	-6.11035	1.70367e-09	9.94105e-10	3.91209e-08	4.26194e-08	MCP	MCPCA	CA	CA
MD13G1228000	T8	145.181	145.181	-1.08334	-1.36832	0.144966	0.15597	-7.47304	-8.77293	7.83626e-14	1.74076e-18	2.95688e-12	2.56104e-16	MCP	MCPCA	CA	CA
MD13G1284800	T8	422.6	422.6	-4.38262	-1.67554	0.190735	0.159096	-22.9775	-10.5316	7.8304e-117	6.17499e-26	7.12975e-114	1.68371e-23	MCP	MCPCA	CA	CA
MD12G1018600	T8	69.4616	69.4616	-1.08449	-2.02169	0.219559	0.253797	-4.93938	-7.96577	7.83707e-07	1.64201e-15	1.19798e-05	1.70452e-13	MCP	MCPCA	CA	CA
MD12G1028800	T8	10.0212	10.0212	-7.51436	-7.12532	1.46122	1.46122	-5.14252	-4.87627	2.71084e-07	1.0811e-06	4.49489e-06	2.36455e-05	MCP	MCPCA	CA	CA
MD12G1032300	T8	23.1864	23.1864	-1.40737	-1.17048	0.428711	0.434352	-3.28279	-2.69478	0.00102784	0.00704357	0.007474	0.0414745	MCP	MCPCA	CA	CA
MD12G1037000	T8	21.2545	21.2545	-1.26627	-1.4516	0.435401	0.458222	-2.90828	-3.16788	0.00363419	0.00153553	0.0214871	0.0120868	MCP	MCPCA	CA	CA
MD12G1086400	T8	319.64	319.64	-1.58328	-1.12149	0.125353	0.124708	-12.6305	-8.99293	1.43301e-36	2.40717e-19	2.15901e-34	3.96989e-17	MCP	MCPCA	CA	CA
MD12G1101800	T8	77.9949	77.9949	-1.16123	-1.5089	0.297704	0.309548	-3.90062	-4.87452	9.59453e-05	1.09071e-06	0.000937604	2.38301e-05	MCP	MCPCA	CA	CA
MD12G1111500	T8	22.9057	22.9057	-1.36087	-1.06007	0.386695	0.390214	-3.51923	-2.71665	0.000432806	0.00659471	0.00354471	0.0393142	MCP	MCPCA	CA	CA
MD12G1116700	T8	29.3137	29.3137	-2.47742	-2.29438	0.65587	0.662444	-3.77731	-3.46351	0.000158533	0.00053318	0.00146838	0.00500621	MCP	MCPCA	CA	CA
MD12G1205900	T8	18.6244	18.6244	-1.29916	-3.29874	0.451157	0.613161	-2.87962	-5.37989	0.0039815	7.45295e-08	0.0232064	2.15882e-06	MCP	MCPCA	CA	CA
MD15G1073800	T8	38.9628	38.9628	-2.03981	-1.11472	0.312574	0.293517	-6.52585	-3.7978	6.76188e-11	0.000145983	1.87559e-09	0.00166687	MCP	MCPCA	CA	CA
MD15G1084100	T8	56.4363	56.4363	-2.44091	-1.23865	0.278295	0.252497	-8.77093	-4.90562	1.7719e-18	9.31335e-07	1.00289e-16	2.0776e-05	MCP	MCPCA	CA	CA
MD15G1125400	T8	40.4515	40.4515	-1.18383	-1.53686	0.330126	0.350576	-3.58601	-4.38383	0.000335778	1.1661e-05	0.00284691	0.000189411	MCP	MCPCA	CA	CA
MD15G1136600	T8	78.1224	78.1224	-1.59436	-1.31146	0.21128	0.213758	-7.5462	-6.13527	4.48155e-14	8.50131e-10	1.7316e-12	3.69112e-08	MCP	MCPCA	CA	CA
MD15G1142100	T8	274.067	274.067	-6.52541	-1.75832	0.313914	0.111168	-20.7873	-15.8168	5.64113e-96	2.38111e-56	3.4746e-93	2.70521e-53	MCP	MCPCA	CA	CA
MD15G1158600	T8	51.9851	51.9851	-3.34367	-2.38898	0.310755	0.282178	-10.7598	-8.46622	5.32688e-27	2.53487e-17	5.21288e-25	3.32296e-15	MCP	MCPCA	CA	CA
MD15G1205100	T8	828.813	828.813	-13.5408	-1.89973	1.19103	0.18037	-11.369	-10.5324	5.96641e-30	6.12438e-26	6.98036e-28	1.68371e-23	MCP	MCPCA	CA	CA
MD15G1205500	T8	38.6311	38.6311	-1.43499	-1.23012	0.297107	0.302967	-4.82986	-4.06025	1.36626e-06	4.90206e-05	1.98009e-05	0.000659521	MCP	MCPCA	CA	CA
MD15G1206800	T8	1210.83	1210.83	-1.8314	-2.04708	0.132197	0.134049	-13.8535	-15.2711	1.21106e-43	1.19183e-52	2.43866e-41	1.01554e-49	MCP	MCPCA	CA	CA
MD15G1250400	T8	67.5791	67.5791	-1.99888	-1.31445	0.334023	0.328504	-5.98426	-4.00134	2.17382e-09	6.29855e-05	4.89883e-08	0.000817293	MCP	MCPCA	CA	CA
MD15G1253600	T8	14.8565	14.8565	-8.08198	-7.69294	1.32466	1.32466	-6.10119	-5.80749	1.05283e-09	6.34149e-09	2.49135e-08	2.28718e-07	MCP	MCPCA	CA	CA
MD15G1253700	T8	135.44	135.44	-2.62498	-1.75354	0.184235	0.173356	-14.248	-10.1152	4.61459e-46	4.72927e-24	1.00665e-43	1.16522e-21	MCP	MCPCA	CA	CA
MD15G1283700	T8	337.767	337.767	-2.25385	-2.09719	0.114913	0.118056	-19.6136	-17.7643	1.18396e-85	1.33504e-70	6.35754e-83	2.10012e-67	MCP	MCPCA	CA	CA
MD15G1286500	T8	60.4483	60.4483	-1.06566	-1.08087	0.216301	0.226444	-4.92676	-4.77324	8.36049e-07	1.81282e-06	1.26782e-05	3.73335e-05	MCP	MCPCA	CA	CA
MD15G1362100	T8	77.154	77.154	-1.55518	-1.01717	0.207089	0.203627	-7.50972	-4.99528	5.92534e-14	5.87504e-07	2.26026e-12	1.38107e-05	MCP	MCPCA	CA	CA
MD15G1366500	T8	33.8599	33.8599	-1.07681	-1.32815	0.338763	0.357991	-3.17864	-3.71	0.00147969	0.000207258	0.0101433	0.0022485	MCP	MCPCA	CA	CA
MD15G1443000	T8	3.73116	3.73116	-6.08869	-5.69964	2	2	-3.04435	-2.84983	0.00233185	0.00437431	0.0148566	0.0283396	MCP	MCPCA	CA	CA
MD14G1084000	T8	6.67829	6.67829	-6.9291	-6.54005	1.68366	1.68366	-4.1155	-3.88443	3.86349e-05	0.000102572	0.000413646	0.00124265	MCP	MCPCA	CA	CA
MD14G1087100	T8	3.71582	3.71582	-6.08299	-5.69395	2.01166	2.01166	-3.02387	-2.83048	0.00249563	0.00464787	0.0157231	0.0297007	MCP	MCPCA	CA	CA
MD14G1114700	T8	11.2124	11.2124	-2.18982	-2.46466	0.749561	0.794262	-2.92148	-3.10308	0.00348374	0.0019152	0.0207794	0.0145435	MCP	MCPCA	CA	CA
MD17G1001600	T8	1392.35	1392.35	-2.3933	-3.2227	0.0754871	0.0839098	-31.7048	-38.4068	1.33464e-220	0	9.31669e-217	0	MCP	MCPCA	CA	CA
MD17G1001700	T8	96.9457	96.9457	-2.09167	-2.6614	0.192868	0.221466	-10.8451	-12.0172	2.10462e-27	2.88749e-33	2.12922e-25	1.20509e-30	MCP	MCPCA	CA	CA
MD17G1063200	T8	40.3113	40.3113	-3.46262	-1.93232	0.478307	0.432528	-7.23933	-4.46749	4.50918e-13	7.91434e-06	1.54552e-11	0.000135893	MCP	MCPCA	CA	CA
MD17G1223100	T8	5.36877	5.36877	-6.61389	-6.22484	1.80334	1.80334	-3.66758	-3.45184	0.000244858	0.00055677	0.00214643	0.00518959	MCP	MCPCA	CA	CA
MD17G1226700	T8	7.17278	7.17278	-7.03142	-6.64238	1.58747	1.58747	-4.42934	-4.18427	9.4523e-06	2.86089e-05	0.000115558	0.000411816	MCP	MCPCA	CA	CA
MD17G1287500	T8	19.3992	19.3992	-1.4802	-1.17068	0.439484	0.44295	-3.36805	-2.64293	0.000757023	0.00821928	0.00572077	0.0469772	MCP	MCPCA	CA	CA
MD16G1056800	T8	26.1849	26.1849	-3.17239	-2.50788	0.433588	0.414672	-7.31661	-6.04787	2.54323e-13	1.46776e-09	9.01189e-12	6.06379e-08	MCP	MCPCA	CA	CA
MD16G1057900	T8	79.7165	79.7165	-1.31123	-1.10015	0.193106	0.197104	-6.79019	-5.58156	1.11985e-11	2.38372e-08	3.34074e-10	7.70485e-07	MCP	MCPCA	CA	CA
MD16G1073600	T8	56.998	56.998	-3.77736	-1.57424	0.342166	0.259198	-11.0396	-6.07351	2.46247e-28	1.25145e-09	2.60449e-26	5.26587e-08	MCP	MCPCA	CA	CA
MD16G1097800	T8	93.8894	93.8894	-2.03374	-1.25527	0.257216	0.250338	-7.90671	-5.01429	2.64289e-15	5.323e-07	1.16276e-13	1.26282e-05	MCP	MCPCA	CA	CA
MD16G1158300	T8	1169.9	1169.9	-1.10867	-2.16234	0.115632	0.120366	-9.58792	-17.9647	8.98774e-22	3.68267e-72	6.15102e-20	6.27588e-69	MCP	MCPCA	CA	CA
MD16G1160400	T8	39.8406	39.8406	-9.489	-6.53185	2.22593	2.05126	-4.26294	-3.18432	2.01753e-05	0.00145097	0.000229501	0.0115143	MCP	MCPCA	CA	CA
MD16G1160500	T8	34.199	34.199	-9.01155	-2.25559	1.36628	0.724776	-6.59567	-3.11211	4.23329e-11	0.00185752	1.19964e-09	0.0141846	MCP	MCPCA	CA	CA
MD16G1211300	T8	5.00234	5.00234	-6.51133	-6.12229	1.80204	1.80204	-3.61332	-3.39743	0.000302302	0.000680224	0.00258823	0.00615835	MCP	MCPCA	CA	CA
MD16G1212500	T8	5.38331	5.38331	-6.61765	-6.22861	1.75259	1.75259	-3.77594	-3.55396	0.000159407	0.000379484	0.00147386	0.00374539	MCP	MCPCA	CA	CA
MD16G1212600	T8	188.943	188.943	-3.60974	-3.67923	0.174018	0.189581	-20.7435	-19.4072	1.40472e-95	6.71274e-84	8.40504e-93	1.96108e-80	MCP	MCPCA	CA	CA
MD16G1226600	T8	5.90847	5.90847	-6.75187	-6.36282	1.69992	1.69992	-3.97186	-3.743	7.13133e-05	0.000181835	0.00072147	0.0020111	MCP	MCPCA	CA	CA
MD01G1039700	T8	30.6255	30.6255	-1.23708	-1.10226	0.36395	0.371893	-3.39905	-2.96392	0.000676202	0.0030375	0.0051948	0.0211138	MCP	MCPCA	CA	CA
MD01G1080900	T8	15.715	15.715	-2.09639	-1.65778	0.559159	0.556636	-3.74918	-2.97822	0.000177412	0.00289928	0.00161819	0.0203554	MCP	MCPCA	CA	CA
MD01G1153300	T8	32.429	32.429	-1.62666	-1.28545	0.352229	0.353894	-4.61818	-3.6323	3.87116e-06	0.000280908	5.16368e-05	0.00289837	MCP	MCPCA	CA	CA
MD01G1177100	T8	498.258	498.258	-3.13188	-2.11604	0.14243	0.136301	-21.9889	-15.5248	3.67821e-107	2.35646e-54	2.56764e-104	2.40948e-51	MCP	MCPCA	CA	CA
MD01G1177200	T8	71.2255	71.2255	-3.39815	-2.02721	0.287585	0.25011	-11.8162	-8.10528	3.21987e-32	5.26256e-16	4.18823e-30	5.78598e-14	MCP	MCPCA	CA	CA
MD00G1008100	T8	70.9589	70.9589	-3.7201	-1.21005	0.296671	0.20885	-12.5395	-5.7939	4.5406e-36	6.87706e-09	6.69643e-34	2.44872e-07	MCP	MCPCA	CA	CA
MD00G1080800	T8	44.2763	44.2763	-3.84135	-1.04347	0.430022	0.317208	-8.93292	-3.28955	4.14895e-19	0.00100347	2.45444e-17	0.00851142	MCP	MCPCA	CA	CA
MD00G1095600	T8	50.7763	50.7763	-1.5006	-2.42252	0.242302	0.291062	-6.19311	-8.32304	5.89888e-10	8.57332e-17	1.44485e-08	1.03742e-14	MCP	MCPCA	CA	CA
MD00G1103900	T8	67.7824	67.7824	-1.63453	-1.14499	0.222335	0.21977	-7.35167	-5.20994	1.95745e-13	1.889e-07	7.00732e-12	4.91478e-06	MCP	MCPCA	CA	CA
MD00G1104700	T8	3.56305	3.56305	-6.02153	-5.63249	2.07363	2.07363	-2.90386	-2.71625	0.00368589	0.00660262	0.0217191	0.0393426	MCP	MCPCA	CA	CA
MD00G1112500	T8	95.5762	95.5762	-1.35053	-1.02968	0.187616	0.188949	-7.19836	-5.44951	6.09412e-13	5.05075e-08	2.06845e-11	1.51449e-06	MCP	MCPCA	CA	CA
MD00G1130600	T8	27.2764	27.2764	-2.17762	-2.93592	0.45854	0.516264	-4.74903	-5.68686	2.04393e-06	1.29398e-08	2.88631e-05	4.36664e-07	MCP	MCPCA	CA	CA
MD00G1156200	T8	67.1679	67.1679	-1.34022	-2.19468	0.204336	0.242436	-6.55891	-9.05261	5.4202e-11	1.39588e-19	1.51549e-09	2.33982e-17	MCP	MCPCA	CA	CA
MD00G1156300	T8	23.8226	23.8226	-1.85608	-1.65495	0.435663	0.443594	-4.26036	-3.73077	2.04098e-05	0.000190896	0.00023154	0.00209109	MCP	MCPCA	CA	CA
MD00G1165100	T8	25.6231	25.6231	-2.89039	-2.30366	0.420855	0.408321	-6.8679	-5.64179	6.51556e-12	1.68291e-08	1.98905e-10	5.55984e-07	MCP	MCPCA	CA	CA
MD03G1001300	T8	51.4604	51.4604	-1.07186	-1.14355	0.267922	0.279085	-4.00063	-4.0975	6.3174e-05	4.17644e-05	0.000645676	0.00057398	MCP	MCPCA	CA	CA
MD03G1034900	T8	110.906	110.906	-2.03017	-1.11241	0.216853	0.207504	-9.36196	-5.3609	7.82735e-21	8.28078e-08	5.09069e-19	2.36511e-06	MCP	MCPCA	CA	CA
MD03G1107900	T8	44.2733	44.2733	-1.44458	-1.54495	0.312721	0.326508	-4.61938	-4.73175	3.84889e-06	2.22595e-06	5.13725e-05	4.47158e-05	MCP	MCPCA	CA	CA
MD03G1137900	T8	6.21265	6.21265	-6.82435	-6.43531	1.70043	1.70043	-4.0133	-3.78451	5.98762e-05	0.000154013	0.000615878	0.00174105	MCP	MCPCA	CA	CA
MD03G1152000	T8	16.0547	16.0547	-2.08823	-2.74374	0.640643	0.700944	-3.25958	-3.91434	0.00111576	9.06501e-05	0.00799942	0.00111877	MCP	MCPCA	CA	CA
MD03G1152100	T8	109.421	109.421	-2.12464	-3.22097	0.200892	0.244967	-10.576	-13.1486	3.8507e-26	1.73416e-39	3.49096e-24	1.07466e-36	MCP	MCPCA	CA	CA
MD03G1156800	T8	8.2001	8.2001	-7.22465	-6.8356	1.53513	1.53513	-4.7062	-4.45277	2.5238e-06	8.47691e-06	3.48868e-05	0.0001441	MCP	MCPCA	CA	CA
MD03G1210100	T8	25417.2	25417.2	-1.27565	-1.69524	0.150816	0.150902	-8.45834	-11.234	2.71209e-17	2.7752e-29	1.41285e-15	9.61912e-27	MCP	MCPCA	CA	CA
MD02G1000700	T8	72.9113	72.9113	-10.3492	-5.66635	1.19056	0.468697	-8.69269	-12.0896	3.53965e-18	1.19897e-33	1.97147e-16	5.2168e-31	MCP	MCPCA	CA	CA
MD02G1002600	T8	3.9598	3.9598	-6.17416	-5.78512	1.96767	1.96767	-3.1378	-2.94008	0.00170222	0.00328126	0.011411	0.0225023	MCP	MCPCA	CA	CA
MD02G1030300	T8	205.947	205.947	-2.83303	-1.31045	0.166039	0.146899	-17.0624	-8.92079	2.82646e-65	4.62984e-19	1.00325e-62	7.2275e-17	MCP	MCPCA	CA	CA
MD02G1046100	T8	246.702	246.702	-1.55392	-1.10383	0.137957	0.137329	-11.2638	-8.03791	1.97953e-29	9.13835e-16	2.26532e-27	9.66028e-14	MCP	MCPCA	CA	CA
MD02G1084000	T8	22.5204	22.5204	-3.31738	-1.59758	0.505342	0.420221	-6.56462	-3.80177	5.21655e-11	0.000143668	1.46441e-09	0.00164526	MCP	MCPCA	CA	CA
MD02G1121700	T8	75.5974	75.5974	-2.9093	-2.24333	0.378324	0.372036	-7.68997	-6.02989	1.47168e-14	1.64074e-09	6.04311e-13	6.72409e-08	MCP	MCPCA	CA	CA
MD02G1141700	T8	44.287	44.287	-3.16459	-1.54667	0.356305	0.303305	-8.88167	-5.09939	6.58619e-19	3.40741e-07	3.83133e-17	8.36514e-06	MCP	MCPCA	CA	CA
MD02G1151200	T8	30.4048	30.4048	-1.32061	-1.23651	0.416279	0.425045	-3.17241	-2.90912	0.00151177	0.00362444	0.0103324	0.0243815	MCP	MCPCA	CA	CA
MD02G1272500	T8	4.07379	4.07379	-6.21496	-5.82591	1.94135	1.94135	-3.20137	-3.00097	0.00136778	0.00269124	0.00950365	0.0191829	MCP	MCPCA	CA	CA
MD02G1273700	T8	26.4735	26.4735	-1.97598	-1.04516	0.405202	0.384151	-4.87653	-2.7207	1.07969e-06	0.00651437	1.59681e-05	0.0390212	MCP	MCPCA	CA	CA
MD05G1009600	T8	59.4663	59.4663	-2.18603	-1.16175	0.272736	0.25501	-8.01518	-4.55571	1.09979e-15	5.2209e-06	5.03977e-14	9.46519e-05	MCP	MCPCA	CA	CA
MD05G1081200	T8	9.11446	9.11446	-7.37735	-6.98831	1.47926	1.47926	-4.98719	-4.7242	6.12623e-07	2.31028e-06	9.5387e-06	4.63188e-05	MCP	MCPCA	CA	CA
MD05G1111300	T8	112.038	112.038	-1.04513	-1.28499	0.187875	0.1981	-5.5629	-6.48657	2.65324e-08	8.78103e-11	5.13059e-07	4.54613e-09	MCP	MCPCA	CA	CA
MD05G1112000	T8	6.54631	6.54631	-6.80654	-3.75919	1.68891	1.4364	-4.03014	-2.61708	5.57433e-05	0.00886848	0.000576766	0.0498106	MCP	MCPCA	CA	CA
MD05G1143500	T8	306.765	306.765	-2.89283	-1.25878	0.15592	0.140867	-18.5533	-8.93592	7.66635e-77	4.03807e-19	3.56775e-74	6.45145e-17	MCP	MCPCA	CA	CA
MD05G1172000	T8	20.9278	20.9278	-2.27092	-2.23255	0.680395	0.694135	-3.33764	-3.2163	0.000844924	0.00129853	0.00628576	0.0105044	MCP	MCPCA	CA	CA
MD05G1204100	T8	1745.69	1745.69	-2.01625	-2.04147	0.116769	0.117814	-17.267	-17.3279	8.33711e-67	2.89725e-67	3.11778e-64	4.23205e-64	MCP	MCPCA	CA	CA
MD05G1260700	T8	769.237	769.237	-1.30481	-1.58009	0.0890305	0.0927733	-14.6558	-17.0317	1.23695e-48	4.77559e-65	2.97749e-46	6.1038e-62	MCP	MCPCA	CA	CA
MD05G1262600	T8	12.514	12.514	-3.39782	-3.26601	1.20412	1.2213	-2.82183	-2.67421	0.00477501	0.00749053	0.0269828	0.0436663	MCP	MCPCA	CA	CA
MD05G1267600	T8	130.994	130.994	-2.52987	-1.03012	0.190579	0.16789	-13.2746	-6.13572	3.24869e-40	8.47738e-10	5.57657e-38	3.68856e-08	MCP	MCPCA	CA	CA
MD05G1284000	T8	20.8904	20.8904	-1.71104	-2.50418	0.576789	0.627151	-2.9665	-3.99295	0.00301208	6.52573e-05	0.0183797	0.000842495	MCP	MCPCA	CA	CA
MD05G1298800	T8	428.279	428.279	-1.09468	-1.47624	0.095044	0.101792	-11.5176	-14.5025	1.07536e-30	1.16828e-47	1.30931e-28	8.84862e-45	MCP	MCPCA	CA	CA
MD05G1312500	T8	3.94413	3.94413	-6.16868	-5.77964	1.95765	1.95765	-3.15107	-2.95234	0.00162672	0.00315372	0.0109893	0.0218179	MCP	MCPCA	CA	CA
MD05G1336700	T8	10.7247	10.7247	-2.62572	-3.22655	0.909528	0.987365	-2.8869	-3.26784	0.00389056	0.00108372	0.0227905	0.0090791	MCP	MCPCA	CA	CA
MD04G1002500	T8	84.725	84.725	-1.30166	-1.75037	0.217838	0.235592	-5.97537	-7.42965	2.29563e-09	1.08883e-13	5.15275e-08	8.80104e-12	MCP	MCPCA	CA	CA
MD04G1021300	T8	41.2727	41.2727	-3.74019	-9.06233	0.355794	1.20096	-10.5123	-7.54588	7.58599e-26	4.49232e-14	6.7032e-24	3.90928e-12	MCP	MCPCA	CA	CA
MD04G1031300	T8	6.89047	6.89047	-6.9732	-6.58416	1.62661	1.62661	-4.28696	-4.04778	1.81135e-05	5.17046e-05	0.000207862	0.000689732	MCP	MCPCA	CA	CA
MD04G1038400	T8	65.1237	65.1237	-1.05361	-1.51951	0.229611	0.249794	-4.58869	-6.08307	4.4604e-06	1.17906e-09	5.86376e-05	4.9921e-08	MCP	MCPCA	CA	CA
MD04G1104700	T8	452.152	452.152	-1.7465	-1.23236	0.0893128	0.0880755	-19.5548	-13.9921	3.75161e-85	1.74306e-44	1.96416e-82	1.27305e-41	MCP	MCPCA	CA	CA
MD04G1159900	T8	4.57685	4.57685	-6.3832	-5.99416	1.89101	1.89101	-3.37554	-3.16981	0.000736697	0.00152537	0.00558375	0.0120161	MCP	MCPCA	CA	CA
MD04G1204000	T8	14.3313	14.3313	-8.03009	-7.64105	1.33691	1.33691	-6.00647	-5.71546	1.8961e-09	1.09405e-08	4.31141e-08	3.73511e-07	MCP	MCPCA	CA	CA
MD04G1225000	T8	306.241	306.241	-1.56401	-1.32652	0.215568	0.216522	-7.25532	-6.12649	4.00705e-13	8.98403e-10	1.38019e-11	3.86786e-08	MCP	MCPCA	CA	CA
MD07G1010800	T8	17.9526	17.9526	-1.15972	-1.33574	0.445844	0.470617	-2.60119	-2.83828	0.00929019	0.00453575	0.046926	0.0291961	MCP	MCPCA	CA	CA
MD07G1053900	T8	280.167	280.167	-2.04067	-2.67195	0.192696	0.20378	-10.5901	-13.1119	3.31255e-26	2.81331e-39	3.05601e-24	1.69212e-36	MCP	MCPCA	CA	CA
MD07G1102400	T8	5.61161	5.61161	-6.67733	-6.28828	1.72408	1.72408	-3.87299	-3.64734	0.000107509	0.000264974	0.00103945	0.00277456	MCP	MCPCA	CA	CA
MD07G1188200	T8	23.4345	23.4345	-1.53214	-1.40341	0.41551	0.425834	-3.68737	-3.29567	0.000226587	0.000981875	0.00200219	0.00838736	MCP	MCPCA	CA	CA
MD07G1189600	T8	268.713	268.713	-1.46916	-1.0397	0.147153	0.146834	-9.98391	-7.08081	1.79265e-23	1.43318e-12	1.40081e-21	9.8682e-11	MCP	MCPCA	CA	CA
MD07G1238800	T8	10.8517	10.8517	-7.62918	-7.24014	1.45877	1.45877	-5.22989	-4.96319	1.69615e-07	6.93438e-07	2.91871e-06	1.59874e-05	MCP	MCPCA	CA	CA
MD07G1249600	T8	7.2722	7.2722	-3.64012	-3.78122	1.21213	1.28422	-3.00307	-2.94438	0.0026727	0.00323599	0.0166582	0.022259	MCP	MCPCA	CA	CA
MD07G1270100	T8	352.995	352.995	-1.57853	-1.09548	0.151164	0.150558	-10.4425	-7.27612	1.58658e-25	3.4357e-13	1.38443e-23	2.6119e-11	MCP	MCPCA	CA	CA
MD07G1270400	T8	80.8683	80.8683	-1.93737	-1.57948	0.225635	0.226393	-8.5863	-6.97674	8.98158e-18	3.02106e-12	4.82288e-16	1.99292e-10	MCP	MCPCA	CA	CA
MD07G1281700	T8	60.7266	60.7266	-1.58528	-2.52837	0.327495	0.361452	-4.84061	-6.99504	1.29438e-06	2.65177e-12	1.88374e-05	1.77218e-10	MCP	MCPCA	CA	CA
MD07G1281800	T8	44.0599	44.0599	-1.99446	-3.35135	0.379225	0.450193	-5.25932	-7.44426	1.44591e-07	9.74862e-14	2.52546e-06	7.9426e-12	MCP	MCPCA	CA	CA
MD07G1301700	T8	12.6632	12.6632	-3.96125	-7.37596	0.90704	1.39292	-4.36723	-5.29533	1.25834e-05	1.18804e-07	0.000149051	3.26552e-06	MCP	MCPCA	CA	CA
MD06G1001500	T8	634.808	634.808	-1.22184	-1.13834	0.100493	0.102195	-12.1585	-11.1389	5.17215e-34	8.11245e-29	7.31859e-32	2.71967e-26	MCP	MCPCA	CA	CA
MD06G1002700	T8	1591.59	1591.59	-1.38982	-1.03077	0.103183	0.103273	-13.4694	-9.98103	2.36685e-41	1.84533e-23	4.38643e-39	4.38802e-21	MCP	MCPCA	CA	CA
MD06G1010300	T8	632.693	632.693	-3.74927	-1.1606	0.117736	0.093013	-31.8448	-12.4778	1.55386e-222	9.87021e-36	1.62705e-218	5.17553e-33	MCP	MCPCA	CA	CA
MD06G1028700	T8	50.0199	50.0199	-1.90698	-1.67905	0.313636	0.318254	-6.08022	-5.2758	1.2002e-09	1.32178e-07	2.81632e-08	3.59446e-06	MCP	MCPCA	CA	CA
MD06G1047300	T8	4.79772	4.79772	-6.45104	-6.06199	1.86277	1.86277	-3.46314	-3.25429	0.000533915	0.00113678	0.00426602	0.00943087	MCP	MCPCA	CA	CA
MD06G1082200	T8	64.2617	64.2617	-3.12926	-1.13021	0.358262	0.314257	-8.73456	-3.59644	2.44603e-18	0.0003226	1.36965e-16	0.0032627	MCP	MCPCA	CA	CA
MD06G1094300	T8	279.725	279.725	-1.95124	-2.88332	0.212183	0.225902	-9.19603	-12.7636	3.71428e-20	2.61875e-37	2.34291e-18	1.4876e-34	MCP	MCPCA	CA	CA
MD06G1095300	T8	270.968	270.968	-2.62652	-1.60819	0.154912	0.146757	-16.9549	-10.9582	1.7693e-64	6.07152e-28	5.97624e-62	1.94004e-25	MCP	MCPCA	CA	CA
MD06G1113500	T8	74.9724	74.9724	-1.69543	-1.76033	0.220493	0.232104	-7.68927	-7.5842	1.4798e-14	3.34535e-14	6.06456e-13	3.00054e-12	MCP	MCPCA	CA	CA
MD06G1138200	T8	167.312	167.312	-1.19555	-1.42211	0.167056	0.175066	-7.15658	-8.12326	8.27173e-13	4.53808e-16	2.76278e-11	5.07971e-14	MCP	MCPCA	CA	CA
MD06G1141800	T8	191.559	191.559	-1.13705	-3.01997	0.166244	0.204655	-6.83965	-14.7564	7.93855e-12	2.79737e-49	2.40592e-10	2.28825e-46	MCP	MCPCA	CA	CA
MD06G1195500	T8	110.31	110.31	-4.14003	-1.15103	0.284344	0.198784	-14.5599	-5.79035	5.05302e-48	7.02389e-09	1.16286e-45	2.49373e-07	MCP	MCPCA	CA	CA
MD06G1224000	T8	128.567	128.567	-1.11352	-1.87082	0.149317	0.171941	-7.45746	-10.8806	8.82043e-14	1.42571e-27	3.31629e-12	4.41755e-25	MCP	MCPCA	CA	CA
MD06G1232600	T8	28.0103	28.0103	-2.12595	-1.05975	0.395771	0.369048	-5.37166	-2.87157	7.8015e-08	0.00408442	1.41087e-06	0.0268315	MCP	MCPCA	CA	CA
MD09G1045700	T8	21.1181	21.1181	-2.05507	-2.69032	0.581721	0.630269	-3.53274	-4.26853	0.000411285	1.96768e-05	0.00339634	0.000302322	MCP	MCPCA	CA	CA
MD09G1081000	T8	90.197	90.197	-7.17831	-1.9838	0.676463	0.234251	-10.6115	-8.4687	2.63363e-26	2.48147e-17	2.44042e-24	3.27394e-15	MCP	MCPCA	CA	CA
MD09G1152200	T8	94.1778	94.1778	-1.31514	-1.26973	0.195929	0.202607	-6.71232	-6.26694	1.91559e-11	3.68207e-10	5.61066e-10	1.71523e-08	MCP	MCPCA	CA	CA
MD09G1208000	T8	8.50508	8.50508	-7.27739	-6.88835	1.50788	1.50788	-4.82626	-4.56825	1.39124e-06	4.91816e-06	2.0135e-05	9.02031e-05	MCP	MCPCA	CA	CA
MD09G1279000	T8	5.41454	5.41454	-6.62562	-6.23658	1.78435	1.78435	-3.71319	-3.49516	0.000204663	0.000473779	0.0018293	0.00453959	MCP	MCPCA	CA	CA
MD08G1060900	T8	56.8769	56.8769	-1.5083	-1.20476	0.25488	0.257088	-5.91771	-4.68619	3.26455e-09	2.78338e-06	7.15877e-08	5.48549e-05	MCP	MCPCA	CA	CA
MD08G1077000	T8	674.019	674.019	-1.8691	-2.14336	0.0852489	0.0908152	-21.9252	-23.6013	1.49465e-106	3.73592e-123	1.00971e-103	1.90999e-119	MCP	MCPCA	CA	CA
MD08G1086300	T8	1832.31	1832.31	-1.6091	-3.35794	0.152414	0.157856	-10.5574	-21.2722	4.69304e-26	2.05466e-100	4.20007e-24	8.40355e-97	MCP	MCPCA	CA	CA
MD08G1126500	T8	54.4341	54.4341	-2.97167	-2.20389	0.320744	0.30603	-9.26494	-7.20156	1.95193e-20	5.95281e-13	1.2539e-18	4.34768e-11	MCP	MCPCA	CA	CA
MD08G1196300	T8	40.6466	40.6466	-3.63032	-2.53423	0.556972	0.529114	-6.51796	-4.78958	7.12703e-11	1.67129e-06	1.96905e-09	3.47927e-05	MCP	MCPCA	CA	CA
MD08G1250400	T8	3.64716	3.64716	-6.05551	-5.66646	2.01598	2.01598	-3.00375	-2.81077	0.00266675	0.00494231	0.0166261	0.0312988	MCP	MCPCA	CA	CA
MD02G1079100	T8	35.6893	35.6893	-1.35314	-1.28119	0.373418	0.382183	-3.62365	-3.35228	0.000290471	0.000801481	0.00250125	0.00709843	MCP	MCPCA	CA	CA
MD04G1242300	T8	15.1961	15.1961	-6.91081	-2.53984	1.33547	0.720338	-5.1748	-3.5259	2.28155e-07	0.000422049	3.8251e-06	0.00411486	MCP	MCPCA	CA	CA
MD04G1242700	T8	13.281	13.281	-6.73664	-2.71551	1.36797	0.80028	-4.92455	-3.3932	8.45565e-07	0.000690801	1.27947e-05	0.00623703	MCP	MCPCA	CA	CA
MD05G1302200	T8	28.3053	28.3053	-8.61378	-1.66786	1.22136	0.37982	-7.05262	-4.39119	1.75582e-12	1.12732e-05	5.657e-11	0.000184429	MCP	MCPCA	CA	CA
MD05G1302400	T8	12.926	12.926	-7.50438	-1.74781	1.29663	0.62074	-5.78761	-2.81568	7.13947e-09	0.00486736	1.48034e-07	0.0309057	MCP	MCPCA	CA	CA
MD08G1143200	T8	420.517	420.517	-3.1019	-2.13852	0.303567	0.300527	-10.2182	-7.11591	1.64404e-24	1.11177e-12	1.35017e-22	7.78617e-11	MCP	MCPCA	CA	CA
MD08G1217400	T8	3.29709	3.29709	-5.9106	-5.52156	2.10815	2.10815	-2.80369	-2.61915	0.00505215	0.00881499	0.0283121	0.0496055	MCP	MCPCA	CA	CA
MD09G1158600	T8	10.3522	10.3522	-7.36043	-2.72037	1.44654	0.950693	-5.08828	-2.86146	3.61317e-07	0.00421695	5.83778e-06	0.0275165	MCP	MCPCA	CA	CA
MD09G1255400	T8	8.49821	8.49821	-7.27628	-6.88724	1.52131	1.52131	-4.7829	-4.52718	1.7278e-06	5.97772e-06	2.46482e-05	0.000106671	MCP	MCPCA	CA	CA
MD10G1262000	T8	8.75467	8.75467	-5.36932	-6.89222	1.40231	1.53404	-3.82891	-4.49286	0.000128713	7.02729e-06	0.00122524	0.000122723	MCP	MCPCA	CA	CA
MD13G1157400	T8	25.0451	25.0451	-5.12666	-2.37465	0.771403	0.55963	-6.64589	-4.24325	3.01391e-11	2.20305e-05	8.6462e-10	0.000330342	MCP	MCPCA	CA	CA
MD13G1213100	T8	17.6399	17.6399	-3.08146	-5.35698	0.651437	1.01016	-4.73024	-5.30309	2.24252e-06	1.13856e-07	3.14132e-05	3.15497e-06	MCP	MCPCA	CA	CA
MD16G1072800	T8	16.5873	16.5873	-1.3011	-1.65666	0.492985	0.527951	-2.63924	-3.1379	0.00830925	0.00170161	0.042806	0.013176	MCP	MCPCA	CA	CA
MD11G1004100	T9	17.3195	17.3195	-6.32159	-4.18191	1.39934	1.0526	-4.51754	-3.97294	6.25623e-06	7.0992e-05	0.000103839	0.00159878	MCP	MCPCA	CA	CA
MD11G1027400	T9	13.543	13.543	-4.24549	-4.24936	0.862014	0.857867	-4.92508	-4.95341	8.43264e-07	7.29253e-07	1.66189e-05	2.96475e-05	MCP	MCPCA	CA	CA
MD11G1027500	T9	77.8267	77.8267	-5.42327	-3.42309	0.424867	0.277504	-12.7646	-12.3353	2.58433e-37	5.85023e-35	7.32053e-35	4.08427e-32	MCP	MCPCA	CA	CA
MD11G1027600	T9	9.80975	9.80975	-3.13514	-2.76367	0.855555	0.819003	-3.66445	-3.37444	0.000247871	0.00073967	0.0027019	0.0115195	MCP	MCPCA	CA	CA
MD11G1054500	T9	14.158	14.158	-2.43805	-7.68456	0.618999	1.292	-3.93869	-5.94779	8.19279e-05	2.71789e-09	0.00102683	1.77504e-07	MCP	MCPCA	CA	CA
MD11G1059400	T9	35.0916	35.0916	-2.37987	-1.85639	0.396653	0.376764	-5.99987	-4.92719	1.97471e-09	8.3419e-07	6.16953e-08	3.33775e-05	MCP	MCPCA	CA	CA
MD11G1098100	T9	38.281	38.281	-2.27425	-1.31801	0.337337	0.302158	-6.74177	-4.362	1.56468e-11	1.28879e-05	6.44218e-10	0.000370112	MCP	MCPCA	CA	CA
MD11G1105500	T9	3.6896	3.6896	-5.95611	-5.98479	2.06863	2.06863	-2.87925	-2.89311	0.00398623	0.00381443	0.0287425	0.0433372	MCP	MCPCA	CA	CA
MD11G1110600	T9	1595.48	1595.48	-1.95715	-2.03925	0.208468	0.208565	-9.38828	-9.77748	6.09856e-21	1.40665e-22	5.99833e-19	4.18809e-20	MCP	MCPCA	CA	CA
MD11G1159200	T9	293.717	293.717	-1.77986	-1.91728	0.18623	0.187157	-9.55736	-10.2442	1.20797e-21	1.25646e-24	1.24579e-19	4.46284e-22	MCP	MCPCA	CA	CA
MD11G1229100	T9	43.851	43.851	-2.92062	-1.65399	0.383053	0.33724	-7.6246	-4.90448	2.44799e-14	9.36751e-07	1.39058e-12	3.71144e-05	MCP	MCPCA	CA	CA
MD11G1229700	T9	82.8962	82.8962	-1.57918	-1.13018	0.236245	0.227495	-6.68449	-4.96794	2.31735e-11	6.76681e-07	9.30664e-10	2.7733e-05	MCP	MCPCA	CA	CA
MD11G1245000	T9	266.271	266.271	-2.21994	-1.62433	0.173913	0.167767	-12.7647	-9.68204	2.58207e-37	3.59467e-22	7.32053e-35	9.96953e-20	MCP	MCPCA	CA	CA
MD11G1300000	T9	8.4651	8.4651	-3.28594	-4.61218	0.93631	1.13988	-3.50946	-4.04618	0.000449013	5.20598e-05	0.00452091	0.00122274	MCP	MCPCA	CA	CA
MD11G1306200	T9	262.778	262.778	-1.28925	-1.57698	0.153954	0.156309	-8.37428	-10.0889	5.55628e-17	6.18791e-24	3.97452e-15	2.02065e-21	MCP	MCPCA	CA	CA
MD11G1307800	T9	638.599	638.599	-2.20795	-1.81147	0.134147	0.131856	-16.4592	-13.7382	7.20162e-61	5.99166e-43	4.37138e-58	6.73928e-40	MCP	MCPCA	CA	CA
MD10G1002300	T9	40.9007	40.9007	-4.23196	-2.63645	0.448812	0.342811	-9.42926	-7.69067	4.13007e-21	1.46365e-14	4.1194e-19	1.88746e-12	MCP	MCPCA	CA	CA
MD10G1002500	T9	7.75086	7.75086	-7.02978	-7.05846	1.61385	1.61385	-4.3559	-4.37367	1.32521e-05	1.22174e-05	0.000205805	0.000351353	MCP	MCPCA	CA	CA
MD10G1032000	T9	40.9291	40.9291	-2.50355	-1.38322	0.418639	0.385814	-5.9802	-3.58521	2.22863e-09	0.000336808	6.86386e-08	0.00595028	MCP	MCPCA	CA	CA
MD10G1044500	T9	16.2249	16.2249	-3.61883	-3.79399	1.10952	1.11928	-3.26162	-3.38967	0.00110776	0.000699764	0.00987715	0.0110252	MCP	MCPCA	CA	CA
MD10G1046900	T9	56.897	56.897	-1.64842	-1.66265	0.262271	0.26188	-6.28517	-6.34889	3.27501e-10	2.16881e-10	1.14437e-08	1.68236e-08	MCP	MCPCA	CA	CA
MD10G1052800	T9	7.23378	7.23378	-5.80708	-3.32668	1.52557	1.13172	-3.8065	-2.9395	0.00014095	0.00328743	0.00165532	0.0385616	MCP	MCPCA	CA	CA
MD10G1062300	T9	706.981	706.981	-1.96391	-1.2097	0.245914	0.244147	-7.98617	-4.95481	1.39192e-15	7.24001e-07	8.88031e-14	2.94932e-05	MCP	MCPCA	CA	CA
MD10G1103100	T9	5.34252	5.34252	-6.4902	-6.51888	1.79002	1.79002	-3.62577	-3.64179	0.0002881	0.000270744	0.00306955	0.00496063	MCP	MCPCA	CA	CA
MD10G1109800	T9	44.1698	44.1698	-1.29962	-1.0181	0.333531	0.326668	-3.89654	-3.11662	9.75747e-05	0.00182936	0.00119489	0.0240502	MCP	MCPCA	CA	CA
MD10G1172300	T9	14.3234	14.3234	-2.14518	-3.10048	0.771012	0.823881	-2.7823	-3.76327	0.00539757	0.000167707	0.0369431	0.00333779	MCP	MCPCA	CA	CA
MD10G1179100	T9	603.182	603.182	-1.56912	-2.91112	0.381967	0.385182	-4.10799	-7.5578	3.99121e-05	4.09955e-14	0.000542156	5.15525e-12	MCP	MCPCA	CA	CA
MD10G1187000	T9	27.916	27.916	-4.32257	-2.25198	0.730506	0.615818	-5.91723	-3.65689	3.27403e-09	0.000255297	9.85225e-08	0.00473063	MCP	MCPCA	CA	CA
MD10G1202100	T9	34.8216	34.8216	-3.4652	-3.68004	0.457923	0.469801	-7.5672	-7.8332	3.8135e-14	4.75617e-15	2.09349e-12	6.41956e-13	MCP	MCPCA	CA	CA
MD10G1240500	T9	197.676	197.676	-2.03949	-1.85385	0.317258	0.315793	-6.42849	-5.87048	1.2888e-10	4.34534e-09	4.79518e-09	2.69865e-07	MCP	MCPCA	CA	CA
MD10G1254300	T9	40.3004	40.3004	-5.28117	-1.56019	0.648842	0.386396	-8.13938	-4.03781	3.97307e-16	5.3952e-05	2.64601e-14	0.00125698	MCP	MCPCA	CA	CA
MD10G1303800	T9	32.1412	32.1412	-5.74792	-2.99262	0.739446	0.4283	-7.77328	-6.98721	7.64784e-15	2.80415e-12	4.57685e-13	2.78298e-10	MCP	MCPCA	CA	CA
MD10G1311000	T9	41.8441	41.8441	-7.61992	-9.48607	1.06147	1.21122	-7.17864	-7.83185	7.04104e-13	4.80747e-15	3.37668e-11	6.44584e-13	MCP	MCPCA	CA	CA
MD10G1328000	T9	39.6388	39.6388	-3.6235	-1.88029	0.444224	0.361653	-8.15692	-5.19914	3.43671e-16	2.0021e-07	2.30325e-14	9.21241e-06	MCP	MCPCA	CA	CA
MD10G1328100	T9	21087.8	21087.8	-2.92378	-2.27207	0.199926	0.199825	-14.6243	-11.3703	1.96501e-48	5.88116e-30	8.5197e-46	2.835e-27	MCP	MCPCA	CA	CA
MD10G1337900	T9	38.1866	38.1866	-1.12321	-1.38907	0.322679	0.32916	-3.4809	-4.22005	0.000499736	2.44251e-05	0.0049358	0.000652388	MCP	MCPCA	CA	CA
MD13G1022200	T9	126.657	126.657	-1.73607	-1.44752	0.248062	0.244212	-6.99855	-5.92732	2.58632e-12	3.07923e-09	1.14711e-10	1.98133e-07	MCP	MCPCA	CA	CA
MD13G1028100	T9	271.328	271.328	-1.76113	-3.16655	0.222263	0.236054	-7.92365	-13.4146	2.30637e-15	4.96885e-41	1.4583e-13	5.02997e-38	MCP	MCPCA	CA	CA
MD13G1046100	T9	265.815	265.815	-2.73663	-1.06595	0.235875	0.22208	-11.6021	-4.79986	4.02251e-31	1.5878e-06	8.81012e-29	5.87689e-05	MCP	MCPCA	CA	CA
MD13G1069200	T9	210.404	210.404	-1.88146	-1.01454	0.244384	0.237787	-7.69879	-4.26659	1.37363e-14	1.98488e-05	7.95169e-13	0.000543787	MCP	MCPCA	CA	CA
MD13G1082000	T9	43.2938	43.2938	-3.53755	-2.63827	0.543648	0.510006	-6.50705	-5.17302	7.66402e-11	2.30337e-07	2.92658e-09	1.04362e-05	MCP	MCPCA	CA	CA
MD13G1087900	T9	97.4059	97.4059	-3.03428	-1.53073	0.310854	0.280306	-9.76112	-5.46095	1.65321e-22	4.73599e-08	1.89851e-20	2.48406e-06	MCP	MCPCA	CA	CA
MD13G1108600	T9	76.2018	76.2018	-1.06942	-1.1195	0.231201	0.231629	-4.62551	-4.83315	3.73673e-06	1.34393e-06	6.51246e-05	5.1338e-05	MCP	MCPCA	CA	CA
MD13G1111600	T9	63.7688	63.7688	-1.41959	-1.30476	0.243898	0.240675	-5.82045	-5.42127	5.8691e-09	5.91762e-08	1.69645e-07	3.06415e-06	MCP	MCPCA	CA	CA
MD13G1116100	T9	6.78106	6.78106	-6.77622	-4.43066	1.72048	1.5166	-3.93856	-2.92144	8.19726e-05	0.00348419	0.00102683	0.0404246	MCP	MCPCA	CA	CA
MD13G1116400	T9	847.3	847.3	-5.61594	-1.77055	0.243999	0.208969	-23.0162	-8.4728	3.20709e-117	2.39571e-17	8.51683e-114	4.07592e-15	MCP	MCPCA	CA	CA
MD13G1134500	T9	97.1037	97.1037	-2.71429	-1.20639	0.230781	0.194016	-11.7613	-6.21802	6.17589e-32	5.03452e-10	1.42616e-29	3.69307e-08	MCP	MCPCA	CA	CA
MD13G1141400	T9	173.236	173.236	-1.09901	-1.72292	0.149401	0.157527	-7.35614	-10.9373	1.89311e-13	7.64439e-28	9.7383e-12	3.15854e-25	MCP	MCPCA	CA	CA
MD13G1141700	T9	795.003	795.003	-1.02643	-1.53007	0.121213	0.122947	-8.46793	-12.445	2.49802e-17	1.48904e-35	1.83635e-15	1.11656e-32	MCP	MCPCA	CA	CA
MD13G1153500	T9	234.273	234.273	-1.32998	-1.51777	0.130375	0.132239	-10.2012	-11.4775	1.95843e-24	1.71246e-30	2.537e-22	8.45621e-28	MCP	MCPCA	CA	CA
MD13G1163300	T9	5257.2	5257.2	-2.17983	-1.06588	0.170038	0.169511	-12.8197	-6.28799	1.27237e-37	3.21613e-10	3.70293e-35	2.40373e-08	MCP	MCPCA	CA	CA
MD13G1184800	T9	56.6861	56.6861	-3.71598	-1.96425	0.412292	0.34794	-9.01298	-5.64537	2.00524e-19	1.64825e-08	1.79753e-17	9.21835e-07	MCP	MCPCA	CA	CA
MD13G1209700	T9	385.456	385.456	-3.22689	-3.73568	0.129638	0.138902	-24.8915	-26.8945	9.19889e-137	2.54816e-159	6.51435e-133	1.71967e-155	MCP	MCPCA	CA	CA
MD13G1217400	T9	172.572	172.572	-2.46603	-1.05878	0.258048	0.243085	-9.55649	-4.35562	1.21821e-21	1.32692e-05	1.25029e-19	0.000379985	MCP	MCPCA	CA	CA
MD13G1222900	T9	140.084	140.084	-1.91955	-1.3335	0.178589	0.168618	-10.7484	-7.90838	6.03047e-27	2.60767e-15	9.21708e-25	3.64103e-13	MCP	MCPCA	CA	CA
MD13G1284800	T9	944.652	944.652	-5.60475	-1.76476	0.244754	0.213922	-22.8995	-8.24953	4.69659e-116	1.59023e-16	1.10866e-112	2.45769e-14	MCP	MCPCA	CA	CA
MD12G1028700	T9	103.754	103.754	-1.2659	-1.66338	0.202251	0.208606	-6.25907	-7.97379	3.87288e-10	1.53879e-15	1.34664e-08	2.19396e-13	MCP	MCPCA	CA	CA
MD12G1028800	T9	37.5774	37.5774	-9.26073	-4.79332	1.24841	0.580471	-7.41803	-8.25763	1.18876e-13	1.48592e-16	6.2513e-12	2.31415e-14	MCP	MCPCA	CA	CA
MD12G1032400	T9	124.457	124.457	-2.50319	-1.90624	0.186463	0.172079	-13.4246	-11.0777	4.33955e-41	1.61014e-28	1.487e-38	7.08672e-26	MCP	MCPCA	CA	CA
MD12G1086400	T9	363.237	363.237	-2.24682	-1.71007	0.149702	0.144863	-15.0086	-11.8047	6.45111e-51	3.69013e-32	3.11486e-48	2.07529e-29	MCP	MCPCA	CA	CA
MD12G1101800	T9	116.991	116.991	-2.23563	-2.11502	0.232036	0.22932	-9.63485	-9.22302	5.69727e-22	2.88854e-20	6.11305e-20	6.88016e-18	MCP	MCPCA	CA	CA
MD12G1103500	T9	86.6681	86.6681	-1.00909	-1.37521	0.195436	0.201894	-5.16325	-6.81158	2.42694e-07	9.65323e-12	5.30457e-06	9.26252e-10	MCP	MCPCA	CA	CA
MD12G1140600	T9	40.4529	40.4529	-3.17262	-3.35973	0.357428	0.366593	-8.87626	-9.16474	6.91454e-19	4.96645e-20	5.92565e-17	1.14262e-17	MCP	MCPCA	CA	CA
MD12G1159600	T9	447.811	447.811	-1.20255	-1.38257	0.157984	0.158772	-7.61186	-8.70789	2.70185e-14	3.09578e-18	1.52662e-12	5.85768e-16	MCP	MCPCA	CA	CA
MD12G1196400	T9	52.3703	52.3703	-1.08653	-1.05121	0.254888	0.253394	-4.26276	-4.14851	2.01921e-05	3.34652e-05	0.000297284	0.000843757	MCP	MCPCA	CA	CA
MD12G1198600	T9	45.2332	45.2332	-2.15076	-1.74857	0.440782	0.431064	-4.87942	-4.0564	1.06396e-06	4.98346e-05	2.05303e-05	0.00117731	MCP	MCPCA	CA	CA
MD12G1203100	T9	57.3769	57.3769	-1.11297	-1.20793	0.332857	0.334107	-3.34368	-3.6154	0.000826745	0.00029988	0.00766661	0.00541121	MCP	MCPCA	CA	CA
MD12G1231700	T9	61.2661	61.2661	-1.32489	-1.0104	0.290488	0.284229	-4.5609	-3.55488	5.09347e-06	0.000378153	8.63613e-05	0.00655487	MCP	MCPCA	CA	CA
MD12G1246700	T9	273.409	273.409	-1.02552	-2.93436	0.229544	0.244976	-4.46764	-11.9782	7.90877e-06	4.62478e-33	0.000128457	2.92604e-30	MCP	MCPCA	CA	CA
MD15G1032200	T9	82.0046	82.0046	-1.45822	-1.44838	0.27516	0.274632	-5.29954	-5.27389	1.16098e-07	1.33562e-07	2.67806e-06	6.37759e-06	MCP	MCPCA	CA	CA
MD15G1073800	T9	43.5943	43.5943	-1.83791	-1.83459	0.392423	0.391761	-4.6835	-4.68294	2.82016e-06	2.82783e-06	5.03905e-05	9.79824e-05	MCP	MCPCA	CA	CA
MD15G1084100	T9	78.4765	78.4765	-2.7826	-1.36402	0.306971	0.274401	-9.0647	-4.9709	1.24947e-19	6.66441e-07	1.13927e-17	2.73687e-05	MCP	MCPCA	CA	CA
MD15G1085800	T9	10.6929	10.6929	-7.49596	-7.52464	1.47382	1.47382	-5.08609	-5.10555	3.65524e-07	3.29836e-07	7.68106e-06	1.4423e-05	MCP	MCPCA	CA	CA
MD15G1120000	T9	90.8565	90.8565	-2.63519	-3.02603	0.42335	0.430086	-6.22463	-7.03587	4.82709e-10	1.9802e-12	1.6382e-08	2.00456e-10	MCP	MCPCA	CA	CA
MD15G1136600	T9	114.485	114.485	-1.95267	-1.42916	0.223276	0.214374	-8.74555	-6.66666	2.21937e-18	2.61693e-11	1.76594e-16	2.36528e-09	MCP	MCPCA	CA	CA
MD15G1142000	T9	175.623	175.623	-1.50194	-1.13241	0.17917	0.174788	-8.38272	-6.47877	5.17195e-17	9.24762e-11	3.73735e-15	7.73666e-09	MCP	MCPCA	CA	CA
MD15G1142100	T9	282.131	282.131	-7.55822	-2.61266	0.436358	0.149252	-17.3212	-17.505	3.25722e-67	1.31118e-68	2.23225e-64	3.31828e-65	MCP	MCPCA	CA	CA
MD15G1155800	T9	46.7079	46.7079	-3.9341	-3.55555	0.512417	0.492028	-7.67753	-7.22632	1.62179e-14	4.96273e-13	9.3374e-13	5.40191e-11	MCP	MCPCA	CA	CA
MD15G1158600	T9	64.5044	64.5044	-3.99506	-2.43549	0.385636	0.320995	-10.3597	-7.58729	3.78254e-25	3.26665e-14	5.15128e-23	4.13354e-12	MCP	MCPCA	CA	CA
MD15G1162800	T9	17.8258	17.8258	-8.1895	-4.89434	1.38992	0.958954	-5.89205	-5.10383	3.81428e-09	3.32851e-07	1.13177e-07	1.44923e-05	MCP	MCPCA	CA	CA
MD15G1184200	T9	86.8057	86.8057	-1.82294	-1.03837	0.277486	0.264755	-6.5695	-3.92201	5.04843e-11	8.78126e-05	1.95719e-09	0.00191167	MCP	MCPCA	CA	CA
MD15G1205100	T9	1913.38	1913.38	-14.8947	-4.11701	1.18972	0.173183	-12.5195	-23.7727	5.84066e-36	6.4047e-125	1.57069e-33	3.24174e-121	MCP	MCPCA	CA	CA
MD15G1206800	T9	1512.01	1512.01	-2.40629	-2.32087	0.154309	0.154071	-15.594	-15.0636	7.99608e-55	2.81073e-51	4.14334e-52	4.37738e-48	MCP	MCPCA	CA	CA
MD15G1235300	T9	26.59	26.59	-8.57974	-2.59061	1.27564	0.546126	-6.72582	-4.74361	1.74603e-11	2.09938e-06	7.13355e-10	7.52283e-05	MCP	MCPCA	CA	CA
MD15G1250400	T9	117.019	117.019	-2.50772	-1.99753	0.31682	0.309208	-7.91529	-6.46014	2.46679e-15	1.04608e-10	1.5505e-13	8.60933e-09	MCP	MCPCA	CA	CA
MD15G1253600	T9	28.937	28.937	-4.21943	-8.88198	0.565527	1.24734	-7.46107	-7.12076	8.58239e-14	1.07332e-12	4.59277e-12	1.11438e-10	MCP	MCPCA	CA	CA
MD15G1253700	T9	200.339	200.339	-3.4629	-2.81063	0.194686	0.179487	-17.7871	-15.6592	8.89497e-71	2.8746e-55	6.74906e-68	6.46658e-52	MCP	MCPCA	CA	CA
MD15G1283700	T9	402.057	402.057	-2.67549	-1.44851	0.236298	0.229551	-11.3225	-6.31018	1.01546e-29	2.78713e-10	1.94356e-27	2.12137e-08	MCP	MCPCA	CA	CA
MD15G1286500	T9	71.8633	71.8633	-1.29828	-1.13174	0.24267	0.238981	-5.34998	-4.73568	8.79656e-08	2.18317e-06	2.10217e-06	7.78178e-05	MCP	MCPCA	CA	CA
MD15G1294900	T9	28.7293	28.7293	-1.75057	-1.28877	0.440156	0.425465	-3.97715	-3.02908	6.97461e-05	0.00245299	0.00089155	0.0307131	MCP	MCPCA	CA	CA
MD15G1315000	T9	7.55266	7.55266	-5.05955	-6.97511	1.44247	1.56559	-3.50757	-4.45527	0.000452217	8.37875e-06	0.00454478	0.000253946	MCP	MCPCA	CA	CA
MD15G1315100	T9	40.919	40.919	-1.41904	-2.4394	0.447514	0.472284	-3.17093	-5.16513	0.00151951	2.40277e-07	0.0129496	1.08103e-05	MCP	MCPCA	CA	CA
MD15G1362100	T9	104.627	104.627	-1.97211	-1.80844	0.215369	0.211607	-9.15689	-8.5462	5.34127e-20	1.27211e-17	4.93371e-18	2.20129e-15	MCP	MCPCA	CA	CA
MD15G1402800	T9	62.556	62.556	-1.92003	-1.80832	0.248561	0.244585	-7.72458	-7.39341	1.12224e-14	1.43107e-13	6.56803e-13	1.66514e-11	MCP	MCPCA	CA	CA
MD15G1411500	T9	56.7791	56.7791	-1.11818	-1.35648	0.239168	0.244224	-4.6753	-5.55427	2.9352e-06	2.7878e-08	5.21827e-05	1.52134e-06	MCP	MCPCA	CA	CA
MD15G1440400	T9	244.32	244.32	-1.04922	-1.83592	0.163975	0.170942	-6.39867	-10.74	1.56739e-10	6.60093e-27	5.7611e-09	2.67285e-24	MCP	MCPCA	CA	CA
MD14G1001800	T9	50.0878	50.0878	-1.45144	-1.005	0.302317	0.29163	-4.80106	-3.44616	1.5783e-06	0.000568606	2.96471e-05	0.00927639	MCP	MCPCA	CA	CA
MD14G1015300	T9	48.3436	48.3436	-1.02367	-1.13174	0.340772	0.342402	-3.00398	-3.30529	0.00266473	0.000948798	0.0206992	0.0142503	MCP	MCPCA	CA	CA
MD14G1037300	T9	14.1702	14.1702	-2.34781	-3.13335	0.640591	0.694602	-3.66507	-4.511	0.000247275	6.45221e-06	0.0026968	0.000201592	MCP	MCPCA	CA	CA
MD14G1084000	T9	19.1483	19.1483	-4.97314	-4.02328	0.934287	0.822499	-5.32293	-4.89153	1.02109e-07	1.00057e-06	2.39439e-06	3.9335e-05	MCP	MCPCA	CA	CA
MD14G1087100	T9	7.15957	7.15957	-6.91441	-6.94309	1.61056	1.61056	-4.29316	-4.31097	1.76149e-05	1.62542e-05	0.000264099	0.000457696	MCP	MCPCA	CA	CA
MD14G1114700	T9	60.3098	60.3098	-3.52375	-2.83178	0.485763	0.464165	-7.25404	-6.10079	4.04509e-13	1.05544e-09	2.00321e-11	7.29297e-08	MCP	MCPCA	CA	CA
MD14G1143800	T9	5.56842	5.56842	-6.55145	-6.58013	1.75419	1.75419	-3.73474	-3.75109	0.000187913	0.000176071	0.0021383	0.00345598	MCP	MCPCA	CA	CA
MD14G1146400	T9	7.29917	7.29917	-6.94087	-6.96955	1.61907	1.61907	-4.28694	-4.30465	1.81155e-05	1.6725e-05	0.00027084	0.000469645	MCP	MCPCA	CA	CA
MD14G1230200	T9	240.527	240.527	-2.01686	-1.30238	0.271442	0.266824	-7.43015	-4.88103	1.08473e-13	1.05532e-06	5.73259e-12	4.13267e-05	MCP	MCPCA	CA	CA
MD17G1001600	T9	1533.96	1533.96	-2.36933	-3.97529	0.110642	0.118892	-21.4144	-33.436	9.81354e-102	4.11409e-245	1.60376e-98	4.16469e-241	MCP	MCPCA	CA	CA
MD17G1001700	T9	106.268	106.268	-2.21072	-3.44009	0.192562	0.230996	-11.4805	-14.8924	1.65263e-30	3.69218e-50	3.37598e-28	4.98345e-47	MCP	MCPCA	CA	CA
MD17G1015900	T9	37.1319	37.1319	-5.65762	-1.5752	0.732823	0.385445	-7.72032	-4.08669	1.16042e-14	4.37568e-05	6.75429e-13	0.00106096	MCP	MCPCA	CA	CA
MD17G1048300	T9	122.922	122.922	-10.4828	-1.17875	1.19402	0.209788	-8.77946	-5.61878	1.64258e-18	1.92308e-08	1.33908e-16	1.06964e-06	MCP	MCPCA	CA	CA
MD17G1049600	T9	11.7953	11.7953	-7.49245	-3.19612	1.39553	0.86527	-5.3689	-3.69378	7.92198e-08	0.000220945	1.90819e-06	0.00417671	MCP	MCPCA	CA	CA
MD17G1063200	T9	42.1155	42.1155	-1.97187	-1.52796	0.328703	0.3143	-5.99893	-4.86147	1.98627e-09	1.16516e-06	6.19652e-08	4.53651e-05	MCP	MCPCA	CA	CA
MD17G1086200	T9	527.092	527.092	-1.73425	-1.45356	0.206125	0.20506	-8.41361	-7.08849	3.97573e-17	1.35587e-12	2.91256e-15	1.39345e-10	MCP	MCPCA	CA	CA
MD17G1113400	T9	23.2971	23.2971	-1.5022	-1.84904	0.442199	0.454405	-3.39712	-4.06914	0.000681003	4.71865e-05	0.00648203	0.00112525	MCP	MCPCA	CA	CA
MD17G1143900	T9	36.6417	36.6417	-1.41221	-1.71302	0.43255	0.439208	-3.26486	-3.90024	0.00109519	9.60968e-05	0.00979673	0.00206537	MCP	MCPCA	CA	CA
MD17G1160500	T9	127.168	127.168	-1.65627	-1.32485	0.355816	0.352922	-4.65486	-3.75396	3.24207e-06	0.000174066	5.71126e-05	0.00342481	MCP	MCPCA	CA	CA
MD17G1209800	T9	122.619	122.619	-3.22599	-2.16537	0.278995	0.256708	-11.5629	-8.43514	6.35224e-31	3.30817e-17	1.36316e-28	5.48993e-15	MCP	MCPCA	CA	CA
MD17G1218700	T9	67.0147	67.0147	-1.26595	-2.51356	0.25914	0.289696	-4.88519	-8.67654	1.03328e-06	4.08004e-18	1.99746e-05	7.50949e-16	MCP	MCPCA	CA	CA
MD17G1223100	T9	21.2957	21.2957	-8.39925	-3.88243	1.31603	0.711241	-6.38226	-5.45867	1.74497e-10	4.79711e-08	6.36973e-09	2.50962e-06	MCP	MCPCA	CA	CA
MD17G1231100	T9	4.28559	4.28559	-6.17366	-6.20234	2.02046	2.02046	-3.05557	-3.06977	0.0022463	0.00214224	0.0179274	0.0275028	MCP	MCPCA	CA	CA
MD17G1240600	T9	45.3675	45.3675	-2.25576	-2.1003	0.328363	0.322118	-6.86972	-6.52027	6.43281e-12	7.01804e-11	2.75534e-10	5.94507e-09	MCP	MCPCA	CA	CA
MD17G1287500	T9	25.5209	25.5209	-1.91307	-1.37815	0.447382	0.427403	-4.27614	-3.22448	1.90159e-05	0.00126202	0.00028271	0.0180062	MCP	MCPCA	CA	CA
MD16G1021400	T9	32.0543	32.0543	-2.40872	-1.7583	0.580553	0.562548	-4.14901	-3.1256	3.33922e-05	0.00177442	0.000464278	0.0234988	MCP	MCPCA	CA	CA
MD16G1029900	T9	35.1433	35.1433	-1.00703	-2.65752	0.333421	0.393537	-3.02029	-6.75292	0.00252534	1.44902e-11	0.0198559	1.35193e-09	MCP	MCPCA	CA	CA
MD16G1044400	T9	5.60963	5.60963	-6.56157	-6.59025	1.76723	1.76723	-3.71291	-3.72914	0.000204886	0.000192131	0.00229336	0.00371172	MCP	MCPCA	CA	CA
MD16G1047700	T9	418.674	418.674	-1.48849	-1.45501	0.279379	0.279231	-5.32783	-5.2108	9.93929e-08	1.88033e-07	2.34102e-06	8.67178e-06	MCP	MCPCA	CA	CA
MD16G1051500	T9	3.63013	3.63013	-5.93359	-5.96227	2.07565	2.07565	-2.85867	-2.87249	0.00425421	0.00407253	0.0303393	0.0455791	MCP	MCPCA	CA	CA
MD16G1056700	T9	20.3694	20.3694	-4.68034	-3.00353	1.03083	0.914541	-4.54038	-3.2842	5.61542e-06	0.00102274	9.46823e-05	0.0151454	MCP	MCPCA	CA	CA
MD16G1056800	T9	30.613	30.613	-3.15163	-1.80444	0.43713	0.368288	-7.20983	-4.89954	5.60233e-13	9.60607e-07	2.73613e-11	3.79853e-05	MCP	MCPCA	CA	CA
MD16G1070600	T9	4.50248	4.50248	-6.24168	-6.27036	2.19445	2.19445	-2.8443	-2.85737	0.00445085	0.00427162	0.0315405	0.0472844	MCP	MCPCA	CA	CA
MD16G1076000	T9	220.21	220.21	-1.53106	-1.18349	0.228214	0.225622	-6.70887	-5.24546	1.96143e-11	1.55892e-07	7.93727e-10	7.32295e-06	MCP	MCPCA	CA	CA
MD16G1076300	T9	206.84	206.84	-1.062	-1.62393	0.136488	0.143007	-7.78093	-11.3556	7.19907e-15	6.95394e-30	4.3327e-13	3.27417e-27	MCP	MCPCA	CA	CA
MD16G1096300	T9	849.3	849.3	-1.4781	-1.16154	0.248432	0.247884	-5.9497	-4.68582	2.68629e-09	2.78838e-06	8.11808e-08	9.68327e-05	MCP	MCPCA	CA	CA
MD16G1097800	T9	118.003	118.003	-2.04193	-1.97529	0.194887	0.192953	-10.4775	-10.2372	1.096e-25	1.35138e-24	1.51198e-23	4.6671e-22	MCP	MCPCA	CA	CA
MD16G1111600	T9	72.4402	72.4402	-1.16892	-1.35953	0.228687	0.231971	-5.11143	-5.86078	3.19736e-07	4.60706e-09	6.8064e-06	2.84374e-07	MCP	MCPCA	CA	CA
MD16G1144900	T9	16.5835	16.5835	-4.149	-2.20616	0.715276	0.535913	-5.80055	-4.11663	6.60959e-09	3.84455e-05	1.89502e-07	0.000948073	MCP	MCPCA	CA	CA
MD16G1154000	T9	458.01	458.01	-1.54234	-1.55712	0.166101	0.166087	-9.28559	-9.37532	1.60816e-20	6.89636e-21	1.51846e-18	1.79005e-18	MCP	MCPCA	CA	CA
MD16G1158300	T9	1949.97	1949.97	-2.17632	-2.27953	0.15163	0.151788	-14.3528	-15.0178	1.02365e-46	5.61079e-51	4.10327e-44	8.114e-48	MCP	MCPCA	CA	CA
MD16G1160000	T9	4.42565	4.42565	-6.21984	-6.24852	1.95634	1.95634	-3.17932	-3.19398	0.00147622	0.00140327	0.0126359	0.0195261	MCP	MCPCA	CA	CA
MD16G1160100	T9	149.27	149.27	-8.19147	-2.39876	0.759334	0.257033	-10.7877	-9.33246	3.93518e-27	1.03438e-20	6.1024e-25	2.61775e-18	MCP	MCPCA	CA	CA
MD16G1160400	T9	617.079	617.079	-8.48995	-8.39677	0.974171	0.969074	-8.71505	-8.66473	2.90633e-18	4.52567e-18	2.27004e-16	8.18096e-16	MCP	MCPCA	CA	CA
MD16G1160500	T9	353.084	353.084	-6.1169	-5.80852	0.85513	0.849756	-7.15318	-6.83552	8.47897e-13	8.17106e-12	4.01193e-11	7.99185e-10	MCP	MCPCA	CA	CA
MD16G1160700	T9	11820.6	11820.6	-1.05793	-2.55638	0.215025	0.2153	-4.92005	-11.8736	8.65221e-07	1.62361e-32	1.70358e-05	9.96107e-30	MCP	MCPCA	CA	CA
MD16G1161400	T9	5.4357	5.4357	-6.51822	-6.5469	1.78613	1.78613	-3.64935	-3.6654	0.00026291	0.000246949	0.00283673	0.0046123	MCP	MCPCA	CA	CA
MD16G1162800	T9	29.4791	29.4791	-1.67412	-1.47587	0.478845	0.472777	-3.49615	-3.1217	0.000472017	0.00179811	0.00470577	0.0237309	MCP	MCPCA	CA	CA
MD16G1212500	T9	7.10357	7.10357	-6.90129	-6.92997	1.62827	1.62827	-4.23842	-4.25604	2.25096e-05	2.08082e-05	0.000327097	0.000567003	MCP	MCPCA	CA	CA
MD16G1212600	T9	222.431	222.431	-3.63121	-3.89305	0.164475	0.171626	-22.0776	-22.6833	5.19496e-108	6.55205e-114	9.19724e-105	2.65306e-110	MCP	MCPCA	CA	CA
MD16G1216900	T9	7.2667	7.2667	-3.3298	-5.02047	1.09381	1.38771	-3.04421	-3.6178	0.00233293	0.000297121	0.0185213	0.00537579	MCP	MCPCA	CA	CA
MD16G1226600	T9	9.50456	9.50456	-7.25531	-4.25201	1.5745	1.24622	-4.60802	-3.41192	4.06522e-06	0.000645075	7.05026e-05	0.0103243	MCP	MCPCA	CA	CA
MD16G1244300	T9	71.5015	71.5015	-1.09443	-1.43612	0.291113	0.296315	-3.75946	-4.84659	0.000170278	1.25599e-06	0.00195543	4.84603e-05	MCP	MCPCA	CA	CA
MD16G1288300	T9	111.526	111.526	-1.06072	-1.27696	0.239048	0.241417	-4.43726	-5.28945	9.11125e-06	1.22688e-07	0.0001462	5.95669e-06	MCP	MCPCA	CA	CA
MD01G1041300	T9	68.0915	68.0915	-1.35819	-2.5226	0.213467	0.247259	-6.36254	-10.2023	1.98441e-10	1.93665e-24	7.15768e-09	6.5349e-22	MCP	MCPCA	CA	CA
MD01G1051900	T9	5.9855	5.9855	-6.6528	-6.68148	1.83073	1.83073	-3.63396	-3.64963	0.000279102	0.00026262	0.00297966	0.00482925	MCP	MCPCA	CA	CA
MD01G1065600	T9	130.186	130.186	-1.24801	-3.05956	0.200636	0.235703	-6.22026	-12.9806	4.96325e-10	1.57727e-38	1.67638e-08	1.45152e-35	MCP	MCPCA	CA	CA
MD01G1080900	T9	20.1103	20.1103	-4.59661	-1.66234	0.802914	0.572314	-5.72491	-2.9046	1.03491e-08	0.00367729	2.86284e-07	0.0420861	MCP	MCPCA	CA	CA
MD01G1110100	T9	9087.66	9087.66	-1.36038	-1.14183	0.188891	0.188845	-7.20194	-6.04639	5.93608e-13	1.48125e-09	2.87927e-11	1.00299e-07	MCP	MCPCA	CA	CA
MD01G1118200	T9	420.487	420.487	-2.88603	-1.22631	0.150304	0.135522	-19.2012	-9.04883	3.61477e-82	1.4451e-19	3.83979e-79	3.21511e-17	MCP	MCPCA	CA	CA
MD01G1119700	T9	466.76	466.76	-1.66795	-1.70255	0.135465	0.135554	-12.3128	-12.5599	7.7303e-35	3.50557e-36	1.95512e-32	2.83895e-33	MCP	MCPCA	CA	CA
MD01G1153600	T9	49.5813	49.5813	-2.1725	-1.58035	0.32618	0.308897	-6.66043	-5.1161	2.73022e-11	3.11922e-07	1.08825e-09	1.37585e-05	MCP	MCPCA	CA	CA
MD01G1177100	T9	505.009	505.009	-2.9921	-1.49973	0.13198	0.118443	-22.6708	-12.662	8.69967e-114	9.60139e-37	1.68022e-110	8.09957e-34	MCP	MCPCA	CA	CA
MD01G1177200	T9	82.7644	82.7644	-2.1517	-1.36684	0.390358	0.379547	-5.51211	-3.60125	3.54549e-08	0.000316688	8.96713e-07	0.00565402	MCP	MCPCA	CA	CA
MD01G1186700	T9	3.9435	3.9435	-6.05538	-6.08406	2.02928	2.02928	-2.984	-2.99814	0.00284502	0.00271634	0.0218591	0.0330698	MCP	MCPCA	CA	CA
MD01G1206800	T9	133.506	133.506	-1.61075	-1.24085	0.292822	0.289182	-5.5008	-4.29089	3.78077e-08	1.77961e-05	9.49439e-07	0.000494916	MCP	MCPCA	CA	CA
MD01G1226600	T9	2066.32	2066.32	-2.79564	-1.32337	0.160476	0.158118	-17.4209	-8.36953	5.72508e-68	5.7847e-17	4.19411e-65	9.44492e-15	MCP	MCPCA	CA	CA
MD00G1018700	T9	1109.78	1109.78	-6.8735	-1.28167	0.294252	0.231733	-23.3592	-5.53083	1.11024e-120	3.18715e-08	3.36957e-117	1.71159e-06	MCP	MCPCA	CA	CA
MD00G1104700	T9	4.17002	4.17002	-6.13269	-6.16137	1.99922	1.99922	-3.06754	-3.08189	0.00215829	0.00205694	0.0173646	0.0264998	MCP	MCPCA	CA	CA
MD00G1156200	T9	83.8992	83.8992	-1.88057	-3.03809	0.298156	0.324233	-6.30733	-9.37009	2.83886e-10	7.24725e-21	1.00019e-08	1.85731e-18	MCP	MCPCA	CA	CA
MD00G1156300	T9	28.512	28.512	-2.06632	-1.21055	0.433101	0.403206	-4.77098	-3.00232	1.83329e-06	0.00267934	3.4016e-05	0.0327968	MCP	MCPCA	CA	CA
MD00G1165100	T9	34.8512	34.8512	-2.65762	-3.16565	0.418796	0.442152	-6.34586	-7.15964	2.21181e-10	8.08904e-13	7.93748e-09	8.52973e-11	MCP	MCPCA	CA	CA
MD00G1174600	T9	90.934	90.934	-1.00055	-1.10649	0.213078	0.214367	-4.69572	-5.16168	2.65666e-06	2.44744e-07	4.76696e-05	1.09869e-05	MCP	MCPCA	CA	CA
MD03G1034900	T9	224.316	224.316	-3.32482	-1.98408	0.228716	0.209848	-14.5369	-9.45483	7.06949e-48	3.23542e-21	2.94493e-45	8.73391e-19	MCP	MCPCA	CA	CA
MD03G1057400	T9	255.479	255.479	-1.88974	-1.46863	0.166982	0.162739	-11.317	-9.02443	1.08143e-29	1.80632e-19	2.05135e-27	3.97509e-17	MCP	MCPCA	CA	CA
MD03G1073700	T9	6.78937	6.78937	-2.85234	-3.22404	0.993571	1.03222	-2.8708	-3.12339	0.00409434	0.00178782	0.0293965	0.0236485	MCP	MCPCA	CA	CA
MD03G1073800	T9	54.392	54.392	-1.39194	-1.91639	0.253493	0.267365	-5.49104	-7.16768	3.99572e-08	7.62816e-13	9.98694e-07	8.1284e-11	MCP	MCPCA	CA	CA
MD03G1088100	T9	70.9424	70.9424	-1.99731	-1.0349	0.241503	0.217865	-8.27031	-4.75018	1.33608e-16	2.03234e-06	9.30657e-15	7.29553e-05	MCP	MCPCA	CA	CA
MD03G1113000	T9	149.494	149.494	-2.50784	-2.00602	0.32388	0.318153	-7.74311	-6.30521	9.70137e-15	2.87809e-10	5.7411e-13	2.16616e-08	MCP	MCPCA	CA	CA
MD03G1152100	T9	168.899	168.899	-2.32233	-2.74301	0.183404	0.190819	-12.6624	-14.3749	9.5581e-37	7.43251e-47	2.63717e-34	9.40491e-44	MCP	MCPCA	CA	CA
MD03G1161800	T9	23.0396	23.0396	-2.26688	-1.734	0.446995	0.420934	-5.07138	-4.11941	3.94951e-07	3.79836e-05	8.2262e-06	0.000940118	MCP	MCPCA	CA	CA
MD03G1210100	T9	27922.7	27922.7	-1.53341	-1.77671	0.295195	0.295206	-5.19457	-6.01854	2.05189e-07	1.76002e-09	4.55036e-06	1.17215e-07	MCP	MCPCA	CA	CA
MD03G1230900	T9	11.8029	11.8029	-7.45658	-2.84948	1.42236	0.887819	-5.24238	-3.20952	1.58516e-07	0.00132956	3.59027e-06	0.0187322	MCP	MCPCA	CA	CA
MD03G1245000	T9	232.87	232.87	-2.46364	-1.21372	0.225847	0.214449	-10.9085	-5.65973	1.04998e-27	1.51615e-08	1.7028e-25	8.52668e-07	MCP	MCPCA	CA	CA
MD03G1270200	T9	50.4251	50.4251	-3.48678	-1.01251	0.400501	0.309513	-8.70605	-3.2713	3.14645e-18	0.00107056	2.44858e-16	0.0157232	MCP	MCPCA	CA	CA
MD03G1292200	T9	10.1976	10.1976	-4.91686	-3.56188	1.18623	0.977406	-4.14495	-3.64421	3.39881e-05	0.000268211	0.000471946	0.00492569	MCP	MCPCA	CA	CA
MD03G1292300	T9	53.2313	53.2313	-1.58551	-1.67479	0.258979	0.260644	-6.12216	-6.42558	9.23179e-10	1.31368e-10	3.01738e-08	1.05963e-08	MCP	MCPCA	CA	CA
MD03G1292500	T9	3.94579	3.94579	-6.05619	-6.08488	2.02252	2.02252	-2.99438	-3.00856	0.00275	0.00262485	0.0212605	0.0322664	MCP	MCPCA	CA	CA
MD02G1000700	T9	116.568	116.568	-7.9463	-5.99568	1.54777	1.42666	-5.13405	-4.20261	2.83575e-07	2.6386e-05	6.1163e-06	0.000694681	MCP	MCPCA	CA	CA
MD02G1002600	T9	11.5594	11.5594	-7.60799	-7.63667	1.4332	1.4332	-5.30838	-5.32839	1.10603e-07	9.90856e-08	2.56805e-06	4.86914e-06	MCP	MCPCA	CA	CA
MD02G1009300	T9	75.894	75.894	-1.17195	-1.73378	0.274247	0.283587	-4.27332	-6.11375	1.92583e-05	9.73145e-10	0.000285953	6.77582e-08	MCP	MCPCA	CA	CA
MD02G1010800	T9	13.2793	13.2793	-3.02733	-2.47393	0.813438	0.776377	-3.72165	-3.1865	0.000197926	0.00144006	0.0022286	0.0199149	MCP	MCPCA	CA	CA
MD02G1020400	T9	57.9283	57.9283	-1.11951	-1.22397	0.259103	0.26077	-4.32071	-4.69367	1.5553e-05	2.68344e-06	0.000237374	9.38322e-05	MCP	MCPCA	CA	CA
MD02G1030300	T9	260.237	260.237	-2.22152	-1.3788	0.193849	0.18626	-11.4601	-7.40255	2.09344e-30	1.33596e-13	4.19601e-28	1.57255e-11	MCP	MCPCA	CA	CA
MD02G1072000	T9	92.2657	92.2657	-1.15628	-1.35687	0.200664	0.203783	-5.76226	-6.65843	8.29945e-09	2.76772e-11	2.3447e-07	2.47943e-09	MCP	MCPCA	CA	CA
MD02G1084000	T9	37.1261	37.1261	-3.49376	-2.22825	0.397955	0.326215	-8.77929	-6.83063	1.64509e-18	8.45418e-12	1.33908e-16	8.229e-10	MCP	MCPCA	CA	CA
MD02G1121400	T9	283.973	283.973	-1.07223	-1.16126	0.130775	0.131333	-8.19909	-8.84211	2.4222e-16	9.39282e-19	1.64408e-14	1.90532e-16	MCP	MCPCA	CA	CA
MD02G1128700	T9	230.861	230.861	-1.70912	-2.77907	0.164889	0.179038	-10.3653	-15.5222	3.56655e-25	2.45369e-54	4.88847e-23	4.96774e-51	MCP	MCPCA	CA	CA
MD02G1141700	T9	83.4963	83.4963	-3.55583	-1.71121	0.312318	0.256715	-11.3853	-6.6658	4.94936e-30	2.63232e-11	9.6467e-28	2.36862e-09	MCP	MCPCA	CA	CA
MD02G1236000	T9	30.7793	30.7793	-2.6106	-1.30712	0.409819	0.354928	-6.37012	-3.68278	1.88877e-10	0.000230704	6.83595e-09	0.00435481	MCP	MCPCA	CA	CA
MD02G1236100	T9	22.509	22.509	-2.5415	-1.35272	0.472734	0.414731	-5.37618	-3.26167	7.60823e-08	0.00110757	1.83887e-06	0.0161439	MCP	MCPCA	CA	CA
MD02G1256300	T9	306.969	306.969	-1.88955	-1.29555	0.179025	0.174573	-10.5547	-7.42124	4.83208e-26	1.16031e-13	6.79851e-24	1.40668e-11	MCP	MCPCA	CA	CA
MD05G1017400	T9	11.0791	11.0791	-7.54356	-7.57224	1.40556	1.40556	-5.36695	-5.38736	8.00771e-08	7.15e-08	1.92573e-06	3.62804e-06	MCP	MCPCA	CA	CA
MD05G1035900	T9	101.861	101.861	-4.21953	-2.77734	0.896581	0.878901	-4.70624	-3.16002	2.52328e-06	0.00157761	4.5623e-05	0.0214364	MCP	MCPCA	CA	CA
MD05G1046000	T9	35.8479	35.8479	-3.10395	-2.48465	0.540559	0.516848	-5.7421	-4.80732	9.35083e-09	1.52969e-06	2.60707e-07	5.68259e-05	MCP	MCPCA	CA	CA
MD05G1113100	T9	47.0149	47.0149	-1.60823	-1.46637	0.28819	0.283438	-5.58044	-5.17352	2.39912e-08	2.29726e-07	6.26929e-07	1.04362e-05	MCP	MCPCA	CA	CA
MD05G1120700	T9	47.7667	47.7667	-1.26417	-1.55471	0.30475	0.311209	-4.14822	-4.9957	3.35074e-05	5.86231e-07	0.000465575	2.44718e-05	MCP	MCPCA	CA	CA
MD05G1129900	T9	8.41377	8.41377	-7.14947	-7.17815	1.55188	1.55188	-4.60698	-4.62546	4.08563e-06	3.73768e-06	7.07986e-05	0.000125287	MCP	MCPCA	CA	CA
MD05G1143500	T9	455.429	455.429	-3.68622	-1.57522	0.190681	0.171614	-19.3319	-9.17883	2.89718e-83	4.35802e-20	3.2395e-80	1.01417e-17	MCP	MCPCA	CA	CA
MD05G1158500	T9	67.3929	67.3929	-1.24378	-1.2253	0.266195	0.26539	-4.67245	-4.61698	2.97627e-06	3.89371e-06	5.28244e-05	0.000129445	MCP	MCPCA	CA	CA
MD05G1172000	T9	42.3089	42.3089	-3.42175	-2.87	0.601204	0.581798	-5.6915	-4.93299	1.25929e-08	8.09815e-07	3.42994e-07	3.25308e-05	MCP	MCPCA	CA	CA
MD05G1204100	T9	1599.19	1599.19	-2.44383	-2.31756	0.149899	0.14957	-16.3032	-15.4948	9.36697e-60	3.76178e-54	5.52781e-57	6.92372e-51	MCP	MCPCA	CA	CA
MD05G1208700	T9	42.8642	42.8642	-4.17534	-4.60923	0.471029	0.504387	-8.86429	-9.13828	7.69929e-19	6.3456e-20	6.56913e-17	1.44352e-17	MCP	MCPCA	CA	CA
MD05G1211000	T9	38.8895	38.8895	-1.33824	-1.52078	0.360228	0.364274	-3.71499	-4.17484	0.000203214	2.982e-05	0.00227945	0.000765191	MCP	MCPCA	CA	CA
MD05G1262700	T9	140.105	140.105	-4.95844	-3.01744	0.817544	0.790904	-6.06505	-3.81518	1.31916e-09	0.000136085	4.22073e-08	0.00281141	MCP	MCPCA	CA	CA
MD05G1267600	T9	158.937	158.937	-2.42358	-1.07116	0.188595	0.166867	-12.8507	-6.41926	8.52616e-38	1.36939e-10	2.51581e-35	1.09584e-08	MCP	MCPCA	CA	CA
MD05G1326100	T9	8.27002	8.27002	-3.37554	-5.00625	1.13802	1.39056	-2.96616	-3.60017	0.00301546	0.000318007	0.0228472	0.00566758	MCP	MCPCA	CA	CA
MD05G1331200	T9	7.10838	7.10838	-6.79153	-3.50228	1.53555	1.16155	-4.42286	-3.01518	9.7401e-06	0.00256827	0.000154887	0.0317284	MCP	MCPCA	CA	CA
MD05G1336700	T9	17.2799	17.2799	-1.99434	-2.30605	0.682561	0.694523	-2.92185	-3.32033	0.00347963	0.000899109	0.0256772	0.0136151	MCP	MCPCA	CA	CA
MD05G1349300	T9	67.8828	67.8828	-1.13681	-1.22966	0.27616	0.277371	-4.1165	-4.43327	3.84665e-05	9.28148e-06	0.000525206	0.000277567	MCP	MCPCA	CA	CA
MD04G1021300	T9	57.1301	57.1301	-4.08126	-4.68255	0.352066	0.39787	-11.5923	-11.7691	4.50685e-31	5.6352e-32	9.7702e-29	3.00238e-29	MCP	MCPCA	CA	CA
MD04G1068900	T9	58.8762	58.8762	-1.37042	-1.14592	0.254165	0.248419	-5.39188	-4.61287	6.97252e-08	3.97148e-06	1.69099e-06	0.000131383	MCP	MCPCA	CA	CA
MD04G1069200	T9	511.134	511.134	-1.82501	-1.80212	0.194082	0.193915	-9.40332	-9.29334	5.28663e-21	1.49522e-20	5.24834e-19	3.71091e-18	MCP	MCPCA	CA	CA
MD04G1104700	T9	534.892	534.892	-2.06439	-1.6627	0.228266	0.226758	-9.04378	-7.3325	1.51347e-19	2.25901e-13	1.36244e-17	2.56018e-11	MCP	MCPCA	CA	CA
MD04G1146400	T9	109.093	109.093	-1.58604	-2.11716	0.172585	0.183664	-9.18988	-11.5274	3.93284e-20	9.6014e-31	3.64861e-18	4.85975e-28	MCP	MCPCA	CA	CA
MD04G1146900	T9	5.94759	5.94759	-6.64617	-6.67485	1.73515	1.73515	-3.83032	-3.84685	0.000127977	0.000119646	0.00152232	0.00251022	MCP	MCPCA	CA	CA
MD04G1147800	T9	92.0274	92.0274	-1.08505	-1.4109	0.21367	0.218734	-5.07813	-6.4503	3.81162e-07	1.11628e-10	7.96243e-06	9.14985e-09	MCP	MCPCA	CA	CA
MD04G1159900	T9	18.3323	18.3323	-8.27296	-8.30164	1.29547	1.29547	-6.38609	-6.40823	1.70185e-10	1.47223e-10	6.22303e-09	1.16889e-08	MCP	MCPCA	CA	CA
MD04G1167500	T9	14.6839	14.6839	-3.3094	-2.53616	0.923778	0.878823	-3.58247	-2.88586	0.000340366	0.00390342	0.00354291	0.0440554	MCP	MCPCA	CA	CA
MD04G1170700	T9	12.2433	12.2433	-4.10325	-7.64104	1.13937	1.53426	-3.60134	-4.98029	0.000316577	6.34882e-07	0.00333946	2.62859e-05	MCP	MCPCA	CA	CA
MD04G1172400	T9	12.1624	12.1624	-2.94076	-1.94373	0.725231	0.653163	-4.05493	-2.97587	5.01499e-05	0.00292162	0.000665897	0.0351254	MCP	MCPCA	CA	CA
MD04G1197700	T9	127.926	127.926	-1.04754	-1.45698	0.183076	0.188535	-5.72189	-7.72794	1.05344e-08	1.09305e-14	2.90276e-07	1.41858e-12	MCP	MCPCA	CA	CA
MD04G1204000	T9	70.4077	70.4077	-10.2113	-10.2399	1.23127	1.23127	-8.29325	-8.31654	1.10195e-16	9.05655e-17	7.77775e-15	1.44377e-14	MCP	MCPCA	CA	CA
MD04G1225000	T9	484.518	484.518	-1.67092	-2.43128	0.245971	0.248999	-6.79316	-9.7642	1.09703e-11	1.60371e-22	4.58789e-10	4.7056e-20	MCP	MCPCA	CA	CA
MD04G1245600	T9	143.659	143.659	-1.50685	-1.47026	0.17662	0.175701	-8.5316	-8.36799	1.44341e-17	5.8611e-17	1.07597e-15	9.4931e-15	MCP	MCPCA	CA	CA
MD07G1010700	T9	154.836	154.836	-3.00347	-1.82233	0.646922	0.639735	-4.6427	-2.84858	3.4389e-06	0.0043915	6.028e-05	0.0483997	MCP	MCPCA	CA	CA
MD07G1018200	T9	231.276	231.276	-1.35134	-1.40107	0.266848	0.267045	-5.06407	-5.24657	4.1041e-07	1.54958e-07	8.53981e-06	7.29599e-06	MCP	MCPCA	CA	CA
MD07G1039600	T9	8.01634	8.01634	-7.07872	-7.1074	1.81748	1.81748	-3.8948	-3.91058	9.82802e-05	9.20749e-05	0.00120205	0.00198949	MCP	MCPCA	CA	CA
MD07G1053900	T9	310.421	310.421	-2.06251	-2.0882	0.214562	0.214617	-9.61268	-9.7299	7.06847e-22	2.24805e-22	7.47113e-20	6.41043e-20	MCP	MCPCA	CA	CA
MD07G1064100	T9	261.579	261.579	-2.25001	-1.24515	0.211818	0.203668	-10.6224	-6.11363	2.34536e-26	9.73903e-10	3.36671e-24	6.77582e-08	MCP	MCPCA	CA	CA
MD07G1136900	T9	40.6875	40.6875	-2.57165	-1.10884	0.348646	0.295634	-7.37612	-3.75071	1.62974e-13	0.000176332	8.4243e-12	0.00345598	MCP	MCPCA	CA	CA
MD07G1152700	T9	21.4156	21.4156	-1.79365	-1.37687	0.487153	0.470483	-3.68191	-2.9265	0.000231492	0.003428	0.00255106	0.0399099	MCP	MCPCA	CA	CA
MD07G1155300	T9	51.6462	51.6462	-2.48787	-1.65058	0.409278	0.38872	-6.07868	-4.24619	1.21173e-09	2.1744e-05	3.89459e-08	0.000589397	MCP	MCPCA	CA	CA
MD07G1159600	T9	69.4805	69.4805	-1.30489	-1.3813	0.246885	0.247894	-5.28539	-5.57211	1.25435e-07	2.51668e-08	2.87783e-06	1.38458e-06	MCP	MCPCA	CA	CA
MD07G1188200	T9	32.5065	32.5065	-1.88249	-1.75066	0.383506	0.378091	-4.90864	-4.63026	9.171e-07	3.65199e-06	1.79244e-05	0.000123436	MCP	MCPCA	CA	CA
MD07G1189600	T9	327.743	327.743	-1.79466	-2.1105	0.240797	0.242524	-7.45296	-8.70224	9.1266e-14	3.25386e-18	4.83527e-12	6.09979e-16	MCP	MCPCA	CA	CA
MD07G1238800	T9	34.5074	34.5074	-4.11596	-3.27557	0.467101	0.399139	-8.81172	-8.20659	1.23244e-18	2.27566e-16	1.0188e-16	3.49038e-14	MCP	MCPCA	CA	CA
MD07G1249600	T9	8.92692	8.92692	-3.3375	-7.12025	1.1186	1.5358	-2.98365	-4.63619	0.0028483	3.54892e-06	0.0218692	0.000120354	MCP	MCPCA	CA	CA
MD07G1249700	T9	41.2467	41.2467	-9.1292	-2.03261	1.21037	0.323257	-7.54248	-6.28792	4.61105e-14	3.21747e-10	2.52479e-12	2.40373e-08	MCP	MCPCA	CA	CA
MD07G1255000	T9	7.2173	7.2173	-6.92662	-6.9553	1.6033	1.6033	-4.32022	-4.33811	1.55872e-05	1.43712e-05	0.000237724	0.000409226	MCP	MCPCA	CA	CA
MD07G1255400	T9	62.7817	62.7817	-3.56111	-2.72368	0.450724	0.424084	-7.90088	-6.42251	2.76948e-15	1.34043e-10	1.73563e-13	1.07692e-08	MCP	MCPCA	CA	CA
MD07G1270100	T9	480.285	480.285	-2.36935	-1.46142	0.203727	0.199314	-11.63	-7.33223	2.90046e-31	2.26352e-13	6.55534e-29	2.56018e-11	MCP	MCPCA	CA	CA
MD07G1281700	T9	161.848	161.848	-2.47355	-2.9675	0.263577	0.27083	-9.38454	-10.957	6.31933e-21	6.14728e-28	6.18683e-19	2.59287e-25	MCP	MCPCA	CA	CA
MD07G1281800	T9	130.268	130.268	-2.56677	-2.74081	0.25425	0.257103	-10.0955	-10.6603	5.78433e-24	1.56028e-26	7.22871e-22	6.07487e-24	MCP	MCPCA	CA	CA
MD07G1282000	T9	525.957	525.957	-1.74606	-1.2601	0.110139	0.106792	-15.8533	-11.7996	1.33426e-56	3.92117e-32	7.0866e-54	2.14562e-29	MCP	MCPCA	CA	CA
MD07G1301600	T9	21.1352	21.1352	-3.2505	-2.43306	0.69097	0.648288	-4.70426	-3.75305	2.54789e-06	0.000174693	4.59508e-05	0.00343382	MCP	MCPCA	CA	CA
MD07G1301700	T9	39.0212	39.0212	-5.45846	-3.98438	0.663273	0.514246	-8.22959	-7.748	1.87854e-16	9.33497e-15	1.29157e-14	1.23527e-12	MCP	MCPCA	CA	CA
MD07G1309100	T9	71.8392	71.8392	-1.4455	-1.01756	0.238253	0.229194	-6.06707	-4.43972	1.30268e-09	9.00751e-06	4.17427e-08	0.000270573	MCP	MCPCA	CA	CA
MD06G1002700	T9	1789.4	1789.4	-1.78691	-1.0483	0.134204	0.133033	-13.3149	-7.87999	1.89558e-40	3.27407e-15	6.39232e-38	4.54019e-13	MCP	MCPCA	CA	CA
MD06G1010300	T9	632.705	632.705	-3.41016	-1.53924	0.16507	0.152629	-20.6589	-10.0849	8.11797e-95	6.44481e-24	1.01451e-91	2.07114e-21	MCP	MCPCA	CA	CA
MD06G1011000	T9	25.211	25.211	-2.16372	-2.01975	0.49619	0.489649	-4.36068	-4.1249	1.29661e-05	3.70891e-05	0.000201658	0.000920229	MCP	MCPCA	CA	CA
MD06G1028700	T9	64.9404	64.9404	-1.58324	-1.35888	0.238483	0.232395	-6.63882	-5.84729	3.16215e-11	4.99633e-09	1.24407e-09	3.06532e-07	MCP	MCPCA	CA	CA
MD06G1047300	T9	9.0385	9.0385	-4.33393	-3.57394	1.24118	1.14161	-3.49177	-3.13062	0.000479827	0.00174439	0.00477021	0.0231738	MCP	MCPCA	CA	CA
MD06G1047600	T9	11.3061	11.3061	-7.49357	-4.02727	1.59484	1.2215	-4.69863	-3.29698	2.61909e-06	0.000977297	4.71147e-05	0.0145702	MCP	MCPCA	CA	CA
MD06G1082200	T9	140.558	140.558	-2.71931	-1.9266	0.319312	0.30915	-8.51614	-6.23192	1.64963e-17	4.60742e-10	1.2254e-15	3.39207e-08	MCP	MCPCA	CA	CA
MD06G1094300	T9	666.066	666.066	-2.52289	-3.27606	0.209797	0.213693	-12.0254	-15.3307	2.61372e-33	4.76891e-53	6.38259e-31	8.04595e-50	MCP	MCPCA	CA	CA
MD06G1095300	T9	422.762	422.762	-2.10923	-2.10512	0.186956	0.18682	-11.282	-11.2682	1.61079e-29	1.88456e-29	3.00187e-27	8.67153e-27	MCP	MCPCA	CA	CA
MD06G1105900	T9	14.4065	14.4065	-7.92625	-7.95493	1.37613	1.37613	-5.75982	-5.78067	8.42017e-09	7.44055e-09	2.37409e-07	4.41764e-07	MCP	MCPCA	CA	CA
MD06G1113500	T9	127.842	127.842	-2.48499	-2.52657	0.214996	0.215279	-11.5583	-11.7363	6.69918e-31	8.30433e-32	1.42324e-28	4.31101e-29	MCP	MCPCA	CA	CA
MD06G1113700	T9	29.8276	29.8276	-3.1843	-2.92102	0.558344	0.544446	-5.70311	-5.36512	1.17644e-08	8.08961e-08	3.22496e-07	4.06408e-06	MCP	MCPCA	CA	CA
MD06G1120800	T9	31.8712	31.8712	-1.50392	-1.42696	0.445767	0.443194	-3.37378	-3.21971	0.000741432	0.0012832	0.00696671	0.0182441	MCP	MCPCA	CA	CA
MD06G1121600	T9	2092.93	2092.93	-1.4653	-1.01337	0.260578	0.260287	-5.62325	-3.89327	1.87395e-08	9.89027e-05	4.9765e-07	0.00211222	MCP	MCPCA	CA	CA
MD06G1141800	T9	233.173	233.173	-1.611	-3.11645	0.237389	0.252916	-6.78635	-12.3221	1.15009e-11	6.88987e-35	4.79091e-10	4.64974e-32	MCP	MCPCA	CA	CA
MD06G1165500	T9	56.5421	56.5421	-1.12436	-1.36762	0.254327	0.259288	-4.4209	-5.27454	9.82886e-06	1.33093e-07	0.000156064	6.3702e-06	MCP	MCPCA	CA	CA
MD06G1195500	T9	141.982	141.982	-4.5583	-2.30404	0.262484	0.179659	-17.366	-12.8245	1.49262e-67	1.19543e-37	1.05702e-64	1.05229e-34	MCP	MCPCA	CA	CA
MD06G1222800	T9	93.4345	93.4345	-2.94123	-1.49254	0.308023	0.278237	-9.54875	-5.36428	1.31269e-21	8.12749e-08	1.34078e-19	4.06804e-06	MCP	MCPCA	CA	CA
MD06G1224000	T9	175.896	175.896	-2.01687	-2.68234	0.292004	0.298947	-6.90699	-8.97263	4.95047e-12	2.89515e-19	2.14638e-10	6.3027e-17	MCP	MCPCA	CA	CA
MD06G1225900	T9	18.3404	18.3404	-1.71245	-1.42261	0.469755	0.455483	-3.64542	-3.12331	0.000266954	0.0017883	0.00287307	0.0236485	MCP	MCPCA	CA	CA
MD06G1235000	T9	617.691	617.691	-1.39929	-1.18629	0.177161	0.176441	-7.89841	-6.72346	2.82483e-15	1.77454e-11	1.7651e-13	1.64805e-09	MCP	MCPCA	CA	CA
MD09G1049600	T9	19.7044	19.7044	-1.54373	-2.4114	0.576296	0.609946	-2.67871	-3.95346	0.00739068	7.70285e-05	0.0478704	0.0017247	MCP	MCPCA	CA	CA
MD09G1081000	T9	191.37	191.37	-6.36368	-1.89351	0.461186	0.308899	-13.7985	-6.12987	2.60153e-43	8.79501e-10	9.86957e-41	6.24785e-08	MCP	MCPCA	CA	CA
MD09G1096800	T9	23.3082	23.3082	-7.25937	-1.72314	1.23888	0.433979	-5.85962	-3.97055	4.63924e-09	7.17079e-05	1.35572e-07	0.00161132	MCP	MCPCA	CA	CA
MD09G1128400	T9	163.841	163.841	-1.39483	-1.27955	0.204334	0.202905	-6.82625	-6.30616	8.71626e-12	2.86047e-10	3.67415e-10	2.16093e-08	MCP	MCPCA	CA	CA
MD09G1146800	T9	129.62	129.62	-1.79729	-1.88394	0.168923	0.170006	-10.6397	-11.0816	1.94707e-26	1.54141e-28	2.81398e-24	6.93498e-26	MCP	MCPCA	CA	CA
MD09G1172600	T9	220.313	220.313	-2.15305	-2.76878	0.243939	0.250337	-8.82616	-11.0602	1.08329e-18	1.95662e-28	9.06084e-17	8.42846e-26	MCP	MCPCA	CA	CA
MD09G1224500	T9	8.89245	8.89245	-7.22997	-7.25865	1.5384	1.5384	-4.69966	-4.7183	2.60594e-06	2.37819e-06	4.69179e-05	8.41761e-05	MCP	MCPCA	CA	CA
MD09G1263800	T9	22.5851	22.5851	-1.7699	-1.40747	0.463935	0.449319	-3.81498	-3.13246	0.000136192	0.00173348	0.00160477	0.0230592	MCP	MCPCA	CA	CA
MD08G1011600	T9	364.563	364.563	-1.56079	-1.1152	0.28779	0.28623	-5.42337	-3.89615	5.84854e-08	9.77343e-05	1.43644e-06	0.00209833	MCP	MCPCA	CA	CA
MD08G1060900	T9	61.3982	61.3982	-1.21488	-1.69758	0.231318	0.242683	-5.25198	-6.99506	1.50471e-07	2.65148e-12	3.41534e-06	2.65752e-10	MCP	MCPCA	CA	CA
MD08G1077000	T9	776.944	776.944	-1.95878	-1.86804	0.139312	0.138867	-14.0603	-13.452	6.65584e-45	2.9964e-41	2.57097e-42	3.1929e-38	MCP	MCPCA	CA	CA
MD08G1086300	T9	3998.46	3998.46	-2.78332	-4.83355	0.11598	0.121905	-23.9983	-39.6502	2.89864e-127	0	1.23163e-123	0	MCP	MCPCA	CA	CA
MD08G1110500	T9	73.9592	73.9592	-1.04579	-1.23314	0.286014	0.288525	-3.65643	-4.27396	0.000255756	1.92031e-05	0.00277221	0.000528241	MCP	MCPCA	CA	CA
MD08G1126500	T9	87.7573	87.7573	-4.16634	-3.36506	0.35014	0.315588	-11.8991	-10.6629	1.19635e-32	1.51868e-26	2.85578e-30	6.02887e-24	MCP	MCPCA	CA	CA
MD08G1127700	T9	585.124	585.124	-1.05283	-1.10659	0.2225	0.222599	-4.73183	-4.97124	2.22509e-06	6.65264e-07	4.05769e-05	2.73687e-05	MCP	MCPCA	CA	CA
MD08G1195400	T9	71.3622	71.3622	-1.97949	-2.59762	0.258301	0.274787	-7.66351	-9.45321	1.80926e-14	3.28604e-21	1.03886e-12	8.75385e-19	MCP	MCPCA	CA	CA
MD08G1195600	T9	61.7649	61.7649	-3.83485	-5.67819	1.03394	1.10097	-3.70896	-5.15742	0.000208113	2.50373e-07	0.00232581	1.12147e-05	MCP	MCPCA	CA	CA
MD08G1196300	T9	64.6562	64.6562	-3.89649	-2.02831	0.386595	0.316635	-10.079	-6.40585	6.84168e-24	1.49537e-10	8.50008e-22	1.18263e-08	MCP	MCPCA	CA	CA
MD08G1200200	T9	31.8163	31.8163	-2.01788	-1.20687	0.383064	0.354503	-5.26773	-3.40439	1.38119e-07	0.000663116	3.15181e-06	0.0105796	MCP	MCPCA	CA	CA
MD00G1013000	T9	59.135	59.135	-4.07155	-2.97076	0.930401	0.908158	-4.37612	-3.27119	1.2081e-05	0.00107094	0.000188444	0.0157232	MCP	MCPCA	CA	CA
MD00G1035800	T9	151.365	151.365	-6.22891	-11.3253	1.33962	1.75185	-4.64976	-6.46473	3.32323e-06	1.01481e-10	5.8397e-05	8.38602e-09	MCP	MCPCA	CA	CA
MD02G1016300	T9	10.3842	10.3842	-3.32402	-7.34273	1.13433	1.56083	-2.93038	-4.70438	0.00338551	2.5464e-06	0.0250523	8.9816e-05	MCP	MCPCA	CA	CA
MD03G1070400	T9	10.5855	10.5855	-7.47908	-7.50776	1.42308	1.42308	-5.25557	-5.27573	1.47566e-07	1.32232e-07	3.35298e-06	6.344e-06	MCP	MCPCA	CA	CA
MD04G1242300	T9	81.4613	81.4613	-7.53509	-5.47526	0.772699	0.446251	-9.75164	-12.2695	1.81507e-22	1.32138e-34	2.07319e-20	8.62991e-32	MCP	MCPCA	CA	CA
MD04G1242700	T9	71.665	71.665	-7.34672	-5.37335	0.772263	0.453787	-9.51323	-11.8411	1.84833e-21	2.39226e-32	1.8699e-19	1.42452e-29	MCP	MCPCA	CA	CA
MD05G1290000	T9	26.2257	26.2257	-3.39222	-1.93474	0.500199	0.414978	-6.78174	-4.66226	1.18741e-11	3.12754e-06	4.92705e-10	0.000106779	MCP	MCPCA	CA	CA
MD05G1302200	T9	37.0932	37.0932	-8.77824	-1.27331	1.23772	0.406125	-7.09228	-3.13526	1.31916e-12	0.00171701	6.1325e-11	0.0228878	MCP	MCPCA	CA	CA
MD05G1302400	T9	19.9177	19.9177	-8.12057	-2.30447	1.28949	0.584167	-6.29749	-3.94488	3.02507e-10	7.98395e-05	1.06227e-08	0.00176466	MCP	MCPCA	CA	CA
MD05G1331000	T9	6.54302	6.54302	-6.78364	-6.81233	1.65396	1.65396	-4.10145	-4.11879	4.10563e-05	3.80859e-05	0.000556986	0.000941499	MCP	MCPCA	CA	CA
MD08G1143200	T9	1793.46	1793.46	-4.74978	-3.97977	0.208619	0.204851	-22.7678	-19.4276	9.56865e-115	4.51009e-84	2.03286e-111	1.30445e-80	MCP	MCPCA	CA	CA
MD08G1221800	T9	12.3751	12.3751	-7.68017	-5.91808	1.38958	1.2691	-5.52698	-4.66321	3.25792e-08	3.11313e-06	8.28917e-07	0.000106467	MCP	MCPCA	CA	CA
MD09G1158600	T9	13.8036	13.8036	-7.75855	-3.78187	1.40421	0.905227	-5.5252	-4.17781	3.29116e-08	2.94326e-05	8.36373e-07	0.000759098	MCP	MCPCA	CA	CA
MD09G1255400	T9	26.224	26.224	-5.28519	-1.85022	0.825724	0.537068	-6.40067	-3.44504	1.547e-10	0.000570983	5.69603e-09	0.00930766	MCP	MCPCA	CA	CA
MD09G1259200	T9	7.91975	7.91975	-7.05831	-7.08699	1.59229	1.59229	-4.4328	-4.45081	9.30185e-06	8.55472e-06	0.000148809	0.000258506	MCP	MCPCA	CA	CA
MD10G1184800	T9	10.4804	10.4804	-7.46169	-7.49037	1.45497	1.45497	-5.12841	-5.14813	2.92194e-07	2.63101e-07	6.28725e-06	1.17071e-05	MCP	MCPCA	CA	CA
MD10G1262000	T9	21.4112	21.4112	-5.90507	-3.72164	0.951591	0.608144	-6.20547	-6.11967	5.45336e-10	9.37685e-10	1.83028e-08	6.61476e-08	MCP	MCPCA	CA	CA
MD11G1027800	T9	27.3843	27.3843	-4.93626	-4.54132	0.718435	0.669094	-6.87084	-6.78726	6.38246e-12	1.1428e-11	2.7393e-10	1.08117e-09	MCP	MCPCA	CA	CA
MD11G1276300	T9	3.9389	3.9389	-6.05369	-6.08237	2.06487	2.06487	-2.93176	-2.94565	0.00337049	0.00322279	0.0249586	0.0379352	MCP	MCPCA	CA	CA
MD11G1299900	T9	4.62381	4.62381	-6.255	-5.32188	1.75891	1.75891	-3.55619	-3.02568	0.000376278	0.00248076	0.00386185	0.0309652	MCP	MCPCA	CA	CA
MD11G1307700	T9	7.49284	7.49284	-6.78627	-2.79157	1.44225	0.961845	-4.70534	-2.90231	2.53442e-06	0.00370422	4.57855e-05	0.0423226	MCP	MCPCA	CA	CA
MD13G1109000	T9	24.6207	24.6207	-8.66836	-5.79262	1.31173	0.912022	-6.60833	-6.3514	3.8869e-11	2.13365e-10	1.52076e-09	1.66146e-08	MCP	MCPCA	CA	CA
MD13G1157400	T9	38.6445	38.6445	-8.91603	-1.50164	1.21441	0.33017	-7.34185	-4.54808	2.10665e-13	5.41369e-06	1.07328e-11	0.00017288	MCP	MCPCA	CA	CA
MD13G1213100	T9	38.2499	38.2499	-3.13412	-5.78252	0.373077	0.657982	-8.40074	-8.78826	4.43672e-17	1.51888e-18	3.23062e-15	2.95684e-16	MCP	MCPCA	CA	CA
MD15G1036500	T9	5.28416	5.28416	-6.47757	-6.50625	1.87635	1.87635	-3.45222	-3.4675	0.000555997	0.000525315	0.00541345	0.00867498	MCP	MCPCA	CA	CA
MD15G1060800	T9	28.7497	28.7497	-8.91198	-7.97887	1.2398	1.2398	-7.18826	-6.43563	6.56202e-13	1.22963e-10	3.16123e-11	9.95802e-09	MCP	MCPCA	CA	CA
MD15G1206700	T9	6.5041	6.5041	-6.77548	-6.80416	1.65828	1.65828	-4.08584	-4.10314	4.39172e-05	4.07584e-05	0.00059124	0.000996611	MCP	MCPCA	CA	CA
MD15G1302200	T9	73.6089	73.6089	-1.57518	-6.24301	0.258414	0.594691	-6.09555	-10.4979	1.0906e-09	8.83125e-26	3.5428e-08	3.31107e-23	MCP	MCPCA	CA	CA
MD16G1051600	T9	9.18451	9.18451	-6.27784	-6.30652	1.45999	1.45999	-4.29992	-4.31956	1.70862e-05	1.56339e-05	0.00025708	0.000442692	MCP	MCPCA	CA	CA
MD17G1099000	T9	3.5958	3.5958	-5.92045	-5.94913	2.08031	2.08031	-2.84595	-2.85973	0.00442796	0.00423997	0.0314307	0.0470627	MCP	MCPCA	CA	CA
MD11G1004100	T10	54.6358	54.6358	-3.97757	-2.5978	0.892399	0.849048	-4.45716	-3.05967	8.30516e-06	0.00221582	9.37357e-05	0.0177913	MCP	MCPCA	CA	CA
MD11G1027400	T10	18.1229	18.1229	-2.49148	-4.30238	0.640424	0.74448	-3.89037	-5.77904	0.000100093	7.51292e-09	0.000878158	2.12387e-07	MCP	MCPCA	CA	CA
MD11G1027500	T10	58.861	58.861	-3.45452	-2.93699	0.35328	0.29987	-9.77842	-9.79421	1.39368e-22	1.19229e-22	9.38541e-21	1.22681e-20	MCP	MCPCA	CA	CA
MD11G1027600	T10	9.96315	9.96315	-3.58704	-3.09377	1.01596	0.901517	-3.5307	-3.43174	0.000414465	0.000599722	0.00308875	0.00584668	MCP	MCPCA	CA	CA
MD11G1036800	T10	256.266	256.266	-1.59942	-1.16285	0.128339	0.115821	-12.4624	-10.04	1.19727e-35	1.01625e-23	1.64241e-33	1.1257e-21	MCP	MCPCA	CA	CA
MD11G1054500	T10	58.6575	58.6575	-2.88362	-5.54773	1.05625	1.11794	-2.73004	-4.96244	0.00633258	6.96148e-07	0.0323217	1.39557e-05	MCP	MCPCA	CA	CA
MD11G1056800	T10	123.802	123.802	-1.39746	-1.50403	0.156298	0.146318	-8.94102	-10.2792	3.85591e-19	8.74724e-25	2.04024e-17	1.02103e-22	MCP	MCPCA	CA	CA
MD11G1059400	T10	49.4364	49.4364	-3.83082	-1.94519	0.397454	0.260899	-9.6384	-7.45574	5.50408e-22	8.93629e-14	3.55573e-20	4.63045e-12	MCP	MCPCA	CA	CA
MD11G1061800	T10	21.3865	21.3865	-3.03584	-1.46671	0.605615	0.490506	-5.01283	-2.99019	5.36364e-07	0.00278802	7.56801e-06	0.0216723	MCP	MCPCA	CA	CA
MD11G1092600	T10	32.6834	32.6834	-4.42002	-3.66449	0.563942	0.435999	-7.83772	-8.40481	4.58785e-15	4.28554e-17	1.72223e-13	2.94441e-15	MCP	MCPCA	CA	CA
MD11G1110600	T10	1871.47	1871.47	-2.75449	-2.40461	0.29553	0.294414	-9.32052	-8.16743	1.15771e-20	3.15016e-16	7.01029e-19	2.05385e-14	MCP	MCPCA	CA	CA
MD11G1152200	T10	326.926	326.926	-1.49299	-1.05354	0.160217	0.15286	-9.31856	-6.89218	1.17934e-20	5.49429e-12	7.12186e-19	2.3668e-10	MCP	MCPCA	CA	CA
MD11G1159200	T10	333.377	333.377	-1.78446	-1.64746	0.111866	0.103091	-15.9518	-15.9806	2.7697e-57	1.74425e-57	8.09882e-55	7.88944e-55	MCP	MCPCA	CA	CA
MD11G1168800	T10	5.57154	5.57154	-6.19896	-6.79215	1.69184	1.69184	-3.66403	-4.01465	0.000248277	5.95349e-05	0.00195863	0.000765283	MCP	MCPCA	CA	CA
MD11G1205900	T10	509.361	509.361	-1.12763	-1.47352	0.122381	0.120971	-9.21417	-12.1807	3.13702e-20	3.9385e-34	1.82497e-18	8.06687e-32	MCP	MCPCA	CA	CA
MD11G1207100	T10	317.185	317.185	-1.3322	-1.12794	0.200767	0.196295	-6.63558	-5.74614	3.23234e-11	9.13027e-09	8.1535e-10	2.53812e-07	MCP	MCPCA	CA	CA
MD11G1217400	T10	114.834	114.834	-2.12122	-1.02357	0.226454	0.195997	-9.36708	-5.22241	7.45637e-21	1.76613e-07	4.56482e-19	3.97764e-06	MCP	MCPCA	CA	CA
MD11G1224800	T10	18.021	18.021	-2.46652	-1.58334	0.604537	0.529882	-4.08002	-2.9881	4.50317e-05	0.00280721	0.000430982	0.0217747	MCP	MCPCA	CA	CA
MD11G1229100	T10	35.3564	35.3564	-2.82496	-1.08961	0.465911	0.378696	-6.06331	-2.87728	1.3335e-09	0.00401125	2.76183e-08	0.0291753	MCP	MCPCA	CA	CA
MD11G1235200	T10	49.1714	49.1714	-6.37617	-1.2179	0.867416	0.262955	-7.35076	-4.63157	1.97084e-13	3.62896e-06	6.32004e-12	6.27795e-05	MCP	MCPCA	CA	CA
MD11G1245000	T10	301.803	301.803	-2.26128	-1.58798	0.131138	0.114561	-17.2435	-13.8615	1.25131e-66	1.08421e-43	4.41396e-64	2.97965e-41	MCP	MCPCA	CA	CA
MD11G1252200	T10	15.0249	15.0249	-7.58851	-5.24698	1.40834	1.04292	-5.38826	-5.03104	7.11443e-08	4.87825e-07	1.14402e-06	1.008e-05	MCP	MCPCA	CA	CA
MD11G1261900	T10	77.1257	77.1257	-1.12516	-1.12311	0.232334	0.220796	-4.84285	-5.08663	1.27988e-06	3.64474e-07	1.7001e-05	7.71258e-06	MCP	MCPCA	CA	CA
MD11G1291700	T10	100.67	100.67	-1.38501	-1.5503	0.222037	0.214562	-6.23773	-7.22542	4.43963e-10	4.99565e-13	9.88595e-09	2.40489e-11	MCP	MCPCA	CA	CA
MD11G1300000	T10	20.4232	20.4232	-3.60533	-5.06448	0.786763	0.879782	-4.58249	-5.75651	4.5947e-06	8.5871e-09	5.48673e-05	2.40251e-07	MCP	MCPCA	CA	CA
MD11G1306200	T10	295.601	295.601	-1.17844	-1.69319	0.149381	0.148744	-7.88878	-11.3832	3.05148e-15	5.0693e-30	1.19389e-13	8.33785e-28	MCP	MCPCA	CA	CA
MD11G1307800	T10	627.813	627.813	-2.13256	-1.79363	0.108262	0.101419	-19.6981	-17.6853	2.23761e-86	5.43868e-70	1.46254e-83	3.80901e-67	MCP	MCPCA	CA	CA
MD10G1002300	T10	31.9887	31.9887	-3.77505	-2.83641	0.512658	0.407292	-7.36367	-6.96406	1.78919e-13	3.30598e-12	5.79608e-12	1.4559e-10	MCP	MCPCA	CA	CA
MD10G1002500	T10	5.46893	5.46893	-6.17208	-6.76527	1.68876	1.68876	-3.65481	-4.00606	0.000257376	6.17395e-05	0.00201895	0.000791746	MCP	MCPCA	CA	CA
MD10G1023800	T10	40.0835	40.0835	-1.96621	-1.27416	0.321479	0.275712	-6.11614	-4.62136	9.58697e-10	3.81237e-06	2.03487e-08	6.56386e-05	MCP	MCPCA	CA	CA
MD10G1032000	T10	44.7598	44.7598	-3.08436	-1.63331	0.447759	0.37643	-6.88844	-4.33895	5.64071e-12	1.43167e-05	1.56496e-10	0.000217364	MCP	MCPCA	CA	CA
MD10G1044500	T10	20.3154	20.3154	-8.0134	-4.76851	1.28907	0.732687	-6.21643	-6.50824	5.08595e-10	7.60341e-11	1.12463e-08	2.85108e-09	MCP	MCPCA	CA	CA
MD10G1046900	T10	73.1651	73.1651	-2.2648	-1.77743	0.231909	0.197343	-9.76587	-9.00684	1.57754e-22	2.12081e-19	1.05595e-20	1.7778e-17	MCP	MCPCA	CA	CA
MD10G1052800	T10	15.0166	15.0166	-3.58819	-2.26714	0.954853	0.833284	-3.75785	-2.72073	0.000171381	0.00651382	0.00140643	0.0433409	MCP	MCPCA	CA	CA
MD10G1062300	T10	375.902	375.902	-1.05602	-1.43279	0.402488	0.402004	-2.62373	-3.56413	0.00869733	0.000365071	0.0417904	0.00382348	MCP	MCPCA	CA	CA
MD10G1062500	T10	15.6389	15.6389	-2.89506	-1.92112	0.653242	0.548493	-4.43183	-3.50255	9.34368e-06	0.000460823	0.000103822	0.00467957	MCP	MCPCA	CA	CA
MD10G1090600	T10	19.3581	19.3581	-2.96982	-2.03143	0.60848	0.516174	-4.88072	-3.93555	1.057e-06	8.30062e-05	1.42189e-05	0.00103453	MCP	MCPCA	CA	CA
MD10G1091100	T10	38.3673	38.3673	-2.35255	-2.19289	0.335597	0.301301	-7.01006	-7.27808	2.38219e-12	3.386e-13	6.8133e-11	1.65945e-11	MCP	MCPCA	CA	CA
MD10G1109800	T10	47.6551	47.6551	-1.38911	-1.28042	0.278522	0.258316	-4.98742	-4.9568	6.11916e-07	7.1663e-07	8.54185e-06	1.43248e-05	MCP	MCPCA	CA	CA
MD10G1115100	T10	58.2933	58.2933	-1.32199	-1.90868	0.256027	0.255844	-5.16347	-7.46031	2.42414e-07	8.63182e-14	3.59864e-06	4.49413e-12	MCP	MCPCA	CA	CA
MD10G1166300	T10	37.3834	37.3834	-1.9171	-2.32571	0.325816	0.317848	-5.884	-7.31707	4.00459e-09	2.53439e-13	7.73861e-08	1.2534e-11	MCP	MCPCA	CA	CA
MD10G1179100	T10	587.408	587.408	-1.45116	-2.29173	0.315608	0.316259	-4.59798	-7.24637	4.26604e-06	4.28101e-13	5.11901e-05	2.08397e-11	MCP	MCPCA	CA	CA
MD10G1187000	T10	83.7836	83.7836	-9.86267	-2.42112	1.20167	0.266219	-8.20747	-9.09445	2.25907e-16	9.50653e-20	9.58078e-15	8.06235e-18	MCP	MCPCA	CA	CA
MD10G1202100	T10	51.1486	51.1486	-2.96023	-3.15216	0.321724	0.300603	-9.20116	-10.4861	3.54122e-20	1.00045e-25	2.04939e-18	1.24119e-23	MCP	MCPCA	CA	CA
MD10G1202900	T10	32.9476	32.9476	-8.71172	-4.69896	1.23695	0.544648	-7.04292	-8.62752	1.88256e-12	6.26986e-18	5.41218e-11	4.69396e-16	MCP	MCPCA	CA	CA
MD10G1214300	T10	27.0139	27.0139	-8.00236	-1.35161	1.22125	0.358966	-6.55259	-3.76529	5.65477e-11	0.000166358	1.39011e-09	0.00191404	MCP	MCPCA	CA	CA
MD10G1218500	T10	65.4203	65.4203	-1.31215	-1.64577	0.259041	0.253083	-5.06542	-6.5029	4.075e-07	7.87883e-11	5.87663e-06	2.92906e-09	MCP	MCPCA	CA	CA
MD10G1240500	T10	337.406	337.406	-2.79543	-2.08547	0.143569	0.125666	-19.471	-16.5954	1.93394e-84	7.52855e-62	1.131e-81	4.08631e-59	MCP	MCPCA	CA	CA
MD10G1253000	T10	32.6498	32.6498	-1.09855	-1.34535	0.394464	0.385042	-2.78491	-3.49403	0.00535428	0.000475794	0.0281229	0.00479572	MCP	MCPCA	CA	CA
MD10G1254300	T10	134.211	134.211	-3.88776	-2.26362	0.265062	0.196729	-14.6674	-11.5063	1.04324e-48	1.22632e-30	2.39009e-46	2.18235e-28	MCP	MCPCA	CA	CA
MD10G1273000	T10	172.676	172.676	-3.50539	-1.05047	0.211218	0.136883	-16.5961	-7.67422	7.43571e-62	1.66431e-14	2.39484e-59	9.05609e-13	MCP	MCPCA	CA	CA
MD10G1277100	T10	31.6231	31.6231	-3.21166	-1.45605	0.472183	0.352652	-6.80174	-4.12884	1.03363e-11	3.64591e-05	2.7809e-10	0.000497821	MCP	MCPCA	CA	CA
MD10G1292700	T10	94.0544	94.0544	-1.0798	-1.00874	0.192177	0.179634	-5.61877	-5.6155	1.92326e-08	1.95994e-08	3.36805e-07	5.16411e-07	MCP	MCPCA	CA	CA
MD10G1303500	T10	11.0489	11.0489	-5.26425	-7.73952	1.24227	1.38189	-4.2376	-5.60066	2.25919e-05	2.13539e-08	0.000229838	5.57229e-07	MCP	MCPCA	CA	CA
MD10G1303800	T10	68.4642	68.4642	-6.85868	-3.7904	0.74661	0.276829	-9.18643	-13.6922	4.06099e-20	1.13033e-42	2.34409e-18	2.99275e-40	MCP	MCPCA	CA	CA
MD10G1309100	T10	23.7039	23.7039	-4.2786	-1.29461	0.693702	0.410238	-6.16778	-3.15575	6.92538e-10	0.00160086	1.50296e-08	0.0135291	MCP	MCPCA	CA	CA
MD10G1311000	T10	265.606	265.606	-7.91808	-12.3612	0.536977	1.1896	-14.7456	-10.3911	3.28151e-49	2.72161e-25	7.75797e-47	3.28272e-23	MCP	MCPCA	CA	CA
MD10G1328000	T10	58.853	58.853	-3.98557	-2.51804	0.358342	0.236986	-11.1223	-10.6253	9.7768e-29	2.27327e-26	9.65644e-27	2.9378e-24	MCP	MCPCA	CA	CA
MD10G1328100	T10	26344.5	26344.5	-3.38163	-2.86548	0.158183	0.157947	-21.378	-18.1421	2.14065e-101	1.48222e-73	1.98215e-98	1.23771e-70	MCP	MCPCA	CA	CA
MD10G1337900	T10	50.3075	50.3075	-2.8562	-1.92098	0.342625	0.282578	-8.33623	-6.79806	7.66976e-17	1.06035e-11	3.37515e-15	4.44425e-10	MCP	MCPCA	CA	CA
MD10G1340100	T10	615.16	615.16	-1.81915	-1.21553	0.133947	0.127914	-13.5811	-9.50271	5.18589e-42	2.04506e-21	9.21969e-40	1.91381e-19	MCP	MCPCA	CA	CA
MD13G1021300	T10	139.431	139.431	-1.38238	-1.01603	0.189121	0.175783	-7.30949	-5.78002	2.68152e-13	7.46909e-09	8.45268e-12	2.11423e-07	MCP	MCPCA	CA	CA
MD13G1022200	T10	195.25	195.25	-2.47768	-1.94034	0.175998	0.156846	-14.0779	-12.3709	5.19108e-45	3.75404e-35	1.03001e-42	8.06971e-33	MCP	MCPCA	CA	CA
MD13G1028100	T10	288.091	288.091	-1.74848	-2.63334	0.162141	0.165515	-10.7837	-15.91	4.10866e-27	5.39904e-57	3.65227e-25	2.34437e-54	MCP	MCPCA	CA	CA
MD13G1043400	T10	46.69	46.69	-1.29323	-1.397	0.277518	0.263267	-4.65998	-5.30639	3.16247e-06	1.1182e-07	3.88285e-05	2.62172e-06	MCP	MCPCA	CA	CA
MD13G1046100	T10	273.314	273.314	-3.43421	-1.12258	0.188121	0.14221	-18.2554	-7.89386	1.87554e-74	2.92985e-15	8.01542e-72	1.73798e-13	MCP	MCPCA	CA	CA
MD13G1082000	T10	82.1088	82.1088	-3.82292	-3.24872	0.303615	0.245016	-12.5913	-13.2592	2.35645e-36	3.98909e-40	3.27296e-34	1.00706e-37	MCP	MCPCA	CA	CA
MD13G1084300	T10	136.113	136.113	-1.42772	-1.12234	0.217572	0.206288	-6.56204	-5.44064	5.30765e-11	5.30903e-08	1.30912e-09	1.3143e-06	MCP	MCPCA	CA	CA
MD13G1086000	T10	238.875	238.875	-1.30182	-1.83824	0.130554	0.12983	-9.97145	-14.1589	2.03236e-23	1.64632e-45	1.43382e-21	4.96433e-43	MCP	MCPCA	CA	CA
MD13G1087900	T10	118.694	118.694	-2.34538	-2.46198	0.210952	0.199403	-11.1181	-12.3468	1.02465e-28	5.07075e-35	1.00755e-26	1.07932e-32	MCP	MCPCA	CA	CA
MD13G1090800	T10	43.0698	43.0698	-2.50524	-1.65835	0.346385	0.290554	-7.23254	-5.70753	4.74059e-13	1.14625e-08	1.45511e-11	3.14219e-07	MCP	MCPCA	CA	CA
MD13G1094100	T10	6.92666	6.92666	-4.00631	-4.6699	1.35535	1.36827	-2.95592	-3.41299	0.00311734	0.000642537	0.0177314	0.00616496	MCP	MCPCA	CA	CA
MD13G1096600	T10	12.0681	12.0681	-7.29609	-6.09641	1.35591	1.23722	-5.38096	-4.92752	7.40916e-08	8.32819e-07	1.18969e-06	1.64227e-05	MCP	MCPCA	CA	CA
MD13G1098700	T10	21.2898	21.2898	-1.13847	-1.85239	0.431945	0.437085	-2.63568	-4.23805	0.00839677	2.2547e-05	0.0406286	0.00032397	MCP	MCPCA	CA	CA
MD13G1106800	T10	32.0895	32.0895	-2.17397	-2.03203	0.376248	0.343451	-5.77804	-5.9165	7.55772e-09	3.28874e-09	1.40196e-07	9.80795e-08	MCP	MCPCA	CA	CA
MD13G1107000	T10	15.077	15.077	-7.18843	-1.47824	1.27071	0.524505	-5.65702	-2.81836	1.54027e-08	0.00482703	2.72744e-07	0.0340369	MCP	MCPCA	CA	CA
MD13G1111600	T10	77.3289	77.3289	-1.61368	-1.02712	0.244204	0.219548	-6.60791	-4.67833	3.89793e-11	2.89226e-06	9.75492e-10	5.08041e-05	MCP	MCPCA	CA	CA
MD13G1112000	T10	9.64353	9.64353	-4.07933	-4.91705	1.27511	1.31394	-3.19919	-3.74223	0.00137813	0.000182397	0.00877958	0.00207549	MCP	MCPCA	CA	CA
MD13G1116100	T10	10.594	10.594	-7.05781	-4.29139	1.41581	0.991965	-4.98499	-4.32615	6.19635e-07	1.51738e-05	8.64416e-06	0.000228936	MCP	MCPCA	CA	CA
MD13G1116400	T10	1420.17	1420.17	-5.38537	-1.82072	0.172954	0.139755	-31.1375	-13.0279	7.48321e-213	8.48698e-39	4.15749e-209	2.04734e-36	MCP	MCPCA	CA	CA
MD13G1119000	T10	43.4549	43.4549	-2.59424	-1.35448	0.35197	0.282242	-7.37062	-4.799	1.6983e-13	1.59458e-06	5.52583e-12	2.93637e-05	MCP	MCPCA	CA	CA
MD13G1134500	T10	116.611	116.611	-3.42136	-1.28287	0.261452	0.186833	-13.086	-6.86641	3.95966e-39	6.58399e-12	6.15354e-37	2.80835e-10	MCP	MCPCA	CA	CA
MD13G1136100	T10	18.4878	18.4878	-1.55735	-1.2571	0.470068	0.429095	-3.31303	-2.92966	0.000922919	0.00339336	0.00622146	0.0254627	MCP	MCPCA	CA	CA
MD13G1141400	T10	186.561	186.561	-1.26093	-1.72045	0.129731	0.127537	-9.71959	-13.4898	2.48774e-22	1.79489e-41	1.63565e-20	4.63915e-39	MCP	MCPCA	CA	CA
MD13G1141700	T10	1070.86	1070.86	-1.15633	-1.81647	0.0797889	0.0801188	-14.4924	-22.6722	1.35374e-47	8.43125e-114	2.94942e-45	1.6641e-110	MCP	MCPCA	CA	CA
MD13G1153500	T10	333.018	333.018	-1.81163	-1.75654	0.122712	0.115511	-14.7634	-15.2066	2.52391e-49	3.19484e-52	6.16361e-47	1.23863e-49	MCP	MCPCA	CA	CA
MD13G1160500	T10	905.748	905.748	-3.7923	-2.61907	0.555529	0.552085	-6.82647	-4.74397	8.70316e-12	2.09575e-06	2.35866e-10	3.7831e-05	MCP	MCPCA	CA	CA
MD13G1160600	T10	36.3235	36.3235	-2.4968	-1.87732	0.622099	0.591986	-4.0135	-3.17123	5.98239e-05	0.00151797	0.000555565	0.0129039	MCP	MCPCA	CA	CA
MD13G1160700	T10	10.4593	10.4593	-3.33385	-2.79143	0.921723	0.814043	-3.61698	-3.4291	0.000298062	0.000605593	0.00230554	0.00589069	MCP	MCPCA	CA	CA
MD13G1160800	T10	271.222	271.222	-4.72501	-3.86524	1.21789	1.20984	-3.87966	-3.19484	0.000104604	0.00139909	0.00091376	0.012073	MCP	MCPCA	CA	CA
MD13G1160900	T10	25.5291	25.5291	-1.80069	-2.3512	0.553059	0.551688	-3.25588	-4.26182	0.00113041	2.02765e-05	0.00738854	0.000295253	MCP	MCPCA	CA	CA
MD13G1161100	T10	111.86	111.86	-3.18651	-1.95779	0.598087	0.578705	-5.32784	-3.38306	9.93884e-08	0.000716834	1.56868e-06	0.00676072	MCP	MCPCA	CA	CA
MD13G1161200	T10	243.56	243.56	-2.36088	-2.75785	0.785144	0.784522	-3.00694	-3.51532	0.00263888	0.000439221	0.0153639	0.00449808	MCP	MCPCA	CA	CA
MD13G1161400	T10	57195.4	57195.4	-1.73399	-1.35973	0.134237	0.134186	-12.9174	-10.1332	3.58999e-38	3.93485e-24	5.2144e-36	4.4264e-22	MCP	MCPCA	CA	CA
MD13G1163300	T10	5378.22	5378.22	-1.82231	-1.22667	0.119108	0.11835	-15.2997	-10.3647	7.68169e-53	3.58699e-25	2.05675e-50	4.3026e-23	MCP	MCPCA	CA	CA
MD13G1172900	T10	138.847	138.847	-1.23686	-1.2213	0.166181	0.156643	-7.44287	-7.79674	9.85242e-14	6.35294e-15	3.29249e-12	3.62017e-13	MCP	MCPCA	CA	CA
MD13G1184800	T10	108.457	108.457	-4.84126	-2.19189	0.343083	0.181801	-14.111	-12.0565	3.24758e-45	1.79221e-33	6.561e-43	3.60284e-31	MCP	MCPCA	CA	CA
MD13G1185600	T10	35.3807	35.3807	-2.14163	-1.65714	0.438756	0.404519	-4.88114	-4.09657	1.05475e-06	4.19314e-05	1.41973e-05	0.000564047	MCP	MCPCA	CA	CA
MD13G1208700	T10	240.478	240.478	-5.60282	-6.12014	1.17496	1.17382	-4.76854	-5.21387	1.85565e-06	1.84943e-07	2.38784e-05	4.13568e-06	MCP	MCPCA	CA	CA
MD13G1209700	T10	434.386	434.386	-3.33479	-3.38304	0.149595	0.141036	-22.2922	-23.9872	4.399e-110	3.78599e-127	4.65519e-107	9.13307e-124	MCP	MCPCA	CA	CA
MD13G1213400	T10	35.0363	35.0363	-2.05181	-2.33745	0.606022	0.598423	-3.3857	-3.90601	0.000709966	9.38325e-05	0.00495074	0.00115429	MCP	MCPCA	CA	CA
MD13G1217400	T10	138.669	138.669	-1.93568	-1.30174	0.29107	0.277857	-6.65023	-4.68493	2.92632e-11	2.80054e-06	7.44069e-10	4.95135e-05	MCP	MCPCA	CA	CA
MD13G1266800	T10	11.6251	11.6251	-3.25153	-2.41646	0.809256	0.682414	-4.01792	-3.54105	5.8713e-05	0.000398535	0.000547077	0.00413209	MCP	MCPCA	CA	CA
MD13G1284800	T10	1572.89	1572.89	-5.36796	-1.81419	0.17152	0.141947	-31.2964	-12.7807	5.22644e-215	2.10074e-37	5.80736e-211	4.85203e-35	MCP	MCPCA	CA	CA
MD12G1027700	T10	21.4535	21.4535	-1.76423	-1.73157	0.469914	0.442157	-3.75438	-3.91619	0.000173771	8.99597e-05	0.00142481	0.00111352	MCP	MCPCA	CA	CA
MD12G1028700	T10	114.678	114.678	-1.04094	-1.15702	0.170241	0.161843	-6.1145	-7.149	9.68595e-10	8.74138e-13	2.05075e-08	4.02938e-11	MCP	MCPCA	CA	CA
MD12G1028800	T10	72.9821	72.9821	-9.87334	-5.26478	1.58963	1.11476	-6.21109	-4.72279	5.26192e-10	2.32636e-06	1.16123e-08	4.16386e-05	MCP	MCPCA	CA	CA
MD12G1032400	T10	163.1	163.1	-2.13755	-1.9478	0.214813	0.203395	-9.95076	-9.57647	2.50263e-23	1.00422e-21	1.76e-21	9.73329e-20	MCP	MCPCA	CA	CA
MD12G1038700	T10	34.8691	34.8691	-1.90049	-2.59446	0.542281	0.545371	-3.50462	-4.75724	0.000457252	1.96261e-06	0.00336363	3.55679e-05	MCP	MCPCA	CA	CA
MD12G1052000	T10	22.34	22.34	-3.13236	-1.13686	0.569457	0.422211	-5.50061	-2.69262	3.78486e-08	0.00708924	6.33366e-07	0.0463511	MCP	MCPCA	CA	CA
MD12G1059400	T10	38.4802	38.4802	-1.14216	-1.64984	0.337007	0.334578	-3.38912	-4.93112	0.000701163	8.17602e-07	0.00489536	1.61666e-05	MCP	MCPCA	CA	CA
MD12G1082400	T10	5.48865	5.48865	-6.17701	-6.7702	1.7382	1.7382	-3.55368	-3.89495	0.000379875	9.82193e-05	0.00286168	0.00120477	MCP	MCPCA	CA	CA
MD12G1086400	T10	387.117	387.117	-2.27382	-2.10367	0.111201	0.101275	-20.4478	-20.7719	6.27994e-93	7.77623e-96	5.36766e-90	9.37943e-93	MCP	MCPCA	CA	CA
MD12G1101800	T10	166.465	166.465	-2.73229	-2.47666	0.186151	0.167041	-14.6778	-14.8267	8.94009e-49	9.85146e-50	2.06954e-46	3.395e-47	MCP	MCPCA	CA	CA
MD12G1116700	T10	207.33	207.33	-3.21605	-1.88244	0.675089	0.66537	-4.76389	-2.82916	1.89898e-06	0.00466707	2.44219e-05	0.0331625	MCP	MCPCA	CA	CA
MD12G1129400	T10	101.163	101.163	-1.2497	-1.00933	0.260805	0.249759	-4.7917	-4.04121	1.65376e-06	5.31765e-05	2.14671e-05	0.000691741	MCP	MCPCA	CA	CA
MD12G1140600	T10	62.3701	62.3701	-2.63603	-3.26401	0.258731	0.260136	-10.1883	-12.5473	2.236e-24	4.11222e-36	1.7194e-22	9.01823e-34	MCP	MCPCA	CA	CA
MD12G1159600	T10	538.231	538.231	-1.6259	-1.69134	0.114513	0.110899	-14.1984	-15.2511	9.36958e-46	1.61882e-52	1.94598e-43	6.50856e-50	MCP	MCPCA	CA	CA
MD12G1170000	T10	3.43537	3.43537	-5.50119	-6.09438	2.01692	2.01692	-2.72751	-3.02162	0.00638134	0.00251427	0.0324993	0.0197924	MCP	MCPCA	CA	CA
MD12G1182200	T10	323.101	323.101	-1.26111	-1.95955	0.185395	0.186171	-6.80228	-10.5255	1.02978e-11	6.5902e-26	2.77391e-10	8.31859e-24	MCP	MCPCA	CA	CA
MD12G1182400	T10	42.3494	42.3494	-1.81765	-2.30065	0.347125	0.343396	-5.2363	-6.69972	1.63826e-07	2.08822e-11	2.50565e-06	8.3803e-10	MCP	MCPCA	CA	CA
MD12G1196500	T10	19.3667	19.3667	-3.10806	-2.66298	0.557241	0.477154	-5.57759	-5.58097	2.43868e-08	2.39178e-08	4.18815e-07	6.23384e-07	MCP	MCPCA	CA	CA
MD12G1198600	T10	80.7073	80.7073	-1.86388	-2.2127	0.323224	0.318659	-5.76651	-6.94378	8.09294e-09	3.81737e-12	1.48882e-07	1.66758e-10	MCP	MCPCA	CA	CA
MD12G1199300	T10	2999.56	2999.56	-1.97457	-1.15022	0.174773	0.173627	-11.2979	-6.62465	1.34351e-29	3.48079e-11	1.41502e-27	1.35676e-09	MCP	MCPCA	CA	CA
MD12G1231700	T10	73.8375	73.8375	-1.41263	-1.34246	0.226509	0.211156	-6.23654	-6.35766	4.47355e-10	2.04849e-10	9.94156e-09	7.21993e-09	MCP	MCPCA	CA	CA
MD12G1241800	T10	236.684	236.684	-1.67165	-1.32666	0.190402	0.181985	-8.77959	-7.28993	1.64075e-18	3.10117e-13	8.17542e-17	1.52674e-11	MCP	MCPCA	CA	CA
MD12G1246700	T10	389.944	389.944	-1.4699	-3.36268	0.135147	0.150308	-10.8763	-22.372	1.49453e-27	7.37592e-111	1.36119e-25	1.14385e-107	MCP	MCPCA	CA	CA
MD12G1260400	T10	16.1168	16.1168	-7.38201	-1.87316	1.27073	0.531319	-5.80927	-3.52548	6.27451e-09	0.000422718	1.17769e-07	0.00435371	MCP	MCPCA	CA	CA
MD15G1006600	T10	23.8113	23.8113	-2.46413	-2.72232	0.671853	0.658339	-3.66766	-4.13513	0.000244777	3.54749e-05	0.00193514	0.000485852	MCP	MCPCA	CA	CA
MD15G1011300	T10	24.5776	24.5776	-5.52423	-1.94346	0.922795	0.450254	-5.98641	-4.31636	2.14519e-09	1.58622e-05	4.29482e-08	0.000237671	MCP	MCPCA	CA	CA
MD15G1014100	T10	25.4739	25.4739	-3.24494	-8.83609	0.660943	1.30627	-4.90956	-6.76439	9.12792e-07	1.33872e-11	1.24754e-05	5.52565e-10	MCP	MCPCA	CA	CA
MD15G1032200	T10	108.512	108.512	-1.50738	-1.24987	0.213358	0.199063	-7.06502	-6.27875	1.60596e-12	3.41307e-10	4.65308e-11	1.16146e-08	MCP	MCPCA	CA	CA
MD15G1037300	T10	12.5384	12.5384	-7.36917	-7.96236	1.4072	1.4072	-5.23675	-5.65828	1.63433e-07	1.52897e-08	2.50135e-06	4.11472e-07	MCP	MCPCA	CA	CA
MD15G1073800	T10	64.8017	64.8017	-2.10674	-1.60898	0.25718	0.224549	-8.1917	-7.16538	2.57552e-16	7.75731e-13	1.08401e-14	3.62191e-11	MCP	MCPCA	CA	CA
MD15G1077000	T10	39.15	39.15	-2.11977	-6.17154	0.449285	0.769995	-4.71809	-8.01504	2.38074e-06	1.10098e-15	2.99927e-05	6.82953e-14	MCP	MCPCA	CA	CA
MD15G1081100	T10	8.79766	8.79766	-2.37353	-5.29801	0.849007	1.2424	-2.79566	-4.26434	0.00517944	2.00495e-05	0.0273338	0.000292382	MCP	MCPCA	CA	CA
MD15G1084100	T10	92.6882	92.6882	-3.00973	-1.63559	0.288522	0.237894	-10.4316	-6.87528	1.77956e-25	6.18685e-12	1.44333e-23	2.64936e-10	MCP	MCPCA	CA	CA
MD15G1085800	T10	37.978	37.978	-8.95578	-7.11081	1.21123	0.876274	-7.39395	-8.11482	1.42527e-13	4.86489e-16	4.66478e-12	3.1249e-14	MCP	MCPCA	CA	CA
MD15G1106400	T10	11.7548	11.7548	-4.44888	-1.9864	0.992038	0.614159	-4.48459	-3.23434	7.30547e-06	0.00121924	8.35131e-05	0.0107474	MCP	MCPCA	CA	CA
MD15G1120000	T10	508.362	508.362	-5.34394	-5.73388	1.09718	1.09583	-4.87059	-5.23247	1.11263e-06	1.67261e-07	1.49402e-05	3.78272e-06	MCP	MCPCA	CA	CA
MD15G1125400	T10	27.3879	27.3879	-1.75371	-1.46691	0.411193	0.377566	-4.26493	-3.88517	1.99965e-05	0.000102257	0.000205923	0.00125053	MCP	MCPCA	CA	CA
MD15G1136600	T10	145.284	145.284	-2.02473	-1.93842	0.208949	0.19785	-9.69006	-9.7974	3.32318e-22	1.15523e-22	2.17209e-20	1.20006e-20	MCP	MCPCA	CA	CA
MD15G1139900	T10	21.0639	21.0639	-3.70025	-1.79125	0.717274	0.56319	-5.15876	-3.18055	2.4859e-07	0.00146998	3.68294e-06	0.0125648	MCP	MCPCA	CA	CA
MD15G1142000	T10	195.976	195.976	-1.61566	-1.23592	0.164051	0.151943	-9.84848	-8.13407	6.95887e-23	4.15102e-16	4.72926e-21	2.69023e-14	MCP	MCPCA	CA	CA
MD15G1142100	T10	283.605	283.605	-6.13172	-2.44675	0.712838	0.653995	-8.60184	-3.74123	7.84493e-18	0.000183123	3.67027e-16	0.00208156	MCP	MCPCA	CA	CA
MD15G1155800	T10	121.297	121.297	-6.62313	-3.21063	0.531537	0.198731	-12.4603	-16.1556	1.22851e-35	1.03655e-58	1.67492e-33	4.89228e-56	MCP	MCPCA	CA	CA
MD15G1158600	T10	77.3032	77.3032	-3.82686	-3.36636	0.292189	0.231391	-13.0972	-14.5484	3.4143e-39	5.97852e-48	5.34338e-37	1.90882e-45	MCP	MCPCA	CA	CA
MD15G1162800	T10	56.612	56.612	-9.52137	-5.95763	1.19476	0.499163	-7.96925	-11.9352	1.59645e-15	7.7539e-33	6.35806e-14	1.51662e-30	MCP	MCPCA	CA	CA
MD15G1168500	T10	3.21711	3.21711	-5.40656	-5.99975	2.0821	2.0821	-2.59669	-2.88159	0.00941266	0.00395676	0.0446293	0.0288369	MCP	MCPCA	CA	CA
MD15G1196900	T10	5.15302	5.15302	-6.08615	-6.67934	1.72135	1.72135	-3.53569	-3.8803	0.000406712	0.00010433	0.00303876	0.00126968	MCP	MCPCA	CA	CA
MD15G1205100	T10	3402.6	3402.6	-15.3821	-4.31089	1.1835	0.119474	-12.9971	-36.0822	1.27058e-38	4.31823e-285	1.92082e-36	3.1251e-281	MCP	MCPCA	CA	CA
MD15G1206200	T10	56.1217	56.1217	-2.51728	-1.27032	0.284456	0.218195	-8.84948	-5.82195	8.79273e-19	5.81658e-09	4.48167e-17	1.66821e-07	MCP	MCPCA	CA	CA
MD15G1206800	T10	1663.5	1663.5	-2.68376	-2.57154	0.0918046	0.0886931	-29.2334	-28.9937	7.30785e-188	7.90838e-185	3.24805e-184	2.86165e-181	MCP	MCPCA	CA	CA
MD15G1228600	T10	11.2005	11.2005	-3.25769	-1.71994	0.786315	0.594372	-4.14298	-2.89372	3.42825e-05	0.00380712	0.000336958	0.0280191	MCP	MCPCA	CA	CA
MD15G1235300	T10	56.7736	56.7736	-4.04743	-2.81705	0.392567	0.287158	-10.3101	-9.81012	6.34048e-25	1.0185e-22	5.0144e-23	1.06824e-20	MCP	MCPCA	CA	CA
MD15G1243600	T10	4.72452	4.72452	-5.96089	-6.55407	1.7762	1.7762	-3.35598	-3.68994	0.000790843	0.000224304	0.00544452	0.00248589	MCP	MCPCA	CA	CA
MD15G1250400	T10	180.398	180.398	-2.44708	-1.88312	0.206899	0.189491	-11.8274	-9.9378	2.816e-32	2.85059e-23	3.22577e-30	3.04873e-21	MCP	MCPCA	CA	CA
MD15G1253600	T10	42.6168	42.6168	-9.11646	-6.2885	2.01086	1.7351	-4.5336	-3.62429	5.79855e-06	0.000289762	6.77148e-05	0.00311249	MCP	MCPCA	CA	CA
MD15G1253700	T10	245.11	245.11	-3.49241	-2.92727	0.177811	0.151017	-19.6411	-19.3837	6.88802e-86	1.0589e-83	4.3735e-83	1.09475e-80	MCP	MCPCA	CA	CA
MD15G1283700	T10	427.718	427.718	-1.84513	-1.57307	0.170055	0.164857	-10.8502	-9.54198	1.98986e-27	1.40129e-21	1.79758e-25	1.34617e-19	MCP	MCPCA	CA	CA
MD15G1310700	T10	34.1251	34.1251	-3.1164	-2.51123	0.498778	0.442632	-6.24807	-5.67341	4.15557e-10	1.39979e-08	9.34708e-09	3.77995e-07	MCP	MCPCA	CA	CA
MD15G1315000	T10	20.1573	20.1573	-5.59095	-8.61821	0.940737	1.25556	-5.94315	-6.86403	2.79588e-09	6.69427e-12	5.51312e-08	2.83866e-10	MCP	MCPCA	CA	CA
MD15G1315100	T10	51.1942	51.1942	-1.31844	-1.78682	0.301819	0.298622	-4.36831	-5.98354	1.25211e-05	2.18345e-09	0.000134619	6.65799e-08	MCP	MCPCA	CA	CA
MD15G1315400	T10	43.2342	43.2342	-1.4376	-1.37384	0.282232	0.261058	-5.0937	-5.2626	3.51141e-07	1.42034e-07	5.11028e-06	3.25628e-06	MCP	MCPCA	CA	CA
MD15G1362100	T10	113.69	113.69	-1.84822	-1.65602	0.182045	0.164599	-10.1525	-10.0609	3.22898e-24	8.22581e-24	2.44906e-22	9.15849e-22	MCP	MCPCA	CA	CA
MD15G1384100	T10	9.35886	9.35886	-3.39921	-2.25664	0.949951	0.780827	-3.5783	-2.89007	0.00034584	0.0038516	0.00263115	0.0282985	MCP	MCPCA	CA	CA
MD15G1402800	T10	81.3947	81.3947	-2.64924	-2.24551	0.240352	0.206731	-11.0223	-10.862	2.98277e-28	1.74871e-27	2.86952e-26	2.44943e-25	MCP	MCPCA	CA	CA
MD15G1411200	T10	51.8984	51.8984	-3.53528	-1.32733	0.395967	0.275062	-8.92822	-4.82556	4.32908e-19	1.39608e-06	2.27435e-17	2.60398e-05	MCP	MCPCA	CA	CA
MD15G1411500	T10	59.9581	59.9581	-1.26218	-1.39672	0.256302	0.245207	-4.92457	-5.69607	8.45457e-07	1.22598e-08	1.16266e-05	3.3523e-07	MCP	MCPCA	CA	CA
MD15G1420900	T10	88.2745	88.2745	-1.07431	-1.46195	0.228343	0.22472	-4.70479	-6.50566	2.54129e-06	7.7353e-11	3.1799e-05	2.89055e-09	MCP	MCPCA	CA	CA
MD15G1440400	T10	277.463	277.463	-1.08584	-1.96959	0.132527	0.135693	-8.1933	-14.515	2.54166e-16	9.72965e-48	1.07179e-14	3.06146e-45	MCP	MCPCA	CA	CA
MD14G1001800	T10	53.2329	53.2329	-1.24806	-1.31289	0.298915	0.286784	-4.17531	-4.57796	2.97579e-05	4.69542e-06	0.000296418	7.89026e-05	MCP	MCPCA	CA	CA
MD14G1015300	T10	69.4874	69.4874	-1.90879	-1.08294	0.295006	0.265064	-6.47032	-4.08559	9.77938e-11	4.39655e-05	2.33184e-09	0.00058915	MCP	MCPCA	CA	CA
MD14G1037300	T10	21.2058	21.2058	-3.19768	-2.39391	0.699722	0.624738	-4.56992	-3.83187	4.87902e-06	0.000127172	5.77966e-05	0.00151059	MCP	MCPCA	CA	CA
MD14G1056200	T10	52.2449	52.2449	-2.6374	-1.28227	0.355037	0.294165	-7.42853	-4.35902	1.09813e-13	1.30647e-05	3.64234e-12	0.000199752	MCP	MCPCA	CA	CA
MD14G1058700	T10	37.3099	37.3099	-2.17198	-1.68831	0.368065	0.328248	-5.90107	-5.14338	3.61156e-09	2.69832e-07	7.02184e-08	5.82918e-06	MCP	MCPCA	CA	CA
MD14G1067400	T10	44.9809	44.9809	-1.83036	-1.00639	0.295927	0.250035	-6.18516	-4.02499	6.20403e-10	5.69772e-05	1.35434e-08	0.00073589	MCP	MCPCA	CA	CA
MD14G1087100	T10	8.57782	8.57782	-6.82147	-7.41466	1.47086	1.47086	-4.63774	-5.04103	3.52236e-06	4.63022e-07	4.30332e-05	9.629e-06	MCP	MCPCA	CA	CA
MD14G1114700	T10	225.697	225.697	-4.44083	-4.14311	0.570429	0.558112	-7.78506	-7.42343	6.96792e-15	1.14126e-13	2.5808e-13	5.87156e-12	MCP	MCPCA	CA	CA
MD14G1143800	T10	18.0425	18.0425	-7.79905	-3.92093	1.34596	0.770908	-5.7944	-5.08612	6.85646e-09	3.65465e-07	1.28151e-07	7.726e-06	MCP	MCPCA	CA	CA
MD14G1146400	T10	15.3223	15.3223	-7.65854	-8.25173	1.31385	1.31385	-5.82909	-6.28058	5.57309e-09	3.37321e-10	1.05765e-07	1.15151e-08	MCP	MCPCA	CA	CA
MD14G1154500	T10	8.05841	8.05841	-6.73116	-7.32435	1.48682	1.48682	-4.52722	-4.92618	5.97654e-06	8.38525e-07	6.95739e-05	1.65169e-05	MCP	MCPCA	CA	CA
MD14G1167100	T10	9.7775	9.7775	-3.81707	-7.50861	1.22014	1.56071	-3.12837	-4.81103	0.00175778	1.50156e-06	0.0108058	2.77444e-05	MCP	MCPCA	CA	CA
MD14G1168600	T10	48.7745	48.7745	-1.50835	-1.11463	0.275065	0.246339	-5.48361	-4.52477	4.16738e-08	6.04618e-06	6.92683e-07	9.91455e-05	MCP	MCPCA	CA	CA
MD14G1177300	T10	9.88947	9.88947	-7.02652	-7.61971	1.45226	1.45226	-4.83835	-5.24681	1.30922e-06	1.54758e-07	1.73183e-05	3.52565e-06	MCP	MCPCA	CA	CA
MD14G1190200	T10	67.4572	67.4572	-2.22867	-1.07024	0.327233	0.289022	-6.81065	-3.70298	9.71597e-12	0.000213081	2.62036e-10	0.00238219	MCP	MCPCA	CA	CA
MD14G1202500	T10	64.9162	64.9162	-1.87396	-1.09873	0.297684	0.267301	-6.29513	-4.11047	3.07142e-10	3.94859e-05	7.01502e-09	0.000534129	MCP	MCPCA	CA	CA
MD14G1213600	T10	89.823	89.823	-1.28341	-1.31263	0.237156	0.227439	-5.41169	-5.77132	6.24336e-08	7.86547e-09	1.01423e-06	2.21201e-07	MCP	MCPCA	CA	CA
MD14G1228300	T10	13.5443	13.5443	-7.2841	-2.78542	1.28641	0.614782	-5.66236	-4.53074	1.49303e-08	5.87767e-06	2.64802e-07	9.65281e-05	MCP	MCPCA	CA	CA
MD14G1230200	T10	274.857	274.857	-1.83205	-1.25827	0.180881	0.170987	-10.1285	-7.35885	4.1307e-24	1.85498e-13	3.12233e-22	9.32255e-12	MCP	MCPCA	CA	CA
MD14G1243200	T10	63.8891	63.8891	-2.13771	-1.12108	0.312226	0.27411	-6.84667	-4.08989	7.55911e-12	4.31573e-05	2.06879e-10	0.000579309	MCP	MCPCA	CA	CA
MD14G1246200	T10	21.6594	21.6594	-3.56012	-1.55217	0.720211	0.576937	-4.94317	-2.69037	7.6863e-07	0.00713735	1.06425e-05	0.0465902	MCP	MCPCA	CA	CA
MD17G1001600	T10	1527.52	1527.52	-2.15042	-4.05274	0.117414	0.124002	-18.3149	-32.6829	6.29892e-75	2.73519e-234	2.79962e-72	1.48459e-230	MCP	MCPCA	CA	CA
MD17G1001700	T10	97.9868	97.9868	-2.02448	-3.3275	0.202483	0.225964	-9.99824	-14.7258	1.55126e-23	4.40201e-49	1.11205e-21	1.49331e-46	MCP	MCPCA	CA	CA
MD17G1010400	T10	4.39377	4.39377	-5.85631	-6.4495	1.85931	1.85931	-3.14972	-3.46875	0.00163429	0.000522883	0.0101563	0.00519556	MCP	MCPCA	CA	CA
MD17G1015900	T10	38.4189	38.4189	-8.60541	-1.74387	1.20574	0.296254	-7.13706	-5.8864	9.53486e-13	3.94704e-09	2.82524e-11	1.16117e-07	MCP	MCPCA	CA	CA
MD17G1029300	T10	21.9164	21.9164	-1.34177	-1.30895	0.467048	0.444299	-2.87287	-2.9461	0.00406765	0.0032181	0.0222649	0.0243613	MCP	MCPCA	CA	CA
MD17G1034800	T10	3923.45	3923.45	-1.47306	-1.97154	0.0872051	0.0870982	-16.8919	-22.6358	5.159e-64	1.92523e-113	1.7371e-61	3.48323e-110	MCP	MCPCA	CA	CA
MD17G1048300	T10	145.678	145.678	-10.3974	-1.23969	1.18812	0.168711	-8.75114	-7.34799	2.11216e-18	2.01211e-13	1.04077e-16	1.00889e-11	MCP	MCPCA	CA	CA
MD17G1048800	T10	37.3543	37.3543	-3.30315	-1.96841	0.532837	0.456456	-6.19917	-4.31239	5.67632e-10	1.61502e-05	1.24526e-08	0.000241819	MCP	MCPCA	CA	CA
MD17G1049600	T10	12.3568	12.3568	-7.34788	-7.94107	1.3437	1.3437	-5.4684	-5.90986	4.54109e-08	3.42397e-09	7.51987e-07	1.01554e-07	MCP	MCPCA	CA	CA
MD17G1063200	T10	44.9639	44.9639	-3.72715	-1.80681	0.444193	0.320286	-8.39084	-5.64123	4.82664e-17	1.68841e-08	2.16255e-15	4.49781e-07	MCP	MCPCA	CA	CA
MD17G1065800	T10	49.1738	49.1738	-1.70946	-1.02022	0.289943	0.252941	-5.89584	-4.03342	3.72773e-09	5.49717e-05	7.22244e-08	0.000712531	MCP	MCPCA	CA	CA
MD17G1086200	T10	583.789	583.789	-1.74308	-1.35195	0.142804	0.137943	-12.2061	-9.80084	2.88275e-34	1.11654e-22	3.59906e-32	1.16544e-20	MCP	MCPCA	CA	CA
MD17G1095200	T10	73.2109	73.2109	-1.42109	-1.72214	0.229074	0.221953	-6.20363	-7.75901	5.51772e-10	8.55966e-15	1.21286e-08	4.78966e-13	MCP	MCPCA	CA	CA
MD17G1099600	T10	43.6241	43.6241	-3.3946	-2.39909	0.431783	0.357321	-7.86182	-6.71411	3.78591e-15	1.89218e-11	1.44348e-13	7.62172e-10	MCP	MCPCA	CA	CA
MD17G1106300	T10	77.9826	77.9826	-2.99507	-4.15009	1.17414	1.1813	-2.55087	-3.51315	0.0107454	0.00044283	0.0497697	0.0045265	MCP	MCPCA	CA	CA
MD17G1113400	T10	29.3878	29.3878	-1.76985	-2.70492	0.404383	0.419907	-4.37667	-6.44172	1.20507e-05	1.1813e-10	0.000130001	4.29601e-09	MCP	MCPCA	CA	CA
MD17G1117800	T10	190.09	190.09	-1.85413	-1.42052	0.154276	0.138723	-12.0183	-10.24	2.84913e-33	1.3128e-24	3.4225e-31	1.52418e-22	MCP	MCPCA	CA	CA
MD17G1160500	T10	256.232	256.232	-2.44262	-1.68526	0.17403	0.157436	-14.0356	-10.7044	9.43601e-45	9.70146e-27	1.82345e-42	1.28432e-24	MCP	MCPCA	CA	CA
MD17G1209800	T10	262.184	262.184	-4.25034	-3.11374	0.408572	0.387313	-10.4029	-8.03935	2.40458e-25	9.0317e-16	1.94316e-23	5.65093e-14	MCP	MCPCA	CA	CA
MD17G1218600	T10	4.28418	4.28418	-5.81991	-6.4131	1.87633	1.87633	-3.10174	-3.41789	0.00192384	0.000631096	0.0116526	0.00608748	MCP	MCPCA	CA	CA
MD17G1218700	T10	81.2101	81.2101	-2.15135	-2.53253	0.213691	0.206465	-10.0676	-12.2662	7.684e-24	1.37637e-34	5.67314e-22	2.84595e-32	MCP	MCPCA	CA	CA
MD17G1223100	T10	26.8293	26.8293	-4.87235	-3.72376	0.73276	0.542437	-6.64931	-6.86488	2.94461e-11	6.65473e-12	7.47865e-10	2.82742e-10	MCP	MCPCA	CA	CA
MD17G1226700	T10	17.2629	17.2629	-7.83052	-8.4237	1.28876	1.28876	-6.07603	-6.5363	1.23198e-09	6.30577e-11	2.57072e-08	2.3851e-09	MCP	MCPCA	CA	CA
MD17G1240600	T10	63.6792	63.6792	-2.27412	-1.66249	0.253727	0.213695	-8.96287	-7.77976	3.16339e-19	7.26594e-15	1.68585e-17	4.11882e-13	MCP	MCPCA	CA	CA
MD17G1241900	T10	29.7392	29.7392	-1.59066	-1.76379	0.433211	0.419372	-3.6718	-4.2058	0.000240849	2.6016e-05	0.00190884	0.000368931	MCP	MCPCA	CA	CA
MD17G1247400	T10	25.3611	25.3611	-4.50646	-1.53262	0.751613	0.490115	-5.99572	-3.12705	2.02589e-09	0.00176567	4.06697e-08	0.0146763	MCP	MCPCA	CA	CA
MD17G1287500	T10	24.7021	24.7021	-1.73829	-1.85525	0.466224	0.447622	-3.72844	-4.14469	0.000192667	3.40271e-05	0.00156485	0.000467275	MCP	MCPCA	CA	CA
MD16G1029300	T10	88.5619	88.5619	-1.25786	-1.44135	0.204092	0.195588	-6.1632	-7.36935	7.12877e-10	1.7146e-13	1.54256e-08	8.63705e-12	MCP	MCPCA	CA	CA
MD16G1044400	T10	10.7381	10.7381	-7.08476	-4.40219	1.50419	1.1246	-4.71003	-3.91446	2.47681e-06	9.06079e-05	3.10447e-05	0.00111963	MCP	MCPCA	CA	CA
MD16G1047700	T10	570.408	570.408	-2.012	-1.88097	0.161811	0.158053	-12.4342	-11.9009	1.70401e-35	1.17078e-32	2.29505e-33	2.26954e-30	MCP	MCPCA	CA	CA
MD16G1051500	T10	3.22266	3.22266	-5.40893	-6.00212	2.0608	2.0608	-2.62468	-2.91252	0.00867313	0.00358526	0.0417154	0.0267123	MCP	MCPCA	CA	CA
MD16G1056700	T10	37.6222	37.6222	-8.83255	-3.5309	1.20205	0.347013	-7.34791	-10.1751	2.0133e-13	2.561e-24	6.4469e-12	2.91109e-22	MCP	MCPCA	CA	CA
MD16G1056800	T10	24.0497	24.0497	-2.02919	-2.4296	0.441204	0.431222	-4.59922	-5.63421	4.2407e-06	1.75858e-08	5.09136e-05	4.66185e-07	MCP	MCPCA	CA	CA
MD16G1076000	T10	386.792	386.792	-1.96278	-1.30199	0.170214	0.161878	-11.5312	-8.043	9.18286e-31	8.76671e-16	1.01025e-28	5.50098e-14	MCP	MCPCA	CA	CA
MD16G1083600	T10	35.4748	35.4748	-1.79798	-3.92617	0.369712	0.456327	-4.86319	-8.60384	1.15507e-06	7.70908e-18	1.54913e-05	5.73191e-16	MCP	MCPCA	CA	CA
MD16G1092600	T10	13.2303	13.2303	-7.44634	-8.03953	1.37953	1.37953	-5.39776	-5.82775	6.74796e-08	5.618e-09	1.08982e-06	1.61553e-07	MCP	MCPCA	CA	CA
MD16G1096300	T10	1259.93	1259.93	-1.62026	-1.28674	0.142356	0.140338	-11.3817	-9.16888	5.15954e-30	4.77942e-20	5.5394e-28	4.15064e-18	MCP	MCPCA	CA	CA
MD16G1097800	T10	121.005	121.005	-2.3437	-1.7027	0.195302	0.166643	-12.0003	-10.2177	3.53798e-33	1.65297e-24	4.20452e-31	1.89804e-22	MCP	MCPCA	CA	CA
MD16G1111600	T10	81.7867	81.7867	-1.74226	-1.86296	0.247023	0.236446	-7.05303	-7.87902	1.75067e-12	3.29967e-15	5.05262e-11	1.94671e-13	MCP	MCPCA	CA	CA
MD16G1144900	T10	17.622	17.622	-3.52103	-1.66287	0.668534	0.483686	-5.26679	-3.43791	1.38829e-07	0.000586222	2.15597e-06	0.00573309	MCP	MCPCA	CA	CA
MD16G1145200	T10	6.00797	6.00797	-6.30767	-6.90085	1.64939	1.64939	-3.82424	-4.18388	0.000131176	2.86575e-05	0.0011169	0.000400633	MCP	MCPCA	CA	CA
MD16G1149300	T10	221.561	221.561	-1.285	-1.64856	0.364899	0.363843	-3.52151	-4.53096	0.000429091	5.87173e-06	0.00317845	9.65035e-05	MCP	MCPCA	CA	CA
MD16G1149400	T10	93.6633	93.6633	-1.13149	-1.48237	0.248082	0.244334	-4.56096	-6.06699	5.09207e-06	1.3033e-09	6.01281e-05	4.14895e-08	MCP	MCPCA	CA	CA
MD16G1154000	T10	631.047	631.047	-2.02475	-1.51299	0.163545	0.158674	-12.3804	-9.5352	3.33773e-35	1.49592e-21	4.3632e-33	1.42447e-19	MCP	MCPCA	CA	CA
MD16G1157500	T10	53.3976	53.3976	-1.46743	-1.07311	0.280505	0.255366	-5.23138	-4.20224	1.68248e-07	2.64287e-05	2.56094e-06	0.000373915	MCP	MCPCA	CA	CA
MD16G1158300	T10	2474.15	2474.15	-1.82057	-1.9803	0.17428	0.173821	-10.4462	-11.3927	1.52499e-25	4.54544e-30	1.24595e-23	7.53329e-28	MCP	MCPCA	CA	CA
MD16G1159900	T10	18.7666	18.7666	-2.27475	-3.97388	0.576817	0.663672	-3.94362	-5.98772	8.02603e-05	2.12799e-09	0.000725346	6.51632e-08	MCP	MCPCA	CA	CA
MD16G1160100	T10	352.407	352.407	-6.83344	-3.00538	0.926884	0.871177	-7.37249	-3.44979	1.67472e-13	0.000561021	5.45708e-12	0.00552646	MCP	MCPCA	CA	CA
MD16G1160400	T10	1905.65	1905.65	-9.11056	-8.56398	0.446409	0.392306	-20.4085	-21.8298	1.40415e-92	1.20836e-105	1.15572e-89	1.74898e-102	MCP	MCPCA	CA	CA
MD16G1160500	T10	1831.7	1831.7	-8.52416	-7.37643	0.273101	0.184433	-31.2125	-39.9951	7.21411e-214	0	5.34397e-210	0	MCP	MCPCA	CA	CA
MD16G1160700	T10	26060.2	26060.2	-2.34655	-3.64894	0.121688	0.121878	-19.2834	-29.9393	7.4056e-83	6.06751e-197	4.21986e-80	2.63463e-193	MCP	MCPCA	CA	CA
MD16G1161000	T10	232.947	232.947	-1.56649	-1.28702	0.140408	0.129768	-11.1567	-9.91788	6.63973e-29	3.48054e-23	6.70703e-27	3.70422e-21	MCP	MCPCA	CA	CA
MD16G1170900	T10	64.3599	64.3599	-2.32986	-1.1962	0.37343	0.337608	-6.23907	-3.54315	4.40188e-10	0.000395371	9.82158e-09	0.00410124	MCP	MCPCA	CA	CA
MD16G1182300	T10	62.4046	62.4046	-1.02819	-1.4502	0.236396	0.232266	-4.34945	-6.24373	1.36479e-05	4.27262e-10	0.000145676	1.43596e-08	MCP	MCPCA	CA	CA
MD16G1189900	T10	47.3305	47.3305	-2.49315	-1.64238	0.36727	0.320503	-6.78833	-5.12437	1.13437e-11	2.98533e-07	3.02629e-10	6.4046e-06	MCP	MCPCA	CA	CA
MD16G1194200	T10	110.732	110.732	-1.01272	-1.01068	0.175362	0.165068	-5.77503	-6.12279	7.69406e-09	9.19481e-10	1.42488e-07	2.98845e-08	MCP	MCPCA	CA	CA
MD16G1212500	T10	10.4683	10.4683	-4.50006	-3.78239	1.19269	1.00494	-3.77305	-3.76378	0.000161262	0.000167363	0.00133971	0.00192459	MCP	MCPCA	CA	CA
MD16G1212600	T10	264.772	264.772	-3.089	-3.84109	0.156576	0.160477	-19.7285	-23.9355	1.22858e-86	1.30908e-126	8.27358e-84	2.84214e-123	MCP	MCPCA	CA	CA
MD16G1216900	T10	10.6604	10.6604	-6.12373	-5.32375	1.37476	1.1114	-4.45441	-4.79011	8.41261e-06	1.66689e-06	9.466e-05	3.04886e-05	MCP	MCPCA	CA	CA
MD16G1226600	T10	15.7858	15.7858	-7.51187	-2.84499	1.41191	0.839601	-5.32037	-3.3885	1.03556e-07	0.000702767	1.62984e-06	0.00664538	MCP	MCPCA	CA	CA
MD16G1244300	T10	68.8704	68.8704	-1.05791	-1.26458	0.218789	0.209842	-4.8353	-6.02633	1.32943e-06	1.67727e-09	1.75648e-05	5.23958e-08	MCP	MCPCA	CA	CA
MD16G1257600	T10	94.7295	94.7295	-2.242	-1.715	0.60448	0.594777	-3.70897	-2.88344	0.0002081	0.00393358	0.00167802	0.0287259	MCP	MCPCA	CA	CA
MD16G1288300	T10	195.588	195.588	-1.5653	-1.71432	0.14625	0.139685	-10.7029	-12.2728	9.86275e-27	1.26802e-34	8.62913e-25	2.64711e-32	MCP	MCPCA	CA	CA
MD01G1014200	T10	39.4484	39.4484	-1.50492	-1.09742	0.297251	0.263962	-5.06277	-4.15749	4.13206e-07	3.21767e-05	5.95118e-06	0.000444678	MCP	MCPCA	CA	CA
MD01G1024400	T10	358.696	358.696	-1.46804	-1.13562	0.131073	0.123671	-11.2002	-9.18264	4.06949e-29	4.20641e-20	4.14845e-27	3.66769e-18	MCP	MCPCA	CA	CA
MD01G1041300	T10	82.8402	82.8402	-1.50823	-2.51749	0.210136	0.221651	-7.17741	-11.3579	7.10434e-13	6.7759e-30	2.14802e-11	1.09785e-27	MCP	MCPCA	CA	CA
MD01G1045500	T10	24.4532	24.4532	-4.91156	-1.17573	0.818141	0.418962	-6.00332	-2.80629	1.93318e-09	0.00501155	3.9091e-08	0.0350196	MCP	MCPCA	CA	CA
MD01G1045900	T10	208.377	208.377	-1.37197	-1.90551	0.181193	0.180589	-7.57188	-10.5517	3.67874e-14	4.98926e-26	1.27938e-12	6.37187e-24	MCP	MCPCA	CA	CA
MD01G1065600	T10	202.479	202.479	-1.53918	-3.9428	0.150236	0.192279	-10.2451	-20.5056	1.24546e-24	1.91746e-93	9.64386e-23	2.19105e-90	MCP	MCPCA	CA	CA
MD01G1080900	T10	23.4598	23.4598	-3.18235	-2.07221	0.528587	0.419641	-6.02048	-4.93805	1.73902e-09	7.89069e-07	3.53579e-08	1.56452e-05	MCP	MCPCA	CA	CA
MD01G1083700	T10	182.552	182.552	-1.30348	-1.16013	0.212357	0.205554	-6.13813	-5.64392	8.34973e-10	1.66224e-08	1.78419e-08	4.44445e-07	MCP	MCPCA	CA	CA
MD01G1100600	T10	70.8773	70.8773	-2.18136	-2.3107	0.303997	0.292096	-7.1756	-7.91077	7.19904e-13	2.55803e-15	2.16488e-11	1.52575e-13	MCP	MCPCA	CA	CA
MD01G1109600	T10	3.77483	3.77483	-5.63684	-6.23002	2.00086	2.00086	-2.81721	-3.11368	0.00484421	0.00184769	0.0258099	0.0152314	MCP	MCPCA	CA	CA
MD01G1109500	T10	20.3258	20.3258	-2.85674	-2.63505	0.523	0.465403	-5.46222	-5.66186	4.70215e-08	1.49743e-08	7.76922e-07	4.03859e-07	MCP	MCPCA	CA	CA
MD01G1110100	T10	8554.43	8554.43	-1.20096	-1.28037	0.108475	0.108282	-11.0713	-11.8244	1.72964e-28	2.92088e-32	1.68587e-26	5.56275e-30	MCP	MCPCA	CA	CA
MD01G1118200	T10	487.244	487.244	-2.84957	-1.19631	0.116031	0.0906324	-24.5586	-13.1995	3.50422e-133	8.82819e-40	6.48952e-130	2.20309e-37	MCP	MCPCA	CA	CA
MD01G1119700	T10	512.126	512.126	-1.77249	-1.86406	0.168658	0.166068	-10.5094	-11.2247	7.81999e-26	3.08357e-29	6.41268e-24	4.81636e-27	MCP	MCPCA	CA	CA
MD01G1141700	T10	13.2912	13.2912	-7.39599	-4.48367	1.43588	1.00316	-5.15082	-4.46954	2.59347e-07	7.83885e-06	3.83465e-06	0.000125047	MCP	MCPCA	CA	CA
MD01G1148400	T10	4761.48	4761.48	-1.26948	-1.25347	0.0962675	0.0957968	-13.187	-13.0847	1.04276e-39	4.0287e-39	1.67922e-37	9.82778e-37	MCP	MCPCA	CA	CA
MD01G1148800	T10	4.26128	4.26128	-4.70669	-3.84254	1.61734	1.39023	-2.91014	-2.76396	0.00361261	0.0057104	0.0201413	0.0390007	MCP	MCPCA	CA	CA
MD01G1153600	T10	64.5902	64.5902	-2.31608	-1.5865	0.31137	0.277009	-7.43835	-5.72726	1.01951e-13	1.02064e-08	3.39679e-12	2.82283e-07	MCP	MCPCA	CA	CA
MD01G1158000	T10	11.3055	11.3055	-7.10204	-3.48804	1.64595	1.23575	-4.31485	-2.8226	1.59714e-05	0.00476353	0.0001675	0.0337316	MCP	MCPCA	CA	CA
MD01G1159900	T10	73.6804	73.6804	-1.13907	-1.02554	0.213027	0.197399	-5.34705	-5.19526	8.93987e-08	2.04439e-07	1.41806e-06	4.53379e-06	MCP	MCPCA	CA	CA
MD01G1165900	T10	14.0121	14.0121	-7.51394	-6.30669	1.32417	1.1997	-5.67445	-5.25691	1.39134e-08	1.46499e-07	2.47755e-07	3.35157e-06	MCP	MCPCA	CA	CA
MD01G1177000	T10	11.5365	11.5365	-6.01687	-2.40253	1.30155	0.641466	-4.62285	-3.74537	3.78511e-06	0.00018013	4.58963e-05	0.00205507	MCP	MCPCA	CA	CA
MD01G1177100	T10	476.617	476.617	-3.19869	-1.38713	0.17232	0.151762	-18.5625	-9.14017	6.45862e-77	6.23516e-20	3.05383e-74	5.32959e-18	MCP	MCPCA	CA	CA
MD01G1177200	T10	57.8363	57.8363	-1.60429	-1.13594	0.247507	0.217525	-6.48179	-5.22213	9.06396e-11	1.76881e-07	2.16739e-09	3.97955e-06	MCP	MCPCA	CA	CA
MD01G1178400	T10	20.0873	20.0873	-2.29128	-2.5003	0.483303	0.459525	-4.74088	-5.44106	2.12791e-06	5.29643e-08	2.7053e-05	1.31268e-06	MCP	MCPCA	CA	CA
MD01G1179800	T10	18.6304	18.6304	-5.11913	-1.80881	0.939371	0.480213	-5.44954	-3.76668	5.05017e-08	0.000165433	8.31332e-07	0.00190441	MCP	MCPCA	CA	CA
MD01G1186700	T10	7.377	7.377	-6.54615	-4.66341	1.57831	1.3344	-4.14757	-3.49477	3.36017e-05	0.000474479	0.000331144	0.0047869	MCP	MCPCA	CA	CA
MD01G1191400	T10	12.0428	12.0428	-5.2351	-2.6925	1.18028	0.677232	-4.43546	-3.97574	9.18768e-06	7.01612e-05	0.000102345	0.00088976	MCP	MCPCA	CA	CA
MD01G1195100	T10	16.5083	16.5083	-1.59787	-4.49114	0.49892	0.727209	-3.20265	-6.17586	0.00136168	6.58055e-10	0.00869057	2.17459e-08	MCP	MCPCA	CA	CA
MD01G1205800	T10	45.5058	45.5058	-1.22672	-1.20011	0.265379	0.246685	-4.62252	-4.86494	3.79114e-06	1.14491e-06	4.59381e-05	2.18428e-05	MCP	MCPCA	CA	CA
MD01G1209000	T10	284.736	284.736	-2.02678	-1.28752	0.204247	0.194029	-9.92316	-6.6357	3.30125e-23	3.22976e-11	2.29261e-21	1.26802e-09	MCP	MCPCA	CA	CA
MD01G1210600	T10	12.2567	12.2567	-2.63811	-1.81026	0.677031	0.572127	-3.89659	-3.16409	9.75567e-05	0.00155567	0.000858436	0.0132037	MCP	MCPCA	CA	CA
MD01G1211600	T10	5.57776	5.57776	-6.20049	-6.79368	1.67411	1.67411	-3.70375	-4.05808	0.000212432	4.94771e-05	0.00170861	0.000651818	MCP	MCPCA	CA	CA
MD01G1213300	T10	417.974	417.974	-1.39526	-1.04153	0.223198	0.219567	-6.25123	-4.74358	4.07227e-10	2.09969e-06	9.16901e-09	3.7831e-05	MCP	MCPCA	CA	CA
MD01G1226600	T10	1953.12	1953.12	-2.32489	-1.52435	0.0922804	0.0883986	-25.1938	-17.2441	4.68404e-140	1.23994e-66	9.46305e-137	7.91773e-64	MCP	MCPCA	CA	CA
MD01G1230100	T10	26.8195	26.8195	-5.04301	-1.21396	0.804363	0.395036	-6.26957	-3.07304	3.62037e-10	0.00211889	8.20138e-09	0.0171207	MCP	MCPCA	CA	CA
MD01G1231700	T10	55.3173	55.3173	-1.17512	-1.21312	0.271594	0.258479	-4.32676	-4.69331	1.51317e-05	2.6882e-06	0.000159978	4.77998e-05	MCP	MCPCA	CA	CA
MD00G1005300	T10	66.1689	66.1689	-1.08723	-1.83265	0.310875	0.313831	-3.49731	-5.8396	0.000469979	5.23248e-09	0.00344811	1.51208e-07	MCP	MCPCA	CA	CA
MD00G1007000	T10	12.5593	12.5593	-7.19962	-2.94525	1.41445	0.862976	-5.09004	-3.4129	3.57987e-07	0.000642765	5.19362e-06	0.00616496	MCP	MCPCA	CA	CA
MD00G1007700	T10	42.4557	42.4557	-1.72212	-1.64063	0.396718	0.379471	-4.34092	-4.32347	1.41887e-05	1.53597e-05	0.000150652	0.000231418	MCP	MCPCA	CA	CA
MD00G1018700	T10	1218.9	1218.9	-6.12998	-1.35568	0.250295	0.200317	-24.491	-6.76769	1.84091e-132	1.30857e-11	3.14696e-129	5.41152e-10	MCP	MCPCA	CA	CA
MD00G1037100	T10	252.847	252.847	-1.51196	-1.44179	0.142788	0.135488	-10.5888	-10.6415	3.35701e-26	1.91119e-26	2.85834e-24	2.51478e-24	MCP	MCPCA	CA	CA
MD00G1080300	T10	10.463	10.463	-2.9289	-3.07889	0.767168	0.720899	-3.81781	-4.27091	0.000134644	1.94681e-05	0.00114118	0.000285011	MCP	MCPCA	CA	CA
MD00G1080800	T10	157.049	157.049	-5.39823	-1.82655	0.379708	0.222969	-14.2168	-8.19194	7.20973e-46	2.57039e-16	1.51153e-43	1.68598e-14	MCP	MCPCA	CA	CA
MD00G1095600	T10	53.7963	53.7963	-1.85716	-2.28069	0.286309	0.280709	-6.48657	-8.12474	8.78124e-11	4.48316e-16	2.10355e-09	2.89684e-14	MCP	MCPCA	CA	CA
MD00G1112500	T10	305.783	305.783	-2.06565	-2.14133	0.152143	0.146393	-13.577	-14.6273	5.48182e-42	1.88243e-48	9.66845e-40	6.19233e-46	MCP	MCPCA	CA	CA
MD00G1141700	T10	10.845	10.845	-7.08698	-4.37714	1.54401	1.17438	-4.58997	-3.72719	4.43305e-06	0.000193625	5.31081e-05	0.00218719	MCP	MCPCA	CA	CA
MD00G1156200	T10	83.7182	83.7182	-1.32692	-2.42623	0.208826	0.221968	-6.35419	-10.9306	2.09529e-10	8.23383e-28	4.83526e-09	1.17608e-25	MCP	MCPCA	CA	CA
MD00G1165100	T10	38.7839	38.7839	-2.60186	-2.92809	0.334624	0.319479	-7.77548	-9.1652	7.51641e-15	4.94533e-20	2.76552e-13	4.27762e-18	MCP	MCPCA	CA	CA
MD00G1190800	T10	92.7733	92.7733	-6.6771	-1.64421	0.667701	0.191794	-10.0001	-8.57279	1.52206e-23	1.01004e-17	1.09465e-21	7.33407e-16	MCP	MCPCA	CA	CA
MD03G1004000	T10	289.796	289.796	-1.36193	-1.05013	0.333376	0.330062	-4.08528	-3.18161	4.40242e-05	0.00146461	0.000421885	0.0125387	MCP	MCPCA	CA	CA
MD03G1034900	T10	336.766	336.766	-3.05141	-2.1118	0.403555	0.395772	-7.56132	-5.3359	3.98996e-14	9.50728e-08	1.37685e-12	2.26329e-06	MCP	MCPCA	CA	CA
MD03G1054900	T10	212.264	212.264	-1.75576	-1.56045	0.173695	0.164505	-10.1083	-9.48574	5.07497e-24	2.40663e-21	3.81017e-22	2.2425e-19	MCP	MCPCA	CA	CA
MD03G1057400	T10	292.186	292.186	-2.34447	-1.47448	0.126503	0.105289	-18.5329	-14.0042	1.12113e-76	1.46867e-44	5.1906e-74	4.2515e-42	MCP	MCPCA	CA	CA
MD03G1073700	T10	7.72714	7.72714	-2.68752	-3.13769	0.889339	0.873148	-3.02193	-3.59353	0.00251168	0.000326227	0.0147275	0.00345161	MCP	MCPCA	CA	CA
MD03G1073800	T10	67.8819	67.8819	-1.70032	-1.90142	0.253117	0.242776	-6.71752	-7.83197	1.8484e-11	4.80276e-15	4.81559e-10	2.78784e-13	MCP	MCPCA	CA	CA
MD03G1087100	T10	22.3431	22.3431	-2.58473	-1.46273	0.586196	0.512059	-4.40933	-2.85656	1.0369e-05	0.00428263	0.000113905	0.0308494	MCP	MCPCA	CA	CA
MD03G1088100	T10	76.1099	76.1099	-3.98452	-1.91727	0.694514	0.64488	-5.73713	-2.97306	9.62919e-09	0.0029485	1.74685e-07	0.0226751	MCP	MCPCA	CA	CA
MD03G1096100	T10	8790.83	8790.83	-1.3578	-2.17708	0.12457	0.124667	-10.8999	-17.4632	1.15387e-27	2.73334e-68	1.06844e-25	1.85448e-65	MCP	MCPCA	CA	CA
MD03G1107900	T10	107.162	107.162	-1.99568	-2.14221	0.210175	0.200029	-9.49533	-10.7095	2.19525e-21	9.18818e-27	1.38594e-19	1.22383e-24	MCP	MCPCA	CA	CA
MD03G1113000	T10	263.296	263.296	-3.46543	-2.6852	0.158073	0.125787	-21.923	-21.3472	1.56834e-106	4.14023e-101	1.58424e-103	5.61803e-98	MCP	MCPCA	CA	CA
MD03G1120800	T10	97.8783	97.8783	-2.4161	-3.05509	0.255667	0.256952	-9.45022	-11.8897	3.38127e-21	1.33811e-32	2.11667e-19	2.57095e-30	MCP	MCPCA	CA	CA
MD03G1126900	T10	25.4469	25.4469	-8.10171	-2.18744	1.23648	0.42764	-6.55225	-5.11515	5.66774e-11	3.1349e-07	1.39176e-09	6.7056e-06	MCP	MCPCA	CA	CA
MD03G1152000	T10	30.4808	30.4808	-1.66887	-2.24105	0.364824	0.363889	-4.57445	-6.1586	4.77469e-06	7.33903e-10	5.66816e-05	2.41421e-08	MCP	MCPCA	CA	CA
MD03G1152100	T10	212.13	212.13	-2.17423	-2.75671	0.155084	0.154873	-14.0197	-17.7997	1.18195e-44	7.10112e-71	2.245e-42	5.50615e-68	MCP	MCPCA	CA	CA
MD03G1161800	T10	22.3386	22.3386	-1.59484	-1.554	0.450218	0.423914	-3.54237	-3.66585	0.000396549	0.000246522	0.00297318	0.00270999	MCP	MCPCA	CA	CA
MD03G1172700	T10	54.1021	54.1021	-1.84254	-1.51147	0.30147	0.276355	-6.11186	-5.46931	9.84774e-10	4.51794e-08	2.08029e-08	1.13136e-06	MCP	MCPCA	CA	CA
MD03G1210100	T10	42063.1	42063.1	-2.33538	-2.1474	0.334185	0.334154	-6.98829	-6.42638	2.78261e-12	1.3068e-10	7.88748e-11	4.72864e-09	MCP	MCPCA	CA	CA
MD03G1227700	T10	18.0929	18.0929	-2.03655	-1.80665	0.531177	0.489076	-3.83403	-3.69401	0.000126061	0.000220741	0.00107666	0.00245392	MCP	MCPCA	CA	CA
MD03G1245000	T10	275.019	275.019	-2.69376	-1.40077	0.18256	0.160675	-14.7555	-8.71803	2.83601e-49	2.83082e-18	6.8505e-47	2.17173e-16	MCP	MCPCA	CA	CA
MD03G1270200	T10	47.5675	47.5675	-3.01727	-1.29214	0.404344	0.322415	-7.46214	-4.00769	8.51303e-14	6.13144e-05	2.85347e-12	0.00078676	MCP	MCPCA	CA	CA
MD03G1285600	T10	73.5254	73.5254	-1.65337	-1.66978	0.244463	0.230675	-6.76327	-7.23865	1.34912e-11	4.53157e-13	3.56074e-10	2.1912e-11	MCP	MCPCA	CA	CA
MD03G1286300	T10	25.4447	25.4447	-2.67978	-1.60346	0.588796	0.522743	-4.55129	-3.06739	5.33178e-06	0.00215939	6.2659e-05	0.0174285	MCP	MCPCA	CA	CA
MD03G1288700	T10	46.4646	46.4646	-2.03672	-1.38323	0.297752	0.254985	-6.84031	-5.42476	7.90245e-12	5.80333e-08	2.15745e-10	1.42369e-06	MCP	MCPCA	CA	CA
MD03G1289900	T10	1584.88	1584.88	-2.27575	-1.32395	0.156576	0.153606	-14.5345	-8.6191	7.32756e-48	6.74799e-18	1.6284e-45	5.03455e-16	MCP	MCPCA	CA	CA
MD03G1292200	T10	11.6964	11.6964	-7.2688	-7.86199	1.3573	1.3573	-5.35533	-5.79236	8.54015e-08	6.94038e-09	1.35854e-06	1.96971e-07	MCP	MCPCA	CA	CA
MD02G1000700	T10	130.4	130.4	-6.39969	-6.38053	0.45344	0.373174	-14.1137	-17.098	3.12908e-45	1.53519e-65	6.3796e-43	9.25845e-63	MCP	MCPCA	CA	CA
MD02G1002400	T10	175.577	175.577	-1.6023	-1.28881	0.149894	0.13591	-10.6895	-9.48283	1.1393e-26	2.47471e-21	9.92886e-25	2.29609e-19	MCP	MCPCA	CA	CA
MD02G1002600	T10	29.5331	29.5331	-8.60495	-9.19814	1.21992	1.21992	-7.05369	-7.53994	1.74238e-12	4.702e-14	5.03522e-11	2.49597e-12	MCP	MCPCA	CA	CA
MD02G1009300	T10	82.7468	82.7468	-2.21781	-1.54654	0.243498	0.21138	-9.10813	-7.31639	8.38156e-20	2.54737e-13	4.7275e-18	1.25695e-11	MCP	MCPCA	CA	CA
MD02G1010800	T10	25.9575	25.9575	-4.38776	-2.9876	0.766399	0.620781	-5.72517	-4.81265	1.03331e-08	1.48943e-06	1.86844e-07	2.75678e-05	MCP	MCPCA	CA	CA
MD02G1020400	T10	72.2694	72.2694	-1.7739	-1.57697	0.225495	0.203908	-7.8667	-7.73374	3.6411e-15	1.04436e-14	1.40969e-13	5.75483e-13	MCP	MCPCA	CA	CA
MD02G1030300	T10	283.139	283.139	-2.22396	-1.45862	0.20101	0.189395	-11.0639	-7.70147	1.87685e-28	1.34507e-14	1.82137e-26	7.3931e-13	MCP	MCPCA	CA	CA
MD02G1072000	T10	139.235	139.235	-1.0443	-1.5841	0.250627	0.250139	-4.16677	-6.33288	3.08949e-05	2.40626e-10	0.000306918	8.34541e-09	MCP	MCPCA	CA	CA
MD02G1084000	T10	51.7499	51.7499	-4.15049	-2.3074	0.401325	0.246697	-10.342	-9.35315	4.55133e-25	8.50785e-21	3.61229e-23	7.6014e-19	MCP	MCPCA	CA	CA
MD02G1113400	T10	38.5873	38.5873	-3.15313	-1.03783	0.413771	0.286901	-7.62047	-3.61739	2.52761e-14	0.00029759	8.90191e-13	0.00318118	MCP	MCPCA	CA	CA
MD02G1121400	T10	346.97	346.97	-1.09657	-1.29634	0.126363	0.123237	-8.67797	-10.5191	4.02895e-18	7.05699e-26	1.93799e-16	8.85632e-24	MCP	MCPCA	CA	CA
MD02G1121700	T10	637.86	637.86	-3.96037	-2.12405	0.440248	0.431806	-8.99576	-4.91899	2.34602e-19	8.699e-07	1.27471e-17	1.70455e-05	MCP	MCPCA	CA	CA
MD02G1127500	T10	48.1356	48.1356	-1.11325	-1.30755	0.258344	0.24689	-4.30917	-5.29608	1.63871e-05	1.18317e-07	0.000171375	2.75325e-06	MCP	MCPCA	CA	CA
MD02G1128700	T10	230.766	230.766	-1.82647	-2.69071	0.139761	0.144327	-13.0685	-18.6432	4.98178e-39	1.43436e-77	7.68819e-37	1.29755e-74	MCP	MCPCA	CA	CA
MD02G1133600	T10	18.9987	18.9987	-7.96859	-8.56178	1.31789	1.31789	-6.04647	-6.49657	1.48056e-09	8.2172e-11	3.04371e-08	3.04964e-09	MCP	MCPCA	CA	CA
MD02G1140600	T10	34.7741	34.7741	-8.57265	-2.28748	1.25642	0.472508	-6.82307	-4.84114	8.91123e-12	1.29099e-06	2.41211e-10	2.43308e-05	MCP	MCPCA	CA	CA
MD02G1142300	T10	12.8972	12.8972	-3.22774	-2.41291	0.819933	0.710867	-3.93659	-3.39431	8.26483e-05	0.000688012	0.000745411	0.00653717	MCP	MCPCA	CA	CA
MD02G1191100	T10	88.959	88.959	-1.61847	-1.25189	0.203966	0.18236	-7.93502	-6.86493	2.1046e-15	6.6523e-12	8.29263e-14	2.82742e-10	MCP	MCPCA	CA	CA
MD02G1191300	T10	20.8286	20.8286	-2.98936	-2.34555	0.883861	0.835913	-3.38216	-2.80597	0.000719188	0.0050165	0.00500392	0.0350429	MCP	MCPCA	CA	CA
MD02G1198400	T10	7.74811	7.74811	-5.42243	-2.30777	1.38785	0.828996	-3.90707	-2.78381	9.34229e-05	0.00537247	0.000828136	0.0371234	MCP	MCPCA	CA	CA
MD02G1222600	T10	173.714	173.714	-3.78511	-1.6389	0.246964	0.18486	-15.3266	-8.86563	5.07813e-53	7.60752e-19	1.37624e-50	6.20928e-17	MCP	MCPCA	CA	CA
MD02G1236100	T10	34.2969	34.2969	-2.11351	-1.10599	0.379807	0.321368	-5.56469	-3.44149	2.62612e-08	0.000578513	4.47891e-07	0.00566711	MCP	MCPCA	CA	CA
MD02G1255400	T10	527.253	527.253	-1.06985	-1.39973	0.163971	0.162925	-6.52464	-8.59127	6.81635e-11	8.60098e-18	1.66096e-09	6.33003e-16	MCP	MCPCA	CA	CA
MD02G1256300	T10	471.206	471.206	-2.27397	-1.37062	0.16531	0.155929	-13.7558	-8.79004	4.70169e-43	1.49501e-18	8.70714e-41	1.17602e-16	MCP	MCPCA	CA	CA
MD02G1259600	T10	84.9504	84.9504	-1.50183	-1.1745	0.205232	0.184541	-7.31771	-6.36444	2.52242e-13	1.96003e-10	8.00795e-12	6.9533e-09	MCP	MCPCA	CA	CA
MD02G1301000	T10	170.385	170.385	-1.23881	-1.08981	0.163726	0.154291	-7.56634	-7.06335	3.83885e-14	1.62532e-12	1.32883e-12	7.35152e-11	MCP	MCPCA	CA	CA
MD02G1302900	T10	65.3512	65.3512	-2.44024	-1.35585	0.368603	0.331955	-6.62024	-4.08445	3.58613e-11	4.41809e-05	9.01522e-10	0.000590285	MCP	MCPCA	CA	CA
MD02G1319100	T10	236.323	236.323	-1.39764	-1.59705	0.150002	0.14563	-9.31747	-10.9664	1.19143e-20	5.54199e-28	7.15596e-19	7.96835e-26	MCP	MCPCA	CA	CA
MD05G1017400	T10	12.8714	12.8714	-7.40695	-8.00014	1.33608	1.33608	-5.5438	-5.98778	2.95978e-08	2.12731e-09	5.00953e-07	6.51632e-08	MCP	MCPCA	CA	CA
MD05G1030800	T10	7.71289	7.71289	-6.66818	-7.26137	1.55112	1.55112	-4.29894	-4.68136	1.7162e-05	2.84979e-06	0.000178805	5.01798e-05	MCP	MCPCA	CA	CA
MD05G1035900	T10	65.1535	65.1535	-2.81556	-3.00179	0.994874	0.990122	-2.83007	-3.03174	0.0046538	0.00243151	0.0249388	0.0192525	MCP	MCPCA	CA	CA
MD05G1042200	T10	10.3383	10.3383	-6.73012	-1.82385	1.32145	0.665109	-5.09299	-2.74219	3.52468e-07	0.00610316	5.12625e-06	0.0410362	MCP	MCPCA	CA	CA
MD05G1045600	T10	167.111	167.111	-1.70915	-1.53147	0.151248	0.138053	-11.3003	-11.0933	1.30762e-29	1.35175e-28	1.38377e-27	2.01013e-26	MCP	MCPCA	CA	CA
MD05G1046000	T10	92.6929	92.6929	-2.37083	-2.28048	0.549446	0.541791	-4.31495	-4.20916	1.59641e-05	2.56321e-05	0.0001675	0.000363962	MCP	MCPCA	CA	CA
MD05G1069100	T10	785.812	785.812	-1.71711	-1.59759	0.101749	0.0979556	-16.8759	-16.3093	6.76967e-64	8.47664e-60	2.24541e-61	4.38182e-57	MCP	MCPCA	CA	CA
MD05G1102100	T10	67.9884	67.9884	-1.31708	-1.24522	0.284298	0.271733	-4.63274	-4.58253	3.60853e-06	4.59379e-06	4.39892e-05	7.74948e-05	MCP	MCPCA	CA	CA
MD05G1112600	T10	9.05322	9.05322	-4.7788	-2.41823	1.22695	0.764195	-3.89485	-3.16442	9.82585e-05	0.00155393	0.000863765	0.0131941	MCP	MCPCA	CA	CA
MD05G1113100	T10	63.6919	63.6919	-1.73685	-1.82474	0.229539	0.21374	-7.56669	-8.53717	3.82856e-14	1.37553e-17	1.32733e-12	9.92163e-16	MCP	MCPCA	CA	CA
MD05G1120700	T10	48.3411	48.3411	-1.38866	-1.44427	0.303158	0.288987	-4.58063	-4.99771	4.63572e-06	5.80147e-07	5.52383e-05	1.18047e-05	MCP	MCPCA	CA	CA
MD05G1124200	T10	148.351	148.351	-1.55643	-1.46086	0.1641	0.152568	-9.48468	-9.57514	2.43119e-21	1.01717e-21	1.53055e-19	9.815e-20	MCP	MCPCA	CA	CA
MD05G1143500	T10	712.176	712.176	-4.26263	-1.83001	0.16061	0.129579	-26.5402	-14.1227	3.32892e-155	2.75302e-45	8.21983e-152	8.18779e-43	MCP	MCPCA	CA	CA
MD05G1155100	T10	24.8006	24.8006	-1.46229	-4.77438	0.454378	0.673178	-3.21823	-7.09231	0.00128987	1.31896e-12	0.00830139	6.01594e-11	MCP	MCPCA	CA	CA
MD05G1172000	T10	44.8598	44.8598	-9.0437	-3.0442	1.19846	0.296122	-7.54608	-10.2802	4.48555e-14	8.65204e-25	1.53831e-12	1.01538e-22	MCP	MCPCA	CA	CA
MD05G1179100	T10	88.528	88.528	-1.53328	-1.60889	0.213789	0.202456	-7.17191	-7.94686	7.3957e-13	1.91305e-15	2.21801e-11	1.15694e-13	MCP	MCPCA	CA	CA
MD05G1183600	T10	48.7096	48.7096	-2.1551	-1.04324	0.300299	0.243593	-7.1765	-4.28272	7.1519e-13	1.8462e-05	2.15946e-11	0.000272423	MCP	MCPCA	CA	CA
MD05G1197600	T10	3.7692	3.7692	-5.63478	-6.22796	1.97475	1.97475	-2.85341	-3.1538	0.00432526	0.00161161	0.0234439	0.0136041	MCP	MCPCA	CA	CA
MD05G1198700	T10	3.21269	3.21269	-5.40467	-5.99785	2.08683	2.08683	-2.58989	-2.87415	0.00960057	0.00405123	0.0453654	0.0294463	MCP	MCPCA	CA	CA
MD05G1199100	T10	7.52489	7.52489	-6.56964	-4.61892	1.60046	1.34918	-4.10484	-3.42349	4.04588e-05	0.000618227	0.000390581	0.00598143	MCP	MCPCA	CA	CA
MD05G1204100	T10	1462.58	1462.58	-2.07816	-1.92582	0.114623	0.112439	-18.1303	-17.1277	1.83804e-73	9.22361e-66	7.56421e-71	5.72154e-63	MCP	MCPCA	CA	CA
MD05G1208700	T10	81.78	81.78	-3.94381	-4.93974	1.04366	1.05298	-3.77884	-4.69118	0.000157561	2.71636e-06	0.00131239	4.8227e-05	MCP	MCPCA	CA	CA
MD05G1219000	T10	21.6707	21.6707	-5.22279	-4.95072	0.886934	0.741804	-5.88859	-6.6739	3.89499e-09	2.49096e-11	7.53337e-08	9.92315e-10	MCP	MCPCA	CA	CA
MD05G1252900	T10	233.786	233.786	-11.2363	-1.85754	1.19489	0.209693	-9.40362	-8.85835	5.27165e-21	8.12084e-19	3.28156e-19	6.57879e-17	MCP	MCPCA	CA	CA
MD05G1262600	T10	84.6174	84.6174	-3.87765	-2.30946	0.298917	0.201012	-12.9723	-11.4891	1.75669e-38	1.49589e-30	2.60259e-36	2.64044e-28	MCP	MCPCA	CA	CA
MD05G1262700	T10	248.347	248.347	-5.42879	-3.06285	1.07453	1.05125	-5.05224	-2.91352	4.36651e-07	0.00357375	6.26449e-06	0.0266448	MCP	MCPCA	CA	CA
MD05G1267600	T10	144.187	144.187	-1.32696	-1.0383	0.224213	0.214474	-5.91829	-4.84113	3.25315e-09	1.29101e-06	6.34165e-08	2.43308e-05	MCP	MCPCA	CA	CA
MD05G1282600	T10	201.508	201.508	-1.15094	-1.21794	0.189861	0.185074	-6.06202	-6.58085	1.34422e-09	4.67777e-11	2.78144e-08	1.79116e-09	MCP	MCPCA	CA	CA
MD05G1284000	T10	79.5746	79.5746	-2.74126	-1.75061	0.260557	0.211502	-10.5208	-8.27704	6.93109e-26	1.26274e-16	5.7048e-24	8.46154e-15	MCP	MCPCA	CA	CA
MD05G1308800	T10	30.6376	30.6376	-1.21167	-1.38979	0.371159	0.357853	-3.26456	-3.88368	0.00109633	0.000102886	0.00720823	0.00125616	MCP	MCPCA	CA	CA
MD05G1314100	T10	102.848	102.848	-1.37451	-1.40652	0.204356	0.194156	-6.72604	-7.24427	1.74343e-11	4.34771e-13	4.55814e-10	2.1117e-11	MCP	MCPCA	CA	CA
MD05G1321700	T10	33.106	33.106	-2.87519	-1.88554	0.454047	0.383568	-6.33235	-4.91579	2.41452e-10	8.84237e-07	5.55466e-09	1.73108e-05	MCP	MCPCA	CA	CA
MD05G1325600	T10	22.4847	22.4847	-3.3948	-3.17714	0.554353	0.487931	-6.12389	-6.51146	9.13178e-10	7.4425e-11	1.94569e-08	2.79557e-09	MCP	MCPCA	CA	CA
MD05G1326100	T10	17.3029	17.3029	-3.79498	-3.80435	0.72349	0.660401	-5.24538	-5.76067	1.5596e-07	8.37805e-09	2.40188e-06	2.34704e-07	MCP	MCPCA	CA	CA
MD05G1331200	T10	13.5157	13.5157	-7.41931	-4.72613	1.46711	1.07304	-5.05708	-4.40442	4.25719e-07	1.06067e-05	6.12346e-06	0.000164958	MCP	MCPCA	CA	CA
MD05G1336700	T10	20.968	20.968	-2.62689	-2.34078	0.519755	0.466672	-5.0541	-5.0159	4.32433e-07	5.27852e-07	6.20798e-06	1.07912e-05	MCP	MCPCA	CA	CA
MD05G1358300	T10	20.3853	20.3853	-2.97166	-1.69787	0.668072	0.576013	-4.44811	-2.94762	8.66309e-06	0.00320227	9.70851e-05	0.0242668	MCP	MCPCA	CA	CA
MD05G1360500	T10	817.133	817.133	-4.44448	-1.91734	0.159485	0.128878	-27.8677	-14.8772	6.57872e-171	4.63642e-50	2.43665e-167	1.62357e-47	MCP	MCPCA	CA	CA
MD04G1002500	T10	460.887	460.887	-3.1506	-1.41458	0.330954	0.32087	-9.51977	-4.40856	1.73563e-21	1.04058e-05	1.10203e-19	0.000162299	MCP	MCPCA	CA	CA
MD04G1021300	T10	71.4001	71.4001	-4.71714	-4.07516	0.385301	0.28618	-12.2427	-14.2399	1.83711e-34	5.18313e-46	2.33291e-32	1.58494e-43	MCP	MCPCA	CA	CA
MD04G1028100	T10	26.8511	26.8511	-1.02842	-1.13138	0.361239	0.343967	-2.84691	-3.2892	0.00441453	0.00100473	0.0238328	0.00911182	MCP	MCPCA	CA	CA
MD04G1031300	T10	47.2508	47.2508	-9.04015	-2.44693	1.23649	0.409117	-7.31112	-5.98102	2.64921e-13	2.21751e-09	8.37458e-12	6.7429e-08	MCP	MCPCA	CA	CA
MD04G1037300	T10	39.5318	39.5318	-1.00516	-1.04143	0.348966	0.33555	-2.88038	-3.10364	0.00397191	0.00191154	0.0217945	0.0156965	MCP	MCPCA	CA	CA
MD04G1068900	T10	69.7345	69.7345	-1.04063	-1.17617	0.245812	0.236711	-4.23343	-4.9688	2.30153e-05	6.73689e-07	0.000233654	1.35556e-05	MCP	MCPCA	CA	CA
MD04G1069200	T10	716.389	716.389	-1.94484	-1.76301	0.170848	0.167938	-11.3835	-10.498	5.05478e-30	8.8218e-26	5.47963e-28	1.10075e-23	MCP	MCPCA	CA	CA
MD04G1087300	T10	252.978	252.978	-2.07687	-1.01627	0.24962	0.238093	-8.32015	-4.26839	8.78497e-17	1.9689e-05	3.84308e-15	0.000288051	MCP	MCPCA	CA	CA
MD04G1088700	T10	45.9834	45.9834	-1.80124	-1.3255	0.341676	0.312673	-5.27177	-4.23924	1.35116e-07	2.24273e-05	2.09977e-06	0.000322891	MCP	MCPCA	CA	CA
MD04G1101000	T10	5.90125	5.90125	-6.2818	-6.87498	1.67351	1.67351	-3.75368	-4.10813	0.00017426	3.98869e-05	0.00142741	0.000539218	MCP	MCPCA	CA	CA
MD04G1133000	T10	91.3395	91.3395	-9.66063	-1.03463	1.18714	0.167565	-8.13771	-6.1745	4.0282e-16	6.63729e-10	1.68268e-14	2.19e-08	MCP	MCPCA	CA	CA
MD04G1146400	T10	142.538	142.538	-2.09052	-2.22197	0.198687	0.189982	-10.5217	-11.6957	6.86502e-26	1.34145e-31	5.67142e-24	2.51071e-29	MCP	MCPCA	CA	CA
MD04G1146900	T10	19.7221	19.7221	-7.96265	-4.5496	1.27639	0.68947	-6.23843	-6.59869	4.41974e-10	4.14812e-11	9.85154e-09	1.59964e-09	MCP	MCPCA	CA	CA
MD04G1159900	T10	37.408	37.408	-8.94624	-9.53943	1.229	1.229	-7.27931	-7.76197	3.3554e-13	8.36231e-15	1.05024e-11	4.69132e-13	MCP	MCPCA	CA	CA
MD04G1160100	T10	54.5267	54.5267	-9.05217	-1.49856	1.21139	0.305403	-7.47256	-4.90684	7.86513e-14	9.25563e-07	2.64428e-12	1.80872e-05	MCP	MCPCA	CA	CA
MD04G1164600	T10	31.5993	31.5993	-3.42307	-1.48239	0.544455	0.424627	-6.28714	-3.49104	3.23376e-10	0.000481148	7.37821e-09	0.00483396	MCP	MCPCA	CA	CA
MD04G1167500	T10	25.1681	25.1681	-2.76598	-2.17963	0.510435	0.449302	-5.41888	-4.85114	5.99752e-08	1.22752e-06	9.77148e-07	2.32758e-05	MCP	MCPCA	CA	CA
MD04G1170700	T10	34.6811	34.6811	-3.63594	-3.43791	0.587428	0.542678	-6.18958	-6.33509	6.03238e-10	2.37208e-10	1.32076e-08	8.24005e-09	MCP	MCPCA	CA	CA
MD04G1172400	T10	20.9603	20.9603	-4.6853	-2.74421	0.802564	0.546751	-5.83792	-5.01912	5.28571e-09	5.19075e-07	1.00741e-07	1.06518e-05	MCP	MCPCA	CA	CA
MD04G1204000	T10	104.439	104.439	-7.23226	-11.0108	1.69676	1.96246	-4.26239	-5.61072	2.02255e-05	2.01491e-08	0.000207896	5.28968e-07	MCP	MCPCA	CA	CA
MD04G1220400	T10	40.395	40.395	-2.72694	-1.36744	0.382894	0.305491	-7.12193	-4.47621	1.06425e-12	7.5978e-06	3.13256e-11	0.00012138	MCP	MCPCA	CA	CA
MD04G1225000	T10	616.058	616.058	-2.4413	-2.68709	0.179931	0.177954	-13.568	-15.0999	6.19985e-42	1.6206e-51	1.0764e-39	6.06637e-49	MCP	MCPCA	CA	CA
MD04G1245100	T10	105.882	105.882	-1.43287	-1.3494	0.206313	0.19435	-6.94515	-6.94318	3.78052e-12	3.8338e-12	1.06753e-10	1.6714e-10	MCP	MCPCA	CA	CA
MD04G1245600	T10	148.082	148.082	-1.88838	-1.77738	0.18173	0.169536	-10.3911	-10.4838	2.72187e-25	1.02574e-25	2.19119e-23	1.26533e-23	MCP	MCPCA	CA	CA
MD07G1004600	T10	4.82158	4.82158	-5.99038	-6.58357	1.78295	1.78295	-3.35981	-3.69251	0.000779949	0.000222049	0.00537618	0.00246593	MCP	MCPCA	CA	CA
MD07G1006100	T10	33.0051	33.0051	-3.75618	-1.74381	0.552283	0.413482	-6.8012	-4.21737	1.03754e-11	2.4717e-05	2.78807e-10	0.000352351	MCP	MCPCA	CA	CA
MD07G1007600	T10	10.4154	10.4154	-7.10137	-7.69456	1.38814	1.38814	-5.11574	-5.54306	3.12521e-07	2.97232e-08	4.57821e-06	7.61859e-07	MCP	MCPCA	CA	CA
MD07G1013100	T10	31.6605	31.6605	-1.19025	-1.20916	0.336484	0.317216	-3.53732	-3.81177	0.000404215	0.000137973	0.00302431	0.0016192	MCP	MCPCA	CA	CA
MD07G1033200	T10	150.012	150.012	-1.03225	-1.56607	0.144616	0.143603	-7.13787	-10.9055	9.47855e-13	1.0849e-27	2.81231e-11	1.53949e-25	MCP	MCPCA	CA	CA
MD07G1034100	T10	21.809	21.809	-2.61372	-1.68735	0.543625	0.467858	-4.80795	-3.60653	1.52482e-06	0.000310315	1.98396e-05	0.00330744	MCP	MCPCA	CA	CA
MD07G1039600	T10	37.0926	37.0926	-8.93344	-9.52663	1.26187	1.26187	-7.07952	-7.5496	1.44659e-12	4.36595e-14	4.20778e-11	2.32326e-12	MCP	MCPCA	CA	CA
MD07G1053900	T10	341.608	341.608	-2.29087	-2.04114	0.148364	0.139284	-15.4408	-14.6545	8.69597e-54	1.26018e-48	2.38581e-51	4.2092e-46	MCP	MCPCA	CA	CA
MD07G1064100	T10	391.271	391.271	-2.56023	-1.43149	0.140119	0.12254	-18.2718	-11.6819	1.38759e-74	1.57821e-31	6.04637e-72	2.92697e-29	MCP	MCPCA	CA	CA
MD07G1131800	T10	307.254	307.254	-1.06863	-1.10023	0.13587	0.131332	-7.86512	-8.37751	3.68739e-15	5.40609e-17	1.42513e-13	3.70258e-15	MCP	MCPCA	CA	CA
MD07G1155300	T10	83.031	83.031	-2.54816	-1.59117	0.308578	0.274557	-8.25776	-5.79539	1.48435e-16	6.81628e-09	6.38042e-15	1.93956e-07	MCP	MCPCA	CA	CA
MD07G1159600	T10	70.9623	70.9623	-2.27377	-1.69986	0.28954	0.25989	-7.85306	-6.54067	4.05992e-15	6.12438e-11	1.53703e-13	2.32053e-09	MCP	MCPCA	CA	CA
MD07G1177700	T10	23.5167	23.5167	-3.84275	-1.26198	0.623358	0.397433	-6.1646	-3.17534	7.06602e-10	0.00149661	1.53049e-08	0.0127673	MCP	MCPCA	CA	CA
MD07G1188200	T10	48.8868	48.8868	-3.14773	-2.42435	0.338339	0.272478	-9.30346	-8.89741	1.35947e-20	5.71629e-19	8.09963e-19	4.68326e-17	MCP	MCPCA	CA	CA
MD07G1189600	T10	354.982	354.982	-1.36477	-1.83077	0.167254	0.166425	-8.15984	-11.0006	3.35482e-16	3.79656e-28	1.40668e-14	5.53202e-26	MCP	MCPCA	CA	CA
MD07G1228300	T10	64.4082	64.4082	-1.71729	-1.30347	0.329402	0.309836	-5.21337	-4.20699	1.85442e-07	2.58797e-05	2.80727e-06	0.000367239	MCP	MCPCA	CA	CA
MD07G1233100	T10	9.79345	9.79345	-7.01233	-7.60551	1.43349	1.43349	-4.89177	-5.30557	9.99332e-07	1.12319e-07	1.35498e-05	2.63059e-06	MCP	MCPCA	CA	CA
MD07G1237000	T10	12.7411	12.7411	-3.32639	-4.84954	0.997026	1.10696	-3.33631	-4.38094	0.000848986	1.18166e-05	0.00579454	0.000182858	MCP	MCPCA	CA	CA
MD07G1238800	T10	60.9679	60.9679	-4.21619	-3.59538	0.37599	0.291654	-11.2136	-12.3276	3.49765e-29	6.43495e-35	3.58195e-27	1.3564e-32	MCP	MCPCA	CA	CA
MD07G1249600	T10	25.4145	25.4145	-2.6717	-4.52989	0.706817	0.787682	-3.7799	-5.75091	0.00015689	8.8762e-09	0.00130779	2.47701e-07	MCP	MCPCA	CA	CA
MD07G1255400	T10	38.9499	38.9499	-3.32008	-2.44187	0.559493	0.503113	-5.93409	-4.85352	2.95488e-09	1.21287e-06	5.81118e-08	2.30382e-05	MCP	MCPCA	CA	CA
MD07G1270100	T10	545.732	545.732	-2.3695	-1.40437	0.1393	0.12885	-17.01	-10.8993	6.9242e-65	1.16103e-27	2.36733e-62	1.63683e-25	MCP	MCPCA	CA	CA
MD07G1280800	T10	65.0854	65.0854	-2.42751	-1.35121	0.253196	0.196413	-9.58746	-6.87941	9.02789e-22	6.01011e-12	5.76514e-20	2.57876e-10	MCP	MCPCA	CA	CA
MD07G1281700	T10	266.037	266.037	-2.64644	-2.88851	0.14223	0.135428	-18.6067	-21.3287	2.83399e-77	6.15244e-101	1.36913e-74	7.85739e-98	MCP	MCPCA	CA	CA
MD07G1281800	T10	200.151	200.151	-2.63803	-3.03709	0.162613	0.158099	-16.2228	-19.21	3.47988e-59	3.05229e-82	1.05936e-56	3.01219e-79	MCP	MCPCA	CA	CA
MD07G1282000	T10	743.282	743.282	-2.13419	-1.81893	0.122707	0.117777	-17.3926	-15.4439	9.38544e-68	8.29558e-54	3.41922e-65	3.39821e-51	MCP	MCPCA	CA	CA
MD07G1282200	T10	43.1404	43.1404	-1.76863	-3.47675	0.360957	0.40811	-4.89984	-8.51916	9.59158e-07	1.60715e-17	1.30689e-05	1.14779e-15	MCP	MCPCA	CA	CA
MD07G1283700	T10	25.7307	25.7307	-2.13721	-2.1168	0.413052	0.38196	-5.17419	-5.54195	2.28905e-07	2.99124e-08	3.40948e-06	7.64933e-07	MCP	MCPCA	CA	CA
MD07G1301600	T10	47.5693	47.5693	-4.44698	-3.58718	0.445413	0.323088	-9.98394	-11.1028	1.79203e-23	1.21605e-28	1.26829e-21	1.82081e-26	MCP	MCPCA	CA	CA
MD07G1301700	T10	75.2274	75.2274	-5.82984	-4.37545	0.967992	0.873246	-6.02261	-5.01056	1.71624e-09	5.42722e-07	3.50229e-08	1.10743e-05	MCP	MCPCA	CA	CA
MD06G1002700	T10	1529.39	1529.39	-1.60811	-1.31212	0.117014	0.11507	-13.7429	-11.4028	5.62101e-43	4.0495e-30	1.03236e-40	6.86865e-28	MCP	MCPCA	CA	CA
MD06G1010300	T10	577.257	577.257	-3.50264	-1.44402	0.15417	0.130035	-22.7193	-11.1049	2.89087e-114	1.1877e-28	3.5691e-111	1.7907e-26	MCP	MCPCA	CA	CA
MD06G1011000	T10	25.2852	25.2852	-2.94529	-1.70392	0.518215	0.422856	-5.68354	-4.02955	1.31938e-08	5.58834e-05	2.35697e-07	0.000722624	MCP	MCPCA	CA	CA
MD06G1012900	T10	96.4647	96.4647	-1.08409	-1.32998	0.204395	0.198211	-5.30391	-6.70992	1.13349e-07	1.94737e-11	1.77767e-06	7.82951e-10	MCP	MCPCA	CA	CA
MD06G1028600	T10	27.7954	27.7954	-1.96563	-2.11898	0.407401	0.387686	-4.8248	-5.46572	1.40141e-06	4.61032e-08	1.84063e-05	1.15316e-06	MCP	MCPCA	CA	CA
MD06G1028700	T10	64.9256	64.9256	-1.76668	-1.39641	0.287331	0.265228	-6.14858	-5.26494	7.81817e-10	1.40239e-07	1.6803e-08	3.22193e-06	MCP	MCPCA	CA	CA
MD06G1047300	T10	9.78056	9.78056	-3.30819	-7.4697	1.2248	1.60295	-2.701	-4.65998	0.0069132	3.1624e-06	0.0346956	5.51921e-05	MCP	MCPCA	CA	CA
MD06G1047600	T10	16.417	16.417	-7.69012	-4.42091	1.30327	0.754622	-5.90063	-5.85844	3.62114e-09	4.67246e-09	7.03433e-08	1.36178e-07	MCP	MCPCA	CA	CA
MD06G1082200	T10	296.366	296.366	-3.80833	-2.51913	0.399457	0.383808	-9.53376	-6.56351	1.51686e-21	5.25543e-11	9.65877e-20	2.00177e-09	MCP	MCPCA	CA	CA
MD06G1085400	T10	13.9303	13.9303	-1.66913	-1.68946	0.640778	0.613318	-2.60484	-2.75462	0.00919165	0.00587596	0.0437588	0.0398915	MCP	MCPCA	CA	CA
MD06G1093600	T10	170.268	170.268	-2.35326	-1.63976	0.232368	0.215071	-10.1273	-7.62426	4.18015e-24	2.45438e-14	3.149e-22	1.31899e-12	MCP	MCPCA	CA	CA
MD06G1094300	T10	1197.41	1197.41	-3.7508	-3.38158	0.184361	0.17935	-20.3449	-18.8547	5.15247e-92	2.68967e-79	3.94839e-89	2.53893e-76	MCP	MCPCA	CA	CA
MD06G1094400	T10	5.66406	5.66406	-4.23007	-4.38778	1.53827	1.44762	-2.74989	-3.03103	0.00596161	0.00243719	0.0307532	0.0192905	MCP	MCPCA	CA	CA
MD06G1094500	T10	89.5365	89.5365	-3.70464	-2.0494	0.592035	0.554227	-6.25747	-3.69777	3.91269e-10	0.000217504	8.81864e-09	0.00242165	MCP	MCPCA	CA	CA
MD06G1095300	T10	477.168	477.168	-3.00858	-2.2169	0.390976	0.385853	-7.69505	-5.74544	1.41437e-14	9.16812e-09	5.08599e-13	2.54538e-07	MCP	MCPCA	CA	CA
MD06G1103400	T10	26.2743	26.2743	-2.02297	-1.76006	0.492468	0.460613	-4.10781	-3.82111	3.99425e-05	0.00013285	0.000386267	0.00156902	MCP	MCPCA	CA	CA
MD06G1105900	T10	64.5678	64.5678	-5.80326	-6.78329	1.5512	1.57669	-3.74115	-4.30223	0.000183182	1.69089e-05	0.00149499	0.000252136	MCP	MCPCA	CA	CA
MD06G1113500	T10	160.921	160.921	-2.93593	-2.48961	0.175961	0.147742	-16.6852	-16.851	1.68056e-62	1.03146e-63	5.49221e-60	5.89317e-61	MCP	MCPCA	CA	CA
MD06G1113700	T10	66.6131	66.6131	-3.39849	-2.31309	0.377012	0.31939	-9.01428	-7.2422	1.9816e-19	4.41456e-13	1.08199e-17	2.13939e-11	MCP	MCPCA	CA	CA
MD06G1120800	T10	50.9842	50.9842	-2.38589	-1.90556	0.287892	0.245982	-8.28745	-7.74676	1.15707e-16	9.42688e-15	5.03199e-15	5.23445e-13	MCP	MCPCA	CA	CA
MD06G1130400	T10	8.71312	8.71312	-6.8067	-5.06944	1.46914	1.23198	-4.63311	-4.11485	3.60221e-06	3.87427e-05	4.39363e-05	0.000525057	MCP	MCPCA	CA	CA
MD06G1130600	T10	4.3009	4.3009	-5.82526	-6.41844	1.86227	1.86227	-3.12804	-3.44656	0.00175979	0.000567764	0.0108152	0.00557771	MCP	MCPCA	CA	CA
MD06G1141800	T10	227.133	227.133	-1.15655	-3.02838	0.168504	0.186247	-6.86363	-16.26	6.71345e-12	1.89744e-59	1.84873e-10	9.36258e-57	MCP	MCPCA	CA	CA
MD06G1165500	T10	70.5015	70.5015	-1.07603	-1.49477	0.237482	0.233749	-4.53102	-6.39475	5.87008e-06	1.60815e-10	6.84421e-05	5.76148e-09	MCP	MCPCA	CA	CA
MD06G1172800	T10	36.0521	36.0521	-2.95061	-2.55256	0.426277	0.37701	-6.92182	-6.77055	4.4589e-12	1.28294e-11	1.25272e-10	5.31561e-10	MCP	MCPCA	CA	CA
MD06G1186000	T10	144.623	144.623	-1.47289	-1.4787	0.205263	0.197468	-7.1756	-7.48833	7.19887e-13	6.9753e-14	2.16488e-11	3.65799e-12	MCP	MCPCA	CA	CA
MD06G1195500	T10	158.791	158.791	-5.46922	-2.52945	0.334706	0.158961	-16.3404	-15.9124	5.09293e-60	5.19955e-57	1.57195e-57	2.30383e-54	MCP	MCPCA	CA	CA
MD06G1209100	T10	17.1165	17.1165	-3.22489	-2.17335	0.850426	0.763175	-3.79208	-2.84778	0.000149388	0.00440258	0.00124994	0.0315281	MCP	MCPCA	CA	CA
MD06G1222800	T10	100.109	100.109	-2.56599	-1.79918	0.298221	0.271904	-8.60434	-6.61696	7.67597e-18	3.66653e-11	3.61405e-16	1.4266e-09	MCP	MCPCA	CA	CA
MD06G1224000	T10	162.141	162.141	-1.48978	-2.21713	0.255384	0.256945	-5.83349	-8.62881	5.42798e-09	6.19921e-18	1.03276e-07	4.65713e-16	MCP	MCPCA	CA	CA
MD06G1225900	T10	21.9278	21.9278	-1.26585	-1.35216	0.486195	0.468736	-2.60358	-2.8847	0.00922563	0.00391784	0.0438923	0.0286687	MCP	MCPCA	CA	CA
MD06G1230600	T10	24.1664	24.1664	-8.188	-3.49463	1.24571	0.510618	-6.57297	-6.84392	4.93209e-11	7.70575e-12	1.22055e-09	3.2612e-10	MCP	MCPCA	CA	CA
MD06G1235000	T10	1117.42	1117.42	-2.20248	-1.62393	0.112288	0.107716	-19.6146	-15.076	1.15953e-85	2.32918e-51	7.15785e-83	8.571e-49	MCP	MCPCA	CA	CA
MD06G1237600	T10	108.464	108.464	-2.13384	-2.94733	0.215375	0.22125	-9.90754	-13.3213	3.86031e-23	1.74137e-40	2.67252e-21	4.44786e-38	MCP	MCPCA	CA	CA
MD09G1000400	T10	310.134	310.134	-1.5388	-1.43652	0.118848	0.111248	-12.9476	-12.9128	2.42562e-38	3.80999e-38	3.54635e-36	9.08996e-36	MCP	MCPCA	CA	CA
MD09G1008800	T10	11.2956	11.2956	-7.05549	-3.10534	1.48319	0.987358	-4.75696	-3.1451	1.96533e-06	0.00166028	2.52023e-05	0.0139498	MCP	MCPCA	CA	CA
MD09G1043700	T10	45.0405	45.0405	-2.72032	-1.49287	0.372345	0.305778	-7.30591	-4.8822	2.75402e-13	1.04906e-06	8.66893e-12	2.01738e-05	MCP	MCPCA	CA	CA
MD09G1045700	T10	33.3375	33.3375	-3.49176	-2.31006	0.47004	0.364958	-7.42865	-6.32967	1.09712e-13	2.45687e-10	3.64234e-12	8.50734e-09	MCP	MCPCA	CA	CA
MD09G1051000	T10	75.6454	75.6454	-1.80163	-3.15204	0.237815	0.263019	-7.57578	-11.984	3.56976e-14	4.30766e-33	1.24734e-12	8.50214e-31	MCP	MCPCA	CA	CA
MD09G1051100	T10	25.726	25.726	-1.5849	-1.44104	0.50907	0.486451	-3.11333	-2.96235	0.00184991	0.00305299	0.0112817	0.0233228	MCP	MCPCA	CA	CA
MD09G1081000	T10	375.755	375.755	-5.82566	-2.3573	0.257416	0.131175	-22.6313	-17.9706	2.13084e-113	3.30964e-72	2.4923e-110	2.66132e-69	MCP	MCPCA	CA	CA
MD09G1081400	T10	23.0202	23.0202	-2.11082	-1.26782	0.51187	0.454305	-4.12375	-2.79069	3.72754e-05	0.00525962	0.00036348	0.0364946	MCP	MCPCA	CA	CA
MD09G1096800	T10	21.4788	21.4788	-7.88564	-2.3471	1.22959	0.422055	-6.41322	-5.56113	1.42477e-10	2.68041e-08	3.35055e-09	6.91145e-07	MCP	MCPCA	CA	CA
MD09G1108400	T10	26.4055	26.4055	-1.42781	-1.18114	0.386614	0.355355	-3.69311	-3.32383	0.000221528	0.000887904	0.00177662	0.00816898	MCP	MCPCA	CA	CA
MD09G1114800	T10	82.9667	82.9667	-1.57234	-1.30499	0.301908	0.288435	-5.208	-4.52437	1.90888e-07	6.05754e-06	2.88382e-06	9.91919e-05	MCP	MCPCA	CA	CA
MD09G1128400	T10	222.581	222.581	-1.49389	-1.02609	0.168911	0.158311	-8.8442	-6.48148	9.21833e-19	9.08258e-11	4.68785e-17	3.34791e-09	MCP	MCPCA	CA	CA
MD09G1137100	T10	114.318	114.318	-1.85274	-1.21259	0.187376	0.162046	-9.88779	-7.48301	4.70304e-23	7.26395e-14	3.23578e-21	3.80018e-12	MCP	MCPCA	CA	CA
MD09G1140300	T10	320.457	320.457	-2.17526	-2.58205	0.190079	0.188343	-11.4439	-13.7094	2.52164e-30	8.92535e-43	2.74698e-28	2.39233e-40	MCP	MCPCA	CA	CA
MD09G1140500	T10	506.152	506.152	-1.5014	-1.21739	0.161149	0.157092	-9.31685	-7.74957	1.19841e-20	9.22069e-15	7.17849e-19	5.13309e-13	MCP	MCPCA	CA	CA
MD09G1141700	T10	8.62173	8.62173	-2.29585	-2.13042	0.779493	0.715825	-2.94531	-2.97617	0.0032263	0.00291874	0.0182577	0.0225111	MCP	MCPCA	CA	CA
MD09G1146800	T10	111.321	111.321	-2.27854	-1.96064	0.2627	0.246008	-8.67355	-7.96982	4.18852e-18	1.58899e-15	2.0104e-16	9.71793e-14	MCP	MCPCA	CA	CA
MD09G1167700	T10	1569.81	1569.81	-1.50086	-1.00166	0.103006	0.100524	-14.5706	-9.96441	4.31794e-48	2.18167e-23	9.79159e-46	2.35652e-21	MCP	MCPCA	CA	CA
MD09G1172600	T10	412.961	412.961	-3.78266	-3.36287	1.24489	1.24264	-3.03855	-2.70623	0.00237721	0.00680512	0.0140352	0.0448667	MCP	MCPCA	CA	CA
MD09G1174700	T10	281.505	281.505	-1.56674	-1.94938	0.205067	0.203522	-7.64012	-9.57825	2.17025e-14	9.87039e-22	7.69211e-13	9.60969e-20	MCP	MCPCA	CA	CA
MD09G1193900	T10	40.2477	40.2477	-1.11021	-1.73909	0.415424	0.416358	-2.67247	-4.17691	0.00752962	2.95496e-05	0.0372107	0.000411515	MCP	MCPCA	CA	CA
MD09G1224500	T10	20.2047	20.2047	-7.95227	-3.79341	1.33348	0.728593	-5.96353	-5.20649	2.46846e-09	1.92444e-07	4.8979e-08	4.28529e-06	MCP	MCPCA	CA	CA
MD09G1255700	T10	25.4659	25.4659	-2.09363	-1.92698	0.477382	0.445638	-4.38565	-4.3241	1.1564e-05	1.53154e-05	0.000125298	0.000230912	MCP	MCPCA	CA	CA
MD08G1011100	T10	16.2737	16.2737	-3.00351	-1.67572	0.706208	0.59114	-4.25301	-2.83472	2.10913e-05	0.00458656	0.000216295	0.0326595	MCP	MCPCA	CA	CA
MD08G1011600	T10	433.217	433.217	-1.49326	-1.31234	0.172234	0.168277	-8.66996	-7.79872	4.32261e-18	6.2537e-15	2.07029e-16	3.573e-13	MCP	MCPCA	CA	CA
MD08G1011900	T10	151.575	151.575	-7.30805	-2.64375	0.608194	0.176383	-12.016	-14.9887	2.92821e-33	8.70328e-51	3.49858e-31	3.14928e-48	MCP	MCPCA	CA	CA
MD08G1043300	T10	66.071	66.071	-1.0127	-1.57645	0.226884	0.226169	-4.46352	-6.97022	8.06226e-06	3.16455e-12	9.13188e-05	1.3993e-10	MCP	MCPCA	CA	CA
MD08G1060900	T10	62.0796	62.0796	-1.39665	-1.45411	0.232106	0.21751	-6.01729	-6.68526	1.77361e-09	2.3051e-11	3.59954e-08	9.21658e-10	MCP	MCPCA	CA	CA
MD08G1077000	T10	925.704	925.704	-2.18631	-1.80131	0.146803	0.143227	-14.8928	-12.5766	3.66885e-50	2.83883e-36	9.16101e-48	6.354e-34	MCP	MCPCA	CA	CA
MD08G1086300	T10	6769.93	6769.93	-3.1389	-4.96845	0.12928	0.131528	-24.2798	-37.7748	3.20519e-130	0	5.08778e-127	0	MCP	MCPCA	CA	CA
MD08G1110500	T10	89.8751	89.8751	-1.08417	-1.28191	0.197482	0.189632	-5.48996	-6.75999	4.02022e-08	1.38002e-11	6.69726e-07	5.68533e-10	MCP	MCPCA	CA	CA
MD08G1126500	T10	130.832	130.832	-4.58169	-4.14171	0.310703	0.259008	-14.7462	-15.9906	3.25358e-49	1.48523e-57	7.75797e-47	6.86081e-55	MCP	MCPCA	CA	CA
MD08G1143400	T10	86.9276	86.9276	-1.10922	-1.30386	0.289219	0.283729	-3.83523	-4.59546	0.000125447	4.31801e-06	0.00107224	7.31836e-05	MCP	MCPCA	CA	CA
MD08G1154200	T10	71.3737	71.3737	-1.01089	-2.20328	0.200479	0.21739	-5.04235	-10.1352	4.59857e-07	3.85668e-24	6.57197e-06	4.36106e-22	MCP	MCPCA	CA	CA
MD08G1179400	T10	38.3708	38.3708	-1.99685	-1.85097	0.356848	0.330462	-5.59578	-5.60118	2.19632e-08	2.12902e-08	3.79246e-07	5.56235e-07	MCP	MCPCA	CA	CA
MD08G1195400	T10	110.24	110.24	-2.37762	-1.73698	0.203932	0.173308	-11.6589	-10.0225	2.06768e-31	1.21382e-23	2.32071e-29	1.33097e-21	MCP	MCPCA	CA	CA
MD08G1196300	T10	156.809	156.809	-5.21361	-3.07729	0.318383	0.189211	-16.3753	-16.2638	2.87125e-60	1.78322e-59	8.98702e-58	9.00363e-57	MCP	MCPCA	CA	CA
MD08G1200200	T10	45.7116	45.7116	-2.83366	-1.85652	0.328633	0.257125	-8.62257	-7.22029	6.54683e-18	5.18751e-13	3.09396e-16	2.49173e-11	MCP	MCPCA	CA	CA
MD08G1216400	T10	35.1995	35.1995	-1.77109	-1.38757	0.322636	0.285178	-5.48943	-4.86562	4.03228e-08	1.14101e-06	6.71231e-07	2.17876e-05	MCP	MCPCA	CA	CA
MD08G1232200	T10	169.621	169.621	-1.3963	-2.02983	0.196528	0.197102	-7.10485	-10.2984	1.20457e-12	7.16673e-25	3.52689e-11	8.45635e-23	MCP	MCPCA	CA	CA
MD00G1013000	T10	179.602	179.602	-5.84234	-2.82891	0.882573	0.825629	-6.61966	-3.42638	3.60021e-11	0.000611695	9.03018e-10	0.00593226	MCP	MCPCA	CA	CA
MD00G1035800	T10	488.128	488.128	-5.73568	-6.96481	1.08609	1.09442	-5.28102	-6.3639	1.2847e-07	1.96689e-10	2.00631e-06	6.96625e-09	MCP	MCPCA	CA	CA
MD02G1011100	T10	23.5018	23.5018	-8.27553	-8.86872	1.23518	1.23518	-6.69984	-7.18008	2.08646e-11	6.96694e-13	5.39785e-10	3.28111e-11	MCP	MCPCA	CA	CA
MD02G1016300	T10	120.375	120.375	-6.44589	-6.38373	1.89253	1.87218	-3.40597	-3.40979	0.000659292	0.000650131	0.00464388	0.00622942	MCP	MCPCA	CA	CA
MD02G1224000	T10	4.50754	4.50754	-5.89309	-6.48628	1.82696	1.82696	-3.22564	-3.55032	0.00125693	0.000384762	0.00810587	0.00400843	MCP	MCPCA	CA	CA
MD03G1028900	T10	41.1011	41.1011	-9.08195	-9.67514	1.20587	1.20587	-7.53143	-8.02335	5.01861e-14	1.02901e-15	1.71056e-12	6.40138e-14	MCP	MCPCA	CA	CA
MD03G1070400	T10	31.0391	31.0391	-8.65967	-6.1308	1.23936	0.760208	-6.98719	-8.06463	2.80438e-12	7.34569e-16	7.93906e-11	4.63611e-14	MCP	MCPCA	CA	CA
MD03G1082700	T10	37.7088	37.7088	-3.49998	-1.54093	0.463651	0.336933	-7.54873	-4.57339	4.39531e-14	4.79893e-06	1.51203e-12	8.03313e-05	MCP	MCPCA	CA	CA
MD03G1091100	T10	40.142	40.142	-9.02329	-5.88088	2.33913	2.09037	-3.85755	-2.81332	0.000114529	0.00490327	0.000989958	0.034399	MCP	MCPCA	CA	CA
MD03G1150600	T10	3.64928	3.64928	-5.58835	-6.18154	1.961	1.961	-2.84975	-3.15225	0.00437532	0.0016202	0.02366	0.0136687	MCP	MCPCA	CA	CA
MD03G1166800	T10	11.338	11.338	-3.23788	-6.70297	0.803518	1.32998	-4.02963	-5.03991	5.58655e-05	4.65757e-07	0.000522957	9.67661e-06	MCP	MCPCA	CA	CA
MD03G1166900	T10	77.6877	77.6877	-4.63282	-4.42593	0.379216	0.318489	-12.2168	-13.8967	2.52809e-34	6.63745e-44	3.17411e-32	1.8715e-41	MCP	MCPCA	CA	CA
MD03G1242400	T10	10.1746	10.1746	-4.89679	-2.09247	1.20396	0.702555	-4.06722	-2.97837	4.75771e-05	0.00289786	0.000452614	0.0223978	MCP	MCPCA	CA	CA
MD04G1168400	T10	15.9176	15.9176	-7.47811	-2.52932	1.29733	0.613772	-5.76422	-4.12094	8.2034e-09	3.77327e-05	1.50789e-07	0.000513211	MCP	MCPCA	CA	CA
MD04G1195000	T10	9.33834	9.33834	-6.94393	-7.53712	1.42809	1.42809	-4.86239	-5.27776	1.15978e-06	1.30774e-07	1.55451e-05	3.01724e-06	MCP	MCPCA	CA	CA
MD04G1204200	T10	15.422	15.422	-4.0231	-1.65488	0.81795	0.554152	-4.91852	-2.98632	8.72031e-07	0.00282354	1.19624e-05	0.0218935	MCP	MCPCA	CA	CA
MD04G1242300	T10	440.443	440.443	-10.6328	-6.38856	1.0273	0.225715	-10.3503	-28.3037	4.17216e-25	3.1112e-176	3.32322e-23	9.6496e-173	MCP	MCPCA	CA	CA
MD04G1242700	T10	386.056	386.056	-10.4417	-6.30207	1.02701	0.230329	-10.1671	-27.3611	2.77956e-24	7.96744e-165	2.12984e-22	2.16226e-161	MCP	MCPCA	CA	CA
MD05G1290000	T10	39.4905	39.4905	-3.15412	-1.79594	0.401551	0.30712	-7.85484	-5.84766	4.0028e-15	4.98522e-09	1.51799e-13	1.44505e-07	MCP	MCPCA	CA	CA
MD05G1302200	T10	40.0414	40.0414	-8.72577	-2.03751	1.21162	0.323646	-7.20176	-6.29548	5.94402e-13	3.06455e-10	1.80703e-11	1.04944e-08	MCP	MCPCA	CA	CA
MD05G1302400	T10	12.2664	12.2664	-7.26789	-4.37314	1.51254	1.1122	-4.80508	-3.93198	1.54689e-06	8.42485e-05	2.01032e-05	0.00104821	MCP	MCPCA	CA	CA
MD06G1163600	T10	11.3437	11.3437	-7.2248	-7.81799	1.45454	1.45454	-4.96706	-5.37488	6.79743e-07	7.66337e-08	9.4412e-06	1.84661e-06	MCP	MCPCA	CA	CA
MD07G1226600	T10	4.19762	4.19762	-5.79013	-6.38332	1.92829	1.92829	-3.00273	-3.31035	0.00267571	0.000931791	0.0155376	0.00852872	MCP	MCPCA	CA	CA
MD08G1143200	T10	5071.27	5071.27	-5.07958	-4.51072	0.313503	0.311698	-16.2027	-14.4714	4.82923e-59	1.8357e-47	1.45027e-56	5.69355e-45	MCP	MCPCA	CA	CA
MD08G1217400	T10	8.70269	8.70269	-6.84213	-7.43531	1.45506	1.45506	-4.70231	-5.10998	2.57241e-06	3.22198e-07	3.21027e-05	6.87831e-06	MCP	MCPCA	CA	CA
MD08G1221800	T10	19.0189	19.0189	-7.94728	-5.75699	1.29269	0.909579	-6.14788	-6.32929	7.85244e-10	2.46293e-10	1.68604e-08	8.51474e-09	MCP	MCPCA	CA	CA
MD09G1158600	T10	16.7351	16.7351	-7.4539	-1.92994	1.27809	0.548185	-5.83207	-3.5206	5.47424e-09	0.000430578	1.04067e-07	0.00441999	MCP	MCPCA	CA	CA
MD09G1255400	T10	49.6299	49.6299	-4.62376	-2.34807	0.481001	0.283636	-9.61278	-8.27848	7.06136e-22	1.24758e-16	4.53539e-20	8.38581e-15	MCP	MCPCA	CA	CA
MD09G1259200	T10	21.72	21.72	-8.13589	-5.81696	1.85526	1.59926	-4.3853	-3.63729	1.15828e-05	0.000275526	0.000125432	0.00298501	MCP	MCPCA	CA	CA
MD10G1083900	T10	6.86009	6.86009	-6.4991	-7.09228	1.5719	1.5719	-4.13454	-4.51191	3.55661e-05	6.4246e-06	0.000348495	0.000104326	MCP	MCPCA	CA	CA
MD10G1184800	T10	11.0273	11.0273	-5.29034	-7.74019	1.24845	1.3809	-4.23754	-5.60518	2.2598e-05	2.08041e-08	0.000229838	5.44846e-07	MCP	MCPCA	CA	CA
MD10G1262000	T10	53.9527	53.9527	-4.9749	-5.26304	1.35367	1.34149	-3.67513	-3.92327	0.000237731	8.73547e-05	0.00188682	0.00108375	MCP	MCPCA	CA	CA
MD10G1286300	T10	9.36193	9.36193	-2.69267	-2.82275	0.86577	0.824193	-3.11014	-3.42486	0.00186996	0.000615115	0.0113884	0.00595825	MCP	MCPCA	CA	CA
MD11G1027800	T10	46.4878	46.4878	-5.11226	-4.22607	1.10453	1.03567	-4.62846	-4.08051	3.68397e-06	4.49374e-05	4.47958e-05	0.000599285	MCP	MCPCA	CA	CA
MD11G1074200	T10	6.25001	6.25001	-3.2707	-4.20905	1.20447	1.26039	-2.71547	-3.33948	0.00661822	0.000839361	0.0335256	0.00776785	MCP	MCPCA	CA	CA
MD11G1272400	T10	53.7366	53.7366	-5.29203	-3.46931	0.529403	0.302675	-9.99622	-11.4622	1.58333e-23	2.04313e-30	1.13139e-21	3.57729e-28	MCP	MCPCA	CA	CA
MD11G1276300	T10	11.1665	11.1665	-7.20184	-7.79503	1.37203	1.37203	-5.24904	-5.68138	1.52892e-07	1.33609e-08	2.3579e-06	3.61872e-07	MCP	MCPCA	CA	CA
MD11G1299900	T10	10.9606	10.9606	-6.15429	-5.26313	1.37237	1.08808	-4.48444	-4.83706	7.31056e-06	1.31771e-06	8.35283e-05	2.47481e-05	MCP	MCPCA	CA	CA
MD11G1307700	T10	13.3666	13.3666	-7.36005	-3.78475	1.31549	0.743232	-5.59493	-5.09229	2.20707e-08	3.53763e-07	3.8051e-07	7.51522e-06	MCP	MCPCA	CA	CA
MD12G1045200	T10	3.21823	3.21823	-5.40704	-6.00023	2.06864	2.06864	-2.61382	-2.90057	0.00895365	0.00372484	0.0427907	0.0275537	MCP	MCPCA	CA	CA
MD12G1075400	T10	15.8231	15.8231	-7.66143	-5.08129	1.29186	0.834791	-5.93053	-6.0869	3.01966e-09	1.15115e-09	5.92285e-08	3.68623e-08	MCP	MCPCA	CA	CA
MD13G1109000	T10	194.649	194.649	-9.46805	-9.48875	1.03327	0.84903	-9.16322	-11.176	5.0373e-20	5.34527e-29	2.87774e-18	8.23057e-27	MCP	MCPCA	CA	CA
MD13G1157400	T10	46.273	46.273	-3.52514	-1.63658	0.516143	0.429234	-6.82978	-3.8128	8.50457e-12	0.000137401	2.30766e-10	0.00161348	MCP	MCPCA	CA	CA
MD13G1213100	T10	35.602	35.602	-2.13926	-4.96402	0.49469	0.639135	-4.32444	-7.76679	1.52921e-05	8.05023e-15	0.000161519	4.5397e-13	MCP	MCPCA	CA	CA
MD13G1213900	T10	6.9678	6.9678	-6.52156	-7.11475	1.5788	1.5788	-4.1307	-4.50642	3.61655e-05	6.59298e-06	0.000353278	0.000106901	MCP	MCPCA	CA	CA
MD14G1152100	T10	4.45968	4.45968	-3.93077	-6.37891	1.5191	1.62895	-2.58757	-3.91597	0.00966563	9.00425e-05	0.0456437	0.00111391	MCP	MCPCA	CA	CA
MD15G1036500	T10	7.7407	7.7407	-6.67308	-7.26626	1.51624	1.51624	-4.40106	-4.79229	1.07721e-05	1.64892e-06	0.000117693	3.02362e-05	MCP	MCPCA	CA	CA
MD15G1060800	T10	84.558	84.558	-10.1228	-10.7159	1.1891	1.1891	-8.51293	-9.01178	1.69595e-17	2.02739e-19	7.83555e-16	1.70607e-17	MCP	MCPCA	CA	CA
MD15G1062400	T10	8.18207	8.18207	-4.89378	-7.3021	1.3699	1.48122	-3.57238	-4.9298	0.000353754	8.23132e-07	0.00268127	1.62464e-05	MCP	MCPCA	CA	CA
MD15G1206700	T10	10.3059	10.3059	-7.08615	-7.67933	1.39487	1.39487	-5.08014	-5.5054	3.77158e-07	3.68328e-08	5.45676e-06	9.33112e-07	MCP	MCPCA	CA	CA
MD15G1302200	T10	148.505	148.505	-2.84548	-5.27818	0.217119	0.297102	-13.1056	-17.7655	3.05636e-39	1.30744e-70	4.81713e-37	9.78823e-68	MCP	MCPCA	CA	CA
MD15G1427900	T10	3.64936	3.64936	-5.58838	-6.18156	2.01145	2.01145	-2.77828	-3.07318	0.00546476	0.00211788	0.0286153	0.0171189	MCP	MCPCA	CA	CA
MD16G1015600	T10	26.3236	26.3236	-3.77787	-1.62539	0.564531	0.376114	-6.69205	-4.32153	2.20061e-11	1.54949e-05	5.67335e-10	0.000233294	MCP	MCPCA	CA	CA
MD16G1032300	T10	14.2268	14.2268	-7.52183	-5.65928	1.36604	1.07795	-5.5063	-5.25002	3.66463e-08	1.52085e-07	6.14171e-07	3.4684e-06	MCP	MCPCA	CA	CA
MD16G1051600	T10	8.63541	8.63541	-5.84363	-7.39861	1.42603	1.42603	-4.09783	-5.18826	4.17036e-05	2.12268e-07	0.000401377	4.69302e-06	MCP	MCPCA	CA	CA
MD16G1105400	T10	11.9919	11.9919	-4.75161	-4.91712	1.07366	0.987193	-4.42563	-4.98091	9.61607e-06	6.32869e-07	0.000106476	1.28054e-05	MCP	MCPCA	CA	CA
MD17G1099000	T10	15.7338	15.7338	-3.70795	-8.18079	0.783228	1.32096	-4.73418	-6.19305	2.19938e-06	5.90121e-10	2.79136e-05	1.95904e-08	MCP	MCPCA	CA	CA
MD11G1027400	T11	22.3694	22.3694	-2.3588	-4.40114	0.550291	0.674836	-4.28646	-6.52179	1.81542e-05	6.9472e-11	0.000236526	3.39568e-09	MCP	MCPCA	CA	CA
MD11G1027500	T11	65.3576	65.3576	-3.22318	-3.77175	0.930775	0.931935	-3.4629	-4.04723	0.000534386	5.18271e-05	0.00474455	0.000778375	MCP	MCPCA	CA	CA
MD11G1027600	T11	11.5875	11.5875	-2.49007	-3.21533	0.82273	0.841982	-3.0266	-3.81876	0.00247324	0.000134124	0.0172119	0.00179788	MCP	MCPCA	CA	CA
MD11G1054900	T11	27.9714	27.9714	-1.00641	-1.07958	0.354356	0.340924	-2.84012	-3.16665	0.0045097	0.00154208	0.0282352	0.0139575	MCP	MCPCA	CA	CA
MD11G1055100	T11	187.368	187.368	-1.81065	-1.00125	0.147854	0.12853	-12.2461	-7.78997	1.76187e-34	6.70241e-15	3.72744e-32	5.46826e-13	MCP	MCPCA	CA	CA
MD11G1056300	T11	29.0831	29.0831	-1.30363	-1.30013	0.426487	0.412274	-3.05667	-3.15356	0.0022381	0.00161291	0.0158033	0.0144696	MCP	MCPCA	CA	CA
MD11G1059400	T11	36.8864	36.8864	-2.55622	-2.12724	0.503352	0.47432	-5.0784	-4.48482	3.80629e-07	7.29742e-06	7.13527e-06	0.000135474	MCP	MCPCA	CA	CA
MD11G1092600	T11	22.8741	22.8741	-4.10321	-3.17356	0.866212	0.775174	-4.73696	-4.094	2.16946e-06	4.24002e-05	3.53317e-05	0.000651678	MCP	MCPCA	CA	CA
MD11G1110600	T11	1560.51	1560.51	-3.29362	-2.27616	0.135872	0.130334	-24.2407	-17.464	8.29469e-130	2.69207e-68	3.68517e-126	8.34618e-65	MCP	MCPCA	CA	CA
MD11G1159200	T11	252.683	252.683	-1.51144	-1.24591	0.133082	0.124551	-11.3572	-10.0032	6.82989e-30	1.47522e-23	1.11558e-27	2.60286e-21	MCP	MCPCA	CA	CA
MD11G1205900	T11	448.059	448.059	-1.00544	-1.32513	0.139286	0.138392	-7.21851	-9.57521	5.25587e-13	1.01647e-21	2.37305e-11	1.51092e-19	MCP	MCPCA	CA	CA
MD11G1217400	T11	107.604	107.604	-2.18507	-1.7405	0.206186	0.185256	-10.5976	-9.3951	3.05804e-26	5.71612e-21	4.09225e-24	7.952e-19	MCP	MCPCA	CA	CA
MD11G1229200	T11	5.45493	5.45493	-6.17512	-4.799	1.62322	1.51297	-3.80424	-3.17191	0.000142238	0.00151442	0.00148621	0.013763	MCP	MCPCA	CA	CA
MD11G1245000	T11	254.42	254.42	-1.64486	-1.42992	0.153824	0.146581	-10.6931	-9.75515	1.09611e-26	1.75334e-22	1.4938e-24	2.79787e-20	MCP	MCPCA	CA	CA
MD11G1252200	T11	7.3878	7.3878	-6.66386	-7.13856	1.52038	1.52038	-4.38302	-4.69525	1.17046e-05	2.66285e-06	0.000159708	5.5195e-05	MCP	MCPCA	CA	CA
MD11G1291700	T11	84.5816	84.5816	-1.48311	-1.6575	0.245155	0.239248	-6.04969	-6.92797	1.45121e-09	4.26918e-12	4.07089e-08	2.51766e-10	MCP	MCPCA	CA	CA
MD11G1300000	T11	12.4208	12.4208	-3.26215	-4.8564	0.78251	0.944661	-4.16883	-5.14089	3.06168e-05	2.73445e-07	0.000378055	7.12402e-06	MCP	MCPCA	CA	CA
MD11G1307200	T11	3.85204	3.85204	-5.7244	-6.1991	1.90815	1.90815	-2.99997	-3.24874	0.0027001	0.00115917	0.0185067	0.01099	MCP	MCPCA	CA	CA
MD11G1307800	T11	475.582	475.582	-1.71353	-1.51714	0.132584	0.128081	-12.9241	-11.8452	3.29264e-38	2.27928e-32	8.40722e-36	8.52842e-30	MCP	MCPCA	CA	CA
MD10G1002300	T11	35.2537	35.2537	-3.53928	-1.95548	0.457201	0.343913	-7.74119	-5.68597	9.84925e-15	1.30072e-08	5.52503e-13	4.36968e-07	MCP	MCPCA	CA	CA
MD10G1032000	T11	38.5863	38.5863	-3.38539	-1.10451	0.463115	0.342527	-7.31004	-3.22459	2.67067e-13	0.00126153	1.25958e-11	0.0118109	MCP	MCPCA	CA	CA
MD10G1033400	T11	74.8599	74.8599	-2.26244	-1.69011	0.292165	0.267695	-7.74371	-6.31356	9.65571e-15	2.72691e-10	5.44396e-13	1.20284e-08	MCP	MCPCA	CA	CA
MD10G1044500	T11	17.1312	17.1312	-3.2167	-3.81473	0.786971	0.796705	-4.08745	-4.78814	4.36144e-05	1.68338e-06	0.000518656	3.68644e-05	MCP	MCPCA	CA	CA
MD10G1046900	T11	65.2012	65.2012	-1.71255	-1.61338	0.246467	0.231101	-6.9484	-6.98129	3.69463e-12	2.92483e-12	1.48146e-10	1.73903e-10	MCP	MCPCA	CA	CA
MD10G1052800	T11	15.5641	15.5641	-4.81254	-3.58626	1.1698	0.994132	-4.114	-3.60743	3.88865e-05	0.000309244	0.000467437	0.00363161	MCP	MCPCA	CA	CA
MD10G1053000	T11	6.70934	6.70934	-4.55771	-4.09527	1.65588	1.49678	-2.75245	-2.73605	0.00591514	0.00621822	0.0356191	0.0434614	MCP	MCPCA	CA	CA
MD10G1090600	T11	16.3692	16.3692	-1.42877	-1.51154	0.49172	0.472684	-2.90565	-3.19778	0.00366493	0.00138489	0.0238537	0.0127992	MCP	MCPCA	CA	CA
MD10G1091100	T11	25.9151	25.9151	-1.86317	-1.81319	0.449514	0.428771	-4.14486	-4.2288	3.40028e-05	2.34942e-05	0.000415625	0.000384808	MCP	MCPCA	CA	CA
MD10G1172300	T11	17.355	17.355	-2.16446	-2.39076	0.803254	0.79312	-2.69462	-3.01438	0.00704698	0.00257507	0.0410439	0.0211573	MCP	MCPCA	CA	CA
MD10G1179100	T11	508.511	508.511	-1.92601	-3.58024	0.224937	0.232596	-8.56247	-15.3925	1.10477e-17	1.83663e-53	8.20783e-16	2.65724e-50	MCP	MCPCA	CA	CA
MD10G1202100	T11	60.1407	60.1407	-1.93418	-2.21615	0.331125	0.326206	-5.84124	-6.79373	5.18129e-09	1.09273e-11	1.34459e-07	6.06508e-10	MCP	MCPCA	CA	CA
MD10G1202900	T11	29.7039	29.7039	-8.67095	-9.14566	1.22452	1.22452	-7.08111	-7.46877	1.43009e-12	8.09472e-14	6.01668e-11	5.85572e-12	MCP	MCPCA	CA	CA
MD10G1240500	T11	280.46	280.46	-2.09624	-1.38924	0.164579	0.152628	-12.737	-9.10215	3.68409e-37	8.85633e-20	9.19533e-35	1.11098e-17	MCP	MCPCA	CA	CA
MD10G1254300	T11	89.026	89.026	-2.1769	-1.4377	0.302185	0.280519	-7.20386	-5.12513	5.85306e-13	2.97335e-07	2.62137e-11	7.69101e-06	MCP	MCPCA	CA	CA
MD10G1303500	T11	7.07239	7.07239	-3.63677	-5.97985	1.34314	1.63109	-2.70767	-3.66618	0.00677578	0.000246203	0.0397668	0.00299669	MCP	MCPCA	CA	CA
MD10G1303800	T11	42.4038	42.4038	-4.46889	-3.12153	0.473434	0.327947	-9.43931	-9.51839	3.75252e-21	1.75883e-21	3.60859e-19	2.56176e-19	MCP	MCPCA	CA	CA
MD10G1311000	T11	150.512	150.512	-5.4189	-11.4543	1.22113	1.67255	-4.4376	-6.84837	9.09661e-06	7.46962e-12	0.000126771	4.25475e-10	MCP	MCPCA	CA	CA
MD10G1323000	T11	23.1067	23.1067	-1.2741	-1.70513	0.452574	0.450893	-2.81524	-3.78167	0.00487413	0.000155778	0.0302188	0.00204395	MCP	MCPCA	CA	CA
MD10G1328000	T11	38.1033	38.1033	-2.70749	-2.03088	0.450877	0.409258	-6.00494	-4.96234	1.91398e-09	6.96505e-07	5.28164e-08	1.68119e-05	MCP	MCPCA	CA	CA
MD10G1328100	T11	20669.4	20669.4	-3.43927	-2.5181	0.230635	0.230383	-14.9122	-10.93	2.74708e-50	8.28123e-28	1.24538e-47	2.13952e-25	MCP	MCPCA	CA	CA
MD10G1337900	T11	42.677	42.677	-2.25163	-1.16684	0.379052	0.331829	-5.94017	-3.51641	2.84731e-09	0.000437429	7.64816e-08	0.00484836	MCP	MCPCA	CA	CA
MD13G1022200	T11	152.004	152.004	-1.9676	-1.69979	0.272115	0.263725	-7.23074	-6.44532	4.80373e-13	1.15357e-10	2.17775e-11	5.41881e-09	MCP	MCPCA	CA	CA
MD13G1028100	T11	250.876	250.876	-1.3871	-2.18765	0.145624	0.149519	-9.52522	-14.6313	1.64697e-21	1.77461e-48	1.64062e-19	1.67446e-45	MCP	MCPCA	CA	CA
MD13G1082000	T11	58.9681	58.9681	-2.70874	-2.57219	0.334666	0.313387	-8.09386	-8.20771	5.78052e-16	2.25443e-16	3.72199e-14	2.13649e-14	MCP	MCPCA	CA	CA
MD13G1090800	T11	34.743	34.743	-2.43304	-1.00354	0.372386	0.294593	-6.53364	-3.40654	6.41922e-11	0.000657922	2.18038e-09	0.00686932	MCP	MCPCA	CA	CA
MD13G1096600	T11	7.18201	7.18201	-6.62299	-7.09769	1.50673	1.50673	-4.3956	-4.71066	1.10466e-05	2.46919e-06	0.000151569	5.15254e-05	MCP	MCPCA	CA	CA
MD13G1108600	T11	88.5197	88.5197	-1.01104	-1.01781	0.213361	0.205125	-4.73862	-4.96193	2.15182e-06	6.97978e-07	3.507e-05	1.68119e-05	MCP	MCPCA	CA	CA
MD13G1111600	T11	75.6707	75.6707	-1.34977	-1.05455	0.218121	0.201269	-6.1882	-5.23951	6.08551e-10	1.61007e-07	1.78342e-08	4.38966e-06	MCP	MCPCA	CA	CA
MD13G1116400	T11	992.254	992.254	-4.08509	-1.38194	0.208578	0.193438	-19.5854	-7.14409	2.05872e-85	9.05937e-13	2.69015e-82	5.76559e-11	MCP	MCPCA	CA	CA
MD13G1119000	T11	36.0075	36.0075	-2.05774	-1.46695	0.434781	0.402939	-4.73282	-3.64061	2.21417e-06	0.000271991	3.58609e-05	0.00325939	MCP	MCPCA	CA	CA
MD13G1122100	T11	30.2816	30.2816	-3.06476	-2.0031	0.704092	0.653809	-4.35279	-3.06373	1.34418e-05	0.00218595	0.000181407	0.0185673	MCP	MCPCA	CA	CA
MD13G1141700	T11	913.983	913.983	-1.19402	-1.35869	0.166192	0.165428	-7.18453	-8.21318	6.74369e-13	2.154e-16	2.98415e-11	2.05027e-14	MCP	MCPCA	CA	CA
MD13G1153500	T11	290.935	290.935	-1.79215	-1.31194	0.172179	0.164171	-10.4087	-7.99132	2.26342e-25	1.33501e-15	2.8247e-23	1.16824e-13	MCP	MCPCA	CA	CA
MD13G1160500	T11	771.069	771.069	-2.94837	-2.40118	0.655922	0.654477	-4.49501	-3.66886	6.9568e-06	0.000243636	9.95096e-05	0.00297713	MCP	MCPCA	CA	CA
MD13G1160600	T11	43.2939	43.2939	-2.73855	-3.17091	0.989722	0.988765	-2.76699	-3.20693	0.00565773	0.00134158	0.0343015	0.0124583	MCP	MCPCA	CA	CA
MD13G1160800	T11	175.92	175.92	-3.09279	-3.26925	0.593689	0.591012	-5.20944	-5.53161	1.89406e-07	3.17305e-08	3.75667e-06	9.87969e-07	MCP	MCPCA	CA	CA
MD13G1161100	T11	80.9045	80.9045	-2.22768	-1.53703	0.44912	0.433332	-4.9601	-3.547	7.04555e-07	0.00038964	1.26319e-05	0.00441105	MCP	MCPCA	CA	CA
MD13G1161200	T11	269.15	269.15	-2.30617	-3.01459	0.700246	0.70106	-3.29337	-4.30004	0.000989958	1.70769e-05	0.00799776	0.000289082	MCP	MCPCA	CA	CA
MD13G1163300	T11	4684.73	4684.73	-2.01817	-1.76463	0.208366	0.208006	-9.68566	-8.48354	3.46963e-22	2.18447e-17	3.61851e-20	2.33534e-15	MCP	MCPCA	CA	CA
MD13G1184800	T11	95.1343	95.1343	-3.49714	-1.2061	0.277695	0.188379	-12.5934	-6.40253	2.29463e-36	1.52823e-10	5.54052e-34	7.08666e-09	MCP	MCPCA	CA	CA
MD13G1208400	T11	28.2426	28.2426	-8.57448	-5.84943	2.37363	2.1589	-3.6124	-2.70945	0.000303379	0.00673958	0.00289487	0.0463295	MCP	MCPCA	CA	CA
MD13G1208700	T11	149.707	149.707	-4.93406	-6.73273	1.40384	1.43492	-3.5147	-4.69204	0.000440258	2.70491e-06	0.00401638	5.59599e-05	MCP	MCPCA	CA	CA
MD13G1209700	T11	374.995	374.995	-2.5056	-3.64763	0.121019	0.132999	-20.7041	-27.426	3.17963e-95	1.34401e-165	4.70882e-92	1.45839e-161	MCP	MCPCA	CA	CA
MD13G1222900	T11	114.34	114.34	-1.57932	-1.40153	0.177684	0.164777	-8.88833	-8.50564	6.20324e-19	1.8059e-17	5.02915e-17	1.94018e-15	MCP	MCPCA	CA	CA
MD13G1246700	T11	16.4381	16.4381	-7.76893	-4.73145	1.44194	1.01107	-5.38781	-4.67966	7.13195e-08	2.87351e-06	1.52776e-06	5.89979e-05	MCP	MCPCA	CA	CA
MD13G1284800	T11	1099.73	1099.73	-4.06412	-1.36286	0.21196	0.198707	-19.174	-6.85863	6.10289e-82	6.95234e-12	7.13524e-79	3.97052e-10	MCP	MCPCA	CA	CA
MD12G1028700	T11	92.8487	92.8487	-1.05406	-1.15007	0.18107	0.173456	-5.82126	-6.63035	5.84046e-09	3.34899e-11	1.49298e-07	1.7182e-09	MCP	MCPCA	CA	CA
MD12G1028800	T11	52.0765	52.0765	-9.48147	-9.95617	1.19846	1.19846	-7.91135	-8.30744	2.54616e-15	9.77868e-17	1.51231e-13	9.87056e-15	MCP	MCPCA	CA	CA
MD12G1032400	T11	152.899	152.899	-1.85652	-2.10971	0.182954	0.179122	-10.1475	-11.7781	3.39961e-24	5.06318e-32	3.99571e-22	1.83135e-29	MCP	MCPCA	CA	CA
MD12G1082400	T11	5.12377	5.12377	-6.13616	-6.61087	1.73724	1.73724	-3.53212	-3.80537	0.000412238	0.00014159	0.00379151	0.00188168	MCP	MCPCA	CA	CA
MD12G1086400	T11	328.798	328.798	-2.25084	-2.01646	0.140388	0.132158	-16.033	-15.258	7.51556e-58	1.45708e-52	4.28078e-55	1.97634e-49	MCP	MCPCA	CA	CA
MD12G1116700	T11	165.159	165.159	-3.29891	-1.42367	0.54568	0.527317	-6.0455	-2.69983	1.48948e-09	0.00693749	4.16717e-08	0.0473069	MCP	MCPCA	CA	CA
MD12G1129400	T11	105.526	105.526	-1.4856	-1.6806	0.19877	0.193319	-7.47393	-8.69338	7.78359e-14	3.51815e-18	3.89425e-12	4.01847e-16	MCP	MCPCA	CA	CA
MD12G1140600	T11	54.6165	54.6165	-1.68493	-2.3429	0.281873	0.287632	-5.97764	-8.14549	2.26399e-09	3.77741e-16	6.18601e-08	3.51834e-14	MCP	MCPCA	CA	CA
MD12G1159600	T11	452.505	452.505	-1.27211	-1.71358	0.167996	0.167785	-7.57228	-10.2129	3.66726e-14	1.73565e-24	1.90338e-12	3.42428e-22	MCP	MCPCA	CA	CA
MD12G1159900	T11	3.98185	3.98185	-5.77178	-6.24649	1.87239	1.87239	-3.08257	-3.3361	0.00205219	0.000849619	0.0146866	0.00849698	MCP	MCPCA	CA	CA
MD12G1194000	T11	171.092	171.092	-1.06864	-1.17522	0.196989	0.1932	-5.42487	-6.08292	5.79968e-08	1.18012e-09	1.26184e-06	4.69065e-08	MCP	MCPCA	CA	CA
MD12G1196500	T11	16.0295	16.0295	-1.77912	-1.78753	0.658366	0.638471	-2.70232	-2.7997	0.00688577	0.00511498	0.0402739	0.0371628	MCP	MCPCA	CA	CA
MD12G1198600	T11	73.2012	73.2012	-1.36328	-1.11973	0.384795	0.375486	-3.54287	-2.9821	0.000395794	0.00286283	0.00366493	0.0231912	MCP	MCPCA	CA	CA
MD12G1199300	T11	2900.22	2900.22	-1.79435	-1.21259	0.215577	0.214876	-8.32347	-5.64321	8.54283e-17	1.66912e-08	5.93032e-15	5.46355e-07	MCP	MCPCA	CA	CA
MD12G1246700	T11	343.044	343.044	-1.0224	-2.77102	0.162666	0.173869	-6.28527	-15.9374	3.27295e-10	3.48525e-57	1.0056e-08	6.30308e-54	MCP	MCPCA	CA	CA
MD12G1260400	T11	13.9204	13.9204	-7.1869	-1.66317	1.29045	0.580514	-5.56928	-2.865	2.55801e-08	0.00417013	5.95955e-07	0.0316102	MCP	MCPCA	CA	CA
MD15G1004100	T11	38.2303	38.2303	-3.1309	-1.01479	0.447084	0.341027	-7.00293	-2.9757	2.50668e-12	0.00292321	1.02737e-10	0.0235922	MCP	MCPCA	CA	CA
MD15G1037300	T11	5.8885	5.8885	-6.33664	-6.81135	1.71895	1.71895	-3.68635	-3.96251	0.00022749	7.41646e-05	0.00224998	0.00107301	MCP	MCPCA	CA	CA
MD15G1073800	T11	54.1438	54.1438	-2.02619	-1.32705	0.261026	0.222422	-7.76242	-5.96637	8.33255e-15	2.42583e-09	4.7706e-13	9.17165e-08	MCP	MCPCA	CA	CA
MD15G1081100	T11	10.4191	10.4191	-2.06761	-4.42662	0.662753	0.904196	-3.11973	-4.89565	0.00181019	9.79828e-07	0.0131948	2.28402e-05	MCP	MCPCA	CA	CA
MD15G1085800	T11	20.43	20.43	-8.13206	-8.60677	1.27948	1.27948	-6.35573	-6.72675	2.07435e-10	1.735e-11	6.59221e-09	9.22866e-10	MCP	MCPCA	CA	CA
MD15G1116900	T11	267.879	267.879	-1.49415	-1.42296	0.235019	0.231574	-6.35757	-6.14472	2.04973e-10	8.01037e-10	6.52331e-09	3.2433e-08	MCP	MCPCA	CA	CA
MD15G1120000	T11	317.66	317.66	-3.51035	-3.95723	0.273665	0.273195	-12.8272	-14.485	1.15478e-37	1.50705e-47	2.91502e-35	1.36275e-44	MCP	MCPCA	CA	CA
MD15G1136600	T11	132.24	132.24	-2.24837	-1.90723	0.193956	0.177153	-11.5922	-10.766	4.51533e-31	4.98144e-27	7.77546e-29	1.20119e-24	MCP	MCPCA	CA	CA
MD15G1142000	T11	176.995	176.995	-1.28895	-1.26442	0.141688	0.134432	-9.09711	-9.40568	9.27659e-20	5.16954e-21	8.08118e-18	7.23802e-19	MCP	MCPCA	CA	CA
MD15G1142100	T11	275.092	275.092	-4.96816	-2.11205	0.226395	0.127788	-21.9447	-16.5278	9.73413e-107	2.3147e-61	1.54453e-103	4.5667e-58	MCP	MCPCA	CA	CA
MD15G1155800	T11	81.4418	81.4418	-4.19008	-2.13811	0.38631	0.291552	-10.8464	-7.33354	2.07419e-27	2.24144e-13	2.95359e-25	1.55411e-11	MCP	MCPCA	CA	CA
MD15G1158600	T11	60.2266	60.2266	-3.10126	-3.48293	0.348553	0.344406	-8.89753	-10.1129	5.7101e-19	4.84525e-24	4.66339e-17	8.98731e-22	MCP	MCPCA	CA	CA
MD15G1162800	T11	41.0868	41.0868	-9.06081	-4.1245	1.21976	0.434197	-7.42834	-9.49916	1.09971e-13	2.11582e-21	5.36902e-12	3.06116e-19	MCP	MCPCA	CA	CA
MD15G1205100	T11	2280.84	2280.84	-14.8143	-3.53278	1.18368	0.120929	-12.5155	-29.2138	6.14506e-36	1.296e-187	1.43691e-33	2.81257e-183	MCP	MCPCA	CA	CA
MD15G1206800	T11	1169.67	1169.67	-1.49615	-2.42496	0.164186	0.165322	-9.11255	-14.6681	8.04661e-20	1.03167e-48	7.0373e-18	1.0177e-45	MCP	MCPCA	CA	CA
MD15G1235300	T11	43.053	43.053	-1.97889	-1.62208	0.388058	0.365051	-5.09948	-4.44343	3.40595e-07	8.8538e-06	6.40642e-06	0.000160791	MCP	MCPCA	CA	CA
MD15G1250400	T11	137.754	137.754	-1.89947	-1.27734	0.219293	0.203617	-8.6618	-6.27322	4.64355e-18	3.53645e-10	3.52054e-16	1.52885e-08	MCP	MCPCA	CA	CA
MD15G1253600	T11	38.4546	38.4546	-3.85701	-9.42938	0.479361	1.22799	-8.04616	-7.6787	8.54346e-16	1.60711e-14	5.3916e-14	1.27756e-12	MCP	MCPCA	CA	CA
MD15G1253700	T11	245.636	245.636	-2.94605	-2.42406	0.188275	0.172683	-15.6476	-14.0376	3.44944e-55	9.17378e-45	1.782e-52	6.86515e-42	MCP	MCPCA	CA	CA
MD15G1283700	T11	354.977	354.977	-1.53041	-1.7566	0.21474	0.213328	-7.1268	-8.23426	1.0273e-12	1.80673e-16	4.45713e-11	1.75043e-14	MCP	MCPCA	CA	CA
MD15G1310700	T11	25.5349	25.5349	-3.0769	-1.75697	0.533446	0.440958	-5.76797	-3.98444	8.02305e-09	6.76389e-05	2.00703e-07	0.000986492	MCP	MCPCA	CA	CA
MD15G1315000	T11	10.5069	10.5069	-5.15568	-6.61927	1.3352	1.48438	-3.86136	-4.45928	0.000112757	8.22337e-06	0.00120712	0.000150602	MCP	MCPCA	CA	CA
MD15G1362100	T11	96.7317	96.7317	-1.96529	-2.09174	0.224974	0.216995	-8.73565	-9.63958	2.42254e-18	5.4412e-22	1.89487e-16	8.37482e-20	MCP	MCPCA	CA	CA
MD15G1402800	T11	64.0784	64.0784	-1.68602	-1.74859	0.302125	0.29288	-5.58053	-5.97033	2.39793e-08	2.3677e-09	5.60712e-07	8.96749e-08	MCP	MCPCA	CA	CA
MD15G1411200	T11	38.8506	38.8506	-2.90405	-1.03905	0.419129	0.328125	-6.92878	-3.16661	4.24478e-12	0.00154226	1.68081e-10	0.0139575	MCP	MCPCA	CA	CA
MD15G1411500	T11	57.8216	57.8216	-1.54407	-1.26783	0.261673	0.24227	-5.90074	-5.23313	3.61869e-09	1.66663e-07	9.54699e-08	4.52115e-06	MCP	MCPCA	CA	CA
MD14G1058700	T11	33.8783	33.8783	-1.57283	-1.02321	0.376542	0.345679	-4.17703	-2.96	2.95336e-05	0.00307642	0.000366516	0.0246635	MCP	MCPCA	CA	CA
MD14G1084000	T11	27.2053	27.2053	-8.44656	-3.80753	1.3109	0.663411	-6.44331	-5.73931	1.16895e-10	9.50612e-09	3.84128e-09	3.25911e-07	MCP	MCPCA	CA	CA
MD14G1114700	T11	127.149	127.149	-2.94916	-3.00081	0.297191	0.288085	-9.92345	-10.4164	3.2919e-23	2.08639e-25	3.69325e-21	4.39601e-23	MCP	MCPCA	CA	CA
MD14G1143800	T11	14.4931	14.4931	-7.54828	-3.91349	1.32721	0.76949	-5.68733	-5.08582	1.29041e-08	3.66046e-07	3.14655e-07	9.3458e-06	MCP	MCPCA	CA	CA
MD14G1146400	T11	11.0333	11.0333	-4.00351	-7.63142	1.12456	1.49281	-3.56005	-5.11212	0.000370784	3.18565e-07	0.00346075	8.20107e-06	MCP	MCPCA	CA	CA
MD14G1154500	T11	6.09168	6.09168	-4.59049	-6.80998	1.45652	1.55338	-3.15169	-4.38398	0.00162329	1.16529e-05	0.012103	0.000205071	MCP	MCPCA	CA	CA
MD14G1177300	T11	9.50508	9.50508	-7.02765	-7.50236	1.43145	1.43145	-4.90946	-5.24108	9.13287e-07	1.59638e-07	1.60759e-05	4.35782e-06	MCP	MCPCA	CA	CA
MD14G1243200	T11	60.1927	60.1927	-1.85802	-1.39141	0.249047	0.221482	-7.4605	-6.2823	8.61923e-14	3.33602e-10	4.293e-12	1.45087e-08	MCP	MCPCA	CA	CA
MD17G1001600	T11	1359.47	1359.47	-1.86744	-3.86239	0.166169	0.171666	-11.2382	-22.4994	2.64692e-29	4.20271e-112	4.23012e-27	3.04024e-108	MCP	MCPCA	CA	CA
MD17G1001700	T11	98.2008	98.2008	-2.17035	-3.61339	0.29109	0.316701	-7.45594	-11.4095	8.92296e-14	3.74901e-30	4.42443e-12	1.14593e-27	MCP	MCPCA	CA	CA
MD17G1015900	T11	33.0473	33.0473	-8.39511	-1.52453	1.20953	0.314076	-6.94079	-4.854	3.89903e-12	1.20996e-06	1.55779e-10	2.75826e-05	MCP	MCPCA	CA	CA
MD17G1034800	T11	3313.45	3313.45	-1.12335	-1.93341	0.202154	0.202352	-5.5569	-9.55468	2.74607e-08	1.23969e-21	6.35868e-07	1.81783e-19	MCP	MCPCA	CA	CA
MD17G1049600	T11	7.82485	7.82485	-6.68091	-4.58582	1.57491	1.31425	-4.24209	-3.4893	2.21446e-05	0.000484287	0.000280777	0.00526553	MCP	MCPCA	CA	CA
MD17G1063200	T11	34.3189	34.3189	-1.75114	-1.42858	0.419545	0.396289	-4.1739	-3.60489	2.99435e-05	0.00031229	0.000370565	0.00365945	MCP	MCPCA	CA	CA
MD17G1086200	T11	484.295	484.295	-1.88198	-1.08738	0.173983	0.167666	-10.817	-6.48536	2.85887e-27	8.85185e-11	4.04502e-25	4.25006e-09	MCP	MCPCA	CA	CA
MD17G1095200	T11	66.3918	66.3918	-1.14547	-1.44711	0.295341	0.292084	-3.87847	-4.95443	0.000105117	7.25441e-07	0.00113906	1.74347e-05	MCP	MCPCA	CA	CA
MD17G1113400	T11	24.2012	24.2012	-2.06171	-1.50963	0.433101	0.387013	-4.76034	-3.90073	1.93267e-06	9.59034e-05	3.18017e-05	0.00133331	MCP	MCPCA	CA	CA
MD17G1209800	T11	189.394	189.394	-3.76654	-3.24877	0.268158	0.245742	-14.046	-13.2203	8.15591e-45	6.70354e-40	2.8758e-42	3.5483e-37	MCP	MCPCA	CA	CA
MD17G1218700	T11	78.8564	78.8564	-1.74424	-1.77841	0.220158	0.208985	-7.92264	-8.50974	2.32519e-15	1.74319e-17	1.396e-13	1.88213e-15	MCP	MCPCA	CA	CA
MD17G1223100	T11	22.9487	22.9487	-3.609	-4.06103	0.65353	0.651716	-5.52232	-6.23128	3.34551e-08	4.62628e-10	7.59889e-07	1.94573e-08	MCP	MCPCA	CA	CA
MD17G1240600	T11	52.7619	52.7619	-1.73797	-1.37657	0.303903	0.282127	-5.71882	-4.87925	1.07267e-08	1.06492e-06	2.6476e-07	2.45338e-05	MCP	MCPCA	CA	CA
MD17G1241900	T11	34.801	34.801	-1.36614	-1.87587	0.393203	0.394183	-3.47439	-4.75888	0.000512019	1.94666e-06	0.00457912	4.17868e-05	MCP	MCPCA	CA	CA
MD16G1025800	T11	45.5839	45.5839	-2.508	-3.36283	0.500128	0.513037	-5.01471	-6.55475	5.31133e-07	5.57334e-11	9.73481e-06	2.7678e-09	MCP	MCPCA	CA	CA
MD16G1026200	T11	4.45218	4.45218	-4.84889	-4.31197	1.68253	1.54974	-2.88191	-2.78239	0.00395279	0.00539607	0.0253733	0.0388024	MCP	MCPCA	CA	CA
MD16G1033900	T11	50.802	50.802	-2.67733	-1.4285	0.345851	0.288142	-7.74128	-4.95763	9.84245e-15	7.13568e-07	5.52503e-13	1.71684e-05	MCP	MCPCA	CA	CA
MD16G1044400	T11	9.47972	9.47972	-6.839	-2.8824	1.33567	0.755867	-5.12026	-3.81337	3.05117e-07	0.000137087	5.80297e-06	0.00182741	MCP	MCPCA	CA	CA
MD16G1051500	T11	3.6433	3.6433	-5.6439	-6.1186	1.90009	1.90009	-2.97034	-3.22017	0.00297475	0.00128116	0.020055	0.0119843	MCP	MCPCA	CA	CA
MD16G1056800	T11	25.3298	25.3298	-2.37426	-3.28135	0.654359	0.673245	-3.62838	-4.87393	0.000285207	1.09397e-06	0.00274744	2.51498e-05	MCP	MCPCA	CA	CA
MD16G1083600	T11	27.6579	27.6579	-1.53815	-3.40073	0.500457	0.563654	-3.07349	-6.03338	0.00211568	1.60568e-09	0.0150682	6.25609e-08	MCP	MCPCA	CA	CA
MD16G1097800	T11	122.561	122.561	-2.17118	-2.08649	0.175685	0.161975	-12.3584	-12.8816	4.39013e-35	5.71525e-38	9.75224e-33	2.69635e-35	MCP	MCPCA	CA	CA
MD16G1149300	T11	211.656	211.656	-1.89544	-1.29871	0.244357	0.235411	-7.75687	-5.51677	8.70503e-15	3.45286e-08	4.95829e-13	1.0644e-06	MCP	MCPCA	CA	CA
MD16G1154000	T11	521.754	521.754	-1.44751	-1.3599	0.155843	0.153154	-9.28824	-8.87935	1.56858e-20	6.72515e-19	1.44583e-18	8.06349e-17	MCP	MCPCA	CA	CA
MD16G1160000	T11	10.8397	10.8397	-5.95515	-2.18277	1.38883	0.802408	-4.28789	-2.72028	1.80375e-05	0.00652272	0.00023542	0.0451648	MCP	MCPCA	CA	CA
MD16G1160100	T11	221.052	221.052	-6.06798	-1.84765	0.557801	0.455696	-10.8784	-4.05456	1.46119e-27	5.02278e-05	2.09412e-25	0.000756975	MCP	MCPCA	CA	CA
MD16G1160400	T11	914.651	914.651	-5.84861	-8.09606	0.729472	0.758308	-8.0176	-10.6765	1.0783e-15	1.31145e-26	6.69085e-14	2.99589e-24	MCP	MCPCA	CA	CA
MD16G1160500	T11	886.805	886.805	-5.02476	-5.73246	0.547137	0.54878	-9.18374	-10.4458	4.16392e-20	1.53121e-25	3.74483e-18	3.29014e-23	MCP	MCPCA	CA	CA
MD16G1160700	T11	19761.1	19761.1	-1.89269	-3.05305	0.138947	0.139105	-13.6216	-21.9479	2.9787e-42	9.0669e-107	9.73071e-40	3.9354e-103	MCP	MCPCA	CA	CA
MD16G1161100	T11	223.035	223.035	-2.97961	-2.68323	0.243703	0.2328	-12.2264	-11.5259	2.24677e-34	9.7661e-31	4.66446e-32	3.11682e-28	MCP	MCPCA	CA	CA
MD16G1212500	T11	7.4283	7.4283	-4.17823	-7.07056	1.29658	1.53812	-3.2225	-4.59688	0.00127077	4.28865e-06	0.00984611	8.53875e-05	MCP	MCPCA	CA	CA
MD16G1212600	T11	259.712	259.712	-2.40492	-3.58002	0.163293	0.176293	-14.7277	-20.3071	4.28244e-49	1.11185e-91	1.72964e-46	4.02155e-88	MCP	MCPCA	CA	CA
MD16G1216900	T11	6.68284	6.68284	-3.96286	-3.96955	1.20369	1.1193	-3.29227	-3.54645	0.000993819	0.000390453	0.00801623	0.00441564	MCP	MCPCA	CA	CA
MD16G1226600	T11	13.5441	13.5441	-7.31654	-2.60926	1.30077	0.639187	-5.62476	-4.08215	1.85771e-08	4.46209e-05	4.42306e-07	0.000680509	MCP	MCPCA	CA	CA
MD16G1288300	T11	187.567	187.567	-1.23825	-1.26051	0.281281	0.278146	-4.40218	-4.53184	1.07167e-05	5.84735e-06	0.000147497	0.000111389	MCP	MCPCA	CA	CA
MD01G1030900	T11	5.76105	5.76105	-6.30534	-6.78004	1.65397	1.65397	-3.81225	-4.09926	0.000137705	4.14467e-05	0.00144496	0.000639287	MCP	MCPCA	CA	CA
MD01G1041300	T11	81.9106	81.9106	-1.63057	-2.2449	0.262367	0.265367	-6.21485	-8.45961	5.13731e-10	2.68265e-17	1.52363e-08	2.85387e-15	MCP	MCPCA	CA	CA
MD01G1045900	T11	162.06	162.06	-1.53783	-2.06016	0.180459	0.181153	-8.52172	-11.3724	1.57196e-17	5.73552e-30	1.16012e-15	1.72878e-27	MCP	MCPCA	CA	CA
MD01G1080900	T11	18.2345	18.2345	-1.73656	-1.84889	0.508371	0.490734	-3.41593	-3.7676	0.000635637	0.000164822	0.00552214	0.00214961	MCP	MCPCA	CA	CA
MD01G1109600	T11	3.96876	3.96876	-5.76728	-6.24198	1.86851	1.86851	-3.08657	-3.34063	0.0020248	0.0008359	0.0145093	0.00839459	MCP	MCPCA	CA	CA
MD01G1141700	T11	9.97149	9.97149	-7.09639	-7.5711	1.43889	1.43889	-4.93186	-5.26177	8.14509e-07	1.42676e-07	1.44517e-05	3.95448e-06	MCP	MCPCA	CA	CA
MD01G1153600	T11	63.0435	63.0435	-1.07557	-1.01761	0.22872	0.21638	-4.70255	-4.70288	2.56931e-06	2.56518e-06	4.10314e-05	5.33234e-05	MCP	MCPCA	CA	CA
MD01G1168600	T11	3.73336	3.73336	-5.67947	-6.15418	1.89364	1.89364	-2.99924	-3.24993	0.00270651	0.00115434	0.0185419	0.0109491	MCP	MCPCA	CA	CA
MD01G1177100	T11	427.297	427.297	-2.68004	-1.27354	0.165803	0.150876	-16.164	-8.44097	9.05114e-59	3.14706e-17	5.58505e-56	3.33158e-15	MCP	MCPCA	CA	CA
MD01G1177200	T11	45.0367	45.0367	-1.6552	-2.27158	0.330458	0.334949	-5.00881	-6.78188	5.47671e-07	1.18618e-11	9.98848e-06	6.53364e-10	MCP	MCPCA	CA	CA
MD01G1178400	T11	21.2592	21.2592	-2.11438	-2.37025	0.446791	0.434369	-4.73236	-5.45677	2.21923e-06	4.84873e-08	3.59053e-05	1.45946e-06	MCP	MCPCA	CA	CA
MD01G1179800	T11	15.4551	15.4551	-4.86204	-1.47248	0.971188	0.532775	-5.00628	-2.76379	5.54912e-07	0.0057134	1.01122e-05	0.0405706	MCP	MCPCA	CA	CA
MD01G1213600	T11	30.3039	30.3039	-1.69107	-1.44304	0.437812	0.415174	-3.86255	-3.47574	0.000112211	0.000509445	0.00120186	0.00550322	MCP	MCPCA	CA	CA
MD01G1226600	T11	1698.77	1698.77	-1.73867	-1.35355	0.14627	0.144826	-11.8867	-9.34601	1.38721e-32	9.10189e-21	2.50532e-30	1.24232e-18	MCP	MCPCA	CA	CA
MD01G1230100	T11	21.4945	21.4945	-7.7556	-1.46462	1.23423	0.41296	-6.28377	-3.54664	3.30459e-10	0.000390183	1.01392e-08	0.00441488	MCP	MCPCA	CA	CA
MD00G1037100	T11	199.493	199.493	-1.52091	-1.10205	0.149324	0.137891	-10.1853	-7.99217	2.30674e-24	1.32579e-15	2.72564e-22	1.16487e-13	MCP	MCPCA	CA	CA
MD00G1095600	T11	50.576	50.576	-3.02149	-1.68723	0.494234	0.446222	-6.11348	-3.78115	9.74792e-10	0.000156108	2.77616e-08	0.00204704	MCP	MCPCA	CA	CA
MD00G1101700	T11	37.6257	37.6257	-1.75906	-1.12309	0.413448	0.384273	-4.25461	-2.92264	2.0941e-05	0.00347074	0.000267654	0.0271725	MCP	MCPCA	CA	CA
MD00G1112500	T11	259.658	259.658	-1.58833	-1.76041	0.220653	0.218353	-7.19831	-8.06223	6.09645e-13	7.49162e-16	2.72488e-11	6.69067e-14	MCP	MCPCA	CA	CA
MD00G1130600	T11	23.2293	23.2293	-1.79475	-2.59073	0.622313	0.634005	-2.884	-4.08629	0.00392657	4.38328e-05	0.0252314	0.000670372	MCP	MCPCA	CA	CA
MD00G1140100	T11	116.041	116.041	-1.27496	-1.25855	0.271713	0.265983	-4.69232	-4.73171	2.70127e-06	2.22637e-06	4.29536e-05	4.71682e-05	MCP	MCPCA	CA	CA
MD00G1156200	T11	77.1271	77.1271	-1.05037	-2.63482	0.219454	0.249277	-4.7863	-10.5698	1.69885e-06	4.11228e-26	2.82683e-05	9.01462e-24	MCP	MCPCA	CA	CA
MD00G1165100	T11	33.6232	33.6232	-2.4153	-2.39994	0.428992	0.408597	-5.63018	-5.8736	1.80024e-08	4.26433e-09	4.29544e-07	1.56325e-07	MCP	MCPCA	CA	CA
MD00G1174600	T11	75.8976	75.8976	-1.05972	-1.35521	0.2275	0.223865	-4.6581	-6.05368	3.19145e-06	1.41573e-09	4.99964e-05	5.55589e-08	MCP	MCPCA	CA	CA
MD00G1190800	T11	53.0157	53.0157	-5.18821	-1.40852	0.574196	0.287982	-9.03562	-4.89102	1.6308e-19	1.00315e-06	1.4151e-17	2.33086e-05	MCP	MCPCA	CA	CA
MD00G1204100	T11	54.5079	54.5079	-1.17859	-1.05285	0.248553	0.233244	-4.74178	-4.51392	2.11846e-06	6.36391e-06	3.46518e-05	0.000120095	MCP	MCPCA	CA	CA
MD00G1214200	T11	21.7057	21.7057	-4.27205	-2.28096	0.908787	0.756823	-4.70083	-3.01386	2.59107e-06	0.00257944	4.12603e-05	0.0211801	MCP	MCPCA	CA	CA
MD03G1034900	T11	269.625	269.625	-2.89236	-2.20965	0.175276	0.15845	-16.5017	-13.9454	3.56553e-61	3.35547e-44	2.7312e-58	2.27564e-41	MCP	MCPCA	CA	CA
MD03G1054900	T11	172.401	172.401	-1.0495	-1.35861	0.140811	0.138442	-7.45328	-9.81356	9.10464e-14	9.84381e-23	4.50446e-12	1.59426e-20	MCP	MCPCA	CA	CA
MD03G1057400	T11	241.415	241.415	-1.53882	-1.28044	0.180656	0.174084	-8.51795	-7.35528	1.62401e-17	1.90528e-13	1.19062e-15	1.33814e-11	MCP	MCPCA	CA	CA
MD03G1073800	T11	59.4668	59.4668	-1.39259	-1.49908	0.243693	0.23383	-5.71451	-6.41098	1.10018e-08	1.44586e-10	2.70646e-07	6.71906e-09	MCP	MCPCA	CA	CA
MD03G1107900	T11	95.659	95.659	-1.27248	-2.287	0.223963	0.234965	-5.68164	-9.73337	1.33412e-08	2.17278e-22	3.24246e-07	3.41693e-20	MCP	MCPCA	CA	CA
MD03G1113000	T11	202.655	202.655	-2.8952	-2.58658	0.197315	0.18295	-14.673	-14.1382	9.59979e-49	2.20831e-45	3.74122e-46	1.7116e-42	MCP	MCPCA	CA	CA
MD03G1152100	T11	165.284	165.284	-1.50217	-2.3629	0.168961	0.175373	-8.89067	-13.4736	6.07441e-19	2.23752e-41	4.94274e-17	1.3124e-38	MCP	MCPCA	CA	CA
MD03G1172700	T11	38.4823	38.4823	-1.55892	-1.10365	0.336334	0.308458	-4.63505	-3.57796	3.56858e-06	0.000346289	5.5078e-05	0.00398683	MCP	MCPCA	CA	CA
MD03G1173800	T11	212.227	212.227	-1.10603	-1.20625	0.142615	0.138325	-7.7554	-8.72045	8.80629e-15	2.77101e-18	4.99038e-13	3.23314e-16	MCP	MCPCA	CA	CA
MD03G1208300	T11	17.8403	17.8403	-7.58958	-1.87637	1.30203	0.599815	-5.82905	-3.12825	5.57455e-09	0.00175851	1.43825e-07	0.0155135	MCP	MCPCA	CA	CA
MD03G1210100	T11	32972.2	32972.2	-1.83672	-1.97367	0.374996	0.374982	-4.89797	-5.26337	9.68303e-07	1.41435e-07	1.69233e-05	3.9251e-06	MCP	MCPCA	CA	CA
MD03G1227700	T11	22.1183	22.1183	-1.57276	-1.55014	0.470309	0.450836	-3.3441	-3.43836	0.000825487	0.000585244	0.00686536	0.00621074	MCP	MCPCA	CA	CA
MD03G1230900	T11	23.4712	23.4712	-3.21604	-2.97798	0.892488	0.86257	-3.60345	-3.45245	0.000314016	0.000555514	0.00298228	0.00593004	MCP	MCPCA	CA	CA
MD03G1270200	T11	37.7812	37.7812	-1.92063	-1.39531	0.415299	0.387274	-4.62469	-3.6029	3.75164e-06	0.000314692	5.74752e-05	0.00368165	MCP	MCPCA	CA	CA
MD03G1285600	T11	59.6546	59.6546	-1.43586	-1.10332	0.289371	0.272019	-4.96199	-4.05605	6.97744e-07	4.99086e-05	1.25503e-05	0.000753734	MCP	MCPCA	CA	CA
MD03G1289900	T11	1293.82	1293.82	-1.49283	-1.10514	0.150165	0.148486	-9.94125	-7.44275	2.7536e-23	9.86075e-14	3.105e-21	7.03941e-12	MCP	MCPCA	CA	CA
MD03G1292200	T11	12.4119	12.4119	-4.31122	-7.82498	1.01243	1.39864	-4.25831	-5.59469	2.05981e-05	2.21018e-08	0.00026388	7.05372e-07	MCP	MCPCA	CA	CA
MD03G1292300	T11	52.1363	52.1363	-1.47667	-1.17141	0.345278	0.328939	-4.27677	-3.56119	1.89626e-05	0.000369179	0.000245746	0.00421458	MCP	MCPCA	CA	CA
MD02G1000700	T11	111.087	111.087	-5.67782	-7.15947	1.56615	1.6075	-3.62533	-4.45379	0.000288589	8.43661e-06	0.0027752	0.000154117	MCP	MCPCA	CA	CA
MD02G1002600	T11	17.698	17.698	-3.47065	-8.28245	0.716926	1.3097	-4.84102	-6.32393	1.29176e-06	2.54997e-10	2.20224e-05	1.12938e-08	MCP	MCPCA	CA	CA
MD02G1009300	T11	67.2791	67.2791	-1.80807	-1.31352	0.244244	0.219069	-7.40271	-5.99591	1.33433e-13	2.02352e-09	6.44365e-12	7.70429e-08	MCP	MCPCA	CA	CA
MD02G1010800	T11	28.0454	28.0454	-2.86275	-1.72178	0.510035	0.437464	-5.61286	-3.93581	1.99005e-08	8.29151e-05	4.7129e-07	0.00117609	MCP	MCPCA	CA	CA
MD02G1030300	T11	268.734	268.734	-2.3176	-1.3091	0.173167	0.157341	-13.3836	-8.32016	7.54195e-41	8.7841e-17	2.3269e-38	8.94988e-15	MCP	MCPCA	CA	CA
MD02G1084000	T11	38.243	38.243	-3.34271	-2.58673	0.422724	0.356206	-7.90754	-7.2619	2.62522e-15	3.81688e-13	1.55511e-13	2.53315e-11	MCP	MCPCA	CA	CA
MD02G1121700	T11	496.854	496.854	-2.97224	-1.85276	0.24375	0.235114	-12.1938	-7.88025	3.35218e-34	3.26718e-15	6.76958e-32	2.74823e-13	MCP	MCPCA	CA	CA
MD02G1128700	T11	185.466	185.466	-1.38717	-2.24926	0.19629	0.201014	-7.06692	-11.1896	1.58405e-12	4.58546e-29	6.63927e-11	1.29238e-26	MCP	MCPCA	CA	CA
MD02G1133600	T11	14.0437	14.0437	-7.59112	-8.06583	1.37596	1.37596	-5.51696	-5.86195	3.4492e-08	4.57449e-09	7.79456e-07	1.66013e-07	MCP	MCPCA	CA	CA
MD02G1141700	T11	104.917	104.917	-2.93202	-1.66816	0.256134	0.213497	-11.4472	-7.81352	2.42842e-30	5.56132e-15	4.02574e-28	4.60656e-13	MCP	MCPCA	CA	CA
MD02G1142300	T11	12.8984	12.8984	-2.32023	-2.89488	0.683709	0.690991	-3.39359	-4.18946	0.000689827	2.79621e-05	0.00593946	0.000452185	MCP	MCPCA	CA	CA
MD02G1256300	T11	388.019	388.019	-1.67648	-1.16452	0.225046	0.220532	-7.44951	-5.28051	9.36884e-14	1.28824e-07	4.62487e-12	3.59348e-06	MCP	MCPCA	CA	CA
MD02G1301000	T11	164.014	164.014	-1.0748	-1.24271	0.200819	0.197546	-5.3521	-6.29077	8.69405e-08	3.15904e-10	1.83235e-06	1.37666e-08	MCP	MCPCA	CA	CA
MD02G1319100	T11	229.052	229.052	-1.00747	-1.75856	0.159936	0.162719	-6.29916	-10.8074	2.99262e-10	3.17609e-27	9.23306e-09	7.74466e-25	MCP	MCPCA	CA	CA
MD05G1017400	T11	9.16283	9.16283	-6.97399	-7.4487	1.50115	1.50115	-4.64576	-4.96199	3.38824e-06	6.97752e-07	5.27814e-05	1.68119e-05	MCP	MCPCA	CA	CA
MD05G1069100	T11	596.389	596.389	-1.45582	-1.55553	0.10753	0.105191	-13.5387	-14.7877	9.24015e-42	1.75755e-49	2.93229e-39	2.00749e-46	MCP	MCPCA	CA	CA
MD05G1102100	T11	55.1504	55.1504	-1.2063	-1.29187	0.259267	0.249576	-4.65274	-5.17624	3.27555e-06	2.26401e-07	5.12056e-05	5.99922e-06	MCP	MCPCA	CA	CA
MD05G1111300	T11	109.923	109.923	-1.05427	-1.06365	0.173044	0.164853	-6.09247	-6.45212	1.1118e-09	1.10295e-10	3.14617e-08	5.21484e-09	MCP	MCPCA	CA	CA
MD05G1112600	T11	8.90421	8.90421	-4.24636	-2.70842	1.06424	0.781066	-3.99003	-3.4676	6.60659e-05	0.000525129	0.000751453	0.00564735	MCP	MCPCA	CA	CA
MD05G1129900	T11	21.3467	21.3467	-5.56874	-2.86396	1.15266	0.841048	-4.8312	-3.40523	1.35712e-06	0.000661088	2.29717e-05	0.00689094	MCP	MCPCA	CA	CA
MD05G1143500	T11	525.478	525.478	-3.41592	-1.1083	0.148973	0.121702	-22.9298	-9.10667	2.34497e-116	8.49466e-20	5.20911e-113	1.07181e-17	MCP	MCPCA	CA	CA
MD05G1158500	T11	56.3874	56.3874	-1.10315	-1.002	0.351475	0.341678	-3.13862	-2.93258	0.00169748	0.00336155	0.0125567	0.0264628	MCP	MCPCA	CA	CA
MD05G1172000	T11	33.2138	33.2138	-3.41252	-3.4975	0.494653	0.469629	-6.8988	-7.44737	5.24434e-12	9.5221e-14	2.05463e-10	6.82009e-12	MCP	MCPCA	CA	CA
MD05G1179100	T11	95.3268	95.3268	-1.73011	-1.34399	0.240483	0.224868	-7.19433	-5.9768	6.2768e-13	2.27564e-09	2.79424e-11	8.6339e-08	MCP	MCPCA	CA	CA
MD05G1197600	T11	4.62839	4.62839	-5.98888	-6.46358	1.82549	1.82549	-3.28069	-3.54073	0.00103555	0.000399025	0.0082879	0.00449385	MCP	MCPCA	CA	CA
MD05G1199100	T11	4.40851	4.40851	-5.91869	-6.39339	1.79976	1.79976	-3.2886	-3.55236	0.00100687	0.000381793	0.00810301	0.00432898	MCP	MCPCA	CA	CA
MD05G1204100	T11	1176.47	1176.47	-1.87561	-1.77836	0.11532	0.113363	-16.2644	-15.6873	1.76484e-59	1.84615e-55	1.15307e-56	3.08194e-52	MCP	MCPCA	CA	CA
MD05G1208700	T11	62.4395	62.4395	-4.45094	-4.36639	0.542444	0.510624	-8.20535	-8.55109	2.29928e-16	1.21934e-17	1.52013e-14	1.33647e-15	MCP	MCPCA	CA	CA
MD05G1211000	T11	43.5833	43.5833	-1.34627	-1.73545	0.340335	0.337989	-3.9557	-5.13464	7.63097e-05	2.8269e-07	0.00085917	7.33844e-06	MCP	MCPCA	CA	CA
MD05G1219000	T11	17.5077	17.5077	-3.22058	-4.20212	0.672049	0.723048	-4.79217	-5.81167	1.64983e-06	6.18514e-09	2.74939e-05	2.2041e-07	MCP	MCPCA	CA	CA
MD05G1262700	T11	140.826	140.826	-3.22495	-1.6303	0.504682	0.484283	-6.39006	-3.36642	1.65823e-10	0.000761505	5.35405e-09	0.00775149	MCP	MCPCA	CA	CA
MD05G1267600	T11	110.864	110.864	-1.34301	-1.15167	0.255336	0.246727	-5.25977	-4.66777	1.44233e-07	3.04486e-06	2.92601e-06	6.21633e-05	MCP	MCPCA	CA	CA
MD05G1284000	T11	75.8139	75.8139	-1.46488	-1.22203	0.288506	0.276052	-5.07746	-4.42682	3.82504e-07	9.56329e-06	7.15833e-06	0.000172234	MCP	MCPCA	CA	CA
MD05G1312700	T11	866.065	866.065	-1.24068	-1.23358	0.124569	0.122941	-9.95975	-10.0339	2.28635e-23	1.08168e-23	2.59127e-21	1.95623e-21	MCP	MCPCA	CA	CA
MD05G1321700	T11	27.343	27.343	-2.68265	-1.38892	0.517818	0.446248	-5.18069	-3.11243	2.21072e-07	0.00185554	4.32298e-06	0.0162244	MCP	MCPCA	CA	CA
MD05G1331200	T11	10.2994	10.2994	-4.61315	-4.47306	1.26136	1.16172	-3.65729	-3.85037	0.000254897	0.00011794	0.00248236	0.00159972	MCP	MCPCA	CA	CA
MD05G1336700	T11	19.34	19.34	-2.98158	-3.14578	0.582594	0.559578	-5.11776	-5.62169	3.09188e-07	1.89097e-08	5.87035e-06	6.1237e-07	MCP	MCPCA	CA	CA
MD05G1360500	T11	642.874	642.874	-4.05123	-1.39845	0.183279	0.156733	-22.1041	-8.92245	2.88647e-108	4.56092e-19	5.8291e-105	5.56073e-17	MCP	MCPCA	CA	CA
MD04G1002800	T11	38.3996	38.3996	-1.34422	-1.10738	0.324367	0.303559	-4.14411	-3.64798	3.41132e-05	0.000264309	0.000416598	0.00317962	MCP	MCPCA	CA	CA
MD04G1006200	T11	103.32	103.32	-1.30663	-1.00722	0.1806	0.165798	-7.23494	-6.07495	4.65751e-13	1.24026e-09	2.11579e-11	4.91169e-08	MCP	MCPCA	CA	CA
MD04G1021300	T11	59.2799	59.2799	-5.40905	-3.66143	0.878164	0.775087	-6.1595	-4.7239	7.2976e-10	2.31367e-06	2.1163e-08	4.87488e-05	MCP	MCPCA	CA	CA
MD04G1042400	T11	57.3591	57.3591	-3.02244	-1.12566	0.460584	0.403423	-6.56219	-2.79027	5.30241e-11	0.0052664	1.82334e-09	0.0380823	MCP	MCPCA	CA	CA
MD04G1069200	T11	566.392	566.392	-1.98669	-1.57616	0.217687	0.214375	-9.12639	-7.35235	7.0822e-20	1.94748e-13	6.26789e-18	1.35898e-11	MCP	MCPCA	CA	CA
MD04G1104700	T11	447.818	447.818	-1.42455	-1.61434	0.117694	0.115518	-12.1038	-13.9748	1.0079e-33	2.22194e-44	1.94691e-31	1.5555e-41	MCP	MCPCA	CA	CA
MD04G1136100	T11	4.06609	4.06609	-5.80241	-6.27712	1.82441	1.82441	-3.18043	-3.44063	0.00147055	0.000580362	0.0111529	0.00616496	MCP	MCPCA	CA	CA
MD04G1146400	T11	99.4008	99.4008	-1.50564	-1.95538	0.19803	0.197503	-7.60311	-9.90053	2.89095e-14	4.14081e-23	1.5182e-12	6.9126e-21	MCP	MCPCA	CA	CA
MD04G1146900	T11	17.82	17.82	-4.72692	-8.35666	0.908763	1.33915	-5.20149	-6.24028	1.97696e-07	4.36793e-10	3.91062e-06	1.84064e-08	MCP	MCPCA	CA	CA
MD04G1159900	T11	24.8215	24.8215	-8.41165	-8.88636	1.31089	1.31089	-6.41674	-6.77886	1.39222e-10	1.21124e-11	4.52808e-09	6.65476e-10	MCP	MCPCA	CA	CA
MD04G1172400	T11	15.6224	15.6224	-4.19048	-3.29356	0.784545	0.627022	-5.34129	-5.25271	9.22887e-08	1.49878e-07	1.93764e-06	4.11727e-06	MCP	MCPCA	CA	CA
MD04G1204000	T11	77.5422	77.5422	-5.24833	-5.85659	1.22229	1.22759	-4.29385	-4.77081	1.75603e-05	1.83484e-06	0.000230003	3.97006e-05	MCP	MCPCA	CA	CA
MD04G1222400	T11	43.9363	43.9363	-3.29518	-1.54656	0.596958	0.535233	-5.51994	-2.88952	3.3911e-08	0.00385835	7.68673e-07	0.0296973	MCP	MCPCA	CA	CA
MD04G1225000	T11	504.862	504.862	-1.82605	-1.86957	0.175968	0.173697	-10.3772	-10.7634	3.14927e-25	5.12441e-27	3.90827e-23	1.22209e-24	MCP	MCPCA	CA	CA
MD04G1245600	T11	127.927	127.927	-1.05399	-1.5881	0.164024	0.165057	-6.42581	-9.62151	1.31165e-10	6.48734e-22	4.28041e-09	9.77696e-20	MCP	MCPCA	CA	CA
MD07G1007600	T11	8.57907	8.57907	-2.57423	-5.33508	0.944968	1.32567	-2.72415	-4.02445	0.00644674	5.71095e-05	0.0382602	0.000847737	MCP	MCPCA	CA	CA
MD07G1010700	T11	398.613	398.613	-2.56877	-1.62725	0.214212	0.205007	-11.9917	-7.93751	3.92554e-33	2.06288e-15	7.38999e-31	1.76951e-13	MCP	MCPCA	CA	CA
MD07G1034100	T11	13.439	13.439	-2.50819	-2.2065	0.69982	0.650703	-3.58405	-3.39095	0.000338306	0.000696521	0.00318708	0.00720147	MCP	MCPCA	CA	CA
MD07G1043400	T11	11.6251	11.6251	-1.96579	-1.68184	0.65588	0.609707	-2.99718	-2.75843	0.00272489	0.00580792	0.0186363	0.0411503	MCP	MCPCA	CA	CA
MD07G1053900	T11	285.036	285.036	-1.70221	-1.98736	0.136974	0.134757	-12.4272	-14.7477	1.86007e-35	3.18377e-49	4.21628e-33	3.39988e-46	MCP	MCPCA	CA	CA
MD07G1054900	T11	77.6717	77.6717	-1.23099	-1.01459	0.225859	0.212155	-5.45028	-4.78228	5.02893e-08	1.73315e-06	1.10279e-06	3.78069e-05	MCP	MCPCA	CA	CA
MD07G1064100	T11	291.622	291.622	-2.16999	-1.03007	0.145602	0.127834	-14.9036	-8.05786	3.12312e-50	7.76417e-16	1.38754e-47	6.90565e-14	MCP	MCPCA	CA	CA
MD07G1136900	T11	41.4954	41.4954	-2.62831	-1.12585	0.42079	0.357572	-6.24613	-3.1486	4.20743e-10	0.00164057	1.26132e-08	0.0146577	MCP	MCPCA	CA	CA
MD07G1159600	T11	68.1263	68.1263	-1.65418	-1.13388	0.227897	0.202314	-7.25845	-5.60454	3.9155e-13	2.08807e-08	1.81584e-11	6.68367e-07	MCP	MCPCA	CA	CA
MD07G1188200	T11	31.3514	31.3514	-2.35527	-1.26316	0.389322	0.322625	-6.04967	-3.91524	1.4514e-09	9.03141e-05	4.07089e-08	0.00126451	MCP	MCPCA	CA	CA
MD07G1189600	T11	346.524	346.524	-1.21194	-1.34437	0.193857	0.191966	-6.25173	-7.00313	4.0592e-10	2.50302e-12	1.22183e-08	1.52586e-10	MCP	MCPCA	CA	CA
MD07G1228300	T11	54.522	54.522	-1.58015	-1.15546	0.265063	0.240586	-5.96139	-4.80268	2.50102e-09	1.56552e-06	6.77533e-08	3.45978e-05	MCP	MCPCA	CA	CA
MD07G1238800	T11	45.6566	45.6566	-2.88381	-2.99622	0.368855	0.351965	-7.81827	-8.51285	5.35563e-15	1.69713e-17	3.10626e-13	1.84156e-15	MCP	MCPCA	CA	CA
MD07G1249700	T11	56.3301	56.3301	-1.78179	-1.67918	0.243224	0.224634	-7.32573	-7.47517	2.37609e-13	7.7102e-14	1.12783e-11	5.61499e-12	MCP	MCPCA	CA	CA
MD07G1255400	T11	30.4719	30.4719	-2.87696	-1.74576	0.461635	0.386953	-6.23213	-4.51154	4.60149e-10	6.43583e-06	1.36654e-08	0.000121136	MCP	MCPCA	CA	CA
MD07G1270100	T11	474.279	474.279	-1.97288	-1.26456	0.184186	0.178241	-10.7113	-7.09465	9.00516e-27	1.29676e-12	1.24249e-24	8.13362e-11	MCP	MCPCA	CA	CA
MD07G1270400	T11	119.99	119.99	-2.5821	-1.68219	0.257939	0.232689	-10.0105	-7.22936	1.37048e-23	4.85281e-13	1.56927e-21	3.18174e-11	MCP	MCPCA	CA	CA
MD07G1281700	T11	186.248	186.248	-1.52099	-1.96796	0.177146	0.176747	-8.58608	-11.1343	8.99851e-18	8.54059e-29	6.7304e-16	2.37625e-26	MCP	MCPCA	CA	CA
MD07G1281800	T11	113.988	113.988	-1.07044	-2.62678	0.22764	0.247062	-4.70232	-10.6321	2.57217e-06	2.11411e-26	4.10475e-05	4.68168e-24	MCP	MCPCA	CA	CA
MD07G1282000	T11	536.833	536.833	-2.07434	-1.52433	0.138489	0.132029	-14.9783	-11.5454	1.01759e-50	7.78589e-31	4.80953e-48	2.52193e-28	MCP	MCPCA	CA	CA
MD07G1282200	T11	37.5504	37.5504	-1.78335	-3.80666	0.608091	0.660024	-2.9327	-5.76746	0.00336026	8.0476e-09	0.0222224	2.81199e-07	MCP	MCPCA	CA	CA
MD07G1282700	T11	62.5258	62.5258	-1.71297	-1.98435	0.277653	0.272297	-6.16946	-7.28743	6.85235e-10	3.15917e-13	1.99238e-08	2.12261e-11	MCP	MCPCA	CA	CA
MD07G1283700	T11	16.9986	16.9986	-2.64729	-2.24503	0.648198	0.597909	-4.08407	-3.75481	4.42542e-05	0.000173474	0.00052548	0.00223958	MCP	MCPCA	CA	CA
MD07G1301600	T11	37.2975	37.2975	-3.81363	-2.63771	0.497891	0.402709	-7.65957	-6.54991	1.86554e-14	5.75714e-11	1.02072e-12	2.85254e-09	MCP	MCPCA	CA	CA
MD07G1301700	T11	45.6194	45.6194	-5.24231	-4.23757	0.597416	0.450239	-8.77498	-9.41182	1.70941e-18	4.87609e-21	1.34655e-16	6.87149e-19	MCP	MCPCA	CA	CA
MD06G1002700	T11	1259.64	1259.64	-1.71485	-1.68482	0.162804	0.161717	-10.5332	-10.4183	6.07313e-26	2.0463e-25	7.93579e-24	4.3538e-23	MCP	MCPCA	CA	CA
MD06G1010300	T11	557.61	557.61	-2.99848	-1.77622	0.170258	0.158443	-17.6114	-11.2105	2.01405e-69	3.62107e-29	1.86417e-66	1.03401e-26	MCP	MCPCA	CA	CA
MD06G1028600	T11	24.012	24.012	-1.85678	-1.3098	0.408842	0.363775	-4.54156	-3.60058	5.58398e-06	0.000317514	8.2093e-05	0.00371066	MCP	MCPCA	CA	CA
MD06G1028700	T11	59.2049	59.2049	-1.62854	-1.80116	0.342909	0.336417	-4.7492	-5.35396	2.04219e-06	8.60496e-08	3.35542e-05	2.47672e-06	MCP	MCPCA	CA	CA
MD06G1082200	T11	238.817	238.817	-2.21154	-2.03691	0.276861	0.271635	-7.98793	-7.49871	1.37225e-15	6.44479e-14	8.42079e-14	4.77354e-12	MCP	MCPCA	CA	CA
MD06G1093600	T11	100.236	100.236	-1.83318	-1.8374	0.289936	0.282466	-6.3227	-6.50484	2.57037e-10	7.77786e-11	8.042e-09	3.76775e-09	MCP	MCPCA	CA	CA
MD06G1094300	T11	936.205	936.205	-2.96275	-2.59597	0.202455	0.19913	-14.6341	-13.0365	1.70201e-48	7.58298e-39	6.51869e-46	3.74013e-36	MCP	MCPCA	CA	CA
MD06G1095300	T11	400.683	400.683	-2.4478	-2.18745	0.177446	0.171375	-13.7946	-12.7641	2.74498e-43	2.60069e-37	9.10105e-41	1.15184e-34	MCP	MCPCA	CA	CA
MD06G1105900	T11	21.8413	21.8413	-8.22769	-8.7024	1.28156	1.28156	-6.42006	-6.79048	1.36217e-10	1.11764e-11	4.43682e-09	6.18751e-10	MCP	MCPCA	CA	CA
MD06G1113500	T11	120.089	120.089	-1.92255	-2.08296	0.221919	0.216109	-8.66332	-9.63844	4.58215e-18	5.50171e-22	3.48588e-16	8.40832e-20	MCP	MCPCA	CA	CA
MD06G1113700	T11	63.4201	63.4201	-2.47836	-2.0349	0.395692	0.37453	-6.26335	-5.43321	3.76785e-10	5.5348e-08	1.14343e-08	1.64093e-06	MCP	MCPCA	CA	CA
MD06G1130400	T11	8.55613	8.55613	-3.70594	-7.25048	1.12457	1.4845	-3.29542	-4.88412	0.000982736	1.03894e-06	0.00795426	2.40374e-05	MCP	MCPCA	CA	CA
MD06G1141800	T11	205.192	205.192	-1.08782	-2.8654	0.236499	0.25027	-4.59969	-11.4492	4.23116e-06	2.37247e-30	6.40702e-05	7.35534e-28	MCP	MCPCA	CA	CA
MD06G1172800	T11	22.3181	22.3181	-2.41898	-2.36041	0.454482	0.422812	-5.32249	-5.58264	1.02355e-07	2.36894e-08	2.13493e-06	7.52718e-07	MCP	MCPCA	CA	CA
MD06G1186000	T11	120.538	120.538	-1.29876	-1.37516	0.190001	0.183554	-6.83554	-7.49186	8.16957e-12	6.79065e-14	3.11285e-10	4.97874e-12	MCP	MCPCA	CA	CA
MD06G1192300	T11	5.02788	5.02788	-6.10874	-6.58345	1.68096	1.68096	-3.63407	-3.91647	0.000278983	8.98543e-05	0.00269449	0.00125889	MCP	MCPCA	CA	CA
MD06G1195500	T11	119.133	119.133	-3.76563	-2.12463	0.261798	0.193734	-14.3837	-10.9667	6.54661e-47	5.52406e-28	2.46485e-44	1.46199e-25	MCP	MCPCA	CA	CA
MD06G1209100	T11	13.4887	13.4887	-2.89725	-1.94957	0.767944	0.676644	-3.77273	-2.88123	0.000161469	0.00396129	0.00166599	0.0303773	MCP	MCPCA	CA	CA
MD06G1222800	T11	95.6729	95.6729	-1.98115	-1.53108	0.29491	0.279929	-6.7178	-5.46954	1.8449e-11	4.51205e-08	6.64956e-10	1.36379e-06	MCP	MCPCA	CA	CA
MD06G1224000	T11	175.38	175.38	-1.63733	-2.7345	0.243931	0.251689	-6.7123	-10.8646	1.91585e-11	1.70014e-27	6.88652e-10	4.24097e-25	MCP	MCPCA	CA	CA
MD09G1000400	T11	249.231	249.231	-1.22246	-1.18561	0.116605	0.110353	-10.4837	-10.7438	1.02598e-25	6.33986e-27	1.30984e-23	1.49552e-24	MCP	MCPCA	CA	CA
MD09G1008800	T11	12.7756	12.7756	-7.45379	-7.92849	1.37604	1.37604	-5.41685	-5.76183	6.06572e-08	8.32056e-09	1.31457e-06	2.89379e-07	MCP	MCPCA	CA	CA
MD09G1043700	T11	38.3738	38.3738	-2.44335	-1.25682	0.445685	0.395413	-5.48224	-3.17851	4.19971e-08	0.00148037	9.30133e-07	0.0135157	MCP	MCPCA	CA	CA
MD09G1045700	T11	31.0353	31.0353	-1.5562	-2.55826	0.366281	0.388963	-4.24865	-6.57712	2.15067e-05	4.7965e-11	0.000274052	2.39847e-09	MCP	MCPCA	CA	CA
MD09G1051000	T11	65.5452	65.5452	-1.17648	-2.03676	0.305185	0.313028	-3.85498	-6.50664	0.000115739	7.68512e-11	0.00123666	3.73952e-09	MCP	MCPCA	CA	CA
MD09G1064200	T11	94.4887	94.4887	-1.16633	-1.22112	0.21459	0.207319	-5.43518	-5.89006	5.47409e-08	3.86048e-09	1.19569e-06	1.4297e-07	MCP	MCPCA	CA	CA
MD09G1066000	T11	26.5096	26.5096	-1.13596	-1.23375	0.361981	0.348285	-3.13817	-3.54234	0.00170004	0.000396588	0.0125715	0.00447104	MCP	MCPCA	CA	CA
MD09G1094400	T11	5.58774	5.58774	-6.26068	-6.73539	1.65225	1.65225	-3.78918	-4.07649	0.000151145	4.5721e-05	0.00156967	0.000694919	MCP	MCPCA	CA	CA
MD09G1096800	T11	19.3387	19.3387	-4.1563	-1.51829	0.763068	0.521379	-5.44683	-2.91206	5.12759e-08	0.00359051	1.12332e-06	0.0279488	MCP	MCPCA	CA	CA
MD09G1138500	T11	442.763	442.763	-1.54654	-1.11176	0.126514	0.120275	-12.2242	-9.24347	2.30764e-34	2.38622e-20	4.74648e-32	3.13853e-18	MCP	MCPCA	CA	CA
MD09G1146800	T11	91.6641	91.6641	-2.01195	-1.23206	0.273961	0.251626	-7.34394	-4.89639	2.07398e-13	9.76149e-07	9.90784e-12	2.27789e-05	MCP	MCPCA	CA	CA
MD09G1172600	T11	317.29	317.29	-2.10431	-2.40549	0.222316	0.220902	-9.4654	-10.8894	2.92434e-21	1.29487e-27	2.84918e-19	3.2676e-25	MCP	MCPCA	CA	CA
MD09G1174700	T11	215.642	215.642	-1.01179	-1.09094	0.212372	0.20943	-4.76426	-5.2091	1.89551e-06	1.89756e-07	3.12837e-05	5.09663e-06	MCP	MCPCA	CA	CA
MD09G1224500	T11	14.9623	14.9623	-7.62613	-4.66298	1.4498	1.03073	-5.26014	-4.52398	1.43946e-07	6.06885e-06	2.92474e-06	0.00011543	MCP	MCPCA	CA	CA
MD09G1279000	T11	32.4171	32.4171	-8.29108	-1.24313	1.22497	0.365518	-6.76841	-3.401	1.30205e-11	0.000671389	4.7887e-10	0.00697542	MCP	MCPCA	CA	CA
MD08G1011900	T11	103.739	103.739	-3.62936	-1.62524	0.329668	0.266829	-11.0091	-6.09094	3.4529e-28	1.1225e-09	5.11352e-26	4.47802e-08	MCP	MCPCA	CA	CA
MD08G1060900	T11	63.0427	63.0427	-1.08447	-1.71034	0.229972	0.233877	-4.71566	-7.31302	2.40928e-06	2.61206e-13	3.87262e-05	1.77702e-11	MCP	MCPCA	CA	CA
MD08G1077000	T11	743.977	743.977	-2.02916	-1.61648	0.124447	0.119956	-16.3054	-13.4757	9.03306e-60	2.17445e-41	6.47292e-57	1.31083e-38	MCP	MCPCA	CA	CA
MD08G1086300	T11	6332.63	6332.63	-2.22204	-4.4775	0.201217	0.202768	-11.043	-22.0819	2.36907e-28	4.72109e-108	3.55585e-26	2.56142e-104	MCP	MCPCA	CA	CA
MD08G1126500	T11	84.8501	84.8501	-2.7573	-3.58493	0.348127	0.358568	-7.92039	-9.99791	2.36766e-15	1.55654e-23	1.41766e-13	2.7024e-21	MCP	MCPCA	CA	CA
MD08G1179400	T11	35.9566	35.9566	-2.77717	-1.95619	0.586369	0.547919	-4.73621	-3.57021	2.17748e-06	0.000356694	3.54104e-05	0.00409073	MCP	MCPCA	CA	CA
MD08G1196300	T11	116.342	116.342	-3.26604	-2.38448	0.275527	0.241267	-11.8538	-9.88318	2.05633e-32	4.92438e-23	3.65434e-30	8.09613e-21	MCP	MCPCA	CA	CA
MD08G1200200	T11	37.3068	37.3068	-1.77306	-1.01965	0.382131	0.346991	-4.63992	-2.93856	3.48539e-06	0.0032974	5.40139e-05	0.0260503	MCP	MCPCA	CA	CA
MD00G1013000	T11	82.2669	82.2669	-4.34707	-2.85658	0.347012	0.248263	-12.5271	-11.5063	5.30404e-36	1.22681e-30	1.25345e-33	3.85858e-28	MCP	MCPCA	CA	CA
MD00G1035800	T11	550.277	550.277	-4.8643	-4.77061	1.28218	1.28013	-3.79377	-3.72666	0.000148377	0.000194035	0.00154237	0.00245107	MCP	MCPCA	CA	CA
MD02G1011100	T11	9.09927	9.09927	-6.96448	-7.43918	1.44047	1.44047	-4.83485	-5.1644	1.33244e-06	2.41211e-07	2.26291e-05	6.35285e-06	MCP	MCPCA	CA	CA
MD02G1016300	T11	104.156	104.156	-3.90909	-9.03939	0.40522	1.08351	-9.64683	-8.34265	5.06997e-22	7.26431e-17	5.19006e-20	7.47157e-15	MCP	MCPCA	CA	CA
MD02G1066300	T11	3.21956	3.21956	-5.46541	-5.94011	1.99737	1.99737	-2.7363	-2.97396	0.00621343	0.00293979	0.0370836	0.0237084	MCP	MCPCA	CA	CA
MD03G1028900	T11	33.3902	33.3902	-8.84008	-9.31478	1.21934	1.21934	-7.24989	-7.6392	4.17109e-13	2.1857e-14	1.91044e-11	1.73117e-12	MCP	MCPCA	CA	CA
MD03G1070400	T11	10.7837	10.7837	-7.11611	-3.82564	1.39143	0.908732	-5.11426	-4.20986	3.14976e-07	2.55526e-05	5.96653e-06	0.0004157	MCP	MCPCA	CA	CA
MD03G1091100	T11	25.9301	25.9301	-8.45569	-6.45319	1.29103	0.974892	-6.54957	-6.61938	5.77027e-11	3.607e-11	1.96596e-09	1.83754e-09	MCP	MCPCA	CA	CA
MD03G1150600	T11	4.47043	4.47043	-5.93959	-6.4143	1.78275	1.78275	-3.3317	-3.59798	0.000863159	0.000320698	0.00712422	0.00374248	MCP	MCPCA	CA	CA
MD03G1166900	T11	74.3605	74.3605	-3.10915	-3.95909	0.318991	0.336021	-9.74683	-11.7823	1.90319e-22	4.81651e-32	2.04239e-20	1.77166e-29	MCP	MCPCA	CA	CA
MD04G1195000	T11	7.48662	7.48662	-6.68314	-7.15784	1.49222	1.49222	-4.47865	-4.79677	7.51151e-06	1.61242e-06	0.000106213	3.54536e-05	MCP	MCPCA	CA	CA
MD04G1242300	T11	254.393	254.393	-8.00421	-5.93935	0.957069	0.825753	-8.36325	-7.19264	6.10137e-17	6.35501e-13	4.28641e-15	4.08037e-11	MCP	MCPCA	CA	CA
MD04G1242700	T11	230.201	230.201	-7.84744	-5.98788	1.05679	0.94413	-7.42571	-6.34222	1.12177e-13	2.26477e-10	5.44084e-12	1.01132e-08	MCP	MCPCA	CA	CA
MD05G1290000	T11	23.9654	23.9654	-3.76738	-1.41375	0.628422	0.449202	-5.99499	-3.14725	2.03492e-09	0.00164813	5.5876e-08	0.0147071	MCP	MCPCA	CA	CA
MD05G1302200	T11	30.6931	30.6931	-4.54911	-2.17614	0.71919	0.540097	-6.32532	-4.02916	2.52704e-10	5.59768e-05	7.93998e-09	0.000833774	MCP	MCPCA	CA	CA
MD05G1302400	T11	13.5756	13.5756	-7.51616	-5.6297	1.36383	1.09604	-5.51107	-5.13638	3.56664e-08	2.80077e-07	8.03543e-07	7.28806e-06	MCP	MCPCA	CA	CA
MD06G1163600	T11	5.47003	5.47003	-6.23013	-6.70483	1.68066	1.68066	-3.70695	-3.9894	0.000209772	6.62412e-05	0.00209531	0.000967553	MCP	MCPCA	CA	CA
MD06G1211100	T11	29.7503	29.7503	-1.64879	-2.00679	0.3865	0.381954	-4.26595	-5.254	1.99049e-05	1.48827e-07	0.000256032	4.09879e-06	MCP	MCPCA	CA	CA
MD08G1143200	T11	3469.73	3469.73	-3.65677	-3.46772	0.230363	0.229396	-15.874	-15.1167	9.59465e-57	1.25613e-51	5.07466e-54	1.60356e-48	MCP	MCPCA	CA	CA
MD08G1217400	T11	9.47269	9.47269	-6.916	-3.62739	1.40209	0.925224	-4.93263	-3.92055	8.11308e-07	8.83454e-05	1.44064e-05	0.00124095	MCP	MCPCA	CA	CA
MD08G1221800	T11	13.7795	13.7795	-7.51327	-4.68637	1.4356	1.02737	-5.23354	-4.5615	1.66295e-07	5.07898e-06	3.33702e-06	9.87378e-05	MCP	MCPCA	CA	CA
MD09G1174600	T11	5.64176	5.64176	-6.19332	-3.97961	1.72157	1.47053	-3.59747	-2.70625	0.000321326	0.00680481	0.0030452	0.0466745	MCP	MCPCA	CA	CA
MD09G1259200	T11	18.5039	18.5039	-5.5896	-8.43857	0.973502	1.27242	-5.74175	-6.63189	9.37042e-09	3.31413e-11	2.32575e-07	1.70434e-09	MCP	MCPCA	CA	CA
MD10G1184800	T11	8.47691	8.47691	-5.86575	-6.34046	1.43626	1.43626	-4.08404	-4.41455	4.42592e-05	1.01218e-05	0.00052548	0.00018169	MCP	MCPCA	CA	CA
MD10G1262000	T11	34.955	34.955	-6.3327	-3.02046	0.907825	0.412666	-6.97568	-7.31938	3.04387e-12	2.49112e-13	1.23163e-10	1.70544e-11	MCP	MCPCA	CA	CA
MD11G1027800	T11	36.6959	36.6959	-2.49128	-2.49469	0.414074	0.394643	-6.01649	-6.32139	1.78239e-09	2.59226e-10	4.93691e-08	1.14577e-08	MCP	MCPCA	CA	CA
MD11G1074200	T11	5.80388	5.80388	-3.73572	-4.82464	1.14182	1.29351	-3.27172	-3.72988	0.00106895	0.000191571	0.00850791	0.0024327	MCP	MCPCA	CA	CA
MD11G1276300	T11	7.55881	7.55881	-6.69641	-7.17111	1.68429	1.68429	-3.97581	-4.25765	7.01411e-05	2.06588e-05	0.000793742	0.000343817	MCP	MCPCA	CA	CA
MD11G1299900	T11	6.48585	6.48585	-3.26596	-5.01365	1.11472	1.37245	-2.92985	-3.65306	0.00339122	0.00025913	0.0223759	0.00312772	MCP	MCPCA	CA	CA
MD11G1307700	T11	5.18248	5.18248	-5.98632	-3.04175	1.4929	1.09272	-4.00985	-2.78366	6.07564e-05	0.00537495	0.00069641	0.0386889	MCP	MCPCA	CA	CA
MD12G1075400	T11	13.4297	13.4297	-7.49187	-5.21192	1.38822	1.04676	-5.39673	-4.97912	6.78672e-08	6.3874e-07	1.45944e-06	1.55403e-05	MCP	MCPCA	CA	CA
MD13G1109000	T11	109.006	109.006	-6.3879	-7.33113	0.923906	0.967131	-6.91401	-7.58029	4.71146e-12	3.44796e-14	1.86228e-10	2.65346e-12	MCP	MCPCA	CA	CA
MD15G1036500	T11	9.58558	9.58558	-7.03907	-7.51377	1.45612	1.45612	-4.83413	-5.16013	1.33732e-06	2.46777e-07	2.26774e-05	6.48371e-06	MCP	MCPCA	CA	CA
MD15G1060800	T11	54.7989	54.7989	-5.42416	-9.99967	0.604909	1.23936	-8.9669	-8.06839	3.0497e-19	7.12339e-16	2.55645e-17	6.38809e-14	MCP	MCPCA	CA	CA
MD15G1062400	T11	8.80501	8.80501	-4.4279	-3.38649	1.29077	1.08398	-3.43043	-3.12413	0.000602631	0.00178334	0.00527872	0.0156815	MCP	MCPCA	CA	CA
MD15G1206700	T11	8.69588	8.69588	-6.89883	-7.37353	1.49746	1.49746	-4.60702	-4.92402	4.08488e-06	8.4783e-07	6.21517e-05	2.0175e-05	MCP	MCPCA	CA	CA
MD15G1302200	T11	130.103	130.103	-2.05205	-4.67114	0.249633	0.316785	-8.22029	-14.7455	2.03012e-16	3.28991e-49	1.35835e-14	3.39988e-46	MCP	MCPCA	CA	CA
MD16G1032300	T11	14.2252	14.2252	-7.60897	-8.08368	2.64151	2.64151	-2.88054	-3.06025	0.00396995	0.00221154	0.0254485	0.0187553	MCP	MCPCA	CA	CA
MD16G1051600	T11	5.86717	5.86717	-5.33711	-6.77361	1.6943	1.6943	-3.15003	-3.99787	0.00163253	6.3915e-05	0.0121491	0.000939121	MCP	MCPCA	CA	CA
MD17G1099000	T11	12.8132	12.8132	-7.45857	-7.93327	1.3476	1.3476	-5.5347	-5.88696	3.11757e-08	3.93361e-09	7.11024e-07	1.4543e-07	MCP	MCPCA	CA	CA
