# Supplementary material for: Transcriptomics of long‐term, low oxygen storage coupled with ethylene signaling interference suggests neofunctionalization of hypoxia response pathways in apple ( Malus domestica )
Source: Plant Direct. 2024 Dec 20;8(12):e70025. doi: 10.1002/pld3.70025 (PMC11660084; doi:10.1002/pld3.70025)
Supplement: Supplementary file 23 — Table S7: GO Enrichment Results ‐ n‐degron and ethylene hypoxia genes. [file PLD3-8-e70025-s029.xlsx]

## Sheet: README
TableS7
	Tab Title	Table Caption	Table Header Descriptions
			GO term	Ontology	Description	p-value	FDR
	Table-S7_GO_ndegron	Gene Ontology (GO) functional enrichment analysis was performed on the differentially upregulated genes identified in the third pairwise DE analysis using the AgriGO v2 'Malus x domestica Singular Enrichment Analysis' (Da et al., 2019; http://bioinformatics.cau.edu.cn/AppleMDO/; accessed May 2023), using the “GDDH13 V1.1 homology with Arabidopsis reference" (Du et al., 2010; Tian et al., 2017). T…	GO Annotation; SlimGO - http://systemsbiology.cau.edu.cn/agriGOv2/download.php	P: Biological Process; F: Molecular Function; C: Cellular Component	Description of GO Term, from GO Version 2016	statistical method: Fisher	False Discovery Rate method (multple comarisons correction): Yekuieli (FDR under dependency)
	Table-S7_GO_Ethylene	Gene Ontology (GO) functional enrichment analysis was performed on the differentially upregulated genes identified in the third pairwise DE analysis using the AgriGO v2 'Malus x domestica Singular Enrichment Analysis' (Da et al., 2019; http://bioinformatics.cau.edu.cn/AppleMDO/; accessed May 2023), using the “GDDH13 V1.1 homology with Arabidopsis reference" (Du et al., 2010; Tian et al., 2017). T…
Description of Time Points
Time Point	Days/Months Postharvest
T5	64/2
T6	105/3.5
T7	148/5
T8	176/6
T9	204/7
T10	232/8
T11	267/9
* Of the 9 samples in T8, one was actually sampled at day 155 (136C_Clean_S40_R1_001), and of the 9 samples in T10, one was actually sampled on day 211 (100_Clean_S4_R1_001)

## Sheet: Table-S7_GO_ndegron
T5 n-degron						T6 n-degron						T7 n-degron						T8 n-degron						T9 n-degron						T10 n-degron						T11 n-degron
GO term	Ontology	Description	p-value	FDR		GO term	Ontology	Description	p-value	FDR		GO term	Ontology	Description	p-value	FDR		GO term	Ontology	Description	p-value	FDR		GO term	Ontology	Description	p-value	FDR		GO term	Ontology	Description	p-value	FDR		GO term	Ontology	Description	p-value	FDR
GO:0036293	P	response to decreased oxygen levels	2.9e-14	1e-10		GO:1901700	P	response to oxygen-containing compound	4.3e-24	2.4e-20		GO:1901700	P	response to oxygen-containing compound	2.6e-20	1.5e-16		GO:0015979	P	photosynthesis	9.2e-14	4.6e-10		GO:1901700	P	response to oxygen-containing compound	6.9e-16	3.1e-12		GO:0001101	P	response to acid chemical	9e-14	4.8e-10		GO:0036293	P	response to decreased oxygen levels	7.3e-13	2.3e-09
GO:0070482	P	response to oxygen levels	3.6e-14	1e-10		GO:0001101	P	response to acid chemical	2.2e-20	6.3e-17		GO:0015979	P	photosynthesis	8e-20	2.3e-16		GO:0006091	P	generation of precursor metabolites and energy	6.6e-13	1.6e-09		GO:0010033	P	response to organic substance	2.8e-15	6.3e-12		GO:0036293	P	response to decreased oxygen levels	1.2e-12	2.6e-09		GO:0070482	P	response to oxygen levels	8.6e-13	2.3e-09
GO:0015979	P	photosynthesis	5.8e-14	1.1e-10		GO:0042221	P	response to chemical	7.9e-20	1.5e-16		GO:0006091	P	generation of precursor metabolites and energy	9.6e-18	1.8e-14		GO:1901700	P	response to oxygen-containing compound	1.1e-12	1.6e-09		GO:0036293	P	response to decreased oxygen levels	7.8e-15	1e-11		GO:0070482	P	response to oxygen levels	1.5e-12	2.6e-09		GO:0001666	P	response to hypoxia	3.7e-12	6.6e-09
GO:0001666	P	response to hypoxia	1.3e-13	1.9e-10		GO:0010033	P	response to organic substance	2.6e-17	3.7e-14		GO:0019684	P	photosynthesis, light reaction	1.3e-17	1.8e-14		GO:0036293	P	response to decreased oxygen levels	1.4e-12	1.6e-09		GO:0070482	P	response to oxygen levels	9.2e-15	1e-11		GO:0001666	P	response to hypoxia	6.2e-12	8.3e-09		GO:0055114	P	oxidation-reduction process	3.9e-10	5.2e-07
GO:0006091	P	generation of precursor metabolites and energy	6.2e-13	7e-10		GO:0071229	P	cellular response to acid chemical	7.8e-15	8.9e-12		GO:0001101	P	response to acid chemical	2.6e-17	3e-14		GO:0070482	P	response to oxygen levels	1.6e-12	1.6e-09		GO:0001666	P	response to hypoxia	5.4e-14	4e-11		GO:1901700	P	response to oxygen-containing compound	4.4e-11	4.7e-08		GO:0001101	P	response to acid chemical	7e-10	7.5e-07
GO:0019684	P	photosynthesis, light reaction	7.5e-13	7.1e-10		GO:0050896	P	response to stimulus	4.2e-14	4e-11		GO:0042221	P	response to chemical	1.6e-15	1.5e-12		GO:0001666	P	response to hypoxia	7.2e-12	6e-09		GO:0042221	P	response to chemical	4.8e-14	4e-11		GO:0010310	P	regulation of hydrogen peroxide metabolic process	1.2e-10	1.1e-07		GO:1901700	P	response to oxygen-containing compound	1e-09	9e-07
GO:1901700	P	response to oxygen-containing compound	1e-11	8.5e-09		GO:0009628	P	response to abiotic stimulus	1.2e-13	1e-10		GO:0010033	P	response to organic substance	1.3e-14	1e-11		GO:0019684	P	photosynthesis, light reaction	9.1e-12	6.5e-09		GO:0050896	P	response to stimulus	7.6e-14	4.9e-11		GO:2000377	P	regulation of reactive oxygen species metabolic process	1.1e-09	8.1e-07		GO:0010310	P	regulation of hydrogen peroxide metabolic process	1.3e-09	9.9e-07
GO:0010310	P	regulation of hydrogen peroxide metabolic process	3e-11	2.1e-08		GO:0009719	P	response to endogenous stimulus	2.7e-11	1.9e-08		GO:0009628	P	response to abiotic stimulus	3.2e-14	2.3e-11		GO:0001101	P	response to acid chemical	1.3e-10	8e-08		GO:0009611	P	response to wounding	7.2e-13	4e-10		GO:0009862	P	systemic acquired resistance, salicylic acid mediated signaling pathway	3.6e-09	2.4e-06		GO:0009611	P	response to wounding	6.1e-09	3.8e-06
GO:0010033	P	response to organic substance	1.1e-10	7.1e-08		GO:0009751	P	response to salicylic acid	3.2e-11	2e-08		GO:0050896	P	response to stimulus	7.3e-12	3.8e-09		GO:0010310	P	regulation of hydrogen peroxide metabolic process	3e-10	1.7e-07		GO:0009628	P	response to abiotic stimulus	9.6e-13	4.8e-10		GO:0042221	P	response to chemical	1.5e-08	9.1e-06		GO:0042743	P	hydrogen peroxide metabolic process	6.4e-09	3.8e-06
GO:2000377	P	regulation of reactive oxygen species metabolic process	3.3e-10	1.9e-07		GO:0072593	P	reactive oxygen species metabolic process	4.5e-11	2.6e-08		GO:0036293	P	response to decreased oxygen levels	6.1e-12	3.8e-09		GO:0009628	P	response to abiotic stimulus	4e-10	2e-07		GO:0001101	P	response to acid chemical	1.7e-12	7.5e-10		GO:0010033	P	response to organic substance	1.9e-08	1e-05		GO:2000377	P	regulation of reactive oxygen species metabolic process	9.6e-09	5.1e-06
GO:0009628	P	response to abiotic stimulus	4.1e-10	2.1e-07		GO:0009863	P	salicylic acid mediated signaling pathway	8.8e-11	3.7e-08		GO:0070482	P	response to oxygen levels	7.3e-12	3.8e-09		GO:0071229	P	cellular response to acid chemical	6.8e-10	3.1e-07		GO:0006950	P	response to stress	1.9e-09	7.6e-07		GO:0072593	P	reactive oxygen species metabolic process	4.2e-08	1.6e-05		GO:0042221	P	response to chemical	1.1e-08	5.4e-06
GO:0042221	P	response to chemical	6.3e-10	3e-07		GO:0010310	P	regulation of hydrogen peroxide metabolic process	9.6e-11	3.7e-08		GO:0071229	P	cellular response to acid chemical	1.5e-11	7.4e-09		GO:0010033	P	response to organic substance	1.1e-09	4e-07		GO:0010310	P	regulation of hydrogen peroxide metabolic process	4.3e-09	1.6e-06		GO:0009611	P	response to wounding	3.7e-08	1.6e-05		GO:0050896	P	response to stimulus	1.8e-08	8.2e-06
GO:0072593	P	reactive oxygen species metabolic process	9.4e-10	4.1e-07		GO:0070887	P	cellular response to chemical stimulus	7.7e-11	3.7e-08		GO:0001666	P	response to hypoxia	2.6e-11	1.2e-08		GO:0072593	P	reactive oxygen species metabolic process	1.1e-09	4e-07		GO:0009862	P	systemic acquired resistance, salicylic acid mediated signaling pathway	9.9e-09	3.4e-06		GO:0042743	P	hydrogen peroxide metabolic process	3.9e-08	1.6e-05		GO:0010033	P	response to organic substance	2.3e-08	9.2e-06
GO:0001101	P	response to acid chemical	1.2e-09	4.8e-07		GO:0071446	P	cellular response to salicylic acid stimulus	9.5e-11	3.7e-08		GO:0072593	P	reactive oxygen species metabolic process	6.7e-11	2.8e-08		GO:0042743	P	hydrogen peroxide metabolic process	1.1e-09	4e-07		GO:2000377	P	regulation of reactive oxygen species metabolic process	2.4e-08	7.5e-06		GO:0071229	P	cellular response to acid chemical	4.3e-08	1.6e-05		GO:0009862	P	systemic acquired resistance, salicylic acid mediated signaling pathway	2.8e-08	9.8e-06
GO:0009862	P	systemic acquired resistance, salicylic acid mediated signaling pathway	1.6e-09	5.8e-07		GO:0071310	P	cellular response to organic substance	7.3e-11	3.7e-08		GO:0010310	P	regulation of hydrogen peroxide metabolic process	9.2e-11	3.5e-08		GO:0009862	P	systemic acquired resistance, salicylic acid mediated signaling pathway	1.6e-09	5.5e-07		GO:0072593	P	reactive oxygen species metabolic process	4.3e-08	1.3e-05		GO:0009863	P	salicylic acid mediated signaling pathway	4.9e-08	1.7e-05		GO:0009812	P	flavonoid metabolic process	2.7e-08	9.8e-06
GO:0042743	P	hydrogen peroxide metabolic process	1.6e-09	5.8e-07		GO:0009862	P	systemic acquired resistance, salicylic acid mediated signaling pathway	1.1e-10	3.9e-08		GO:0010207	P	photosystem II assembly	1.1e-10	3.8e-08		GO:2000377	P	regulation of reactive oxygen species metabolic process	2.3e-09	7.1e-07		GO:0042743	P	hydrogen peroxide metabolic process	7.5e-08	2.1e-05		GO:0071446	P	cellular response to salicylic acid stimulus	5.2e-08	1.7e-05		GO:0009813	P	flavonoid biosynthetic process	5e-08	1.7e-05
GO:0010207	P	photosystem II assembly	3.1e-09	1e-06		GO:0036293	P	response to decreased oxygen levels	1.1e-10	3.9e-08		GO:0042743	P	hydrogen peroxide metabolic process	1.1e-10	3.8e-08		GO:0034285	P	response to disaccharide	1.2e-08	2.6e-06		GO:0009863	P	salicylic acid mediated signaling pathway	9.2e-08	2.4e-05		GO:0009751	P	response to salicylic acid	2.2e-07	6.9e-05		GO:0044710	P	single-organism metabolic process	6.1e-08	1.9e-05
GO:0071229	P	cellular response to acid chemical	6.7e-09	2.1e-06		GO:0070482	P	response to oxygen levels	1.3e-10	4.2e-08		GO:0010218	P	response to far red light	3e-10	9.7e-08		GO:0050896	P	response to stimulus	1.1e-08	2.6e-06		GO:0071446	P	cellular response to salicylic acid stimulus	9.6e-08	2.4e-05		GO:0050896	P	response to stimulus	7.1e-07	0.00021		GO:0072593	P	reactive oxygen species metabolic process	6.6e-08	2e-05
GO:0010218	P	response to far red light	1.3e-08	3.8e-06		GO:1901701	P	cellular response to oxygen-containing compound	2.8e-10	8.5e-08		GO:0010114	P	response to red light	4.7e-10	1.4e-07		GO:1901701	P	cellular response to oxygen-containing compound	1.1e-08	2.6e-06		GO:0043207	P	response to external biotic stimulus	1.4e-07	3e-05		GO:0009725	P	response to hormone	1.2e-06	0.00035		GO:0009863	P	salicylic acid mediated signaling pathway	2.5e-07	6.9e-05
GO:0009863	P	salicylic acid mediated signaling pathway	1.9e-08	5.5e-06		GO:0006950	P	response to stress	3e-10	8.8e-08		GO:2000377	P	regulation of reactive oxygen species metabolic process	9.3e-10	2.7e-07		GO:0042221	P	response to chemical	1.2e-08	2.6e-06		GO:0009607	P	response to biotic stimulus	1.4e-07	3e-05		GO:0009719	P	response to endogenous stimulus	3.3e-06	0.00087		GO:0071446	P	cellular response to salicylic acid stimulus	2.6e-07	6.9e-05
GO:0071446	P	cellular response to salicylic acid stimulus	2.1e-08	5.5e-06		GO:0001666	P	response to hypoxia	4.5e-10	1.2e-07		GO:0009862	P	systemic acquired resistance, salicylic acid mediated signaling pathway	1.2e-09	3.2e-07		GO:0009744	P	response to sucrose	9.9e-09	2.6e-06		GO:0051707	P	response to other organism	1.4e-07	3e-05		GO:0055114	P	oxidation-reduction process	3.6e-06	0.00091		GO:0080167	P	response to karrikin	4.3e-07	0.00011
GO:0009751	P	response to salicylic acid	7.5e-08	1.9e-05		GO:0042743	P	hydrogen peroxide metabolic process	6.5e-10	1.7e-07		GO:0009637	P	response to blue light	2e-09	5.2e-07		GO:0010207	P	photosystem II assembly	1.2e-08	2.6e-06		GO:0071229	P	cellular response to acid chemical	1.6e-07	3.3e-05		GO:0009627	P	systemic acquired resistance	4.4e-06	0.0011		GO:0009628	P	response to abiotic stimulus	1.7e-06	0.0004
GO:0050896	P	response to stimulus	1.6e-07	3.9e-05		GO:2000377	P	regulation of reactive oxygen species metabolic process	1e-09	2.6e-07		GO:0034285	P	response to disaccharide	2.3e-09	5.9e-07		GO:0010114	P	response to red light	1.2e-08	2.6e-06		GO:0014070	P	response to organic cyclic compound	2e-07	3.8e-05		GO:1901701	P	cellular response to oxygen-containing compound	5.7e-06	0.0013		GO:0044711	P	single-organism biosynthetic process	1.8e-06	0.00041
GO:0009416	P	response to light stimulus	2.2e-07	5.1e-05		GO:0031323	P	regulation of cellular metabolic process	2e-09	4.8e-07		GO:0009744	P	response to sucrose	7.5e-09	1.8e-06		GO:0071310	P	cellular response to organic substance	2.4e-08	4.9e-06		GO:0009744	P	response to sucrose	2e-07	3.8e-05		GO:0009814	P	defense response, incompatible interaction	5.8e-06	0.0013		GO:0009751	P	response to salicylic acid	2.2e-06	0.00048
GO:0009314	P	response to radiation	5.9e-07	0.00013		GO:0010035	P	response to inorganic substance	3.6e-09	7.8e-07		GO:1901701	P	cellular response to oxygen-containing compound	8.2e-09	1.9e-06		GO:0009863	P	salicylic acid mediated signaling pathway	5.3e-08	1.1e-05		GO:0034285	P	response to disaccharide	2.3e-07	3.9e-05		GO:0071310	P	cellular response to organic substance	1.2e-05	0.0026		GO:0014070	P	response to organic cyclic compound	2.5e-06	0.00054
GO:0010155	P	regulation of proton transport	5.7e-07	0.00013		GO:0019222	P	regulation of metabolic process	3.6e-09	7.8e-07		GO:0009863	P	salicylic acid mediated signaling pathway	1.4e-08	3.1e-06		GO:0071446	P	cellular response to salicylic acid stimulus	5.6e-08	1.1e-05		GO:0010224	P	response to UV-B	2.2e-07	3.9e-05		GO:0071407	P	cellular response to organic cyclic compound	1.6e-05	0.0032		GO:0009805	P	coumarin biosynthetic process	3.5e-06	0.00067
GO:0009411	P	response to UV	8.6e-07	0.00018		GO:0009725	P	response to hormone	3.6e-09	7.8e-07		GO:0071446	P	cellular response to salicylic acid stimulus	1.5e-08	3.2e-06		GO:0070887	P	cellular response to chemical stimulus	1.2e-07	2.1e-05		GO:0009719	P	response to endogenous stimulus	2.3e-07	3.9e-05		GO:0043207	P	response to external biotic stimulus	2.4e-05	0.0042		GO:0009804	P	coumarin metabolic process	3.5e-06	0.00067
GO:0010114	P	response to red light	2.4e-06	0.00048		GO:0035556	P	intracellular signal transduction	1.2e-08	2.5e-06		GO:0009765	P	photosynthesis, light harvesting	1.9e-08	3.9e-06		GO:0009611	P	response to wounding	1.2e-07	2.1e-05		GO:0009605	P	response to external stimulus	3.1e-07	4.9e-05		GO:0009607	P	response to biotic stimulus	2.4e-05	0.0042		GO:0071229	P	cellular response to acid chemical	3.4e-06	0.00067
GO:0065007	P	biological regulation	3.1e-06	0.00061		GO:0009755	P	hormone-mediated signaling pathway	2.5e-08	4.9e-06		GO:0033993	P	response to lipid	5.4e-08	1e-05		GO:0009743	P	response to carbohydrate	1.4e-07	2.4e-05		GO:0009751	P	response to salicylic acid	3.2e-07	5e-05		GO:0051707	P	response to other organism	2.4e-05	0.0042		GO:0015979	P	photosynthesis	7.3e-06	0.0013
GO:0031323	P	regulation of cellular metabolic process	3.5e-06	0.00066		GO:0032870	P	cellular response to hormone stimulus	3.5e-08	6.8e-06		GO:0009751	P	response to salicylic acid	5.4e-08	1e-05		GO:0010218	P	response to far red light	3.3e-07	5.5e-05		GO:0009814	P	defense response, incompatible interaction	5.9e-07	8.8e-05		GO:0002376	P	immune system process	2.3e-05	0.0042		GO:0010224	P	response to UV-B	1.2e-05	0.0021
GO:0009767	P	photosynthetic electron transport chain	3.8e-06	0.00069		GO:0033993	P	response to lipid	3.8e-08	7e-06		GO:0019222	P	regulation of metabolic process	9.4e-08	1.7e-05		GO:0009416	P	response to light stimulus	5.6e-07	9e-05		GO:0009725	P	response to hormone	2.8e-06	0.00041		GO:0015979	P	photosynthesis	3.1e-05	0.0054		GO:0009765	P	photosynthesis, light harvesting	3e-05	0.0052
GO:0009744	P	response to sucrose	4.8e-06	0.00084		GO:0007165	P	signal transduction	4.3e-08	7.7e-06		GO:0010035	P	response to inorganic substance	1.1e-07	1.9e-05		GO:0071407	P	cellular response to organic cyclic compound	1.8e-06	0.00029		GO:0009416	P	response to light stimulus	3.3e-06	0.00045		GO:0006950	P	response to stress	7.3e-05	0.012		GO:0006950	P	response to stress	3.6e-05	0.0059
GO:0034285	P	response to disaccharide	5.5e-06	0.00091		GO:0050789	P	regulation of biological process	5.5e-08	9.6e-06		GO:0009414	P	response to water deprivation	2.3e-07	4.1e-05		GO:0009314	P	response to radiation	1.9e-06	0.00029		GO:0098542	P	defense response to other organism	3.2e-06	0.00045		GO:0070887	P	cellular response to chemical stimulus	7.9e-05	0.013		GO:0009753	P	response to jasmonic acid	4.2e-05	0.0067
GO:0009637	P	response to blue light	5.3e-06	0.00091		GO:0071495	P	cellular response to endogenous stimulus	6e-08	1e-05		GO:0009725	P	response to hormone	2.6e-07	4.1e-05		GO:0009814	P	defense response, incompatible interaction	2.9e-06	0.00043		GO:0002376	P	immune system process	3.9e-06	0.00051		GO:0006952	P	defense response	8.2e-05	0.013		GO:0006091	P	generation of precursor metabolites and energy	4.7e-05	0.0074
GO:0019222	P	regulation of metabolic process	5.8e-06	0.00094		GO:0009414	P	response to water deprivation	1.4e-07	2.3e-05		GO:0009719	P	response to endogenous stimulus	2.6e-07	4.1e-05		GO:0009637	P	response to blue light	3.9e-06	0.00056		GO:0009411	P	response to UV	5.4e-06	0.00069		GO:0014070	P	response to organic cyclic compound	8.6e-05	0.013		GO:0009725	P	response to hormone	5.5e-05	0.0083
GO:0006364	P	rRNA processing	8.2e-06	0.0013		GO:0050794	P	regulation of cellular process	1.5e-07	2.3e-05		GO:0031323	P	regulation of cellular metabolic process	2.5e-07	4.1e-05		GO:0019222	P	regulation of metabolic process	4.9e-06	0.00069		GO:0009813	P	flavonoid biosynthetic process	5.7e-06	0.00071		GO:0080167	P	response to karrikin	0.00015	0.022		GO:0019684	P	photosynthesis, light reaction	5.7e-05	0.0083
GO:0016072	P	rRNA metabolic process	8.8e-06	0.0013		GO:0009415	P	response to water	1.8e-07	2.9e-05		GO:0009415	P	response to water	3.1e-07	4.8e-05		GO:0010224	P	response to UV-B	5.3e-06	0.00071		GO:0009812	P	flavonoid metabolic process	6.3e-06	0.00076		GO:0044699	P	single-organism process	0.00016	0.023		GO:0009744	P	response to sucrose	7.2e-05	0.01
GO:1901701	P	cellular response to oxygen-containing compound	9.2e-06	0.0014		GO:0006970	P	response to osmotic stress	2.2e-07	3.4e-05		GO:0009743	P	response to carbohydrate	3.4e-07	5.1e-05		GO:0009627	P	systemic acquired resistance	7e-06	0.00093		GO:0045087	P	innate immune response	1.5e-05	0.0018		GO:0045087	P	innate immune response	0.00022	0.03		GO:0034285	P	response to disaccharide	8.1e-05	0.011
GO:0009773	P	photosynthetic electron transport in photosystem I	1.4e-05	0.002		GO:0010243	P	response to organonitrogen compound	2.9e-07	4.2e-05		GO:0050789	P	regulation of biological process	1.5e-06	0.00023		GO:0009751	P	response to salicylic acid	8.5e-06	0.0011		GO:0009314	P	response to radiation	1.6e-05	0.0018		GO:0006955	P	immune response	0.00024	0.033		GO:0009719	P	response to endogenous stimulus	0.0001	0.014
GO:0009765	P	photosynthesis, light harvesting	1.5e-05	0.0021		GO:0009737	P	response to abscisic acid	3.1e-07	4.2e-05		GO:0009737	P	response to abscisic acid	1.7e-06	0.00025		GO:0031323	P	regulation of cellular metabolic process	1.1e-05	0.0013		GO:0055114	P	oxidation-reduction process	1.6e-05	0.0018		GO:0098542	P	defense response to other organism	0.00028	0.037		GO:0044281	P	small molecule metabolic process	0.00011	0.014
GO:0009644	P	response to high light intensity	1.6e-05	0.0022		GO:0023052	P	signaling	3e-07	4.2e-05		GO:0097305	P	response to alcohol	1.8e-06	0.00025		GO:0006950	P	response to stress	1.8e-05	0.0022		GO:0071407	P	cellular response to organic cyclic compound	1.6e-05	0.0018		GO:0044710	P	single-organism metabolic process	0.00029	0.038		GO:0044550	P	secondary metabolite biosynthetic process	0.00012	0.015
GO:0070887	P	cellular response to chemical stimulus	2e-05	0.0026		GO:0044700	P	single organism signaling	3e-07	4.2e-05		GO:0035304	P	regulation of protein dephosphorylation	2e-06	0.00028		GO:0007165	P	signal transduction	2.4e-05	0.0028		GO:0006955	P	immune response	1.7e-05	0.0018		GO:0006091	P	generation of precursor metabolites and energy	0.00035	0.044		GO:0009814	P	defense response, incompatible interaction	0.00014	0.018
GO:0009719	P	response to endogenous stimulus	2e-05	0.0026		GO:0097305	P	response to alcohol	3.2e-07	4.3e-05		GO:0035303	P	regulation of dephosphorylation	2.1e-06	0.00028		GO:0032870	P	cellular response to hormone stimulus	2.9e-05	0.0034		GO:0006952	P	defense response	2.1e-05	0.0022		GO:0009605	P	response to external stimulus	0.00041	0.05		GO:0009627	P	systemic acquired resistance	0.00014	0.018
GO:0022900	P	electron transport chain	3.3e-05	0.004		GO:0014070	P	response to organic cyclic compound	5.2e-07	6.8e-05		GO:0006364	P	rRNA processing	2.3e-06	0.0003		GO:0009725	P	response to hormone	3.4e-05	0.0038		GO:0009627	P	systemic acquired resistance	2.3e-05	0.0023		GO:0010089	P	xylem development	0.0004	0.05		GO:0009411	P	response to UV	0.00015	0.018
GO:0071310	P	cellular response to organic substance	3.3e-05	0.004		GO:0065007	P	biological regulation	5.5e-07	7e-05		GO:0016072	P	rRNA metabolic process	2.4e-06	0.00031		GO:0009767	P	photosynthetic electron transport chain	3.9e-05	0.0044		GO:0010089	P	xylem development	2.9e-05	0.0028		GO:0016491	F	oxidoreductase activity	2.7e-07	0.00019		GO:0071407	P	cellular response to organic cyclic compound	0.00021	0.025
GO:0019344	P	cysteine biosynthetic process	3.2e-05	0.004		GO:0010218	P	response to far red light	6.5e-07	8.1e-05		GO:0010155	P	regulation of proton transport	2.7e-06	0.00034		GO:0071495	P	cellular response to endogenous stimulus	4.1e-05	0.0045		GO:1901701	P	cellular response to oxygen-containing compound	3e-05	0.0029		GO:0047800	F	cysteamine dioxygenase activity	1.4e-06	0.0005		GO:0030001	P	metal ion transport	0.00027	0.031
GO:0006534	P	cysteine metabolic process	3.3e-05	0.004		GO:0010200	P	response to chitin	7.3e-07	9e-05		GO:0006812	P	cation transport	3.3e-06	0.00041		GO:0023052	P	signaling	5.1e-05	0.0054		GO:0051704	P	multi-organism process	5.8e-05	0.0055		GO:0016701	F	oxidoreductase activity, acting on single donors with incorporation of molecular oxygen	1.4e-05	0.0033		GO:0044699	P	single-organism process	0.00027	0.031
GO:0010224	P	response to UV-B	3.6e-05	0.0042		GO:0009651	P	response to salt stress	1.2e-06	0.00015		GO:0015992	P	proton transport	5.1e-06	0.00058		GO:0044700	P	single organism signaling	5.1e-05	0.0054		GO:0071310	P	cellular response to organic substance	9.8e-05	0.0091		GO:0016702	F	oxidoreductase activity, acting on single donors with incorporation of molecular oxygen, incorporation of two atoms of oxygen	1.9e-05	0.0033		GO:1901701	P	cellular response to oxygen-containing compound	0.00031	0.035
GO:0071407	P	cellular response to organic cyclic compound	3.6e-05	0.0042		GO:2001141	P	regulation of RNA biosynthetic process	1.8e-06	0.0002		GO:0006970	P	response to osmotic stress	4.9e-06	0.00058		GO:0080167	P	response to karrikin	5.4e-05	0.0055		GO:0009646	P	response to absence of light	0.00011	0.01		GO:0051213	F	dioxygenase activity	6.4e-05	0.009		GO:0009718	P	anthocyanin-containing compound biosynthetic process	0.00035	0.038
GO:0009070	P	serine family amino acid biosynthetic process	4.4e-05	0.0051		GO:0006355	P	regulation of transcription, DNA-templated	1.8e-06	0.0002		GO:0006818	P	hydrogen transport	5.1e-06	0.00058		GO:0009755	P	hormone-mediated signaling pathway	6.1e-05	0.0061		GO:0070887	P	cellular response to chemical stimulus	0.00015	0.013		GO:0004022	F	alcohol dehydrogenase (NAD) activity	0.00018	0.021		GO:0043207	P	response to external biotic stimulus	0.00038	0.039
GO:0014070	P	response to organic cyclic compound	5.3e-05	0.0059		GO:1903506	P	regulation of nucleic acid-templated transcription	1.8e-06	0.0002		GO:0065007	P	biological regulation	5.3e-06	0.0006		GO:0009773	P	photosynthetic electron transport in photosystem I	6.3e-05	0.0063		GO:0006970	P	response to osmotic stress	0.00015	0.013		GO:0009579	C	thylakoid	5e-06	0.0013		GO:0009607	P	response to biotic stimulus	0.00038	0.039
GO:0050789	P	regulation of biological process	6.9e-05	0.0075		GO:0051252	P	regulation of RNA metabolic process	2.5e-06	0.00028		GO:0014070	P	response to organic cyclic compound	1.1e-05	0.0012		GO:0014070	P	response to organic cyclic compound	6.8e-05	0.0066		GO:0006091	P	generation of precursor metabolites and energy	0.00016	0.014		GO:0031976	C	plastid thylakoid	9.3e-06	0.0013		GO:0051707	P	response to other organism	0.00038	0.039
GO:0043207	P	response to external biotic stimulus	8.2e-05	0.008		GO:0015979	P	photosynthesis	2.6e-06	0.00028		GO:0071310	P	cellular response to organic substance	1.2e-05	0.0014		GO:0045087	P	innate immune response	7e-05	0.0066		GO:0009743	P	response to carbohydrate	0.00017	0.014		GO:0009534	C	chloroplast thylakoid	9.3e-06	0.0013		GO:0046148	P	pigment biosynthetic process	0.00047	0.047
GO:0009607	P	response to biotic stimulus	8.2e-05	0.008		GO:0080090	P	regulation of primary metabolic process	3.1e-06	0.00033		GO:0070887	P	cellular response to chemical stimulus	1.3e-05	0.0014		GO:0043207	P	response to external biotic stimulus	8.1e-05	0.0071		GO:0080167	P	response to karrikin	0.00027	0.022		GO:0034357	C	photosynthetic membrane	0.00022	0.0092		GO:0006082	P	organic acid metabolic process	0.00047	0.047
GO:0015992	P	proton transport	7.9e-05	0.008		GO:0034285	P	response to disaccharide	3.7e-06	0.00039		GO:0009651	P	response to salt stress	1.4e-05	0.0015		GO:0009607	P	response to biotic stimulus	8.1e-05	0.0071		GO:0009753	P	response to jasmonic acid	0.00045	0.037		GO:0044436	C	thylakoid part	0.0001	0.0092		GO:0009694	P	jasmonic acid metabolic process	0.00049	0.047
GO:0051707	P	response to other organism	8.2e-05	0.008		GO:0010114	P	response to red light	4.1e-06	0.00042		GO:0080167	P	response to karrikin	2.4e-05	0.0024		GO:0051707	P	response to other organism	8.1e-05	0.0071		GO:0010087	P	phloem or xylem histogenesis	0.00048	0.038		GO:0055035	C	plastid thylakoid membrane	0.00021	0.0092		GO:0009692	P	ethylene metabolic process	0.00057	0.048
GO:0006818	P	hydrogen transport	7.9e-05	0.008		GO:0071407	P	cellular response to organic cyclic compound	5e-06	0.0005		GO:0071407	P	cellular response to organic cyclic compound	2.8e-05	0.0028		GO:0006955	P	immune response	7.8e-05	0.0071		GO:0033993	P	response to lipid	0.00052	0.041		GO:0042651	C	thylakoid membrane	0.0002	0.0092		GO:0009693	P	ethylene biosynthetic process	0.00057	0.048
GO:0006950	P	response to stress	7.5e-05	0.008		GO:0008219	P	cell death	6e-06	0.0006		GO:0009611	P	response to wounding	2.9e-05	0.0029		GO:0006364	P	rRNA processing	8.5e-05	0.0073		GO:0016491	F	oxidoreductase activity	3.4e-08	1.6e-05		GO:0009535	C	chloroplast thylakoid membrane	0.0002	0.0092		GO:0046686	P	response to cadmium ion	0.00051	0.048
GO:0009725	P	response to hormone	0.0001	0.0098		GO:0007154	P	cell communication	6.9e-06	0.00067		GO:0006950	P	response to stress	3.7e-05	0.0036		GO:0016072	P	rRNA metabolic process	8.9e-05	0.0076		GO:0004737	F	pyruvate decarboxylase activity	1.3e-06	0.00017		GO:0031984	C	organelle subcompartment	0.00013	0.0092		GO:0043449	P	cellular alkene metabolic process	0.00057	0.048
GO:0009642	P	response to light intensity	0.00011	0.011		GO:0006091	P	generation of precursor metabolites and energy	8.1e-06	0.00077		GO:0009416	P	response to light stimulus	3.8e-05	0.0036		GO:0098542	P	defense response to other organism	0.00013	0.011		GO:0019842	F	vitamin binding	1.1e-06	0.00017		GO:0005886	C	plasma membrane	0.00018	0.0092		GO:0010038	P	response to metal ion	0.00053	0.048
GO:0009605	P	response to external stimulus	0.00012	0.011		GO:0009889	P	regulation of biosynthetic process	8.1e-06	0.00077		GO:0009657	P	plastid organization	4.7e-05	0.0044		GO:0009719	P	response to endogenous stimulus	0.00015	0.012		GO:0016702	F	oxidoreductase activity, acting on single donors with incorporation of molecular oxygen, incorporation of two atoms of oxygen	1.5e-06	0.00017		GO:0016020	C	membrane	0.00032	0.012		GO:1900673	P	olefin metabolic process	0.00057	0.048
GO:0034660	P	ncRNA metabolic process	0.00024	0.022		GO:0009637	P	response to blue light	9.3e-06	0.00085		GO:0009813	P	flavonoid biosynthetic process	4.9e-05	0.0046		GO:0022900	P	electron transport chain	0.00016	0.013		GO:0016701	F	oxidoreductase activity, acting on single donors with incorporation of molecular oxygen	7.7e-06	0.0007		GO:0071944	C	cell periphery	0.0012	0.043		GO:1900674	P	olefin biosynthetic process	0.00057	0.048
GO:0034470	P	ncRNA processing	0.00025	0.022		GO:0009814	P	defense response, incompatible interaction	9.4e-06	0.00085		GO:0051174	P	regulation of phosphorus metabolic process	5.8e-05	0.0052		GO:0009765	P	photosynthesis, light harvesting	0.00017	0.013		GO:0030976	F	thiamine pyrophosphate binding	1.1e-05	0.00082								GO:0043450	P	alkene biosynthetic process	0.00057	0.048
GO:0006812	P	cation transport	0.00025	0.022		GO:0060255	P	regulation of macromolecule metabolic process	9.4e-06	0.00085		GO:0019220	P	regulation of phosphate metabolic process	5.8e-05	0.0052		GO:0009411	P	response to UV	0.00017	0.014		GO:0004022	F	alcohol dehydrogenase (NAD) activity	2.6e-05	0.0017								GO:0016491	F	oxidoreductase activity	4.3e-10	2.7e-07
GO:0035304	P	regulation of protein dephosphorylation	0.00032	0.028		GO:0009744	P	response to sucrose	9.8e-06	0.00087		GO:0071214	P	cellular response to abiotic stimulus	7.1e-05	0.0063		GO:0009813	P	flavonoid biosynthetic process	0.00018	0.014		GO:0016830	F	carbon-carbon lyase activity	4.2e-05	0.0024								GO:0051213	F	dioxygenase activity	2.1e-07	6.8e-05
GO:0035303	P	regulation of dephosphorylation	0.00033	0.029		GO:0009605	P	response to external stimulus	1e-05	0.00091		GO:0017014	P	protein nitrosylation	8.5e-05	0.0073		GO:0009812	P	flavonoid metabolic process	0.00022	0.017		GO:0051213	F	dioxygenase activity	6.9e-05	0.0035								GO:0016701	F	oxidoreductase activity, acting on single donors with incorporation of molecular oxygen	1.2e-05	0.0019
GO:0009069	P	serine family amino acid metabolic process	0.00036	0.031		GO:0009753	P	response to jasmonic acid	1.1e-05	0.00096		GO:0018119	P	peptidyl-cysteine S-nitrosylation	8.5e-05	0.0073		GO:0002376	P	immune system process	0.00022	0.017		GO:0048037	F	cofactor binding	8.3e-05	0.0038								GO:0019842	F	vitamin binding	1.2e-05	0.0019
GO:0002238	P	response to molecule of fungal origin	0.00041	0.033		GO:0010468	P	regulation of gene expression	1.2e-05	0.001		GO:0034470	P	ncRNA processing	8.7e-05	0.0073		GO:0009639	P	response to red or far red light	0.00024	0.018		GO:0016831	F	carboxy-lyase activity	0.00019	0.0079								GO:0016702	F	oxidoreductase activity, acting on single donors with incorporation of molecular oxygen, incorporation of two atoms of oxygen	1.6e-05	0.002
GO:0009611	P	response to wounding	0.0004	0.033		GO:0009266	P	response to temperature stimulus	1.3e-05	0.0011		GO:0031399	P	regulation of protein modification process	9e-05	0.0075		GO:0009605	P	response to external stimulus	0.00036	0.026		GO:0016616	F	oxidoreductase activity, acting on the CH-OH group of donors, NAD or NADP as acceptor	0.00032	0.012								GO:0004022	F	alcohol dehydrogenase (NAD) activity	0.00016	0.017
GO:0010035	P	response to inorganic substance	0.00043	0.035		GO:0051716	P	cellular response to stimulus	1.3e-05	0.0011		GO:0006811	P	ion transport	9.8e-05	0.0081		GO:0097659	P	nucleic acid-templated transcription	0.00049	0.035		GO:0016614	F	oxidoreductase activity, acting on CH-OH group of donors	0.00039	0.014								GO:0046906	F	tetrapyrrole binding	0.0002	0.018
GO:0009627	P	systemic acquired resistance	0.00043	0.035		GO:0080167	P	response to karrikin	1.4e-05	0.0011		GO:0032879	P	regulation of localization	0.00012	0.0094		GO:0006351	P	transcription, DNA-templated	0.00049	0.035		GO:0010181	F	FMN binding	0.00066	0.021								GO:0016705	F	oxidoreductase activity, acting on paired donors, with incorporation or reduction of molecular oxygen	0.00053	0.042
GO:0006970	P	response to osmotic stress	0.0005	0.039		GO:0097659	P	nucleic acid-templated transcription	1.5e-05	0.0012		GO:0046686	P	response to cadmium ion	0.00012	0.0096		GO:0032774	P	RNA biosynthetic process	0.00053	0.037		GO:0050662	F	coenzyme binding	0.0011	0.035								GO:0016706	F	oxidoreductase activity, acting on paired donors, with incorporation or reduction of molecular oxygen, 2-oxoglutarate as one donor, and incorporation of one atom each of oxygen into both donors	0.00063	0.044
GO:0009657	P	plastid organization	0.00062	0.049		GO:0006351	P	transcription, DNA-templated	1.5e-05	0.0012		GO:0009314	P	response to radiation	0.00013	0.01		GO:0016070	P	RNA metabolic process	0.00056	0.039		GO:0016020	C	membrane	3.8e-05	0.015								GO:0016020	C	membrane	6.8e-08	3.4e-05
GO:0009814	P	defense response, incompatible interaction	0.00065	0.05		GO:0019219	P	regulation of nucleobase-containing compound metabolic process	1.5e-05	0.0012		GO:0018198	P	peptidyl-cysteine modification	0.00014	0.011		GO:0007154	P	cell communication	0.0006	0.041		GO:0005886	C	plasma membrane	0.00023	0.043								GO:0031976	C	plastid thylakoid	6.9e-07	0.00012
GO:0004022	F	alcohol dehydrogenase (NAD) activity	8.3e-06	0.0053		GO:0009611	P	response to wounding	1.6e-05	0.0012		GO:0006470	P	protein dephosphorylation	0.00014	0.011		GO:0055114	P	oxidation-reduction process	0.00067	0.045														GO:0009534	C	chloroplast thylakoid	6.9e-07	0.00012
GO:0003700	F	transcription factor activity, sequence-specific DNA binding	6e-05	0.013		GO:0032774	P	RNA biosynthetic process	1.7e-05	0.0013		GO:0080090	P	regulation of primary metabolic process	0.00016	0.012		GO:0035304	P	regulation of protein dephosphorylation	0.00074	0.049														GO:0009579	C	thylakoid	2.9e-06	0.00036
GO:0001071	F	nucleic acid binding transcription factor activity	6e-05	0.013		GO:0019684	P	photosynthesis, light reaction	1.7e-05	0.0013		GO:0009627	P	systemic acquired resistance	0.00018	0.013		GO:0035303	P	regulation of dephosphorylation	0.00076	0.05														GO:0031984	C	organelle subcompartment	6.8e-06	0.00068
GO:0016168	F	chlorophyll binding	0.00019	0.03		GO:0071396	P	cellular response to lipid	2.1e-05	0.0015		GO:0009620	P	response to fungus	0.00018	0.014		GO:0001071	F	nucleic acid binding transcription factor activity	2.6e-06	0.00073														GO:0044434	C	chloroplast part	3.5e-05	0.0029
GO:0034357	C	photosynthetic membrane	1.3e-11	3.2e-09		GO:0002376	P	immune system process	2.1e-05	0.0016		GO:0009812	P	flavonoid metabolic process	0.0002	0.015		GO:0003700	F	transcription factor activity, sequence-specific DNA binding	2.6e-06	0.00073														GO:0055035	C	plastid thylakoid membrane	5.4e-05	0.0031
GO:0055035	C	plastid thylakoid membrane	2.2e-11	3.2e-09		GO:2000112	P	regulation of cellular macromolecule biosynthetic process	2.3e-05	0.0016		GO:0016311	P	dephosphorylation	0.00025	0.018		GO:0016168	F	chlorophyll binding	4.2e-05	0.0062														GO:0044435	C	plastid part	5.6e-05	0.0031
GO:0042651	C	thylakoid membrane	1.1e-11	3.2e-09		GO:0010556	P	regulation of macromolecule biosynthetic process	2.3e-05	0.0016		GO:0010038	P	response to metal ion	0.00026	0.019		GO:0016491	F	oxidoreductase activity	4.4e-05	0.0062														GO:0009535	C	chloroplast thylakoid membrane	5e-05	0.0031
GO:0009535	C	chloroplast thylakoid membrane	1.9e-11	3.2e-09		GO:0043207	P	response to external biotic stimulus	2.4e-05	0.0016		GO:0071462	P	cellular response to water stimulus	0.00027	0.019		GO:0004022	F	alcohol dehydrogenase (NAD) activity	0.00011	0.012														GO:0044436	C	thylakoid part	6.7e-05	0.0033
GO:0044436	C	thylakoid part	3.3e-11	3.8e-09		GO:0009607	P	response to biotic stimulus	2.4e-05	0.0016		GO:0042631	P	cellular response to water deprivation	0.00027	0.019		GO:0016831	F	carboxy-lyase activity	0.00016	0.015														GO:0071944	C	cell periphery	8.7e-05	0.004
GO:0031976	C	plastid thylakoid	1.4e-10	1.2e-08		GO:0051707	P	response to other organism	2.4e-05	0.0016		GO:0008219	P	cell death	0.0003	0.02		GO:0019842	F	vitamin binding	0.00043	0.034														GO:0009536	C	plastid	0.00011	0.0044
GO:0009534	C	chloroplast thylakoid	1.4e-10	1.2e-08		GO:0031326	P	regulation of cellular biosynthetic process	3.1e-05	0.0021		GO:0009767	P	photosynthetic electron transport chain	0.00033	0.023		GO:0055035	C	plastid thylakoid membrane	2.6e-12	5.8e-10														GO:0009507	C	chloroplast	0.00014	0.005
GO:0009521	C	photosystem	7.3e-10	5.3e-08		GO:0009627	P	systemic acquired resistance	3.6e-05	0.0024		GO:0009773	P	photosynthetic electron transport in photosystem I	0.00038	0.025		GO:0009535	C	chloroplast thylakoid membrane	2.3e-12	5.8e-10														GO:0042651	C	thylakoid membrane	0.00014	0.005
GO:0009579	C	thylakoid	3.1e-09	2e-07		GO:1901698	P	response to nitrogen compound	3.9e-05	0.0026		GO:0002238	P	response to molecule of fungal origin	0.00038	0.025		GO:0034357	C	photosynthetic membrane	1.9e-11	2.1e-09														GO:0034357	C	photosynthetic membrane	0.00015	0.0051
GO:0031984	C	organelle subcompartment	8.8e-09	5.1e-07		GO:0045087	P	innate immune response	5.6e-05	0.0037		GO:0042254	P	ribosome biogenesis	0.00047	0.03		GO:0042651	C	thylakoid membrane	1.5e-11	2.1e-09														GO:0005886	C	plasma membrane	0.0002	0.0063
GO:0009523	C	photosystem II	4.5e-08	2.4e-06		GO:0006812	P	cation transport	6.1e-05	0.0039		GO:0055114	P	oxidation-reduction process	0.00046	0.03		GO:0031976	C	plastid thylakoid	9.1e-11	6.7e-09														GO:0009570	C	chloroplast stroma	0.00032	0.0094
GO:0009654	C	photosystem II oxygen evolving complex	5.3e-07	2.6e-05		GO:0009873	P	ethylene-activated signaling pathway	6.1e-05	0.0039		GO:0097659	P	nucleic acid-templated transcription	0.00048	0.03		GO:0009534	C	chloroplast thylakoid	9.1e-11	6.7e-09														GO:0009532	C	plastid stroma	0.0005	0.014
GO:0044434	C	chloroplast part	4e-05	0.0017		GO:0006955	P	immune response	6.4e-05	0.004		GO:0006351	P	transcription, DNA-templated	0.00048	0.03		GO:0044436	C	thylakoid part	1.3e-10	8.1e-09														GO:0031225	C	anchored component of membrane	0.0018	0.047
GO:0010287	C	plastoglobule	4.2e-05	0.0017		GO:0051171	P	regulation of nitrogen compound metabolic process	6.6e-05	0.0041		GO:0071396	P	cellular response to lipid	0.00049	0.03		GO:0009579	C	thylakoid	2.6e-09	1.4e-07														GO:0005856	C	cytoskeleton	0.0019	0.047
GO:0044435	C	plastid part	6.7e-05	0.0026		GO:0009620	P	response to fungus	7.7e-05	0.0047		GO:0009814	P	defense response, incompatible interaction	0.00051	0.032		GO:0031984	C	organelle subcompartment	7.6e-08	3.7e-06
GO:0044424	C	intracellular part	0.00028	0.01		GO:0009612	P	response to mechanical stimulus	8.8e-05	0.0054		GO:0009788	P	negative regulation of abscisic acid-activated signaling pathway	0.00053	0.032		GO:0009521	C	photosystem	1.5e-07	6.6e-06
GO:0030076	C	light-harvesting complex	0.00039	0.013		GO:0010286	P	heat acclimation	0.0001	0.0061		GO:0032774	P	RNA biosynthetic process	0.00053	0.032		GO:0009523	C	photosystem II	3.5e-06	0.00014
GO:0030095	C	chloroplast photosystem II	0.00037	0.013		GO:0010155	P	regulation of proton transport	0.00011	0.0064		GO:1901420	P	negative regulation of response to alcohol	0.00053	0.032		GO:0009536	C	plastid	1.4e-05	0.00049
GO:0016020	C	membrane	0.00053	0.016		GO:0071369	P	cellular response to ethylene stimulus	0.00011	0.0065		GO:0009644	P	response to high light intensity	0.00065	0.039		GO:0009507	C	chloroplast	3e-05	0.001
GO:0031978	C	plastid thylakoid lumen	0.00075	0.021		GO:0015992	P	proton transport	0.00013	0.0075		GO:0009889	P	regulation of biosynthetic process	0.00071	0.042		GO:0044434	C	chloroplast part	3.5e-05	0.0011
GO:0009543	C	chloroplast thylakoid lumen	0.00075	0.021		GO:0006818	P	hydrogen transport	0.00013	0.0075		GO:0060255	P	regulation of macromolecule metabolic process	0.00072	0.042		GO:0044435	C	plastid part	5.5e-05	0.0016
GO:0098807	C	chloroplast thylakoid membrane protein complex	0.00079	0.021		GO:0010363	P	regulation of plant-type hypersensitive response	0.00015	0.0084		GO:0022613	P	ribonucleoprotein complex biogenesis	0.00072	0.042		GO:0016020	C	membrane	8.9e-05	0.0024
GO:0031977	C	thylakoid lumen	0.00086	0.021		GO:0048585	P	negative regulation of response to stimulus	0.00015	0.0084		GO:0044802	P	single-organism membrane organization	0.00075	0.043		GO:0098807	C	chloroplast thylakoid membrane protein complex	0.00018	0.0048
GO:0005622	C	intracellular	0.00086	0.021		GO:0000160	P	phosphorelay signal transduction system	0.00018	0.01		GO:0051049	P	regulation of transport	0.00083	0.047		GO:0030076	C	light-harvesting complex	0.00075	0.018
GO:0043227	C	membrane-bounded organelle	0.0016	0.036		GO:0043067	P	regulation of programmed cell death	0.00018	0.01		GO:0009266	P	response to temperature stimulus	0.00084	0.047		GO:0043227	C	membrane-bounded organelle	0.0019	0.042
GO:0043229	C	intracellular organelle	0.0017	0.036		GO:0097306	P	cellular response to alcohol	0.00018	0.01		GO:0050794	P	regulation of cellular process	0.00085	0.047		GO:0043231	C	intracellular membrane-bounded organelle	0.0019	0.042
GO:0043226	C	organelle	0.0017	0.036		GO:0071215	P	cellular response to abscisic acid stimulus	0.00018	0.01		GO:0016168	F	chlorophyll binding	2.1e-07	0.00015
GO:0043231	C	intracellular membrane-bounded organelle	0.0016	0.036		GO:0009738	P	abscisic acid-activated signaling pathway	0.0002	0.011		GO:0016491	F	oxidoreductase activity	1.4e-05	0.005
GO:0009507	C	chloroplast	0.002	0.039		GO:0080135	P	regulation of cellular response to stress	0.00022	0.012		GO:0016831	F	carboxy-lyase activity	0.0002	0.031
						GO:0006612	P	protein targeting to membrane	0.00024	0.013		GO:0001071	F	nucleic acid binding transcription factor activity	0.00021	0.031
						GO:0048583	P	regulation of response to stimulus	0.00025	0.013		GO:0003700	F	transcription factor activity, sequence-specific DNA binding	0.00021	0.031
						GO:0010941	P	regulation of cell death	0.00027	0.014		GO:0031976	C	plastid thylakoid	1.7e-13	3.3e-11
						GO:0009813	P	flavonoid biosynthetic process	0.00029	0.015		GO:0009579	C	thylakoid	6.6e-14	3.3e-11
						GO:0034050	P	host programmed cell death induced by symbiont	0.00031	0.016		GO:0009534	C	chloroplast thylakoid	1.7e-13	3.3e-11
						GO:0009626	P	plant-type hypersensitive response	0.00031	0.016		GO:0044436	C	thylakoid part	1.7e-12	2.5e-10
						GO:0006952	P	defense response	0.00037	0.019		GO:0034357	C	photosynthetic membrane	2.5e-12	2.8e-10
						GO:0009409	P	response to cold	0.00039	0.019		GO:0055035	C	plastid thylakoid membrane	4.1e-12	3.3e-10
						GO:0072657	P	protein localization to membrane	0.00039	0.019		GO:0009535	C	chloroplast thylakoid membrane	3.5e-12	3.3e-10
						GO:0090150	P	establishment of protein localization to membrane	0.00039	0.019		GO:0042651	C	thylakoid membrane	7.4e-12	5.3e-10
						GO:0071214	P	cellular response to abiotic stimulus	0.00041	0.02		GO:0009521	C	photosystem	7.1e-11	4.5e-09
						GO:0009408	P	response to heat	0.0005	0.024		GO:0044434	C	chloroplast part	4.3e-10	2.4e-08
						GO:0012501	P	programmed cell death	0.00066	0.031		GO:0044435	C	plastid part	9.5e-10	4.9e-08
						GO:0009723	P	response to ethylene	0.00065	0.031		GO:0031984	C	organelle subcompartment	5.9e-09	2.8e-07
						GO:0010207	P	photosystem II assembly	0.00069	0.032		GO:0010287	C	plastoglobule	3.9e-08	1.6e-06
						GO:0009788	P	negative regulation of abscisic acid-activated signaling pathway	0.00071	0.033		GO:0009523	C	photosystem II	4e-08	1.6e-06
						GO:1901420	P	negative regulation of response to alcohol	0.00071	0.033		GO:0009941	C	chloroplast envelope	2.7e-07	1e-05
						GO:0006811	P	ion transport	0.00077	0.035		GO:0009526	C	plastid envelope	7.3e-07	2.6e-05
						GO:0034654	P	nucleobase-containing compound biosynthetic process	0.00079	0.036		GO:0098807	C	chloroplast thylakoid membrane protein complex	1.5e-05	0.00052
						GO:0045088	P	regulation of innate immune response	0.00084	0.038		GO:0009536	C	plastid	4.9e-05	0.0015
						GO:0050776	P	regulation of immune response	0.00087	0.039		GO:0030076	C	light-harvesting complex	4.9e-05	0.0015
						GO:0009765	P	photosynthesis, light harvesting	0.00092	0.041		GO:0009507	C	chloroplast	7.6e-05	0.0022
						GO:0009743	P	response to carbohydrate	0.00092	0.041		GO:0031975	C	envelope	0.00022	0.0059
						GO:0002682	P	regulation of immune system process	0.00097	0.043		GO:0031967	C	organelle envelope	0.00022	0.0059
						GO:0009812	P	flavonoid metabolic process	0.001	0.045		GO:0030095	C	chloroplast photosystem II	0.00035	0.0088
						GO:0098542	P	defense response to other organism	0.0011	0.048		GO:0009532	C	plastid stroma	0.00041	0.0097
						GO:0009642	P	response to light intensity	0.0011	0.048		GO:0009522	C	photosystem I	0.00045	0.01
						GO:0050832	P	defense response to fungus	0.0012	0.05		GO:0009570	C	chloroplast stroma	0.00046	0.01
						GO:0001071	F	nucleic acid binding transcription factor activity	1.4e-11	4.8e-09		GO:0044424	C	intracellular part	0.00071	0.015
						GO:0003700	F	transcription factor activity, sequence-specific DNA binding	1.4e-11	4.8e-09		GO:0005622	C	intracellular	0.0015	0.031
						GO:0034357	C	photosynthetic membrane	4.3e-06	0.0006
						GO:0055035	C	plastid thylakoid membrane	2.9e-06	0.0006
						GO:0031976	C	plastid thylakoid	6.3e-06	0.0006
						GO:0009535	C	chloroplast thylakoid membrane	2.6e-06	0.0006
						GO:0009534	C	chloroplast thylakoid	6.3e-06	0.0006
						GO:0042651	C	thylakoid membrane	9.8e-06	0.00078
						GO:0044436	C	thylakoid part	1.7e-05	0.0011
						GO:0009521	C	photosystem	2e-05	0.0011
						GO:0009579	C	thylakoid	1.8e-05	0.0011
						GO:0005634	C	nucleus	4.9e-05	0.0024
						GO:0031984	C	organelle subcompartment	0.00036	0.016

## Sheet: Table-S7_GO_ethylene
T5 ethylene						T6 ethylene						T7 ethylene						T8 ethylene						T9 ethylene						T10 ethylene						T11 ethylene
GO term	Ontology	Description	p-value	FDR		GO term	Ontology	Description	p-value	FDR		GO term	Ontology	Description	p-value	FDR		GO term	Ontology	Description	p-value	FDR		GO term	Ontology	Description	p-value	FDR		GO term	Ontology	Description	p-value	FDR		GO term	Ontology	Description	p-value	FDR
NO TERMS						NO TERMS						GO:0071369	P	cellular response to ethylene stimulus	9.1e-07	0.0013		GO:0009873	P	ethylene-activated signaling pathway	1.8e-07	0.0003		GO:0071369	P	cellular response to ethylene stimulus	7.7e-12	3.1e-08		GO:0009873	P	ethylene-activated signaling pathway	6.7e-14	3.5e-10		GO:0009725	P	response to hormone	2.9e-09	3.6e-06
												GO:0009873	P	ethylene-activated signaling pathway	5.8e-06	0.0043		GO:0071369	P	cellular response to ethylene stimulus	3e-07	0.0003		GO:0009873	P	ethylene-activated signaling pathway	3e-11	6.2e-08		GO:0071369	P	cellular response to ethylene stimulus	2.1e-13	5.5e-10		GO:0009719	P	response to endogenous stimulus	1.4e-09	3.6e-06
												GO:0000160	P	phosphorelay signal transduction system	2.5e-05	0.012		GO:0000160	P	phosphorelay signal transduction system	1.2e-06	0.00078		GO:0000160	P	phosphorelay signal transduction system	6.5e-10	8.8e-07		GO:0000160	P	phosphorelay signal transduction system	5e-12	8.6e-09		GO:0071369	P	cellular response to ethylene stimulus	2.3e-09	3.6e-06
																		GO:0009611	P	response to wounding	2.3e-05	0.011		GO:0070887	P	cellular response to chemical stimulus	7.8e-08	5.9e-05		GO:0006084	P	acetyl-CoA metabolic process	1.9e-11	2.4e-08		GO:0032870	P	cellular response to hormone stimulus	4.4e-09	4.1e-06
																								GO:0010105	P	negative regulation of ethylene-activated signaling pathway	1.3e-07	5.9e-05		GO:0009719	P	response to endogenous stimulus	2.4e-11	2.5e-08		GO:0009755	P	hormone-mediated signaling pathway	5.5e-09	4.1e-06
																								GO:0032870	P	cellular response to hormone stimulus	8.1e-08	5.9e-05		GO:0006694	P	steroid biosynthetic process	3.7e-11	2.8e-08		GO:0071495	P	cellular response to endogenous stimulus	6.7e-09	4.2e-06
																								GO:0070298	P	negative regulation of phosphorelay signal transduction system	1.3e-07	5.9e-05		GO:0008202	P	steroid metabolic process	3.7e-11	2.8e-08		GO:0009873	P	ethylene-activated signaling pathway	8.2e-09	4.4e-06
																								GO:0009755	P	hormone-mediated signaling pathway	1.1e-07	5.9e-05		GO:0009611	P	response to wounding	4.2e-11	2.8e-08		GO:0070887	P	cellular response to chemical stimulus	2e-08	9.5e-06
																								GO:0071495	P	cellular response to endogenous stimulus	1.2e-07	5.9e-05		GO:0035383	P	thioester metabolic process	7e-11	3.6e-08		GO:0000160	P	phosphorelay signal transduction system	1.1e-07	4.3e-05
																								GO:0009723	P	response to ethylene	3.2e-07	0.00013		GO:0006637	P	acyl-CoA metabolic process	7e-11	3.6e-08		GO:0009723	P	response to ethylene	1.1e-07	4.3e-05
																								GO:0044710	P	single-organism metabolic process	4.4e-07	0.00016		GO:0016126	P	sterol biosynthetic process	8.4e-11	3.6e-08		GO:0001101	P	response to acid chemical	1.2e-07	4.3e-05
																								GO:0070297	P	regulation of phosphorelay signal transduction system	7.5e-07	0.00024		GO:0009723	P	response to ethylene	7.8e-11	3.6e-08		GO:0044710	P	single-organism metabolic process	2.6e-07	7.9e-05
																								GO:0010104	P	regulation of ethylene-activated signaling pathway	7.5e-07	0.00024		GO:0009725	P	response to hormone	1.2e-10	4.8e-08		GO:0071229	P	cellular response to acid chemical	2.7e-07	7.9e-05
																								GO:0009719	P	response to endogenous stimulus	9.5e-07	0.00028		GO:0016125	P	sterol metabolic process	2.2e-10	8.1e-08		GO:0035556	P	intracellular signal transduction	3.3e-07	9e-05
																								GO:0008202	P	steroid metabolic process	1.2e-06	0.00031		GO:0016131	P	brassinosteroid metabolic process	3e-10	1e-07		GO:0010033	P	response to organic substance	5.3e-07	0.00013
																								GO:0055114	P	oxidation-reduction process	1.7e-06	0.00042		GO:0016128	P	phytosteroid metabolic process	3.4e-10	1.1e-07		GO:0042221	P	response to chemical	5.4e-07	0.00013
																								GO:0006084	P	acetyl-CoA metabolic process	1.6e-06	0.00042		GO:0009755	P	hormone-mediated signaling pathway	4.3e-10	1.3e-07		GO:1901700	P	response to oxygen-containing compound	7.7e-07	0.00017
																								GO:0010033	P	response to organic substance	2.2e-06	0.0005		GO:0044710	P	single-organism metabolic process	1.5e-09	3.8e-07		GO:0048585	P	negative regulation of response to stimulus	8.8e-07	0.00018
																								GO:0035383	P	thioester metabolic process	3.4e-06	0.00063		GO:0032870	P	cellular response to hormone stimulus	1.4e-09	3.8e-07		GO:0055114	P	oxidation-reduction process	1.1e-06	0.00021
																								GO:0006637	P	acyl-CoA metabolic process	3.4e-06	0.00063		GO:0001101	P	response to acid chemical	1.4e-09	3.8e-07		GO:0009611	P	response to wounding	1.8e-06	0.00033
																								GO:0016128	P	phytosteroid metabolic process	3.4e-06	0.00063		GO:0016132	P	brassinosteroid biosynthetic process	2.4e-09	5.7e-07		GO:0071310	P	cellular response to organic substance	2.5e-06	0.00044
																								GO:0016131	P	brassinosteroid metabolic process	3.1e-06	0.00063		GO:0071495	P	cellular response to endogenous stimulus	2.3e-09	5.7e-07		GO:0070298	P	negative regulation of phosphorelay signal transduction system	5.3e-06	0.00087
																								GO:0035556	P	intracellular signal transduction	3.8e-06	0.00068		GO:0016129	P	phytosteroid biosynthetic process	2.8e-09	6.3e-07		GO:0010105	P	negative regulation of ethylene-activated signaling pathway	5.3e-06	0.00087
																								GO:0006694	P	steroid biosynthetic process	4.5e-06	0.00077		GO:1901700	P	response to oxygen-containing compound	6.7e-09	1.5e-06		GO:1901701	P	cellular response to oxygen-containing compound	6.2e-06	0.00097
																								GO:0071229	P	cellular response to acid chemical	5.7e-06	0.00089		GO:1901615	P	organic hydroxy compound metabolic process	1.2e-08	2.6e-06		GO:0032787	P	monocarboxylic acid metabolic process	9.1e-06	0.0014
																								GO:0071310	P	cellular response to organic substance	5.5e-06	0.00089		GO:1901617	P	organic hydroxy compound biosynthetic process	1.6e-08	3.1e-06		GO:0044711	P	single-organism biosynthetic process	1.3e-05	0.0018
																								GO:0009725	P	response to hormone	7e-06	0.0011		GO:0035556	P	intracellular signal transduction	2.1e-08	4e-06		GO:0016053	P	organic acid biosynthetic process	1.3e-05	0.0018
																								GO:1901700	P	response to oxygen-containing compound	1e-05	0.0015		GO:0033993	P	response to lipid	2.4e-08	4.4e-06		GO:0006950	P	response to stress	1.3e-05	0.0018
																								GO:0016104	P	triterpenoid biosynthetic process	1.2e-05	0.0015		GO:0055114	P	oxidation-reduction process	3.9e-08	6.9e-06		GO:0048583	P	regulation of response to stimulus	1.5e-05	0.0019
																								GO:0019742	P	pentacyclic triterpenoid metabolic process	1.2e-05	0.0015		GO:0070887	P	cellular response to chemical stimulus	4.3e-08	7.3e-06		GO:0072330	P	monocarboxylic acid biosynthetic process	1.8e-05	0.0023
																								GO:0019745	P	pentacyclic triterpenoid biosynthetic process	1.2e-05	0.0015		GO:0071229	P	cellular response to acid chemical	4.4e-08	7.3e-06		GO:0009753	P	response to jasmonic acid	2e-05	0.0024
																								GO:0006722	P	triterpenoid metabolic process	1.2e-05	0.0015		GO:0042445	P	hormone metabolic process	6.6e-08	1.1e-05		GO:0070297	P	regulation of phosphorelay signal transduction system	2.3e-05	0.0026
																								GO:0042221	P	response to chemical	1.3e-05	0.0016		GO:0010033	P	response to organic substance	2.1e-07	3.3e-05		GO:0010104	P	regulation of ethylene-activated signaling pathway	2.3e-05	0.0026
																								GO:0008610	P	lipid biosynthetic process	1.4e-05	0.0016		GO:0071310	P	cellular response to organic substance	3e-07	4.6e-05		GO:1902532	P	negative regulation of intracellular signal transduction	2.4e-05	0.0027
																								GO:1902532	P	negative regulation of intracellular signal transduction	1.4e-05	0.0016		GO:0008610	P	lipid biosynthetic process	3.6e-07	5.4e-05		GO:0010243	P	response to organonitrogen compound	2.8e-05	0.003
																								GO:0042445	P	hormone metabolic process	1.5e-05	0.0017		GO:0010243	P	response to organonitrogen compound	5.7e-07	8.3e-05		GO:0050896	P	response to stimulus	2.9e-05	0.003
																								GO:1901615	P	organic hydroxy compound metabolic process	2.2e-05	0.0025		GO:0010817	P	regulation of hormone levels	6.4e-07	9e-05		GO:0006952	P	defense response	3.1e-05	0.0031
																								GO:0023057	P	negative regulation of signaling	2.8e-05	0.0029		GO:0010200	P	response to chitin	7e-07	9.7e-05		GO:0044283	P	small molecule biosynthetic process	4e-05	0.004
																								GO:0009968	P	negative regulation of signal transduction	2.8e-05	0.0029		GO:0016104	P	triterpenoid biosynthetic process	1.3e-06	0.00016		GO:0010200	P	response to chitin	4.7e-05	0.0046
																								GO:0010648	P	negative regulation of cell communication	2.8e-05	0.0029		GO:0019745	P	pentacyclic triterpenoid biosynthetic process	1.3e-06	0.00016		GO:0006694	P	steroid biosynthetic process	5.7e-05	0.005
																								GO:1901617	P	organic hydroxy compound biosynthetic process	3.3e-05	0.0033		GO:0019742	P	pentacyclic triterpenoid metabolic process	1.3e-06	0.00016		GO:0023057	P	negative regulation of signaling	5.6e-05	0.005
																								GO:0006629	P	lipid metabolic process	3.5e-05	0.0034		GO:0006722	P	triterpenoid metabolic process	1.3e-06	0.00016		GO:0009968	P	negative regulation of signal transduction	5.6e-05	0.005
																								GO:0016132	P	brassinosteroid biosynthetic process	5.2e-05	0.0049		GO:0006950	P	response to stress	1.6e-06	0.00019		GO:0010648	P	negative regulation of cell communication	5.6e-05	0.005
																								GO:0016129	P	phytosteroid biosynthetic process	5.6e-05	0.0052		GO:0006952	P	defense response	1.9e-06	0.00022		GO:0008202	P	steroid metabolic process	6.2e-05	0.0053
																								GO:0016126	P	sterol biosynthetic process	5.8e-05	0.0053		GO:0006629	P	lipid metabolic process	2.5e-06	0.00029		GO:1901615	P	organic hydroxy compound metabolic process	8.6e-05	0.0072
																								GO:1901701	P	cellular response to oxygen-containing compound	6.2e-05	0.0055		GO:0016053	P	organic acid biosynthetic process	2.5e-06	0.00029		GO:1901617	P	organic hydroxy compound biosynthetic process	0.00011	0.009
																								GO:0050896	P	response to stimulus	7.8e-05	0.0066		GO:0071396	P	cellular response to lipid	2.6e-06	0.00029		GO:0016126	P	sterol biosynthetic process	0.00014	0.011
																								GO:0006732	P	coenzyme metabolic process	7.7e-05	0.0066		GO:0009753	P	response to jasmonic acid	2.8e-06	0.0003		GO:1902531	P	regulation of intracellular signal transduction	0.00014	0.011
																								GO:1902531	P	regulation of intracellular signal transduction	8.5e-05	0.0071		GO:0010105	P	negative regulation of ethylene-activated signaling pathway	3.5e-06	0.00035		GO:0046394	P	carboxylic acid biosynthetic process	0.00015	0.012
																								GO:0016125	P	sterol metabolic process	8.9e-05	0.0073		GO:0042446	P	hormone biosynthetic process	3.4e-06	0.00035		GO:0009595	P	detection of biotic stimulus	0.00016	0.012
																								GO:0044711	P	single-organism biosynthetic process	9.3e-05	0.0074		GO:0070298	P	negative regulation of phosphorelay signal transduction system	3.5e-06	0.00035		GO:0006084	P	acetyl-CoA metabolic process	0.00016	0.012
																								GO:0010817	P	regulation of hormone levels	0.0001	0.008		GO:0006085	P	acetyl-CoA biosynthetic process	3.5e-06	0.00035		GO:0019752	P	carboxylic acid metabolic process	0.00016	0.012
																								GO:0006721	P	terpenoid metabolic process	0.00011	0.0082		GO:0042221	P	response to chemical	4.4e-06	0.00044		GO:0033993	P	response to lipid	0.0002	0.014
																								GO:0044255	P	cellular lipid metabolic process	0.00011	0.0087		GO:1901701	P	cellular response to oxygen-containing compound	5.3e-06	0.00052		GO:0010035	P	response to inorganic substance	0.0002	0.014
																								GO:0009611	P	response to wounding	0.00014	0.011		GO:0071616	P	acyl-CoA biosynthetic process	6.1e-06	0.00057		GO:0006082	P	organic acid metabolic process	0.0002	0.014
																								GO:0006720	P	isoprenoid metabolic process	0.00019	0.014		GO:0035384	P	thioester biosynthetic process	6.1e-06	0.00057		GO:0008610	P	lipid biosynthetic process	0.00022	0.014
																								GO:0016114	P	terpenoid biosynthetic process	0.0002	0.014		GO:0050896	P	response to stimulus	1.1e-05	0.00097		GO:0016125	P	sterol metabolic process	0.00022	0.015
																								GO:0001101	P	response to acid chemical	0.00023	0.016		GO:0044711	P	single-organism biosynthetic process	1.1e-05	0.001		GO:0002679	P	respiratory burst involved in defense response	0.00028	0.017
																								GO:0009404	P	toxin metabolic process	0.00023	0.016		GO:0006720	P	isoprenoid metabolic process	1.2e-05	0.0011		GO:0035383	P	thioester metabolic process	0.00028	0.017
																								GO:0010583	P	response to cyclopentenone	0.00024	0.017		GO:0072330	P	monocarboxylic acid biosynthetic process	1.4e-05	0.0012		GO:0006637	P	acyl-CoA metabolic process	0.00028	0.017
																								GO:0008299	P	isoprenoid biosynthetic process	0.00033	0.022		GO:0008299	P	isoprenoid biosynthetic process	1.5e-05	0.0013		GO:0043436	P	oxoacid metabolic process	0.00027	0.017
																								GO:0016053	P	organic acid biosynthetic process	0.00033	0.022		GO:0006790	P	sulfur compound metabolic process	1.7e-05	0.0014		GO:0045730	P	respiratory burst	0.00028	0.017
																								GO:0042446	P	hormone biosynthetic process	0.00034	0.022		GO:0044255	P	cellular lipid metabolic process	1.8e-05	0.0015		GO:0006629	P	lipid metabolic process	0.00034	0.02
																								GO:0006950	P	response to stress	0.00032	0.022		GO:0070297	P	regulation of phosphorelay signal transduction system	1.9e-05	0.0015		GO:0071462	P	cellular response to water stimulus	0.00034	0.02
																								GO:0006790	P	sulfur compound metabolic process	0.00036	0.022		GO:0006732	P	coenzyme metabolic process	1.9e-05	0.0015		GO:0042631	P	cellular response to water deprivation	0.00034	0.02
																								GO:0009108	P	coenzyme biosynthetic process	0.00039	0.024		GO:0010104	P	regulation of ethylene-activated signaling pathway	1.9e-05	0.0015		GO:0050832	P	defense response to fungus	0.00039	0.022
																								GO:0051186	P	cofactor metabolic process	0.0004	0.025		GO:0002679	P	respiratory burst involved in defense response	2.3e-05	0.0017		GO:0006790	P	sulfur compound metabolic process	0.00043	0.024
																								GO:0009612	P	response to mechanical stimulus	0.00041	0.025		GO:0045730	P	respiratory burst	2.3e-05	0.0017		GO:0009867	P	jasmonic acid mediated signaling pathway	0.00055	0.028
																								GO:0044283	P	small molecule biosynthetic process	0.00049	0.029		GO:0044283	P	small molecule biosynthetic process	2.4e-05	0.0018		GO:0016556	P	mRNA modification	0.00053	0.028
																								GO:0019752	P	carboxylic acid metabolic process	0.00053	0.031		GO:0006082	P	organic acid metabolic process	2.7e-05	0.002		GO:0071396	P	cellular response to lipid	0.00053	0.028
																								GO:0002679	P	respiratory burst involved in defense response	0.00059	0.033		GO:0006721	P	terpenoid metabolic process	2.9e-05	0.0021		GO:0071395	P	cellular response to jasmonic acid stimulus	0.00055	0.028
																								GO:0045730	P	respiratory burst	0.00059	0.033		GO:0016114	P	terpenoid biosynthetic process	3.6e-05	0.0026		GO:0009620	P	response to fungus	0.00052	0.028
																								GO:0051188	P	cofactor biosynthetic process	0.00078	0.044		GO:0046394	P	carboxylic acid biosynthetic process	3.7e-05	0.0026		GO:1901698	P	response to nitrogen compound	0.00055	0.028
																								GO:0006082	P	organic acid metabolic process	0.00079	0.044		GO:1902532	P	negative regulation of intracellular signal transduction	4e-05	0.0028		GO:0009862	P	systemic acquired resistance, salicylic acid mediated signaling pathway	0.00063	0.032
																								GO:0032787	P	monocarboxylic acid metabolic process	0.00081	0.044		GO:0048583	P	regulation of response to stimulus	4.6e-05	0.0032		GO:0009612	P	response to mechanical stimulus	0.00069	0.035
																								GO:0051740	F	ethylene binding	1.1e-07	2.7e-05		GO:0009415	P	response to water	6.1e-05	0.0042		GO:0009415	P	response to water	0.00078	0.038
																								GO:0072328	F	alkene binding	1.1e-07	2.7e-05		GO:0009612	P	response to mechanical stimulus	6.2e-05	0.0042		GO:0006732	P	coenzyme metabolic process	0.00079	0.038
																								GO:0016491	F	oxidoreductase activity	3.3e-07	5.3e-05		GO:0019752	P	carboxylic acid metabolic process	7.6e-05	0.0051		GO:0000165	P	MAPK cascade	0.00091	0.044
																								GO:0051213	F	dioxygenase activity	5.6e-06	0.00068		GO:0009867	P	jasmonic acid mediated signaling pathway	8.1e-05	0.0053		GO:0051186	P	cofactor metabolic process	0.00092	0.044
																								GO:0016706	F	oxidoreductase activity, acting on paired donors, with incorporation or reduction of molecular oxygen, 2-oxoglutarate as one donor, and incorporation of one atom each of oxygen into both donors	1.6e-05	0.0015		GO:0071395	P	cellular response to jasmonic acid stimulus	8.1e-05	0.0053		GO:0043069	P	negative regulation of programmed cell death	0.00096	0.045
																								GO:0016705	F	oxidoreductase activity, acting on paired donors, with incorporation or reduction of molecular oxygen	1.9e-05	0.0016		GO:1901698	P	response to nitrogen compound	8.9e-05	0.0057		GO:0023014	P	signal transduction by protein phosphorylation	0.00096	0.045
																								GO:0016775	F	phosphotransferase activity, nitrogenous group as acceptor	3.2e-05	0.0019		GO:0032787	P	monocarboxylic acid metabolic process	9.4e-05	0.006		GO:0031348	P	negative regulation of defense response	0.001	0.048
																								GO:0004673	F	protein histidine kinase activity	3.2e-05	0.0019		GO:0016556	P	mRNA modification	0.0001	0.0066		GO:0016131	P	brassinosteroid metabolic process	0.001	0.048
																								GO:0048037	F	cofactor binding	7e-05	0.0037		GO:0009737	P	response to abscisic acid	0.00011	0.007		GO:0016128	P	phytosteroid metabolic process	0.0011	0.049
																								GO:0016829	F	lyase activity	9.3e-05	0.0045		GO:0097305	P	response to alcohol	0.00012	0.0071		GO:0016491	F	oxidoreductase activity	1.1e-06	0.00035
																								GO:0003824	F	catalytic activity	0.00016	0.007		GO:0009414	P	response to water deprivation	0.00012	0.0074		GO:0016706	F	oxidoreductase activity, acting on paired donors, with incorporation or reduction of molecular oxygen, 2-oxoglutarate as one donor, and incorporation of one atom each of oxygen into both donors	1.4e-06	0.00035
																								GO:0001071	F	nucleic acid binding transcription factor activity	0.00039	0.015		GO:0009738	P	abscisic acid-activated signaling pathway	0.00013	0.0077		GO:0051213	F	dioxygenase activity	3.3e-06	0.00057
																								GO:0003700	F	transcription factor activity, sequence-specific DNA binding	0.00039	0.015		GO:0009692	P	ethylene metabolic process	0.00014	0.0078		GO:0016705	F	oxidoreductase activity, acting on paired donors, with incorporation or reduction of molecular oxygen	2.5e-05	0.0033
																								GO:0016765	F	transferase activity, transferring alkyl or aryl (other than methyl) groups	0.00043	0.015		GO:0009693	P	ethylene biosynthetic process	0.00014	0.0078		GO:0003824	F	catalytic activity	8.1e-05	0.0084
																								GO:0004364	F	glutathione transferase activity	0.00051	0.016		GO:0043449	P	cellular alkene metabolic process	0.00014	0.0078
																														GO:1900673	P	olefin metabolic process	0.00014	0.0078
																														GO:1900674	P	olefin biosynthetic process	0.00014	0.0078
																														GO:0043450	P	alkene biosynthetic process	0.00014	0.0078
																														GO:0008152	P	metabolic process	0.00016	0.0091
																														GO:0010941	P	regulation of cell death	0.00017	0.0093
																														GO:0043436	P	oxoacid metabolic process	0.00019	0.01
																														GO:0043067	P	regulation of programmed cell death	0.00027	0.014
																														GO:0023057	P	negative regulation of signaling	0.00028	0.014
																														GO:0051186	P	cofactor metabolic process	0.00028	0.014
																														GO:0097306	P	cellular response to alcohol	0.00028	0.014
																														GO:0048585	P	negative regulation of response to stimulus	0.00027	0.014
																														GO:0009968	P	negative regulation of signal transduction	0.00028	0.014
																														GO:0071215	P	cellular response to abscisic acid stimulus	0.00028	0.014
																														GO:0010648	P	negative regulation of cell communication	0.00028	0.014
																														GO:1902531	P	regulation of intracellular signal transduction	0.00029	0.015
																														GO:1901136	P	carbohydrate derivative catabolic process	0.00031	0.015
																														GO:0044281	P	small molecule metabolic process	0.00034	0.017
																														GO:0007165	P	signal transduction	0.00039	0.019
																														GO:0006612	P	protein targeting to membrane	0.00042	0.02
																														GO:0009694	P	jasmonic acid metabolic process	0.00048	0.023
																														GO:0006633	P	fatty acid biosynthetic process	0.00052	0.024
																														GO:0045088	P	regulation of innate immune response	0.00057	0.027
																														GO:0050776	P	regulation of immune response	0.00059	0.027
																														GO:0010363	P	regulation of plant-type hypersensitive response	0.00061	0.028
																														GO:0031347	P	regulation of defense response	0.00062	0.028
																														GO:0090150	P	establishment of protein localization to membrane	0.00062	0.028
																														GO:0072657	P	protein localization to membrane	0.00062	0.028
																														GO:0009695	P	jasmonic acid biosynthetic process	0.00065	0.029
																														GO:0002682	P	regulation of immune system process	0.00065	0.029
																														GO:0080134	P	regulation of response to stress	0.00067	0.029
																														GO:0080135	P	regulation of cellular response to stress	0.00083	0.036
																														GO:0006970	P	response to osmotic stress	0.00093	0.04
																														GO:0009108	P	coenzyme biosynthetic process	0.0011	0.044
																														GO:0002376	P	immune system process	0.0011	0.044
																														GO:0042743	P	hydrogen peroxide metabolic process	0.0011	0.044
																														GO:0007154	P	cell communication	0.0011	0.045
																														GO:0044700	P	single organism signaling	0.0011	0.047
																														GO:0023052	P	signaling	0.0012	0.047
																														GO:0008219	P	cell death	0.0012	0.048
																														GO:0016491	F	oxidoreductase activity	1.3e-11	9.8e-09
																														GO:0051213	F	dioxygenase activity	4.8e-08	1.7e-05
																														GO:0016705	F	oxidoreductase activity, acting on paired donors, with incorporation or reduction of molecular oxygen	9.1e-08	2.2e-05
																														GO:0003824	F	catalytic activity	1.2e-07	2.2e-05
																														GO:0016706	F	oxidoreductase activity, acting on paired donors, with incorporation or reduction of molecular oxygen, 2-oxoglutarate as one donor, and incorporation of one atom each of oxygen into both donors	6.4e-07	9.4e-05
																														GO:0051740	F	ethylene binding	1.8e-06	0.00019
																														GO:0072328	F	alkene binding	1.8e-06	0.00019
																														GO:0048037	F	cofactor binding	7.2e-06	0.00066
																														GO:0016798	F	hydrolase activity, acting on glycosyl bonds	1.8e-05	0.0014
																														GO:0046912	F	transferase activity, transferring acyl groups, acyl groups converted into alkyl on transfer	4.2e-05	0.0031
																														GO:0004312	F	fatty acid synthase activity	7.5e-05	0.005
																														GO:0004553	F	hydrolase activity, hydrolyzing O-glycosyl compounds	0.00013	0.0073
																														GO:0016829	F	lyase activity	0.00013	0.0073
																														GO:0016775	F	phosphotransferase activity, nitrogenous group as acceptor	0.00045	0.021
																														GO:0004673	F	protein histidine kinase activity	0.00045	0.021
																														GO:0046906	F	tetrapyrrole binding	0.00048	0.021
																														GO:0020037	F	heme binding	0.00047	0.021
																														GO:0019825	F	oxygen binding	0.0005	0.021
																														GO:0016831	F	carboxy-lyase activity	0.0013	0.05
