# Supplementary material for: Transcriptomics of long‐term, low oxygen storage coupled with ethylene signaling interference suggests neofunctionalization of hypoxia response pathways in apple ( Malus domestica )
Source: Plant Direct. 2024 Dec 20;8(12):e70025. doi: 10.1002/pld3.70025 (PMC11660084; doi:10.1002/pld3.70025)
Supplement: Supplementary file 24 — Table S8: Putative Apple Hypoxia Transcription Factor regulatory network. [file PLD3-8-e70025-s013.xlsx]

## Sheet: README
Table S8	Tab descriptions
	Tab Title	Table Caption	Column Header Descriptions
			transcription_factor	target	imp
	Table_S8_apple_regulatory_netwo	A GENIE3 (Huynh-Thu et al., 2010) style network was constructed using the sklearn python implementation (Pedregosa et al., 2011). Pre-processing was performed to remove genes that did not have at least 10 samples with at least an expression value of 3 (Deseq2 normalized expression), resulting in a matrix with 143 samples and 23,813 genes. Removal of low expression value genes was performed to red…	GDDH13 Gene ID of one of 67 unique transcription factors in our putative apple hypoxia network	the GDDH13 Gene ID of the gene predicted to be regulated by the corresponding transcription factor.	The feature importance of this interaction as predicted by random forest
	67TFs_List	A list of the 67 unique gene IDs from the apple hypoxia network

## Sheet: Table_S8_apple_regulatory_netwo
transcription_factor	target	imp
MD00G1097500	MD00G1008100	0.0169151
MD00G1097500	MD00G1040000	0.0143558
MD00G1097500	MD02G1030000	0.0169478
MD00G1097500	MD02G1129500	0.0171175
MD00G1097500	MD04G1160100	0.0220267
MD00G1097500	MD04G1206500	0.0191774
MD00G1097500	MD05G1204800	0.0142169
MD00G1097500	MD05G1209300	0.0139072
MD00G1097500	MD05G1323000	0.0186526
MD00G1097500	MD05G1328900	0.016225
MD00G1097500	MD05G1329600	0.0211754
MD00G1097500	MD05G1352700	0.0167309
MD00G1097500	MD08G1128300	0.0148427
MD00G1097500	MD08G1218400	0.017931
MD00G1097500	MD09G1073000	0.0201733
MD00G1097500	MD09G1097000	0.0199964
MD00G1097500	MD09G1234400	0.0119963
MD00G1097500	MD10G1013900	0.015139
MD00G1097500	MD10G1014500	0.017142
MD00G1097500	MD10G1014800	0.0214445
MD00G1097500	MD10G1032000	0.0185484
MD00G1097500	MD10G1174800	0.0237954
MD00G1097500	MD10G1193800	0.0195836
MD00G1097500	MD10G1240800	0.0138015
MD00G1097500	MD10G1331600	0.0239319
MD00G1097500	MD13G1072300	0.0125756
MD00G1097500	MD13G1121200	0.0171102
MD00G1097500	MD13G1154800	0.014971
MD00G1097500	MD13G1158400	0.0134147
MD00G1097500	MD13G1173500	0.0211239
MD00G1097500	MD14G1094300	0.0224698
MD00G1097500	MD15G1073500	0.0142687
MD00G1097500	MD15G1277200	0.0164531
MD00G1097500	MD16G1081100	0.0135643
MD00G1097500	MD16G1174700	0.0192449
MD00G1097500	MD17G1064400	0.0285361
MD00G1097500	MD17G1150300	0.0247486
MD00G1103900	MD00G1063500	0.0115017
MD00G1103900	MD00G1156300	0.0120101
MD00G1103900	MD01G1177100	0.017421
MD00G1103900	MD01G1226600	0.0206889
MD00G1103900	MD04G1104700	0.0199066
MD00G1103900	MD05G1042200	0.015637
MD00G1103900	MD05G1302200	0.0275763
MD00G1103900	MD05G1331000	0.0173437
MD00G1103900	MD06G1195500	0.019252
MD00G1103900	MD09G1158600	0.0216345
MD00G1103900	MD10G1277100	0.0149858
MD00G1103900	MD11G1110600	0.0152493
MD00G1103900	MD11G1307200	0.0225393
MD00G1103900	MD15G1142000	0.0172935
MD00G1103900	MD15G1207800	0.0112208
MD00G1103900	MD15G1443000	0.0164211
MD00G1103900	MD16G1226600	0.0206579
MD00G1103900	MD17G1113400	0.0192399
MD01G1036200	MD02G1096300	0.0221848
MD01G1036200	MD07G1126400	0.0123234
MD01G1036200	MD08G1006900	0.0139944
MD01G1036200	MD08G1217800	0.00827589
MD01G1036200	MD09G1133300	0.0149049
MD01G1036200	MD10G1242600	0.0150681
MD01G1036200	MD10G1327300	0.0114802
MD01G1036200	MD11G1131400	0.0144081
MD01G1036200	MD12G1165400	0.0153677
MD01G1036200	MD15G1386800	0.0153503
MD01G1036200	MD16G1107800	0.0140906
MD01G1036200	MD16G1170900	0.0167713
MD01G1074700	MD00G1080800	0.0205675
MD01G1074700	MD00G1156300	0.0145787
MD01G1074700	MD02G1141700	0.021807
MD01G1074700	MD02G1142300	0.0195921
MD01G1074700	MD03G1166800	0.0172443
MD01G1074700	MD03G1242400	0.0196591
MD01G1074700	MD04G1172400	0.0171599
MD01G1074700	MD05G1262700	0.0242178
MD01G1074700	MD05G1302200	0.0213943
MD01G1074700	MD06G1113700	0.0215081
MD01G1074700	MD06G1209100	0.0189984
MD01G1074700	MD07G1064100	0.0177091
MD01G1074700	MD07G1188200	0.0183299
MD01G1074700	MD07G1281700	0.0189285
MD01G1074700	MD08G1221800	0.0324843
MD01G1074700	MD09G1042500	0.0100728
MD01G1074700	MD10G1184800	0.0247077
MD01G1074700	MD10G1286300	0.0172396
MD01G1074700	MD11G1027800	0.0201663
MD01G1074700	MD12G1198600	0.0167152
MD01G1074700	MD12G1260400	0.0154375
MD01G1074700	MD13G1208700	0.0197987
MD01G1074700	MD14G1146400	0.0275035
MD01G1074700	MD15G1032200	0.0136241
MD01G1074700	MD15G1084100	0.0139031
MD01G1074700	MD15G1142000	0.0197081
MD01G1074700	MD15G1205100	0.0257516
MD01G1074700	MD16G1044400	0.0216812
MD01G1074700	MD16G1160100	0.0163167
MD01G1074700	MD16G1161100	0.0154587
MD01G1074700	MD16G1226600	0.0293261
MD01G1074700	MD17G1051300	0.0144984
MD01G1226600	MD00G1156300	0.0132421
MD01G1226600	MD01G1153600	0.021131
MD01G1226600	MD01G1177100	0.01827
MD01G1226600	MD01G1233300	0.0152889
MD01G1226600	MD02G1079100	0.0140587
MD01G1226600	MD02G1141700	0.0205334
MD01G1226600	MD04G1104700	0.0263662
MD01G1226600	MD04G1172400	0.0207243
MD01G1226600	MD05G1302200	0.0322731
MD01G1226600	MD05G1331000	0.0233402
MD01G1226600	MD06G1195500	0.0240922
MD01G1226600	MD09G1158600	0.0220934
MD01G1226600	MD09G1161700	0.0125145
MD01G1226600	MD10G1277100	0.0234561
MD01G1226600	MD15G1084100	0.019341
MD01G1226600	MD15G1142000	0.0297929
MD01G1226600	MD15G1205100	0.0243953
MD01G1226600	MD15G1362100	0.0203317
MD01G1226600	MD15G1443000	0.0158522
MD01G1226600	MD16G1107600	0.0171353
MD01G1226600	MD17G1113400	0.0181259
MD02G1145300	MD00G1092500	0.0194495
MD02G1145300	MD00G1148100	0.0209556
MD02G1145300	MD01G1035100	0.0191453
MD02G1145300	MD02G1301300	0.019122
MD02G1145300	MD02G1315600	0.0119695
MD02G1145300	MD03G1222300	0.0144375
MD02G1145300	MD04G1194500	0.0177864
MD02G1145300	MD05G1204800	0.0151549
MD02G1145300	MD05G1297300	0.00779892
MD02G1145300	MD06G1032700	0.0133947
MD02G1145300	MD06G1124600	0.0182282
MD02G1145300	MD06G1235500	0.0196304
MD02G1145300	MD07G1068400	0.020666
MD02G1145300	MD07G1306900	0.0153945
MD02G1145300	MD08G1026600	0.0169964
MD02G1145300	MD08G1218400	0.0159505
MD02G1145300	MD10G1011900	0.0193525
MD02G1145300	MD10G1014200	0.0214528
MD02G1145300	MD10G1325700	0.0190354
MD02G1145300	MD11G1075300	0.0187772
MD02G1145300	MD11G1205200	0.0146226
MD02G1145300	MD11G1206900	0.0196136
MD02G1145300	MD12G1207100	0.0230081
MD02G1145300	MD13G1104100	0.0133797
MD02G1145300	MD14G1063300	0.0197979
MD02G1145300	MD14G1141600	0.0157571
MD02G1145300	MD14G1180300	0.0148014
MD02G1145300	MD15G1316800	0.0141519
MD02G1145300	MD15G1417000	0.0208928
MD02G1145300	MD16G1174500	0.0199018
MD02G1145300	MD16G1174700	0.0198164
MD02G1145300	MD17G1137500	0.00691886
MD02G1145300	MD17G1226400	0.0180598
MD03G1057400	MD01G1153600	0.0158668
MD03G1057400	MD02G1141700	0.0227067
MD03G1057400	MD05G1262700	0.0244792
MD03G1057400	MD05G1331000	0.0198113
MD03G1057400	MD06G1093600	0.0159506
MD03G1057400	MD07G1064100	0.0178602
MD03G1057400	MD07G1136900	0.0158906
MD03G1057400	MD08G1196300	0.019959
MD03G1057400	MD09G1042500	0.00967465
MD03G1057400	MD09G1158600	0.0216653
MD03G1057400	MD09G1255400	0.01947
MD03G1057400	MD10G1090600	0.0159766
MD03G1057400	MD10G1184800	0.0238892
MD03G1057400	MD11G1307700	0.0269892
MD03G1057400	MD13G1284800	0.0209635
MD03G1057400	MD15G1032200	0.0127696
MD03G1057400	MD15G1084100	0.0131696
MD03G1057400	MD15G1207800	0.0166125
MD03G1057400	MD15G1362100	0.0180538
MD03G1107900	MD00G1063500	0.00754388
MD03G1107900	MD04G1172400	0.0153215
MD03G1107900	MD04G1195000	0.0253995
MD03G1107900	MD04G1242300	0.0196425
MD03G1107900	MD05G1129900	0.020374
MD03G1107900	MD05G1219000	0.0212631
MD03G1107900	MD06G1113700	0.020306
MD03G1107900	MD07G1010700	0.026564
MD03G1107900	MD08G1011900	0.0212999
MD03G1107900	MD13G1160800	0.0141574
MD03G1107900	MD17G1051300	0.0134558
MD03G1166900	MD01G1226600	0.0218141
MD03G1166900	MD02G1016300	0.0289223
MD03G1166900	MD02G1256300	0.0189581
MD03G1166900	MD04G1195000	0.0205742
MD03G1166900	MD04G1222400	0.0128823
MD03G1166900	MD04G1242300	0.0215516
MD03G1166900	MD04G1242700	0.0308875
MD03G1166900	MD05G1129900	0.0195597
MD03G1166900	MD05G1219000	0.0171191
MD03G1166900	MD06G1235000	0.0281164
MD03G1166900	MD07G1006100	0.017288
MD03G1166900	MD07G1010700	0.0210456
MD03G1166900	MD09G1081000	0.0211467
MD03G1166900	MD10G1184800	0.0212863
MD03G1166900	MD10G1254300	0.0191284
MD03G1166900	MD11G1027800	0.025582
MD03G1166900	MD15G1310700	0.021472
MD03G1166900	MD15G1443100	0.0186154
MD03G1212600	MD00G1008100	0.0182936
MD03G1212600	MD00G1070000	0.0171963
MD03G1212600	MD00G1080300	0.0115808
MD03G1212600	MD00G1190800	0.024968
MD03G1212600	MD01G1179800	0.0135047
MD03G1212600	MD02G1314300	0.00935742
MD03G1212600	MD04G1030200	0.0125194
MD03G1212600	MD04G1155700	0.0231264
MD03G1212600	MD05G1013300	0.0253663
MD03G1212600	MD05G1179800	0.0179975
MD03G1212600	MD05G1189100	0.0231232
MD03G1212600	MD05G1267600	0.0209524
MD03G1212600	MD05G1294300	0.0159827
MD03G1212600	MD05G1297300	0.0103682
MD03G1212600	MD05G1327000	0.0238683
MD03G1212600	MD06G1045800	0.0214927
MD03G1212600	MD06G1124700	0.0143934
MD03G1212600	MD06G1185800	0.0199492
MD03G1212600	MD07G1022600	0.0197546
MD03G1212600	MD07G1177700	0.0172079
MD03G1212600	MD08G1210000	0.0282033
MD03G1212600	MD09G1019800	0.0172125
MD03G1212600	MD09G1079200	0.016604
MD03G1212600	MD09G1088700	0.0330838
MD03G1212600	MD10G1032000	0.0172818
MD03G1212600	MD10G1086700	0.0167753
MD03G1212600	MD10G1103900	0.0175029
MD03G1212600	MD10G1193800	0.0198131
MD03G1212600	MD10G1226900	0.0198141
MD03G1212600	MD10G1244200	0.014865
MD03G1212600	MD10G1254600	0.00750759
MD03G1212600	MD10G1283500	0.023521
MD03G1212600	MD10G1337500	0.0204626
MD03G1212600	MD11G1144100	0.0183116
MD03G1212600	MD11G1150900	0.018674
MD03G1212600	MD12G1075900	0.017728
MD03G1212600	MD12G1206900	0.0235449
MD03G1212600	MD13G1028400	0.0240799
MD03G1212600	MD13G1102300	0.0229891
MD03G1212600	MD13G1134500	0.0166381
MD03G1212600	MD14G1006600	0.0237119
MD03G1212600	MD14G1094300	0.0248651
MD03G1212600	MD15G1006700	0.0140833
MD03G1212600	MD15G1007000	0.0231524
MD03G1212600	MD15G1041800	0.0172264
MD03G1212600	MD15G1063100	0.0186497
MD03G1212600	MD15G1163200	0.0153491
MD03G1212600	MD15G1277400	0.0243061
MD03G1212600	MD15G1391900	0.025247
MD03G1212600	MD16G1081100	0.0201408
MD03G1212600	MD16G1153700	0.021397
MD03G1212600	MD17G1015900	0.0252741
MD03G1212600	MD17G1085300	0.0214977
MD03G1212600	MD17G1137500	0.00723588
MD03G1246200	MD00G1001000	0.0122843
MD03G1246200	MD01G1036700	0.0115529
MD03G1246200	MD01G1083500	0.0176813
MD03G1246200	MD02G1013500	0.0144523
MD03G1246200	MD03G1093800	0.0115757
MD03G1246200	MD03G1287000	0.0174626
MD03G1246200	MD04G1003300	0.0191914
MD03G1246200	MD07G1068500	0.00794047
MD03G1246200	MD07G1192700	0.0163358
MD03G1246200	MD10G1198300	0.0147856
MD03G1246200	MD10G1240800	0.0181784
MD03G1246200	MD11G1039300	0.014496
MD03G1246200	MD11G1205200	0.0180361
MD03G1246200	MD11G1231700	0.0107351
MD03G1246200	MD13G1103500	0.0152515
MD04G1008300	MD00G1023000	0.0154032
MD04G1008300	MD00G1101700	0.019554
MD04G1008300	MD01G1036700	0.0124022
MD04G1008300	MD01G1134700	0.0223354
MD04G1008300	MD01G1141800	0.0253891
MD04G1008300	MD01G1144800	0.0155651
MD04G1008300	MD01G1160300	0.0208537
MD04G1008300	MD01G1209100	0.0234498
MD04G1008300	MD01G1209200	0.0210425
MD04G1008300	MD02G1001300	0.0182615
MD04G1008300	MD02G1171900	0.0180362
MD04G1008300	MD02G1236000	0.0264318
MD04G1008300	MD02G1236100	0.0258612
MD04G1008300	MD03G1042800	0.0140671
MD04G1008300	MD03G1082700	0.0167076
MD04G1008300	MD03G1087100	0.0173709
MD04G1008300	MD03G1092200	0.02352
MD04G1008300	MD04G1087300	0.0264744
MD04G1008300	MD04G1093300	0.0169756
MD04G1008300	MD04G1096200	0.0168703
MD04G1008300	MD04G1134800	0.0116301
MD04G1008300	MD04G1168600	0.0282273
MD04G1008300	MD04G1203000	0.0235695
MD04G1008300	MD04G1204200	0.0171334
MD04G1008300	MD04G1212400	0.0143366
MD04G1008300	MD05G1056000	0.0142353
MD04G1008300	MD05G1089600	0.0180117
MD04G1008300	MD05G1137900	0.0288993
MD04G1008300	MD05G1249700	0.022556
MD04G1008300	MD06G1093600	0.0144642
MD04G1008300	MD06G1094500	0.0200381
MD04G1008300	MD06G1163300	0.0160075
MD04G1008300	MD06G1180900	0.015374
MD04G1008300	MD07G1126400	0.0132118
MD04G1008300	MD08G1160300	0.0145245
MD04G1008300	MD08G1190600	0.0123356
MD04G1008300	MD09G1009600	0.011327
MD04G1008300	MD09G1053700	0.0172988
MD04G1008300	MD09G1230900	0.012107
MD04G1008300	MD09G1232300	0.0149511
MD04G1008300	MD10G1007900	0.0197203
MD04G1008300	MD10G1041100	0.0161831
MD04G1008300	MD10G1205200	0.0155867
MD04G1008300	MD10G1220200	0.0153257
MD04G1008300	MD10G1273200	0.0213772
MD04G1008300	MD11G1091200	0.0153107
MD04G1008300	MD11G1096200	0.0183535
MD04G1008300	MD11G1183600	0.0123819
MD04G1008300	MD11G1191900	0.0159099
MD04G1008300	MD11G1313600	0.0209038
MD04G1008300	MD12G1052800	0.0176242
MD04G1008300	MD12G1075900	0.0221596
MD04G1008300	MD12G1102100	0.0110632
MD04G1008300	MD12G1114200	0.0211293
MD04G1008300	MD12G1175700	0.0180433
MD04G1008300	MD12G1181000	0.0156804
MD04G1008300	MD13G1045700	0.0194503
MD04G1008300	MD13G1157400	0.0171704
MD04G1008300	MD13G1198800	0.0184653
MD04G1008300	MD13G1205000	0.020089
MD04G1008300	MD14G1168600	0.0144852
MD04G1008300	MD14G1179400	0.0183689
MD04G1008300	MD15G1046700	0.011861
MD04G1008300	MD15G1048800	0.0175514
MD04G1008300	MD15G1063100	0.0191359
MD04G1008300	MD15G1078100	0.0156327
MD04G1008300	MD15G1207800	0.0110028
MD04G1008300	MD15G1323400	0.0153122
MD04G1008300	MD16G1015600	0.014521
MD04G1008300	MD16G1170900	0.0182206
MD04G1008300	MD16G1178800	0.0160417
MD04G1008300	MD16G1218000	0.0172613
MD04G1008300	MD17G1099800	0.0192662
MD04G1008300	MD17G1160500	0.0203371
MD04G1008300	MD17G1167100	0.0274684
MD04G1008300	MD17G1230700	0.00857319
MD04G1008300	MD17G1260900	0.0253629
MD04G1008300	MD17G1283900	0.0198715
MD04G1069700	MD02G1034900	0.0138862
MD04G1069700	MD02G1243100	0.0228566
MD04G1069700	MD03G1083100	0.0179991
MD04G1069700	MD05G1158400	0.0214523
MD04G1069700	MD05G1209300	0.0185781
MD04G1069700	MD05G1250600	0.0191877
MD04G1069700	MD05G1295700	0.0174913
MD04G1069700	MD06G1032200	0.0229024
MD04G1069700	MD06G1164000	0.0190471
MD04G1069700	MD07G1166800	0.0131642
MD04G1069700	MD07G1192700	0.0132875
MD04G1069700	MD08G1029700	0.0198972
MD04G1069700	MD08G1220900	0.0177149
MD04G1069700	MD09G1230400	0.0295842
MD04G1069700	MD10G1007900	0.019318
MD04G1069700	MD10G1027400	0.0194163
MD04G1069700	MD10G1198300	0.0193142
MD04G1069700	MD10G1240800	0.017089
MD04G1069700	MD10G1265400	0.0118359
MD04G1069700	MD10G1335500	0.0158043
MD04G1069700	MD11G1205200	0.0216979
MD04G1069700	MD12G1145500	0.0154075
MD04G1069700	MD12G1165400	0.0177989
MD04G1069700	MD13G1072300	0.0136292
MD04G1069700	MD13G1103500	0.0174018
MD04G1069700	MD13G1162500	0.0190455
MD04G1069700	MD14G1001200	0.0173439
MD04G1069700	MD14G1126100	0.0150089
MD04G1069700	MD14G1217500	0.0213421
MD04G1069700	MD15G1067000	0.0173979
MD04G1069700	MD15G1184100	0.0108187
MD04G1069700	MD15G1290300	0.0123483
MD04G1069700	MD16G1119400	0.0263122
MD04G1069700	MD16G1152700	0.0121859
MD04G1069700	MD17G1040200	0.0166919
MD04G1104700	MD00G1156300	0.0160065
MD04G1104700	MD01G1045500	0.0168306
MD04G1104700	MD01G1177100	0.0160941
MD04G1104700	MD01G1179800	0.021123
MD04G1104700	MD01G1226600	0.0174868
MD04G1104700	MD05G1302200	0.0262258
MD04G1104700	MD06G1195500	0.0256817
MD04G1104700	MD09G1158600	0.0215679
MD04G1104700	MD11G1110600	0.0172595
MD04G1104700	MD11G1307200	0.0162145
MD04G1104700	MD15G1142000	0.0202812
MD04G1104700	MD15G1362100	0.02354
MD04G1104700	MD15G1443000	0.0174106
MD04G1104700	MD16G1073600	0.0218801
MD04G1104700	MD16G1107600	0.0155622
MD04G1167700	MD00G1101700	0.0300641
MD04G1167700	MD01G1134700	0.0193731
MD04G1167700	MD01G1209100	0.0240614
MD04G1167700	MD01G1209200	0.0261248
MD04G1167700	MD02G1001300	0.0174981
MD04G1167700	MD02G1236000	0.0199339
MD04G1167700	MD02G1236100	0.0256001
MD04G1167700	MD04G1002500	0.018684
MD04G1167700	MD04G1008300	0.0180747
MD04G1167700	MD04G1087300	0.0195086
MD04G1167700	MD04G1096200	0.0107586
MD04G1167700	MD04G1168600	0.0278101
MD04G1167700	MD04G1178900	0.0114124
MD04G1167700	MD04G1204200	0.0192857
MD04G1167700	MD05G1056000	0.0206548
MD04G1167700	MD05G1089600	0.0137723
MD04G1167700	MD06G1200200	0.0135973
MD04G1167700	MD07G1136900	0.0144641
MD04G1167700	MD08G1087900	0.0176469
MD04G1167700	MD09G1161700	0.013272
MD04G1167700	MD10G1090600	0.0172215
MD04G1167700	MD10G1254300	0.0182961
MD04G1167700	MD11G1096200	0.0193958
MD04G1167700	MD12G1181000	0.0163842
MD04G1167700	MD13G1116400	0.0185432
MD04G1167700	MD13G1203100	0.0151309
MD04G1167700	MD13G1205000	0.0176893
MD04G1167700	MD15G1155900	0.0203375
MD04G1167700	MD15G1207800	0.013541
MD04G1167700	MD15G1228600	0.0119717
MD04G1167700	MD16G1196500	0.0200812
MD04G1167700	MD16G1218000	0.0168729
MD04G1167700	MD17G1167100	0.0228269
MD04G1167700	MD17G1260900	0.0192848
MD04G1184900	MD00G1095100	0.0151177
MD04G1184900	MD00G1109700	0.022505
MD04G1184900	MD01G1134700	0.0160378
MD04G1184900	MD01G1209200	0.0197686
MD04G1184900	MD03G1213300	0.0148768
MD04G1184900	MD04G1008300	0.0174144
MD04G1184900	MD04G1093300	0.0186673
MD04G1184900	MD04G1203000	0.0182153
MD04G1184900	MD04G1242300	0.0202101
MD04G1184900	MD05G1336200	0.0158122
MD04G1184900	MD06G1024500	0.0201623
MD04G1184900	MD06G1082200	0.0174307
MD04G1184900	MD07G1126400	0.0170611
MD04G1184900	MD08G1087900	0.0275264
MD04G1184900	MD09G1027300	0.0130838
MD04G1184900	MD09G1134800	0.0136511
MD04G1184900	MD10G1090600	0.0147484
MD04G1184900	MD10G1205200	0.0155621
MD04G1184900	MD11G1091200	0.0242863
MD04G1184900	MD11G1169900	0.0155882
MD04G1184900	MD14G1179400	0.0189139
MD04G1184900	MD15G1068500	0.0134211
MD04G1184900	MD16G1081000	0.0193623
MD04G1184900	MD16G1105400	0.0187799
MD04G1184900	MD16G1196500	0.0213134
MD04G1184900	MD17G1160500	0.0219313
MD04G1184900	MD17G1167100	0.0177926
MD04G1184900	MD17G1238700	0.0197022
MD04G1224400	MD00G1095100	0.0167535
MD04G1224400	MD00G1101700	0.0186666
MD04G1224400	MD00G1140100	0.0235152
MD04G1224400	MD01G1134700	0.0199547
MD04G1224400	MD01G1144800	0.0181057
MD04G1224400	MD01G1209100	0.0239867
MD04G1224400	MD01G1209200	0.0249132
MD04G1224400	MD03G1092200	0.0193827
MD04G1224400	MD04G1093300	0.0164138
MD04G1224400	MD08G1160300	0.0139015
MD04G1224400	MD11G1091200	0.0284456
MD04G1224400	MD13G1198800	0.0213684
MD04G1224400	MD14G1179400	0.0225046
MD04G1224700	MD03G1205900	0.014466
MD04G1224700	MD04G1076200	0.0130611
MD04G1224700	MD05G1054900	0.020054
MD04G1224700	MD07G1276700	0.0207986
MD04G1224700	MD09G1152600	0.0269681
MD04G1224700	MD09G1152700	0.0203584
MD04G1224700	MD12G1016000	0.0178117
MD04G1224700	MD15G1163200	0.0134262
MD04G1224700	MD15G1290300	0.0152166
MD04G1224700	MD16G1178800	0.0194186
MD05G1089600	MD01G1118100	0.0158869
MD05G1089600	MD04G1220400	0.0154028
MD05G1089600	MD05G1056000	0.0174913
MD05G1089600	MD05G1137900	0.0209891
MD05G1089600	MD08G1011100	0.0133792
MD05G1089600	MD09G1133300	0.0135369
MD05G1089600	MD10G1220200	0.0150602
MD05G1089600	MD12G1000800	0.0155777
MD05G1089600	MD13G1203100	0.015531
MD05G1089600	MD15G1146100	0.0130956
MD05G1089600	MD15G1155900	0.0185655
MD05G1089600	MD16G1170900	0.0143973
MD05G1309700	MD00G1109700	0.0233838
MD05G1309700	MD01G1036700	0.0193999
MD05G1309700	MD01G1224800	0.0143363
MD05G1309700	MD04G1076200	0.02444
MD05G1309700	MD05G1054900	0.0298614
MD05G1309700	MD05G1267800	0.0119698
MD05G1309700	MD06G1094100	0.0133946
MD05G1309700	MD07G1077500	0.0200146
MD05G1309700	MD07G1192700	0.0265632
MD05G1309700	MD09G1009600	0.00966354
MD05G1309700	MD09G1134800	0.0139984
MD05G1309700	MD09G1230900	0.0134146
MD05G1309700	MD10G1081600	0.0186149
MD05G1309700	MD11G1131400	0.0172525
MD05G1309700	MD12G1102100	0.0152537
MD05G1309700	MD13G1121300	0.025221
MD05G1309700	MD15G1012500	0.0161749
MD05G1309700	MD15G1184100	0.0183691
MD05G1309700	MD15G1290300	0.0162185
MD05G1309700	MD15G1436500	0.0123869
MD05G1309700	MD16G1178800	0.0220978
MD05G1309700	MD16G1235500	0.0115024
MD05G1309700	MD17G1191400	0.013278
MD06G1039500	MD00G1008200	0.00872707
MD06G1039500	MD01G1108500	0.019279
MD06G1039500	MD01G1179800	0.0175572
MD06G1039500	MD02G1315600	0.0126371
MD06G1039500	MD04G1164500	0.0210923
MD06G1039500	MD04G1199400	0.0263221
MD06G1039500	MD05G1013400	0.0215525
MD06G1039500	MD05G1327000	0.0182539
MD06G1039500	MD06G1010300	0.017195
MD06G1039500	MD06G1117900	0.0220647
MD06G1039500	MD06G1134000	0.0187524
MD06G1039500	MD08G1110000	0.0200221
MD06G1039500	MD09G1088700	0.0258355
MD06G1039500	MD09G1097000	0.0218867
MD06G1039500	MD10G1275700	0.0137862
MD06G1039500	MD10G1325700	0.0198979
MD06G1039500	MD11G1064800	0.0112181
MD06G1039500	MD11G1232500	0.0222429
MD06G1039500	MD12G1096800	0.0158753
MD06G1039500	MD13G1134300	0.0216223
MD06G1039500	MD13G1247100	0.014882
MD06G1039500	MD14G1010800	0.0278691
MD06G1039500	MD15G1007000	0.0164689
MD06G1039500	MD15G1099500	0.026364
MD06G1039500	MD15G1151300	0.0208651
MD06G1039500	MD15G1391900	0.0218684
MD06G1039500	MD16G1024600	0.0162833
MD06G1039500	MD17G1141700	0.017085
MD06G1111100	MD00G1023000	0.0132689
MD06G1111100	MD00G1095100	0.0177421
MD06G1111100	MD00G1101700	0.020129
MD06G1111100	MD00G1140100	0.0169115
MD06G1111100	MD01G1060800	0.0210752
MD06G1111100	MD01G1134700	0.0211153
MD06G1111100	MD01G1141800	0.0222361
MD06G1111100	MD01G1205400	0.0181002
MD06G1111100	MD01G1209100	0.0198428
MD06G1111100	MD01G1209200	0.0207591
MD06G1111100	MD02G1236000	0.0216482
MD06G1111100	MD03G1042800	0.0162331
MD06G1111100	MD03G1092200	0.0168273
MD06G1111100	MD04G1008300	0.023422
MD06G1111100	MD04G1087300	0.0187851
MD06G1111100	MD04G1093300	0.0206226
MD06G1111100	MD04G1168600	0.0292627
MD06G1111100	MD04G1204200	0.018459
MD06G1111100	MD04G1235700	0.0131388
MD06G1111100	MD05G1137900	0.0299526
MD06G1111100	MD05G1256100	0.0147656
MD06G1111100	MD05G1287000	0.0103885
MD06G1111100	MD06G1218900	0.0235264
MD06G1111100	MD07G1126400	0.0135703
MD06G1111100	MD07G1228500	0.018791
MD06G1111100	MD09G1053700	0.0207553
MD06G1111100	MD09G1230900	0.0155303
MD06G1111100	MD09G1232300	0.011036
MD06G1111100	MD10G1086700	0.0167738
MD06G1111100	MD10G1205200	0.0186708
MD06G1111100	MD10G1273200	0.0156444
MD06G1111100	MD10G1288300	0.0211154
MD06G1111100	MD11G1096200	0.0161851
MD06G1111100	MD11G1169900	0.0162514
MD06G1111100	MD11G1191900	0.0154389
MD06G1111100	MD12G1102100	0.0195346
MD06G1111100	MD13G1198800	0.0157777
MD06G1111100	MD13G1203100	0.0146628
MD06G1111100	MD13G1205000	0.0164918
MD06G1111100	MD14G1149200	0.018998
MD06G1111100	MD14G1179400	0.0213258
MD06G1111100	MD15G1006300	0.0188201
MD06G1111100	MD15G1068500	0.019983
MD06G1111100	MD15G1146100	0.0117127
MD06G1111100	MD15G1163200	0.013029
MD06G1111100	MD16G1196500	0.0190751
MD06G1111100	MD17G1167100	0.0212355
MD06G1111100	MD17G1230700	0.00780344
MD06G1111100	MD17G1260900	0.0251957
MD06G1133200	MD01G1060800	0.0150023
MD06G1133200	MD01G1187700	0.0153674
MD06G1133200	MD02G1167100	0.0124353
MD06G1133200	MD03G1239100	0.00995711
MD06G1133200	MD05G1054900	0.019268
MD06G1133200	MD09G1141500	0.0180068
MD06G1133200	MD10G1081600	0.0138179
MD06G1133200	MD10G1288300	0.0137668
MD06G1133200	MD11G1191900	0.0147722
MD06G1133200	MD13G1119100	0.0183124
MD06G1133200	MD14G1226000	0.0124838
MD06G1133200	MD15G1006300	0.0166717
MD06G1133200	MD15G1163200	0.0181453
MD07G1143800	MD02G1010800	0.0201657
MD07G1143800	MD02G1236000	0.0234318
MD07G1143800	MD02G1252600	0.0137045
MD07G1143800	MD03G1166800	0.0171503
MD07G1143800	MD03G1242400	0.0204546
MD07G1143800	MD04G1172400	0.0157828
MD07G1143800	MD04G1195000	0.0172691
MD07G1143800	MD04G1204200	0.0245403
MD07G1143800	MD05G1042200	0.0151431
MD07G1143800	MD05G1262700	0.0267461
MD07G1143800	MD06G1093600	0.016491
MD07G1143800	MD06G1094300	0.0263975
MD07G1143800	MD06G1094500	0.0158246
MD07G1143800	MD06G1113700	0.0214367
MD07G1143800	MD06G1198600	0.0161556
MD07G1143800	MD06G1212900	0.0209499
MD07G1143800	MD07G1064100	0.0198554
MD07G1143800	MD07G1188200	0.0215928
MD07G1143800	MD07G1281700	0.0223359
MD07G1143800	MD07G1281800	0.0293109
MD07G1143800	MD08G1190600	0.0146535
MD07G1143800	MD08G1196300	0.0185303
MD07G1143800	MD08G1221800	0.022726
MD07G1143800	MD09G1081000	0.0202436
MD07G1143800	MD09G1255400	0.0223152
MD07G1143800	MD10G1184800	0.0214244
MD07G1143800	MD10G1254300	0.0232965
MD07G1143800	MD10G1273200	0.0164066
MD07G1143800	MD11G1307700	0.0257201
MD07G1143800	MD12G1198600	0.0186185
MD07G1143800	MD12G1199300	0.0143466
MD07G1143800	MD13G1082000	0.0217504
MD07G1143800	MD13G1160800	0.0146955
MD07G1143800	MD13G1184800	0.0239582
MD07G1143800	MD13G1284800	0.0226103
MD07G1143800	MD14G1146400	0.0251498
MD07G1143800	MD15G1085800	0.0270281
MD07G1143800	MD16G1044400	0.0224519
MD07G1143800	MD16G1160100	0.0213097
MD07G1143800	MD16G1226600	0.0182306
MD07G1143800	MD17G1051300	0.0143458
MD07G1143800	MD17G1113400	0.0251593
MD07G1222900	MD02G1258700	0.00924018
MD07G1222900	MD04G1212400	0.00999456
MD07G1222900	MD06G1163100	0.0263242
MD07G1222900	MD09G1027300	0.0143116
MD07G1222900	MD09G1141500	0.0162988
MD07G1222900	MD11G1169900	0.0219918
MD07G1222900	MD14G1226000	0.0137183
MD07G1222900	MD15G1046700	0.0135866
MD07G1222900	MD15G1228600	0.0120936
MD07G1222900	MD17G1150300	0.0189873
MD07G1222900	MD17G1283900	0.0172096
MD08G1086500	MD00G1156300	0.0121964
MD08G1086500	MD01G1233300	0.0171087
MD08G1086500	MD02G1001300	0.0153831
MD08G1086500	MD02G1252600	0.0162341
MD08G1086500	MD02G1258700	0.0123629
MD08G1086500	MD05G1099500	0.0181402
MD08G1086500	MD05G1260900	0.0111662
MD08G1086500	MD05G1262700	0.0230253
MD08G1086500	MD07G1006100	0.0173099
MD08G1086500	MD07G1019600	0.0265408
MD08G1086500	MD08G1011900	0.019019
MD08G1086500	MD08G1190600	0.0161397
MD08G1086500	MD09G1005200	0.0160577
MD08G1086500	MD09G1124600	0.0117537
MD08G1086500	MD09G1161700	0.0168976
MD08G1086500	MD10G1273000	0.0160648
MD08G1086500	MD11G1096200	0.0160142
MD08G1086500	MD12G1181000	0.0178417
MD08G1086500	MD12G1236800	0.0170304
MD08G1086500	MD13G1025900	0.0148335
MD08G1086500	MD13G1205000	0.0143457
MD08G1086500	MD15G1032200	0.0210805
MD08G1086500	MD15G1323400	0.0154561
MD08G1086500	MD16G1160100	0.0193508
MD08G1086500	MD16G1218000	0.0156595
MD08G1086500	MD17G1048800	0.0180432
MD08G1086500	MD17G1051300	0.014798
MD08G1207700	MD00G1018700	0.0215295
MD08G1207700	MD01G1230100	0.0221438
MD08G1207700	MD02G1167100	0.0104822
MD08G1207700	MD02G1274600	0.0142104
MD08G1207700	MD03G1291900	0.0233764
MD08G1207700	MD04G1164500	0.0221608
MD08G1207700	MD04G1199400	0.0256066
MD08G1207700	MD05G1013200	0.0179965
MD08G1207700	MD05G1256100	0.0130066
MD08G1207700	MD05G1294300	0.0167245
MD08G1207700	MD06G1163100	0.0165786
MD08G1207700	MD07G1001500	0.00974194
MD08G1207700	MD08G1065200	0.0177861
MD08G1207700	MD10G1013900	0.0163297
MD08G1207700	MD10G1331600	0.0173634
MD08G1207700	MD13G1134300	0.0210921
MD08G1207700	MD13G1207300	0.0127926
MD08G1207700	MD14G1116200	0.0201393
MD08G1207700	MD14G1168500	0.0125209
MD08G1207700	MD15G1176400	0.0206197
MD08G1207700	MD15G1277400	0.0214109
MD08G1207700	MD16G1024600	0.0126965
MD08G1207700	MD17G1015900	0.0217697
MD08G1207700	MD17G1085200	0.0234496
MD09G1009100	MD00G1095100	0.0185023
MD09G1009100	MD00G1109700	0.0204635
MD09G1009100	MD02G1171900	0.0195676
MD09G1009100	MD03G1092200	0.0172297
MD09G1009100	MD04G1236100	0.0184052
MD09G1009100	MD05G1099500	0.0155552
MD09G1009100	MD05G1336200	0.0161878
MD09G1009100	MD06G1024500	0.011369
MD09G1009100	MD08G1086500	0.0167665
MD09G1009100	MD09G1005200	0.0207058
MD09G1009100	MD09G1230400	0.020448
MD09G1009100	MD10G1007900	0.0171037
MD09G1009100	MD10G1205200	0.0168326
MD09G1009100	MD11G1191900	0.0207956
MD09G1009100	MD13G1191300	0.0217999
MD09G1009100	MD17G1238700	0.0212695
MD09G1053700	MD01G1049500	0.0232906
MD09G1053700	MD01G1141800	0.020595
MD09G1053700	MD01G1144800	0.0143799
MD09G1053700	MD01G1153600	0.0149828
MD09G1053700	MD04G1008300	0.0262365
MD09G1053700	MD05G1137900	0.0197178
MD09G1053700	MD05G1260900	0.0103595
MD09G1053700	MD05G1267800	0.0137347
MD09G1053700	MD06G1200200	0.0145858
MD09G1053700	MD10G1220200	0.0114342
MD09G1053700	MD12G1000800	0.0167498
MD09G1053700	MD12G1199300	0.017212
MD09G1053700	MD13G1203100	0.0135813
MD09G1053700	MD14G1149200	0.0197085
MD09G1053700	MD15G1006300	0.0149469
MD09G1053700	MD15G1068500	0.0146582
MD09G1053700	MD15G1184100	0.0111567
MD09G1053700	MD16G1024600	0.0137508
MD09G1053700	MD16G1218000	0.0150146
MD09G1053700	MD17G1239400	0.0188721
MD09G1053700	MD17G1260900	0.0199575
MD09G1075900	MD00G1092500	0.0184678
MD09G1075900	MD00G1097500	0.0227172
MD09G1075900	MD00G1106600	0.0154101
MD09G1075900	MD00G1148100	0.0192326
MD09G1075900	MD00G1148200	0.0181322
MD09G1075900	MD02G1166800	0.0199113
MD09G1075900	MD03G1287000	0.0178208
MD09G1075900	MD05G1055500	0.0146454
MD09G1075900	MD05G1209300	0.0142898
MD09G1075900	MD05G1323000	0.0226673
MD09G1075900	MD06G1164000	0.0178789
MD09G1075900	MD07G1306900	0.0151889
MD09G1075900	MD09G1030800	0.015808
MD09G1075900	MD10G1012500	0.0214376
MD09G1075900	MD10G1013900	0.01942
MD09G1075900	MD10G1240800	0.0127844
MD09G1075900	MD11G1095300	0.0208674
MD09G1075900	MD11G1126100	0.00940235
MD09G1075900	MD12G1096800	0.015884
MD09G1075900	MD13G1047800	0.0142732
MD09G1075900	MD13G1070900	0.0106886
MD09G1075900	MD13G1103500	0.0174378
MD09G1075900	MD13G1104100	0.0147436
MD09G1075900	MD13G1121200	0.020174
MD09G1075900	MD13G1173500	0.0209528
MD09G1075900	MD14G1141600	0.0180158
MD09G1075900	MD14G1188700	0.0124483
MD09G1075900	MD15G1033900	0.0142722
MD09G1075900	MD15G1073500	0.0160271
MD09G1075900	MD15G1316800	0.0152979
MD09G1075900	MD15G1406000	0.0217088
MD09G1075900	MD15G1417000	0.024143
MD09G1075900	MD16G1048600	0.0178627
MD09G1075900	MD16G1174700	0.0294465
MD09G1079200	MD00G1097500	0.0223365
MD09G1079200	MD00G1148100	0.0250476
MD09G1079200	MD01G1073800	0.0171244
MD09G1079200	MD02G1030000	0.0215017
MD09G1079200	MD02G1145300	0.0176582
MD09G1079200	MD02G1243100	0.0210619
MD09G1079200	MD02G1301300	0.0264749
MD09G1079200	MD02G1315600	0.0141159
MD09G1079200	MD03G1262000	0.0225847
MD09G1079200	MD04G1082300	0.0235754
MD09G1079200	MD04G1194600	0.019113
MD09G1079200	MD05G1055500	0.0154785
MD09G1079200	MD05G1069700	0.021596
MD09G1079200	MD05G1158400	0.0202497
MD09G1079200	MD05G1179800	0.0234776
MD09G1079200	MD05G1279900	0.0169731
MD09G1079200	MD06G1010200	0.00900767
MD09G1079200	MD06G1032700	0.0139765
MD09G1079200	MD06G1124600	0.0200912
MD09G1079200	MD06G1133900	0.0262094
MD09G1079200	MD06G1134000	0.01993
MD09G1079200	MD06G1235500	0.0219181
MD09G1079200	MD07G1062200	0.0208352
MD09G1079200	MD07G1064400	0.0192287
MD09G1079200	MD07G1068400	0.0174913
MD09G1079200	MD07G1166800	0.0144945
MD09G1079200	MD08G1026600	0.0161382
MD09G1079200	MD08G1029600	0.0166201
MD09G1079200	MD08G1110000	0.025516
MD09G1079200	MD08G1141800	0.0151745
MD09G1079200	MD09G1073000	0.0181351
MD09G1079200	MD09G1141100	0.0169686
MD09G1079200	MD10G1011900	0.0220967
MD09G1079200	MD10G1012500	0.0202204
MD09G1079200	MD10G1014500	0.0267456
MD09G1079200	MD10G1027400	0.0193713
MD09G1079200	MD10G1224500	0.0103928
MD09G1079200	MD10G1325700	0.0153182
MD09G1079200	MD11G1150900	0.019702
MD09G1079200	MD11G1307000	0.0238517
MD09G1079200	MD12G1004700	0.0249939
MD09G1079200	MD12G1207100	0.0151812
MD09G1079200	MD12G1255200	0.021366
MD09G1079200	MD13G1047800	0.0219848
MD09G1079200	MD13G1093700	0.0205365
MD09G1079200	MD13G1247100	0.0210401
MD09G1079200	MD14G1020700	0.0189049
MD09G1079200	MD14G1063300	0.0195035
MD09G1079200	MD14G1094300	0.0209955
MD09G1079200	MD14G1126100	0.0144461
MD09G1079200	MD14G1141600	0.0199314
MD09G1079200	MD14G1180300	0.0181881
MD09G1079200	MD14G1217500	0.0184615
MD09G1079200	MD15G1040600	0.0206326
MD09G1079200	MD15G1067000	0.0172463
MD09G1079200	MD15G1391900	0.0254146
MD09G1079200	MD16G1048600	0.0132494
MD09G1079200	MD16G1081100	0.0171197
MD09G1079200	MD16G1109700	0.0200311
MD09G1079200	MD16G1174500	0.0284527
MD09G1079200	MD16G1174700	0.0229775
MD09G1079200	MD17G1226400	0.0226287
MD09G1079200	MD17G1284000	0.0173381
MD09G1088700	MD00G1018700	0.0187628
MD09G1088700	MD00G1097500	0.020533
MD09G1088700	MD01G1049500	0.0239604
MD09G1088700	MD01G1108500	0.0206043
MD09G1088700	MD01G1193000	0.0244198
MD09G1088700	MD01G1196900	0.0184733
MD09G1088700	MD01G1225000	0.0142298
MD09G1088700	MD02G1079100	0.0134213
MD09G1088700	MD02G1096300	0.0198205
MD09G1088700	MD02G1145300	0.0164286
MD09G1088700	MD02G1158300	0.0200403
MD09G1088700	MD02G1171900	0.019058
MD09G1088700	MD02G1274600	0.0165898
MD09G1088700	MD02G1314300	0.00932382
MD09G1088700	MD03G1019000	0.0114253
MD09G1088700	MD03G1083100	0.0164869
MD09G1088700	MD03G1201300	0.0182698
MD09G1088700	MD03G1213300	0.014962
MD09G1088700	MD03G1291900	0.0226159
MD09G1088700	MD04G1002800	0.0193847
MD09G1088700	MD04G1009800	0.0206676
MD09G1088700	MD04G1030200	0.00945608
MD09G1088700	MD04G1082300	0.0240025
MD09G1088700	MD04G1134800	0.017486
MD09G1088700	MD04G1155700	0.0267091
MD09G1088700	MD04G1164500	0.0204731
MD09G1088700	MD04G1194600	0.0198623
MD09G1088700	MD04G1199400	0.0317231
MD09G1088700	MD04G1203000	0.016952
MD09G1088700	MD04G1206500	0.0207474
MD09G1088700	MD05G1013300	0.0221302
MD09G1088700	MD05G1158400	0.014702
MD09G1088700	MD05G1179800	0.02468
MD09G1088700	MD05G1183600	0.0173457
MD09G1088700	MD05G1189100	0.0189843
MD09G1088700	MD05G1247900	0.0182059
MD09G1088700	MD05G1250600	0.0163239
MD09G1088700	MD05G1267500	0.0172771
MD09G1088700	MD05G1267600	0.0182927
MD09G1088700	MD05G1296400	0.0150346
MD09G1088700	MD05G1297300	0.00922565
MD09G1088700	MD05G1328900	0.0154212
MD09G1088700	MD05G1329600	0.0195868
MD09G1088700	MD05G1344900	0.0118956
MD09G1088700	MD06G1032200	0.0214209
MD09G1088700	MD06G1085000	0.01691
MD09G1088700	MD06G1117900	0.0386455
MD09G1088700	MD06G1124700	0.0152598
MD09G1088700	MD06G1180900	0.0150384
MD09G1088700	MD06G1215200	0.0121041
MD09G1088700	MD07G1022600	0.0181387
MD09G1088700	MD07G1022700	0.0256484
MD09G1088700	MD07G1062200	0.0219521
MD09G1088700	MD07G1175900	0.0158862
MD09G1088700	MD07G1177700	0.0164416
MD09G1088700	MD07G1211200	0.0225408
MD09G1088700	MD07G1241400	0.0176701
MD09G1088700	MD08G1001000	0.0145288
MD09G1088700	MD08G1026600	0.0133225
MD09G1088700	MD08G1029600	0.018441
MD09G1088700	MD08G1106900	0.0181338
MD09G1088700	MD08G1110000	0.0228787
MD09G1088700	MD08G1127700	0.014362
MD09G1088700	MD08G1134400	0.0225896
MD09G1088700	MD08G1141800	0.0184496
MD09G1088700	MD08G1210000	0.0210601
MD09G1088700	MD08G1218200	0.0277504
MD09G1088700	MD08G1219100	0.0187419
MD09G1088700	MD09G1048100	0.0344195
MD09G1088700	MD09G1053700	0.0167518
MD09G1088700	MD09G1079200	0.0192897
MD09G1088700	MD09G1141100	0.0211273
MD09G1088700	MD09G1183800	0.0315947
MD09G1088700	MD09G1187500	0.013533
MD09G1088700	MD09G1230400	0.0252946
MD09G1088700	MD10G1013900	0.0142174
MD09G1088700	MD10G1027400	0.0208811
MD09G1088700	MD10G1174800	0.0286231
MD09G1088700	MD10G1190100	0.0238096
MD09G1088700	MD10G1193800	0.0211188
MD09G1088700	MD10G1226900	0.0296082
MD09G1088700	MD10G1244200	0.014527
MD09G1088700	MD10G1289200	0.0161143
MD09G1088700	MD10G1293600	0.0228939
MD09G1088700	MD10G1311900	0.0251776
MD09G1088700	MD10G1337500	0.0193387
MD09G1088700	MD11G1055100	0.0273897
MD09G1088700	MD11G1094300	0.0179772
MD09G1088700	MD11G1126100	0.0119017
MD09G1088700	MD11G1144100	0.021581
MD09G1088700	MD11G1150900	0.0222431
MD09G1088700	MD11G1183600	0.0109358
MD09G1088700	MD11G1235300	0.019756
MD09G1088700	MD11G1272500	0.0125211
MD09G1088700	MD11G1306500	0.0216216
MD09G1088700	MD12G1052800	0.022994
MD09G1088700	MD12G1114200	0.019484
MD09G1088700	MD12G1120800	0.023506
MD09G1088700	MD12G1175700	0.0255624
MD09G1088700	MD12G1197300	0.0315124
MD09G1088700	MD12G1206900	0.0291313
MD09G1088700	MD12G1236800	0.0183781
MD09G1088700	MD12G1255200	0.0170825
MD09G1088700	MD13G1015000	0.0233336
MD09G1088700	MD13G1043900	0.0183976
MD09G1088700	MD13G1046100	0.023039
MD09G1088700	MD13G1102300	0.0193724
MD09G1088700	MD13G1119900	0.0179106
MD09G1088700	MD13G1125000	0.0234441
MD09G1088700	MD13G1129300	0.0249741
MD09G1088700	MD13G1154800	0.0192779
MD09G1088700	MD13G1161400	0.0133479
MD09G1088700	MD13G1191300	0.0163959
MD09G1088700	MD13G1207300	0.0189262
MD09G1088700	MD14G1001200	0.0199253
MD09G1088700	MD14G1006600	0.0270268
MD09G1088700	MD14G1072000	0.0134916
MD09G1088700	MD14G1094300	0.0214206
MD09G1088700	MD14G1109800	0.0185131
MD09G1088700	MD14G1125900	0.0189669
MD09G1088700	MD14G1126100	0.0155849
MD09G1088700	MD14G1168600	0.0158298
MD09G1088700	MD15G1006700	0.0127696
MD09G1088700	MD15G1012800	0.0244338
MD09G1088700	MD15G1052100	0.0190884
MD09G1088700	MD15G1063100	0.0217474
MD09G1088700	MD15G1085000	0.019752
MD09G1088700	MD15G1109900	0.0198591
MD09G1088700	MD15G1151300	0.0277529
MD09G1088700	MD15G1277700	0.0248523
MD09G1088700	MD15G1278100	0.018223
MD09G1088700	MD15G1407300	0.0190361
MD09G1088700	MD16G1024600	0.0156022
MD09G1088700	MD16G1081000	0.0183066
MD09G1088700	MD16G1107500	0.0243599
MD09G1088700	MD16G1107800	0.0144073
MD09G1088700	MD16G1119400	0.0210327
MD09G1088700	MD16G1131100	0.0235214
MD09G1088700	MD17G1046500	0.0253697
MD09G1088700	MD17G1085200	0.0226726
MD09G1088700	MD17G1099800	0.0176587
MD09G1088700	MD17G1264900	0.0158246
MD09G1088700	MD17G1283900	0.0172864
MD09G1183800	MD00G1001000	0.0108214
MD09G1183800	MD00G1018700	0.0192817
MD09G1183800	MD00G1040000	0.0159217
MD09G1183800	MD00G1190800	0.0182999
MD09G1183800	MD01G1049500	0.0248929
MD09G1183800	MD01G1193000	0.0199303
MD09G1183800	MD01G1196900	0.0265531
MD09G1183800	MD02G1034900	0.0162576
MD09G1183800	MD02G1158300	0.018428
MD09G1183800	MD02G1198300	0.0126091
MD09G1183800	MD02G1274600	0.0141847
MD09G1183800	MD02G1311700	0.0125143
MD09G1183800	MD02G1314300	0.0119546
MD09G1183800	MD03G1019000	0.0108686
MD09G1183800	MD03G1291900	0.0229994
MD09G1183800	MD04G1155700	0.0265566
MD09G1183800	MD04G1164500	0.0203754
MD09G1183800	MD04G1194600	0.0225792
MD09G1183800	MD05G1013300	0.0281097
MD09G1183800	MD05G1179800	0.0203462
MD09G1183800	MD05G1256100	0.0132283
MD09G1183800	MD05G1267500	0.0151557
MD09G1183800	MD05G1296400	0.0159521
MD09G1183800	MD05G1327000	0.0208781
MD09G1183800	MD06G1124700	0.0193276
MD09G1183800	MD06G1133900	0.0206454
MD09G1183800	MD06G1185800	0.0172842
MD09G1183800	MD06G1195600	0.0216373
MD09G1183800	MD06G1215200	0.018644
MD09G1183800	MD07G1022600	0.0164969
MD09G1183800	MD07G1022700	0.0261723
MD09G1183800	MD08G1029500	0.0183216
MD09G1183800	MD08G1065200	0.0220408
MD09G1183800	MD08G1106900	0.0184188
MD09G1183800	MD08G1110000	0.0209138
MD09G1183800	MD08G1134400	0.0262563
MD09G1183800	MD08G1141800	0.0139439
MD09G1183800	MD08G1218200	0.0274549
MD09G1183800	MD08G1218400	0.0181738
MD09G1183800	MD08G1219100	0.0183091
MD09G1183800	MD09G1019800	0.0143517
MD09G1183800	MD09G1048100	0.0272359
MD09G1183800	MD09G1069400	0.0155536
MD09G1183800	MD09G1092400	0.0191108
MD09G1183800	MD09G1140700	0.0135135
MD09G1183800	MD09G1141100	0.017459
MD09G1183800	MD09G1187500	0.0135609
MD09G1183800	MD09G1234400	0.00987587
MD09G1183800	MD10G1014200	0.0180355
MD09G1183800	MD10G1033300	0.0157186
MD09G1183800	MD10G1041100	0.0178496
MD09G1183800	MD10G1195700	0.023988
MD09G1183800	MD10G1213200	0.017038
MD09G1183800	MD10G1275700	0.0140744
MD09G1183800	MD10G1283500	0.025741
MD09G1183800	MD10G1293600	0.0210306
MD09G1183800	MD10G1331600	0.0191892
MD09G1183800	MD10G1337500	0.0183837
MD09G1183800	MD11G1206900	0.0182627
MD09G1183800	MD11G1222500	0.0201707
MD09G1183800	MD11G1232500	0.0214173
MD09G1183800	MD11G1235300	0.0170928
MD09G1183800	MD11G1306500	0.0239007
MD09G1183800	MD12G1120800	0.0267039
MD09G1183800	MD12G1206900	0.030511
MD09G1183800	MD12G1224200	0.0209447
MD09G1183800	MD12G1246800	0.0150766
MD09G1183800	MD12G1263000	0.013922
MD09G1183800	MD13G1028400	0.0228066
MD09G1183800	MD13G1043100	0.0138496
MD09G1183800	MD13G1043900	0.0227182
MD09G1183800	MD13G1046100	0.0234095
MD09G1183800	MD13G1070900	0.00983085
MD09G1183800	MD13G1102300	0.0194978
MD09G1183800	MD13G1125000	0.0205291
MD09G1183800	MD13G1129300	0.0201848
MD09G1183800	MD13G1134300	0.0239842
MD09G1183800	MD13G1207300	0.0158154
MD09G1183800	MD14G1006600	0.0319877
MD09G1183800	MD14G1010800	0.0216705
MD09G1183800	MD14G1072000	0.0150978
MD09G1183800	MD14G1109800	0.0220351
MD09G1183800	MD14G1125900	0.0200514
MD09G1183800	MD15G1006700	0.0106287
MD09G1183800	MD15G1007000	0.0179578
MD09G1183800	MD15G1012800	0.0240778
MD09G1183800	MD15G1052100	0.0265833
MD09G1183800	MD15G1085000	0.0197524
MD09G1183800	MD15G1151300	0.0217956
MD09G1183800	MD15G1176400	0.0162149
MD09G1183800	MD15G1277700	0.0197625
MD09G1183800	MD15G1278100	0.0183235
MD09G1183800	MD15G1391900	0.0174457
MD09G1183800	MD16G1107500	0.027149
MD09G1183800	MD16G1162900	0.0159869
MD09G1183800	MD16G1170100	0.0201553
MD09G1183800	MD16G1174500	0.0169448
MD09G1183800	MD17G1046500	0.0175655
MD09G1183800	MD17G1085200	0.0220602
MD09G1183800	MD17G1085300	0.0223497
MD09G1183800	MD17G1141700	0.0163708
MD09G1183800	MD17G1239400	0.0193757
MD09G1183800	MD17G1264900	0.018835
MD09G1224500	MD02G1010800	0.02023
MD09G1224500	MD02G1016300	0.0300661
MD09G1224500	MD02G1121700	0.0227119
MD09G1224500	MD02G1142300	0.026486
MD09G1224500	MD02G1256300	0.0174729
MD09G1224500	MD02G1302900	0.0200962
MD09G1224500	MD03G1034900	0.0256032
MD09G1224500	MD03G1166800	0.0194253
MD09G1224500	MD03G1208300	0.017964
MD09G1224500	MD03G1242400	0.0183948
MD09G1224500	MD04G1002500	0.0247127
MD09G1224500	MD04G1242300	0.0215883
MD09G1224500	MD05G1219000	0.0230188
MD09G1224500	MD06G1082200	0.0207216
MD09G1224500	MD06G1094300	0.0211801
MD09G1224500	MD07G1064100	0.0183547
MD09G1224500	MD07G1281700	0.0185977
MD09G1224500	MD08G1011900	0.0302238
MD09G1224500	MD08G1196300	0.0258438
MD09G1224500	MD10G1090600	0.0158845
MD09G1224500	MD10G1240500	0.0214191
MD09G1224500	MD12G1198600	0.0160096
MD09G1224500	MD13G1160800	0.0266474
MD09G1224500	MD13G1208700	0.0246895
MD09G1224500	MD15G1085800	0.0210563
MD09G1224500	MD15G1362100	0.0179386
MD09G1224500	MD15G1443100	0.0182144
MD09G1224500	MD16G1105400	0.0191485
MD09G1224500	MD16G1160100	0.0161525
MD09G1224500	MD16G1161100	0.0251155
MD10G1041100	MD00G1023000	0.0169695
MD10G1041100	MD00G1040000	0.0214864
MD10G1041100	MD00G1140100	0.014481
MD10G1041100	MD01G1205400	0.0287477
MD10G1041100	MD05G1089600	0.0147148
MD10G1041100	MD05G1296400	0.017101
MD10G1041100	MD05G1336200	0.0163641
MD10G1041100	MD06G1163100	0.0183425
MD10G1041100	MD08G1160300	0.0142184
MD10G1041100	MD09G1019800	0.0156031
MD10G1041100	MD09G1092400	0.0204052
MD10G1041100	MD11G1313600	0.0187165
MD10G1041100	MD12G1052800	0.0183847
MD10G1041100	MD12G1075900	0.0236614
MD10G1041100	MD12G1155400	0.0146868
MD10G1041100	MD12G1236800	0.0192657
MD10G1041100	MD13G1119100	0.0158126
MD10G1041100	MD14G1072000	0.0174692
MD10G1041100	MD15G1323400	0.0147804
MD10G1041100	MD16G1081000	0.0177032
MD10G1041100	MD17G1102000	0.0111233
MD10G1041100	MD17G1230700	0.0095473
MD10G1041500	MD00G1040000	0.0144059
MD10G1041500	MD00G1095100	0.0182365
MD10G1041500	MD00G1109700	0.0177631
MD10G1041500	MD00G1140100	0.0211434
MD10G1041500	MD00G1165700	0.0115192
MD10G1041500	MD01G1141800	0.0166091
MD10G1041500	MD01G1205400	0.0186729
MD10G1041500	MD02G1001300	0.0193583
MD10G1041500	MD03G1082700	0.01524
MD10G1041500	MD03G1083100	0.0184728
MD10G1041500	MD03G1213300	0.0227138
MD10G1041500	MD04G1008300	0.0229091
MD10G1041500	MD04G1009800	0.0166721
MD10G1041500	MD04G1134800	0.0141073
MD10G1041500	MD04G1203000	0.0170569
MD10G1041500	MD04G1235700	0.0136815
MD10G1041500	MD05G1137900	0.0191281
MD10G1041500	MD05G1267800	0.0120838
MD10G1041500	MD05G1287000	0.0201313
MD10G1041500	MD05G1309700	0.0141886
MD10G1041500	MD05G1336200	0.0164276
MD10G1041500	MD06G1163300	0.0163173
MD10G1041500	MD07G1136900	0.0154862
MD10G1041500	MD07G1175900	0.0167933
MD10G1041500	MD07G1228500	0.0273537
MD10G1041500	MD08G1127700	0.01637
MD10G1041500	MD08G1160300	0.0140706
MD10G1041500	MD09G1009600	0.0104654
MD10G1041500	MD09G1141500	0.0143919
MD10G1041500	MD09G1230900	0.0146522
MD10G1041500	MD10G1029000	0.0215435
MD10G1041500	MD10G1041100	0.0229432
MD10G1041500	MD10G1086700	0.0183
MD10G1041500	MD10G1195700	0.0212302
MD10G1041500	MD10G1213200	0.018375
MD10G1041500	MD10G1265400	0.0125948
MD10G1041500	MD10G1288300	0.0135438
MD10G1041500	MD11G1169900	0.0225926
MD10G1041500	MD12G1000800	0.0185601
MD10G1041500	MD12G1073700	0.0125531
MD10G1041500	MD12G1114200	0.0206588
MD10G1041500	MD12G1199300	0.0169193
MD10G1041500	MD12G1236800	0.0202607
MD10G1041500	MD13G1045700	0.0193798
MD10G1041500	MD13G1198800	0.020683
MD10G1041500	MD14G1168600	0.0151069
MD10G1041500	MD14G1226000	0.0137464
MD10G1041500	MD15G1006300	0.0156341
MD10G1041500	MD15G1046700	0.0139456
MD10G1041500	MD15G1048800	0.0188395
MD10G1041500	MD15G1068500	0.0180826
MD10G1041500	MD16G1081000	0.0202409
MD10G1041500	MD17G1099800	0.0161018
MD10G1041500	MD17G1230700	0.00770374
MD10G1041500	MD17G1238700	0.0211727
MD10G1041500	MD17G1260900	0.0199714
MD10G1041500	MD17G1283900	0.0196466
MD10G1046700	MD03G1042800	0.0182482
MD10G1046700	MD03G1083100	0.0255676
MD10G1046700	MD03G1213300	0.0167784
MD10G1046700	MD04G1235700	0.0182952
MD10G1046700	MD05G1309700	0.0131982
MD10G1046700	MD06G1133900	0.0178484
MD10G1046700	MD06G1195000	0.00974372
MD10G1046700	MD07G1064400	0.0157193
MD10G1046700	MD07G1306900	0.0175454
MD10G1046700	MD09G1134800	0.0196334
MD10G1046700	MD10G1335500	0.0155585
MD10G1046700	MD11G1131400	0.0146808
MD10G1046700	MD12G1042000	0.0135948
MD10G1046700	MD12G1155400	0.0149197
MD10G1046700	MD14G1126100	0.0140974
MD10G1046700	MD14G1226000	0.0173278
MD10G1046700	MD15G1129900	0.0114546
MD10G1046700	MD16G1073600	0.0204302
MD10G1046700	MD16G1178800	0.0195489
MD10G1046700	MD16G1235500	0.0172432
MD10G1143800	MD00G1106600	0.0173617
MD10G1143800	MD05G1055500	0.0109211
MD10G1143800	MD05G1069700	0.0200936
MD10G1143800	MD05G1279900	0.0192132
MD10G1143800	MD05G1323000	0.0209181
MD10G1143800	MD06G1010200	0.0113678
MD10G1143800	MD10G1289200	0.0142461
MD10G1143800	MD11G1126100	0.0129499
MD10G1143800	MD13G1158400	0.0144882
MD10G1143800	MD14G1188700	0.0096382
MD10G1143800	MD15G1407300	0.0152904
MD10G1184800	MD00G1063500	0.00860785
MD10G1184800	MD00G1080800	0.018465
MD10G1184800	MD01G1226600	0.0180179
MD10G1184800	MD01G1233300	0.0148921
MD10G1184800	MD02G1142300	0.0231474
MD10G1184800	MD03G1034900	0.0212956
MD10G1184800	MD03G1166800	0.020636
MD10G1184800	MD03G1242400	0.0266386
MD10G1184800	MD05G1042200	0.0145945
MD10G1184800	MD05G1219000	0.0187671
MD10G1184800	MD06G1082200	0.0169662
MD10G1184800	MD06G1094300	0.0238068
MD10G1184800	MD06G1113700	0.0206
MD10G1184800	MD06G1209100	0.0175198
MD10G1184800	MD07G1188200	0.016501
MD10G1184800	MD07G1281700	0.0247974
MD10G1184800	MD07G1281800	0.0227449
MD10G1184800	MD08G1221800	0.02481
MD10G1184800	MD10G1277100	0.0152173
MD10G1184800	MD11G1307200	0.0162797
MD10G1184800	MD12G1260400	0.0129251
MD10G1184800	MD13G1082000	0.0230538
MD10G1184800	MD13G1284800	0.0181022
MD10G1184800	MD14G1146400	0.0249699
MD10G1184800	MD15G1205100	0.0252067
MD10G1184800	MD16G1044400	0.0264694
MD10G1184800	MD17G1048800	0.0155822
MD10G1264300	MD00G1109700	0.0178876
MD10G1264300	MD00G1165700	0.0128099
MD10G1264300	MD01G1036700	0.00989107
MD10G1264300	MD01G1224800	0.0139734
MD10G1264300	MD07G1001500	0.0110815
MD10G1264300	MD08G1127700	0.017543
MD10G1264300	MD09G1141500	0.0135504
MD10G1264300	MD10G1198300	0.0130252
MD10G1264300	MD11G1094300	0.0187078
MD10G1264300	MD12G1114200	0.0216476
MD10G1264300	MD12G1216300	0.0143523
MD10G1264300	MD17G1191400	0.0134972
MD10G1325700	MD02G1282100	0.0149585
MD10G1325700	MD06G1010200	0.0102262
MD10G1325700	MD06G1032700	0.0144179
MD10G1325700	MD08G1217800	0.00771804
MD10G1325700	MD09G1030800	0.01331
MD10G1325700	MD10G1012500	0.0167958
MD10G1325700	MD10G1289200	0.0197132
MD10G1325700	MD11G1064800	0.0107359
MD10G1325700	MD12G1096800	0.0179477
MD10G1325700	MD12G1263000	0.0157642
MD11G1306500	MD00G1018700	0.0189495
MD11G1306500	MD00G1070000	0.0171586
MD11G1306500	MD00G1080300	0.00891836
MD11G1306500	MD01G1035100	0.0192405
MD11G1306500	MD01G1045500	0.0154512
MD11G1306500	MD01G1108500	0.0212394
MD11G1306500	MD01G1179800	0.0164072
MD11G1306500	MD01G1225000	0.0139371
MD11G1306500	MD01G1230100	0.0202373
MD11G1306500	MD02G1030000	0.017506
MD11G1306500	MD02G1273700	0.020233
MD11G1306500	MD02G1282100	0.0144684
MD11G1306500	MD03G1291900	0.0248944
MD11G1306500	MD04G1030200	0.0113311
MD11G1306500	MD04G1082300	0.0191209
MD11G1306500	MD04G1099800	0.0131082
MD11G1306500	MD04G1155700	0.0246259
MD11G1306500	MD04G1183600	0.0135634
MD11G1306500	MD04G1194600	0.0200797
MD11G1306500	MD04G1199400	0.0303923
MD11G1306500	MD05G1013200	0.0180026
MD11G1306500	MD05G1013400	0.0237938
MD11G1306500	MD05G1183600	0.0247262
MD11G1306500	MD05G1267600	0.018984
MD11G1306500	MD05G1327000	0.0212482
MD11G1306500	MD05G1328900	0.0159399
MD11G1306500	MD05G1329600	0.0197169
MD11G1306500	MD06G1010300	0.0211523
MD11G1306500	MD06G1045800	0.0288681
MD11G1306500	MD06G1117900	0.0268776
MD11G1306500	MD06G1124700	0.0168311
MD11G1306500	MD06G1133900	0.0186083
MD11G1306500	MD06G1134000	0.0229191
MD11G1306500	MD06G1163300	0.0176256
MD11G1306500	MD06G1195600	0.0280405
MD11G1306500	MD06G1218900	0.0160874
MD11G1306500	MD07G1062200	0.0193961
MD11G1306500	MD07G1211200	0.0189067
MD11G1306500	MD07G1241400	0.0151334
MD11G1306500	MD08G1001000	0.0197364
MD11G1306500	MD08G1026600	0.0131671
MD11G1306500	MD08G1029500	0.0253904
MD11G1306500	MD08G1029600	0.0180401
MD11G1306500	MD08G1134400	0.0184974
MD11G1306500	MD08G1207700	0.0204406
MD11G1306500	MD08G1210000	0.0229793
MD11G1306500	MD08G1218200	0.0304896
MD11G1306500	MD09G1019800	0.0133707
MD11G1306500	MD09G1048100	0.031801
MD11G1306500	MD09G1096800	0.0215397
MD11G1306500	MD09G1234400	0.0119735
MD11G1306500	MD10G1026100	0.0127146
MD11G1306500	MD10G1103900	0.0139949
MD11G1306500	MD10G1174800	0.0243687
MD11G1306500	MD10G1190100	0.0226398
MD11G1306500	MD10G1226900	0.0342924
MD11G1306500	MD10G1283500	0.0365172
MD11G1306500	MD10G1311900	0.0222692
MD11G1306500	MD10G1337500	0.0202714
MD11G1306500	MD11G1055100	0.0245718
MD11G1306500	MD11G1144100	0.0172564
MD11G1306500	MD11G1150900	0.0190363
MD11G1306500	MD11G1183600	0.0109378
MD11G1306500	MD11G1222500	0.019085
MD11G1306500	MD11G1232500	0.0200212
MD11G1306500	MD11G1272500	0.0185533
MD11G1306500	MD12G1004700	0.020493
MD11G1306500	MD12G1009100	0.0275181
MD11G1306500	MD12G1119800	0.0182867
MD11G1306500	MD12G1120800	0.0190123
MD11G1306500	MD12G1197300	0.0261717
MD11G1306500	MD12G1263000	0.019298
MD11G1306500	MD13G1015000	0.0160348
MD11G1306500	MD13G1046100	0.0309257
MD11G1306500	MD13G1125000	0.0273832
MD11G1306500	MD13G1129300	0.0223797
MD11G1306500	MD13G1134500	0.0186562
MD11G1306500	MD14G1109800	0.018851
MD11G1306500	MD14G1116200	0.0196762
MD11G1306500	MD14G1125500	0.0236698
MD11G1306500	MD14G1125900	0.0229874
MD11G1306500	MD14G1168500	0.0107189
MD11G1306500	MD15G1007000	0.0164619
MD11G1306500	MD15G1041800	0.0165864
MD11G1306500	MD15G1099500	0.0330399
MD11G1306500	MD15G1109900	0.0170643
MD11G1306500	MD15G1151300	0.0248453
MD11G1306500	MD15G1176400	0.0199755
MD11G1306500	MD15G1277400	0.0193124
MD11G1306500	MD16G1008100	0.0168697
MD11G1306500	MD16G1107500	0.0237655
MD11G1306500	MD16G1131100	0.0176961
MD11G1306500	MD16G1153700	0.0202258
MD11G1306500	MD16G1162900	0.0172514
MD11G1306500	MD16G1170100	0.0206441
MD11G1306500	MD17G1015900	0.0265553
MD11G1306500	MD17G1085300	0.0236914
MD11G1306500	MD17G1141700	0.0151211
MD11G1306500	MD17G1284000	0.0141251
MD12G1000800	MD01G1060800	0.0160121
MD12G1000800	MD01G1118100	0.0193455
MD12G1000800	MD02G1198300	0.0102022
MD12G1000800	MD03G1087100	0.0134157
MD12G1000800	MD04G1183600	0.0137369
MD12G1000800	MD04G1220400	0.0163106
MD12G1000800	MD05G1054900	0.0175479
MD12G1000800	MD05G1056000	0.0147914
MD12G1000800	MD05G1089600	0.0160687
MD12G1000800	MD05G1287000	0.0105759
MD12G1000800	MD05G1296400	0.0148936
MD12G1000800	MD07G1077500	0.0151562
MD12G1000800	MD07G1136900	0.0157956
MD12G1000800	MD08G1086500	0.0180783
MD12G1000800	MD12G1181000	0.0168754
MD12G1000800	MD14G1023600	0.0105796
MD12G1000800	MD14G1149200	0.0233133
MD12G1000800	MD16G1196500	0.0175706
MD12G1000800	MD17G1264900	0.0170079
MD12G1181000	MD01G1233300	0.0132011
MD12G1181000	MD02G1010800	0.0205736
MD12G1181000	MD02G1121700	0.0203687
MD12G1181000	MD02G1236000	0.017888
MD12G1181000	MD02G1252600	0.019742
MD12G1181000	MD02G1256300	0.0237917
MD12G1181000	MD02G1302900	0.0256964
MD12G1181000	MD04G1002500	0.0245399
MD12G1181000	MD04G1178900	0.0114467
MD12G1181000	MD04G1222400	0.0133669
MD12G1181000	MD05G1056000	0.018088
MD12G1181000	MD05G1219000	0.0208824
MD12G1181000	MD06G1094300	0.0211757
MD12G1181000	MD06G1094500	0.0226968
MD12G1181000	MD07G1006100	0.0234492
MD12G1181000	MD07G1010700	0.0201028
MD12G1181000	MD07G1019600	0.0183241
MD12G1181000	MD08G1196300	0.024237
MD12G1181000	MD09G1081000	0.0198267
MD12G1181000	MD09G1161700	0.0155127
MD12G1181000	MD10G1254300	0.02208
MD12G1181000	MD10G1273000	0.0152397
MD12G1181000	MD11G1027800	0.0190655
MD12G1181000	MD12G1038600	0.019718
MD12G1181000	MD12G1198600	0.0192812
MD12G1181000	MD13G1082000	0.0213998
MD12G1181000	MD13G1116400	0.018203
MD12G1181000	MD13G1184800	0.0289076
MD12G1181000	MD14G1023600	0.0145771
MD12G1181000	MD14G1146400	0.0255717
MD12G1181000	MD15G1032200	0.0174267
MD12G1181000	MD15G1085800	0.0246606
MD12G1181000	MD15G1323400	0.0132942
MD12G1181000	MD15G1443100	0.0246853
MD12G1181000	MD16G1015600	0.014299
MD12G1181000	MD16G1161100	0.0171495
MD12G1181000	MD16G1170900	0.0173084
MD12G1181000	MD16G1196500	0.0181551
MD12G1181000	MD17G1048800	0.0156967
MD12G1181000	MD17G1051300	0.0120305
MD12G1181000	MD17G1102000	0.0145852
MD12G1181000	MD17G1160500	0.0198763
MD12G1198600	MD02G1010800	0.0247294
MD12G1198600	MD02G1016300	0.0264603
MD12G1198600	MD02G1121700	0.0194509
MD12G1198600	MD03G1208300	0.012062
MD12G1198600	MD04G1242300	0.0248571
MD12G1198600	MD04G1242700	0.02348
MD12G1198600	MD05G1129900	0.0217708
MD12G1198600	MD06G1082200	0.0185981
MD12G1198600	MD06G1094500	0.0184702
MD12G1198600	MD06G1212900	0.01873
MD12G1198600	MD07G1010700	0.0255924
MD12G1198600	MD08G1087900	0.0167886
MD12G1198600	MD08G1196300	0.0198593
MD12G1198600	MD08G1221800	0.0217492
MD12G1198600	MD09G1081000	0.0231056
MD12G1198600	MD10G1254300	0.019556
MD12G1198600	MD13G1082000	0.0233448
MD12G1198600	MD13G1157400	0.0159669
MD12G1198600	MD13G1184800	0.0246554
MD12G1198600	MD13G1208700	0.0211732
MD12G1198600	MD15G1085800	0.0209768
MD12G1198600	MD16G1044400	0.0227065
MD12G1198600	MD17G1048800	0.0252982
MD12G1198600	MD17G1160500	0.0201365
MD13G1045700	MD00G1140100	0.0175351
MD13G1045700	MD03G1082700	0.0197726
MD13G1045700	MD03G1087100	0.0213743
MD13G1045700	MD04G1220400	0.0130874
MD13G1045700	MD05G1267800	0.0110292
MD13G1045700	MD05G1302200	0.0265777
MD13G1045700	MD06G1024500	0.0188667
MD13G1045700	MD06G1200200	0.0136025
MD13G1045700	MD06G1218900	0.0194223
MD13G1045700	MD09G1161700	0.0118511
MD13G1045700	MD10G1288300	0.0190853
MD13G1045700	MD12G1042000	0.0127189
MD13G1045700	MD12G1199300	0.015167
MD13G1045700	MD13G1157400	0.0170053
MD13G1045700	MD15G1142000	0.0172435
MD13G1045700	MD16G1073600	0.0173174
MD13G1045700	MD16G1107600	0.0109025
MD13G1045700	MD17G1137500	0.00739244
MD13G1046100	MD00G1008100	0.0189884
MD13G1046100	MD00G1008200	0.00842927
MD13G1046100	MD00G1018700	0.034005
MD13G1046100	MD00G1070000	0.0179623
MD13G1046100	MD01G1035100	0.0203934
MD13G1046100	MD01G1045500	0.0169195
MD13G1046100	MD01G1049500	0.0257253
MD13G1046100	MD01G1108500	0.0226607
MD13G1046100	MD01G1187700	0.0160156
MD13G1046100	MD01G1193000	0.0206085
MD13G1046100	MD01G1205400	0.0164592
MD13G1046100	MD01G1230100	0.0206537
MD13G1046100	MD02G1034900	0.0166425
MD13G1046100	MD02G1158300	0.0194389
MD13G1046100	MD02G1198300	0.0110108
MD13G1046100	MD02G1258700	0.0170101
MD13G1046100	MD02G1273700	0.0220589
MD13G1046100	MD02G1274600	0.0141147
MD13G1046100	MD03G1019000	0.0122237
MD13G1046100	MD03G1042800	0.0172453
MD13G1046100	MD03G1201300	0.0171208
MD13G1046100	MD03G1239100	0.00908976
MD13G1046100	MD04G1134800	0.0120214
MD13G1046100	MD04G1164500	0.0240572
MD13G1046100	MD04G1206500	0.0198715
MD13G1046100	MD05G1013200	0.0169801
MD13G1046100	MD05G1013300	0.0264126
MD13G1046100	MD05G1013400	0.022194
MD13G1046100	MD05G1249700	0.0174698
MD13G1046100	MD05G1256100	0.0159481
MD13G1046100	MD05G1260900	0.0114892
MD13G1046100	MD05G1267600	0.01761
MD13G1046100	MD05G1294300	0.0146704
MD13G1046100	MD05G1329600	0.0239514
MD13G1046100	MD05G1331000	0.0176319
MD13G1046100	MD05G1336200	0.0175613
MD13G1046100	MD06G1133900	0.0202335
MD13G1046100	MD06G1163100	0.0226626
MD13G1046100	MD06G1185800	0.0221534
MD13G1046100	MD06G1195500	0.0171308
MD13G1046100	MD06G1195600	0.0212112
MD13G1046100	MD07G1022700	0.0168709
MD13G1046100	MD07G1062200	0.0230178
MD13G1046100	MD07G1175900	0.0154437
MD13G1046100	MD07G1228500	0.0178945
MD13G1046100	MD07G1241400	0.0135533
MD13G1046100	MD08G1065200	0.0185776
MD13G1046100	MD08G1106900	0.0230969
MD13G1046100	MD08G1134400	0.0194355
MD13G1046100	MD08G1141800	0.0193156
MD13G1046100	MD08G1210000	0.0231443
MD13G1046100	MD08G1219100	0.0180011
MD13G1046100	MD09G1027300	0.0139561
MD13G1046100	MD09G1048100	0.0253146
MD13G1046100	MD09G1069400	0.014981
MD13G1046100	MD09G1079200	0.0206062
MD13G1046100	MD09G1088700	0.028559
MD13G1046100	MD09G1097000	0.0224753
MD13G1046100	MD09G1141100	0.0191033
MD13G1046100	MD09G1183800	0.0223683
MD13G1046100	MD10G1012500	0.0160612
MD13G1046100	MD10G1032000	0.0167383
MD13G1046100	MD10G1086700	0.0195251
MD13G1046100	MD10G1195700	0.0289541
MD13G1046100	MD10G1226900	0.0224499
MD13G1046100	MD10G1283500	0.029723
MD13G1046100	MD10G1331600	0.0175076
MD13G1046100	MD11G1064800	0.0116468
MD13G1046100	MD11G1144100	0.01715
MD13G1046100	MD11G1232500	0.0224265
MD13G1046100	MD11G1235200	0.0158149
MD13G1046100	MD11G1235300	0.0184592
MD13G1046100	MD11G1272500	0.0166519
MD13G1046100	MD11G1306500	0.0197673
MD13G1046100	MD12G1000800	0.0170604
MD13G1046100	MD12G1004700	0.0235941
MD13G1046100	MD12G1009100	0.0196617
MD13G1046100	MD12G1052800	0.0174265
MD13G1046100	MD12G1119800	0.0199471
MD13G1046100	MD12G1197300	0.0222811
MD13G1046100	MD12G1206900	0.0239544
MD13G1046100	MD12G1224200	0.0275959
MD13G1046100	MD12G1263000	0.0138314
MD13G1046100	MD13G1015000	0.0173421
MD13G1046100	MD13G1028400	0.0209914
MD13G1046100	MD13G1043900	0.0233335
MD13G1046100	MD13G1045700	0.0173984
MD13G1046100	MD13G1047800	0.0276247
MD13G1046100	MD13G1102300	0.0191645
MD13G1046100	MD13G1119900	0.0187704
MD13G1046100	MD13G1125000	0.0199053
MD13G1046100	MD13G1129300	0.0199737
MD13G1046100	MD13G1134500	0.0173749
MD13G1046100	MD13G1247100	0.0155676
MD13G1046100	MD14G1010800	0.0267513
MD13G1046100	MD14G1116200	0.0191605
MD13G1046100	MD14G1125500	0.0229309
MD13G1046100	MD14G1125900	0.0174772
MD13G1046100	MD14G1157900	0.0277862
MD13G1046100	MD14G1168500	0.0118095
MD13G1046100	MD14G1226000	0.0125732
MD13G1046100	MD15G1041800	0.0154248
MD13G1046100	MD15G1084100	0.012919
MD13G1046100	MD15G1085000	0.0228814
MD13G1046100	MD15G1099500	0.0266283
MD13G1046100	MD15G1151300	0.0215282
MD13G1046100	MD15G1155900	0.020876
MD13G1046100	MD15G1391900	0.0205855
MD13G1046100	MD15G1407300	0.0149579
MD13G1046100	MD16G1047700	0.0186473
MD13G1046100	MD16G1162900	0.0176834
MD13G1046100	MD16G1170100	0.0168274
MD13G1046100	MD17G1015900	0.0204141
MD13G1046100	MD17G1085200	0.0287925
MD13G1046100	MD17G1150300	0.0289977
MD13G1059200	MD00G1001000	0.0141029
MD13G1059200	MD01G1077200	0.0107768
MD13G1059200	MD01G1160300	0.0185911
MD13G1059200	MD01G1224800	0.015184
MD13G1059200	MD03G1201300	0.0159822
MD13G1059200	MD04G1169400	0.0125073
MD13G1059200	MD04G1236100	0.0186983
MD13G1059200	MD05G1209300	0.0139143
MD13G1059200	MD06G1032200	0.0250329
MD13G1059200	MD06G1085000	0.0176229
MD13G1059200	MD08G1029700	0.0189514
MD13G1059200	MD08G1219100	0.0191155
MD13G1059200	MD09G1230400	0.0209602
MD13G1059200	MD10G1041100	0.0156769
MD13G1059200	MD11G1094300	0.0181773
MD13G1059200	MD11G1206900	0.0179619
MD13G1059200	MD11G1313600	0.0156206
MD13G1059200	MD12G1255200	0.0145435
MD13G1059200	MD14G1126100	0.0156913
MD13G1059200	MD14G1157900	0.0185419
MD13G1059200	MD15G1278100	0.0190233
MD13G1059200	MD16G1107800	0.0135352
MD13G1059200	MD16G1109700	0.0219663
MD13G1064600	MD00G1008100	0.0169825
MD13G1064600	MD01G1045500	0.0157236
MD13G1064600	MD01G1118100	0.0164341
MD13G1064600	MD01G1225000	0.0175851
MD13G1064600	MD02G1198300	0.0102472
MD13G1064600	MD02G1311700	0.0115001
MD13G1064600	MD03G1208300	0.0121596
MD13G1064600	MD04G1030200	0.0109801
MD13G1064600	MD05G1294300	0.0181473
MD13G1064600	MD05G1344900	0.0119158
MD13G1064600	MD06G1024500	0.0145113
MD13G1064600	MD06G1195500	0.0179112
MD13G1064600	MD07G1177700	0.0153348
MD13G1064600	MD08G1207700	0.0206148
MD13G1064600	MD09G1092400	0.0185534
MD13G1064600	MD10G1220200	0.014689
MD13G1064600	MD10G1244200	0.014221
MD13G1064600	MD10G1273000	0.0188385
MD13G1064600	MD10G1277100	0.0163963
MD13G1064600	MD11G1235200	0.0234318
MD13G1064600	MD11G1272500	0.0133992
MD13G1064600	MD13G1015000	0.0158414
MD13G1064600	MD13G1025900	0.0124003
MD13G1064600	MD13G1157400	0.0158693
MD13G1064600	MD14G1010800	0.0269595
MD13G1064600	MD15G1012800	0.021173
MD13G1064600	MD15G1155900	0.0182186
MD13G1064600	MD15G1443000	0.0149339
MD13G1064600	MD16G1008100	0.0148355
MD13G1064600	MD16G1107600	0.0126208
MD13G1064600	MD16G1162900	0.0169769
MD13G1121200	MD00G1148200	0.0260572
MD13G1121200	MD01G1035100	0.019311
MD13G1121200	MD01G1073800	0.0177293
MD13G1121200	MD01G1083500	0.0210235
MD13G1121200	MD01G1146300	0.0134435
MD13G1121200	MD01G1187700	0.0219002
MD13G1121200	MD01G1196900	0.0192561
MD13G1121200	MD02G1166800	0.0193167
MD13G1121200	MD02G1243100	0.0220989
MD13G1121200	MD02G1301300	0.0187364
MD13G1121200	MD04G1194500	0.0167273
MD13G1121200	MD05G1279900	0.0169507
MD13G1121200	MD05G1323000	0.0233388
MD13G1121200	MD05G1352700	0.0190211
MD13G1121200	MD06G1235500	0.0204566
MD13G1121200	MD07G1068400	0.0166004
MD13G1121200	MD08G1029700	0.0257599
MD13G1121200	MD10G1014500	0.0216558
MD13G1121200	MD10G1027400	0.0170214
MD13G1121200	MD11G1231700	0.0132361
MD13G1121200	MD11G1307000	0.018365
MD13G1121200	MD13G1047800	0.0148688
MD13G1121200	MD13G1103500	0.0147166
MD13G1121200	MD13G1104100	0.0142063
MD13G1121200	MD13G1158400	0.0167545
MD13G1121200	MD13G1162500	0.0158934
MD13G1121200	MD13G1173500	0.0243526
MD13G1121200	MD14G1188700	0.00948879
MD13G1121200	MD15G1184100	0.0111158
MD13G1121200	MD15G1277200	0.0221805
MD13G1121200	MD15G1406000	0.0164568
MD13G1121200	MD17G1040200	0.0162508
MD13G1125000	MD00G1040000	0.0160331
MD13G1125000	MD00G1165700	0.0112643
MD13G1125000	MD01G1049500	0.0249094
MD13G1125000	MD01G1118100	0.0197817
MD13G1125000	MD01G1193000	0.0206802
MD13G1125000	MD01G1225000	0.014389
MD13G1125000	MD02G1079100	0.0122715
MD13G1125000	MD02G1096300	0.0184309
MD13G1125000	MD02G1273700	0.0188359
MD13G1125000	MD02G1274600	0.0210191
MD13G1125000	MD02G1314300	0.00922924
MD13G1125000	MD03G1082700	0.0158696
MD13G1125000	MD03G1092200	0.0174043
MD13G1125000	MD03G1201300	0.0137588
MD13G1125000	MD03G1213300	0.0230197
MD13G1125000	MD04G1002800	0.0195585
MD13G1125000	MD04G1169400	0.012752
MD13G1125000	MD04G1206500	0.018368
MD13G1125000	MD04G1235700	0.0145571
MD13G1125000	MD05G1013300	0.0281904
MD13G1125000	MD05G1089600	0.0157287
MD13G1125000	MD05G1189100	0.0207249
MD13G1125000	MD05G1247900	0.0186483
MD13G1125000	MD05G1267500	0.0225053
MD13G1125000	MD05G1297300	0.00892297
MD13G1125000	MD05G1327000	0.0190968
MD13G1125000	MD05G1328900	0.0204164
MD13G1125000	MD06G1085000	0.0251726
MD13G1125000	MD06G1117900	0.0267324
MD13G1125000	MD06G1134000	0.0181866
MD13G1125000	MD06G1163300	0.017026
MD13G1125000	MD06G1180900	0.0136508
MD13G1125000	MD06G1200200	0.0130731
MD13G1125000	MD06G1218900	0.0275047
MD13G1125000	MD07G1022700	0.0159448
MD13G1125000	MD07G1211200	0.0197469
MD13G1125000	MD07G1228500	0.0177392
MD13G1125000	MD07G1241400	0.0182909
MD13G1125000	MD08G1001000	0.0153794
MD13G1125000	MD08G1011100	0.0131311
MD13G1125000	MD08G1086500	0.0172892
MD13G1125000	MD08G1106900	0.02058
MD13G1125000	MD08G1127700	0.0152878
MD13G1125000	MD08G1128300	0.0164698
MD13G1125000	MD08G1141800	0.0161207
MD13G1125000	MD08G1207700	0.0228824
MD13G1125000	MD08G1217800	0.00757977
MD13G1125000	MD09G1053700	0.0197958
MD13G1125000	MD09G1088700	0.0258472
MD13G1125000	MD09G1092400	0.0207464
MD13G1125000	MD09G1141500	0.013013
MD13G1125000	MD09G1187500	0.0139436
MD13G1125000	MD09G1230900	0.0179778
MD13G1125000	MD10G1041100	0.0166961
MD13G1125000	MD10G1086700	0.020192
MD13G1125000	MD10G1103900	0.0174591
MD13G1125000	MD10G1174800	0.0274611
MD13G1125000	MD10G1190100	0.0295796
MD13G1125000	MD10G1213200	0.0191398
MD13G1125000	MD10G1226900	0.0209225
MD13G1125000	MD10G1265400	0.0116695
MD13G1125000	MD10G1311900	0.0265145
MD13G1125000	MD11G1055100	0.0238964
MD13G1125000	MD11G1205200	0.0147978
MD13G1125000	MD11G1222500	0.0210091
MD13G1125000	MD11G1235200	0.0184606
MD13G1125000	MD11G1313600	0.0190843
MD13G1125000	MD12G1075900	0.0196103
MD13G1125000	MD12G1155400	0.0153081
MD13G1125000	MD12G1175700	0.0224508
MD13G1125000	MD12G1197300	0.0279561
MD13G1125000	MD12G1206900	0.025168
MD13G1125000	MD12G1224200	0.0223718
MD13G1125000	MD12G1236800	0.0216759
MD13G1125000	MD13G1045700	0.0167178
MD13G1125000	MD13G1046100	0.0262785
MD13G1125000	MD13G1119100	0.0164232
MD13G1125000	MD13G1119900	0.019064
MD13G1125000	MD13G1154800	0.0174061
MD13G1125000	MD14G1001200	0.0212222
MD13G1125000	MD14G1006600	0.0247239
MD13G1125000	MD14G1125500	0.0236587
MD13G1125000	MD14G1157900	0.0211311
MD13G1125000	MD14G1168500	0.0107577
MD13G1125000	MD15G1040600	0.0181874
MD13G1125000	MD15G1063100	0.0222403
MD13G1125000	MD15G1068500	0.0217208
MD13G1125000	MD15G1073500	0.0156878
MD13G1125000	MD15G1109900	0.0199963
MD13G1125000	MD15G1155900	0.0211795
MD13G1125000	MD15G1278100	0.0188556
MD13G1125000	MD16G1047700	0.0175004
MD13G1125000	MD16G1107500	0.0212173
MD13G1125000	MD16G1109700	0.0258383
MD13G1125000	MD16G1119400	0.0197231
MD13G1125000	MD16G1153700	0.0249159
MD13G1125000	MD16G1162900	0.0178186
MD13G1125000	MD16G1170100	0.0198336
MD13G1125000	MD17G1085200	0.0225224
MD13G1125000	MD17G1191400	0.0128924
MD13G1125000	MD17G1238700	0.0169267
MD13G1125000	MD17G1264900	0.0162099
MD13G1125000	MD17G1283900	0.0157162
MD13G1125000	MD17G1284000	0.0125056
MD13G1209700	MD00G1080800	0.0197722
MD13G1209700	MD02G1141700	0.0214552
MD13G1209700	MD04G1172400	0.0153486
MD13G1209700	MD04G1204200	0.0172863
MD13G1209700	MD06G1209100	0.0131698
MD13G1209700	MD06G1212900	0.018599
MD13G1209700	MD07G1064100	0.022117
MD13G1209700	MD07G1192700	0.0132941
MD13G1209700	MD07G1281800	0.0227651
MD13G1209700	MD09G1255400	0.0211569
MD13G1209700	MD12G1260400	0.0144393
MD13G1209700	MD13G1116400	0.0256389
MD13G1209700	MD13G1184800	0.0163876
MD13G1209700	MD13G1284800	0.0215282
MD13G1209700	MD15G1032200	0.0126691
MD13G1209700	MD15G1362100	0.018313
MD13G1209700	MD16G1226600	0.018043
MD13G1209700	MD17G1040200	0.0187588
MD13G1209700	MD17G1113400	0.0158331
MD14G1001200	MD01G1196900	0.0187212
MD14G1001200	MD03G1093800	0.00896506
MD14G1001200	MD03G1222300	0.0138163
MD14G1001200	MD03G1287000	0.0177623
MD14G1001200	MD04G1002800	0.0192841
MD14G1001200	MD04G1009800	0.0175226
MD14G1001200	MD04G1134800	0.0133405
MD14G1001200	MD05G1158400	0.0144786
MD14G1001200	MD05G1295700	0.0176989
MD14G1001200	MD05G1309700	0.0131551
MD14G1001200	MD05G1328900	0.0166579
MD14G1001200	MD07G1022600	0.0211311
MD14G1001200	MD07G1068400	0.0169073
MD14G1001200	MD07G1166800	0.017515
MD14G1001200	MD08G1001000	0.0141296
MD14G1001200	MD08G1006900	0.0105676
MD14G1001200	MD08G1026600	0.0139748
MD14G1001200	MD09G1140700	0.0144245
MD14G1001200	MD09G1183800	0.0212921
MD14G1001200	MD09G1187500	0.0164122
MD14G1001200	MD10G1081600	0.0137323
MD14G1001200	MD10G1311900	0.0254015
MD14G1001200	MD11G1131400	0.014413
MD14G1001200	MD11G1206900	0.0188177
MD14G1001200	MD11G1222500	0.0189536
MD14G1001200	MD11G1235300	0.0159713
MD14G1001200	MD12G1119800	0.0194044
MD14G1001200	MD12G1145500	0.0168465
MD14G1001200	MD12G1216300	0.0136669
MD14G1001200	MD13G1028400	0.0209042
MD14G1001200	MD13G1043100	0.0139029
MD14G1001200	MD13G1043900	0.0275
MD14G1001200	MD13G1162500	0.0163815
MD14G1001200	MD14G1217500	0.0153618
MD14G1001200	MD15G1048800	0.0163129
MD14G1001200	MD15G1052100	0.019572
MD14G1001200	MD15G1407300	0.0194504
MD14G1001200	MD16G1047700	0.0202219
MD14G1001200	MD16G1048600	0.0135463
MD14G1001200	MD16G1153700	0.0184312
MD14G1063300	MD00G1148100	0.0219053
MD14G1063300	MD02G1013500	0.0151352
MD14G1063300	MD02G1145300	0.0192103
MD14G1063300	MD02G1243100	0.0222166
MD14G1063300	MD03G1222300	0.0154685
MD14G1063300	MD05G1069700	0.0200907
MD14G1063300	MD05G1204800	0.015271
MD14G1063300	MD06G1124600	0.0248981
MD14G1063300	MD06G1164000	0.0228179
MD14G1063300	MD06G1235500	0.0173114
MD14G1063300	MD07G1064400	0.0110166
MD14G1063300	MD08G1029700	0.0249279
MD14G1063300	MD10G1011900	0.020298
MD14G1063300	MD10G1027400	0.0191819
MD14G1063300	MD10G1193800	0.0210413
MD14G1063300	MD10G1206400	0.00819889
MD14G1063300	MD10G1244200	0.0168555
MD14G1063300	MD11G1075300	0.0164629
MD14G1063300	MD11G1095300	0.0179152
MD14G1063300	MD14G1020700	0.0179743
MD14G1063300	MD14G1141600	0.0175437
MD14G1063300	MD14G1180300	0.0175203
MD14G1063300	MD15G1032900	0.0110157
MD14G1063300	MD15G1033900	0.01744
MD14G1063300	MD15G1277200	0.0169526
MD14G1063300	MD15G1316800	0.0203659
MD14G1063300	MD16G1081100	0.0237626
MD14G1063300	MD17G1150300	0.0195226
MD14G1063300	MD17G1226400	0.0164285
MD14G1094300	MD00G1008100	0.0221798
MD14G1094300	MD00G1097500	0.017136
MD14G1094300	MD00G1190800	0.0246659
MD14G1094300	MD01G1045500	0.0199296
MD14G1094300	MD01G1230100	0.0220243
MD14G1094300	MD02G1129500	0.0224823
MD14G1094300	MD02G1158300	0.0183806
MD14G1094300	MD02G1166800	0.0183886
MD14G1094300	MD02G1282100	0.0172977
MD14G1094300	MD04G1002800	0.0179243
MD14G1094300	MD04G1030200	0.0108609
MD14G1094300	MD04G1082300	0.021151
MD14G1094300	MD04G1099800	0.0176133
MD14G1094300	MD04G1155700	0.0271858
MD14G1094300	MD04G1194500	0.0162906
MD14G1094300	MD05G1189100	0.0182643
MD14G1094300	MD05G1247900	0.0194858
MD14G1094300	MD05G1267500	0.0169106
MD14G1094300	MD05G1267600	0.0178531
MD14G1094300	MD05G1297300	0.0101819
MD14G1094300	MD06G1010300	0.0241096
MD14G1094300	MD06G1045800	0.0330415
MD14G1094300	MD06G1134000	0.0219934
MD14G1094300	MD06G1185800	0.02452
MD14G1094300	MD06G1195600	0.0260486
MD14G1094300	MD08G1029500	0.0174938
MD14G1094300	MD08G1210000	0.0240609
MD14G1094300	MD09G1030800	0.0138163
MD14G1094300	MD09G1096800	0.0186054
MD14G1094300	MD09G1097000	0.0201174
MD14G1094300	MD10G1014800	0.0199876
MD14G1094300	MD10G1026100	0.0142225
MD14G1094300	MD10G1103900	0.0158343
MD14G1094300	MD10G1174800	0.0251792
MD14G1094300	MD10G1190100	0.0219735
MD14G1094300	MD10G1195700	0.0227566
MD14G1094300	MD10G1254600	0.00951881
MD14G1094300	MD10G1289200	0.0143438
MD14G1094300	MD11G1150900	0.0229559
MD14G1094300	MD11G1306500	0.0286435
MD14G1094300	MD12G1004700	0.0200396
MD14G1094300	MD12G1009100	0.0216813
MD14G1094300	MD12G1096800	0.0252618
MD14G1094300	MD12G1197300	0.0221404
MD14G1094300	MD12G1263000	0.0137104
MD14G1094300	MD13G1047800	0.0162292
MD14G1094300	MD14G1125500	0.0305814
MD14G1094300	MD15G1007000	0.0166356
MD14G1094300	MD15G1041800	0.0181155
MD14G1094300	MD15G1099500	0.0257819
MD14G1094300	MD16G1047700	0.0214358
MD14G1094300	MD16G1131100	0.0191318
MD14G1094300	MD17G1109300	0.0184023
MD14G1094300	MD17G1141700	0.014342
MD14G1094300	MD17G1284000	0.0135915
MD14G1109800	MD00G1008200	0.0110949
MD14G1109800	MD00G1097500	0.0179747
MD14G1109800	MD02G1096300	0.018425
MD14G1109800	MD02G1198300	0.0136112
MD14G1109800	MD02G1273700	0.0188832
MD14G1109800	MD03G1019000	0.00888827
MD14G1109800	MD03G1239100	0.00938498
MD14G1109800	MD03G1262000	0.0198573
MD14G1109800	MD04G1183600	0.0165273
MD14G1109800	MD05G1179800	0.0194689
MD14G1109800	MD05G1247900	0.017143
MD14G1109800	MD05G1344900	0.0137584
MD14G1109800	MD06G1010200	0.00876887
MD14G1109800	MD06G1215200	0.0144581
MD14G1109800	MD07G1241400	0.0120077
MD14G1109800	MD08G1029600	0.0150205
MD14G1109800	MD08G1106900	0.0201951
MD14G1109800	MD08G1218200	0.0238858
MD14G1109800	MD09G1183800	0.0237238
MD14G1109800	MD09G1234400	0.0125891
MD14G1109800	MD10G1014200	0.0167006
MD14G1109800	MD10G1014500	0.0192435
MD14G1109800	MD10G1033300	0.0181791
MD14G1109800	MD10G1331600	0.0159454
MD14G1109800	MD10G1337500	0.0187877
MD14G1109800	MD11G1055100	0.020737
MD14G1109800	MD11G1144100	0.0179625
MD14G1109800	MD12G1009100	0.0192267
MD14G1109800	MD12G1119800	0.0192516
MD14G1109800	MD12G1224200	0.0209458
MD14G1109800	MD12G1246800	0.0138139
MD14G1109800	MD13G1043100	0.013673
MD14G1109800	MD13G1043900	0.0206033
MD14G1109800	MD13G1154800	0.0145287
MD14G1109800	MD15G1085000	0.0221259
MD14G1109800	MD15G1277200	0.0197108
MD14G1109800	MD15G1277400	0.0211464
MD14G1109800	MD15G1277700	0.0181955
MD14G1109800	MD16G1131100	0.0205622
MD14G1109800	MD17G1046500	0.0189879
MD14G1109800	MD17G1141700	0.0144715
MD15G1032200	MD00G1080800	0.024318
MD15G1032200	MD01G1233300	0.0174858
MD15G1032200	MD02G1121700	0.0194043
MD15G1032200	MD02G1141700	0.0245715
MD15G1032200	MD02G1236100	0.0184411
MD15G1032200	MD02G1256300	0.0184123
MD15G1032200	MD03G1087100	0.0134314
MD15G1032200	MD03G1166800	0.0227104
MD15G1032200	MD03G1242400	0.0254312
MD15G1032200	MD04G1178900	0.0170343
MD15G1032200	MD04G1195000	0.0235319
MD15G1032200	MD04G1242700	0.0184756
MD15G1032200	MD05G1042200	0.0190097
MD15G1032200	MD05G1129900	0.0191897
MD15G1032200	MD06G1082200	0.0217238
MD15G1032200	MD06G1093600	0.0157021
MD15G1032200	MD06G1094300	0.0205511
MD15G1032200	MD06G1198600	0.0180144
MD15G1032200	MD06G1209100	0.0161443
MD15G1032200	MD06G1212900	0.0179772
MD15G1032200	MD06G1235000	0.0185526
MD15G1032200	MD07G1019600	0.0149827
MD15G1032200	MD07G1188200	0.0185521
MD15G1032200	MD07G1281700	0.0266601
MD15G1032200	MD08G1221800	0.022946
MD15G1032200	MD09G1005200	0.0181414
MD15G1032200	MD09G1081000	0.0310596
[truncated: 503 more rows]

## Sheet: 67TFs_List
GeneID_TtranscriptionFactor
MD00G1097500
MD00G1103900
MD01G1036200
MD01G1074700
MD01G1226600
MD02G1145300
MD03G1057400
MD03G1107900
MD03G1166900
MD03G1212600
MD03G1246200
MD04G1008300
MD04G1069700
MD04G1104700
MD04G1167700
MD04G1184900
MD04G1224400
MD04G1224700
MD05G1089600
MD05G1309700
MD06G1039500
MD06G1111100
MD06G1133200
MD07G1143800
MD07G1222900
MD08G1086500
MD08G1207700
MD09G1009100
MD09G1053700
MD09G1075900
MD09G1079200
MD09G1088700
MD09G1183800
MD09G1224500
MD10G1041100
MD10G1041500
MD10G1046700
MD10G1143800
MD10G1184800
MD10G1264300
MD10G1325700
MD11G1306500
MD12G1000800
MD12G1181000
MD12G1198600
MD13G1045700
MD13G1046100
MD13G1059200
MD13G1064600
MD13G1121200
MD13G1125000
MD13G1209700
MD14G1001200
MD14G1063300
MD14G1094300
MD14G1109800
MD15G1032200
MD15G1039500
MD15G1286400
MD16G1047300
MD16G1047700
MD16G1109700
MD16G1137700
MD16G1162900
MD17G1001300
MD17G1152400
MD17G1191000
