# Supplementary material for: Transcriptomics of long‐term, low oxygen storage coupled with ethylene signaling interference suggests neofunctionalization of hypoxia response pathways in apple ( Malus domestica )
Source: Plant Direct. 2024 Dec 20;8(12):e70025. doi: 10.1002/pld3.70025 (PMC11660084; doi:10.1002/pld3.70025)
Supplement: Supplementary file 25 — Table S9: Hypoxia CA and Hypoxia MCPCA Transcription Factors. [file PLD3-8-e70025-s027.xlsx]

## Sheet: README
Table S9	Tab descriptions
			Column Header Descriptions
	Tab Title	Table Caption	GDDH13_Transcription_Factor	n_hypoxia_targets	n_CA_MCPCA_targets	HUP_Subset	Arabidopsis_Ortholog_GeneID	Orthogroup.ID	Bootstrap.Value	Gene Family Phylogeny Notes	Gene Family Name	Gene Model Description	Primary Gene Symbol	All Gene Symbols	short_description
	Table_S9_Hypoxia_TFs	A GENIE3 (Huynh-Thu et al., 2010) style network was constructed using the sklearn python implementation (Pedregosa et al., 2011). Pre-processing was performed to remove genes that did not have at least 10 samples with at least an expression value of 3 (Deseq2 normalized expression), resulting in a matrix with 143 samples and 23,813 genes. Removal of low expression value genes was performed to red…	Transcription Factor apple gene identifier from the GDDH13 genome.	Number of gene targets predicted to be regulated from the 534 putative hypoxia genes (the full 606 set minus the 72 genes from the CA and MCPCA subsets).	Number of gene targets predicted to be regulated from either the Hypoxia Upregulated CA (CA) only subset or the Hypoxia Upregulated MCPCA (MCPCA) subset.	Which Hypoxia upregulated (HUP) subset (CA or MCPCA) is regulated by this transcription factor.	Arabidopsis (TAIR10) gene ortholog to GDDH13 TF, identified using PlantTribes2 gene family phylogeny	Orthogroup of GDDH13 TF gene of interest and identified Arabidopsis Ortholog	Boostrap support for clade containing GDDH13 Gene of interest and Arabidopsis Ortholog	Additional notes regarding ortholog identification between GDDH13 Gene of interest and Arabidopsis Ortholog using gene family phylogeny	PlantTribes2 gene annotation, high level functional term	Arabidopsis Gene Description information downloaded from TAIR using the Bulk Data Retrieval and Analysis Tool: https://www.arabidopsis.org/tools/bulk/index.jsp			Arabidopsis Gene Description downloaded from TAIR: https://www.arabidopsis.org/download_files/Subscriber_Data_Releases/TAIR_Data_20231231/Araport11_functional_descriptions_20231231.txt.gz

## Sheet: Table_S9_Hypoxia_TFs
GDDH13_Transcription_Factor	n_hypoxia_targets	n_CA_MCPCA_targets	HUP_Subset	Arabidopsis_Ortholog_GeneID	OrthogroupID_PlantTribes	Bootstrap.Value	Gene Family Phylogeny Notes	Gene Family Name	Gene Model Description	Primary Gene Symbol	All Gene Symbols	short_description
MD00G1097500	37	0	NA	AT1G30810	1338	95		JMJ	JMJ18 encodes a novel JmjC domain- containing histone H3K4 demethylase. PHD finger-containing protein.	JUMONJI DOMAIN-CONTAINING PROTEIN 18 (JMJ18)	(PHD3);JUMONJI DOMAIN-CONTAINING PROTEIN 18 (JMJ18)	Transcription factor jumonji (jmj) family protein / zinc finger (C5HC2 type) family protein
				AT2G34880	1338	95		JMJ	JMJ15 is a novel H3K4 demethylase that regulates genes involved in flowering and response to stress. It is also a maternally expressed, imprinted gene.	MATERNAL EFFECT EMBRYO ARREST 27 (MEE27)	MATERNAL EFFECT EMBRYO ARREST 27 (MEE27); (PKDM7C);JUMONJI DOMAIN-CONTAINING PROTEIN 15 (JMJ15)	Transcription factor jumonji (jmj) family protein / zinc finger (C5HC2 type) family protein
MD00G1097500	37	0	NA	AT4G20400	1338	95		JMJ14	Encodes a histone H3K4 demethylase repressing floral transition.Coordinates and structure features have been deposited in the RCSB Protein Data Bank with the accession codes 5YKN (JMJ14CD) and 5YKO(JMJ14CD-NOG-H3K4em3 complex). Glu285 and Glu516 contribute to the recognition of H3R2. Asp312 contributes to the recognition of H3Q5. Phe171 and Val363 contribute to the recognition of H3A7. Ser290, Tr…	JUMONJI 14 (JMJ14)	JUMONJI 14 (JMJ14); (PKDM7B)	JUMONJI 14
MD00G1103900	10	8	CA	AT1G77850	687	31		ARF17	Encodes a transcriptional regulator that directly binds to the promoter of MYB108 and plays a crucial role in anther dehiscence, pollen wall pattern formation, tapetum development, and auxin signal transduction in anthers. It is post-transcriptionally regulated by miR160 and regulates early auxin response genes and megaspore mother cell specification.	AUXIN RESPONSE FACTOR 17 (ARF17)	AUXIN RESPONSE FACTOR 17 (ARF17)	auxin response factor 17
MD01G1036200	11	1	NA	AT2G22430	114	23	bs of Eudicote wide clade, unexpected topology in clade	HB	Encodes a homeodomain leucine zipper class I (HD-Zip I) protein that is a target of the protein phosphatase ABI1 and regulates hormone responses in Arabidopsis.	HOMEOBOX PROTEIN 6 (HB6)	HOMEOBOX PROTEIN 6 (ATHB6);HOMEOBOX PROTEIN 6 (HB6)	homeobox protein 6
				AT4G40060	114	23	bs of Eudicote wide clade, unexpected topology in clade	HB	Encodes a homeodomain leucine zipper class I (HD-Zip I) protein.	HOMEOBOX PROTEIN 16 (HB16)	HOMEOBOX PROTEIN 16 (ATHB16); (ATHB-16);HOMEOBOX PROTEIN 16 (HB16)	homeobox protein 16
				AT5G65310	114	23	bs of Eudicote wide clade, unexpected topology in clade	HB	Encodes a class I HDZip (homeodomain-leucine zipper) protein that is a positive regulator of ABA-responsiveness, mediating the inhibitory effect of ABA on growth during seedling establishment.	HOMEOBOX PROTEIN 5 (HB5)	HOMEOBOX PROTEIN 5 (ATHB5);HOMEOBOX PROTEIN 5 (HB5); (ATHB-5)	homeobox protein 5
MD01G1074700	15	17	CA	AT2G46270	3566	18	eudicote wide clade bs=97	GBF	encodes a bZIP G-box binding protein whose expression is induced by ABA. It has been shown to bind to Adh that contains the G-box and is induced by cold and water deprivation. GBF3 has been shown to be expressed mostly in the root and dark-grown leaves. GBF3 can act as homodimers and as heterodimers with GFB1, GBF2 and GBF4. In addition, GBF3!?s DNA binding activity is enhanced by GIP1, GPRI1 and…	G-BOX BINDING FACTOR 3 (GBF3)	G-BOX BINDING FACTOR 3 (GBF3)	G-box binding factor 3
				AT4G01120	3566	18	eudicote wide clade bs=97	GBF	bZIP (basic leucine zipper) transcription factor that binds to the G-box regulatory element found in many plant promoters. GBF2 nuclear localization is increased by blue light	G-BOX BINDING FACTOR 2 (GBF2)	G-BOX BINDING FACTOR 2 (GBF2);BASIC REGION/LEUCINE ZIPPER MOTIF 5 (ATBZIP54)	G-box binding factor 2
MD01G1226600	12	9	CA	NA	114	NA	Arabidopsis genes are missing from the core eudicot-wide clade housing the apple gene of interest. The closest (paralog) Arabidopsis genes are AT3G61890.1 and AT2G46680.1 with bs of 34	HB				NA
MD02G1145300	33	0	NA	AT2G18280	431	77		TLP2	Member of TLP family The mRNA is cell-to-cell mobile.	TUBBY LIKE PROTEIN 2 (TLP2)	TUBBY LIKE PROTEIN 2 (TLP2);TUBBY LIKE PROTEIN 2 (AtTLP2)	tubby like protein 2
MD03G1057400	10	9	CA	AT2G30250	2121	25	bs of the core eudicote-wide clade housing the apple and arabidopsis orthologs	WRKY	member of WRKY Transcription Factor; Group I. Located in nucleus. Involved in response to various abiotic stresses - especially salt stress.	WRKY DNA-BINDING PROTEIN 25 (WRKY25)	WRKY DNA-BINDING PROTEIN 25 (WRKY25); (AtWRKY25)	WRKY DNA-binding protein 25
				AT5G07100	2121	25	bs of the core eudicote-wide clade housing the apple and arabidopsis orthologs	WRKY	Encodes WRKY DNA-binding protein 26 (WRKY26).	WRKY DNA-BINDING PROTEIN 26 (WRKY26)	WRKY DNA-BINDING PROTEIN 26 (WRKY26)	WRKY DNA-binding protein 26
MD03G1107900	7	4	CA	AT2G28550	558	42	Low support for branching across entire OG	RAP	AP2 family transcription factor that is involved in regulation of flowering and innate immunity.Interacts with CRY2 to regulate CO and FT. TOE1 binds to activation domain of CO and binds CORE sequences of the FT promoter.TOE1/TOE2 are also targets of MiR172b and function in regulation of innate immunity.	RELATED TO AP2.7 (RAP2.7)	RELATED TO AP2.7 (RAP2.7)	related to AP2.7
				AT5G60120	558	42	Low support for branching across entire OG	RAP	AP2 family transcription factor that is involved in regulation of flowering and innate immunity.Interacts with CRY1 and CRY2 during flowering as part of a regulatory circuit including FT and CO. TOE1/TOE2 are also targets of MiR172b repression and functions in regulation of innate immunity via repression of FLS.	TARGET OF EARLY ACTIVATION TAGGED (EAT) 2 (TOE2)	TARGET OF EARLY ACTIVATION TAGGED (EAT) 2 (TOE2)	target of early activation tagged (EAT) 2
MD03G1166900	9	9	CA	AT5G12230	498	54		MED19A	Associates with ORE1 to activate -N senescence responsive genes.	(MED19A)	(MED19A)	NA
MD03G1212600	53	1	NA	AT1G51070	815	36	bs of eudicote clade 100	bHLH	bHLH115 is a basic helix loop helix protein of the IVc subgroup that plays a role in iron homeostasis. It interacts with related family members and targets PYE and other genes involved in response to Fe.	BASIC HELIX-LOOP-HELIX 115 (bHLH115)	BASIC HELIX-LOOP-HELIX 115 (bHLH115)	basic helix-loop-helix (bHLH) DNA-binding superfamily protein
				AT5G54680	815	36	bs of eudicote clade 100	bHLH	bHLH IVc transcription factor which facilitates the nuclear accumulation of bHLH11.	IAA-LEUCINE RESISTANT3 (ILR3)	BASIC HELIX-LOOP-HELIX 105 (bHLH105);IAA-LEUCINE RESISTANT3 (ILR3)	basic helix-loop-helix (bHLH) DNA-binding superfamily protein
MD03G1246200	10	5	MCPCA	AT1G78700	2265	19	bs of eudicote wide clade with apple GOI and arabidopsis	BEH4	BES1/BZR1 homolog 4;(source:Araport11)	BES1/BZR1 HOMOLOG 4 (BEH4)	BES1/BZR1 HOMOLOG 4 (BEH4)	BES1/BZR1 homolog 4
MD04G1008300	76	2	NA	AT3G24120	277	15		PHL	MYB-CC protein involved in regulation of response to phosphate starvation.	PHR1-LIKE 2 (PHL2)	PHR1-LIKE 2 (PHL2)	Homeodomain-like superfamily protein
				AT4G13640	277	15		PHL	Homeodomain-like superfamily protein;(source:Araport11)	UNFERTILIZED EMBRYO SAC 16 (UNE16)	PHR1-LIKE 3 (PHL3);UNFERTILIZED EMBRYO SAC 16 (UNE16)	Homeodomain-like superfamily protein
MD04G1069700	30	5	NA	NA	1047	NA	unexpected tree structure, arabidopsis in clade is AT1G62990.1, infeasible to infer orthology	HB				NA
MD04G1104700	9	6	CA	AT2G37060	163	3		NF-YB	nuclear factor Y, subunit B8;(source:Araport11)	NUCLEAR FACTOR Y, SUBUNIT B8 (NF-YB8)	NUCLEAR FACTOR Y, SUBUNIT B8 (NF-YB8)	nuclear factor Y, subunit B8
				AT3G53340	163	3		NF-YB	nuclear factor Y, subunit B10;(source:Araport11)	NUCLEAR FACTOR Y, SUBUNIT B10 (NF-YB10)	NUCLEAR FACTOR Y, SUBUNIT B10 (NF-YB10)	nuclear factor Y, subunit B10
MD04G1167700	31	3	NA	AT2G38470	2121	33	bs of the core eudicot-wide clade housing the apple and arabidopsis orthologs	WRKY33	Member of the plant WRKY transcription factor family. Regulates the antagonistic relationship between defense pathways mediating responses to P. syringae and necrotrophic fungal pathogens. Located in nucleus. Involved in response to various abiotic stresses - especially salt stress. Regulates cytochrome P450 gene CYP94B1 to control apoplastic barrier formation in roots to confer salt tolerance.	WRKY DNA-BINDING PROTEIN 33 (WRKY33)	WRKY DNA-BINDING PROTEIN 33 (WRKY33);WRKY DNA-BINDING PROTEIN 33 (ATWRKY33)	WRKY DNA-binding protein 33
MD04G1184900	23	5	CA	AT1G09540	9	51		MYB	Encodes putative transcription factor. Mutants lack of mucilage extrusion from the seeds during imbibition. Reduced quantities of mucilage are deposited during the development of the seed coat epidermis in myb61 mutants. Expressed in guard cells,loss of function mutations show an increase in stomatal pore opening suggesting a role in ABA independent regulation of stomatal pore size.	MYB DOMAIN PROTEIN 61 (MYB61)	MYB DOMAIN PROTEIN 61 (MYB61);ARABIDOPSIS THALIANA MYB DOMAIN PROTEIN 61 (ATMYB61)	myb domain protein 61
				AT1G57560	9	51		MYB	Member of the R2R3 factor gene family.	MYB DOMAIN PROTEIN 50 (MYB50)	MYB DOMAIN PROTEIN 50 (AtMYB50);MYB DOMAIN PROTEIN 50 (MYB50)	myb domain protein 50
				AT4G01680	9	51		MYB	Encodes a putative transcription factor (MYB55).	MYB DOMAIN PROTEIN 55 (MYB55)	MYB DOMAIN PROTEIN 55 (MYB55)	myb domain protein 55
				AT5G26660	9	51		MYB	myb domain protein 86;(source:Araport11)	MYB DOMAIN PROTEIN 86 (MYB86)	MYB DOMAIN PROTEIN 4 (ATMYB4-old);MYB DOMAIN PROTEIN 86 (MYB86);MYB DOMAIN PROTEIN 86 (ATMYB86);MYB DOMAIN PROTEIN 4 (ATMYB4)	myb domain protein 86
MD04G1224400	13	0	NA	AT5G28770	1998	23	eudicote wide clade bs=100	BZO2H3	BASIC LEUCINE ZIPPER protein which regulates the circadian oscillator gene PSEUDO RESPONSE REGULATOR7 (PRR7) to change the circadian phase in response to sugars. It upregulates PRR7 in response to low energy. bZIP63 and PRR7 are required for correct oscillator phase under light/dark cycles. bZIP protein BZO2H3 mRNA, partial cds	(BZO2H3)	(BZIP63); (BZO2H3)	bZIP transcription factor family protein
MD04G1224700	7	3	MCPCA	NA	714	NA	no homolog in eudicot clade housing apple gene of interest	bHLH				NA
MD05G1089600	12	0	NA	NA	113	NA	Closest are AT2G23290, AT3G50060, AT4G37260, AT5G67300 with bootstrao of 38	MYB				NA
MD05G1309700	14	9	MCPCA	AT1G28470	591	70	bs of the core eudicot clade housing apple gene of interest and Arabidopsis orthologs.	NAC010	NAC domain containing protein 10;(source:Araport11)	NAC DOMAIN CONTAINING PROTEIN 10 (NAC010)	NAC DOMAIN CONTAINING PROTEIN 10 (ANAC010);SECONDARY WALL-ASSOCIATED NAC DOMAIN PROTEIN 3 (SND3);NAC DOMAIN CONTAINING PROTEIN 10 (NAC010)	NAC domain containing protein 10
MD06G1039500	28	0	NA	AT4G18020	7157	86		APRR2	Encodes pseudo-response regulator 2 (APRR2) that interacts with a calcium sensor (CML9).	(APRR2)	PSEUDO-RESPONSE REGULATOR 2 (PRR2); (APRR2)	CheY-like two-component responsive regulator family protein
MD06G1111100	49	0	NA	AT1G34170	467	95		ARF	AUXIN RESPONSE FACTOR 13;(source:Araport11)	AUXIN RESPONSE FACTOR 13 (ARF13)	AUXIN RESPONSE FACTOR 13 (ARF13)	AUXIN RESPONSE FACTOR 13
				AT1G34310	467	95		ARF	auxin response factor 12;(source:Araport11)	AUXIN RESPONSE FACTOR 12 (ARF12)	AUXIN RESPONSE FACTOR 12 (ARF12)	auxin response factor 12
				AT1G34390	467	95		ARF	auxin response factor 22;(source:Araport11)	AUXIN RESPONSE FACTOR 22 (ARF22)	AUXIN RESPONSE FACTOR 22 (ARF22)	auxin response factor 22
				AT1G34410	467	95		ARF	auxin response factor 21;(source:Araport11)	AUXIN RESPONSE FACTOR 21 (ARF21)	AUXIN RESPONSE FACTOR 21 (ARF21)	auxin response factor 21
				AT1G35240	467	95		ARF	auxin response factor 20;(source:Araport11)	AUXIN RESPONSE FACTOR 20 (ARF20)	AUXIN RESPONSE FACTOR 20 (ARF20)	auxin response factor 20
				AT1G35520	467	95		ARF	auxin response factor 15;(source:Araport11)	AUXIN RESPONSE FACTOR 15 (ARF15)	AUXIN RESPONSE FACTOR 15 (ARF15)	auxin response factor 15
				AT1G35540	467	95		ARF	auxin response factor 14;(source:Araport11)	AUXIN RESPONSE FACTOR 14 (ARF14)	AUXIN RESPONSE FACTOR 14 (ARF14)	auxin response factor 14
				AT1G43950	467	95		ARF	auxin response factor 23;(source:Araport11)	AUXIN RESPONSE FACTOR 23 (ARF23)	AUXIN RESPONSE FACTOR 23 (ARF23)	auxin response factor 23
				AT4G23980	467	95		ARF	Encodes auxin response factor 9 (ARF9). The mRNA is cell-to-cell mobile.	AUXIN RESPONSE FACTOR 9 (ARF9)	AUXIN RESPONSE FACTOR 9 (ARF9)	auxin response factor 9
MD06G1133200	12	1	NA	NA	161	NA	no arabidopsis homology in clad, arabidopsis in neighbor clade is AT5G50915.1, bs=15	bHLH				NA
MD07G1143800	20	22	CA	AT2G46270	3566	18	eudicote wide clade bs=97	GBF	encodes a bZIP G-box binding protein whose expression is induced by ABA. It has been shown to bind to Adh that contains the G-box and is induced by cold and water deprivation. GBF3 has been shown to be expressed mostly in the root and dark-grown leaves. GBF3 can act as homodimers and as heterodimers with GFB1, GBF2 and GBF4. In addition, GBF3!?s DNA binding activity is enhanced by GIP1, GPRI1 and…	G-BOX BINDING FACTOR 3 (GBF3)	G-BOX BINDING FACTOR 3 (GBF3)	G-box binding factor 3
				AT4G01120	3566	18	eudicote wide clade bs=97	GBF	bZIP (basic leucine zipper) transcription factor that binds to the G-box regulatory element found in many plant promoters. GBF2 nuclear localization is increased by blue light	G-BOX BINDING FACTOR 2 (GBF2)	G-BOX BINDING FACTOR 2 (GBF2);BASIC REGION/LEUCINE ZIPPER MOTIF 5 (ATBZIP54)	G-box binding factor 2
MD07G1222900	11	0	NA	AT2G40140	333	70	bs of the core eudicote-wide clade housing the apple and arabidopsis orthologs	TZF	Putative zinc-finger protein with ankyrin-repeat domains. Mutants demonstrate susceptibility to pathogens and decreased salt tolerance.	(CZF1)	TANDEM ZINC FINGER 10 (TZF10); (ATSZF2); (ATC3H29); (CZF1); (ZFAR1);(SALT-INDUCIBLE ZINC FINGER 2 (SZF2)	zinc finger (CCCH-type) family protein
				AT3G55980	333	70	bs of the core eudicote-wide clade housing the apple and arabidopsis orthologs	TZF	CCCH-type zinc finger protein involved in salt stress and immune responses.	TANDEM ZINC FINGER 11 (TZF11)	TANDEM ZINC FINGER 11 (TZF11); (ATC3H47)	salt-inducible zinc finger 1
MD08G1086500	25	2	NA	NA	998	NA	Due to low bootstrap support, it's infeasible to infer orthology. Arabidopsis genes in the same orthogroups are: AT5G43170.1, AT5G04340.1, AT1G27730.1, AT5G67450.1, AT3G49930.1, and AT3G19580.1	ZF				NA
MD08G1207700	24	0	NA	NA	2800	NA		bHLH				NA
MD09G1009100	16	0	NA	AT1G77080	18	60	bs of the core eudicote-wide clade housing the apple and arabidopsis orthologs	MADS	MADS domain protein - flowering regulator that is closely related to FLC. Deletion of this locus in Nd ecotype is correlated with earlier flowering in short days suggesting function as a negative regulator of flowering.			K-box region and MADS-box transcription factor family protein
				AT5G10140	18	60	bs of the core eudicote-wide clade housing the apple and arabidopsis orthologs	MADS	MADS-box protein encoded by FLOWERING LOCUS C - transcription factor that functions as a repressor of floral transition and contributes to temperature compensation of the circadian clock. Expression is downregulated during cold treatment. Vernalization, FRI and the autonomous pathway all influence the state of FLC chromatin. Both maternal and paternal alleles are reset by vernalization, but their…	FLOWERING LOCUS C (FLC)	FLOWERING LOCUS C (FLC);REDUCED STEM BRANCHING 6 (RSB6);AGAMOUS-LIKE 25 (AGL25);FLOWERING LOCUS F (FLF)	K-box region and MADS-box transcription factor family protein
				AT5G65050	18	60	bs of the core eudicote-wide clade housing the apple and arabidopsis orthologs	MADS	Originally published as Agamous like MADS-box protein AGL31. One of a group of MADS box genes involved in control of flowering time. Four variant sequences have been identified for this locus but have not been characterized for differences in expression pattern and/or function.	AGAMOUS-LIKE 31 (AGL31)	MADS AFFECTING FLOWERING 2 (MAF2);AGAMOUS-LIKE 31 (AGL31)	AGAMOUS-like 31
				AT5G65060	18	60	bs of the core eudicote-wide clade housing the apple and arabidopsis orthologs	MADS	MADS domain protein - flowering regulator that is closely related to FLC	MADS AFFECTING FLOWERING 3 (MAF3)	AGAMOUS-LIKE 70 (AGL70);MADS AFFECTING FLOWERING 3 (MAF3); (FCL3)	K-box region and MADS-box transcription factor family protein
				AT5G65070	18	60	bs of the core eudicote-wide clade housing the apple and arabidopsis orthologs	MADS	Encodes MADS-box containing FLC paralog. Five splice variants have been identified but not characterized with respect to expression patterns and/or differing function. Overexpression of the gene in the Landsberg ecotype leads to a delay in flowering, transcript levels of MAF4 are reduced after a 6 week vernalization.	MADS AFFECTING FLOWERING 4 (MAF4)	MADS AFFECTING FLOWERING 4 (MAF4)	K-box region and MADS-box transcription factor family protein
				AT5G65080	18	60	bs of the core eudicote-wide clade housing the apple and arabidopsis orthologs	MADS	Is upregulated during vernalization and regulates flowering time. Encodes MADS-domain protein. Two variants encoding proteins of 198 and 184 amino acids have been reported.	MADS AFFECTING FLOWERING 5 (MAF5)	AGAMOUS-LIKE 68 (AGL68);MADS AFFECTING FLOWERING 5 (MAF5)	K-box region and MADS-box transcription factor family protein
MD09G1053700	20	1	NA	AT3G29035	13	48		NAC	Encodes a protein with transcription factor activity. Note: this protein (AT3G29035) on occasion has also been referred to as AtNAC3, not to be confused with the AtNAC3 found at locus AT3G15500. The mRNA is cell-to-cell mobile.	NAC DOMAIN CONTAINING PROTEIN 3 (NAC3)	NAC DOMAIN CONTAINING PROTEIN 3 (ATNAC3);ARABIDOPSIS NAC DOMAIN CONTAINING PROTEIN 59 (ANAC059);NAC DOMAIN CONTAINING PROTEIN 3 (NAC3);ORE1 SISTER1 (ORS1)	NAC domain containing protein 3
				AT5G39610	13	48		NAC	Encodes a NAC-domain transcription factor. Positively regulates aging-induced cell death and senescence in leaves. This gene is upregulated in response to salt stress in wildtype as well as NTHK1 transgenic lines although in the latter case the induction was drastically reduced. It was also upregulated by ABA, ACC and NAA treatment, although in the latter two cases, the induction occurred relativ…	NAC DOMAIN CONTAINING PROTEIN 6 (NAC6)	NAC DOMAIN CONTAINING PROTEIN 2 (NAC2);NAC DOMAIN CONTAINING PROTEIN 6 (ATNAC6);ARABIDOPSIS NAC DOMAIN CONTAINING PROTEIN 92 (ANAC092);ORESARA 1 (ORE1);NAC DOMAIN CONTAINING PROTEIN 2 (ATNAC2);NAC DOMAIN CONTAINING PROTEIN 6 (NAC6)	NAC domain containing protein 6
MD09G1075900	33	1	NA	AT5G38860	1170	99	bs of the core eudicote-wide clade housing the apple and arabidopsis orthologs	BIM3	Encodes BES1-INTERACTING MYC-LIKE 3 (BIM3), a PAR1 (PHYTOCHROME RAPIDLY REGULATED 1)-interacting protein that positively modulates the shade avoidance syndrome in Arabidopsis seedlings.	BES1-INTERACTING MYC-LIKE PROTEIN 3 (BIM3)	BES1-INTERACTING MYC-LIKE PROTEIN 3 (BIM3)	BES1-interacting Myc-like protein 3
MD09G1079200	63	0	NA	AT3G02380	711	62	bs of the eudicot clade housing apple gene of interest and Arabidopsis orthologs.	COL	homologous to the flowering-time gene CONSTANS (CO) encoding zinc-finger proteins	CONSTANS-LIKE 2 (COL2)	CONSTANS-LIKE 2 (COL2);CONSTANS-LIKE 2 (ATCOL2);B-BOX DOMAIN PROTEIN 3 (BBX3)	CONSTANS-like 2
				AT5G15840	711	62	bs of the eudicot clade housing apple gene of interest and Arabidopsis orthologs.	COL	Encodes a protein showing similarities to zinc finger transcription factors, involved in regulation of flowering under long days. Acts upstream of FT and SOC1.	CONSTANS (CO)	(FG);B-BOX DOMAIN PROTEIN 1 (BBX1);CONSTANS (CO)	B-box type zinc finger protein with CCT domain
				AT5G15850	711	62	bs of the eudicot clade housing apple gene of interest and Arabidopsis orthologs.	COL	Homologous to the flowering-time gene CONSTANS.	CONSTANS-LIKE 1 (COL1)	B-BOX DOMAIN PROTEIN 2 (BBX2); (ATCOL1);CONSTANS-LIKE 1 (COL1)	CONSTANS-like 1
MD09G1088700	143	0	NA	NA	355	NA	Arabidopsis genes in this orthogroup include: AT1G68510.1, AT3G02550.1 (LBD41), AT1G67100.1, AT5G67420.1, AT3G49940.1, and AT4G37540.1. Due to the low bs values, it's infeasible to infer orthology	LBD				NA
MD09G1183800	103	0	NA	NA	9	NA	This apple gene belongs to a clade housing Rosaceae genes derived from rapid evolution. The closest (paralog) Arabidopsis genes are: AT1G66390.1, AT1G66380.1, AT1G56650.1, AT1G66370.1, AT5G40330.1, AT3G27920.1, and AT5G14750.1	MYB				NA
MD09G1224500	8	22	CA	AT1G80840	1546	93	bs of the core eudicote-wide clade housing the apple and arabidopsis orthologs	WRKY40	Pathogen-induced transcription factor. Binds W-box sequences in vitro. Forms protein complexes with itself and with WRKY40 and WRKY60. Coexpression with WRKY18 or WRKY60 made plants more susceptible to both P. syringae and B. cinerea. WRKY18, WRKY40, and WRKY60 have partially redundant roles in response to the hemibiotrophic bacterial pathogen Pseudomonas syringae and the necrotrophic fungal path…	WRKY DNA-BINDING PROTEIN 40 (WRKY40)	WRKY DNA-BINDING PROTEIN 40 (WRKY40); (ATWRKY40)	WRKY DNA-binding protein 40
MD10G1041100	22	0	NA	AT1G77080	18	50		MADS	MADS domain protein - flowering regulator that is closely related to FLC. Deletion of this locus in Nd ecotype is correlated with earlier flowering in short days suggesting function as a negative regulator of flowering.			NA
				AT5G10140	18	50		MADS	MADS-box protein encoded by FLOWERING LOCUS C - transcription factor that functions as a repressor of floral transition and contributes to temperature compensation of the circadian clock. Expression is downregulated during cold treatment. Vernalization, FRI and the autonomous pathway all influence the state of FLC chromatin. Both maternal and paternal alleles are reset by vernalization, but their…	FLOWERING LOCUS C (FLC)	FLOWERING LOCUS C (FLC);REDUCED STEM BRANCHING 6 (RSB6);AGAMOUS-LIKE 25 (AGL25);FLOWERING LOCUS F (FLF)	NA
				AT5G65050	18	50		MADS	Originally published as Agamous like MADS-box protein AGL31. One of a group of MADS box genes involved in control of flowering time. Four variant sequences have been identified for this locus but have not been characterized for differences in expression pattern and/or function.	AGAMOUS-LIKE 31 (AGL31)	MADS AFFECTING FLOWERING 2 (MAF2);AGAMOUS-LIKE 31 (AGL31)	NA
				AT5G65050	18	50		MADS	Originally published as Agamous like MADS-box protein AGL31. One of a group of MADS box genes involved in control of flowering time. Four variant sequences have been identified for this locus but have not been characterized for differences in expression pattern and/or function.	AGAMOUS-LIKE 31 (AGL31)	MADS AFFECTING FLOWERING 2 (MAF2);AGAMOUS-LIKE 31 (AGL31)	NA
				AT5G65070	18	50		MADS	Encodes MADS-box containing FLC paralog. Five splice variants have been identified but not characterized with respect to expression patterns and/or differing function. Overexpression of the gene in the Landsberg ecotype leads to a delay in flowering, transcript levels of MAF4 are reduced after a 6 week vernalization.	MADS AFFECTING FLOWERING 4 (MAF4)	MADS AFFECTING FLOWERING 4 (MAF4)	NA
				AT5G65080	18	50		MADS	Is upregulated during vernalization and regulates flowering time. Encodes MADS-domain protein. Two variants encoding proteins of 198 and 184 amino acids have been reported.	MADS AFFECTING FLOWERING 5 (MAF5)	AGAMOUS-LIKE 68 (AGL68);MADS AFFECTING FLOWERING 5 (MAF5)	NA
MD10G1041500	57	0	NA	AT1G32870	6836	70		NAC	Expression in rosette leaves is activated by high concentration of boron.			NAC domain protein 13
				AT1G34180	6836	70		NAC	NAC domain containing protein 16;(source:Araport11)	NAC DOMAIN CONTAINING PROTEIN 16 (NAC016)	NAC DOMAIN CONTAINING PROTEIN 16 (anac016);NAC DOMAIN CONTAINING PROTEIN 16 (NAC016)	NAC domain containing protein 16
				AT1G34190	6836	70		NAC	Encodes a NAC domain transcription factor that regulates the mitochondrial retrograde response and coordinates organellar functions and stress responses.	NAC DOMAIN CONTAINING PROTEIN 17 (NAC017)	NAC DOMAIN CONTAINING PROTEIN 17 (anac017);NAC DOMAIN CONTAINING PROTEIN 17 (NAC017);REGULATORS OF AOX1A 2 (RAO2)	NAC domain containing protein 17
MD10G1046700	19	1	NA	AT1G34370	929	100	bs of the core eudicote-wide clade housing the apple and arabidopsis orthologs	STOP1	Encodes a putative nuclear Cys(2)His(2)-type zinc finger protein involved in H+ and Al3+ rhizotoxicity. In mutants exposed to aluminum stress, there is no induction of AtALMT1, an malate transporter known to be involved in the mediation of aluminum toxicity. Cell wall of the mutant is unstable in low pH medium (pH 4.5) in low Ca solution. This would mediate Ca-alleviation of low pH stress through…	SENSITIVE TO PROTON RHIZOTOXICITY 1 (STOP1)	(ATSTOP1);SENSITIVE TO PROTON RHIZOTOXICITY 1 (STOP1)	C2H2 and C2HC zinc fingers superfamily protein
MD10G1143800	11	0	NA	NA	1453	NA	no arabidopsis homolog in clade. Next closest are AT1G20910.1 and AT1G76510.3, bs=36	ARID				NA
MD10G1184800	12	15	CA	AT1G06160	7	40		ERF	encodes a member of the ERF (ethylene response factor) subfamily B-3 of ERF/AP2 transcription factor family. The protein contains one AP2 domain. There are 18 members in this subfamily including ATERF-1, ATERF-2, AND ATERF-5.	OCTADECANOID-RESPONSIVE ARABIDOPSIS AP2/ERF 59 (ORA59)	OCTADECANOID-RESPONSIVE ARABIDOPSIS AP2/ERF 59 (ORA59);ETHYLENE RESPONSIVE FACTOR 59 (ERF59)	octadecanoid-responsive Arabidopsis AP2/ERF 59
				AT2G31230	7	40		ERF	encodes a member of the ERF (ethylene response factor) subfamily B-3 of ERF/AP2 transcription factor family. The protein contains one AP2 domain. There are 18 members in this subfamily including ATERF-1, ATERF-2, AND ATERF-5.	ETHYLENE-RESPONSIVE ELEMENT BINDING FACTOR 15 (ERF15)	ETHYLENE-RESPONSIVE ELEMENT BINDING FACTOR 15 (ERF15);ETHYLENE-RESPONSIVE ELEMENT BINDING FACTOR 15 (ATERF15)	ethylene-responsive element binding factor 15
				AT3G23240	7	40		ERF	encodes a member of the ERF (ethylene response factor) subfamily B-3 of ERF/AP2 transcription factor family (ERF1). The protein contains one AP2 domain. There are 18 members in this subfamily including ATERF-1, ATERF-2, AND ATERF-5. EREBP like protein that binds GCC box of ethylene regulated promoters such as basic chitinases. Constitutive expression of ERF1 phenocopies ethylene over production. …	ETHYLENE RESPONSE FACTOR 1 (ERF1)	ETHYLENE RESPONSE FACTOR 1 (ERF1);ETHYLENE RESPONSE FACTOR 1 (ATERF1); (ERF1B); (ATERF#092)	ethylene response factor 1
MD10G1264300	9	3	MCPCA	AT2G34450	9792	53	bs of the eudicot clade housing apple gene of interest and Arabidopsis orthologs.	HMG	HMG-box (high mobility group) DNA-binding family protein;(source:Araport11)			HMG-box (high mobility group) DNA-binding family protein
MD10G1325700	10	0	NA	AT1G11950	320	49		JMJ	Transcription factor jumonji (jmjC) domain-containing protein;(source:Araport11)	(JMJ26)	(JMJ26)	Transcription factor jumonji (jmjC) domain-containing protein
				AT1G62310	320	49		JMJ	Encodes a probable H3K9me2 demethylase. Functions in trichome morphogenesis via regulation of GL3.	(JMJ29)	(JMJ29)	transcription factor jumonji (jmjC) domain-containing protein
MD11G1306500	97	2	NA	AT2G47520	7	22		ERF71	encodes a member of the ERF (ethylene response factor) subfamily B-2 of ERF/AP2 transcription factor family. The protein contains one AP2 domain. There are 5 members in this subfamily including RAP2.2 AND RAP2.12. It plays a role in hypoxia-induced root slanting.	ETHYLENE RESPONSE FACTOR 71 (ERF71)	HYPOXIA RESPONSIVE ERF (ETHYLENE RESPONSE FACTOR) 2 (HRE2);ETHYLENE RESPONSE FACTOR 71 (ERF71);ARABIDOPSIS THALIANA ETHYLENE RESPONSE FACTOR 71 (AtERF71)	Integrase-type DNA-binding superfamily protein
MD12G1000800	19	0	NA	AT3G04070	13	98		NAC047	NAC domain containing protein 47;(source:Araport11)	NAC DOMAIN CONTAINING PROTEIN 47 (NAC047)	NAC DOMAIN CONTAINING PROTEIN 47 (anac047);NAC DOMAIN CONTAINING PROTEIN 47 (NAC047);SPEEDY HYPONASTIC GROWTH (SHG);SPEEDY HYPONASTIC GROWTH (SHYG)	NAC domain containing protein 47
MD12G1181000	26	16	CA	AT2G38470	2121	33	bs of the eudicot clade housing apple gene of interest and Arabidopsis orthologs.	WRKY33	Member of the plant WRKY transcription factor family. Regulates the antagonistic relationship between defense pathways mediating responses to P. syringae and necrotrophic fungal pathogens. Located in nucleus. Involved in response to various abiotic stresses - especially salt stress. Regulates cytochrome P450 gene CYP94B1 to control apoplastic barrier formation in roots to confer salt tolerance.	WRKY DNA-BINDING PROTEIN 33 (WRKY33)	WRKY DNA-BINDING PROTEIN 33 (WRKY33);WRKY DNA-BINDING PROTEIN 33 (ATWRKY33)	WRKY DNA-binding protein 33
MD12G1198600	12	12	CA	AT1G09540	9	51		MYB	Encodes putative transcription factor. Mutants lack of mucilage extrusion from the seeds during imbibition. Reduced quantities of mucilage are deposited during the development of the seed coat epidermis in myb61 mutants. Expressed in guard cells,loss of function mutations show an increase in stomatal pore opening suggesting a role in ABA independent regulation of stomatal pore size.	MYB DOMAIN PROTEIN 61 (MYB61)	MYB DOMAIN PROTEIN 61 (MYB61);ARABIDOPSIS THALIANA MYB DOMAIN PROTEIN 61 (ATMYB61)	myb domain protein 61
				AT1G57560	9	51		MYB	Member of the R2R3 factor gene family.	MYB DOMAIN PROTEIN 50 (MYB50)	MYB DOMAIN PROTEIN 50 (AtMYB50);MYB DOMAIN PROTEIN 50 (MYB50)	myb domain protein 50
				AT4G01680	9	51		MYB	Encodes a putative transcription factor (MYB55).	MYB DOMAIN PROTEIN 55 (MYB55)	MYB DOMAIN PROTEIN 55 (MYB55)	myb domain protein 55
				AT5G26660	9	51		MYB	myb domain protein 86;(source:Araport11)	MYB DOMAIN PROTEIN 86 (MYB86)	MYB DOMAIN PROTEIN 4 (ATMYB4-old);MYB DOMAIN PROTEIN 86 (MYB86);MYB DOMAIN PROTEIN 86 (ATMYB86);MYB DOMAIN PROTEIN 4 (ATMYB4)	myb domain protein 86
MD13G1045700	18	0	NA	AT1G13300	1469	24		HHO	Encodes a nuclear localized member of the GARP family of transcription factors. Involved in nitrate/phosphate signaling in roots. It is transcriptionally regulated by nitrate and post transcriptionally by phosphate and functions to integrate these two nutrient signaling pathways in the root. HRS1 and HHO2 are involved in Ni cross regulation of Pi signaling. They function as transcriptional repres…	HYPERSENSITIVITY TO LOW PI-ELICITED PRIMARY ROOT SHORTENING 1 (HRS1)	HYPERSENSITIVITY TO LOW PI-ELICITED PRIMARY ROOT SHORTENING 1 (HRS1);NITRATE-INDUCIBLE, GARP-TYPE TRANSCRIPTIONAL REPRESSOR 1/HYPERSENSITIVE TO LOW PI-ELICITED PRIMARY ROOT SHORTENING 1.4 (NIGT1.4); (ATNIGT1)	myb-like transcription factor family protein
				AT1G25550	1469	24		HHO	Member of HHO/HRS GARP type transcriptional repressor family. Involved in Pi uptake and Pi starvation signaling. Transcriptional repressors that functions with other NIGT genes as an important hub in the nutrient signaling network associated with the acquisition and use of nitrogen and phosphorus.	HRS1 HOMOLOG3 (HHO3)	HRS1 HOMOLOG3 (HHO3);NITRATE-INDUCIBLE, GARP-TYPE TRANSCRIPTIONAL REPRESSOR 1/HYPERSENSITIVE TO LOW PI-ELICITED PRIMARY ROOT SHORTENING 1.1 (NIGT1.1)	myb-like transcription factor family protein
				AT1G68670	1469	24		HHO	HHO2 is a HRS1 homolog. Nitrate-inducible expression. Also induced in roots by low Pi and is likely involved in maintaining phosphate homeostasis. It is target of PHR1.Both HHO2 and HRS1 are involved in Ni cross regulation of Pi signaling. They function as transcriptional repressors of SPX1, SPX2, and SPX4 as part of a cascade to regulate nitrogen and phosphorus balance. Transcriptional repressor…	(HHO2)	(HHO2);NITRATE-INDUCIBLE, GARP-TYPE TRANSCRIPTIONAL REPRESSOR 1/HYPERSENSITIVE TO LOW PI-ELICITED PRIMARY ROOT SHORTENING 1.2 (NIGT1.2)	myb-like transcription factor family protein
				AT3G25790	1469	24		HHO	Encodes a nuclear localized member of the GARP family of transcription factors. Along with AtNIGT1/HRS1 it is involved in nitrate and phosphate signaling in the root. Transcriptional repressors that functions with other NIGT genes as an important hub in the nutrient signaling network associated with the acquisition and use of nitrogen and phosphorus.	HRS1 HOMOLOGUE 1 (HHO1)	NITRATE-INDUCIBLE, GARP-TYPE TRANSCRIPTIONAL REPRESSOR 1/HYPERSENSITIVE TO LOW PI-ELICITED PRIMARY ROOT SHORTENING 1.3 (NIGT1.3);HRS1 HOMOLOGUE 1 (HHO1)	myb-like transcription factor family protein
MD13G1046100	113	2	NA	AT1G13260	310	80	bs of the eudicot clade housing apple gene of interest and Arabidopsis orthologs.	EDF	Encodes an AP2/B3 domain transcription factor which is upregulated in response to low temperature. It contains a B3 DNA binding domain. It has circadian regulation and may function as a negative growth regulator. The mRNA is cell-to-cell mobile.	RELATED TO ABI3/VP1 1 (RAV1)	RELATED TO ABI3/VP1 1 (RAV1); (ATRAV1);ETHYLENE RESPONSE DNA BINDING FACTOR 4 (EDF4)	related to ABI3/VP1 1
				AT1G25560	310	80	bs of the eudicot clade housing apple gene of interest and Arabidopsis orthologs.	EDF	Encodes a member of the RAV transcription factor family that contains AP2 and B3 binding domains. Involved in the regulation of flowering under long days. Loss of function results in early flowering. Overexpression causes late flowering and repression of expression of FT. Novel transcriptional regulator involved in ethylene signaling. Promoter bound by EIN3. EDF1 in turn, binds to promoter elemen…	TEMPRANILLO 1 (TEM1)	TEMPRANILLO 1 (TEM1);ETHYLENE RESPONSE DNA BINDING FACTOR 1 (EDF1); (ATTEM1)	AP2/B3 transcription factor family protein
				AT1G68840	310	80	bs of the eudicot clade housing apple gene of interest and Arabidopsis orthologs.	EDF	Rav2 is part of a complex that has been named `regulator of the (H+)-ATPase of the vacuolar and endosomal membranes' (RAVE) The mRNA is cell-to-cell mobile.	RELATED TO ABI3/VP1 2 (RAV2)	RELATED TO ABI3/VP1 2 (RAV2);RELATED TO AP2 8 (rap2.8);TEMPRANILLO 2 (TEM2);ETHYLENE RESPONSE DNA BINDING FACTOR 2 (EDF2); (AtRAV2)	related to ABI3/VP1 2
				AT3G25730	310	80	bs of the eudicot clade housing apple gene of interest and Arabidopsis orthologs.	EDF	ethylene response DNA binding factor 3;(source:Araport11)	ETHYLENE RESPONSE DNA BINDING FACTOR 3 (EDF3)	ETHYLENE RESPONSE DNA BINDING FACTOR 3 (EDF3)	ethylene response DNA binding factor 3
MD13G1059200	22	1	NA	AT1G26310	18	63		AGL	Floral homeotic gene encoding a MADS domain protein homologous to AP1. Enhances the flower to shoot transformation in ap1 mutants.	CAULIFLOWER (CAL)	CAULIFLOWER (CAL); (CAL1);AGAMOUS-LIKE 10 (AGL10)	K-box region and MADS-box transcription factor family protein
				AT1G69120	18	63		AGL	Floral homeotic gene encoding a MADS domain protein homologous to SRF transcription factors. Specifies floral meristem and sepal identity. Required for the transcriptional activation of AGAMOUS. Interacts with LEAFY.Binds to promoter and regulates the expression of flowering time genes SVP, SOC1 and AGL24.	APETALA1 (AP1)	APETALA1 (AP1);AGAMOUS-LIKE 7 (AGL7); (ATAP1)	K-box region and MADS-box transcription factor family protein
MD13G1064600	30	1	NA	AT1G26590	1805	21	eudicote wide clade bs=80	C2H2-like ZF	C2H2-like zinc finger protein;(source:Araport11)			C2H2-like zinc finger protein
				AT1G26610	1805	21	eudicote wide clade bs=80	C2H2-like ZF	C2H2-like zinc finger protein;(source:Araport11)			C2H2-like zinc finger protein
MD13G1121200	29	3	NA	AT1G67310	3973	96		Calmodulin-binding transcription activator	Calmodulin-binding transcription activator protein with CG-1 and Ankyrin domain;(source:Araport11)			Calmodulin-binding transcription activator protein with CG-1 and Ankyrin domains
MD13G1125000	103	1	NA	AT2G33480	13	23		NAC	NAC domain containing protein 41;(source:Araport11)	NAC DOMAIN CONTAINING PROTEIN 41 (NAC041)	NAC DOMAIN CONTAINING PROTEIN 41 (ANAC041);NAC DOMAIN CONTAINING PROTEIN 41 (NAC041)	NAC domain containing protein 41
				AT5G13180	13	23		NAC	Encodes a NAC domain transcription factor that interacts with VND7 and negatively regulates xylem vessel formation; expression is both positively and negatively regulated in the transcriptional cascade involved in xylem vessel formation.	NAC DOMAIN CONTAINING PROTEIN 83 (NAC083)	NAC DOMAIN CONTAINING PROTEIN 83 (ANAC083);NAC DOMAIN CONTAINING PROTEIN 83 (NAC083);VND-INTERACTING 2 (VNI2)	NAC domain containing protein 83
MD13G1209700	9	2	MCPCA	AT1G04310	1711	97		ERS2/ETR2	encodes an ethylene receptor related to bacterial two-component histidine kinases.	ETHYLENE RESPONSE SENSOR 2 (ERS2)	ETHYLENE RESPONSE SENSOR 2 (ERS2)	ethylene response sensor 2
		8	CA					ERS2/ETR2
		2	MCPCA	AT3G23150	1711	NA		ERS2/ETR2	Involved in ethylene perception in Arabidopsis The mRNA is cell-to-cell mobile.	ETHYLENE RESPONSE 2 (ETR2)	ETHYLENE RESPONSE 2 (ETR2)	Signal transduction histidine kinase, hybrid-type, ethylene sensor
		8	CA					ERS2/ETR2
MD14G1001200	38	2	NA	AT3G04060	13	75		NAC	NAC046 is a member of the NAC domain containing family of transcription factors. It was identified in a screen for regulators of chlorophyll protein gene expression. Mutants in NAC046 have delayed senescence and increased CHL content suggesting a role in regulation of senescence and chlorophyll degradation.	NAC DOMAIN CONTAINING PROTEIN 46 (NAC046)	NAC DOMAIN CONTAINING PROTEIN 46 (anac046);NAC DOMAIN CONTAINING PROTEIN 46 (NAC046)	NAC domain containing protein 46
				AT5G18270	13	75		NAC	NAC domain containing protein 87;(source:Araport11)	ARABIDOPSIS NAC DOMAIN CONTAINING PROTEIN 87 (ANAC087)	ARABIDOPSIS NAC DOMAIN CONTAINING PROTEIN 87 (ANAC087)	Arabidopsis NAC domain containing protein 87
MD14G1063300	29	0	NA	AT2G42280	458	79	bs of the core eudicote-wide clade housing the apple and arabidopsis orthologs	bHLH	basic helix-loop-helix (bHLH) DNA-binding superfamily protein;(source:Araport11)			basic helix-loop-helix (bHLH) DNA-binding superfamily protein
MD14G1094300	54	1	NA	AT3G10040	984	26	eudicote clade bs=86	HRA1	Encodes HRA1 (HYPOXIA RESPONSE ATTENUATOR1), a low oxygen-inducible transcription factor.	HYPOXIA RESPONSE ATTENUATOR1 (HRA1)	HYPOXIA RESPONSE ATTENUATOR1 (HRA1)	sequence-specific DNA binding transcription factors
MD14G1109800	41	0	NA	AT5G41410	164	72		BEL1	Homeodomain protein required for ovule identity.Loss of function mutations show homeotic conversion of integuments to carpels.Forms heterodimers with STM and KNAT1. Interacts with AG-SEP heterodimers is thought to restrict WUS expression. BEL interacts with MADS box dimers composed of SEP1(or SEP3) and AG, SHP1, SHP2 and STK. The interaction of BEL1 with AG-SEP3 is required for proper integument …	BELL 1 (BEL1)	BELL 1 (BEL1)	NA
MD15G1032200	27	24	CA	None	8103	NA	no arabidopsis genes in OG	NAC				NA
MD15G1039500	10	2	CA	AT2G25000	1546	41		WRKY	Pathogen-induced transcription factor. Forms protein complexes with itself and with WRKY40. Coexpression with WRKY18 or WRKY40 made plants more susceptible to both P. syringae and B. cinerea. WRKY18, WRKY40, and WRKY60 have partially redundant roles in response to the hemibiotrophic bacterial pathogen Pseudomonas syringae and the necrotrophic fungal pathogen Botrytis cinerea, with WRKY18 playing …	WRKY DNA-BINDING PROTEIN 60 (WRKY60)	WRKY DNA-BINDING PROTEIN 60 (WRKY60); (ATWRKY60)	WRKY DNA-binding protein 60
				AT4G31800	1546	41		WRKY	Pathogen-induced transcription factor. Binds W-box sequences in vitro. Forms protein complexes with itself and with WRKY40 and WRKY60. Constitutive expression of WRKY18 enhanced resistance to P. syringae, but its coexpression with WRKY40 or WRKY60 made plants more susceptible to both P. syringae and B. cinerea. WRKY18, WRKY40, and WRKY60 have partially redundant roles in response to the hemibiotr…	WRKY DNA-BINDING PROTEIN 18 (WRKY18)	WRKY DNA-BINDING PROTEIN 18 (WRKY18);ARABIDOPSIS THALIANA WRKY DNA-BINDING PROTEIN 18 (ATWRKY18)	WRKY DNA-binding protein 18
MD15G1286400	27	16	MCPCA	AT5G67180	558	16	second homolog on a different branch within clade, AT4G36920.1, bs=21. Low support for branching across entire OG	TOE3	TOE3 is an AP2 domain containing protein. It functions alongside AP2 in repressing Agamous expression during flowering.	TARGET OF EARLY ACTIVATION TAGGED (EAT) 3 (TOE3)	(EAT3);TARGET OF EARLY ACTIVATION TAGGED (EAT) 3 (TOE3)	target of early activation tagged (EAT) 3
MD16G1047300	65	4	NA	AT1G13300	1469	24		HHO	Encodes a nuclear localized member of the GARP family of transcription factors. Involved in nitrate/phosphate signaling in roots. It is transcriptionally regulated by nitrate and post transcriptionally by phosphate and functions to integrate these two nutrient signaling pathways in the root. HRS1 and HHO2 are involved in Ni cross regulation of Pi signaling. They function as transcriptional repres…	HYPERSENSITIVITY TO LOW PI-ELICITED PRIMARY ROOT SHORTENING 1 (HRS1)	HYPERSENSITIVITY TO LOW PI-ELICITED PRIMARY ROOT SHORTENING 1 (HRS1);NITRATE-INDUCIBLE, GARP-TYPE TRANSCRIPTIONAL REPRESSOR 1/HYPERSENSITIVE TO LOW PI-ELICITED PRIMARY ROOT SHORTENING 1.4 (NIGT1.4); (ATNIGT1)	myb-like transcription factor family protein
				AT1G25550	1469	24		HHO	Member of HHO/HRS GARP type transcriptional repressor family. Involved in Pi uptake and Pi starvation signaling. Transcriptional repressors that functions with other NIGT genes as an important hub in the nutrient signaling network associated with the acquisition and use of nitrogen and phosphorus.	HRS1 HOMOLOG3 (HHO3)	HRS1 HOMOLOG3 (HHO3);NITRATE-INDUCIBLE, GARP-TYPE TRANSCRIPTIONAL REPRESSOR 1/HYPERSENSITIVE TO LOW PI-ELICITED PRIMARY ROOT SHORTENING 1.1 (NIGT1.1)	myb-like transcription factor family protein
				AT1G68670	1469	24		HHO	HHO2 is a HRS1 homolog. Nitrate-inducible expression. Also induced in roots by low Pi and is likely involved in maintaining phosphate homeostasis. It is target of PHR1.Both HHO2 and HRS1 are involved in Ni cross regulation of Pi signaling. They function as transcriptional repressors of SPX1, SPX2, and SPX4 as part of a cascade to regulate nitrogen and phosphorus balance. Transcriptional repressor…	(HHO2)	(HHO2);NITRATE-INDUCIBLE, GARP-TYPE TRANSCRIPTIONAL REPRESSOR 1/HYPERSENSITIVE TO LOW PI-ELICITED PRIMARY ROOT SHORTENING 1.2 (NIGT1.2)	myb-like transcription factor family protein
				AT3G25790	1469	24		HHO	Encodes a nuclear localized member of the GARP family of transcription factors. Along with AtNIGT1/HRS1 it is involved in nitrate and phosphate signaling in the root. Transcriptional repressors that functions with other NIGT genes as an important hub in the nutrient signaling network associated with the acquisition and use of nitrogen and phosphorus.	HRS1 HOMOLOGUE 1 (HHO1)	NITRATE-INDUCIBLE, GARP-TYPE TRANSCRIPTIONAL REPRESSOR 1/HYPERSENSITIVE TO LOW PI-ELICITED PRIMARY ROOT SHORTENING 1.3 (NIGT1.3);HRS1 HOMOLOGUE 1 (HHO1)	myb-like transcription factor family protein
MD16G1047700	38	9	CA	AT1G13260	310	80	bs of the eudicot clade housing apple gene of interest and Arabidopsis orthologs.	EDF	Encodes an AP2/B3 domain transcription factor which is upregulated in response to low temperature. It contains a B3 DNA binding domain. It has circadian regulation and may function as a negative growth regulator. The mRNA is cell-to-cell mobile.	RELATED TO ABI3/VP1 1 (RAV1)	RELATED TO ABI3/VP1 1 (RAV1); (ATRAV1);ETHYLENE RESPONSE DNA BINDING FACTOR 4 (EDF4)	related to ABI3/VP1 1
				AT1G25560	310	80	bs of the eudicot clade housing apple gene of interest and Arabidopsis orthologs.	EDF	Encodes a member of the RAV transcription factor family that contains AP2 and B3 binding domains. Involved in the regulation of flowering under long days. Loss of function results in early flowering. Overexpression causes late flowering and repression of expression of FT. Novel transcriptional regulator involved in ethylene signaling. Promoter bound by EIN3. EDF1 in turn, binds to promoter elemen…	TEMPRANILLO 1 (TEM1)	TEMPRANILLO 1 (TEM1);ETHYLENE RESPONSE DNA BINDING FACTOR 1 (EDF1); (ATTEM1)	AP2/B3 transcription factor family protein
				AT1G68840	310	80	bs of the eudicot clade housing apple gene of interest and Arabidopsis orthologs.	EDF	Rav2 is part of a complex that has been named `regulator of the (H+)-ATPase of the vacuolar and endosomal membranes' (RAVE) The mRNA is cell-to-cell mobile.	RELATED TO ABI3/VP1 2 (RAV2)	RELATED TO ABI3/VP1 2 (RAV2);RELATED TO AP2 8 (rap2.8);TEMPRANILLO 2 (TEM2);ETHYLENE RESPONSE DNA BINDING FACTOR 2 (EDF2); (AtRAV2)	related to ABI3/VP1 2
				AT3G25730	310	80	bs of the eudicot clade housing apple gene of interest and Arabidopsis orthologs.	EDF	ethylene response DNA binding factor 3;(source:Araport11)	ETHYLENE RESPONSE DNA BINDING FACTOR 3 (EDF3)	ETHYLENE RESPONSE DNA BINDING FACTOR 3 (EDF3)	ethylene response DNA binding factor 3
MD16G1109700	66	0	NA	AT1G13450	3828	46		GT	Encodes GT-1, a plant transcription factor that binds to one of the cis-acting elements, BoxII, which resides within the upstream promoter region of light-responsive genes. GT-1 was assumed to act as a molecular switch modulated through Ca(2+)-dependent phosphorylation/dephosphorylation in response to light signals.	GT-1 (GT-1)	GT-1 (GT-1)	Homeodomain-like superfamily protein
				AT3G25990	3828	46		GT	Homeodomain-like superfamily protein;(source:Araport11)			Homeodomain-like superfamily protein
MD16G1137700	10	0	NA	AT2G47070	2364	86	bs of the eudicot clade housing apple gene of interest and Arabidopsis orthologs.	SPL	member of SPL gene family, encodes DNA binding proteins and putative transcription factors. All have the SBP-box, which encodes the SBP-domain, required for and sufficient for interaction with DNA.	SQUAMOSA PROMOTER BINDING PROTEIN-LIKE 1 (SPL1)	SQUAMOSA PROMOTER BINDING PROTEIN-LIKE 1 (SPL1)	squamosa promoter binding protein-like 1
				AT3G60030	2364	86	bs of the eudicot clade housing apple gene of interest and Arabidopsis orthologs.	SPL	squamosa promoter-binding protein-like 12;(source:Araport11)	SQUAMOSA PROMOTER-BINDING PROTEIN-LIKE 12 (SPL12)	SQUAMOSA PROMOTER-BINDING PROTEIN-LIKE 12 (SPL12)	squamosa promoter-binding protein-like 12
MD16G1162900	59	7	NA	AT3G16770	7	98		RAP2.3	Encodes a member of the ERF (ethylene response factor) subfamily B-2 of the plant specific ERF/AP2 transcription factor family (RAP2.3). The protein contains one AP2 domain. There are 5 members in this subfamily including RAP2.2 AND RAP2.12.It is localized to the nucleus and acts as a transcriptional activator through the GCC-box. It has been identified as a suppressor of Bax-induced cell death b…	ETHYLENE-RESPONSIVE ELEMENT BINDING PROTEIN (EBP)	RELATED TO AP2 3 (RAP2.3);ETHYLENE-RESPONSIVE ELEMENT BINDING PROTEIN (ATEBP);ETHYLENE RESPONSE FACTOR 72 (ERF72);ETHYLENE-RESPONSIVE ELEMENT BINDING PROTEIN (EBP)	ethylene-responsive element binding protein
MD17G1001300	11	5	MCPCA	AT1G77080	18	60	bs of the eudicot clade housing apple gene of interest and Arabidopsis orthologs.	MADS	MADS domain protein - flowering regulator that is closely related to FLC. Deletion of this locus in Nd ecotype is correlated with earlier flowering in short days suggesting function as a negative regulator of flowering.			K-box region and MADS-box transcription factor family protein
				AT5G10140	18	60	bs of the eudicot clade housing apple gene of interest and Arabidopsis orthologs.	MADS	MADS-box protein encoded by FLOWERING LOCUS C - transcription factor that functions as a repressor of floral transition and contributes to temperature compensation of the circadian clock. Expression is downregulated during cold treatment. Vernalization, FRI and the autonomous pathway all influence the state of FLC chromatin. Both maternal and paternal alleles are reset by vernalization, but their…	FLOWERING LOCUS C (FLC)	FLOWERING LOCUS C (FLC);REDUCED STEM BRANCHING 6 (RSB6);AGAMOUS-LIKE 25 (AGL25);FLOWERING LOCUS F (FLF)	K-box region and MADS-box transcription factor family protein
				AT5G65050	18	60	bs of the eudicot clade housing apple gene of interest and Arabidopsis orthologs.	MADS	Originally published as Agamous like MADS-box protein AGL31. One of a group of MADS box genes involved in control of flowering time. Four variant sequences have been identified for this locus but have not been characterized for differences in expression pattern and/or function.	AGAMOUS-LIKE 31 (AGL31)	MADS AFFECTING FLOWERING 2 (MAF2);AGAMOUS-LIKE 31 (AGL31)	AGAMOUS-like 31
				AT5G65060	18	60	bs of the eudicot clade housing apple gene of interest and Arabidopsis orthologs.	MADS	MADS domain protein - flowering regulator that is closely related to FLC	MADS AFFECTING FLOWERING 3 (MAF3)	AGAMOUS-LIKE 70 (AGL70);MADS AFFECTING FLOWERING 3 (MAF3); (FCL3)	K-box region and MADS-box transcription factor family protein
				AT5G65070	18	60	bs of the eudicot clade housing apple gene of interest and Arabidopsis orthologs.	MADS	Encodes MADS-box containing FLC paralog. Five splice variants have been identified but not characterized with respect to expression patterns and/or differing function. Overexpression of the gene in the Landsberg ecotype leads to a delay in flowering, transcript levels of MAF4 are reduced after a 6 week vernalization.	MADS AFFECTING FLOWERING 4 (MAF4)	MADS AFFECTING FLOWERING 4 (MAF4)	K-box region and MADS-box transcription factor family protein
				AT5G65080	18	60	bs of the eudicot clade housing apple gene of interest and Arabidopsis orthologs.	MADS	Is upregulated during vernalization and regulates flowering time. Encodes MADS-domain protein. Two variants encoding proteins of 198 and 184 amino acids have been reported.	MADS AFFECTING FLOWERING 5 (MAF5)	AGAMOUS-LIKE 68 (AGL68);MADS AFFECTING FLOWERING 5 (MAF5)	K-box region and MADS-box transcription factor family protein
MD17G1152400	127	1	NA	AT1G53910	7	NA		RAP2.12/2.2	Encodes a member of the ERF (ethylene response factor) subfamily B-2 of ERF/AP2 transcription factor family (RAP2.12). The protein contains one AP2 domain. There are 5 members in this subfamily including RAP2.2 AND RAP2.12. Involved in oxygen sensing. It plays a key role in controlling root bending in response to hypoxia.	RELATED TO AP2 12 (RAP2.12)	RELATED TO AP2 12 (RAP2.12);ETHYLENE RESPONSE FACTOR 74 (ERF74)	related to AP2 12
MD17G1191000	22	0	NA	AT1G79840	99	23	eudicote clade bs = 96	GL2	Glabra 2, a homeodomain protein affects epidermal cell identity including trichomes, root hairs, and seed coat. It also down-regulates seed oil content. Expressed in atrichoblasts and required to suppress root hair development. Also expressed abundantly during early seed development. Directly regulated by WER.	GLABRA 2 (GL2)	GLABRA 2 (GL2)	HD-ZIP IV family of homeobox-leucine zipper protein with lipid-binding START domain
											RELATED TO AP2 12 (RAP2.12);ETHYLENE RESPONSE FACTOR 74 (ERF74)
