# Supplementary material for: Transcriptomics of long‐term, low oxygen storage coupled with ethylene signaling interference suggests neofunctionalization of hypoxia response pathways in apple ( Malus domestica )
Source: Plant Direct. 2024 Dec 20;8(12):e70025. doi: 10.1002/pld3.70025 (PMC11660084; doi:10.1002/pld3.70025)
Supplement: Supplementary file 26 — Table S10: Putative Apple ERFV VII TF regulatory network. [file PLD3-8-e70025-s023.xlsx]

## Sheet: README
Table S10	Tab descriptions
	Tab Title	Table Caption	Column Header Descriptions
			transcription_factor	target	imp
	Table_S10_ERFVIIapple_reg	A GENIE3 (Huynh-Thu et al., 2010) style network was constructed using the sklearn python implementation (Pedregosa et al., 2011). Pre-processing was performed to remove genes that did not have at least 10 samples with at least an expression value of 3 (Deseq2 normalized expression), resulting in a matrix with 143 samples and 23,813 genes. Removal of low expression value genes was performed to red…	GDDH13 Gene ID of one of 67 unique transcription factors in our putative apple hypoxia network	the GDDH13 Gene ID of the gene predicted to be regulated by the corresponding transcription factor.	The feature importance of this interaction as predicted by random forest

## Sheet: Table_S10_ERFVIIapple_reg
transcription_factor	target	imp
MD09G1174400	MD00G1007600	0.0132722
MD17G1152400	MD00G1012300	0.0180805
MD16G1162900	MD00G1012600	0.0150818
MD11G1306500	MD00G1012600	0.0138596
MD11G1306500	MD00G1018700	0.0189495
MD16G1162900	MD00G1023000	0.014564
MD09G1174400	MD00G1030000	0.00596322
MD17G1152400	MD00G1030000	0.00558042
MD13G1163300	MD00G1030600	0.0168731
MD11G1306500	MD00G1033600	0.011542
MD16G1162900	MD00G1035800	0.0206683
MD13G1163300	MD00G1036000	0.0229769
MD17G1152400	MD00G1043300	0.0102593
MD17G1152400	MD00G1069800	0.0100184
MD17G1152400	MD00G1070000	0.0203444
MD11G1306500	MD00G1070000	0.0171586
MD09G1174400	MD00G1075500	0.0216636
MD11G1306500	MD00G1080300	0.00891836
MD16G1162900	MD00G1080800	0.0216822
MD17G1152400	MD00G1083100	0.0159796
MD16G1162800	MD00G1085500	0.0131283
MD09G1174400	MD00G1099600	0.0152247
MD09G1174400	MD00G1104200	0.0120643
MD13G1163300	MD00G1108000	0.0102958
MD16G1162900	MD00G1112500	0.0195006
MD16G1162900	MD00G1113200	0.00539461
MD17G1152400	MD00G1114800	0.0144723
MD09G1174400	MD00G1129800	0.00852498
MD09G1174400	MD00G1130000	0.00857196
MD09G1174400	MD00G1132400	0.019347
MD09G1174400	MD00G1140200	0.0184043
MD17G1152400	MD00G1143400	0.0227101
MD17G1152400	MD00G1146800	0.022206
MD16G1162800	MD00G1156000	0.00877174
MD17G1152400	MD00G1156200	0.0235803
MD17G1152400	MD00G1165700	0.012806
MD09G1174400	MD00G1171400	0.0171236
MD17G1152400	MD00G1178900	0.00854058
MD09G1174400	MD00G1178900	0.00596073
MD16G1162900	MD00G1181400	0.0220189
MD11G1306500	MD00G1181400	0.0132555
MD13G1163300	MD00G1185700	0.0179727
MD17G1152400	MD00G1190800	0.0183667
MD17G1152400	MD00G1192400	0.010277
MD16G1162900	MD00G1204100	0.0129054
MD17G1152400	MD00G1220900	0.0116066
MD17G1152400	MD01G1021600	0.0128144
MD13G1163300	MD01G1022700	0.00863798
MD09G1174400	MD01G1023900	0.0101445
MD16G1162800	MD01G1024100	0.0157165
MD11G1306500	MD01G1028800	0.00703657
MD17G1152400	MD01G1029100	0.0205764
MD13G1163300	MD01G1034200	0.0195332
MD11G1306500	MD01G1035100	0.0192405
MD17G1152400	MD01G1036200	0.0231609
MD17G1152400	MD01G1036600	0.0135624
MD17G1152400	MD01G1037900	0.0121009
MD13G1163300	MD01G1041300	0.0251713
MD09G1174400	MD01G1042500	0.00979948
MD09G1174400	MD01G1042800	0.00939736
MD11G1306500	MD01G1045500	0.0154512
MD09G1174400	MD01G1045900	0.0222585
MD17G1152400	MD01G1050100	0.0234671
MD09G1174400	MD01G1054900	0.0200221
MD17G1152400	MD01G1056200	0.0226855
MD17G1152400	MD01G1060700	0.00719754
MD11G1306500	MD01G1066000	0.0172744
MD17G1152400	MD01G1066000	0.0142886
MD16G1162800	MD01G1067200	0.00501825
MD13G1163300	MD01G1070600	0.0132069
MD13G1163300	MD01G1075300	0.0215532
MD17G1152400	MD01G1079100	0.0116689
MD13G1163300	MD01G1079500	0.0161605
MD11G1306500	MD01G1087100	0.00599202
MD16G1162900	MD01G1094400	0.0151907
MD17G1152400	MD01G1102500	0.0101869
MD09G1174400	MD01G1103300	0.0163443
MD17G1152400	MD01G1105100	0.00717532
MD17G1152400	MD01G1108400	0.022786
MD17G1152400	MD01G1108500	0.0222277
MD11G1306500	MD01G1108500	0.0212394
MD17G1152400	MD01G1108600	0.00623825
MD13G1163300	MD01G1110700	0.0185445
MD11G1306500	MD01G1111300	0.0163255
MD17G1152400	MD01G1111300	0.0126061
MD09G1174400	MD01G1114100	0.00836685
MD16G1162900	MD01G1118000	0.0120976
MD16G1162800	MD01G1118000	0.0100363
MD16G1162900	MD01G1118100	0.0165113
MD13G1163300	MD01G1124000	0.0118717
MD17G1152400	MD01G1136900	0.0119648
MD17G1152400	MD01G1137500	0.0149968
MD09G1174400	MD01G1137600	0.0192984
MD16G1162800	MD01G1137700	0.0148832
MD17G1152400	MD01G1139100	0.0247987
MD17G1152400	MD01G1140600	0.00611952
MD16G1162900	MD01G1144800	0.0161512
MD09G1174400	MD01G1152300	0.00912953
MD13G1163300	MD01G1153600	0.0127358
MD16G1162800	MD01G1154600	0.00953862
MD17G1152400	MD01G1160300	0.0256564
MD09G1174400	MD01G1160800	0.0133625
MD17G1152400	MD01G1169700	0.0082265
MD11G1306500	MD01G1172800	0.0167453
MD13G1163300	MD01G1178400	0.0147559
MD11G1306500	MD01G1178900	0.0145631
MD11G1306500	MD01G1179800	0.0164072
MD11G1306500	MD01G1180500	0.00718609
MD17G1152400	MD01G1186400	0.0149907
MD11G1306500	MD01G1186900	0.00971357
MD17G1152400	MD01G1187300	0.0130335
MD16G1162900	MD01G1191400	0.0137883
MD11G1306500	MD01G1192300	0.0157888
MD17G1152400	MD01G1195700	0.0194982
MD17G1152400	MD01G1196900	0.0217771
MD09G1174400	MD01G1197700	0.0144108
MD16G1162900	MD01G1205400	0.0133198
MD09G1174400	MD01G1207400	0.0157904
MD17G1152400	MD01G1210400	0.0169885
MD17G1152400	MD01G1214200	0.0116338
MD09G1174400	MD01G1220400	0.0123994
MD09G1174400	MD01G1222100	0.0125904
MD17G1152400	MD01G1222500	0.013234
MD13G1163300	MD01G1222700	0.0246355
MD11G1306500	MD01G1225000	0.0139371
MD09G1174400	MD01G1226000	0.0192823
MD09G1174400	MD01G1227800	0.0094538
MD09G1174400	MD01G1227900	0.0114108
MD09G1174400	MD01G1229300	0.0181246
MD16G1162900	MD01G1230100	0.0216036
MD11G1306500	MD01G1230100	0.0202373
MD16G1162800	MD01G1233000	0.0136724
MD17G1152400	MD01G1235300	0.012196
MD17G1152400	MD01G1235600	0.0099871
MD17G1152400	MD01G1238100	0.0222006
MD13G1163300	MD02G1000700	0.0178658
MD09G1174400	MD02G1008400	0.0200702
MD16G1162900	MD02G1010900	0.0120778
MD17G1152400	MD02G1011000	0.0141351
MD16G1162900	MD02G1011100	0.0162626
MD17G1152400	MD02G1013000	0.0156912
MD13G1163300	MD02G1018300	0.0144428
MD09G1174400	MD02G1021200	0.0195119
MD17G1152400	MD02G1021400	0.00753816
MD09G1174400	MD02G1023300	0.0134972
MD11G1306500	MD02G1030000	0.017506
MD17G1152400	MD02G1030000	0.0173413
MD13G1163300	MD02G1030500	0.00696563
MD17G1152400	MD02G1031600	0.0186279
MD17G1152400	MD02G1034900	0.0176756
MD13G1163300	MD02G1035700	0.0110861
MD16G1162900	MD02G1037100	0.00973926
MD13G1163300	MD02G1037600	0.00702116
MD13G1163300	MD02G1040000	0.0155856
MD17G1152400	MD02G1041600	0.0071089
MD09G1174400	MD02G1048000	0.0214785
MD17G1152400	MD02G1048100	0.0173717
MD11G1306500	MD02G1050100	0.0171281
MD17G1152400	MD02G1050100	0.0161174
MD13G1163300	MD02G1058400	0.0121954
MD11G1306500	MD02G1060400	0.0195262
MD13G1163300	MD02G1061700	0.0117107
MD17G1152400	MD02G1062200	0.0114239
MD17G1152400	MD02G1062900	0.0191702
MD09G1174400	MD02G1066600	0.0187265
MD17G1152400	MD02G1069700	0.0105153
MD17G1152400	MD02G1072700	0.00713774
MD17G1152400	MD02G1076600	0.0119487
MD17G1152400	MD02G1081400	0.00793629
MD16G1162800	MD02G1085600	0.0176954
MD16G1162900	MD02G1090000	0.0154572
MD16G1162800	MD02G1090100	0.0116452
MD09G1174400	MD02G1091800	0.0105223
MD17G1152400	MD02G1096300	0.0189937
MD09G1174400	MD02G1098600	0.0143995
MD09G1174400	MD02G1100300	0.0204478
MD13G1163300	MD02G1108500	0.0176386
MD11G1306500	MD02G1113400	0.0154783
MD16G1162800	MD02G1114000	0.015287
MD16G1162900	MD02G1114000	0.0104036
MD13G1163300	MD02G1114100	0.00955565
MD09G1174400	MD02G1114700	0.0173562
MD16G1162900	MD02G1121700	0.0242435
MD13G1163300	MD02G1127500	0.0100264
MD17G1152400	MD02G1129600	0.0069424
MD17G1152400	MD02G1129900	0.0111434
MD13G1163300	MD02G1130200	0.021428
MD11G1306500	MD02G1132100	0.0141972
MD17G1152400	MD02G1132100	0.0106553
MD13G1163300	MD02G1134100	0.0198718
MD11G1306500	MD02G1138600	0.0130074
MD16G1162900	MD02G1142300	0.020295
MD09G1174400	MD02G1144300	0.0135578
MD16G1162800	MD02G1145600	0.0122355
MD17G1152400	MD02G1151300	0.00811204
MD09G1174400	MD02G1153500	0.0183089
MD09G1174400	MD02G1154200	0.0155934
MD11G1306500	MD02G1156000	0.00711619
MD17G1152400	MD02G1158300	0.0181645
MD17G1152400	MD02G1159100	0.00864839
MD16G1162800	MD02G1164500	0.0123466
MD17G1152400	MD02G1171900	0.0182531
MD17G1152400	MD02G1172400	0.0160786
MD16G1162800	MD02G1174000	0.0108342
MD17G1152400	MD02G1174700	0.0175936
MD17G1152400	MD02G1175300	0.0115509
MD11G1306500	MD02G1177200	0.0148004
MD17G1152400	MD02G1178100	0.0080729
MD16G1162800	MD02G1181600	0.0120271
MD16G1162800	MD02G1194000	0.0144881
MD16G1162900	MD02G1198500	0.00692131
MD13G1163300	MD02G1198700	0.00652927
MD09G1174400	MD02G1201300	0.0112997
MD17G1152400	MD02G1207700	0.0159468
MD09G1174400	MD02G1213700	0.00820596
MD17G1152400	MD02G1222900	0.0214769
MD09G1174400	MD02G1224900	0.0114997
MD09G1174400	MD02G1229300	0.0176396
MD17G1152400	MD02G1232500	0.0154456
MD11G1306500	MD02G1232800	0.0206811
MD16G1162900	MD02G1236100	0.0182884
MD09G1174400	MD02G1242900	0.00317947
MD16G1162800	MD02G1245200	0.0160035
MD13G1163300	MD02G1246800	0.00678501
MD16G1162900	MD02G1249400	0.00796363
MD13G1163300	MD02G1262400	0.0206155
MD17G1152400	MD02G1270700	0.00770385
MD17G1152400	MD02G1273700	0.0205385
MD11G1306500	MD02G1273700	0.020233
MD09G1174400	MD02G1278000	0.0214959
MD17G1152400	MD02G1279400	0.00821721
MD11G1306500	MD02G1282100	0.0144684
MD13G1163300	MD02G1299000	0.00850215
MD13G1163300	MD02G1300300	0.014487
MD13G1163300	MD02G1300900	0.0111273
MD17G1152400	MD02G1301300	0.019448
MD16G1162900	MD02G1302900	0.0172426
MD17G1152400	MD02G1304900	0.00866751
MD13G1163300	MD02G1308400	0.0140612
MD17G1152400	MD02G1311700	0.0115376
MD16G1162900	MD02G1315100	0.00866205
MD17G1152400	MD03G1001500	0.00625449
MD17G1152400	MD03G1021100	0.0121442
MD17G1152400	MD03G1025500	0.013473
MD09G1174400	MD03G1028600	0.0207383
MD17G1152400	MD03G1032900	0.010731
MD13G1163300	MD03G1038500	0.00961698
MD13G1163300	MD03G1040000	0.0192811
MD17G1152400	MD03G1040200	0.0140774
MD16G1162800	MD03G1040800	0.00625903
MD11G1306500	MD03G1043000	0.00701935
MD13G1163300	MD03G1045400	0.0142307
MD13G1163300	MD03G1046000	0.0156287
MD11G1306500	MD03G1056500	0.00918615
MD17G1152400	MD03G1058300	0.0108258
MD17G1152400	MD03G1062600	0.0105513
MD13G1163300	MD03G1066000	0.0181557
MD17G1152400	MD03G1070000	0.013488
MD16G1162900	MD03G1071800	0.010903
MD17G1152400	MD03G1081600	0.00942708
MD16G1162900	MD03G1082700	0.0171135
MD09G1174400	MD03G1085500	0.0137631
MD16G1162800	MD03G1087100	0.0195967
MD09G1174400	MD03G1088800	0.00987507
MD09G1174400	MD03G1096800	0.0190193
MD17G1152400	MD03G1105200	0.0122969
MD13G1163300	MD03G1106700	0.0066198
MD13G1163300	MD03G1107900	0.0144412
MD11G1306500	MD03G1108000	0.0157544
MD09G1174400	MD03G1108500	0.0272106
MD11G1306500	MD03G1111800	0.0141482
MD13G1163300	MD03G1125200	0.0150101
MD13G1163300	MD03G1125800	0.0103054
MD09G1174400	MD03G1129000	0.00904378
MD16G1162800	MD03G1131600	0.0137898
MD09G1174400	MD03G1134200	0.0138733
MD13G1163300	MD03G1135200	0.0102514
MD09G1174400	MD03G1141900	0.0146128
MD09G1174400	MD03G1149600	0.0140354
MD13G1163300	MD03G1150700	0.0143686
MD13G1163300	MD03G1152100	0.0219823
MD13G1163300	MD03G1159900	0.0167961
MD09G1174400	MD03G1160300	0.00833873
MD16G1162900	MD03G1167700	0.0124503
MD11G1306500	MD03G1167700	0.009832
MD09G1174400	MD03G1168600	0.0214147
MD09G1174400	MD03G1168700	0.0279143
MD17G1152400	MD03G1171900	0.0100165
MD17G1152400	MD03G1172800	0.0126096
MD16G1162900	MD03G1189000	0.0101036
MD13G1163300	MD03G1189900	0.00986325
MD17G1152400	MD03G1190200	0.0176036
MD13G1163300	MD03G1190400	0.0198641
MD17G1152400	MD03G1198200	0.0141765
MD17G1152400	MD03G1199000	0.00956298
MD16G1162900	MD03G1208300	0.024531
MD09G1174400	MD03G1209200	0.0157232
MD09G1174400	MD03G1209400	0.0157733
MD13G1163300	MD03G1211600	0.0100145
MD11G1306500	MD03G1212600	0.0178042
MD09G1174400	MD03G1212900	0.0276969
MD11G1306500	MD03G1213800	0.00900229
MD17G1152400	MD03G1215200	0.0138093
MD17G1152400	MD03G1215700	0.0164048
MD17G1152400	MD03G1218700	0.0153464
MD09G1174400	MD03G1219400	0.0201694
MD09G1174400	MD03G1222600	0.0135072
MD09G1174400	MD03G1232700	0.0166978
MD11G1306500	MD03G1240400	0.0134186
MD11G1306500	MD03G1240500	0.0216425
MD13G1163300	MD03G1244400	0.0166936
MD17G1152400	MD03G1251800	0.00899419
MD13G1163300	MD03G1254000	0.0207273
MD09G1174400	MD03G1260100	0.0186828
MD17G1152400	MD03G1263400	0.0121404
MD09G1174400	MD03G1263700	0.0175135
MD13G1163300	MD03G1271800	0.00968353
MD11G1306500	MD03G1276800	0.0179047
MD17G1152400	MD03G1276800	0.0165061
MD16G1162800	MD03G1282100	0.0123952
MD13G1163300	MD03G1285600	0.0229073
MD17G1152400	MD03G1287100	0.016023
MD13G1163300	MD03G1287200	0.0261827
MD17G1152400	MD03G1291900	0.0274521
MD11G1306500	MD03G1291900	0.0248944
MD17G1152400	MD03G1295800	0.00893549
MD17G1152400	MD04G1003300	0.0175417
MD11G1306500	MD04G1012900	0.00963992
MD17G1152400	MD04G1013500	0.0272791
MD17G1152400	MD04G1017200	0.01603
MD17G1152400	MD04G1018500	0.0156526
MD17G1152400	MD04G1018700	0.0144306
MD13G1163300	MD04G1021500	0.0130449
MD09G1174400	MD04G1021500	0.00981149
MD13G1163300	MD04G1025900	0.0120446
MD11G1306500	MD04G1030200	0.0113311
MD13G1163300	MD04G1031000	0.013816
MD09G1174400	MD04G1031200	0.0104256
MD11G1306500	MD04G1038500	0.0189401
MD17G1152400	MD04G1038500	0.0178117
MD17G1152400	MD04G1039400	0.0179506
MD09G1174400	MD04G1045300	0.00598705
MD17G1152400	MD04G1046800	0.0118601
MD11G1306500	MD04G1056400	0.0149344
MD13G1163300	MD04G1060600	0.00776814
MD09G1174400	MD04G1062800	0.012961
MD16G1162900	MD04G1064400	0.0148275
MD11G1306500	MD04G1065500	0.0127786
MD11G1306500	MD04G1079200	0.010099
MD09G1174400	MD04G1081800	0.0118224
MD17G1152400	MD04G1082300	0.0224112
MD11G1306500	MD04G1082300	0.0191209
MD11G1306500	MD04G1091700	0.00925669
MD09G1174400	MD04G1093600	0.0125288
MD09G1174400	MD04G1093900	0.0204198
MD17G1152400	MD04G1099800	0.017802
MD11G1306500	MD04G1099800	0.0131082
MD17G1152400	MD04G1100300	0.0235537
MD16G1162800	MD04G1105100	0.00710593
MD13G1163300	MD04G1105500	0.0256564
MD16G1162800	MD04G1126800	0.0182948
MD17G1152400	MD04G1129600	0.0241668
MD09G1174400	MD04G1130200	0.023625
MD09G1174400	MD04G1130900	0.0182677
MD17G1152400	MD04G1131300	0.0140747
MD13G1163300	MD04G1132900	0.0119019
MD09G1174400	MD04G1142300	0.0119388
MD13G1163300	MD04G1143700	0.0153367
MD13G1163300	MD04G1146600	0.00681561
MD16G1162900	MD04G1153300	0.0159926
MD09G1174400	MD04G1154100	0.0114319
MD11G1306500	MD04G1155700	0.0246259
MD16G1162800	MD04G1155900	0.00655506
MD17G1152400	MD04G1157300	0.0141504
MD13G1163300	MD04G1163500	0.0151149
MD17G1152400	MD04G1169400	0.0142654
MD17G1152400	MD04G1177600	0.0184339
MD16G1162800	MD04G1178900	0.0135082
MD16G1162900	MD04G1178900	0.00989838
MD16G1162900	MD04G1183600	0.0156529
MD11G1306500	MD04G1183600	0.0135634
MD11G1306500	MD04G1184100	0.0153451
MD09G1174400	MD04G1184400	0.00902491
MD09G1174400	MD04G1188800	0.00940612
MD11G1306500	MD04G1194600	0.0200797
MD17G1152400	MD04G1194600	0.0190893
MD11G1306500	MD04G1199400	0.0303923
MD17G1152400	MD04G1199400	0.0288331
MD16G1162800	MD04G1201000	0.0144332
MD16G1162900	MD04G1204500	0.0196092
MD16G1162800	MD04G1206300	0.0125936
MD17G1152400	MD04G1206500	0.0212544
MD09G1174400	MD04G1208000	0.0148497
MD17G1152400	MD04G1208400	0.0112585
MD17G1152400	MD04G1219000	0.0200628
MD16G1162800	MD04G1219300	0.00824638
MD09G1174400	MD04G1219800	0.0139804
MD16G1162900	MD04G1220400	0.0206355
MD17G1152400	MD04G1220400	0.0136888
MD13G1163300	MD04G1221100	0.0131438
MD13G1163300	MD04G1224100	0.0154249
MD16G1162900	MD04G1224200	0.0175609
MD16G1162800	MD04G1224200	0.0119253
MD16G1162900	MD04G1224600	0.0205208
MD11G1306500	MD04G1224600	0.0141857
MD17G1152400	MD04G1226800	0.0210956
MD16G1162800	MD04G1227000	0.0136036
MD17G1152400	MD04G1227500	0.00922439
MD17G1152400	MD04G1229100	0.0122576
MD13G1163300	MD04G1229500	0.00910728
MD16G1162800	MD04G1230000	0.0062281
MD13G1163300	MD04G1230200	0.0165351
MD13G1163300	MD04G1232300	0.0154693
MD13G1163300	MD04G1239500	0.0135878
MD09G1174400	MD04G1240000	0.00809781
MD16G1162900	MD04G1242700	0.0183153
MD13G1163300	MD04G1246300	0.00997333
MD09G1174400	MD04G1247200	0.0104521
MD11G1306500	MD05G1009600	0.0129813
MD16G1162900	MD05G1010400	0.0112504
MD17G1152400	MD05G1010800	0.0176041
MD17G1152400	MD05G1013200	0.0189205
MD11G1306500	MD05G1013200	0.0180026
MD11G1306500	MD05G1013400	0.0237938
MD17G1152400	MD05G1013400	0.0224633
MD13G1163300	MD05G1017400	0.0188093
MD17G1152400	MD05G1018900	0.0171095
MD17G1152400	MD05G1022000	0.00769871
MD17G1152400	MD05G1022800	0.0144093
MD16G1162900	MD05G1023900	0.012557
MD09G1174400	MD05G1026300	0.0041132
MD16G1162900	MD05G1026700	0.0104402
MD11G1306500	MD05G1032900	0.0129949
MD09G1174400	MD05G1033000	0.0141125
MD17G1152400	MD05G1033400	0.017171
MD13G1163300	MD05G1035900	0.0170813
MD13G1163300	MD05G1037000	0.0169333
MD16G1162800	MD05G1037700	0.00923855
MD13G1163300	MD05G1039900	0.0154191
MD09G1174400	MD05G1042600	0.0151899
MD11G1306500	MD05G1043200	0.0166627
MD11G1306500	MD05G1044900	0.016045
MD16G1162900	MD05G1047700	0.0190766
MD17G1152400	MD05G1047700	0.0130262
MD17G1152400	MD05G1055500	0.0145067
MD11G1306500	MD05G1059700	0.00877418
MD09G1174400	MD05G1064000	0.00784169
MD09G1174400	MD05G1070400	0.0058488
MD17G1152400	MD05G1075400	0.0146256
MD16G1162800	MD05G1076200	0.0055934
MD11G1306500	MD05G1082600	0.0134805
MD09G1174400	MD05G1095900	0.00991636
MD09G1174400	MD05G1096100	0.00789864
MD17G1152400	MD05G1096400	0.0131453
MD17G1152400	MD05G1098700	0.0146798
MD16G1162900	MD05G1099500	0.0176518
MD17G1152400	MD05G1100200	0.0141641
MD16G1162800	MD05G1106300	0.00886624
MD09G1174400	MD05G1110900	0.0166251
MD09G1174400	MD05G1116600	0.0240352
MD13G1163300	MD05G1117800	0.0131089
MD16G1162900	MD05G1123900	0.00654594
MD09G1174400	MD05G1124700	0.0167779
MD11G1306500	MD05G1127000	0.00463848
MD09G1174400	MD05G1128300	0.0141339
MD16G1162800	MD05G1139000	0.00901148
MD13G1163300	MD05G1139900	0.0165002
MD16G1162800	MD05G1141200	0.00713329
MD17G1152400	MD05G1145200	0.0121958
MD17G1152400	MD05G1145600	0.0109442
MD17G1152400	MD05G1152600	0.0152564
MD17G1152400	MD05G1153600	0.0113443
MD11G1306500	MD05G1153600	0.0111711
MD13G1163300	MD05G1155100	0.0164364
MD17G1152400	MD05G1156200	0.00759454
MD09G1174400	MD05G1157400	0.00886276
MD11G1306500	MD05G1157500	0.00687438
MD09G1174400	MD05G1169200	0.0189141
MD17G1152400	MD05G1170800	0.0220044
MD09G1174400	MD05G1175200	0.0110391
MD11G1306500	MD05G1183500	0.0129179
MD11G1306500	MD05G1183600	0.0247262
MD17G1152400	MD05G1183600	0.0175801
MD16G1162800	MD05G1185700	0.0202764
MD17G1152400	MD05G1189100	0.0183384
MD09G1174400	MD05G1189200	0.0149896
MD09G1174400	MD05G1191100	0.0207361
MD17G1152400	MD05G1194500	0.0163193
MD09G1174400	MD05G1196200	0.009037
MD17G1152400	MD05G1197800	0.00492481
MD11G1306500	MD05G1203800	0.00926794
MD17G1152400	MD05G1206700	0.0154714
MD16G1162800	MD05G1208900	0.00574041
MD11G1306500	MD05G1210000	0.0158577
MD11G1306500	MD05G1214800	0.0116007
MD17G1152400	MD05G1215200	0.018336
MD17G1152400	MD05G1229800	0.011236
MD17G1152400	MD05G1238900	0.0196819
MD09G1174400	MD05G1239600	0.0214671
MD11G1306500	MD05G1240000	0.0121453
MD17G1152400	MD05G1242300	0.0240387
MD17G1152400	MD05G1247800	0.0167034
MD17G1152400	MD05G1247900	0.021157
MD16G1162900	MD05G1252900	0.0205705
MD11G1306500	MD05G1256700	0.010212
MD13G1163300	MD05G1260700	0.0282172
MD11G1306500	MD05G1261000	0.00680711
MD11G1306500	MD05G1267600	0.018984
MD17G1152400	MD05G1271100	0.00762399
MD09G1174400	MD05G1272500	0.0176476
MD09G1174400	MD05G1273300	0.020273
MD17G1152400	MD05G1275500	0.0122188
MD09G1174400	MD05G1276000	0.0106917
MD11G1306500	MD05G1279600	0.00604303
MD11G1306500	MD05G1281600	0.00660355
MD11G1306500	MD05G1281900	0.0143522
MD11G1306500	MD05G1287400	0.014081
MD13G1163300	MD05G1289900	0.00430822
MD09G1174400	MD05G1290700	0.012971
MD13G1163300	MD05G1291300	0.0206441
MD16G1162800	MD05G1294000	0.0143209
MD16G1162900	MD05G1294300	0.0177172
MD16G1162900	MD05G1296400	0.0219101
MD13G1163300	MD05G1296500	0.00608994
MD13G1163300	MD05G1308800	0.00937617
MD11G1306500	MD05G1311300	0.00760141
MD09G1174400	MD05G1313600	0.0169143
MD09G1174400	MD05G1314800	0.0160661
MD17G1152400	MD05G1318700	0.0160762
MD13G1163300	MD05G1321000	0.0149163
MD13G1163300	MD05G1321700	0.0121529
MD13G1163300	MD05G1323400	0.0109961
MD13G1163300	MD05G1326200	0.0161183
MD16G1162800	MD05G1326300	0.00831372
MD17G1152400	MD05G1326700	0.0110689
MD11G1306500	MD05G1327000	0.0212482
MD16G1162900	MD05G1327900	0.0106342
MD11G1306500	MD05G1328900	0.0159399
MD11G1306500	MD05G1329600	0.0197169
MD11G1306500	MD05G1338600	0.0146735
MD17G1152400	MD05G1344900	0.0125775
MD13G1163300	MD05G1345500	0.0319052
MD17G1152400	MD05G1346000	0.0143937
MD17G1152400	MD06G1001800	0.0119825
MD13G1163300	MD06G1002700	0.0161739
MD09G1174400	MD06G1009700	0.0118036
MD11G1306500	MD06G1010300	0.0211523
MD17G1152400	MD06G1014500	0.0212901
MD13G1163300	MD06G1015700	0.0065634
MD13G1163300	MD06G1017300	0.0118511
MD17G1152400	MD06G1025000	0.0210255
MD09G1174400	MD06G1033900	0.0201518
MD16G1162900	MD06G1035800	0.00707654
MD09G1174400	MD06G1041200	0.018996
MD17G1152400	MD06G1041200	0.0147074
MD11G1306500	MD06G1044700	0.0175544
MD17G1152400	MD06G1044700	0.0170064
MD13G1163300	MD06G1045700	0.00953594
MD11G1306500	MD06G1045800	0.0288681
MD17G1152400	MD06G1045800	0.0224993
MD13G1163300	MD06G1046300	0.0185253
MD13G1163300	MD06G1047300	0.0152373
MD11G1306500	MD06G1049500	0.018136
MD16G1162800	MD06G1054100	0.0136018
MD13G1163300	MD06G1057400	0.0154651
MD16G1162900	MD06G1062500	0.0116597
MD17G1152400	MD06G1063800	0.00778177
MD09G1174400	MD06G1063900	0.01345
MD17G1152400	MD06G1073000	0.0190423
MD13G1163300	MD06G1081700	0.00779949
MD17G1152400	MD06G1084600	0.0179291
MD16G1162900	MD06G1093600	0.0227791
MD09G1174400	MD06G1095300	0.0163189
MD13G1163300	MD06G1100200	0.0176752
MD13G1163300	MD06G1100800	0.00648652
MD09G1174400	MD06G1101300	0.0188487
MD17G1152400	MD06G1104300	0.00974004
MD09G1174400	MD06G1111600	0.0150074
MD17G1152400	MD06G1112000	0.0107491
MD17G1152400	MD06G1112300	0.0162401
MD13G1163300	MD06G1113500	0.0205563
MD16G1162900	MD06G1113700	0.0215981
MD11G1306500	MD06G1113800	0.016828
MD16G1162800	MD06G1117200	0.00909908
MD11G1306500	MD06G1117900	0.0268776
MD17G1152400	MD06G1117900	0.0223766
MD16G1162900	MD06G1121600	0.0136882
MD09G1174400	MD06G1122300	0.0149759
MD11G1306500	MD06G1124700	0.0168311
MD13G1163300	MD06G1129700	0.0101543
MD13G1163300	MD06G1131000	0.0173915
MD11G1306500	MD06G1131000	0.0162989
MD11G1306500	MD06G1133900	0.0186083
MD11G1306500	MD06G1134000	0.0229191
MD17G1152400	MD06G1139800	0.012773
MD11G1306500	MD06G1140500	0.0163932
MD17G1152400	MD06G1141900	0.0157456
MD16G1162900	MD06G1142500	0.00516153
MD16G1162900	MD06G1145400	0.0158932
MD11G1306500	MD06G1145400	0.0109887
MD13G1163300	MD06G1153300	0.0181065
MD17G1152400	MD06G1158900	0.00924243
MD17G1152400	MD06G1163100	0.0168208
MD17G1152400	MD06G1163300	0.0194485
MD11G1306500	MD06G1163300	0.0176256
MD16G1162800	MD06G1165300	0.00954964
MD09G1174400	MD06G1165400	0.0151406
MD13G1163300	MD06G1174400	0.00545464
MD17G1152400	MD06G1177000	0.0138927
MD09G1174400	MD06G1177800	0.0157638
MD16G1162800	MD06G1178100	0.0184334
MD13G1163300	MD06G1178400	0.0111115
MD11G1306500	MD06G1181800	0.0144188
MD11G1306500	MD06G1183800	0.00840684
MD17G1152400	MD06G1185800	0.0209854
MD17G1152400	MD06G1185900	0.0170761
MD11G1306500	MD06G1195600	0.0280405
MD17G1152400	MD06G1195600	0.0231218
MD09G1174400	MD06G1196100	0.0151306
MD16G1162900	MD06G1198600	0.0157511
MD16G1162900	MD06G1200200	0.0184417
MD13G1163300	MD06G1202000	0.0272055
MD13G1163300	MD06G1207500	0.00769258
MD11G1306500	MD06G1218900	0.0160874
MD09G1174400	MD06G1220800	0.00596978
MD17G1152400	MD06G1222200	0.0172998
MD17G1152400	MD06G1223900	0.0175127
MD17G1152400	MD06G1224000	0.0166703
MD09G1174400	MD06G1229500	0.0167854
MD13G1163300	MD06G1230500	0.0166294
MD17G1152400	MD06G1231500	0.0146395
MD09G1174400	MD06G1240300	0.0143483
MD17G1152400	MD06G1241400	0.0213718
MD16G1162800	MD07G1007800	0.0229115
MD16G1162900	MD07G1010700	0.0231643
MD16G1162800	MD07G1018200	0.0198444
MD16G1162800	MD07G1020400	0.0074781
MD17G1152400	MD07G1021700	0.0198375
MD13G1163300	MD07G1022300	0.00567409
MD17G1152400	MD07G1022600	0.0201284
MD17G1152400	MD07G1022700	0.0196417
MD16G1162800	MD07G1027400	0.011281
MD09G1174400	MD07G1032700	0.00952371
MD13G1163300	MD07G1033200	0.0197427
MD17G1152400	MD07G1047400	0.00474037
MD16G1162800	MD07G1048200	0.0167651
MD13G1163300	MD07G1053600	0.0146175
MD17G1152400	MD07G1058400	0.0190186
MD11G1306500	MD07G1062200	0.0193961
MD11G1306500	MD07G1064200	0.0140392
MD17G1152400	MD07G1064400	0.0116352
MD13G1163300	MD07G1065200	0.00943731
MD13G1163300	MD07G1065600	0.0133675
MD13G1163300	MD07G1067400	0.0201144
MD16G1162900	MD07G1070800	0.00943937
MD16G1162800	MD07G1076600	0.00641816
MD16G1162900	MD07G1083900	0.0103898
MD16G1162800	MD07G1083900	0.00978502
MD17G1152400	MD07G1084500	0.015801
MD13G1163300	MD07G1087000	0.0153617
MD16G1162800	MD07G1087500	0.0160107
MD16G1162900	MD07G1090700	0.0167062
MD17G1152400	MD07G1100100	0.0186903
MD09G1174400	MD07G1109500	0.0137715
MD13G1163300	MD07G1113000	0.0112602
MD16G1162800	MD07G1115300	0.0214023
MD17G1152400	MD07G1118000	0.0122631
MD13G1163300	MD07G1123300	0.0129699
MD09G1174400	MD07G1128100	0.0113114
MD13G1163300	MD07G1129000	0.0173773
MD11G1306500	MD07G1129600	0.00733274
MD17G1152400	MD07G1132600	0.0149115
MD16G1162900	MD07G1136900	0.016155
MD17G1152400	MD07G1139100	0.01477
MD16G1162900	MD07G1146500	0.0107711
MD17G1152400	MD07G1152400	0.0161557
MD13G1163300	MD07G1152900	0.00848505
MD09G1174400	MD07G1165100	0.00951903
MD16G1162900	MD07G1166800	0.0131843
MD17G1152400	MD07G1171400	0.0138132
MD11G1306500	MD07G1175300	0.0140096
MD09G1174400	MD07G1177000	0.0179523
MD16G1162900	MD07G1177700	0.0193063
MD17G1152400	MD07G1177700	0.0159905
MD13G1163300	MD07G1177900	0.0135139
MD17G1152400	MD07G1181500	0.00773947
MD16G1162800	MD07G1183100	0.00530569
MD17G1152400	MD07G1194800	0.0104525
MD17G1152400	MD07G1199300	0.0141834
MD16G1162900	MD07G1199300	0.0131191
MD17G1152400	MD07G1199400	0.0162266
MD16G1162900	MD07G1199800	0.00752352
MD16G1162800	MD07G1201300	0.0111087
MD17G1152400	MD07G1201400	0.0147408
MD16G1162900	MD07G1204100	0.010229
MD16G1162800	MD07G1204200	0.0119987
MD17G1152400	MD07G1211200	0.0228234
MD16G1162900	MD07G1211200	0.020804
MD11G1306500	MD07G1211200	0.0189067
MD16G1162900	MD07G1223600	0.0146922
MD17G1152400	MD07G1228500	0.0174632
MD17G1152400	MD07G1229400	0.0236252
MD17G1152400	MD07G1229900	0.0127798
MD17G1152400	MD07G1233000	0.00837481
MD17G1152400	MD07G1233800	0.0103711
MD09G1174400	MD07G1237500	0.0184703
MD11G1306500	MD07G1238100	0.00870118
MD13G1163300	MD07G1238800	0.0196046
MD09G1174400	MD07G1240900	0.0111999
MD11G1306500	MD07G1241400	0.0151334
MD13G1163300	MD07G1250800	0.0131385
MD09G1174400	MD07G1253100	0.0114945
MD09G1174400	MD07G1264000	0.010806
MD09G1174400	MD07G1267000	0.0127548
MD17G1152400	MD07G1272600	0.0155448
MD11G1306500	MD07G1272600	0.0145748
MD16G1162900	MD07G1276000	0.0134352
MD16G1162800	MD07G1276000	0.0126081
MD11G1306500	MD07G1279800	0.0130043
MD17G1152400	MD07G1283900	0.0199949
MD17G1152400	MD07G1284800	0.00338991
MD17G1152400	MD07G1287000	0.0174641
MD13G1163300	MD07G1295600	0.0121101
MD17G1152400	MD07G1301300	0.0101857
MD17G1152400	MD07G1303800	0.0111194
MD16G1162900	MD07G1306400	0.00947607
MD17G1152400	MD07G1306900	0.0172711
MD11G1306500	MD07G1309000	0.0157885
MD16G1162900	MD07G1309000	0.0148999
MD17G1152400	MD07G1309600	0.0086092
MD11G1306500	MD07G1310000	0.00767972
MD13G1163300	MD07G1310500	0.0167739
MD16G1162800	MD07G1311100	0.0123816
MD11G1306500	MD08G1001000	0.0197364
MD09G1174400	MD08G1008800	0.0123442
MD16G1162900	MD08G1011100	0.0174979
MD17G1152400	MD08G1013900	0.0122946
MD16G1162800	MD08G1015500	0.0120847
MD17G1152400	MD08G1017300	0.00808769
MD13G1163300	MD08G1021600	0.0181925
MD11G1306500	MD08G1026600	0.0131671
MD09G1174400	MD08G1027600	0.016717
MD13G1163300	MD08G1027900	0.0253186
MD09G1174400	MD08G1028000	0.0237227
MD09G1174400	MD08G1028100	0.0187683
MD11G1306500	MD08G1029500	0.0253904
MD17G1152400	MD08G1029500	0.0182111
MD17G1152400	MD08G1029600	0.0206332
MD11G1306500	MD08G1029600	0.0180401
MD09G1174400	MD08G1030400	0.0176219
MD09G1174400	MD08G1036700	0.0139215
MD17G1152400	MD08G1040000	0.0101962
MD11G1306500	MD08G1041700	0.0158799
MD13G1163300	MD08G1041800	0.0157127
MD09G1174400	MD08G1044400	0.0114797
MD17G1152400	MD08G1045600	0.0120314
MD11G1306500	MD08G1045700	0.00896169
MD17G1152400	MD08G1052200	0.0055536
MD17G1152400	MD08G1057300	0.0144674
MD11G1306500	MD08G1058200	0.0105981
MD17G1152400	MD08G1062500	0.0173703
MD11G1306500	MD08G1062500	0.0156614
MD17G1152400	MD08G1065200	0.0181832
MD13G1163300	MD08G1066100	0.00527704
MD17G1152400	MD08G1072100	0.00972661
MD09G1174400	MD08G1073500	0.0187311
MD09G1174400	MD08G1078900	0.0236379
MD16G1162800	MD08G1079200	0.00973964
MD16G1162900	MD08G1079200	0.00906491
MD13G1163300	MD08G1081700	0.00697044
MD17G1152400	MD08G1086400	0.0182633
MD16G1162900	MD08G1086500	0.0158594
MD11G1306500	MD08G1088100	0.012723
MD17G1152400	MD08G1093300	0.0106581
MD17G1152400	MD08G1110000	0.0242057
MD16G1162800	MD08G1116900	0.0101194
MD11G1306500	MD08G1118300	0.0104353
MD17G1152400	MD08G1126400	0.0173013
MD11G1306500	MD08G1126700	0.0049431
MD09G1174400	MD08G1127800	0.0156603
MD17G1152400	MD08G1128300	0.0150945
MD09G1174400	MD08G1130200	0.0139697
MD17G1152400	MD08G1130400	0.0163326
MD16G1162900	MD08G1134400	0.0185506
MD11G1306500	MD08G1134400	0.0184974
MD16G1162900	MD08G1134900	0.00839907
MD11G1306500	MD08G1144000	0.00424159
MD16G1162800	MD08G1150900	0.00549343
MD17G1152400	MD08G1152600	0.0173141
MD16G1162800	MD08G1154900	0.0189533
MD17G1152400	MD08G1159900	0.0146739
MD16G1162900	MD08G1160300	0.0217062
MD17G1152400	MD08G1164500	0.0110314
MD17G1152400	MD08G1177400	0.0146098
MD13G1163300	MD08G1181700	0.0262829
MD13G1163300	MD08G1183000	0.0107425
MD13G1163300	MD08G1184700	0.0135935
MD09G1174400	MD08G1188900	0.0170169
MD17G1152400	MD08G1188900	0.0138163
MD16G1162800	MD08G1190600	0.0128878
MD17G1152400	MD08G1199400	0.0131709
MD16G1162900	MD08G1207700	0.0215702
MD11G1306500	MD08G1207700	0.0204406
MD17G1152400	MD08G1207700	0.0188499
MD11G1306500	MD08G1210000	0.0229793
MD09G1174400	MD08G1210600	0.0158487
MD16G1162800	MD08G1211600	0.010657
MD09G1174400	MD08G1212900	0.014978
MD09G1174400	MD08G1213100	0.0139782
MD11G1306500	MD08G1218200	0.0304896
MD17G1152400	MD08G1218200	0.0290877
MD17G1152400	MD08G1219100	0.0208238
MD09G1174400	MD08G1221600	0.00842287
MD16G1162900	MD08G1221700	0.00998278
MD16G1162900	MD08G1224700	0.0055674
MD17G1152400	MD08G1228900	0.0114271
MD16G1162800	MD08G1235700	0.0122253
MD13G1163300	MD08G1235900	0.0159576
MD17G1152400	MD08G1240400	0.00724912
MD09G1174400	MD08G1240800	0.0121829
MD16G1162800	MD09G1000900	0.0110584
MD11G1306500	MD09G1005100	0.017236
MD11G1306500	MD09G1007600	0.00841877
MD09G1174400	MD09G1010800	0.0100486
MD09G1174400	MD09G1010900	0.0159541
MD11G1306500	MD09G1019800	0.0133707
MD09G1174400	MD09G1020800	0.0101143
MD09G1174400	MD09G1023300	0.0127434
MD17G1152400	MD09G1029200	0.0200465
MD16G1162800	MD09G1029800	0.0170278
MD11G1306500	MD09G1030000	0.0189329
MD17G1152400	MD09G1032300	0.00486864
MD11G1306500	MD09G1034800	0.0154521
MD17G1152400	MD09G1034800	0.013655
MD13G1163300	MD09G1037200	0.021013
MD11G1306500	MD09G1048100	0.031801
MD16G1162900	MD09G1048100	0.0236737
MD09G1174400	MD09G1050000	0.0169493
MD16G1162900	MD09G1053700	0.0170242
MD09G1174400	MD09G1068400	0.0227649
MD13G1163300	MD09G1068700	0.00862857
MD17G1152400	MD09G1069400	0.0166763
MD09G1174400	MD09G1069900	0.0106674
MD11G1306500	MD09G1071100	0.00773341
MD16G1162800	MD09G1078700	0.0124362
MD17G1152400	MD09G1079200	0.0200103
MD17G1152400	MD09G1088700	0.0269699
MD11G1306500	MD09G1092300	0.0132764
MD17G1152400	MD09G1092400	0.0193509
MD09G1174400	MD09G1092600	0.0163055
MD17G1152400	MD09G1094900	0.00764419
MD13G1163300	MD09G1095300	0.00870466
MD11G1306500	MD09G1096800	0.0215397
MD17G1152400	MD09G1097000	0.0228679
MD17G1152400	MD09G1103100	0.0146661
MD09G1174400	MD09G1104500	0.00967143
MD11G1306500	MD09G1105400	0.00747499
MD09G1174400	MD09G1116900	0.0172948
MD09G1174400	MD09G1123600	0.0164498
MD16G1162800	MD09G1124200	0.00721251
MD17G1152400	MD09G1132800	0.00961583
MD11G1306500	MD09G1133900	0.013849
MD09G1174400	MD09G1135400	0.0109557
MD17G1152400	MD09G1140700	0.0141749
MD17G1152400	MD09G1141100	0.0205832
MD09G1174400	MD09G1156600	0.0142275
MD17G1152400	MD09G1166000	0.0134946
MD13G1163300	MD09G1168900	0.00804236
MD16G1162900	MD09G1169800	0.00857241
MD11G1306500	MD09G1172000	0.00731415
MD13G1163300	MD09G1174800	0.0092031
MD13G1163300	MD09G1178600	0.01544
MD11G1306500	MD09G1181700	0.0124008
MD17G1152400	MD09G1183800	0.0279114
MD13G1163300	MD09G1186200	0.0148765
MD16G1162800	MD09G1189600	0.008517
MD09G1174400	MD09G1192500	0.0194055
MD09G1174400	MD09G1194800	0.00577556
MD09G1174400	MD09G1195100	0.0186945
MD11G1306500	MD09G1196000	0.0139144
MD16G1162900	MD09G1196600	0.0160635
MD11G1306500	MD09G1201200	0.0110565
MD09G1174400	MD09G1202100	0.0106892
MD17G1152400	MD09G1202500	0.0176515
MD09G1174400	MD09G1207100	0.00962858
MD16G1162800	MD09G1208200	0.00948843
MD17G1152400	MD09G1210600	0.00732593
MD16G1162900	MD09G1215200	0.00754356
MD09G1174400	MD09G1217400	0.0271099
MD09G1174400	MD09G1220200	0.0100352
MD11G1306500	MD09G1222100	0.0125435
MD16G1162900	MD09G1223400	0.00660865
MD17G1152400	MD09G1229400	0.0138326
MD13G1163300	MD09G1231100	0.015329
MD17G1152400	MD09G1233000	0.0100773
MD17G1152400	MD09G1233600	0.0185255
MD17G1152400	MD09G1233700	0.0163515
MD11G1306500	MD09G1234400	0.0119735
MD17G1152400	MD09G1234500	0.00905889
MD17G1152400	MD09G1235300	0.0170064
MD13G1163300	MD09G1240100	0.0128448
MD13G1163300	MD09G1249700	0.0131479
MD16G1162900	MD09G1255400	0.0214828
MD13G1163300	MD09G1257800	0.00919604
MD17G1152400	MD09G1258100	0.0149721
MD17G1152400	MD09G1261200	0.0124843
MD16G1162900	MD09G1275900	0.00534699
MD13G1163300	MD09G1279500	0.0153862
MD16G1162800	MD09G1279600	0.0128458
MD17G1152400	MD09G1283500	0.0164846
MD17G1152400	MD09G1287200	0.0179255
MD13G1163300	MD09G1290500	0.021292
MD17G1152400	MD09G1291100	0.0105426
MD09G1174400	MD10G1002100	0.00873828
MD17G1152400	MD10G1002300	0.0152684
MD16G1162800	MD10G1003500	0.00953077
MD17G1152400	MD10G1012500	0.0170622
MD17G1152400	MD10G1014200	0.0154214
MD09G1174400	MD10G1014300	0.00677279
MD16G1162900	MD10G1021500	0.00306393
MD11G1306500	MD10G1026100	0.0127146
MD17G1152400	MD10G1026100	0.0110497
MD16G1162800	MD10G1036200	0.0135302
MD17G1152400	MD10G1046000	0.0128375
MD11G1306500	MD10G1046700	0.0139942
MD16G1162900	MD10G1046700	0.0139813
MD17G1152400	MD10G1046700	0.0133775
MD17G1152400	MD10G1051700	0.0143291
MD09G1174400	MD10G1053500	0.0169402
MD09G1174400	MD10G1054600	0.0161715
MD17G1152400	MD10G1054700	0.0159373
MD17G1152400	MD10G1062100	0.0128791
MD09G1174400	MD10G1062200	0.0260792
MD09G1174400	MD10G1062300	0.0271974
MD17G1152400	MD10G1070300	0.0139645
MD13G1163300	MD10G1070700	0.00869092
MD11G1306500	MD10G1076900	0.0155887
MD09G1174400	MD10G1080400	0.0119415
MD16G1162900	MD10G1081900	0.0122928
MD16G1162800	MD10G1081900	0.00778954
MD11G1306500	MD10G1083800	0.0209348
MD17G1152400	MD10G1090700	0.0201368
MD09G1174400	MD10G1092600	0.0123807
MD17G1152400	MD10G1098600	0.00770659
MD11G1306500	MD10G1103900	0.0139949
MD16G1162800	MD10G1109900	0.00814656
MD09G1174400	MD10G1111900	0.014654
MD11G1306500	MD10G1119800	0.0180915
MD13G1163300	MD10G1125200	0.00774338
MD13G1163300	MD10G1126200	0.0148761
MD09G1174400	MD10G1127800	0.00999888
MD13G1163300	MD10G1134700	0.00905773
MD09G1174400	MD10G1138000	0.0206888
MD09G1174400	MD10G1138400	0.0112696
MD09G1174400	MD10G1138600	0.02484
MD17G1152400	MD10G1138900	0.00883877
MD13G1163300	MD10G1140600	0.0104231
MD17G1152400	MD10G1142100	0.0164906
MD17G1152400	MD10G1147100	0.0223985
MD11G1306500	MD10G1150000	0.00662018
MD16G1162900	MD10G1153500	0.00996051
MD13G1163300	MD10G1156300	0.0197347
MD17G1152400	MD10G1171900	0.00892107
MD11G1306500	MD10G1174800	0.0243687
MD16G1162800	MD10G1175100	0.0137947
MD09G1174400	MD10G1179600	0.0131907
MD17G1152400	MD10G1181300	0.0211115
MD17G1152400	MD10G1183500	0.0121507
MD16G1162800	MD10G1189000	0.0126468
MD17G1152400	MD10G1190100	0.0233456
MD11G1306500	MD10G1190100	0.0226398
MD16G1162900	MD10G1193300	0.00637633
MD17G1152400	MD10G1193800	0.0202481
MD09G1174400	MD10G1195300	0.0120347
MD16G1162800	MD10G1195400	0.0140932
MD09G1174400	MD10G1195600	0.0142758
MD16G1162900	MD10G1195700	0.0221708
MD17G1152400	MD10G1196100	0.0113536
MD13G1163300	MD10G1205300	0.0178624
MD17G1152400	MD10G1213200	0.0177603
MD16G1162900	MD10G1213200	0.0173698
MD09G1174400	MD10G1221200	0.0143851
MD17G1152400	MD10G1221800	0.0087087
MD16G1162800	MD10G1223600	0.0114751
MD09G1174400	MD10G1226400	0.00454526
MD11G1306500	MD10G1226900	0.0342924
MD17G1152400	MD10G1228700	0.00907054
MD09G1174400	MD10G1234900	0.00946446
MD17G1152400	MD10G1241200	0.018038
MD13G1163300	MD10G1243000	0.0171637
MD11G1306500	MD10G1247500	0.011288
MD09G1174400	MD10G1252600	0.0226932
MD16G1162900	MD10G1252900	0.0102401
MD13G1163300	MD10G1253700	0.010762
MD09G1174400	MD10G1254900	0.00646358
MD09G1174400	MD10G1255700	0.0157185
MD11G1306500	MD10G1258700	0.0190135
MD17G1152400	MD10G1261900	0.015364
MD09G1174400	MD10G1262000	0.0138547
MD09G1174400	MD10G1262800	0.00954708
MD16G1162800	MD10G1263200	0.00861067
MD17G1152400	MD10G1263700	0.010963
MD17G1152400	MD10G1265400	0.0142755
MD11G1306500	MD10G1265500	0.0195264
MD17G1152400	MD10G1265500	0.0172465
MD17G1152400	MD10G1271100	0.0161604
MD16G1162900	MD10G1273000	0.0217235
MD16G1162900	MD10G1273200	0.0204862
MD17G1152400	MD10G1273400	0.0165004
MD17G1152400	MD10G1275700	0.0201041
MD13G1163300	MD10G1277000	0.014313
MD13G1163300	MD10G1278900	0.0136386
MD17G1152400	MD10G1279400	0.0216343
MD11G1306500	MD10G1283500	0.0365172
MD17G1152400	MD10G1283500	0.0262485
MD11G1306500	MD10G1284500	0.0215515
MD13G1163300	MD10G1287900	0.0146633
MD13G1163300	MD10G1292700	0.014535
MD17G1152400	MD10G1293600	0.0262399
MD17G1152400	MD10G1295500	0.011114
MD09G1174400	MD10G1298500	0.0154889
MD09G1174400	MD10G1298700	0.0210805
MD09G1174400	MD10G1299100	0.013751
MD09G1174400	MD10G1299300	0.0217295
MD09G1174400	MD10G1307700	0.0043507
MD16G1162900	MD10G1308000	0.0251646
MD11G1306500	MD10G1310500	0.00794087
MD11G1306500	MD10G1311900	0.0222692
MD11G1306500	MD10G1316900	0.00704603
MD16G1162900	MD10G1322600	0.00613904
MD17G1152400	MD10G1328600	0.0156178
MD16G1162800	MD10G1329600	0.0125651
MD09G1174400	MD10G1332300	0.0143622
MD09G1174400	MD10G1332600	0.0191696
MD17G1152400	MD10G1332800	0.0232534
MD17G1152400	MD10G1332900	0.0152587
MD11G1306500	MD10G1334800	0.00784952
MD17G1152400	MD10G1335100	0.0158443
MD11G1306500	MD10G1337500	0.0202714
MD09G1174400	MD10G1339600	0.0119029
MD13G1163300	MD10G1339900	0.00865335
MD11G1306500	MD11G1003100	0.0117068
MD16G1162900	MD11G1021300	0.0151918
MD13G1163300	MD11G1022400	0.0160105
MD16G1162900	MD11G1027800	0.0215343
MD09G1174400	MD11G1028600	0.0144154
MD09G1174400	MD11G1042000	0.0136248
MD16G1162800	MD11G1042100	0.00727321
MD11G1306500	MD11G1055100	0.0245718
MD17G1152400	MD11G1055100	0.024302
MD17G1152400	MD11G1056000	0.0165598
MD16G1162800	MD11G1056100	0.0135862
MD09G1174400	MD11G1060900	0.00856635
MD09G1174400	MD11G1065300	0.0210439
MD17G1152400	MD11G1065700	0.0121101
MD13G1163300	MD11G1074200	0.0120364
MD09G1174400	MD11G1079500	0.0266866
MD17G1152400	MD11G1080400	0.0178093
MD13G1163300	MD11G1084900	0.0159314
MD17G1152400	MD11G1094300	0.0184033
MD17G1152400	MD11G1095000	0.0165467
MD09G1174400	MD11G1095000	0.0117337
MD17G1152400	MD11G1102300	0.00616559
MD17G1152400	MD11G1106400	0.00769179
MD09G1174400	MD11G1106400	0.00616291
MD09G1174400	MD11G1109000	0.0120276
MD16G1162800	MD11G1125700	0.00831335
MD17G1152400	MD11G1131000	0.00568816
MD11G1306500	MD11G1133700	0.0159828
MD09G1174400	MD11G1136900	0.0183021
MD16G1162800	MD11G1137000	0.0128696
MD13G1163300	MD11G1137100	0.0135951
MD17G1152400	MD11G1139100	0.0104335
MD11G1306500	MD11G1144100	0.0172564
MD17G1152400	MD11G1144400	0.0102327
MD17G1152400	MD11G1145900	0.0189176
MD09G1174400	MD11G1145900	0.0173023
MD11G1306500	MD11G1150900	0.0190363
MD13G1163300	MD11G1151400	0.0103757
MD09G1174400	MD11G1156400	0.0150154
MD09G1174400	MD11G1156500	0.0107707
MD13G1163300	MD11G1157800	0.0121876
MD11G1306500	MD11G1166200	0.00709948
MD09G1174400	MD11G1182700	0.0185717
MD16G1162900	MD11G1183600	0.0119949
MD11G1306500	MD11G1183600	0.0109378
MD16G1162800	MD11G1191200	0.00893084
MD09G1174400	MD11G1204000	0.018151
MD09G1174400	MD11G1205500	0.0200985
MD13G1163300	MD11G1217400	0.0124215
MD17G1152400	MD11G1219500	0.0166546
MD09G1174400	MD11G1222400	0.00682501
MD11G1306500	MD11G1222500	0.019085
MD17G1152400	MD11G1222500	0.0184861
MD11G1306500	MD11G1224700	0.0146502
MD11G1306500	MD11G1225200	0.0206413
MD17G1152400	MD11G1232500	0.0219841
MD11G1306500	MD11G1232500	0.0200212
MD16G1162900	MD11G1235200	0.0293695
MD17G1152400	MD11G1237000	0.00674014
MD13G1163300	MD11G1237300	0.0113333
MD13G1163300	MD11G1243400	0.00754237
MD09G1174400	MD11G1244000	0.00871817
MD16G1162800	MD11G1244700	0.0206325
MD16G1162900	MD11G1244700	0.0142887
MD13G1163300	MD11G1251700	0.0142721
MD13G1163300	MD11G1258900	0.00942342
MD09G1174400	MD11G1259800	0.0053452
MD16G1162800	MD11G1264100	0.00592407
MD13G1163300	MD11G1268600	0.0183326
MD13G1163300	MD11G1269800	0.0161654
MD16G1162900	MD11G1272500	0.0193337
MD11G1306500	MD11G1272500	0.0185533
MD11G1306500	MD11G1274700	0.0121653
MD11G1306500	MD11G1278000	0.0106285
MD09G1174400	MD11G1279800	0.0122942
MD11G1306500	MD11G1280700	0.00611633
MD17G1152400	MD11G1282600	0.0161172
MD11G1306500	MD11G1282600	0.0152447
MD13G1163300	MD11G1285100	0.0156145
MD09G1174400	MD11G1285500	0.0173939
MD16G1162900	MD11G1287900	0.00873248
MD17G1152400	MD11G1295500	0.0159755
MD13G1163300	MD11G1299900	0.0130571
MD17G1152400	MD11G1304700	0.0172033
MD16G1162900	MD11G1305700	0.0148014
MD13G1163300	MD11G1305800	0.00993881
MD17G1152400	MD11G1306500	0.0248345
MD16G1162900	MD11G1307700	0.016706
MD13G1163300	MD11G1307800	0.0184733
MD09G1174400	MD11G1308400	0.0199072
MD09G1174400	MD11G1311100	0.0154136
MD09G1174400	MD11G1311200	0.0150776
MD09G1174400	MD11G1315100	0.00586428
MD16G1162900	MD12G1000800	0.0212411
MD16G1162900	MD12G1003100	0.0163735
MD11G1306500	MD12G1003100	0.0148545
MD17G1152400	MD12G1004700	0.0225036
MD11G1306500	MD12G1004700	0.020493
MD16G1162800	MD12G1006200	0.00665392
MD11G1306500	MD12G1009100	0.0275181
MD17G1152400	MD12G1009100	0.0195949
MD17G1152400	MD12G1011500	0.0165304
MD17G1152400	MD12G1016600	0.013109
MD17G1152400	MD12G1018400	0.0148128
MD09G1174400	MD12G1027200	0.00768765
MD17G1152400	MD12G1029100	0.0179314
MD13G1163300	MD12G1030800	0.00737289
MD17G1152400	MD12G1031800	0.0152801
MD11G1306500	MD12G1031800	0.0141483
MD13G1163300	MD12G1037100	0.0156065
MD16G1162800	MD12G1038600	0.0226985
MD17G1152400	MD12G1043200	0.0164203
MD11G1306500	MD12G1043200	0.0152795
MD16G1162900	MD12G1044400	0.016492
MD17G1152400	MD12G1045100	0.00597638
MD09G1174400	MD12G1045200	0.017802
MD17G1152400	MD12G1050500	0.0204357
MD16G1162900	MD12G1050500	0.0188251
MD17G1152400	MD12G1052800	0.019796
MD09G1174400	MD12G1057800	0.0218526
MD17G1152400	MD12G1057800	0.0145878
MD09G1174400	MD12G1066700	0.0140907
MD17G1152400	MD12G1075900	0.0194553
MD17G1152400	MD12G1077300	0.00582772
MD16G1162900	MD12G1077300	0.00507636
MD09G1174400	MD12G1077800	0.0137911
MD16G1162800	MD12G1078200	0.0119006
MD16G1162900	MD12G1081500	0.00938227
MD17G1152400	MD12G1092100	0.0209163
MD17G1152400	MD12G1096900	0.0130345
MD17G1152400	MD12G1099600	0.00535756
MD16G1162800	MD12G1099900	0.00670946
MD17G1152400	MD12G1106400	0.00965899
MD11G1306500	MD12G1109700	0.00821914
MD17G1152400	MD12G1109900	0.00647787
MD17G1152400	MD12G1111900	0.00843694
MD17G1152400	MD12G1112900	0.0184007
MD17G1152400	MD12G1114200	0.0239855
MD16G1162800	MD12G1118100	0.00998554
MD17G1152400	MD12G1119700	0.0181838
MD11G1306500	MD12G1119800	0.0182867
MD17G1152400	MD12G1119800	0.0172343
MD16G1162900	MD12G1120800	0.0237084
MD11G1306500	MD12G1120800	0.0190123
MD17G1152400	MD12G1120800	0.0182144
MD17G1152400	MD12G1125900	0.00856286
MD09G1174400	MD12G1136400	0.012306
MD17G1152400	MD12G1137900	0.0183423
MD17G1152400	MD12G1143100	0.0137428
MD16G1162800	MD12G1144400	0.0167247
MD17G1152400	MD12G1146200	0.0132706
MD11G1306500	MD12G1149900	0.0098382
MD09G1174400	MD12G1156000	0.0200352
MD17G1152400	MD12G1159800	0.0115175
MD11G1306500	MD12G1159800	0.010155
MD13G1163300	MD12G1168500	0.0138545
MD13G1163300	MD12G1168600	0.0122797
MD16G1162800	MD12G1175400	0.0140254
MD17G1152400	MD12G1175700	0.0174393
MD17G1152400	MD12G1178200	0.0111644
MD17G1152400	MD12G1183100	0.00758148
MD17G1152400	MD12G1183200	0.015313
MD09G1174400	MD12G1184900	0.0132122
MD16G1162800	MD12G1186100	0.0103152
MD09G1174400	MD12G1186500	0.0147834
MD16G1162900	MD12G1188500	0.0131134
MD13G1163300	MD12G1190700	0.0100561
MD13G1163300	MD12G1194600	0.0115628
MD09G1174400	MD12G1196400	0.0179732
MD11G1306500	MD12G1197300	0.0261717
MD16G1162900	MD12G1199300	0.0223988
MD17G1152400	MD12G1201600	0.00766055
MD09G1174400	MD12G1202200	0.0188018
MD17G1152400	MD12G1202200	0.0168689
MD16G1162900	MD12G1206800	0.0187342
MD16G1162900	MD12G1208500	0.0110121
MD09G1174400	MD12G1212500	0.0218748
MD17G1152400	MD12G1224200	0.022319
MD16G1162800	MD12G1226000	0.0133027
MD13G1163300	MD12G1227600	0.00610044
MD13G1163300	MD12G1236000	0.0108949
MD17G1152400	MD12G1239000	0.0140484
MD11G1306500	MD12G1239000	0.0136833
MD16G1162800	MD12G1239400	0.0186175
MD17G1152400	MD12G1242500	0.017976
MD17G1152400	MD12G1243800	0.0203667
MD16G1162800	MD12G1245100	0.0120587
MD13G1163300	MD12G1254000	0.0136382
MD17G1152400	MD12G1255200	0.0237476
MD17G1152400	MD12G1258300	0.0129036
MD11G1306500	MD12G1263000	0.019298
MD16G1162800	MD13G1000200	0.0117987
MD17G1152400	MD13G1001600	0.0234804
MD11G1306500	MD13G1006500	0.0123298
MD16G1162900	MD13G1015000	0.0280987
MD11G1306500	MD13G1015000	0.0160348
MD17G1152400	MD13G1016800	0.0086221
MD16G1162800	MD13G1019500	0.0113533
MD17G1152400	MD13G1024800	0.015876
MD09G1174400	MD13G1025300	0.01276
MD17G1152400	MD13G1025900	0.0145337
MD17G1152400	MD13G1028400	0.0231361
MD09G1174400	MD13G1028500	0.0158329
MD17G1152400	MD13G1031400	0.016665
MD17G1152400	MD13G1040200	0.0170235
MD09G1174400	MD13G1041700	0.0140396
MD13G1163300	MD13G1042900	0.0152052
MD17G1152400	MD13G1043100	0.0135214
MD16G1162800	MD13G1044500	0.0210793
MD17G1152400	MD13G1045700	0.0160081
MD17G1152400	MD13G1046100	0.0310022
MD11G1306500	MD13G1046100	0.0309257
MD17G1152400	MD13G1046700	0.0117192
MD13G1163300	MD13G1049400	0.0121871
MD13G1163300	MD13G1050400	0.0191359
MD17G1152400	MD13G1058800	0.00825942
MD13G1163300	MD13G1060700	0.0119648
MD09G1174400	MD13G1063600	0.00481281
MD17G1152400	MD13G1069900	0.0108425
MD16G1162800	MD13G1074000	0.00819816
MD17G1152400	MD13G1074500	0.0218298
MD16G1162900	MD13G1075000	0.00651643
MD16G1162900	MD13G1082100	0.020011
MD17G1152400	MD13G1086400	0.0114242
MD09G1174400	MD13G1093300	0.0176312
MD13G1163300	MD13G1094100	0.024573
MD09G1174400	MD13G1096700	0.0157295
MD09G1174400	MD13G1096800	0.0256933
MD09G1174400	MD13G1101900	0.023824
MD17G1152400	MD13G1102300	0.0237009
MD17G1152400	MD13G1102400	0.0108964
MD16G1162800	MD13G1102700	0.014907
MD16G1162800	MD13G1107200	0.00683683
MD09G1174400	MD13G1112000	0.0250645
MD16G1162900	MD13G1116400	0.019261
MD11G1306500	MD13G1117000	0.0199924
MD13G1163300	MD13G1121400	0.0154688
MD13G1163300	MD13G1124200	0.00915972
MD17G1152400	MD13G1125000	0.0291358
MD11G1306500	MD13G1125000	0.0273832
MD09G1174400	MD13G1125300	0.014589
MD09G1174400	MD13G1126300	0.0216601
MD11G1306500	MD13G1129300	0.0223797
MD17G1152400	MD13G1129800	0.0059144
MD09G1174400	MD13G1130300	0.012462
MD11G1306500	MD13G1131700	0.0191634
MD17G1152400	MD13G1131700	0.0157583
MD17G1152400	MD13G1134300	0.0222486
MD16G1162900	MD13G1134300	0.0211415
MD11G1306500	MD13G1134500	0.0186562
MD09G1174400	MD13G1134900	0.0048226
MD16G1162900	MD13G1136500	0.0115849
MD17G1152400	MD13G1141600	0.0135583
MD17G1152400	MD13G1143600	0.0115387
MD16G1162900	MD13G1144300	0.00553146
MD16G1162800	MD13G1147400	0.00729174
MD17G1152400	MD13G1152100	0.018704
MD09G1174400	MD13G1157700	0.00660037
MD16G1162900	MD13G1160500	0.0168176
MD17G1152400	MD13G1161400	0.0133891
MD17G1152400	MD13G1164300	0.0112828
MD16G1162800	MD13G1165700	0.00923391
MD17G1152400	MD13G1166600	0.00648194
MD13G1163300	MD13G1172900	0.0217521
MD13G1163300	MD13G1175400	0.0245654
MD13G1163300	MD13G1179900	0.0129252
MD16G1162800	MD13G1182000	0.00580088
MD13G1163300	MD13G1183100	0.00935615
MD17G1152400	MD13G1185100	0.0171126
MD13G1163300	MD13G1185200	0.0183501
MD09G1174400	MD13G1192900	0.0219303
MD13G1163300	MD13G1195200	0.00936206
MD17G1152400	MD13G1198100	0.0136914
MD17G1152400	MD13G1198400	0.0192096
MD16G1162800	MD13G1198600	0.0098218
MD17G1152400	MD13G1199100	0.0205631
MD17G1152400	MD13G1200600	0.0125533
MD11G1306500	MD13G1201000	0.019383
MD09G1174400	MD13G1202700	0.0167816
MD13G1163300	MD13G1207100	0.0229104
MD17G1152400	MD13G1211800	0.0168171
MD09G1174400	MD13G1211800	0.0125668
MD17G1152400	MD13G1221000	0.0150292
MD16G1162900	MD13G1231500	0.0173246
MD17G1152400	MD13G1239300	0.0141965
MD13G1163300	MD13G1243800	0.0114309
MD09G1174400	MD13G1245500	0.0135704
MD17G1152400	MD13G1247100	0.0164063
MD16G1162800	MD13G1252200	0.0105009
MD16G1162900	MD13G1253300	0.00920574
MD11G1306500	MD13G1254800	0.0178116
MD16G1162800	MD13G1261900	0.0157271
MD17G1152400	MD13G1278000	0.013565
MD17G1152400	MD13G1281900	0.0180434
MD16G1162900	MD13G1281900	0.0166375
MD17G1152400	MD14G1001400	0.0200681
MD17G1152400	MD14G1002300	0.0165674
MD11G1306500	MD14G1002400	0.00699224
MD17G1152400	MD14G1003600	0.0171759
MD17G1152400	MD14G1006600	0.0253597
MD16G1162800	MD14G1007100	0.0130606
MD09G1174400	MD14G1007700	0.00973281
MD09G1174400	MD14G1008900	0.00695213
MD17G1152400	MD14G1010800	0.0261689
MD17G1152400	MD14G1011500	0.00925819
MD17G1152400	MD14G1017400	0.0178694
MD11G1306500	MD14G1020000	0.0105437
MD17G1152400	MD14G1020100	0.0208571
MD11G1306500	MD14G1020100	0.0159646
MD17G1152400	MD14G1020700	0.0159822
MD17G1152400	MD14G1020900	0.0100999
MD16G1162900	MD14G1023600	0.0124199
MD13G1163300	MD14G1024700	0.00795506
MD17G1152400	MD14G1029300	0.00648708
MD09G1174400	MD14G1038700	0.0209116
MD09G1174400	MD14G1043200	0.0153091
MD13G1163300	MD14G1043800	0.017274
MD09G1174400	MD14G1050500	0.0116282
MD13G1163300	MD14G1054300	0.00711618
MD17G1152400	MD14G1054700	0.0159974
MD09G1174400	MD14G1055000	0.00545641
MD17G1152400	MD14G1056500	0.00513686
MD16G1162800	MD14G1065300	0.00806913
MD17G1152400	MD14G1069700	0.0204008
MD16G1162900	MD14G1083200	0.0111895
MD16G1162900	MD14G1084200	0.0133478
MD17G1152400	MD14G1084400	0.0202584
MD11G1306500	MD14G1085200	0.00770867
MD17G1152400	MD14G1090500	0.0112964
MD17G1152400	MD14G1091100	0.0159363
MD09G1174400	MD14G1094200	0.0150355
MD17G1152400	MD14G1094300	0.0246195
MD16G1162900	MD14G1097000	0.0136886
MD17G1152400	MD14G1100900	0.00848339
MD09G1174400	MD14G1102200	0.0170251
MD11G1306500	MD14G1109800	0.018851
MD17G1152400	MD14G1109800	0.0162792
MD11G1306500	MD14G1110400	0.00598655
MD17G1152400	MD14G1116200	0.021455
MD11G1306500	MD14G1116200	0.0196762
MD17G1152400	MD14G1117100	0.0090816
MD11G1306500	MD14G1117100	0.0083851
MD13G1163300	MD14G1117700	0.00593554
MD11G1306500	MD14G1120900	0.0161054
MD11G1306500	MD14G1125500	0.0236698
MD17G1152400	MD14G1125500	0.0217328
MD11G1306500	MD14G1125900	0.0229874
MD09G1174400	MD14G1132700	0.0118062
MD17G1152400	MD14G1133500	0.0264137
MD13G1163300	MD14G1135600	0.0096571
MD09G1174400	MD14G1144600	0.0112958
MD13G1163300	MD14G1147600	0.00758222
MD09G1174400	MD14G1147900	0.0149527
MD16G1162900	MD14G1149200	0.0172209
MD13G1163300	MD14G1150700	0.0192419
MD16G1162900	MD14G1155800	0.0117962
MD17G1152400	MD14G1157900	0.0194259
MD09G1174400	MD14G1158000	0.00909763
MD11G1306500	MD14G1162200	0.0163995
MD09G1174400	MD14G1166400	0.0110418
MD11G1306500	MD14G1168500	0.0107189
MD17G1152400	MD14G1168600	0.0195195
MD11G1306500	MD14G1170900	0.010881
MD17G1152400	MD14G1179800	0.00812223
MD17G1152400	MD14G1182300	0.0208162
MD17G1152400	MD14G1182900	0.0111781
MD09G1174400	MD14G1184500	0.0190967
MD16G1162800	MD14G1194700	0.0153657
MD16G1162900	MD14G1194700	0.0143973
MD11G1306500	MD14G1194700	0.0121511
MD13G1163300	MD14G1196200	0.0141573
MD17G1152400	MD14G1202000	0.0131485
MD17G1152400	MD14G1203000	0.0149508
MD13G1163300	MD14G1203700	0.0112774
MD09G1174400	MD14G1213900	0.00602433
MD11G1306500	MD14G1216600	0.018251
MD13G1163300	MD14G1217600	0.00585522
MD11G1306500	MD14G1218000	0.0122965
MD09G1174400	MD14G1218800	0.0171945
MD17G1152400	MD14G1222300	0.0170118
MD16G1162800	MD14G1225700	0.0136642
MD17G1152400	MD14G1226700	0.0113177
MD16G1162900	MD14G1236800	0.012083
MD17G1152400	MD14G1238700	0.0166891
MD13G1163300	MD14G1242200	0.0137814
MD17G1152400	MD14G1242800	0.0200725
MD09G1174400	MD15G1002500	0.00762096
MD09G1174400	MD15G1003900	0.0125449
MD11G1306500	MD15G1007000	0.0164619
MD09G1174400	MD15G1007600	0.0169897
MD16G1162800	MD15G1010200	0.0106863
MD13G1163300	MD15G1010300	0.0189141
MD16G1162800	MD15G1011300	0.0104248
MD17G1152400	MD15G1012800	0.0261605
MD16G1162900	MD15G1012800	0.0242661
MD17G1152400	MD15G1016900	0.01023
MD09G1174400	MD15G1020900	0.0158348
MD09G1174400	MD15G1021300	0.00700607
MD16G1162800	MD15G1021600	0.00607787
MD17G1152400	MD15G1023200	0.0144143
MD17G1152400	MD15G1023400	0.0153763
MD09G1174400	MD15G1023600	0.023745
MD13G1163300	MD15G1029700	0.0145669
MD09G1174400	MD15G1032100	0.00836992
MD09G1174400	MD15G1033000	0.00837346
MD17G1152400	MD15G1034200	0.00940411
MD17G1152400	MD15G1037200	0.0088123
MD17G1152400	MD15G1038000	0.0177928
MD11G1306500	MD15G1041800	0.0165864
MD16G1162900	MD15G1041800	0.015597
MD11G1306500	MD15G1041900	0.0163638
MD17G1152400	MD15G1042600	0.0173577
MD17G1152400	MD15G1049100	0.0149169
MD17G1152400	MD15G1049800	0.00711828
MD17G1152400	MD15G1052100	0.0183252
MD13G1163300	MD15G1056800	0.0124734
MD16G1162900	MD15G1061200	0.00846622
MD16G1162800	MD15G1061200	0.00704497
MD17G1152400	MD15G1063100	0.0187519
MD09G1174400	MD15G1064100	0.0224808
MD09G1174400	MD15G1074300	0.0100336
MD17G1152400	MD15G1077000	0.0255414
MD17G1152400	MD15G1077100	0.0133895
MD17G1152400	MD15G1077300	0.0155771
MD09G1174400	MD15G1078300	0.0151812
MD17G1152400	MD15G1079400	0.00579668
MD16G1162800	MD15G1080900	0.0129313
MD16G1162900	MD15G1085800	0.0200491
MD09G1174400	MD15G1086800	0.00727588
MD11G1306500	MD15G1087000	0.0139124
MD13G1163300	MD15G1087800	0.0187349
MD16G1162900	MD15G1089400	0.0103766
MD17G1152400	MD15G1096900	0.0134036
MD17G1152400	MD15G1097600	0.0220177
MD09G1174400	MD15G1099300	0.0146105
MD11G1306500	MD15G1099500	0.0330399
MD17G1152400	MD15G1099500	0.0247012
MD16G1162800	MD15G1100800	0.00684365
MD16G1162900	MD15G1100800	0.00612205
MD09G1174400	MD15G1108900	0.018828
MD11G1306500	MD15G1109900	0.0170643
MD17G1152400	MD15G1110600	0.0123894
MD11G1306500	MD15G1111900	0.00632736
MD09G1174400	MD15G1118900	0.0128225
MD17G1152400	MD15G1120500	0.00446953
MD09G1174400	MD15G1125400	0.0188558
MD17G1152400	MD15G1131600	0.0133694
MD16G1162800	MD15G1133100	0.0104477
MD09G1174400	MD15G1133200	0.0113081
MD13G1163300	MD15G1134700	0.00542347
MD17G1152400	MD15G1136400	0.00875933
MD16G1162900	MD15G1140100	0.0186026
MD13G1163300	MD15G1140800	0.0169689
MD13G1163300	MD15G1140900	0.00730868
MD17G1152400	MD15G1141000	0.0128257
MD16G1162900	MD15G1149500	0.00522128
MD11G1306500	MD15G1151300	0.0248453
MD17G1152400	MD15G1155700	0.0118275
MD09G1174400	MD15G1162500	0.0126319
MD16G1162800	MD15G1165600	0.0164609
MD17G1152400	MD15G1171200	0.0130083
MD09G1174400	MD15G1172200	0.0160569
MD17G1152400	MD15G1176400	0.0217221
MD11G1306500	MD15G1176400	0.0199755
MD16G1162900	MD15G1176400	0.0175396
MD13G1163300	MD15G1178200	0.0143061
MD17G1152400	MD15G1181500	0.0165926
MD13G1163300	MD15G1185400	0.0141434
MD16G1162800	MD15G1187100	0.0117684
MD16G1162900	MD15G1191900	0.00624015
MD17G1152400	MD15G1192700	0.0147993
MD17G1152400	MD15G1197000	0.014267
MD11G1306500	MD15G1202800	0.00897964
MD09G1174400	MD15G1203800	0.0156758
MD09G1174400	MD15G1204400	0.0147866
MD13G1163300	MD15G1204500	0.0195436
MD16G1162900	MD15G1205100	0.0226515
MD13G1163300	MD15G1205300	0.0152813
MD13G1163300	MD15G1206800	0.0192436
MD16G1162900	MD15G1207800	0.0144432
MD09G1174400	MD15G1209800	0.0160802
MD16G1162900	MD15G1213500	0.0047445
MD09G1174400	MD15G1213900	0.00718218
MD17G1152400	MD15G1214700	0.0162308
MD09G1174400	MD15G1214800	0.0119668
MD16G1162800	MD15G1227000	0.00535827
MD17G1152400	MD15G1227100	0.0182557
MD09G1174400	MD15G1227500	0.0183014
MD16G1162900	MD15G1228600	0.0109727
MD16G1162800	MD15G1230800	0.00590474
MD16G1162800	MD15G1232600	0.0134379
MD17G1152400	MD15G1236100	0.0123581
MD17G1152400	MD15G1237600	0.012837
MD09G1174400	MD15G1237700	0.0132177
MD16G1162900	MD15G1246200	0.0109876
MD16G1162900	MD15G1248700	0.0140036
MD17G1152400	MD15G1249500	0.0118711
MD13G1163300	MD15G1251500	0.0156443
MD17G1152400	MD15G1253900	0.016837
MD09G1174400	MD15G1257500	0.0172501
MD09G1174400	MD15G1259500	0.0117014
MD09G1174400	MD15G1263800	0.0158042
MD09G1174400	MD15G1269800	0.0124704
MD11G1306500	MD15G1277400	0.0193124
MD17G1152400	MD15G1277400	0.0190579
MD17G1152400	MD15G1277700	0.0190853
MD17G1152400	MD15G1278100	0.018778
MD17G1152400	MD15G1286500	0.0219158
MD17G1152400	MD15G1288000	0.0104499
MD11G1306500	MD15G1289100	0.0100329
MD16G1162900	MD15G1289100	0.00732418
MD13G1163300	MD15G1293200	0.0186364
MD13G1163300	MD15G1294800	0.0276883
MD17G1152400	MD15G1296700	0.0130651
MD17G1152400	MD15G1297600	0.00854804
MD17G1152400	MD15G1302700	0.0143016
MD09G1174400	MD15G1302800	0.0184967
MD09G1174400	MD15G1304000	0.0189952
MD16G1162900	MD15G1314700	0.00858393
MD16G1162800	MD15G1317900	0.01531
MD17G1152400	MD15G1318400	0.00956029
MD13G1163300	MD15G1321700	0.0161516
MD17G1152400	MD15G1324100	0.00896941
MD16G1162900	MD15G1325200	0.0129682
MD16G1162800	MD15G1325900	0.00696799
MD13G1163300	MD15G1330000	0.00650133
MD09G1174400	MD15G1337600	0.0121703
MD09G1174400	MD15G1346700	0.0290921
MD17G1152400	MD15G1352300	0.00907285
MD13G1163300	MD15G1356100	0.0114931
MD16G1162900	MD15G1359600	0.00708105
MD09G1174400	MD15G1361400	0.0148293
MD13G1163300	MD15G1363900	0.0164918
MD16G1162900	MD15G1364500	0.0101453
MD09G1174400	MD15G1377600	0.0171767
MD17G1152400	MD15G1381900	0.0219382
MD16G1162800	MD15G1382400	0.013706
MD17G1152400	MD15G1384200	0.0101351
MD17G1152400	MD15G1384400	0.0215028
MD11G1306500	MD15G1384600	0.0107684
MD09G1174400	MD15G1398700	0.0123983
MD16G1162900	MD15G1403300	0.0136227
MD17G1152400	MD15G1404500	0.0204275
MD13G1163300	MD15G1406700	0.0129078
MD17G1152400	MD15G1407300	0.0189467
MD17G1152400	MD15G1408200	0.0113459
MD11G1306500	MD15G1411100	0.0209712
MD17G1152400	MD15G1411100	0.0177603
MD11G1306500	MD15G1411800	0.0143816
MD13G1163300	MD15G1415200	0.0113817
MD09G1174400	MD15G1419100	0.0161067
MD17G1152400	MD15G1419800	0.0157702
MD11G1306500	MD15G1421600	0.0155996
MD16G1162800	MD15G1423100	0.0125362
MD11G1306500	MD15G1427400	0.013196
MD17G1152400	MD15G1432800	0.0129741
MD17G1152400	MD15G1441000	0.0139326
MD09G1174400	MD15G1441800	0.0161413
MD16G1162900	MD15G1443000	0.0154737
MD09G1174400	MD15G1443800	0.0149469
MD17G1152400	MD15G1445500	0.0170739
MD17G1152400	MD15G1446000	0.0149246
MD16G1162900	MD16G1000500	0.014714
MD11G1306500	MD16G1008100	0.0168697
MD16G1162800	MD16G1008700	0.0084641
MD17G1152400	MD16G1014000	0.019196
MD09G1174400	MD16G1016600	0.0188798
MD16G1162800	MD16G1017300	0.0118225
MD09G1174400	MD16G1018000	0.00956659
MD09G1174400	MD16G1020200	0.0135025
MD17G1152400	MD16G1022300	0.021164
MD17G1152400	MD16G1024600	0.0157626
MD11G1306500	MD16G1038900	0.00453622
MD17G1152400	MD16G1040800	0.0235685
MD17G1152400	MD16G1041100	0.0218212
MD11G1306500	MD16G1041100	0.01816
MD13G1163300	MD16G1042100	0.0123148
MD17G1152400	MD16G1043900	0.0152666
MD16G1162800	MD16G1045400	0.013541
MD17G1152400	MD16G1047700	0.0188066
MD17G1152400	MD16G1048500	0.0201736
MD11G1306500	MD16G1050900	0.0114333
MD16G1162900	MD16G1057800	0.0140558
MD17G1152400	MD16G1057900	0.0167129
MD11G1306500	MD16G1063100	0.00900211
MD17G1152400	MD16G1064700	0.0140331
MD09G1174400	MD16G1066500	0.021055
MD09G1174400	MD16G1072600	0.0179724
MD13G1163300	MD16G1072800	0.0155812
MD17G1152400	MD16G1072900	0.0124532
MD11G1306500	MD16G1073700	0.0244787
MD17G1152400	MD16G1074700	0.0137635
MD16G1162900	MD16G1075300	0.0103901
MD17G1152400	MD16G1080400	0.0208638
MD17G1152400	MD16G1081000	0.0188865
MD16G1162800	MD16G1083500	0.00908739
MD13G1163300	MD16G1083600	0.0183155
MD13G1163300	MD16G1085500	0.0137917
MD17G1152400	MD16G1090800	0.0139406
MD17G1152400	MD16G1091000	0.0179066
MD17G1152400	MD16G1091600	0.0178354
MD09G1174400	MD16G1092000	0.00782035
MD17G1152400	MD16G1093500	0.02044
MD17G1152400	MD16G1101500	0.0145507
MD09G1174400	MD16G1102900	0.0098001
MD11G1306500	MD16G1107500	0.0237655
MD17G1152400	MD16G1107500	0.022714
MD16G1162900	MD16G1107800	0.0191138
MD17G1152400	MD16G1108400	0.0177743
MD17G1152400	MD16G1111700	0.0107967
MD17G1152400	MD16G1119400	0.0209726
MD16G1162900	MD16G1123700	0.00828224
MD13G1163300	MD16G1127000	0.0122206
MD09G1174400	MD16G1130200	0.0199914
MD17G1152400	MD16G1131100	0.0189163
MD11G1306500	MD16G1131100	0.0176961
MD11G1306500	MD16G1137800	0.00533233
MD17G1152400	MD16G1141000	0.0125096
MD17G1152400	MD16G1148300	0.00788231
MD17G1152400	MD16G1149200	0.0115547
MD11G1306500	MD16G1153700	0.0202258
MD17G1152400	MD16G1153700	0.0183267
MD09G1174400	MD16G1154600	0.0156321
MD17G1152400	MD16G1155400	0.0146518
MD13G1163300	MD16G1157200	0.0110588
MD13G1163300	MD16G1158300	0.0219535
MD16G1162900	MD16G1162800	0.0163526
MD11G1306500	MD16G1162900	0.0172514
MD16G1162800	MD16G1169200	0.0106837
MD17G1152400	MD16G1170100	0.0229769
MD11G1306500	MD16G1170100	0.0206441
MD16G1162800	MD16G1180300	0.0103766
MD09G1174400	MD16G1181100	0.0161445
MD11G1306500	MD16G1181900	0.00705931
MD09G1174400	MD16G1186600	0.0157085
MD11G1306500	MD16G1193500	0.0165696
MD16G1162900	MD16G1193500	0.0138564
MD09G1174400	MD16G1194200	0.0192086
MD09G1174400	MD16G1195900	0.0216253
MD16G1162900	MD16G1196700	0.0128129
MD17G1152400	MD16G1200200	0.023766
MD17G1152400	MD16G1202300	0.0155878
MD11G1306500	MD16G1202300	0.0153515
MD09G1174400	MD16G1202400	0.00599377
MD17G1152400	MD16G1202700	0.00710886
MD13G1163300	MD16G1203200	0.0148424
MD09G1174400	MD16G1220200	0.0159653
MD09G1174400	MD16G1220500	0.0229736
MD16G1162900	MD16G1222000	0.00668685
MD09G1174400	MD16G1225200	0.0223617
MD09G1174400	MD16G1226800	0.012897
MD09G1174400	MD16G1243600	0.0139039
MD17G1152400	MD16G1251700	0.0100202
MD17G1152400	MD16G1254000	0.0152242
MD09G1174400	MD16G1263400	0.00981095
MD09G1174400	MD16G1264100	0.017694
MD17G1152400	MD16G1264500	0.0127779
MD16G1162800	MD16G1267600	0.0101324
MD17G1152400	MD16G1273400	0.0158756
MD17G1152400	MD16G1273500	0.00907275
MD16G1162900	MD16G1273500	0.00859291
MD09G1174400	MD16G1275900	0.0147239
MD09G1174400	MD16G1277800	0.0141645
MD09G1174400	MD16G1281000	0.0129586
MD16G1162900	MD16G1288300	0.010511
MD17G1152400	MD17G1000400	0.00918074
MD16G1162900	MD17G1003300	0.00888671
MD17G1152400	MD17G1003600	0.0232366
MD11G1306500	MD17G1003600	0.0148667
MD17G1152400	MD17G1006200	0.020815
MD11G1306500	MD17G1006200	0.0200307
MD11G1306500	MD17G1006300	0.00878004
MD13G1163300	MD17G1015400	0.00649262
MD11G1306500	MD17G1015900	0.0265553
MD17G1152400	MD17G1019400	0.00622355
MD09G1174400	MD17G1025700	0.0129999
MD09G1174400	MD17G1040500	0.00474742
MD11G1306500	MD17G1045600	0.00797331
MD17G1152400	MD17G1046500	0.0231343
MD16G1162900	MD17G1046500	0.0175366
MD13G1163300	MD17G1047600	0.0121585
MD13G1163300	MD17G1048000	0.00599364
MD13G1163300	MD17G1048300	0.0182121
MD09G1174400	MD17G1062700	0.00950179
MD17G1152400	MD17G1063900	0.0125216
MD09G1174400	MD17G1067700	0.0066483
MD16G1162800	MD17G1069600	0.00534527
MD17G1152400	MD17G1071600	0.0108495
MD09G1174400	MD17G1076200	0.0134682
MD11G1306500	MD17G1085300	0.0236914
MD17G1152400	MD17G1085300	0.0202414
MD09G1174400	MD17G1096300	0.0112511
MD13G1163300	MD17G1097000	0.0106314
MD09G1174400	MD17G1097500	0.0224656
MD17G1152400	MD17G1099100	0.0114903
MD17G1152400	MD17G1099800	0.0172341
MD16G1162900	MD17G1102000	0.0120789
MD16G1162900	MD17G1103400	0.00973387
MD13G1163300	MD17G1105700	0.0188343
MD17G1152400	MD17G1124200	0.0165325
MD16G1162800	MD17G1127100	0.0070408
MD17G1152400	MD17G1128600	0.025977
MD11G1306500	MD17G1128600	0.0258584
MD09G1174400	MD17G1129100	0.00943739
MD17G1152400	MD17G1131500	0.0121627
MD13G1163300	MD17G1137000	0.00996192
MD11G1306500	MD17G1139600	0.0130645
MD11G1306500	MD17G1141700	0.0151211
MD09G1174400	MD17G1143500	0.0159417
MD17G1152400	MD17G1144200	0.00654311
MD11G1306500	MD17G1147200	0.0193037
MD17G1152400	MD17G1147200	0.0186528
MD17G1152400	MD17G1150300	0.0198599
MD17G1152400	MD17G1154600	0.0120291
MD17G1152400	MD17G1162700	0.0200833
MD16G1162900	MD17G1163300	0.0110748
MD17G1152400	MD17G1164600	0.00658458
MD09G1174400	MD17G1172300	0.00913952
MD09G1174400	MD17G1173300	0.00682014
MD11G1306500	MD17G1180600	0.0164113
MD09G1174400	MD17G1190700	0.00801354
MD17G1152400	MD17G1191700	0.015859
MD17G1152400	MD17G1195000	0.0137241
MD17G1152400	MD17G1197100	0.0190476
MD11G1306500	MD17G1204100	0.0138611
MD13G1163300	MD17G1205900	0.0185484
MD13G1163300	MD17G1207200	0.00997065
MD11G1306500	MD17G1209500	0.0140519
MD13G1163300	MD17G1209800	0.0132325
MD11G1306500	MD17G1213400	0.0158881
MD17G1152400	MD17G1216300	0.0199318
MD16G1162800	MD17G1217700	0.0109247
MD09G1174400	MD17G1218600	0.0185277
MD09G1174400	MD17G1220700	0.0138107
MD09G1174400	MD17G1222500	0.0264216
MD17G1152400	MD17G1224100	0.00842476
MD09G1174400	MD17G1224700	0.0143173
MD17G1152400	MD17G1230100	0.0114521
MD17G1152400	MD17G1239400	0.0172717
MD11G1306500	MD17G1247600	0.0124629
MD09G1174400	MD17G1248500	0.0198131
MD13G1163300	MD17G1252400	0.0125405
MD17G1152400	MD17G1256500	0.0102894
MD13G1163300	MD17G1260700	0.0110548
MD17G1152400	MD17G1263600	0.0118928
MD17G1152400	MD17G1264700	0.0094455
MD16G1162900	MD17G1264900	0.0224927
MD09G1174400	MD17G1268900	0.0211967
MD17G1152400	MD17G1275100	0.0117294
MD17G1152400	MD17G1278800	0.0122391
MD11G1306500	MD17G1278800	0.0105201
MD09G1174400	MD17G1279900	0.0242827
MD11G1306500	MD17G1284000	0.0141251
MD17G1152400	MD17G1284000	0.0137118
MD09G1174400	MD17G1285400	0.0132677
MD09G1174400	MD17G1285800	0.0119068
