# Supplementary material for: Transcriptomics of long‐term, low oxygen storage coupled with ethylene signaling interference suggests neofunctionalization of hypoxia response pathways in apple ( Malus domestica )
Source: Plant Direct. 2024 Dec 20;8(12):e70025. doi: 10.1002/pld3.70025 (PMC11660084; doi:10.1002/pld3.70025)
Supplement: Supplementary file 27 — Table S11: GO Enrichment Results ‐ putative targets for each Apple ERFV VII TF. [file PLD3-8-e70025-s012.xlsx]

## Sheet: README
TableS11
	Tab Title	Table Caption	Table Header Descriptions
			GO term	Ontology	Description	p-value	FDR
	ERFVII-TF Targets Enrichment	Gene Ontology (GO) functional enrichment analysis of the regulatory targets of the 5 putative apple ERFVII transcription factors was done using the AgriGO v2 'Malus x domestica Singular Enrichment Analysis' (Da et al., 2019; http://bioinformatics.cau.edu.cn/AppleMDO/; accessed May 2023), using the “GDDH13 V1.1 homology with Arabidopsis reference" (Du et al., 2010; Tian et al., 2017).	GO Annotation; SlimGO - http://systemsbiology.cau.edu.cn/agriGOv2/download.php	P: Biological Process; F: Molecular Function; C: Cellular Component	Description of GO Term, from GO Version 2016	statistical method: Fisher	False Discovery Rate method (multple comarisons correction): Yekuieli (FDR under dependency)

## Sheet: ERFVII-TF Targets Enrichment
MD09G1174400						MD17G1152400						MD13G1163300						MD16G1162900						MD11G1306500
GO term	Ontology	Description	p-value	FDR		GO term	Ontology	Description	p-value	FDR		GO term	Ontology	Description	p-value	FDR		GO term	Ontology	Description	p-value	FDR		GO term	Ontology	Description	p-value	FDR
GO:0003723	F	RNA binding	5.6e-05	0.028		GO:0036293	P	response to decreased oxygen levels	2e-07	0.0006		GO:0009887	P	organ morphogenesis	6.3e-06	0.022		No Significant Enritchment	No Significant Enritchment	No Significant Enritchment	No Significant Enritchment	No Significant Enritchment		GO:0070482	P	response to oxygen levels	4.2e-07	0.00072
GO:0031975	C	envelope	1.3e-05	0.0029		GO:0070482	P	response to oxygen levels	2.2e-07	0.0006														GO:0036293	P	response to decreased oxygen levels	3.9e-07	0.00072
GO:0031967	C	organelle envelope	1.3e-05	0.0029		GO:0001666	P	response to hypoxia	4.1e-06	0.0073														GO:0001666	P	response to hypoxia	2.6e-06	0.0029
GO:0044422	C	organelle part	7.6e-05	0.011		GO:0010038	P	response to metal ion	4.4e-05	0.048
GO:0044446	C	intracellular organelle part	0.00012	0.011		GO:0042221	P	response to chemical	3.9e-05	0.048
GO:0044444	C	cytoplasmic part	0.00012	0.011		GO:0009628	P	response to abiotic stimulus	5.4e-05	0.048
GO:0044424	C	intracellular part	0.00022	0.012		GO:0050896	P	response to stimulus	7.9e-05	0.049
GO:0005737	C	cytoplasm	0.00022	0.012		GO:0010035	P	response to inorganic substance	0.00011	0.049
GO:0005622	C	intracellular	0.00018	0.012		GO:0046496	P	nicotinamide nucleotide metabolic process	7.8e-05	0.049
GO:0044464	C	cell part	0.00035	0.015		GO:0006970	P	response to osmotic stress	0.0001	0.049
GO:0005623	C	cell	0.00035	0.015		GO:0019362	P	pyridine nucleotide metabolic process	8.2e-05	0.049
GO:0009941	C	chloroplast envelope	0.00076	0.03		GO:0072524	P	pyridine-containing compound metabolic process	9.3e-05	0.049
GO:0009526	C	plastid envelope	0.0012	0.04		GO:0005622	C	intracellular	6.3e-05	0.017
GO:0044434	C	chloroplast part	0.0011	0.04		GO:0044424	C	intracellular part	7.5e-05	0.017
GO:0044435	C	plastid part	0.0015	0.047		GO:0044434	C	chloroplast part	0.00042	0.036
						GO:0044435	C	plastid part	0.00062	0.036
						GO:0043227	C	membrane-bounded organelle	0.00059	0.036
						GO:0043229	C	intracellular organelle	0.00056	0.036
						GO:0043226	C	organelle	0.00058	0.036
						GO:0043231	C	intracellular membrane-bounded organelle	0.00057	0.036
