# Supplementary material for: Transcriptomics of long‐term, low oxygen storage coupled with ethylene signaling interference suggests neofunctionalization of hypoxia response pathways in apple ( Malus domestica )
Source: Plant Direct. 2024 Dec 20;8(12):e70025. doi: 10.1002/pld3.70025 (PMC11660084; doi:10.1002/pld3.70025)
Supplement: Supplementary file 28 — Table S12: GDDH13 ERF SuperOrthogroup classifications. [file PLD3-8-e70025-s028.xlsx]

## Sheet: README
TableS12
	Tab Title	Table Caption	Table Header Descriptions
			Gene ID	Orthogroup ID	Arabidopsis thaliana	Carica papaya	Theobroma cacao	Eucalyptus grandis	Phaseolus vulgaris	Medicago truncatula	Prunus persica	Manihot esculenta	Populus trichocarpa	Vitis vinifera	Solanum lycopersicum	Utricularia gibba	Mimulus guttatus	Striga asiatica	Beta vulgaris	Nelumbo nucifera	Aquilegia coerulea	Oryza sativa	Sorghum bicolor	Musa acuminata	Elaeis guineensis	Spirodella polyrhiza	Amborella trichopoda	Pinus taeda	Selaginella moellendorffii	Physcomitrella patens	SuperOrthogroup I1.2	SuperOrthogroup I1.5	SuperOrthogroup I1.8	SuperOrthogroup I2.0	SuperOrthogroup I2.5	SuperOrthogroup I3.0	SuperOrthogroup I3.5	SuperOrthogroup I4.0	SuperOrthogroup I4.5	SuperOrthogroup I5.0	AHRD Descriptions	TAIR Gene(s) Descriptions	Pfam Domains	InterProScan Descriptions	GO Molecular Functions	GO Biological Processes	GO Cellular Components
	ERF Orthogroups	Members of the ERF gene families were classified into multiple orthogroups. To construct a gene family tree containing all the ERFs, the SuperOrthogroup classification from the PlantTribes2 was used.	GDDH13 Gene Accession ID	Orthogroup ID assigned by PlantTribes2 with the 26Gv2 scaffold	Genomes used PlantTribes2 26Gv2.0 scaffold for orthogroup classification. Values represent the number of genes from each genome identified within the orthogroup																										Assignment of SuperOrthogroups under the MCL stringencies shown in the header cell										Annotation provided by PlantTribes2. AHRD stands for: Automatic assignment of Human Readable Descriptions; TAIR Gene description were provided based on the Arabidopsis genes assigned to the orthogroup, whereas annotations for other column aggregte annotation from all the scaffolding sequences.

## Sheet: ERF Orthogroups
Gene ID	Orthogroup ID	Arabidopsis thaliana	Carica papaya	Theobroma cacao	Eucalyptus grandis	Phaseolus vulgaris	Medicago truncatula	Prunus persica	Manihot esculenta	Populus trichocarpa	Vitis vinifera	Solanum lycopersicum	Utricularia gibba	Mimulus guttatus	Striga asiatica	Beta vulgaris	Nelumbo nucifera	Aquilegia coerulea	Oryza sativa	Sorghum bicolor	Musa acuminata	Elaeis guineensis	Spirodella polyrhiza	Amborella trichopoda	Pinus taeda	Selaginella moellendorffii	Physcomitrella patens	SuperOrthogroup I1.2	SuperOrthogroup I1.5	SuperOrthogroup I1.8	SuperOrthogroup I2.0	SuperOrthogroup I2.5	SuperOrthogroup I3.0	SuperOrthogroup I3.5	SuperOrthogroup I4.0	SuperOrthogroup I4.5	SuperOrthogroup I5.0	AHRD Descriptions	TAIR Gene(s) Descriptions	Pfam Domains	InterProScan Descriptions	GO Molecular Functions	GO Biological Processes	GO Cellular Components
MD00G1118900	7	115	72	95	124	145	181	97	149	166	69	135	107	107	101	63	100	74	111	124	200	82	59	59	210	39	77	1	26	22	31	47	67	63	59	58	55	Ethylene-responsive transcription factor [0.307] | Integrase-type DNA-binding superfamily protein [0.194] | Ethylene-responsive transcription factor, putative [0.154] | Ethylene responsive factor [0.025] | Ethylene-responsive element binding-factor [0.021] | Ethylene-responsive transcription factor 5 [0.016] | Ethylene-responsive transcription factor ERF003 [0.015] | Ethylene-responsive transcrip…	Integrase-type DNA-binding superfamily protein | ethylene-responsive element binding factor 13 | related to AP2 10 | ethylene-responsive element binding factor 15 | AP2 domain-containing transcription factor family protein | erf domain protein 9 | related to AP2 11 | cytokinin response factor 1 | redox responsive transcription factor 1 | DREB and EAR motif protein 3 | DREB and EAR motif protein 2…	AP2 domain (PF00847) [0.969] | Major intrinsic protein (PF00230) [0.002] | Tubulin C-terminal domain (PF03953) [0.001] | RNA recognition motif. (a.k.a. RRM, RBD, or RNP domain) (PF00076) [0.001]	AP2/ERF domain (IPR001471) [0.969] | Major intrinsic protein (IPR000425) [0.002] | Tubulin/FtsZ, 2-layer sandwich domain (IPR018316) [0.001] | RNA recognition motif domain (IPR000504) [0.001]	transcription factor activity, sequence-specific DNA binding (GO:0003700) [0.969] | transporter activity (GO:0005215) [0.002] | nucleic acid binding (GO:0003676) [0.001] | GTPase activity (GO:0003924) [0.001]	regulation of transcription, DNA-templated (GO:0006355) [0.969] | transport (GO:0006810) [0.002] | proteolysis (GO:0006508) [0.001]	membrane (GO:0016020) [0.003]
MD01G1016100	7	115	72	95	124	145	181	97	149	166	69	135	107	107	101	63	100	74	111	124	200	82	59	59	210	39	77	1	26	22	31	47	67	63	59	58	55	Ethylene-responsive transcription factor [0.307] | Integrase-type DNA-binding superfamily protein [0.194] | Ethylene-responsive transcription factor, putative [0.154] | Ethylene responsive factor [0.025] | Ethylene-responsive element binding-factor [0.021] | Ethylene-responsive transcription factor 5 [0.016] | Ethylene-responsive transcription factor ERF003 [0.015] | Ethylene-responsive transcrip…	Integrase-type DNA-binding superfamily protein | ethylene-responsive element binding factor 13 | related to AP2 10 | ethylene-responsive element binding factor 15 | AP2 domain-containing transcription factor family protein | erf domain protein 9 | related to AP2 11 | cytokinin response factor 1 | redox responsive transcription factor 1 | DREB and EAR motif protein 3 | DREB and EAR motif protein 2…	AP2 domain (PF00847) [0.969] | Major intrinsic protein (PF00230) [0.002] | Tubulin C-terminal domain (PF03953) [0.001] | RNA recognition motif. (a.k.a. RRM, RBD, or RNP domain) (PF00076) [0.001]	AP2/ERF domain (IPR001471) [0.969] | Major intrinsic protein (IPR000425) [0.002] | Tubulin/FtsZ, 2-layer sandwich domain (IPR018316) [0.001] | RNA recognition motif domain (IPR000504) [0.001]	transcription factor activity, sequence-specific DNA binding (GO:0003700) [0.969] | transporter activity (GO:0005215) [0.002] | nucleic acid binding (GO:0003676) [0.001] | GTPase activity (GO:0003924) [0.001]	regulation of transcription, DNA-templated (GO:0006355) [0.969] | transport (GO:0006810) [0.002] | proteolysis (GO:0006508) [0.001]	membrane (GO:0016020) [0.003]
MD01G1075400	7	115	72	95	124	145	181	97	149	166	69	135	107	107	101	63	100	74	111	124	200	82	59	59	210	39	77	1	26	22	31	47	67	63	59	58	55	Ethylene-responsive transcription factor [0.307] | Integrase-type DNA-binding superfamily protein [0.194] | Ethylene-responsive transcription factor, putative [0.154] | Ethylene responsive factor [0.025] | Ethylene-responsive element binding-factor [0.021] | Ethylene-responsive transcription factor 5 [0.016] | Ethylene-responsive transcription factor ERF003 [0.015] | Ethylene-responsive transcrip…	Integrase-type DNA-binding superfamily protein | ethylene-responsive element binding factor 13 | related to AP2 10 | ethylene-responsive element binding factor 15 | AP2 domain-containing transcription factor family protein | erf domain protein 9 | related to AP2 11 | cytokinin response factor 1 | redox responsive transcription factor 1 | DREB and EAR motif protein 3 | DREB and EAR motif protein 2…	AP2 domain (PF00847) [0.969] | Major intrinsic protein (PF00230) [0.002] | Tubulin C-terminal domain (PF03953) [0.001] | RNA recognition motif. (a.k.a. RRM, RBD, or RNP domain) (PF00076) [0.001]	AP2/ERF domain (IPR001471) [0.969] | Major intrinsic protein (IPR000425) [0.002] | Tubulin/FtsZ, 2-layer sandwich domain (IPR018316) [0.001] | RNA recognition motif domain (IPR000504) [0.001]	transcription factor activity, sequence-specific DNA binding (GO:0003700) [0.969] | transporter activity (GO:0005215) [0.002] | nucleic acid binding (GO:0003676) [0.001] | GTPase activity (GO:0003924) [0.001]	regulation of transcription, DNA-templated (GO:0006355) [0.969] | transport (GO:0006810) [0.002] | proteolysis (GO:0006508) [0.001]	membrane (GO:0016020) [0.003]
MD01G1083000	7	115	72	95	124	145	181	97	149	166	69	135	107	107	101	63	100	74	111	124	200	82	59	59	210	39	77	1	26	22	31	47	67	63	59	58	55	Ethylene-responsive transcription factor [0.307] | Integrase-type DNA-binding superfamily protein [0.194] | Ethylene-responsive transcription factor, putative [0.154] | Ethylene responsive factor [0.025] | Ethylene-responsive element binding-factor [0.021] | Ethylene-responsive transcription factor 5 [0.016] | Ethylene-responsive transcription factor ERF003 [0.015] | Ethylene-responsive transcrip…	Integrase-type DNA-binding superfamily protein | ethylene-responsive element binding factor 13 | related to AP2 10 | ethylene-responsive element binding factor 15 | AP2 domain-containing transcription factor family protein | erf domain protein 9 | related to AP2 11 | cytokinin response factor 1 | redox responsive transcription factor 1 | DREB and EAR motif protein 3 | DREB and EAR motif protein 2…	AP2 domain (PF00847) [0.969] | Major intrinsic protein (PF00230) [0.002] | Tubulin C-terminal domain (PF03953) [0.001] | RNA recognition motif. (a.k.a. RRM, RBD, or RNP domain) (PF00076) [0.001]	AP2/ERF domain (IPR001471) [0.969] | Major intrinsic protein (IPR000425) [0.002] | Tubulin/FtsZ, 2-layer sandwich domain (IPR018316) [0.001] | RNA recognition motif domain (IPR000504) [0.001]	transcription factor activity, sequence-specific DNA binding (GO:0003700) [0.969] | transporter activity (GO:0005215) [0.002] | nucleic acid binding (GO:0003676) [0.001] | GTPase activity (GO:0003924) [0.001]	regulation of transcription, DNA-templated (GO:0006355) [0.969] | transport (GO:0006810) [0.002] | proteolysis (GO:0006508) [0.001]	membrane (GO:0016020) [0.003]
MD01G1155400	7	115	72	95	124	145	181	97	149	166	69	135	107	107	101	63	100	74	111	124	200	82	59	59	210	39	77	1	26	22	31	47	67	63	59	58	55	Ethylene-responsive transcription factor [0.307] | Integrase-type DNA-binding superfamily protein [0.194] | Ethylene-responsive transcription factor, putative [0.154] | Ethylene responsive factor [0.025] | Ethylene-responsive element binding-factor [0.021] | Ethylene-responsive transcription factor 5 [0.016] | Ethylene-responsive transcription factor ERF003 [0.015] | Ethylene-responsive transcrip…	Integrase-type DNA-binding superfamily protein | ethylene-responsive element binding factor 13 | related to AP2 10 | ethylene-responsive element binding factor 15 | AP2 domain-containing transcription factor family protein | erf domain protein 9 | related to AP2 11 | cytokinin response factor 1 | redox responsive transcription factor 1 | DREB and EAR motif protein 3 | DREB and EAR motif protein 2…	AP2 domain (PF00847) [0.969] | Major intrinsic protein (PF00230) [0.002] | Tubulin C-terminal domain (PF03953) [0.001] | RNA recognition motif. (a.k.a. RRM, RBD, or RNP domain) (PF00076) [0.001]	AP2/ERF domain (IPR001471) [0.969] | Major intrinsic protein (IPR000425) [0.002] | Tubulin/FtsZ, 2-layer sandwich domain (IPR018316) [0.001] | RNA recognition motif domain (IPR000504) [0.001]	transcription factor activity, sequence-specific DNA binding (GO:0003700) [0.969] | transporter activity (GO:0005215) [0.002] | nucleic acid binding (GO:0003676) [0.001] | GTPase activity (GO:0003924) [0.001]	regulation of transcription, DNA-templated (GO:0006355) [0.969] | transport (GO:0006810) [0.002] | proteolysis (GO:0006508) [0.001]	membrane (GO:0016020) [0.003]
MD01G1177000	7	115	72	95	124	145	181	97	149	166	69	135	107	107	101	63	100	74	111	124	200	82	59	59	210	39	77	1	26	22	31	47	67	63	59	58	55	Ethylene-responsive transcription factor [0.307] | Integrase-type DNA-binding superfamily protein [0.194] | Ethylene-responsive transcription factor, putative [0.154] | Ethylene responsive factor [0.025] | Ethylene-responsive element binding-factor [0.021] | Ethylene-responsive transcription factor 5 [0.016] | Ethylene-responsive transcription factor ERF003 [0.015] | Ethylene-responsive transcrip…	Integrase-type DNA-binding superfamily protein | ethylene-responsive element binding factor 13 | related to AP2 10 | ethylene-responsive element binding factor 15 | AP2 domain-containing transcription factor family protein | erf domain protein 9 | related to AP2 11 | cytokinin response factor 1 | redox responsive transcription factor 1 | DREB and EAR motif protein 3 | DREB and EAR motif protein 2…	AP2 domain (PF00847) [0.969] | Major intrinsic protein (PF00230) [0.002] | Tubulin C-terminal domain (PF03953) [0.001] | RNA recognition motif. (a.k.a. RRM, RBD, or RNP domain) (PF00076) [0.001]	AP2/ERF domain (IPR001471) [0.969] | Major intrinsic protein (IPR000425) [0.002] | Tubulin/FtsZ, 2-layer sandwich domain (IPR018316) [0.001] | RNA recognition motif domain (IPR000504) [0.001]	transcription factor activity, sequence-specific DNA binding (GO:0003700) [0.969] | transporter activity (GO:0005215) [0.002] | nucleic acid binding (GO:0003676) [0.001] | GTPase activity (GO:0003924) [0.001]	regulation of transcription, DNA-templated (GO:0006355) [0.969] | transport (GO:0006810) [0.002] | proteolysis (GO:0006508) [0.001]	membrane (GO:0016020) [0.003]
MD01G1177100	7	115	72	95	124	145	181	97	149	166	69	135	107	107	101	63	100	74	111	124	200	82	59	59	210	39	77	1	26	22	31	47	67	63	59	58	55	Ethylene-responsive transcription factor [0.307] | Integrase-type DNA-binding superfamily protein [0.194] | Ethylene-responsive transcription factor, putative [0.154] | Ethylene responsive factor [0.025] | Ethylene-responsive element binding-factor [0.021] | Ethylene-responsive transcription factor 5 [0.016] | Ethylene-responsive transcription factor ERF003 [0.015] | Ethylene-responsive transcrip…	Integrase-type DNA-binding superfamily protein | ethylene-responsive element binding factor 13 | related to AP2 10 | ethylene-responsive element binding factor 15 | AP2 domain-containing transcription factor family protein | erf domain protein 9 | related to AP2 11 | cytokinin response factor 1 | redox responsive transcription factor 1 | DREB and EAR motif protein 3 | DREB and EAR motif protein 2…	AP2 domain (PF00847) [0.969] | Major intrinsic protein (PF00230) [0.002] | Tubulin C-terminal domain (PF03953) [0.001] | RNA recognition motif. (a.k.a. RRM, RBD, or RNP domain) (PF00076) [0.001]	AP2/ERF domain (IPR001471) [0.969] | Major intrinsic protein (IPR000425) [0.002] | Tubulin/FtsZ, 2-layer sandwich domain (IPR018316) [0.001] | RNA recognition motif domain (IPR000504) [0.001]	transcription factor activity, sequence-specific DNA binding (GO:0003700) [0.969] | transporter activity (GO:0005215) [0.002] | nucleic acid binding (GO:0003676) [0.001] | GTPase activity (GO:0003924) [0.001]	regulation of transcription, DNA-templated (GO:0006355) [0.969] | transport (GO:0006810) [0.002] | proteolysis (GO:0006508) [0.001]	membrane (GO:0016020) [0.003]
MD01G1177200	7	115	72	95	124	145	181	97	149	166	69	135	107	107	101	63	100	74	111	124	200	82	59	59	210	39	77	1	26	22	31	47	67	63	59	58	55	Ethylene-responsive transcription factor [0.307] | Integrase-type DNA-binding superfamily protein [0.194] | Ethylene-responsive transcription factor, putative [0.154] | Ethylene responsive factor [0.025] | Ethylene-responsive element binding-factor [0.021] | Ethylene-responsive transcription factor 5 [0.016] | Ethylene-responsive transcription factor ERF003 [0.015] | Ethylene-responsive transcrip…	Integrase-type DNA-binding superfamily protein | ethylene-responsive element binding factor 13 | related to AP2 10 | ethylene-responsive element binding factor 15 | AP2 domain-containing transcription factor family protein | erf domain protein 9 | related to AP2 11 | cytokinin response factor 1 | redox responsive transcription factor 1 | DREB and EAR motif protein 3 | DREB and EAR motif protein 2…	AP2 domain (PF00847) [0.969] | Major intrinsic protein (PF00230) [0.002] | Tubulin C-terminal domain (PF03953) [0.001] | RNA recognition motif. (a.k.a. RRM, RBD, or RNP domain) (PF00076) [0.001]	AP2/ERF domain (IPR001471) [0.969] | Major intrinsic protein (IPR000425) [0.002] | Tubulin/FtsZ, 2-layer sandwich domain (IPR018316) [0.001] | RNA recognition motif domain (IPR000504) [0.001]	transcription factor activity, sequence-specific DNA binding (GO:0003700) [0.969] | transporter activity (GO:0005215) [0.002] | nucleic acid binding (GO:0003676) [0.001] | GTPase activity (GO:0003924) [0.001]	regulation of transcription, DNA-templated (GO:0006355) [0.969] | transport (GO:0006810) [0.002] | proteolysis (GO:0006508) [0.001]	membrane (GO:0016020) [0.003]
MD01G1196100	7	115	72	95	124	145	181	97	149	166	69	135	107	107	101	63	100	74	111	124	200	82	59	59	210	39	77	1	26	22	31	47	67	63	59	58	55	Ethylene-responsive transcription factor [0.307] | Integrase-type DNA-binding superfamily protein [0.194] | Ethylene-responsive transcription factor, putative [0.154] | Ethylene responsive factor [0.025] | Ethylene-responsive element binding-factor [0.021] | Ethylene-responsive transcription factor 5 [0.016] | Ethylene-responsive transcription factor ERF003 [0.015] | Ethylene-responsive transcrip…	Integrase-type DNA-binding superfamily protein | ethylene-responsive element binding factor 13 | related to AP2 10 | ethylene-responsive element binding factor 15 | AP2 domain-containing transcription factor family protein | erf domain protein 9 | related to AP2 11 | cytokinin response factor 1 | redox responsive transcription factor 1 | DREB and EAR motif protein 3 | DREB and EAR motif protein 2…	AP2 domain (PF00847) [0.969] | Major intrinsic protein (PF00230) [0.002] | Tubulin C-terminal domain (PF03953) [0.001] | RNA recognition motif. (a.k.a. RRM, RBD, or RNP domain) (PF00076) [0.001]	AP2/ERF domain (IPR001471) [0.969] | Major intrinsic protein (IPR000425) [0.002] | Tubulin/FtsZ, 2-layer sandwich domain (IPR018316) [0.001] | RNA recognition motif domain (IPR000504) [0.001]	transcription factor activity, sequence-specific DNA binding (GO:0003700) [0.969] | transporter activity (GO:0005215) [0.002] | nucleic acid binding (GO:0003676) [0.001] | GTPase activity (GO:0003924) [0.001]	regulation of transcription, DNA-templated (GO:0006355) [0.969] | transport (GO:0006810) [0.002] | proteolysis (GO:0006508) [0.001]	membrane (GO:0016020) [0.003]
MD01G1196300	7	115	72	95	124	145	181	97	149	166	69	135	107	107	101	63	100	74	111	124	200	82	59	59	210	39	77	1	26	22	31	47	67	63	59	58	55	Ethylene-responsive transcription factor [0.307] | Integrase-type DNA-binding superfamily protein [0.194] | Ethylene-responsive transcription factor, putative [0.154] | Ethylene responsive factor [0.025] | Ethylene-responsive element binding-factor [0.021] | Ethylene-responsive transcription factor 5 [0.016] | Ethylene-responsive transcription factor ERF003 [0.015] | Ethylene-responsive transcrip…	Integrase-type DNA-binding superfamily protein | ethylene-responsive element binding factor 13 | related to AP2 10 | ethylene-responsive element binding factor 15 | AP2 domain-containing transcription factor family protein | erf domain protein 9 | related to AP2 11 | cytokinin response factor 1 | redox responsive transcription factor 1 | DREB and EAR motif protein 3 | DREB and EAR motif protein 2…	AP2 domain (PF00847) [0.969] | Major intrinsic protein (PF00230) [0.002] | Tubulin C-terminal domain (PF03953) [0.001] | RNA recognition motif. (a.k.a. RRM, RBD, or RNP domain) (PF00076) [0.001]	AP2/ERF domain (IPR001471) [0.969] | Major intrinsic protein (IPR000425) [0.002] | Tubulin/FtsZ, 2-layer sandwich domain (IPR018316) [0.001] | RNA recognition motif domain (IPR000504) [0.001]	transcription factor activity, sequence-specific DNA binding (GO:0003700) [0.969] | transporter activity (GO:0005215) [0.002] | nucleic acid binding (GO:0003676) [0.001] | GTPase activity (GO:0003924) [0.001]	regulation of transcription, DNA-templated (GO:0006355) [0.969] | transport (GO:0006810) [0.002] | proteolysis (GO:0006508) [0.001]	membrane (GO:0016020) [0.003]
MD01G1214500	7	115	72	95	124	145	181	97	149	166	69	135	107	107	101	63	100	74	111	124	200	82	59	59	210	39	77	1	26	22	31	47	67	63	59	58	55	Ethylene-responsive transcription factor [0.307] | Integrase-type DNA-binding superfamily protein [0.194] | Ethylene-responsive transcription factor, putative [0.154] | Ethylene responsive factor [0.025] | Ethylene-responsive element binding-factor [0.021] | Ethylene-responsive transcription factor 5 [0.016] | Ethylene-responsive transcription factor ERF003 [0.015] | Ethylene-responsive transcrip…	Integrase-type DNA-binding superfamily protein | ethylene-responsive element binding factor 13 | related to AP2 10 | ethylene-responsive element binding factor 15 | AP2 domain-containing transcription factor family protein | erf domain protein 9 | related to AP2 11 | cytokinin response factor 1 | redox responsive transcription factor 1 | DREB and EAR motif protein 3 | DREB and EAR motif protein 2…	AP2 domain (PF00847) [0.969] | Major intrinsic protein (PF00230) [0.002] | Tubulin C-terminal domain (PF03953) [0.001] | RNA recognition motif. (a.k.a. RRM, RBD, or RNP domain) (PF00076) [0.001]	AP2/ERF domain (IPR001471) [0.969] | Major intrinsic protein (IPR000425) [0.002] | Tubulin/FtsZ, 2-layer sandwich domain (IPR018316) [0.001] | RNA recognition motif domain (IPR000504) [0.001]	transcription factor activity, sequence-specific DNA binding (GO:0003700) [0.969] | transporter activity (GO:0005215) [0.002] | nucleic acid binding (GO:0003676) [0.001] | GTPase activity (GO:0003924) [0.001]	regulation of transcription, DNA-templated (GO:0006355) [0.969] | transport (GO:0006810) [0.002] | proteolysis (GO:0006508) [0.001]	membrane (GO:0016020) [0.003]
MD02G1060200	7	115	72	95	124	145	181	97	149	166	69	135	107	107	101	63	100	74	111	124	200	82	59	59	210	39	77	1	26	22	31	47	67	63	59	58	55	Ethylene-responsive transcription factor [0.307] | Integrase-type DNA-binding superfamily protein [0.194] | Ethylene-responsive transcription factor, putative [0.154] | Ethylene responsive factor [0.025] | Ethylene-responsive element binding-factor [0.021] | Ethylene-responsive transcription factor 5 [0.016] | Ethylene-responsive transcription factor ERF003 [0.015] | Ethylene-responsive transcrip…	Integrase-type DNA-binding superfamily protein | ethylene-responsive element binding factor 13 | related to AP2 10 | ethylene-responsive element binding factor 15 | AP2 domain-containing transcription factor family protein | erf domain protein 9 | related to AP2 11 | cytokinin response factor 1 | redox responsive transcription factor 1 | DREB and EAR motif protein 3 | DREB and EAR motif protein 2…	AP2 domain (PF00847) [0.969] | Major intrinsic protein (PF00230) [0.002] | Tubulin C-terminal domain (PF03953) [0.001] | RNA recognition motif. (a.k.a. RRM, RBD, or RNP domain) (PF00076) [0.001]	AP2/ERF domain (IPR001471) [0.969] | Major intrinsic protein (IPR000425) [0.002] | Tubulin/FtsZ, 2-layer sandwich domain (IPR018316) [0.001] | RNA recognition motif domain (IPR000504) [0.001]	transcription factor activity, sequence-specific DNA binding (GO:0003700) [0.969] | transporter activity (GO:0005215) [0.002] | nucleic acid binding (GO:0003676) [0.001] | GTPase activity (GO:0003924) [0.001]	regulation of transcription, DNA-templated (GO:0006355) [0.969] | transport (GO:0006810) [0.002] | proteolysis (GO:0006508) [0.001]	membrane (GO:0016020) [0.003]
MD02G1096500	7	115	72	95	124	145	181	97	149	166	69	135	107	107	101	63	100	74	111	124	200	82	59	59	210	39	77	1	26	22	31	47	67	63	59	58	55	Ethylene-responsive transcription factor [0.307] | Integrase-type DNA-binding superfamily protein [0.194] | Ethylene-responsive transcription factor, putative [0.154] | Ethylene responsive factor [0.025] | Ethylene-responsive element binding-factor [0.021] | Ethylene-responsive transcription factor 5 [0.016] | Ethylene-responsive transcription factor ERF003 [0.015] | Ethylene-responsive transcrip…	Integrase-type DNA-binding superfamily protein | ethylene-responsive element binding factor 13 | related to AP2 10 | ethylene-responsive element binding factor 15 | AP2 domain-containing transcription factor family protein | erf domain protein 9 | related to AP2 11 | cytokinin response factor 1 | redox responsive transcription factor 1 | DREB and EAR motif protein 3 | DREB and EAR motif protein 2…	AP2 domain (PF00847) [0.969] | Major intrinsic protein (PF00230) [0.002] | Tubulin C-terminal domain (PF03953) [0.001] | RNA recognition motif. (a.k.a. RRM, RBD, or RNP domain) (PF00076) [0.001]	AP2/ERF domain (IPR001471) [0.969] | Major intrinsic protein (IPR000425) [0.002] | Tubulin/FtsZ, 2-layer sandwich domain (IPR018316) [0.001] | RNA recognition motif domain (IPR000504) [0.001]	transcription factor activity, sequence-specific DNA binding (GO:0003700) [0.969] | transporter activity (GO:0005215) [0.002] | nucleic acid binding (GO:0003676) [0.001] | GTPase activity (GO:0003924) [0.001]	regulation of transcription, DNA-templated (GO:0006355) [0.969] | transport (GO:0006810) [0.002] | proteolysis (GO:0006508) [0.001]	membrane (GO:0016020) [0.003]
MD02G1171300	7	115	72	95	124	145	181	97	149	166	69	135	107	107	101	63	100	74	111	124	200	82	59	59	210	39	77	1	26	22	31	47	67	63	59	58	55	Ethylene-responsive transcription factor [0.307] | Integrase-type DNA-binding superfamily protein [0.194] | Ethylene-responsive transcription factor, putative [0.154] | Ethylene responsive factor [0.025] | Ethylene-responsive element binding-factor [0.021] | Ethylene-responsive transcription factor 5 [0.016] | Ethylene-responsive transcription factor ERF003 [0.015] | Ethylene-responsive transcrip…	Integrase-type DNA-binding superfamily protein | ethylene-responsive element binding factor 13 | related to AP2 10 | ethylene-responsive element binding factor 15 | AP2 domain-containing transcription factor family protein | erf domain protein 9 | related to AP2 11 | cytokinin response factor 1 | redox responsive transcription factor 1 | DREB and EAR motif protein 3 | DREB and EAR motif protein 2…	AP2 domain (PF00847) [0.969] | Major intrinsic protein (PF00230) [0.002] | Tubulin C-terminal domain (PF03953) [0.001] | RNA recognition motif. (a.k.a. RRM, RBD, or RNP domain) (PF00076) [0.001]	AP2/ERF domain (IPR001471) [0.969] | Major intrinsic protein (IPR000425) [0.002] | Tubulin/FtsZ, 2-layer sandwich domain (IPR018316) [0.001] | RNA recognition motif domain (IPR000504) [0.001]	transcription factor activity, sequence-specific DNA binding (GO:0003700) [0.969] | transporter activity (GO:0005215) [0.002] | nucleic acid binding (GO:0003676) [0.001] | GTPase activity (GO:0003924) [0.001]	regulation of transcription, DNA-templated (GO:0006355) [0.969] | transport (GO:0006810) [0.002] | proteolysis (GO:0006508) [0.001]	membrane (GO:0016020) [0.003]
MD02G1176200	7	115	72	95	124	145	181	97	149	166	69	135	107	107	101	63	100	74	111	124	200	82	59	59	210	39	77	1	26	22	31	47	67	63	59	58	55	Ethylene-responsive transcription factor [0.307] | Integrase-type DNA-binding superfamily protein [0.194] | Ethylene-responsive transcription factor, putative [0.154] | Ethylene responsive factor [0.025] | Ethylene-responsive element binding-factor [0.021] | Ethylene-responsive transcription factor 5 [0.016] | Ethylene-responsive transcription factor ERF003 [0.015] | Ethylene-responsive transcrip…	Integrase-type DNA-binding superfamily protein | ethylene-responsive element binding factor 13 | related to AP2 10 | ethylene-responsive element binding factor 15 | AP2 domain-containing transcription factor family protein | erf domain protein 9 | related to AP2 11 | cytokinin response factor 1 | redox responsive transcription factor 1 | DREB and EAR motif protein 3 | DREB and EAR motif protein 2…	AP2 domain (PF00847) [0.969] | Major intrinsic protein (PF00230) [0.002] | Tubulin C-terminal domain (PF03953) [0.001] | RNA recognition motif. (a.k.a. RRM, RBD, or RNP domain) (PF00076) [0.001]	AP2/ERF domain (IPR001471) [0.969] | Major intrinsic protein (IPR000425) [0.002] | Tubulin/FtsZ, 2-layer sandwich domain (IPR018316) [0.001] | RNA recognition motif domain (IPR000504) [0.001]	transcription factor activity, sequence-specific DNA binding (GO:0003700) [0.969] | transporter activity (GO:0005215) [0.002] | nucleic acid binding (GO:0003676) [0.001] | GTPase activity (GO:0003924) [0.001]	regulation of transcription, DNA-templated (GO:0006355) [0.969] | transport (GO:0006810) [0.002] | proteolysis (GO:0006508) [0.001]	membrane (GO:0016020) [0.003]
MD02G1213600	7	115	72	95	124	145	181	97	149	166	69	135	107	107	101	63	100	74	111	124	200	82	59	59	210	39	77	1	26	22	31	47	67	63	59	58	55	Ethylene-responsive transcription factor [0.307] | Integrase-type DNA-binding superfamily protein [0.194] | Ethylene-responsive transcription factor, putative [0.154] | Ethylene responsive factor [0.025] | Ethylene-responsive element binding-factor [0.021] | Ethylene-responsive transcription factor 5 [0.016] | Ethylene-responsive transcription factor ERF003 [0.015] | Ethylene-responsive transcrip…	Integrase-type DNA-binding superfamily protein | ethylene-responsive element binding factor 13 | related to AP2 10 | ethylene-responsive element binding factor 15 | AP2 domain-containing transcription factor family protein | erf domain protein 9 | related to AP2 11 | cytokinin response factor 1 | redox responsive transcription factor 1 | DREB and EAR motif protein 3 | DREB and EAR motif protein 2…	AP2 domain (PF00847) [0.969] | Major intrinsic protein (PF00230) [0.002] | Tubulin C-terminal domain (PF03953) [0.001] | RNA recognition motif. (a.k.a. RRM, RBD, or RNP domain) (PF00076) [0.001]	AP2/ERF domain (IPR001471) [0.969] | Major intrinsic protein (IPR000425) [0.002] | Tubulin/FtsZ, 2-layer sandwich domain (IPR018316) [0.001] | RNA recognition motif domain (IPR000504) [0.001]	transcription factor activity, sequence-specific DNA binding (GO:0003700) [0.969] | transporter activity (GO:0005215) [0.002] | nucleic acid binding (GO:0003676) [0.001] | GTPase activity (GO:0003924) [0.001]	regulation of transcription, DNA-templated (GO:0006355) [0.969] | transport (GO:0006810) [0.002] | proteolysis (GO:0006508) [0.001]	membrane (GO:0016020) [0.003]
MD02G1217800	7	115	72	95	124	145	181	97	149	166	69	135	107	107	101	63	100	74	111	124	200	82	59	59	210	39	77	1	26	22	31	47	67	63	59	58	55	Ethylene-responsive transcription factor [0.307] | Integrase-type DNA-binding superfamily protein [0.194] | Ethylene-responsive transcription factor, putative [0.154] | Ethylene responsive factor [0.025] | Ethylene-responsive element binding-factor [0.021] | Ethylene-responsive transcription factor 5 [0.016] | Ethylene-responsive transcription factor ERF003 [0.015] | Ethylene-responsive transcrip…	Integrase-type DNA-binding superfamily protein | ethylene-responsive element binding factor 13 | related to AP2 10 | ethylene-responsive element binding factor 15 | AP2 domain-containing transcription factor family protein | erf domain protein 9 | related to AP2 11 | cytokinin response factor 1 | redox responsive transcription factor 1 | DREB and EAR motif protein 3 | DREB and EAR motif protein 2…	AP2 domain (PF00847) [0.969] | Major intrinsic protein (PF00230) [0.002] | Tubulin C-terminal domain (PF03953) [0.001] | RNA recognition motif. (a.k.a. RRM, RBD, or RNP domain) (PF00076) [0.001]	AP2/ERF domain (IPR001471) [0.969] | Major intrinsic protein (IPR000425) [0.002] | Tubulin/FtsZ, 2-layer sandwich domain (IPR018316) [0.001] | RNA recognition motif domain (IPR000504) [0.001]	transcription factor activity, sequence-specific DNA binding (GO:0003700) [0.969] | transporter activity (GO:0005215) [0.002] | nucleic acid binding (GO:0003676) [0.001] | GTPase activity (GO:0003924) [0.001]	regulation of transcription, DNA-templated (GO:0006355) [0.969] | transport (GO:0006810) [0.002] | proteolysis (GO:0006508) [0.001]	membrane (GO:0016020) [0.003]
MD02G1217900	7	115	72	95	124	145	181	97	149	166	69	135	107	107	101	63	100	74	111	124	200	82	59	59	210	39	77	1	26	22	31	47	67	63	59	58	55	Ethylene-responsive transcription factor [0.307] | Integrase-type DNA-binding superfamily protein [0.194] | Ethylene-responsive transcription factor, putative [0.154] | Ethylene responsive factor [0.025] | Ethylene-responsive element binding-factor [0.021] | Ethylene-responsive transcription factor 5 [0.016] | Ethylene-responsive transcription factor ERF003 [0.015] | Ethylene-responsive transcrip…	Integrase-type DNA-binding superfamily protein | ethylene-responsive element binding factor 13 | related to AP2 10 | ethylene-responsive element binding factor 15 | AP2 domain-containing transcription factor family protein | erf domain protein 9 | related to AP2 11 | cytokinin response factor 1 | redox responsive transcription factor 1 | DREB and EAR motif protein 3 | DREB and EAR motif protein 2…	AP2 domain (PF00847) [0.969] | Major intrinsic protein (PF00230) [0.002] | Tubulin C-terminal domain (PF03953) [0.001] | RNA recognition motif. (a.k.a. RRM, RBD, or RNP domain) (PF00076) [0.001]	AP2/ERF domain (IPR001471) [0.969] | Major intrinsic protein (IPR000425) [0.002] | Tubulin/FtsZ, 2-layer sandwich domain (IPR018316) [0.001] | RNA recognition motif domain (IPR000504) [0.001]	transcription factor activity, sequence-specific DNA binding (GO:0003700) [0.969] | transporter activity (GO:0005215) [0.002] | nucleic acid binding (GO:0003676) [0.001] | GTPase activity (GO:0003924) [0.001]	regulation of transcription, DNA-templated (GO:0006355) [0.969] | transport (GO:0006810) [0.002] | proteolysis (GO:0006508) [0.001]	membrane (GO:0016020) [0.003]
MD03G1004500	7	115	72	95	124	145	181	97	149	166	69	135	107	107	101	63	100	74	111	124	200	82	59	59	210	39	77	1	26	22	31	47	67	63	59	58	55	Ethylene-responsive transcription factor [0.307] | Integrase-type DNA-binding superfamily protein [0.194] | Ethylene-responsive transcription factor, putative [0.154] | Ethylene responsive factor [0.025] | Ethylene-responsive element binding-factor [0.021] | Ethylene-responsive transcription factor 5 [0.016] | Ethylene-responsive transcription factor ERF003 [0.015] | Ethylene-responsive transcrip…	Integrase-type DNA-binding superfamily protein | ethylene-responsive element binding factor 13 | related to AP2 10 | ethylene-responsive element binding factor 15 | AP2 domain-containing transcription factor family protein | erf domain protein 9 | related to AP2 11 | cytokinin response factor 1 | redox responsive transcription factor 1 | DREB and EAR motif protein 3 | DREB and EAR motif protein 2…	AP2 domain (PF00847) [0.969] | Major intrinsic protein (PF00230) [0.002] | Tubulin C-terminal domain (PF03953) [0.001] | RNA recognition motif. (a.k.a. RRM, RBD, or RNP domain) (PF00076) [0.001]	AP2/ERF domain (IPR001471) [0.969] | Major intrinsic protein (IPR000425) [0.002] | Tubulin/FtsZ, 2-layer sandwich domain (IPR018316) [0.001] | RNA recognition motif domain (IPR000504) [0.001]	transcription factor activity, sequence-specific DNA binding (GO:0003700) [0.969] | transporter activity (GO:0005215) [0.002] | nucleic acid binding (GO:0003676) [0.001] | GTPase activity (GO:0003924) [0.001]	regulation of transcription, DNA-templated (GO:0006355) [0.969] | transport (GO:0006810) [0.002] | proteolysis (GO:0006508) [0.001]	membrane (GO:0016020) [0.003]
MD03G1049900	7	115	72	95	124	145	181	97	149	166	69	135	107	107	101	63	100	74	111	124	200	82	59	59	210	39	77	1	26	22	31	47	67	63	59	58	55	Ethylene-responsive transcription factor [0.307] | Integrase-type DNA-binding superfamily protein [0.194] | Ethylene-responsive transcription factor, putative [0.154] | Ethylene responsive factor [0.025] | Ethylene-responsive element binding-factor [0.021] | Ethylene-responsive transcription factor 5 [0.016] | Ethylene-responsive transcription factor ERF003 [0.015] | Ethylene-responsive transcrip…	Integrase-type DNA-binding superfamily protein | ethylene-responsive element binding factor 13 | related to AP2 10 | ethylene-responsive element binding factor 15 | AP2 domain-containing transcription factor family protein | erf domain protein 9 | related to AP2 11 | cytokinin response factor 1 | redox responsive transcription factor 1 | DREB and EAR motif protein 3 | DREB and EAR motif protein 2…	AP2 domain (PF00847) [0.969] | Major intrinsic protein (PF00230) [0.002] | Tubulin C-terminal domain (PF03953) [0.001] | RNA recognition motif. (a.k.a. RRM, RBD, or RNP domain) (PF00076) [0.001]	AP2/ERF domain (IPR001471) [0.969] | Major intrinsic protein (IPR000425) [0.002] | Tubulin/FtsZ, 2-layer sandwich domain (IPR018316) [0.001] | RNA recognition motif domain (IPR000504) [0.001]	transcription factor activity, sequence-specific DNA binding (GO:0003700) [0.969] | transporter activity (GO:0005215) [0.002] | nucleic acid binding (GO:0003676) [0.001] | GTPase activity (GO:0003924) [0.001]	regulation of transcription, DNA-templated (GO:0006355) [0.969] | transport (GO:0006810) [0.002] | proteolysis (GO:0006508) [0.001]	membrane (GO:0016020) [0.003]
MD03G1194300	7	115	72	95	124	145	181	97	149	166	69	135	107	107	101	63	100	74	111	124	200	82	59	59	210	39	77	1	26	22	31	47	67	63	59	58	55	Ethylene-responsive transcription factor [0.307] | Integrase-type DNA-binding superfamily protein [0.194] | Ethylene-responsive transcription factor, putative [0.154] | Ethylene responsive factor [0.025] | Ethylene-responsive element binding-factor [0.021] | Ethylene-responsive transcription factor 5 [0.016] | Ethylene-responsive transcription factor ERF003 [0.015] | Ethylene-responsive transcrip…	Integrase-type DNA-binding superfamily protein | ethylene-responsive element binding factor 13 | related to AP2 10 | ethylene-responsive element binding factor 15 | AP2 domain-containing transcription factor family protein | erf domain protein 9 | related to AP2 11 | cytokinin response factor 1 | redox responsive transcription factor 1 | DREB and EAR motif protein 3 | DREB and EAR motif protein 2…	AP2 domain (PF00847) [0.969] | Major intrinsic protein (PF00230) [0.002] | Tubulin C-terminal domain (PF03953) [0.001] | RNA recognition motif. (a.k.a. RRM, RBD, or RNP domain) (PF00076) [0.001]	AP2/ERF domain (IPR001471) [0.969] | Major intrinsic protein (IPR000425) [0.002] | Tubulin/FtsZ, 2-layer sandwich domain (IPR018316) [0.001] | RNA recognition motif domain (IPR000504) [0.001]	transcription factor activity, sequence-specific DNA binding (GO:0003700) [0.969] | transporter activity (GO:0005215) [0.002] | nucleic acid binding (GO:0003676) [0.001] | GTPase activity (GO:0003924) [0.001]	regulation of transcription, DNA-templated (GO:0006355) [0.969] | transport (GO:0006810) [0.002] | proteolysis (GO:0006508) [0.001]	membrane (GO:0016020) [0.003]
MD03G1231800	7	115	72	95	124	145	181	97	149	166	69	135	107	107	101	63	100	74	111	124	200	82	59	59	210	39	77	1	26	22	31	47	67	63	59	58	55	Ethylene-responsive transcription factor [0.307] | Integrase-type DNA-binding superfamily protein [0.194] | Ethylene-responsive transcription factor, putative [0.154] | Ethylene responsive factor [0.025] | Ethylene-responsive element binding-factor [0.021] | Ethylene-responsive transcription factor 5 [0.016] | Ethylene-responsive transcription factor ERF003 [0.015] | Ethylene-responsive transcrip…	Integrase-type DNA-binding superfamily protein | ethylene-responsive element binding factor 13 | related to AP2 10 | ethylene-responsive element binding factor 15 | AP2 domain-containing transcription factor family protein | erf domain protein 9 | related to AP2 11 | cytokinin response factor 1 | redox responsive transcription factor 1 | DREB and EAR motif protein 3 | DREB and EAR motif protein 2…	AP2 domain (PF00847) [0.969] | Major intrinsic protein (PF00230) [0.002] | Tubulin C-terminal domain (PF03953) [0.001] | RNA recognition motif. (a.k.a. RRM, RBD, or RNP domain) (PF00076) [0.001]	AP2/ERF domain (IPR001471) [0.969] | Major intrinsic protein (IPR000425) [0.002] | Tubulin/FtsZ, 2-layer sandwich domain (IPR018316) [0.001] | RNA recognition motif domain (IPR000504) [0.001]	transcription factor activity, sequence-specific DNA binding (GO:0003700) [0.969] | transporter activity (GO:0005215) [0.002] | nucleic acid binding (GO:0003676) [0.001] | GTPase activity (GO:0003924) [0.001]	regulation of transcription, DNA-templated (GO:0006355) [0.969] | transport (GO:0006810) [0.002] | proteolysis (GO:0006508) [0.001]	membrane (GO:0016020) [0.003]
MD04G1001700	7	115	72	95	124	145	181	97	149	166	69	135	107	107	101	63	100	74	111	124	200	82	59	59	210	39	77	1	26	22	31	47	67	63	59	58	55	Ethylene-responsive transcription factor [0.307] | Integrase-type DNA-binding superfamily protein [0.194] | Ethylene-responsive transcription factor, putative [0.154] | Ethylene responsive factor [0.025] | Ethylene-responsive element binding-factor [0.021] | Ethylene-responsive transcription factor 5 [0.016] | Ethylene-responsive transcription factor ERF003 [0.015] | Ethylene-responsive transcrip…	Integrase-type DNA-binding superfamily protein | ethylene-responsive element binding factor 13 | related to AP2 10 | ethylene-responsive element binding factor 15 | AP2 domain-containing transcription factor family protein | erf domain protein 9 | related to AP2 11 | cytokinin response factor 1 | redox responsive transcription factor 1 | DREB and EAR motif protein 3 | DREB and EAR motif protein 2…	AP2 domain (PF00847) [0.969] | Major intrinsic protein (PF00230) [0.002] | Tubulin C-terminal domain (PF03953) [0.001] | RNA recognition motif. (a.k.a. RRM, RBD, or RNP domain) (PF00076) [0.001]	AP2/ERF domain (IPR001471) [0.969] | Major intrinsic protein (IPR000425) [0.002] | Tubulin/FtsZ, 2-layer sandwich domain (IPR018316) [0.001] | RNA recognition motif domain (IPR000504) [0.001]	transcription factor activity, sequence-specific DNA binding (GO:0003700) [0.969] | transporter activity (GO:0005215) [0.002] | nucleic acid binding (GO:0003676) [0.001] | GTPase activity (GO:0003924) [0.001]	regulation of transcription, DNA-templated (GO:0006355) [0.969] | transport (GO:0006810) [0.002] | proteolysis (GO:0006508) [0.001]	membrane (GO:0016020) [0.003]
MD04G1009000	7	115	72	95	124	145	181	97	149	166	69	135	107	107	101	63	100	74	111	124	200	82	59	59	210	39	77	1	26	22	31	47	67	63	59	58	55	Ethylene-responsive transcription factor [0.307] | Integrase-type DNA-binding superfamily protein [0.194] | Ethylene-responsive transcription factor, putative [0.154] | Ethylene responsive factor [0.025] | Ethylene-responsive element binding-factor [0.021] | Ethylene-responsive transcription factor 5 [0.016] | Ethylene-responsive transcription factor ERF003 [0.015] | Ethylene-responsive transcrip…	Integrase-type DNA-binding superfamily protein | ethylene-responsive element binding factor 13 | related to AP2 10 | ethylene-responsive element binding factor 15 | AP2 domain-containing transcription factor family protein | erf domain protein 9 | related to AP2 11 | cytokinin response factor 1 | redox responsive transcription factor 1 | DREB and EAR motif protein 3 | DREB and EAR motif protein 2…	AP2 domain (PF00847) [0.969] | Major intrinsic protein (PF00230) [0.002] | Tubulin C-terminal domain (PF03953) [0.001] | RNA recognition motif. (a.k.a. RRM, RBD, or RNP domain) (PF00076) [0.001]	AP2/ERF domain (IPR001471) [0.969] | Major intrinsic protein (IPR000425) [0.002] | Tubulin/FtsZ, 2-layer sandwich domain (IPR018316) [0.001] | RNA recognition motif domain (IPR000504) [0.001]	transcription factor activity, sequence-specific DNA binding (GO:0003700) [0.969] | transporter activity (GO:0005215) [0.002] | nucleic acid binding (GO:0003676) [0.001] | GTPase activity (GO:0003924) [0.001]	regulation of transcription, DNA-templated (GO:0006355) [0.969] | transport (GO:0006810) [0.002] | proteolysis (GO:0006508) [0.001]	membrane (GO:0016020) [0.003]
MD04G1058000	7	115	72	95	124	145	181	97	149	166	69	135	107	107	101	63	100	74	111	124	200	82	59	59	210	39	77	1	26	22	31	47	67	63	59	58	55	Ethylene-responsive transcription factor [0.307] | Integrase-type DNA-binding superfamily protein [0.194] | Ethylene-responsive transcription factor, putative [0.154] | Ethylene responsive factor [0.025] | Ethylene-responsive element binding-factor [0.021] | Ethylene-responsive transcription factor 5 [0.016] | Ethylene-responsive transcription factor ERF003 [0.015] | Ethylene-responsive transcrip…	Integrase-type DNA-binding superfamily protein | ethylene-responsive element binding factor 13 | related to AP2 10 | ethylene-responsive element binding factor 15 | AP2 domain-containing transcription factor family protein | erf domain protein 9 | related to AP2 11 | cytokinin response factor 1 | redox responsive transcription factor 1 | DREB and EAR motif protein 3 | DREB and EAR motif protein 2…	AP2 domain (PF00847) [0.969] | Major intrinsic protein (PF00230) [0.002] | Tubulin C-terminal domain (PF03953) [0.001] | RNA recognition motif. (a.k.a. RRM, RBD, or RNP domain) (PF00076) [0.001]	AP2/ERF domain (IPR001471) [0.969] | Major intrinsic protein (IPR000425) [0.002] | Tubulin/FtsZ, 2-layer sandwich domain (IPR018316) [0.001] | RNA recognition motif domain (IPR000504) [0.001]	transcription factor activity, sequence-specific DNA binding (GO:0003700) [0.969] | transporter activity (GO:0005215) [0.002] | nucleic acid binding (GO:0003676) [0.001] | GTPase activity (GO:0003924) [0.001]	regulation of transcription, DNA-templated (GO:0006355) [0.969] | transport (GO:0006810) [0.002] | proteolysis (GO:0006508) [0.001]	membrane (GO:0016020) [0.003]
MD04G1058200	7	115	72	95	124	145	181	97	149	166	69	135	107	107	101	63	100	74	111	124	200	82	59	59	210	39	77	1	26	22	31	47	67	63	59	58	55	Ethylene-responsive transcription factor [0.307] | Integrase-type DNA-binding superfamily protein [0.194] | Ethylene-responsive transcription factor, putative [0.154] | Ethylene responsive factor [0.025] | Ethylene-responsive element binding-factor [0.021] | Ethylene-responsive transcription factor 5 [0.016] | Ethylene-responsive transcription factor ERF003 [0.015] | Ethylene-responsive transcrip…	Integrase-type DNA-binding superfamily protein | ethylene-responsive element binding factor 13 | related to AP2 10 | ethylene-responsive element binding factor 15 | AP2 domain-containing transcription factor family protein | erf domain protein 9 | related to AP2 11 | cytokinin response factor 1 | redox responsive transcription factor 1 | DREB and EAR motif protein 3 | DREB and EAR motif protein 2…	AP2 domain (PF00847) [0.969] | Major intrinsic protein (PF00230) [0.002] | Tubulin C-terminal domain (PF03953) [0.001] | RNA recognition motif. (a.k.a. RRM, RBD, or RNP domain) (PF00076) [0.001]	AP2/ERF domain (IPR001471) [0.969] | Major intrinsic protein (IPR000425) [0.002] | Tubulin/FtsZ, 2-layer sandwich domain (IPR018316) [0.001] | RNA recognition motif domain (IPR000504) [0.001]	transcription factor activity, sequence-specific DNA binding (GO:0003700) [0.969] | transporter activity (GO:0005215) [0.002] | nucleic acid binding (GO:0003676) [0.001] | GTPase activity (GO:0003924) [0.001]	regulation of transcription, DNA-templated (GO:0006355) [0.969] | transport (GO:0006810) [0.002] | proteolysis (GO:0006508) [0.001]	membrane (GO:0016020) [0.003]
MD04G1060400	7	115	72	95	124	145	181	97	149	166	69	135	107	107	101	63	100	74	111	124	200	82	59	59	210	39	77	1	26	22	31	47	67	63	59	58	55	Ethylene-responsive transcription factor [0.307] | Integrase-type DNA-binding superfamily protein [0.194] | Ethylene-responsive transcription factor, putative [0.154] | Ethylene responsive factor [0.025] | Ethylene-responsive element binding-factor [0.021] | Ethylene-responsive transcription factor 5 [0.016] | Ethylene-responsive transcription factor ERF003 [0.015] | Ethylene-responsive transcrip…	Integrase-type DNA-binding superfamily protein | ethylene-responsive element binding factor 13 | related to AP2 10 | ethylene-responsive element binding factor 15 | AP2 domain-containing transcription factor family protein | erf domain protein 9 | related to AP2 11 | cytokinin response factor 1 | redox responsive transcription factor 1 | DREB and EAR motif protein 3 | DREB and EAR motif protein 2…	AP2 domain (PF00847) [0.969] | Major intrinsic protein (PF00230) [0.002] | Tubulin C-terminal domain (PF03953) [0.001] | RNA recognition motif. (a.k.a. RRM, RBD, or RNP domain) (PF00076) [0.001]	AP2/ERF domain (IPR001471) [0.969] | Major intrinsic protein (IPR000425) [0.002] | Tubulin/FtsZ, 2-layer sandwich domain (IPR018316) [0.001] | RNA recognition motif domain (IPR000504) [0.001]	transcription factor activity, sequence-specific DNA binding (GO:0003700) [0.969] | transporter activity (GO:0005215) [0.002] | nucleic acid binding (GO:0003676) [0.001] | GTPase activity (GO:0003924) [0.001]	regulation of transcription, DNA-templated (GO:0006355) [0.969] | transport (GO:0006810) [0.002] | proteolysis (GO:0006508) [0.001]	membrane (GO:0016020) [0.003]
MD04G1067700	7	115	72	95	124	145	181	97	149	166	69	135	107	107	101	63	100	74	111	124	200	82	59	59	210	39	77	1	26	22	31	47	67	63	59	58	55	Ethylene-responsive transcription factor [0.307] | Integrase-type DNA-binding superfamily protein [0.194] | Ethylene-responsive transcription factor, putative [0.154] | Ethylene responsive factor [0.025] | Ethylene-responsive element binding-factor [0.021] | Ethylene-responsive transcription factor 5 [0.016] | Ethylene-responsive transcription factor ERF003 [0.015] | Ethylene-responsive transcrip…	Integrase-type DNA-binding superfamily protein | ethylene-responsive element binding factor 13 | related to AP2 10 | ethylene-responsive element binding factor 15 | AP2 domain-containing transcription factor family protein | erf domain protein 9 | related to AP2 11 | cytokinin response factor 1 | redox responsive transcription factor 1 | DREB and EAR motif protein 3 | DREB and EAR motif protein 2…	AP2 domain (PF00847) [0.969] | Major intrinsic protein (PF00230) [0.002] | Tubulin C-terminal domain (PF03953) [0.001] | RNA recognition motif. (a.k.a. RRM, RBD, or RNP domain) (PF00076) [0.001]	AP2/ERF domain (IPR001471) [0.969] | Major intrinsic protein (IPR000425) [0.002] | Tubulin/FtsZ, 2-layer sandwich domain (IPR018316) [0.001] | RNA recognition motif domain (IPR000504) [0.001]	transcription factor activity, sequence-specific DNA binding (GO:0003700) [0.969] | transporter activity (GO:0005215) [0.002] | nucleic acid binding (GO:0003676) [0.001] | GTPase activity (GO:0003924) [0.001]	regulation of transcription, DNA-templated (GO:0006355) [0.969] | transport (GO:0006810) [0.002] | proteolysis (GO:0006508) [0.001]	membrane (GO:0016020) [0.003]
MD04G1067800	7	115	72	95	124	145	181	97	149	166	69	135	107	107	101	63	100	74	111	124	200	82	59	59	210	39	77	1	26	22	31	47	67	63	59	58	55	Ethylene-responsive transcription factor [0.307] | Integrase-type DNA-binding superfamily protein [0.194] | Ethylene-responsive transcription factor, putative [0.154] | Ethylene responsive factor [0.025] | Ethylene-responsive element binding-factor [0.021] | Ethylene-responsive transcription factor 5 [0.016] | Ethylene-responsive transcription factor ERF003 [0.015] | Ethylene-responsive transcrip…	Integrase-type DNA-binding superfamily protein | ethylene-responsive element binding factor 13 | related to AP2 10 | ethylene-responsive element binding factor 15 | AP2 domain-containing transcription factor family protein | erf domain protein 9 | related to AP2 11 | cytokinin response factor 1 | redox responsive transcription factor 1 | DREB and EAR motif protein 3 | DREB and EAR motif protein 2…	AP2 domain (PF00847) [0.969] | Major intrinsic protein (PF00230) [0.002] | Tubulin C-terminal domain (PF03953) [0.001] | RNA recognition motif. (a.k.a. RRM, RBD, or RNP domain) (PF00076) [0.001]	AP2/ERF domain (IPR001471) [0.969] | Major intrinsic protein (IPR000425) [0.002] | Tubulin/FtsZ, 2-layer sandwich domain (IPR018316) [0.001] | RNA recognition motif domain (IPR000504) [0.001]	transcription factor activity, sequence-specific DNA binding (GO:0003700) [0.969] | transporter activity (GO:0005215) [0.002] | nucleic acid binding (GO:0003676) [0.001] | GTPase activity (GO:0003924) [0.001]	regulation of transcription, DNA-templated (GO:0006355) [0.969] | transport (GO:0006810) [0.002] | proteolysis (GO:0006508) [0.001]	membrane (GO:0016020) [0.003]
MD04G1067900	7	115	72	95	124	145	181	97	149	166	69	135	107	107	101	63	100	74	111	124	200	82	59	59	210	39	77	1	26	22	31	47	67	63	59	58	55	Ethylene-responsive transcription factor [0.307] | Integrase-type DNA-binding superfamily protein [0.194] | Ethylene-responsive transcription factor, putative [0.154] | Ethylene responsive factor [0.025] | Ethylene-responsive element binding-factor [0.021] | Ethylene-responsive transcription factor 5 [0.016] | Ethylene-responsive transcription factor ERF003 [0.015] | Ethylene-responsive transcrip…	Integrase-type DNA-binding superfamily protein | ethylene-responsive element binding factor 13 | related to AP2 10 | ethylene-responsive element binding factor 15 | AP2 domain-containing transcription factor family protein | erf domain protein 9 | related to AP2 11 | cytokinin response factor 1 | redox responsive transcription factor 1 | DREB and EAR motif protein 3 | DREB and EAR motif protein 2…	AP2 domain (PF00847) [0.969] | Major intrinsic protein (PF00230) [0.002] | Tubulin C-terminal domain (PF03953) [0.001] | RNA recognition motif. (a.k.a. RRM, RBD, or RNP domain) (PF00076) [0.001]	AP2/ERF domain (IPR001471) [0.969] | Major intrinsic protein (IPR000425) [0.002] | Tubulin/FtsZ, 2-layer sandwich domain (IPR018316) [0.001] | RNA recognition motif domain (IPR000504) [0.001]	transcription factor activity, sequence-specific DNA binding (GO:0003700) [0.969] | transporter activity (GO:0005215) [0.002] | nucleic acid binding (GO:0003676) [0.001] | GTPase activity (GO:0003924) [0.001]	regulation of transcription, DNA-templated (GO:0006355) [0.969] | transport (GO:0006810) [0.002] | proteolysis (GO:0006508) [0.001]	membrane (GO:0016020) [0.003]
MD04G1228800	7	115	72	95	124	145	181	97	149	166	69	135	107	107	101	63	100	74	111	124	200	82	59	59	210	39	77	1	26	22	31	47	67	63	59	58	55	Ethylene-responsive transcription factor [0.307] | Integrase-type DNA-binding superfamily protein [0.194] | Ethylene-responsive transcription factor, putative [0.154] | Ethylene responsive factor [0.025] | Ethylene-responsive element binding-factor [0.021] | Ethylene-responsive transcription factor 5 [0.016] | Ethylene-responsive transcription factor ERF003 [0.015] | Ethylene-responsive transcrip…	Integrase-type DNA-binding superfamily protein | ethylene-responsive element binding factor 13 | related to AP2 10 | ethylene-responsive element binding factor 15 | AP2 domain-containing transcription factor family protein | erf domain protein 9 | related to AP2 11 | cytokinin response factor 1 | redox responsive transcription factor 1 | DREB and EAR motif protein 3 | DREB and EAR motif protein 2…	AP2 domain (PF00847) [0.969] | Major intrinsic protein (PF00230) [0.002] | Tubulin C-terminal domain (PF03953) [0.001] | RNA recognition motif. (a.k.a. RRM, RBD, or RNP domain) (PF00076) [0.001]	AP2/ERF domain (IPR001471) [0.969] | Major intrinsic protein (IPR000425) [0.002] | Tubulin/FtsZ, 2-layer sandwich domain (IPR018316) [0.001] | RNA recognition motif domain (IPR000504) [0.001]	transcription factor activity, sequence-specific DNA binding (GO:0003700) [0.969] | transporter activity (GO:0005215) [0.002] | nucleic acid binding (GO:0003676) [0.001] | GTPase activity (GO:0003924) [0.001]	regulation of transcription, DNA-templated (GO:0006355) [0.969] | transport (GO:0006810) [0.002] | proteolysis (GO:0006508) [0.001]	membrane (GO:0016020) [0.003]
MD05G1030800	7	115	72	95	124	145	181	97	149	166	69	135	107	107	101	63	100	74	111	124	200	82	59	59	210	39	77	1	26	22	31	47	67	63	59	58	55	Ethylene-responsive transcription factor [0.307] | Integrase-type DNA-binding superfamily protein [0.194] | Ethylene-responsive transcription factor, putative [0.154] | Ethylene responsive factor [0.025] | Ethylene-responsive element binding-factor [0.021] | Ethylene-responsive transcription factor 5 [0.016] | Ethylene-responsive transcription factor ERF003 [0.015] | Ethylene-responsive transcrip…	Integrase-type DNA-binding superfamily protein | ethylene-responsive element binding factor 13 | related to AP2 10 | ethylene-responsive element binding factor 15 | AP2 domain-containing transcription factor family protein | erf domain protein 9 | related to AP2 11 | cytokinin response factor 1 | redox responsive transcription factor 1 | DREB and EAR motif protein 3 | DREB and EAR motif protein 2…	AP2 domain (PF00847) [0.969] | Major intrinsic protein (PF00230) [0.002] | Tubulin C-terminal domain (PF03953) [0.001] | RNA recognition motif. (a.k.a. RRM, RBD, or RNP domain) (PF00076) [0.001]	AP2/ERF domain (IPR001471) [0.969] | Major intrinsic protein (IPR000425) [0.002] | Tubulin/FtsZ, 2-layer sandwich domain (IPR018316) [0.001] | RNA recognition motif domain (IPR000504) [0.001]	transcription factor activity, sequence-specific DNA binding (GO:0003700) [0.969] | transporter activity (GO:0005215) [0.002] | nucleic acid binding (GO:0003676) [0.001] | GTPase activity (GO:0003924) [0.001]	regulation of transcription, DNA-templated (GO:0006355) [0.969] | transport (GO:0006810) [0.002] | proteolysis (GO:0006508) [0.001]	membrane (GO:0016020) [0.003]
MD05G1080900	7	115	72	95	124	145	181	97	149	166	69	135	107	107	101	63	100	74	111	124	200	82	59	59	210	39	77	1	26	22	31	47	67	63	59	58	55	Ethylene-responsive transcription factor [0.307] | Integrase-type DNA-binding superfamily protein [0.194] | Ethylene-responsive transcription factor, putative [0.154] | Ethylene responsive factor [0.025] | Ethylene-responsive element binding-factor [0.021] | Ethylene-responsive transcription factor 5 [0.016] | Ethylene-responsive transcription factor ERF003 [0.015] | Ethylene-responsive transcrip…	Integrase-type DNA-binding superfamily protein | ethylene-responsive element binding factor 13 | related to AP2 10 | ethylene-responsive element binding factor 15 | AP2 domain-containing transcription factor family protein | erf domain protein 9 | related to AP2 11 | cytokinin response factor 1 | redox responsive transcription factor 1 | DREB and EAR motif protein 3 | DREB and EAR motif protein 2…	AP2 domain (PF00847) [0.969] | Major intrinsic protein (PF00230) [0.002] | Tubulin C-terminal domain (PF03953) [0.001] | RNA recognition motif. (a.k.a. RRM, RBD, or RNP domain) (PF00076) [0.001]	AP2/ERF domain (IPR001471) [0.969] | Major intrinsic protein (IPR000425) [0.002] | Tubulin/FtsZ, 2-layer sandwich domain (IPR018316) [0.001] | RNA recognition motif domain (IPR000504) [0.001]	transcription factor activity, sequence-specific DNA binding (GO:0003700) [0.969] | transporter activity (GO:0005215) [0.002] | nucleic acid binding (GO:0003676) [0.001] | GTPase activity (GO:0003924) [0.001]	regulation of transcription, DNA-templated (GO:0006355) [0.969] | transport (GO:0006810) [0.002] | proteolysis (GO:0006508) [0.001]	membrane (GO:0016020) [0.003]
MD05G1198700	7	115	72	95	124	145	181	97	149	166	69	135	107	107	101	63	100	74	111	124	200	82	59	59	210	39	77	1	26	22	31	47	67	63	59	58	55	Ethylene-responsive transcription factor [0.307] | Integrase-type DNA-binding superfamily protein [0.194] | Ethylene-responsive transcription factor, putative [0.154] | Ethylene responsive factor [0.025] | Ethylene-responsive element binding-factor [0.021] | Ethylene-responsive transcription factor 5 [0.016] | Ethylene-responsive transcription factor ERF003 [0.015] | Ethylene-responsive transcrip…	Integrase-type DNA-binding superfamily protein | ethylene-responsive element binding factor 13 | related to AP2 10 | ethylene-responsive element binding factor 15 | AP2 domain-containing transcription factor family protein | erf domain protein 9 | related to AP2 11 | cytokinin response factor 1 | redox responsive transcription factor 1 | DREB and EAR motif protein 3 | DREB and EAR motif protein 2…	AP2 domain (PF00847) [0.969] | Major intrinsic protein (PF00230) [0.002] | Tubulin C-terminal domain (PF03953) [0.001] | RNA recognition motif. (a.k.a. RRM, RBD, or RNP domain) (PF00076) [0.001]	AP2/ERF domain (IPR001471) [0.969] | Major intrinsic protein (IPR000425) [0.002] | Tubulin/FtsZ, 2-layer sandwich domain (IPR018316) [0.001] | RNA recognition motif domain (IPR000504) [0.001]	transcription factor activity, sequence-specific DNA binding (GO:0003700) [0.969] | transporter activity (GO:0005215) [0.002] | nucleic acid binding (GO:0003676) [0.001] | GTPase activity (GO:0003924) [0.001]	regulation of transcription, DNA-templated (GO:0006355) [0.969] | transport (GO:0006810) [0.002] | proteolysis (GO:0006508) [0.001]	membrane (GO:0016020) [0.003]
MD05G1198800	7	115	72	95	124	145	181	97	149	166	69	135	107	107	101	63	100	74	111	124	200	82	59	59	210	39	77	1	26	22	31	47	67	63	59	58	55	Ethylene-responsive transcription factor [0.307] | Integrase-type DNA-binding superfamily protein [0.194] | Ethylene-responsive transcription factor, putative [0.154] | Ethylene responsive factor [0.025] | Ethylene-responsive element binding-factor [0.021] | Ethylene-responsive transcription factor 5 [0.016] | Ethylene-responsive transcription factor ERF003 [0.015] | Ethylene-responsive transcrip…	Integrase-type DNA-binding superfamily protein | ethylene-responsive element binding factor 13 | related to AP2 10 | ethylene-responsive element binding factor 15 | AP2 domain-containing transcription factor family protein | erf domain protein 9 | related to AP2 11 | cytokinin response factor 1 | redox responsive transcription factor 1 | DREB and EAR motif protein 3 | DREB and EAR motif protein 2…	AP2 domain (PF00847) [0.969] | Major intrinsic protein (PF00230) [0.002] | Tubulin C-terminal domain (PF03953) [0.001] | RNA recognition motif. (a.k.a. RRM, RBD, or RNP domain) (PF00076) [0.001]	AP2/ERF domain (IPR001471) [0.969] | Major intrinsic protein (IPR000425) [0.002] | Tubulin/FtsZ, 2-layer sandwich domain (IPR018316) [0.001] | RNA recognition motif domain (IPR000504) [0.001]	transcription factor activity, sequence-specific DNA binding (GO:0003700) [0.969] | transporter activity (GO:0005215) [0.002] | nucleic acid binding (GO:0003676) [0.001] | GTPase activity (GO:0003924) [0.001]	regulation of transcription, DNA-templated (GO:0006355) [0.969] | transport (GO:0006810) [0.002] | proteolysis (GO:0006508) [0.001]	membrane (GO:0016020) [0.003]
MD05G1198900	7	115	72	95	124	145	181	97	149	166	69	135	107	107	101	63	100	74	111	124	200	82	59	59	210	39	77	1	26	22	31	47	67	63	59	58	55	Ethylene-responsive transcription factor [0.307] | Integrase-type DNA-binding superfamily protein [0.194] | Ethylene-responsive transcription factor, putative [0.154] | Ethylene responsive factor [0.025] | Ethylene-responsive element binding-factor [0.021] | Ethylene-responsive transcription factor 5 [0.016] | Ethylene-responsive transcription factor ERF003 [0.015] | Ethylene-responsive transcrip…	Integrase-type DNA-binding superfamily protein | ethylene-responsive element binding factor 13 | related to AP2 10 | ethylene-responsive element binding factor 15 | AP2 domain-containing transcription factor family protein | erf domain protein 9 | related to AP2 11 | cytokinin response factor 1 | redox responsive transcription factor 1 | DREB and EAR motif protein 3 | DREB and EAR motif protein 2…	AP2 domain (PF00847) [0.969] | Major intrinsic protein (PF00230) [0.002] | Tubulin C-terminal domain (PF03953) [0.001] | RNA recognition motif. (a.k.a. RRM, RBD, or RNP domain) (PF00076) [0.001]	AP2/ERF domain (IPR001471) [0.969] | Major intrinsic protein (IPR000425) [0.002] | Tubulin/FtsZ, 2-layer sandwich domain (IPR018316) [0.001] | RNA recognition motif domain (IPR000504) [0.001]	transcription factor activity, sequence-specific DNA binding (GO:0003700) [0.969] | transporter activity (GO:0005215) [0.002] | nucleic acid binding (GO:0003676) [0.001] | GTPase activity (GO:0003924) [0.001]	regulation of transcription, DNA-templated (GO:0006355) [0.969] | transport (GO:0006810) [0.002] | proteolysis (GO:0006508) [0.001]	membrane (GO:0016020) [0.003]
MD05G1204300	7	115	72	95	124	145	181	97	149	166	69	135	107	107	101	63	100	74	111	124	200	82	59	59	210	39	77	1	26	22	31	47	67	63	59	58	55	Ethylene-responsive transcription factor [0.307] | Integrase-type DNA-binding superfamily protein [0.194] | Ethylene-responsive transcription factor, putative [0.154] | Ethylene responsive factor [0.025] | Ethylene-responsive element binding-factor [0.021] | Ethylene-responsive transcription factor 5 [0.016] | Ethylene-responsive transcription factor ERF003 [0.015] | Ethylene-responsive transcrip…	Integrase-type DNA-binding superfamily protein | ethylene-responsive element binding factor 13 | related to AP2 10 | ethylene-responsive element binding factor 15 | AP2 domain-containing transcription factor family protein | erf domain protein 9 | related to AP2 11 | cytokinin response factor 1 | redox responsive transcription factor 1 | DREB and EAR motif protein 3 | DREB and EAR motif protein 2…	AP2 domain (PF00847) [0.969] | Major intrinsic protein (PF00230) [0.002] | Tubulin C-terminal domain (PF03953) [0.001] | RNA recognition motif. (a.k.a. RRM, RBD, or RNP domain) (PF00076) [0.001]	AP2/ERF domain (IPR001471) [0.969] | Major intrinsic protein (IPR000425) [0.002] | Tubulin/FtsZ, 2-layer sandwich domain (IPR018316) [0.001] | RNA recognition motif domain (IPR000504) [0.001]	transcription factor activity, sequence-specific DNA binding (GO:0003700) [0.969] | transporter activity (GO:0005215) [0.002] | nucleic acid binding (GO:0003676) [0.001] | GTPase activity (GO:0003924) [0.001]	regulation of transcription, DNA-templated (GO:0006355) [0.969] | transport (GO:0006810) [0.002] | proteolysis (GO:0006508) [0.001]	membrane (GO:0016020) [0.003]
MD05G1306800	7	115	72	95	124	145	181	97	149	166	69	135	107	107	101	63	100	74	111	124	200	82	59	59	210	39	77	1	26	22	31	47	67	63	59	58	55	Ethylene-responsive transcription factor [0.307] | Integrase-type DNA-binding superfamily protein [0.194] | Ethylene-responsive transcription factor, putative [0.154] | Ethylene responsive factor [0.025] | Ethylene-responsive element binding-factor [0.021] | Ethylene-responsive transcription factor 5 [0.016] | Ethylene-responsive transcription factor ERF003 [0.015] | Ethylene-responsive transcrip…	Integrase-type DNA-binding superfamily protein | ethylene-responsive element binding factor 13 | related to AP2 10 | ethylene-responsive element binding factor 15 | AP2 domain-containing transcription factor family protein | erf domain protein 9 | related to AP2 11 | cytokinin response factor 1 | redox responsive transcription factor 1 | DREB and EAR motif protein 3 | DREB and EAR motif protein 2…	AP2 domain (PF00847) [0.969] | Major intrinsic protein (PF00230) [0.002] | Tubulin C-terminal domain (PF03953) [0.001] | RNA recognition motif. (a.k.a. RRM, RBD, or RNP domain) (PF00076) [0.001]	AP2/ERF domain (IPR001471) [0.969] | Major intrinsic protein (IPR000425) [0.002] | Tubulin/FtsZ, 2-layer sandwich domain (IPR018316) [0.001] | RNA recognition motif domain (IPR000504) [0.001]	transcription factor activity, sequence-specific DNA binding (GO:0003700) [0.969] | transporter activity (GO:0005215) [0.002] | nucleic acid binding (GO:0003676) [0.001] | GTPase activity (GO:0003924) [0.001]	regulation of transcription, DNA-templated (GO:0006355) [0.969] | transport (GO:0006810) [0.002] | proteolysis (GO:0006508) [0.001]	membrane (GO:0016020) [0.003]
MD05G1306900	7	115	72	95	124	145	181	97	149	166	69	135	107	107	101	63	100	74	111	124	200	82	59	59	210	39	77	1	26	22	31	47	67	63	59	58	55	Ethylene-responsive transcription factor [0.307] | Integrase-type DNA-binding superfamily protein [0.194] | Ethylene-responsive transcription factor, putative [0.154] | Ethylene responsive factor [0.025] | Ethylene-responsive element binding-factor [0.021] | Ethylene-responsive transcription factor 5 [0.016] | Ethylene-responsive transcription factor ERF003 [0.015] | Ethylene-responsive transcrip…	Integrase-type DNA-binding superfamily protein | ethylene-responsive element binding factor 13 | related to AP2 10 | ethylene-responsive element binding factor 15 | AP2 domain-containing transcription factor family protein | erf domain protein 9 | related to AP2 11 | cytokinin response factor 1 | redox responsive transcription factor 1 | DREB and EAR motif protein 3 | DREB and EAR motif protein 2…	AP2 domain (PF00847) [0.969] | Major intrinsic protein (PF00230) [0.002] | Tubulin C-terminal domain (PF03953) [0.001] | RNA recognition motif. (a.k.a. RRM, RBD, or RNP domain) (PF00076) [0.001]	AP2/ERF domain (IPR001471) [0.969] | Major intrinsic protein (IPR000425) [0.002] | Tubulin/FtsZ, 2-layer sandwich domain (IPR018316) [0.001] | RNA recognition motif domain (IPR000504) [0.001]	transcription factor activity, sequence-specific DNA binding (GO:0003700) [0.969] | transporter activity (GO:0005215) [0.002] | nucleic acid binding (GO:0003676) [0.001] | GTPase activity (GO:0003924) [0.001]	regulation of transcription, DNA-templated (GO:0006355) [0.969] | transport (GO:0006810) [0.002] | proteolysis (GO:0006508) [0.001]	membrane (GO:0016020) [0.003]
MD05G1311400	7	115	72	95	124	145	181	97	149	166	69	135	107	107	101	63	100	74	111	124	200	82	59	59	210	39	77	1	26	22	31	47	67	63	59	58	55	Ethylene-responsive transcription factor [0.307] | Integrase-type DNA-binding superfamily protein [0.194] | Ethylene-responsive transcription factor, putative [0.154] | Ethylene responsive factor [0.025] | Ethylene-responsive element binding-factor [0.021] | Ethylene-responsive transcription factor 5 [0.016] | Ethylene-responsive transcription factor ERF003 [0.015] | Ethylene-responsive transcrip…	Integrase-type DNA-binding superfamily protein | ethylene-responsive element binding factor 13 | related to AP2 10 | ethylene-responsive element binding factor 15 | AP2 domain-containing transcription factor family protein | erf domain protein 9 | related to AP2 11 | cytokinin response factor 1 | redox responsive transcription factor 1 | DREB and EAR motif protein 3 | DREB and EAR motif protein 2…	AP2 domain (PF00847) [0.969] | Major intrinsic protein (PF00230) [0.002] | Tubulin C-terminal domain (PF03953) [0.001] | RNA recognition motif. (a.k.a. RRM, RBD, or RNP domain) (PF00076) [0.001]	AP2/ERF domain (IPR001471) [0.969] | Major intrinsic protein (IPR000425) [0.002] | Tubulin/FtsZ, 2-layer sandwich domain (IPR018316) [0.001] | RNA recognition motif domain (IPR000504) [0.001]	transcription factor activity, sequence-specific DNA binding (GO:0003700) [0.969] | transporter activity (GO:0005215) [0.002] | nucleic acid binding (GO:0003676) [0.001] | GTPase activity (GO:0003924) [0.001]	regulation of transcription, DNA-templated (GO:0006355) [0.969] | transport (GO:0006810) [0.002] | proteolysis (GO:0006508) [0.001]	membrane (GO:0016020) [0.003]
MD05G1311600	7	115	72	95	124	145	181	97	149	166	69	135	107	107	101	63	100	74	111	124	200	82	59	59	210	39	77	1	26	22	31	47	67	63	59	58	55	Ethylene-responsive transcription factor [0.307] | Integrase-type DNA-binding superfamily protein [0.194] | Ethylene-responsive transcription factor, putative [0.154] | Ethylene responsive factor [0.025] | Ethylene-responsive element binding-factor [0.021] | Ethylene-responsive transcription factor 5 [0.016] | Ethylene-responsive transcription factor ERF003 [0.015] | Ethylene-responsive transcrip…	Integrase-type DNA-binding superfamily protein | ethylene-responsive element binding factor 13 | related to AP2 10 | ethylene-responsive element binding factor 15 | AP2 domain-containing transcription factor family protein | erf domain protein 9 | related to AP2 11 | cytokinin response factor 1 | redox responsive transcription factor 1 | DREB and EAR motif protein 3 | DREB and EAR motif protein 2…	AP2 domain (PF00847) [0.969] | Major intrinsic protein (PF00230) [0.002] | Tubulin C-terminal domain (PF03953) [0.001] | RNA recognition motif. (a.k.a. RRM, RBD, or RNP domain) (PF00076) [0.001]	AP2/ERF domain (IPR001471) [0.969] | Major intrinsic protein (IPR000425) [0.002] | Tubulin/FtsZ, 2-layer sandwich domain (IPR018316) [0.001] | RNA recognition motif domain (IPR000504) [0.001]	transcription factor activity, sequence-specific DNA binding (GO:0003700) [0.969] | transporter activity (GO:0005215) [0.002] | nucleic acid binding (GO:0003676) [0.001] | GTPase activity (GO:0003924) [0.001]	regulation of transcription, DNA-templated (GO:0006355) [0.969] | transport (GO:0006810) [0.002] | proteolysis (GO:0006508) [0.001]	membrane (GO:0016020) [0.003]
MD06G1051800	7	115	72	95	124	145	181	97	149	166	69	135	107	107	101	63	100	74	111	124	200	82	59	59	210	39	77	1	26	22	31	47	67	63	59	58	55	Ethylene-responsive transcription factor [0.307] | Integrase-type DNA-binding superfamily protein [0.194] | Ethylene-responsive transcription factor, putative [0.154] | Ethylene responsive factor [0.025] | Ethylene-responsive element binding-factor [0.021] | Ethylene-responsive transcription factor 5 [0.016] | Ethylene-responsive transcription factor ERF003 [0.015] | Ethylene-responsive transcrip…	Integrase-type DNA-binding superfamily protein | ethylene-responsive element binding factor 13 | related to AP2 10 | ethylene-responsive element binding factor 15 | AP2 domain-containing transcription factor family protein | erf domain protein 9 | related to AP2 11 | cytokinin response factor 1 | redox responsive transcription factor 1 | DREB and EAR motif protein 3 | DREB and EAR motif protein 2…	AP2 domain (PF00847) [0.969] | Major intrinsic protein (PF00230) [0.002] | Tubulin C-terminal domain (PF03953) [0.001] | RNA recognition motif. (a.k.a. RRM, RBD, or RNP domain) (PF00076) [0.001]	AP2/ERF domain (IPR001471) [0.969] | Major intrinsic protein (IPR000425) [0.002] | Tubulin/FtsZ, 2-layer sandwich domain (IPR018316) [0.001] | RNA recognition motif domain (IPR000504) [0.001]	transcription factor activity, sequence-specific DNA binding (GO:0003700) [0.969] | transporter activity (GO:0005215) [0.002] | nucleic acid binding (GO:0003676) [0.001] | GTPase activity (GO:0003924) [0.001]	regulation of transcription, DNA-templated (GO:0006355) [0.969] | transport (GO:0006810) [0.002] | proteolysis (GO:0006508) [0.001]	membrane (GO:0016020) [0.003]
MD06G1051900	7	115	72	95	124	145	181	97	149	166	69	135	107	107	101	63	100	74	111	124	200	82	59	59	210	39	77	1	26	22	31	47	67	63	59	58	55	Ethylene-responsive transcription factor [0.307] | Integrase-type DNA-binding superfamily protein [0.194] | Ethylene-responsive transcription factor, putative [0.154] | Ethylene responsive factor [0.025] | Ethylene-responsive element binding-factor [0.021] | Ethylene-responsive transcription factor 5 [0.016] | Ethylene-responsive transcription factor ERF003 [0.015] | Ethylene-responsive transcrip…	Integrase-type DNA-binding superfamily protein | ethylene-responsive element binding factor 13 | related to AP2 10 | ethylene-responsive element binding factor 15 | AP2 domain-containing transcription factor family protein | erf domain protein 9 | related to AP2 11 | cytokinin response factor 1 | redox responsive transcription factor 1 | DREB and EAR motif protein 3 | DREB and EAR motif protein 2…	AP2 domain (PF00847) [0.969] | Major intrinsic protein (PF00230) [0.002] | Tubulin C-terminal domain (PF03953) [0.001] | RNA recognition motif. (a.k.a. RRM, RBD, or RNP domain) (PF00076) [0.001]	AP2/ERF domain (IPR001471) [0.969] | Major intrinsic protein (IPR000425) [0.002] | Tubulin/FtsZ, 2-layer sandwich domain (IPR018316) [0.001] | RNA recognition motif domain (IPR000504) [0.001]	transcription factor activity, sequence-specific DNA binding (GO:0003700) [0.969] | transporter activity (GO:0005215) [0.002] | nucleic acid binding (GO:0003676) [0.001] | GTPase activity (GO:0003924) [0.001]	regulation of transcription, DNA-templated (GO:0006355) [0.969] | transport (GO:0006810) [0.002] | proteolysis (GO:0006508) [0.001]	membrane (GO:0016020) [0.003]
MD06G1053600	7	115	72	95	124	145	181	97	149	166	69	135	107	107	101	63	100	74	111	124	200	82	59	59	210	39	77	1	26	22	31	47	67	63	59	58	55	Ethylene-responsive transcription factor [0.307] | Integrase-type DNA-binding superfamily protein [0.194] | Ethylene-responsive transcription factor, putative [0.154] | Ethylene responsive factor [0.025] | Ethylene-responsive element binding-factor [0.021] | Ethylene-responsive transcription factor 5 [0.016] | Ethylene-responsive transcription factor ERF003 [0.015] | Ethylene-responsive transcrip…	Integrase-type DNA-binding superfamily protein | ethylene-responsive element binding factor 13 | related to AP2 10 | ethylene-responsive element binding factor 15 | AP2 domain-containing transcription factor family protein | erf domain protein 9 | related to AP2 11 | cytokinin response factor 1 | redox responsive transcription factor 1 | DREB and EAR motif protein 3 | DREB and EAR motif protein 2…	AP2 domain (PF00847) [0.969] | Major intrinsic protein (PF00230) [0.002] | Tubulin C-terminal domain (PF03953) [0.001] | RNA recognition motif. (a.k.a. RRM, RBD, or RNP domain) (PF00076) [0.001]	AP2/ERF domain (IPR001471) [0.969] | Major intrinsic protein (IPR000425) [0.002] | Tubulin/FtsZ, 2-layer sandwich domain (IPR018316) [0.001] | RNA recognition motif domain (IPR000504) [0.001]	transcription factor activity, sequence-specific DNA binding (GO:0003700) [0.969] | transporter activity (GO:0005215) [0.002] | nucleic acid binding (GO:0003676) [0.001] | GTPase activity (GO:0003924) [0.001]	regulation of transcription, DNA-templated (GO:0006355) [0.969] | transport (GO:0006810) [0.002] | proteolysis (GO:0006508) [0.001]	membrane (GO:0016020) [0.003]
MD06G1072300	7	115	72	95	124	145	181	97	149	166	69	135	107	107	101	63	100	74	111	124	200	82	59	59	210	39	77	1	26	22	31	47	67	63	59	58	55	Ethylene-responsive transcription factor [0.307] | Integrase-type DNA-binding superfamily protein [0.194] | Ethylene-responsive transcription factor, putative [0.154] | Ethylene responsive factor [0.025] | Ethylene-responsive element binding-factor [0.021] | Ethylene-responsive transcription factor 5 [0.016] | Ethylene-responsive transcription factor ERF003 [0.015] | Ethylene-responsive transcrip…	Integrase-type DNA-binding superfamily protein | ethylene-responsive element binding factor 13 | related to AP2 10 | ethylene-responsive element binding factor 15 | AP2 domain-containing transcription factor family protein | erf domain protein 9 | related to AP2 11 | cytokinin response factor 1 | redox responsive transcription factor 1 | DREB and EAR motif protein 3 | DREB and EAR motif protein 2…	AP2 domain (PF00847) [0.969] | Major intrinsic protein (PF00230) [0.002] | Tubulin C-terminal domain (PF03953) [0.001] | RNA recognition motif. (a.k.a. RRM, RBD, or RNP domain) (PF00076) [0.001]	AP2/ERF domain (IPR001471) [0.969] | Major intrinsic protein (IPR000425) [0.002] | Tubulin/FtsZ, 2-layer sandwich domain (IPR018316) [0.001] | RNA recognition motif domain (IPR000504) [0.001]	transcription factor activity, sequence-specific DNA binding (GO:0003700) [0.969] | transporter activity (GO:0005215) [0.002] | nucleic acid binding (GO:0003676) [0.001] | GTPase activity (GO:0003924) [0.001]	regulation of transcription, DNA-templated (GO:0006355) [0.969] | transport (GO:0006810) [0.002] | proteolysis (GO:0006508) [0.001]	membrane (GO:0016020) [0.003]
MD06G1100500	7	115	72	95	124	145	181	97	149	166	69	135	107	107	101	63	100	74	111	124	200	82	59	59	210	39	77	1	26	22	31	47	67	63	59	58	55	Ethylene-responsive transcription factor [0.307] | Integrase-type DNA-binding superfamily protein [0.194] | Ethylene-responsive transcription factor, putative [0.154] | Ethylene responsive factor [0.025] | Ethylene-responsive element binding-factor [0.021] | Ethylene-responsive transcription factor 5 [0.016] | Ethylene-responsive transcription factor ERF003 [0.015] | Ethylene-responsive transcrip…	Integrase-type DNA-binding superfamily protein | ethylene-responsive element binding factor 13 | related to AP2 10 | ethylene-responsive element binding factor 15 | AP2 domain-containing transcription factor family protein | erf domain protein 9 | related to AP2 11 | cytokinin response factor 1 | redox responsive transcription factor 1 | DREB and EAR motif protein 3 | DREB and EAR motif protein 2…	AP2 domain (PF00847) [0.969] | Major intrinsic protein (PF00230) [0.002] | Tubulin C-terminal domain (PF03953) [0.001] | RNA recognition motif. (a.k.a. RRM, RBD, or RNP domain) (PF00076) [0.001]	AP2/ERF domain (IPR001471) [0.969] | Major intrinsic protein (IPR000425) [0.002] | Tubulin/FtsZ, 2-layer sandwich domain (IPR018316) [0.001] | RNA recognition motif domain (IPR000504) [0.001]	transcription factor activity, sequence-specific DNA binding (GO:0003700) [0.969] | transporter activity (GO:0005215) [0.002] | nucleic acid binding (GO:0003676) [0.001] | GTPase activity (GO:0003924) [0.001]	regulation of transcription, DNA-templated (GO:0006355) [0.969] | transport (GO:0006810) [0.002] | proteolysis (GO:0006508) [0.001]	membrane (GO:0016020) [0.003]
MD06G1105500	7	115	72	95	124	145	181	97	149	166	69	135	107	107	101	63	100	74	111	124	200	82	59	59	210	39	77	1	26	22	31	47	67	63	59	58	55	Ethylene-responsive transcription factor [0.307] | Integrase-type DNA-binding superfamily protein [0.194] | Ethylene-responsive transcription factor, putative [0.154] | Ethylene responsive factor [0.025] | Ethylene-responsive element binding-factor [0.021] | Ethylene-responsive transcription factor 5 [0.016] | Ethylene-responsive transcription factor ERF003 [0.015] | Ethylene-responsive transcrip…	Integrase-type DNA-binding superfamily protein | ethylene-responsive element binding factor 13 | related to AP2 10 | ethylene-responsive element binding factor 15 | AP2 domain-containing transcription factor family protein | erf domain protein 9 | related to AP2 11 | cytokinin response factor 1 | redox responsive transcription factor 1 | DREB and EAR motif protein 3 | DREB and EAR motif protein 2…	AP2 domain (PF00847) [0.969] | Major intrinsic protein (PF00230) [0.002] | Tubulin C-terminal domain (PF03953) [0.001] | RNA recognition motif. (a.k.a. RRM, RBD, or RNP domain) (PF00076) [0.001]	AP2/ERF domain (IPR001471) [0.969] | Major intrinsic protein (IPR000425) [0.002] | Tubulin/FtsZ, 2-layer sandwich domain (IPR018316) [0.001] | RNA recognition motif domain (IPR000504) [0.001]	transcription factor activity, sequence-specific DNA binding (GO:0003700) [0.969] | transporter activity (GO:0005215) [0.002] | nucleic acid binding (GO:0003676) [0.001] | GTPase activity (GO:0003924) [0.001]	regulation of transcription, DNA-templated (GO:0006355) [0.969] | transport (GO:0006810) [0.002] | proteolysis (GO:0006508) [0.001]	membrane (GO:0016020) [0.003]
MD06G1125700	7	115	72	95	124	145	181	97	149	166	69	135	107	107	101	63	100	74	111	124	200	82	59	59	210	39	77	1	26	22	31	47	67	63	59	58	55	Ethylene-responsive transcription factor [0.307] | Integrase-type DNA-binding superfamily protein [0.194] | Ethylene-responsive transcription factor, putative [0.154] | Ethylene responsive factor [0.025] | Ethylene-responsive element binding-factor [0.021] | Ethylene-responsive transcription factor 5 [0.016] | Ethylene-responsive transcription factor ERF003 [0.015] | Ethylene-responsive transcrip…	Integrase-type DNA-binding superfamily protein | ethylene-responsive element binding factor 13 | related to AP2 10 | ethylene-responsive element binding factor 15 | AP2 domain-containing transcription factor family protein | erf domain protein 9 | related to AP2 11 | cytokinin response factor 1 | redox responsive transcription factor 1 | DREB and EAR motif protein 3 | DREB and EAR motif protein 2…	AP2 domain (PF00847) [0.969] | Major intrinsic protein (PF00230) [0.002] | Tubulin C-terminal domain (PF03953) [0.001] | RNA recognition motif. (a.k.a. RRM, RBD, or RNP domain) (PF00076) [0.001]	AP2/ERF domain (IPR001471) [0.969] | Major intrinsic protein (IPR000425) [0.002] | Tubulin/FtsZ, 2-layer sandwich domain (IPR018316) [0.001] | RNA recognition motif domain (IPR000504) [0.001]	transcription factor activity, sequence-specific DNA binding (GO:0003700) [0.969] | transporter activity (GO:0005215) [0.002] | nucleic acid binding (GO:0003676) [0.001] | GTPase activity (GO:0003924) [0.001]	regulation of transcription, DNA-templated (GO:0006355) [0.969] | transport (GO:0006810) [0.002] | proteolysis (GO:0006508) [0.001]	membrane (GO:0016020) [0.003]
MD06G1130000	7	115	72	95	124	145	181	97	149	166	69	135	107	107	101	63	100	74	111	124	200	82	59	59	210	39	77	1	26	22	31	47	67	63	59	58	55	Ethylene-responsive transcription factor [0.307] | Integrase-type DNA-binding superfamily protein [0.194] | Ethylene-responsive transcription factor, putative [0.154] | Ethylene responsive factor [0.025] | Ethylene-responsive element binding-factor [0.021] | Ethylene-responsive transcription factor 5 [0.016] | Ethylene-responsive transcription factor ERF003 [0.015] | Ethylene-responsive transcrip…	Integrase-type DNA-binding superfamily protein | ethylene-responsive element binding factor 13 | related to AP2 10 | ethylene-responsive element binding factor 15 | AP2 domain-containing transcription factor family protein | erf domain protein 9 | related to AP2 11 | cytokinin response factor 1 | redox responsive transcription factor 1 | DREB and EAR motif protein 3 | DREB and EAR motif protein 2…	AP2 domain (PF00847) [0.969] | Major intrinsic protein (PF00230) [0.002] | Tubulin C-terminal domain (PF03953) [0.001] | RNA recognition motif. (a.k.a. RRM, RBD, or RNP domain) (PF00076) [0.001]	AP2/ERF domain (IPR001471) [0.969] | Major intrinsic protein (IPR000425) [0.002] | Tubulin/FtsZ, 2-layer sandwich domain (IPR018316) [0.001] | RNA recognition motif domain (IPR000504) [0.001]	transcription factor activity, sequence-specific DNA binding (GO:0003700) [0.969] | transporter activity (GO:0005215) [0.002] | nucleic acid binding (GO:0003676) [0.001] | GTPase activity (GO:0003924) [0.001]	regulation of transcription, DNA-templated (GO:0006355) [0.969] | transport (GO:0006810) [0.002] | proteolysis (GO:0006508) [0.001]	membrane (GO:0016020) [0.003]
MD06G1130100	7	115	72	95	124	145	181	97	149	166	69	135	107	107	101	63	100	74	111	124	200	82	59	59	210	39	77	1	26	22	31	47	67	63	59	58	55	Ethylene-responsive transcription factor [0.307] | Integrase-type DNA-binding superfamily protein [0.194] | Ethylene-responsive transcription factor, putative [0.154] | Ethylene responsive factor [0.025] | Ethylene-responsive element binding-factor [0.021] | Ethylene-responsive transcription factor 5 [0.016] | Ethylene-responsive transcription factor ERF003 [0.015] | Ethylene-responsive transcrip…	Integrase-type DNA-binding superfamily protein | ethylene-responsive element binding factor 13 | related to AP2 10 | ethylene-responsive element binding factor 15 | AP2 domain-containing transcription factor family protein | erf domain protein 9 | related to AP2 11 | cytokinin response factor 1 | redox responsive transcription factor 1 | DREB and EAR motif protein 3 | DREB and EAR motif protein 2…	AP2 domain (PF00847) [0.969] | Major intrinsic protein (PF00230) [0.002] | Tubulin C-terminal domain (PF03953) [0.001] | RNA recognition motif. (a.k.a. RRM, RBD, or RNP domain) (PF00076) [0.001]	AP2/ERF domain (IPR001471) [0.969] | Major intrinsic protein (IPR000425) [0.002] | Tubulin/FtsZ, 2-layer sandwich domain (IPR018316) [0.001] | RNA recognition motif domain (IPR000504) [0.001]	transcription factor activity, sequence-specific DNA binding (GO:0003700) [0.969] | transporter activity (GO:0005215) [0.002] | nucleic acid binding (GO:0003676) [0.001] | GTPase activity (GO:0003924) [0.001]	regulation of transcription, DNA-templated (GO:0006355) [0.969] | transport (GO:0006810) [0.002] | proteolysis (GO:0006508) [0.001]	membrane (GO:0016020) [0.003]
MD06G1130300	7	115	72	95	124	145	181	97	149	166	69	135	107	107	101	63	100	74	111	124	200	82	59	59	210	39	77	1	26	22	31	47	67	63	59	58	55	Ethylene-responsive transcription factor [0.307] | Integrase-type DNA-binding superfamily protein [0.194] | Ethylene-responsive transcription factor, putative [0.154] | Ethylene responsive factor [0.025] | Ethylene-responsive element binding-factor [0.021] | Ethylene-responsive transcription factor 5 [0.016] | Ethylene-responsive transcription factor ERF003 [0.015] | Ethylene-responsive transcrip…	Integrase-type DNA-binding superfamily protein | ethylene-responsive element binding factor 13 | related to AP2 10 | ethylene-responsive element binding factor 15 | AP2 domain-containing transcription factor family protein | erf domain protein 9 | related to AP2 11 | cytokinin response factor 1 | redox responsive transcription factor 1 | DREB and EAR motif protein 3 | DREB and EAR motif protein 2…	AP2 domain (PF00847) [0.969] | Major intrinsic protein (PF00230) [0.002] | Tubulin C-terminal domain (PF03953) [0.001] | RNA recognition motif. (a.k.a. RRM, RBD, or RNP domain) (PF00076) [0.001]	AP2/ERF domain (IPR001471) [0.969] | Major intrinsic protein (IPR000425) [0.002] | Tubulin/FtsZ, 2-layer sandwich domain (IPR018316) [0.001] | RNA recognition motif domain (IPR000504) [0.001]	transcription factor activity, sequence-specific DNA binding (GO:0003700) [0.969] | transporter activity (GO:0005215) [0.002] | nucleic acid binding (GO:0003676) [0.001] | GTPase activity (GO:0003924) [0.001]	regulation of transcription, DNA-templated (GO:0006355) [0.969] | transport (GO:0006810) [0.002] | proteolysis (GO:0006508) [0.001]	membrane (GO:0016020) [0.003]
MD06G1130400	7	115	72	95	124	145	181	97	149	166	69	135	107	107	101	63	100	74	111	124	200	82	59	59	210	39	77	1	26	22	31	47	67	63	59	58	55	Ethylene-responsive transcription factor [0.307] | Integrase-type DNA-binding superfamily protein [0.194] | Ethylene-responsive transcription factor, putative [0.154] | Ethylene responsive factor [0.025] | Ethylene-responsive element binding-factor [0.021] | Ethylene-responsive transcription factor 5 [0.016] | Ethylene-responsive transcription factor ERF003 [0.015] | Ethylene-responsive transcrip…	Integrase-type DNA-binding superfamily protein | ethylene-responsive element binding factor 13 | related to AP2 10 | ethylene-responsive element binding factor 15 | AP2 domain-containing transcription factor family protein | erf domain protein 9 | related to AP2 11 | cytokinin response factor 1 | redox responsive transcription factor 1 | DREB and EAR motif protein 3 | DREB and EAR motif protein 2…	AP2 domain (PF00847) [0.969] | Major intrinsic protein (PF00230) [0.002] | Tubulin C-terminal domain (PF03953) [0.001] | RNA recognition motif. (a.k.a. RRM, RBD, or RNP domain) (PF00076) [0.001]	AP2/ERF domain (IPR001471) [0.969] | Major intrinsic protein (IPR000425) [0.002] | Tubulin/FtsZ, 2-layer sandwich domain (IPR018316) [0.001] | RNA recognition motif domain (IPR000504) [0.001]	transcription factor activity, sequence-specific DNA binding (GO:0003700) [0.969] | transporter activity (GO:0005215) [0.002] | nucleic acid binding (GO:0003676) [0.001] | GTPase activity (GO:0003924) [0.001]	regulation of transcription, DNA-templated (GO:0006355) [0.969] | transport (GO:0006810) [0.002] | proteolysis (GO:0006508) [0.001]	membrane (GO:0016020) [0.003]
MD06G1208700	7	115	72	95	124	145	181	97	149	166	69	135	107	107	101	63	100	74	111	124	200	82	59	59	210	39	77	1	26	22	31	47	67	63	59	58	55	Ethylene-responsive transcription factor [0.307] | Integrase-type DNA-binding superfamily protein [0.194] | Ethylene-responsive transcription factor, putative [0.154] | Ethylene responsive factor [0.025] | Ethylene-responsive element binding-factor [0.021] | Ethylene-responsive transcription factor 5 [0.016] | Ethylene-responsive transcription factor ERF003 [0.015] | Ethylene-responsive transcrip…	Integrase-type DNA-binding superfamily protein | ethylene-responsive element binding factor 13 | related to AP2 10 | ethylene-responsive element binding factor 15 | AP2 domain-containing transcription factor family protein | erf domain protein 9 | related to AP2 11 | cytokinin response factor 1 | redox responsive transcription factor 1 | DREB and EAR motif protein 3 | DREB and EAR motif protein 2…	AP2 domain (PF00847) [0.969] | Major intrinsic protein (PF00230) [0.002] | Tubulin C-terminal domain (PF03953) [0.001] | RNA recognition motif. (a.k.a. RRM, RBD, or RNP domain) (PF00076) [0.001]	AP2/ERF domain (IPR001471) [0.969] | Major intrinsic protein (IPR000425) [0.002] | Tubulin/FtsZ, 2-layer sandwich domain (IPR018316) [0.001] | RNA recognition motif domain (IPR000504) [0.001]	transcription factor activity, sequence-specific DNA binding (GO:0003700) [0.969] | transporter activity (GO:0005215) [0.002] | nucleic acid binding (GO:0003676) [0.001] | GTPase activity (GO:0003924) [0.001]	regulation of transcription, DNA-templated (GO:0006355) [0.969] | transport (GO:0006810) [0.002] | proteolysis (GO:0006508) [0.001]	membrane (GO:0016020) [0.003]
MD06G1215500	7	115	72	95	124	145	181	97	149	166	69	135	107	107	101	63	100	74	111	124	200	82	59	59	210	39	77	1	26	22	31	47	67	63	59	58	55	Ethylene-responsive transcription factor [0.307] | Integrase-type DNA-binding superfamily protein [0.194] | Ethylene-responsive transcription factor, putative [0.154] | Ethylene responsive factor [0.025] | Ethylene-responsive element binding-factor [0.021] | Ethylene-responsive transcription factor 5 [0.016] | Ethylene-responsive transcription factor ERF003 [0.015] | Ethylene-responsive transcrip…	Integrase-type DNA-binding superfamily protein | ethylene-responsive element binding factor 13 | related to AP2 10 | ethylene-responsive element binding factor 15 | AP2 domain-containing transcription factor family protein | erf domain protein 9 | related to AP2 11 | cytokinin response factor 1 | redox responsive transcription factor 1 | DREB and EAR motif protein 3 | DREB and EAR motif protein 2…	AP2 domain (PF00847) [0.969] | Major intrinsic protein (PF00230) [0.002] | Tubulin C-terminal domain (PF03953) [0.001] | RNA recognition motif. (a.k.a. RRM, RBD, or RNP domain) (PF00076) [0.001]	AP2/ERF domain (IPR001471) [0.969] | Major intrinsic protein (IPR000425) [0.002] | Tubulin/FtsZ, 2-layer sandwich domain (IPR018316) [0.001] | RNA recognition motif domain (IPR000504) [0.001]	transcription factor activity, sequence-specific DNA binding (GO:0003700) [0.969] | transporter activity (GO:0005215) [0.002] | nucleic acid binding (GO:0003676) [0.001] | GTPase activity (GO:0003924) [0.001]	regulation of transcription, DNA-templated (GO:0006355) [0.969] | transport (GO:0006810) [0.002] | proteolysis (GO:0006508) [0.001]	membrane (GO:0016020) [0.003]
MD07G1059100	7	115	72	95	124	145	181	97	149	166	69	135	107	107	101	63	100	74	111	124	200	82	59	59	210	39	77	1	26	22	31	47	67	63	59	58	55	Ethylene-responsive transcription factor [0.307] | Integrase-type DNA-binding superfamily protein [0.194] | Ethylene-responsive transcription factor, putative [0.154] | Ethylene responsive factor [0.025] | Ethylene-responsive element binding-factor [0.021] | Ethylene-responsive transcription factor 5 [0.016] | Ethylene-responsive transcription factor ERF003 [0.015] | Ethylene-responsive transcrip…	Integrase-type DNA-binding superfamily protein | ethylene-responsive element binding factor 13 | related to AP2 10 | ethylene-responsive element binding factor 15 | AP2 domain-containing transcription factor family protein | erf domain protein 9 | related to AP2 11 | cytokinin response factor 1 | redox responsive transcription factor 1 | DREB and EAR motif protein 3 | DREB and EAR motif protein 2…	AP2 domain (PF00847) [0.969] | Major intrinsic protein (PF00230) [0.002] | Tubulin C-terminal domain (PF03953) [0.001] | RNA recognition motif. (a.k.a. RRM, RBD, or RNP domain) (PF00076) [0.001]	AP2/ERF domain (IPR001471) [0.969] | Major intrinsic protein (IPR000425) [0.002] | Tubulin/FtsZ, 2-layer sandwich domain (IPR018316) [0.001] | RNA recognition motif domain (IPR000504) [0.001]	transcription factor activity, sequence-specific DNA binding (GO:0003700) [0.969] | transporter activity (GO:0005215) [0.002] | nucleic acid binding (GO:0003676) [0.001] | GTPase activity (GO:0003924) [0.001]	regulation of transcription, DNA-templated (GO:0006355) [0.969] | transport (GO:0006810) [0.002] | proteolysis (GO:0006508) [0.001]	membrane (GO:0016020) [0.003]
MD07G1099400	7	115	72	95	124	145	181	97	149	166	69	135	107	107	101	63	100	74	111	124	200	82	59	59	210	39	77	1	26	22	31	47	67	63	59	58	55	Ethylene-responsive transcription factor [0.307] | Integrase-type DNA-binding superfamily protein [0.194] | Ethylene-responsive transcription factor, putative [0.154] | Ethylene responsive factor [0.025] | Ethylene-responsive element binding-factor [0.021] | Ethylene-responsive transcription factor 5 [0.016] | Ethylene-responsive transcription factor ERF003 [0.015] | Ethylene-responsive transcrip…	Integrase-type DNA-binding superfamily protein | ethylene-responsive element binding factor 13 | related to AP2 10 | ethylene-responsive element binding factor 15 | AP2 domain-containing transcription factor family protein | erf domain protein 9 | related to AP2 11 | cytokinin response factor 1 | redox responsive transcription factor 1 | DREB and EAR motif protein 3 | DREB and EAR motif protein 2…	AP2 domain (PF00847) [0.969] | Major intrinsic protein (PF00230) [0.002] | Tubulin C-terminal domain (PF03953) [0.001] | RNA recognition motif. (a.k.a. RRM, RBD, or RNP domain) (PF00076) [0.001]	AP2/ERF domain (IPR001471) [0.969] | Major intrinsic protein (IPR000425) [0.002] | Tubulin/FtsZ, 2-layer sandwich domain (IPR018316) [0.001] | RNA recognition motif domain (IPR000504) [0.001]	transcription factor activity, sequence-specific DNA binding (GO:0003700) [0.969] | transporter activity (GO:0005215) [0.002] | nucleic acid binding (GO:0003676) [0.001] | GTPase activity (GO:0003924) [0.001]	regulation of transcription, DNA-templated (GO:0006355) [0.969] | transport (GO:0006810) [0.002] | proteolysis (GO:0006508) [0.001]	membrane (GO:0016020) [0.003]
MD07G1099500	7	115	72	95	124	145	181	97	149	166	69	135	107	107	101	63	100	74	111	124	200	82	59	59	210	39	77	1	26	22	31	47	67	63	59	58	55	Ethylene-responsive transcription factor [0.307] | Integrase-type DNA-binding superfamily protein [0.194] | Ethylene-responsive transcription factor, putative [0.154] | Ethylene responsive factor [0.025] | Ethylene-responsive element binding-factor [0.021] | Ethylene-responsive transcription factor 5 [0.016] | Ethylene-responsive transcription factor ERF003 [0.015] | Ethylene-responsive transcrip…	Integrase-type DNA-binding superfamily protein | ethylene-responsive element binding factor 13 | related to AP2 10 | ethylene-responsive element binding factor 15 | AP2 domain-containing transcription factor family protein | erf domain protein 9 | related to AP2 11 | cytokinin response factor 1 | redox responsive transcription factor 1 | DREB and EAR motif protein 3 | DREB and EAR motif protein 2…	AP2 domain (PF00847) [0.969] | Major intrinsic protein (PF00230) [0.002] | Tubulin C-terminal domain (PF03953) [0.001] | RNA recognition motif. (a.k.a. RRM, RBD, or RNP domain) (PF00076) [0.001]	AP2/ERF domain (IPR001471) [0.969] | Major intrinsic protein (IPR000425) [0.002] | Tubulin/FtsZ, 2-layer sandwich domain (IPR018316) [0.001] | RNA recognition motif domain (IPR000504) [0.001]	transcription factor activity, sequence-specific DNA binding (GO:0003700) [0.969] | transporter activity (GO:0005215) [0.002] | nucleic acid binding (GO:0003676) [0.001] | GTPase activity (GO:0003924) [0.001]	regulation of transcription, DNA-templated (GO:0006355) [0.969] | transport (GO:0006810) [0.002] | proteolysis (GO:0006508) [0.001]	membrane (GO:0016020) [0.003]
MD07G1104900	7	115	72	95	124	145	181	97	149	166	69	135	107	107	101	63	100	74	111	124	200	82	59	59	210	39	77	1	26	22	31	47	67	63	59	58	55	Ethylene-responsive transcription factor [0.307] | Integrase-type DNA-binding superfamily protein [0.194] | Ethylene-responsive transcription factor, putative [0.154] | Ethylene responsive factor [0.025] | Ethylene-responsive element binding-factor [0.021] | Ethylene-responsive transcription factor 5 [0.016] | Ethylene-responsive transcription factor ERF003 [0.015] | Ethylene-responsive transcrip…	Integrase-type DNA-binding superfamily protein | ethylene-responsive element binding factor 13 | related to AP2 10 | ethylene-responsive element binding factor 15 | AP2 domain-containing transcription factor family protein | erf domain protein 9 | related to AP2 11 | cytokinin response factor 1 | redox responsive transcription factor 1 | DREB and EAR motif protein 3 | DREB and EAR motif protein 2…	AP2 domain (PF00847) [0.969] | Major intrinsic protein (PF00230) [0.002] | Tubulin C-terminal domain (PF03953) [0.001] | RNA recognition motif. (a.k.a. RRM, RBD, or RNP domain) (PF00076) [0.001]	AP2/ERF domain (IPR001471) [0.969] | Major intrinsic protein (IPR000425) [0.002] | Tubulin/FtsZ, 2-layer sandwich domain (IPR018316) [0.001] | RNA recognition motif domain (IPR000504) [0.001]	transcription factor activity, sequence-specific DNA binding (GO:0003700) [0.969] | transporter activity (GO:0005215) [0.002] | nucleic acid binding (GO:0003676) [0.001] | GTPase activity (GO:0003924) [0.001]	regulation of transcription, DNA-templated (GO:0006355) [0.969] | transport (GO:0006810) [0.002] | proteolysis (GO:0006508) [0.001]	membrane (GO:0016020) [0.003]
MD07G1105900	7	115	72	95	124	145	181	97	149	166	69	135	107	107	101	63	100	74	111	124	200	82	59	59	210	39	77	1	26	22	31	47	67	63	59	58	55	Ethylene-responsive transcription factor [0.307] | Integrase-type DNA-binding superfamily protein [0.194] | Ethylene-responsive transcription factor, putative [0.154] | Ethylene responsive factor [0.025] | Ethylene-responsive element binding-factor [0.021] | Ethylene-responsive transcription factor 5 [0.016] | Ethylene-responsive transcription factor ERF003 [0.015] | Ethylene-responsive transcrip…	Integrase-type DNA-binding superfamily protein | ethylene-responsive element binding factor 13 | related to AP2 10 | ethylene-responsive element binding factor 15 | AP2 domain-containing transcription factor family protein | erf domain protein 9 | related to AP2 11 | cytokinin response factor 1 | redox responsive transcription factor 1 | DREB and EAR motif protein 3 | DREB and EAR motif protein 2…	AP2 domain (PF00847) [0.969] | Major intrinsic protein (PF00230) [0.002] | Tubulin C-terminal domain (PF03953) [0.001] | RNA recognition motif. (a.k.a. RRM, RBD, or RNP domain) (PF00076) [0.001]	AP2/ERF domain (IPR001471) [0.969] | Major intrinsic protein (IPR000425) [0.002] | Tubulin/FtsZ, 2-layer sandwich domain (IPR018316) [0.001] | RNA recognition motif domain (IPR000504) [0.001]	transcription factor activity, sequence-specific DNA binding (GO:0003700) [0.969] | transporter activity (GO:0005215) [0.002] | nucleic acid binding (GO:0003676) [0.001] | GTPase activity (GO:0003924) [0.001]	regulation of transcription, DNA-templated (GO:0006355) [0.969] | transport (GO:0006810) [0.002] | proteolysis (GO:0006508) [0.001]	membrane (GO:0016020) [0.003]
MD07G1106200	7	115	72	95	124	145	181	97	149	166	69	135	107	107	101	63	100	74	111	124	200	82	59	59	210	39	77	1	26	22	31	47	67	63	59	58	55	Ethylene-responsive transcription factor [0.307] | Integrase-type DNA-binding superfamily protein [0.194] | Ethylene-responsive transcription factor, putative [0.154] | Ethylene responsive factor [0.025] | Ethylene-responsive element binding-factor [0.021] | Ethylene-responsive transcription factor 5 [0.016] | Ethylene-responsive transcription factor ERF003 [0.015] | Ethylene-responsive transcrip…	Integrase-type DNA-binding superfamily protein | ethylene-responsive element binding factor 13 | related to AP2 10 | ethylene-responsive element binding factor 15 | AP2 domain-containing transcription factor family protein | erf domain protein 9 | related to AP2 11 | cytokinin response factor 1 | redox responsive transcription factor 1 | DREB and EAR motif protein 3 | DREB and EAR motif protein 2…	AP2 domain (PF00847) [0.969] | Major intrinsic protein (PF00230) [0.002] | Tubulin C-terminal domain (PF03953) [0.001] | RNA recognition motif. (a.k.a. RRM, RBD, or RNP domain) (PF00076) [0.001]	AP2/ERF domain (IPR001471) [0.969] | Major intrinsic protein (IPR000425) [0.002] | Tubulin/FtsZ, 2-layer sandwich domain (IPR018316) [0.001] | RNA recognition motif domain (IPR000504) [0.001]	transcription factor activity, sequence-specific DNA binding (GO:0003700) [0.969] | transporter activity (GO:0005215) [0.002] | nucleic acid binding (GO:0003676) [0.001] | GTPase activity (GO:0003924) [0.001]	regulation of transcription, DNA-templated (GO:0006355) [0.969] | transport (GO:0006810) [0.002] | proteolysis (GO:0006508) [0.001]	membrane (GO:0016020) [0.003]
MD07G1106300	7	115	72	95	124	145	181	97	149	166	69	135	107	107	101	63	100	74	111	124	200	82	59	59	210	39	77	1	26	22	31	47	67	63	59	58	55	Ethylene-responsive transcription factor [0.307] | Integrase-type DNA-binding superfamily protein [0.194] | Ethylene-responsive transcription factor, putative [0.154] | Ethylene responsive factor [0.025] | Ethylene-responsive element binding-factor [0.021] | Ethylene-responsive transcription factor 5 [0.016] | Ethylene-responsive transcription factor ERF003 [0.015] | Ethylene-responsive transcrip…	Integrase-type DNA-binding superfamily protein | ethylene-responsive element binding factor 13 | related to AP2 10 | ethylene-responsive element binding factor 15 | AP2 domain-containing transcription factor family protein | erf domain protein 9 | related to AP2 11 | cytokinin response factor 1 | redox responsive transcription factor 1 | DREB and EAR motif protein 3 | DREB and EAR motif protein 2…	AP2 domain (PF00847) [0.969] | Major intrinsic protein (PF00230) [0.002] | Tubulin C-terminal domain (PF03953) [0.001] | RNA recognition motif. (a.k.a. RRM, RBD, or RNP domain) (PF00076) [0.001]	AP2/ERF domain (IPR001471) [0.969] | Major intrinsic protein (IPR000425) [0.002] | Tubulin/FtsZ, 2-layer sandwich domain (IPR018316) [0.001] | RNA recognition motif domain (IPR000504) [0.001]	transcription factor activity, sequence-specific DNA binding (GO:0003700) [0.969] | transporter activity (GO:0005215) [0.002] | nucleic acid binding (GO:0003676) [0.001] | GTPase activity (GO:0003924) [0.001]	regulation of transcription, DNA-templated (GO:0006355) [0.969] | transport (GO:0006810) [0.002] | proteolysis (GO:0006508) [0.001]	membrane (GO:0016020) [0.003]
MD07G1151700	7	115	72	95	124	145	181	97	149	166	69	135	107	107	101	63	100	74	111	124	200	82	59	59	210	39	77	1	26	22	31	47	67	63	59	58	55	Ethylene-responsive transcription factor [0.307] | Integrase-type DNA-binding superfamily protein [0.194] | Ethylene-responsive transcription factor, putative [0.154] | Ethylene responsive factor [0.025] | Ethylene-responsive element binding-factor [0.021] | Ethylene-responsive transcription factor 5 [0.016] | Ethylene-responsive transcription factor ERF003 [0.015] | Ethylene-responsive transcrip…	Integrase-type DNA-binding superfamily protein | ethylene-responsive element binding factor 13 | related to AP2 10 | ethylene-responsive element binding factor 15 | AP2 domain-containing transcription factor family protein | erf domain protein 9 | related to AP2 11 | cytokinin response factor 1 | redox responsive transcription factor 1 | DREB and EAR motif protein 3 | DREB and EAR motif protein 2…	AP2 domain (PF00847) [0.969] | Major intrinsic protein (PF00230) [0.002] | Tubulin C-terminal domain (PF03953) [0.001] | RNA recognition motif. (a.k.a. RRM, RBD, or RNP domain) (PF00076) [0.001]	AP2/ERF domain (IPR001471) [0.969] | Major intrinsic protein (IPR000425) [0.002] | Tubulin/FtsZ, 2-layer sandwich domain (IPR018316) [0.001] | RNA recognition motif domain (IPR000504) [0.001]	transcription factor activity, sequence-specific DNA binding (GO:0003700) [0.969] | transporter activity (GO:0005215) [0.002] | nucleic acid binding (GO:0003676) [0.001] | GTPase activity (GO:0003924) [0.001]	regulation of transcription, DNA-templated (GO:0006355) [0.969] | transport (GO:0006810) [0.002] | proteolysis (GO:0006508) [0.001]	membrane (GO:0016020) [0.003]
MD07G1224400	7	115	72	95	124	145	181	97	149	166	69	135	107	107	101	63	100	74	111	124	200	82	59	59	210	39	77	1	26	22	31	47	67	63	59	58	55	Ethylene-responsive transcription factor [0.307] | Integrase-type DNA-binding superfamily protein [0.194] | Ethylene-responsive transcription factor, putative [0.154] | Ethylene responsive factor [0.025] | Ethylene-responsive element binding-factor [0.021] | Ethylene-responsive transcription factor 5 [0.016] | Ethylene-responsive transcription factor ERF003 [0.015] | Ethylene-responsive transcrip…	Integrase-type DNA-binding superfamily protein | ethylene-responsive element binding factor 13 | related to AP2 10 | ethylene-responsive element binding factor 15 | AP2 domain-containing transcription factor family protein | erf domain protein 9 | related to AP2 11 | cytokinin response factor 1 | redox responsive transcription factor 1 | DREB and EAR motif protein 3 | DREB and EAR motif protein 2…	AP2 domain (PF00847) [0.969] | Major intrinsic protein (PF00230) [0.002] | Tubulin C-terminal domain (PF03953) [0.001] | RNA recognition motif. (a.k.a. RRM, RBD, or RNP domain) (PF00076) [0.001]	AP2/ERF domain (IPR001471) [0.969] | Major intrinsic protein (IPR000425) [0.002] | Tubulin/FtsZ, 2-layer sandwich domain (IPR018316) [0.001] | RNA recognition motif domain (IPR000504) [0.001]	transcription factor activity, sequence-specific DNA binding (GO:0003700) [0.969] | transporter activity (GO:0005215) [0.002] | nucleic acid binding (GO:0003676) [0.001] | GTPase activity (GO:0003924) [0.001]	regulation of transcription, DNA-templated (GO:0006355) [0.969] | transport (GO:0006810) [0.002] | proteolysis (GO:0006508) [0.001]	membrane (GO:0016020) [0.003]
MD07G1248600	7	115	72	95	124	145	181	97	149	166	69	135	107	107	101	63	100	74	111	124	200	82	59	59	210	39	77	1	26	22	31	47	67	63	59	58	55	Ethylene-responsive transcription factor [0.307] | Integrase-type DNA-binding superfamily protein [0.194] | Ethylene-responsive transcription factor, putative [0.154] | Ethylene responsive factor [0.025] | Ethylene-responsive element binding-factor [0.021] | Ethylene-responsive transcription factor 5 [0.016] | Ethylene-responsive transcription factor ERF003 [0.015] | Ethylene-responsive transcrip…	Integrase-type DNA-binding superfamily protein | ethylene-responsive element binding factor 13 | related to AP2 10 | ethylene-responsive element binding factor 15 | AP2 domain-containing transcription factor family protein | erf domain protein 9 | related to AP2 11 | cytokinin response factor 1 | redox responsive transcription factor 1 | DREB and EAR motif protein 3 | DREB and EAR motif protein 2…	AP2 domain (PF00847) [0.969] | Major intrinsic protein (PF00230) [0.002] | Tubulin C-terminal domain (PF03953) [0.001] | RNA recognition motif. (a.k.a. RRM, RBD, or RNP domain) (PF00076) [0.001]	AP2/ERF domain (IPR001471) [0.969] | Major intrinsic protein (IPR000425) [0.002] | Tubulin/FtsZ, 2-layer sandwich domain (IPR018316) [0.001] | RNA recognition motif domain (IPR000504) [0.001]	transcription factor activity, sequence-specific DNA binding (GO:0003700) [0.969] | transporter activity (GO:0005215) [0.002] | nucleic acid binding (GO:0003676) [0.001] | GTPase activity (GO:0003924) [0.001]	regulation of transcription, DNA-templated (GO:0006355) [0.969] | transport (GO:0006810) [0.002] | proteolysis (GO:0006508) [0.001]	membrane (GO:0016020) [0.003]
MD07G1248700	7	115	72	95	124	145	181	97	149	166	69	135	107	107	101	63	100	74	111	124	200	82	59	59	210	39	77	1	26	22	31	47	67	63	59	58	55	Ethylene-responsive transcription factor [0.307] | Integrase-type DNA-binding superfamily protein [0.194] | Ethylene-responsive transcription factor, putative [0.154] | Ethylene responsive factor [0.025] | Ethylene-responsive element binding-factor [0.021] | Ethylene-responsive transcription factor 5 [0.016] | Ethylene-responsive transcription factor ERF003 [0.015] | Ethylene-responsive transcrip…	Integrase-type DNA-binding superfamily protein | ethylene-responsive element binding factor 13 | related to AP2 10 | ethylene-responsive element binding factor 15 | AP2 domain-containing transcription factor family protein | erf domain protein 9 | related to AP2 11 | cytokinin response factor 1 | redox responsive transcription factor 1 | DREB and EAR motif protein 3 | DREB and EAR motif protein 2…	AP2 domain (PF00847) [0.969] | Major intrinsic protein (PF00230) [0.002] | Tubulin C-terminal domain (PF03953) [0.001] | RNA recognition motif. (a.k.a. RRM, RBD, or RNP domain) (PF00076) [0.001]	AP2/ERF domain (IPR001471) [0.969] | Major intrinsic protein (IPR000425) [0.002] | Tubulin/FtsZ, 2-layer sandwich domain (IPR018316) [0.001] | RNA recognition motif domain (IPR000504) [0.001]	transcription factor activity, sequence-specific DNA binding (GO:0003700) [0.969] | transporter activity (GO:0005215) [0.002] | nucleic acid binding (GO:0003676) [0.001] | GTPase activity (GO:0003924) [0.001]	regulation of transcription, DNA-templated (GO:0006355) [0.969] | transport (GO:0006810) [0.002] | proteolysis (GO:0006508) [0.001]	membrane (GO:0016020) [0.003]
MD07G1262900	7	115	72	95	124	145	181	97	149	166	69	135	107	107	101	63	100	74	111	124	200	82	59	59	210	39	77	1	26	22	31	47	67	63	59	58	55	Ethylene-responsive transcription factor [0.307] | Integrase-type DNA-binding superfamily protein [0.194] | Ethylene-responsive transcription factor, putative [0.154] | Ethylene responsive factor [0.025] | Ethylene-responsive element binding-factor [0.021] | Ethylene-responsive transcription factor 5 [0.016] | Ethylene-responsive transcription factor ERF003 [0.015] | Ethylene-responsive transcrip…	Integrase-type DNA-binding superfamily protein | ethylene-responsive element binding factor 13 | related to AP2 10 | ethylene-responsive element binding factor 15 | AP2 domain-containing transcription factor family protein | erf domain protein 9 | related to AP2 11 | cytokinin response factor 1 | redox responsive transcription factor 1 | DREB and EAR motif protein 3 | DREB and EAR motif protein 2…	AP2 domain (PF00847) [0.969] | Major intrinsic protein (PF00230) [0.002] | Tubulin C-terminal domain (PF03953) [0.001] | RNA recognition motif. (a.k.a. RRM, RBD, or RNP domain) (PF00076) [0.001]	AP2/ERF domain (IPR001471) [0.969] | Major intrinsic protein (IPR000425) [0.002] | Tubulin/FtsZ, 2-layer sandwich domain (IPR018316) [0.001] | RNA recognition motif domain (IPR000504) [0.001]	transcription factor activity, sequence-specific DNA binding (GO:0003700) [0.969] | transporter activity (GO:0005215) [0.002] | nucleic acid binding (GO:0003676) [0.001] | GTPase activity (GO:0003924) [0.001]	regulation of transcription, DNA-templated (GO:0006355) [0.969] | transport (GO:0006810) [0.002] | proteolysis (GO:0006508) [0.001]	membrane (GO:0016020) [0.003]
MD07G1263200	7	115	72	95	124	145	181	97	149	166	69	135	107	107	101	63	100	74	111	124	200	82	59	59	210	39	77	1	26	22	31	47	67	63	59	58	55	Ethylene-responsive transcription factor [0.307] | Integrase-type DNA-binding superfamily protein [0.194] | Ethylene-responsive transcription factor, putative [0.154] | Ethylene responsive factor [0.025] | Ethylene-responsive element binding-factor [0.021] | Ethylene-responsive transcription factor 5 [0.016] | Ethylene-responsive transcription factor ERF003 [0.015] | Ethylene-responsive transcrip…	Integrase-type DNA-binding superfamily protein | ethylene-responsive element binding factor 13 | related to AP2 10 | ethylene-responsive element binding factor 15 | AP2 domain-containing transcription factor family protein | erf domain protein 9 | related to AP2 11 | cytokinin response factor 1 | redox responsive transcription factor 1 | DREB and EAR motif protein 3 | DREB and EAR motif protein 2…	AP2 domain (PF00847) [0.969] | Major intrinsic protein (PF00230) [0.002] | Tubulin C-terminal domain (PF03953) [0.001] | RNA recognition motif. (a.k.a. RRM, RBD, or RNP domain) (PF00076) [0.001]	AP2/ERF domain (IPR001471) [0.969] | Major intrinsic protein (IPR000425) [0.002] | Tubulin/FtsZ, 2-layer sandwich domain (IPR018316) [0.001] | RNA recognition motif domain (IPR000504) [0.001]	transcription factor activity, sequence-specific DNA binding (GO:0003700) [0.969] | transporter activity (GO:0005215) [0.002] | nucleic acid binding (GO:0003676) [0.001] | GTPase activity (GO:0003924) [0.001]	regulation of transcription, DNA-templated (GO:0006355) [0.969] | transport (GO:0006810) [0.002] | proteolysis (GO:0006508) [0.001]	membrane (GO:0016020) [0.003]
MD07G1284200	7	115	72	95	124	145	181	97	149	166	69	135	107	107	101	63	100	74	111	124	200	82	59	59	210	39	77	1	26	22	31	47	67	63	59	58	55	Ethylene-responsive transcription factor [0.307] | Integrase-type DNA-binding superfamily protein [0.194] | Ethylene-responsive transcription factor, putative [0.154] | Ethylene responsive factor [0.025] | Ethylene-responsive element binding-factor [0.021] | Ethylene-responsive transcription factor 5 [0.016] | Ethylene-responsive transcription factor ERF003 [0.015] | Ethylene-responsive transcrip…	Integrase-type DNA-binding superfamily protein | ethylene-responsive element binding factor 13 | related to AP2 10 | ethylene-responsive element binding factor 15 | AP2 domain-containing transcription factor family protein | erf domain protein 9 | related to AP2 11 | cytokinin response factor 1 | redox responsive transcription factor 1 | DREB and EAR motif protein 3 | DREB and EAR motif protein 2…	AP2 domain (PF00847) [0.969] | Major intrinsic protein (PF00230) [0.002] | Tubulin C-terminal domain (PF03953) [0.001] | RNA recognition motif. (a.k.a. RRM, RBD, or RNP domain) (PF00076) [0.001]	AP2/ERF domain (IPR001471) [0.969] | Major intrinsic protein (IPR000425) [0.002] | Tubulin/FtsZ, 2-layer sandwich domain (IPR018316) [0.001] | RNA recognition motif domain (IPR000504) [0.001]	transcription factor activity, sequence-specific DNA binding (GO:0003700) [0.969] | transporter activity (GO:0005215) [0.002] | nucleic acid binding (GO:0003676) [0.001] | GTPase activity (GO:0003924) [0.001]	regulation of transcription, DNA-templated (GO:0006355) [0.969] | transport (GO:0006810) [0.002] | proteolysis (GO:0006508) [0.001]	membrane (GO:0016020) [0.003]
MD08G1096000	7	115	72	95	124	145	181	97	149	166	69	135	107	107	101	63	100	74	111	124	200	82	59	59	210	39	77	1	26	22	31	47	67	63	59	58	55	Ethylene-responsive transcription factor [0.307] | Integrase-type DNA-binding superfamily protein [0.194] | Ethylene-responsive transcription factor, putative [0.154] | Ethylene responsive factor [0.025] | Ethylene-responsive element binding-factor [0.021] | Ethylene-responsive transcription factor 5 [0.016] | Ethylene-responsive transcription factor ERF003 [0.015] | Ethylene-responsive transcrip…	Integrase-type DNA-binding superfamily protein | ethylene-responsive element binding factor 13 | related to AP2 10 | ethylene-responsive element binding factor 15 | AP2 domain-containing transcription factor family protein | erf domain protein 9 | related to AP2 11 | cytokinin response factor 1 | redox responsive transcription factor 1 | DREB and EAR motif protein 3 | DREB and EAR motif protein 2…	AP2 domain (PF00847) [0.969] | Major intrinsic protein (PF00230) [0.002] | Tubulin C-terminal domain (PF03953) [0.001] | RNA recognition motif. (a.k.a. RRM, RBD, or RNP domain) (PF00076) [0.001]	AP2/ERF domain (IPR001471) [0.969] | Major intrinsic protein (IPR000425) [0.002] | Tubulin/FtsZ, 2-layer sandwich domain (IPR018316) [0.001] | RNA recognition motif domain (IPR000504) [0.001]	transcription factor activity, sequence-specific DNA binding (GO:0003700) [0.969] | transporter activity (GO:0005215) [0.002] | nucleic acid binding (GO:0003676) [0.001] | GTPase activity (GO:0003924) [0.001]	regulation of transcription, DNA-templated (GO:0006355) [0.969] | transport (GO:0006810) [0.002] | proteolysis (GO:0006508) [0.001]	membrane (GO:0016020) [0.003]
MD08G1114100	7	115	72	95	124	145	181	97	149	166	69	135	107	107	101	63	100	74	111	124	200	82	59	59	210	39	77	1	26	22	31	47	67	63	59	58	55	Ethylene-responsive transcription factor [0.307] | Integrase-type DNA-binding superfamily protein [0.194] | Ethylene-responsive transcription factor, putative [0.154] | Ethylene responsive factor [0.025] | Ethylene-responsive element binding-factor [0.021] | Ethylene-responsive transcription factor 5 [0.016] | Ethylene-responsive transcription factor ERF003 [0.015] | Ethylene-responsive transcrip…	Integrase-type DNA-binding superfamily protein | ethylene-responsive element binding factor 13 | related to AP2 10 | ethylene-responsive element binding factor 15 | AP2 domain-containing transcription factor family protein | erf domain protein 9 | related to AP2 11 | cytokinin response factor 1 | redox responsive transcription factor 1 | DREB and EAR motif protein 3 | DREB and EAR motif protein 2…	AP2 domain (PF00847) [0.969] | Major intrinsic protein (PF00230) [0.002] | Tubulin C-terminal domain (PF03953) [0.001] | RNA recognition motif. (a.k.a. RRM, RBD, or RNP domain) (PF00076) [0.001]	AP2/ERF domain (IPR001471) [0.969] | Major intrinsic protein (IPR000425) [0.002] | Tubulin/FtsZ, 2-layer sandwich domain (IPR018316) [0.001] | RNA recognition motif domain (IPR000504) [0.001]	transcription factor activity, sequence-specific DNA binding (GO:0003700) [0.969] | transporter activity (GO:0005215) [0.002] | nucleic acid binding (GO:0003676) [0.001] | GTPase activity (GO:0003924) [0.001]	regulation of transcription, DNA-templated (GO:0006355) [0.969] | transport (GO:0006810) [0.002] | proteolysis (GO:0006508) [0.001]	membrane (GO:0016020) [0.003]
MD08G1166100	7	115	72	95	124	145	181	97	149	166	69	135	107	107	101	63	100	74	111	124	200	82	59	59	210	39	77	1	26	22	31	47	67	63	59	58	55	Ethylene-responsive transcription factor [0.307] | Integrase-type DNA-binding superfamily protein [0.194] | Ethylene-responsive transcription factor, putative [0.154] | Ethylene responsive factor [0.025] | Ethylene-responsive element binding-factor [0.021] | Ethylene-responsive transcription factor 5 [0.016] | Ethylene-responsive transcription factor ERF003 [0.015] | Ethylene-responsive transcrip…	Integrase-type DNA-binding superfamily protein | ethylene-responsive element binding factor 13 | related to AP2 10 | ethylene-responsive element binding factor 15 | AP2 domain-containing transcription factor family protein | erf domain protein 9 | related to AP2 11 | cytokinin response factor 1 | redox responsive transcription factor 1 | DREB and EAR motif protein 3 | DREB and EAR motif protein 2…	AP2 domain (PF00847) [0.969] | Major intrinsic protein (PF00230) [0.002] | Tubulin C-terminal domain (PF03953) [0.001] | RNA recognition motif. (a.k.a. RRM, RBD, or RNP domain) (PF00076) [0.001]	AP2/ERF domain (IPR001471) [0.969] | Major intrinsic protein (IPR000425) [0.002] | Tubulin/FtsZ, 2-layer sandwich domain (IPR018316) [0.001] | RNA recognition motif domain (IPR000504) [0.001]	transcription factor activity, sequence-specific DNA binding (GO:0003700) [0.969] | transporter activity (GO:0005215) [0.002] | nucleic acid binding (GO:0003676) [0.001] | GTPase activity (GO:0003924) [0.001]	regulation of transcription, DNA-templated (GO:0006355) [0.969] | transport (GO:0006810) [0.002] | proteolysis (GO:0006508) [0.001]	membrane (GO:0016020) [0.003]
MD08G1176000	7	115	72	95	124	145	181	97	149	166	69	135	107	107	101	63	100	74	111	124	200	82	59	59	210	39	77	1	26	22	31	47	67	63	59	58	55	Ethylene-responsive transcription factor [0.307] | Integrase-type DNA-binding superfamily protein [0.194] | Ethylene-responsive transcription factor, putative [0.154] | Ethylene responsive factor [0.025] | Ethylene-responsive element binding-factor [0.021] | Ethylene-responsive transcription factor 5 [0.016] | Ethylene-responsive transcription factor ERF003 [0.015] | Ethylene-responsive transcrip…	Integrase-type DNA-binding superfamily protein | ethylene-responsive element binding factor 13 | related to AP2 10 | ethylene-responsive element binding factor 15 | AP2 domain-containing transcription factor family protein | erf domain protein 9 | related to AP2 11 | cytokinin response factor 1 | redox responsive transcription factor 1 | DREB and EAR motif protein 3 | DREB and EAR motif protein 2…	AP2 domain (PF00847) [0.969] | Major intrinsic protein (PF00230) [0.002] | Tubulin C-terminal domain (PF03953) [0.001] | RNA recognition motif. (a.k.a. RRM, RBD, or RNP domain) (PF00076) [0.001]	AP2/ERF domain (IPR001471) [0.969] | Major intrinsic protein (IPR000425) [0.002] | Tubulin/FtsZ, 2-layer sandwich domain (IPR018316) [0.001] | RNA recognition motif domain (IPR000504) [0.001]	transcription factor activity, sequence-specific DNA binding (GO:0003700) [0.969] | transporter activity (GO:0005215) [0.002] | nucleic acid binding (GO:0003676) [0.001] | GTPase activity (GO:0003924) [0.001]	regulation of transcription, DNA-templated (GO:0006355) [0.969] | transport (GO:0006810) [0.002] | proteolysis (GO:0006508) [0.001]	membrane (GO:0016020) [0.003]
MD08G1180200	7	115	72	95	124	145	181	97	149	166	69	135	107	107	101	63	100	74	111	124	200	82	59	59	210	39	77	1	26	22	31	47	67	63	59	58	55	Ethylene-responsive transcription factor [0.307] | Integrase-type DNA-binding superfamily protein [0.194] | Ethylene-responsive transcription factor, putative [0.154] | Ethylene responsive factor [0.025] | Ethylene-responsive element binding-factor [0.021] | Ethylene-responsive transcription factor 5 [0.016] | Ethylene-responsive transcription factor ERF003 [0.015] | Ethylene-responsive transcrip…	Integrase-type DNA-binding superfamily protein | ethylene-responsive element binding factor 13 | related to AP2 10 | ethylene-responsive element binding factor 15 | AP2 domain-containing transcription factor family protein | erf domain protein 9 | related to AP2 11 | cytokinin response factor 1 | redox responsive transcription factor 1 | DREB and EAR motif protein 3 | DREB and EAR motif protein 2…	AP2 domain (PF00847) [0.969] | Major intrinsic protein (PF00230) [0.002] | Tubulin C-terminal domain (PF03953) [0.001] | RNA recognition motif. (a.k.a. RRM, RBD, or RNP domain) (PF00076) [0.001]	AP2/ERF domain (IPR001471) [0.969] | Major intrinsic protein (IPR000425) [0.002] | Tubulin/FtsZ, 2-layer sandwich domain (IPR018316) [0.001] | RNA recognition motif domain (IPR000504) [0.001]	transcription factor activity, sequence-specific DNA binding (GO:0003700) [0.969] | transporter activity (GO:0005215) [0.002] | nucleic acid binding (GO:0003676) [0.001] | GTPase activity (GO:0003924) [0.001]	regulation of transcription, DNA-templated (GO:0006355) [0.969] | transport (GO:0006810) [0.002] | proteolysis (GO:0006508) [0.001]	membrane (GO:0016020) [0.003]
MD08G1213600	7	115	72	95	124	145	181	97	149	166	69	135	107	107	101	63	100	74	111	124	200	82	59	59	210	39	77	1	26	22	31	47	67	63	59	58	55	Ethylene-responsive transcription factor [0.307] | Integrase-type DNA-binding superfamily protein [0.194] | Ethylene-responsive transcription factor, putative [0.154] | Ethylene responsive factor [0.025] | Ethylene-responsive element binding-factor [0.021] | Ethylene-responsive transcription factor 5 [0.016] | Ethylene-responsive transcription factor ERF003 [0.015] | Ethylene-responsive transcrip…	Integrase-type DNA-binding superfamily protein | ethylene-responsive element binding factor 13 | related to AP2 10 | ethylene-responsive element binding factor 15 | AP2 domain-containing transcription factor family protein | erf domain protein 9 | related to AP2 11 | cytokinin response factor 1 | redox responsive transcription factor 1 | DREB and EAR motif protein 3 | DREB and EAR motif protein 2…	AP2 domain (PF00847) [0.969] | Major intrinsic protein (PF00230) [0.002] | Tubulin C-terminal domain (PF03953) [0.001] | RNA recognition motif. (a.k.a. RRM, RBD, or RNP domain) (PF00076) [0.001]	AP2/ERF domain (IPR001471) [0.969] | Major intrinsic protein (IPR000425) [0.002] | Tubulin/FtsZ, 2-layer sandwich domain (IPR018316) [0.001] | RNA recognition motif domain (IPR000504) [0.001]	transcription factor activity, sequence-specific DNA binding (GO:0003700) [0.969] | transporter activity (GO:0005215) [0.002] | nucleic acid binding (GO:0003676) [0.001] | GTPase activity (GO:0003924) [0.001]	regulation of transcription, DNA-templated (GO:0006355) [0.969] | transport (GO:0006810) [0.002] | proteolysis (GO:0006508) [0.001]	membrane (GO:0016020) [0.003]
MD08G1214100	7	115	72	95	124	145	181	97	149	166	69	135	107	107	101	63	100	74	111	124	200	82	59	59	210	39	77	1	26	22	31	47	67	63	59	58	55	Ethylene-responsive transcription factor [0.307] | Integrase-type DNA-binding superfamily protein [0.194] | Ethylene-responsive transcription factor, putative [0.154] | Ethylene responsive factor [0.025] | Ethylene-responsive element binding-factor [0.021] | Ethylene-responsive transcription factor 5 [0.016] | Ethylene-responsive transcription factor ERF003 [0.015] | Ethylene-responsive transcrip…	Integrase-type DNA-binding superfamily protein | ethylene-responsive element binding factor 13 | related to AP2 10 | ethylene-responsive element binding factor 15 | AP2 domain-containing transcription factor family protein | erf domain protein 9 | related to AP2 11 | cytokinin response factor 1 | redox responsive transcription factor 1 | DREB and EAR motif protein 3 | DREB and EAR motif protein 2…	AP2 domain (PF00847) [0.969] | Major intrinsic protein (PF00230) [0.002] | Tubulin C-terminal domain (PF03953) [0.001] | RNA recognition motif. (a.k.a. RRM, RBD, or RNP domain) (PF00076) [0.001]	AP2/ERF domain (IPR001471) [0.969] | Major intrinsic protein (IPR000425) [0.002] | Tubulin/FtsZ, 2-layer sandwich domain (IPR018316) [0.001] | RNA recognition motif domain (IPR000504) [0.001]	transcription factor activity, sequence-specific DNA binding (GO:0003700) [0.969] | transporter activity (GO:0005215) [0.002] | nucleic acid binding (GO:0003676) [0.001] | GTPase activity (GO:0003924) [0.001]	regulation of transcription, DNA-templated (GO:0006355) [0.969] | transport (GO:0006810) [0.002] | proteolysis (GO:0006508) [0.001]	membrane (GO:0016020) [0.003]
MD08G1214400	7	115	72	95	124	145	181	97	149	166	69	135	107	107	101	63	100	74	111	124	200	82	59	59	210	39	77	1	26	22	31	47	67	63	59	58	55	Ethylene-responsive transcription factor [0.307] | Integrase-type DNA-binding superfamily protein [0.194] | Ethylene-responsive transcription factor, putative [0.154] | Ethylene responsive factor [0.025] | Ethylene-responsive element binding-factor [0.021] | Ethylene-responsive transcription factor 5 [0.016] | Ethylene-responsive transcription factor ERF003 [0.015] | Ethylene-responsive transcrip…	Integrase-type DNA-binding superfamily protein | ethylene-responsive element binding factor 13 | related to AP2 10 | ethylene-responsive element binding factor 15 | AP2 domain-containing transcription factor family protein | erf domain protein 9 | related to AP2 11 | cytokinin response factor 1 | redox responsive transcription factor 1 | DREB and EAR motif protein 3 | DREB and EAR motif protein 2…	AP2 domain (PF00847) [0.969] | Major intrinsic protein (PF00230) [0.002] | Tubulin C-terminal domain (PF03953) [0.001] | RNA recognition motif. (a.k.a. RRM, RBD, or RNP domain) (PF00076) [0.001]	AP2/ERF domain (IPR001471) [0.969] | Major intrinsic protein (IPR000425) [0.002] | Tubulin/FtsZ, 2-layer sandwich domain (IPR018316) [0.001] | RNA recognition motif domain (IPR000504) [0.001]	transcription factor activity, sequence-specific DNA binding (GO:0003700) [0.969] | transporter activity (GO:0005215) [0.002] | nucleic acid binding (GO:0003676) [0.001] | GTPase activity (GO:0003924) [0.001]	regulation of transcription, DNA-templated (GO:0006355) [0.969] | transport (GO:0006810) [0.002] | proteolysis (GO:0006508) [0.001]	membrane (GO:0016020) [0.003]
MD09G1161000	7	115	72	95	124	145	181	97	149	166	69	135	107	107	101	63	100	74	111	124	200	82	59	59	210	39	77	1	26	22	31	47	67	63	59	58	55	Ethylene-responsive transcription factor [0.307] | Integrase-type DNA-binding superfamily protein [0.194] | Ethylene-responsive transcription factor, putative [0.154] | Ethylene responsive factor [0.025] | Ethylene-responsive element binding-factor [0.021] | Ethylene-responsive transcription factor 5 [0.016] | Ethylene-responsive transcription factor ERF003 [0.015] | Ethylene-responsive transcrip…	Integrase-type DNA-binding superfamily protein | ethylene-responsive element binding factor 13 | related to AP2 10 | ethylene-responsive element binding factor 15 | AP2 domain-containing transcription factor family protein | erf domain protein 9 | related to AP2 11 | cytokinin response factor 1 | redox responsive transcription factor 1 | DREB and EAR motif protein 3 | DREB and EAR motif protein 2…	AP2 domain (PF00847) [0.969] | Major intrinsic protein (PF00230) [0.002] | Tubulin C-terminal domain (PF03953) [0.001] | RNA recognition motif. (a.k.a. RRM, RBD, or RNP domain) (PF00076) [0.001]	AP2/ERF domain (IPR001471) [0.969] | Major intrinsic protein (IPR000425) [0.002] | Tubulin/FtsZ, 2-layer sandwich domain (IPR018316) [0.001] | RNA recognition motif domain (IPR000504) [0.001]	transcription factor activity, sequence-specific DNA binding (GO:0003700) [0.969] | transporter activity (GO:0005215) [0.002] | nucleic acid binding (GO:0003676) [0.001] | GTPase activity (GO:0003924) [0.001]	regulation of transcription, DNA-templated (GO:0006355) [0.969] | transport (GO:0006810) [0.002] | proteolysis (GO:0006508) [0.001]	membrane (GO:0016020) [0.003]
MD09G1206700	7	115	72	95	124	145	181	97	149	166	69	135	107	107	101	63	100	74	111	124	200	82	59	59	210	39	77	1	26	22	31	47	67	63	59	58	55	Ethylene-responsive transcription factor [0.307] | Integrase-type DNA-binding superfamily protein [0.194] | Ethylene-responsive transcription factor, putative [0.154] | Ethylene responsive factor [0.025] | Ethylene-responsive element binding-factor [0.021] | Ethylene-responsive transcription factor 5 [0.016] | Ethylene-responsive transcription factor ERF003 [0.015] | Ethylene-responsive transcrip…	Integrase-type DNA-binding superfamily protein | ethylene-responsive element binding factor 13 | related to AP2 10 | ethylene-responsive element binding factor 15 | AP2 domain-containing transcription factor family protein | erf domain protein 9 | related to AP2 11 | cytokinin response factor 1 | redox responsive transcription factor 1 | DREB and EAR motif protein 3 | DREB and EAR motif protein 2…	AP2 domain (PF00847) [0.969] | Major intrinsic protein (PF00230) [0.002] | Tubulin C-terminal domain (PF03953) [0.001] | RNA recognition motif. (a.k.a. RRM, RBD, or RNP domain) (PF00076) [0.001]	AP2/ERF domain (IPR001471) [0.969] | Major intrinsic protein (IPR000425) [0.002] | Tubulin/FtsZ, 2-layer sandwich domain (IPR018316) [0.001] | RNA recognition motif domain (IPR000504) [0.001]	transcription factor activity, sequence-specific DNA binding (GO:0003700) [0.969] | transporter activity (GO:0005215) [0.002] | nucleic acid binding (GO:0003676) [0.001] | GTPase activity (GO:0003924) [0.001]	regulation of transcription, DNA-templated (GO:0006355) [0.969] | transport (GO:0006810) [0.002] | proteolysis (GO:0006508) [0.001]	membrane (GO:0016020) [0.003]
MD09G1252000	7	115	72	95	124	145	181	97	149	166	69	135	107	107	101	63	100	74	111	124	200	82	59	59	210	39	77	1	26	22	31	47	67	63	59	58	55	Ethylene-responsive transcription factor [0.307] | Integrase-type DNA-binding superfamily protein [0.194] | Ethylene-responsive transcription factor, putative [0.154] | Ethylene responsive factor [0.025] | Ethylene-responsive element binding-factor [0.021] | Ethylene-responsive transcription factor 5 [0.016] | Ethylene-responsive transcription factor ERF003 [0.015] | Ethylene-responsive transcrip…	Integrase-type DNA-binding superfamily protein | ethylene-responsive element binding factor 13 | related to AP2 10 | ethylene-responsive element binding factor 15 | AP2 domain-containing transcription factor family protein | erf domain protein 9 | related to AP2 11 | cytokinin response factor 1 | redox responsive transcription factor 1 | DREB and EAR motif protein 3 | DREB and EAR motif protein 2…	AP2 domain (PF00847) [0.969] | Major intrinsic protein (PF00230) [0.002] | Tubulin C-terminal domain (PF03953) [0.001] | RNA recognition motif. (a.k.a. RRM, RBD, or RNP domain) (PF00076) [0.001]	AP2/ERF domain (IPR001471) [0.969] | Major intrinsic protein (IPR000425) [0.002] | Tubulin/FtsZ, 2-layer sandwich domain (IPR018316) [0.001] | RNA recognition motif domain (IPR000504) [0.001]	transcription factor activity, sequence-specific DNA binding (GO:0003700) [0.969] | transporter activity (GO:0005215) [0.002] | nucleic acid binding (GO:0003676) [0.001] | GTPase activity (GO:0003924) [0.001]	regulation of transcription, DNA-templated (GO:0006355) [0.969] | transport (GO:0006810) [0.002] | proteolysis (GO:0006508) [0.001]	membrane (GO:0016020) [0.003]
MD10G1032000	7	115	72	95	124	145	181	97	149	166	69	135	107	107	101	63	100	74	111	124	200	82	59	59	210	39	77	1	26	22	31	47	67	63	59	58	55	Ethylene-responsive transcription factor [0.307] | Integrase-type DNA-binding superfamily protein [0.194] | Ethylene-responsive transcription factor, putative [0.154] | Ethylene responsive factor [0.025] | Ethylene-responsive element binding-factor [0.021] | Ethylene-responsive transcription factor 5 [0.016] | Ethylene-responsive transcription factor ERF003 [0.015] | Ethylene-responsive transcrip…	Integrase-type DNA-binding superfamily protein | ethylene-responsive element binding factor 13 | related to AP2 10 | ethylene-responsive element binding factor 15 | AP2 domain-containing transcription factor family protein | erf domain protein 9 | related to AP2 11 | cytokinin response factor 1 | redox responsive transcription factor 1 | DREB and EAR motif protein 3 | DREB and EAR motif protein 2…	AP2 domain (PF00847) [0.969] | Major intrinsic protein (PF00230) [0.002] | Tubulin C-terminal domain (PF03953) [0.001] | RNA recognition motif. (a.k.a. RRM, RBD, or RNP domain) (PF00076) [0.001]	AP2/ERF domain (IPR001471) [0.969] | Major intrinsic protein (IPR000425) [0.002] | Tubulin/FtsZ, 2-layer sandwich domain (IPR018316) [0.001] | RNA recognition motif domain (IPR000504) [0.001]	transcription factor activity, sequence-specific DNA binding (GO:0003700) [0.969] | transporter activity (GO:0005215) [0.002] | nucleic acid binding (GO:0003676) [0.001] | GTPase activity (GO:0003924) [0.001]	regulation of transcription, DNA-templated (GO:0006355) [0.969] | transport (GO:0006810) [0.002] | proteolysis (GO:0006508) [0.001]	membrane (GO:0016020) [0.003]
MD10G1094700	7	115	72	95	124	145	181	97	149	166	69	135	107	107	101	63	100	74	111	124	200	82	59	59	210	39	77	1	26	22	31	47	67	63	59	58	55	Ethylene-responsive transcription factor [0.307] | Integrase-type DNA-binding superfamily protein [0.194] | Ethylene-responsive transcription factor, putative [0.154] | Ethylene responsive factor [0.025] | Ethylene-responsive element binding-factor [0.021] | Ethylene-responsive transcription factor 5 [0.016] | Ethylene-responsive transcription factor ERF003 [0.015] | Ethylene-responsive transcrip…	Integrase-type DNA-binding superfamily protein | ethylene-responsive element binding factor 13 | related to AP2 10 | ethylene-responsive element binding factor 15 | AP2 domain-containing transcription factor family protein | erf domain protein 9 | related to AP2 11 | cytokinin response factor 1 | redox responsive transcription factor 1 | DREB and EAR motif protein 3 | DREB and EAR motif protein 2…	AP2 domain (PF00847) [0.969] | Major intrinsic protein (PF00230) [0.002] | Tubulin C-terminal domain (PF03953) [0.001] | RNA recognition motif. (a.k.a. RRM, RBD, or RNP domain) (PF00076) [0.001]	AP2/ERF domain (IPR001471) [0.969] | Major intrinsic protein (IPR000425) [0.002] | Tubulin/FtsZ, 2-layer sandwich domain (IPR018316) [0.001] | RNA recognition motif domain (IPR000504) [0.001]	transcription factor activity, sequence-specific DNA binding (GO:0003700) [0.969] | transporter activity (GO:0005215) [0.002] | nucleic acid binding (GO:0003676) [0.001] | GTPase activity (GO:0003924) [0.001]	regulation of transcription, DNA-templated (GO:0006355) [0.969] | transport (GO:0006810) [0.002] | proteolysis (GO:0006508) [0.001]	membrane (GO:0016020) [0.003]
MD10G1184800	7	115	72	95	124	145	181	97	149	166	69	135	107	107	101	63	100	74	111	124	200	82	59	59	210	39	77	1	26	22	31	47	67	63	59	58	55	Ethylene-responsive transcription factor [0.307] | Integrase-type DNA-binding superfamily protein [0.194] | Ethylene-responsive transcription factor, putative [0.154] | Ethylene responsive factor [0.025] | Ethylene-responsive element binding-factor [0.021] | Ethylene-responsive transcription factor 5 [0.016] | Ethylene-responsive transcription factor ERF003 [0.015] | Ethylene-responsive transcrip…	Integrase-type DNA-binding superfamily protein | ethylene-responsive element binding factor 13 | related to AP2 10 | ethylene-responsive element binding factor 15 | AP2 domain-containing transcription factor family protein | erf domain protein 9 | related to AP2 11 | cytokinin response factor 1 | redox responsive transcription factor 1 | DREB and EAR motif protein 3 | DREB and EAR motif protein 2…	AP2 domain (PF00847) [0.969] | Major intrinsic protein (PF00230) [0.002] | Tubulin C-terminal domain (PF03953) [0.001] | RNA recognition motif. (a.k.a. RRM, RBD, or RNP domain) (PF00076) [0.001]	AP2/ERF domain (IPR001471) [0.969] | Major intrinsic protein (IPR000425) [0.002] | Tubulin/FtsZ, 2-layer sandwich domain (IPR018316) [0.001] | RNA recognition motif domain (IPR000504) [0.001]	transcription factor activity, sequence-specific DNA binding (GO:0003700) [0.969] | transporter activity (GO:0005215) [0.002] | nucleic acid binding (GO:0003676) [0.001] | GTPase activity (GO:0003924) [0.001]	regulation of transcription, DNA-templated (GO:0006355) [0.969] | transport (GO:0006810) [0.002] | proteolysis (GO:0006508) [0.001]	membrane (GO:0016020) [0.003]
MD10G1185000	7	115	72	95	124	145	181	97	149	166	69	135	107	107	101	63	100	74	111	124	200	82	59	59	210	39	77	1	26	22	31	47	67	63	59	58	55	Ethylene-responsive transcription factor [0.307] | Integrase-type DNA-binding superfamily protein [0.194] | Ethylene-responsive transcription factor, putative [0.154] | Ethylene responsive factor [0.025] | Ethylene-responsive element binding-factor [0.021] | Ethylene-responsive transcription factor 5 [0.016] | Ethylene-responsive transcription factor ERF003 [0.015] | Ethylene-responsive transcrip…	Integrase-type DNA-binding superfamily protein | ethylene-responsive element binding factor 13 | related to AP2 10 | ethylene-responsive element binding factor 15 | AP2 domain-containing transcription factor family protein | erf domain protein 9 | related to AP2 11 | cytokinin response factor 1 | redox responsive transcription factor 1 | DREB and EAR motif protein 3 | DREB and EAR motif protein 2…	AP2 domain (PF00847) [0.969] | Major intrinsic protein (PF00230) [0.002] | Tubulin C-terminal domain (PF03953) [0.001] | RNA recognition motif. (a.k.a. RRM, RBD, or RNP domain) (PF00076) [0.001]	AP2/ERF domain (IPR001471) [0.969] | Major intrinsic protein (IPR000425) [0.002] | Tubulin/FtsZ, 2-layer sandwich domain (IPR018316) [0.001] | RNA recognition motif domain (IPR000504) [0.001]	transcription factor activity, sequence-specific DNA binding (GO:0003700) [0.969] | transporter activity (GO:0005215) [0.002] | nucleic acid binding (GO:0003676) [0.001] | GTPase activity (GO:0003924) [0.001]	regulation of transcription, DNA-templated (GO:0006355) [0.969] | transport (GO:0006810) [0.002] | proteolysis (GO:0006508) [0.001]	membrane (GO:0016020) [0.003]
MD10G1185100	7	115	72	95	124	145	181	97	149	166	69	135	107	107	101	63	100	74	111	124	200	82	59	59	210	39	77	1	26	22	31	47	67	63	59	58	55	Ethylene-responsive transcription factor [0.307] | Integrase-type DNA-binding superfamily protein [0.194] | Ethylene-responsive transcription factor, putative [0.154] | Ethylene responsive factor [0.025] | Ethylene-responsive element binding-factor [0.021] | Ethylene-responsive transcription factor 5 [0.016] | Ethylene-responsive transcription factor ERF003 [0.015] | Ethylene-responsive transcrip…	Integrase-type DNA-binding superfamily protein | ethylene-responsive element binding factor 13 | related to AP2 10 | ethylene-responsive element binding factor 15 | AP2 domain-containing transcription factor family protein | erf domain protein 9 | related to AP2 11 | cytokinin response factor 1 | redox responsive transcription factor 1 | DREB and EAR motif protein 3 | DREB and EAR motif protein 2…	AP2 domain (PF00847) [0.969] | Major intrinsic protein (PF00230) [0.002] | Tubulin C-terminal domain (PF03953) [0.001] | RNA recognition motif. (a.k.a. RRM, RBD, or RNP domain) (PF00076) [0.001]	AP2/ERF domain (IPR001471) [0.969] | Major intrinsic protein (IPR000425) [0.002] | Tubulin/FtsZ, 2-layer sandwich domain (IPR018316) [0.001] | RNA recognition motif domain (IPR000504) [0.001]	transcription factor activity, sequence-specific DNA binding (GO:0003700) [0.969] | transporter activity (GO:0005215) [0.002] | nucleic acid binding (GO:0003676) [0.001] | GTPase activity (GO:0003924) [0.001]	regulation of transcription, DNA-templated (GO:0006355) [0.969] | transport (GO:0006810) [0.002] | proteolysis (GO:0006508) [0.001]	membrane (GO:0016020) [0.003]
MD10G1191300	7	115	72	95	124	145	181	97	149	166	69	135	107	107	101	63	100	74	111	124	200	82	59	59	210	39	77	1	26	22	31	47	67	63	59	58	55	Ethylene-responsive transcription factor [0.307] | Integrase-type DNA-binding superfamily protein [0.194] | Ethylene-responsive transcription factor, putative [0.154] | Ethylene responsive factor [0.025] | Ethylene-responsive element binding-factor [0.021] | Ethylene-responsive transcription factor 5 [0.016] | Ethylene-responsive transcription factor ERF003 [0.015] | Ethylene-responsive transcrip…	Integrase-type DNA-binding superfamily protein | ethylene-responsive element binding factor 13 | related to AP2 10 | ethylene-responsive element binding factor 15 | AP2 domain-containing transcription factor family protein | erf domain protein 9 | related to AP2 11 | cytokinin response factor 1 | redox responsive transcription factor 1 | DREB and EAR motif protein 3 | DREB and EAR motif protein 2…	AP2 domain (PF00847) [0.969] | Major intrinsic protein (PF00230) [0.002] | Tubulin C-terminal domain (PF03953) [0.001] | RNA recognition motif. (a.k.a. RRM, RBD, or RNP domain) (PF00076) [0.001]	AP2/ERF domain (IPR001471) [0.969] | Major intrinsic protein (IPR000425) [0.002] | Tubulin/FtsZ, 2-layer sandwich domain (IPR018316) [0.001] | RNA recognition motif domain (IPR000504) [0.001]	transcription factor activity, sequence-specific DNA binding (GO:0003700) [0.969] | transporter activity (GO:0005215) [0.002] | nucleic acid binding (GO:0003676) [0.001] | GTPase activity (GO:0003924) [0.001]	regulation of transcription, DNA-templated (GO:0006355) [0.969] | transport (GO:0006810) [0.002] | proteolysis (GO:0006508) [0.001]	membrane (GO:0016020) [0.003]
MD10G1286200	7	115	72	95	124	145	181	97	149	166	69	135	107	107	101	63	100	74	111	124	200	82	59	59	210	39	77	1	26	22	31	47	67	63	59	58	55	Ethylene-responsive transcription factor [0.307] | Integrase-type DNA-binding superfamily protein [0.194] | Ethylene-responsive transcription factor, putative [0.154] | Ethylene responsive factor [0.025] | Ethylene-responsive element binding-factor [0.021] | Ethylene-responsive transcription factor 5 [0.016] | Ethylene-responsive transcription factor ERF003 [0.015] | Ethylene-responsive transcrip…	Integrase-type DNA-binding superfamily protein | ethylene-responsive element binding factor 13 | related to AP2 10 | ethylene-responsive element binding factor 15 | AP2 domain-containing transcription factor family protein | erf domain protein 9 | related to AP2 11 | cytokinin response factor 1 | redox responsive transcription factor 1 | DREB and EAR motif protein 3 | DREB and EAR motif protein 2…	AP2 domain (PF00847) [0.969] | Major intrinsic protein (PF00230) [0.002] | Tubulin C-terminal domain (PF03953) [0.001] | RNA recognition motif. (a.k.a. RRM, RBD, or RNP domain) (PF00076) [0.001]	AP2/ERF domain (IPR001471) [0.969] | Major intrinsic protein (IPR000425) [0.002] | Tubulin/FtsZ, 2-layer sandwich domain (IPR018316) [0.001] | RNA recognition motif domain (IPR000504) [0.001]	transcription factor activity, sequence-specific DNA binding (GO:0003700) [0.969] | transporter activity (GO:0005215) [0.002] | nucleic acid binding (GO:0003676) [0.001] | GTPase activity (GO:0003924) [0.001]	regulation of transcription, DNA-templated (GO:0006355) [0.969] | transport (GO:0006810) [0.002] | proteolysis (GO:0006508) [0.001]	membrane (GO:0016020) [0.003]
MD10G1286300	7	115	72	95	124	145	181	97	149	166	69	135	107	107	101	63	100	74	111	124	200	82	59	59	210	39	77	1	26	22	31	47	67	63	59	58	55	Ethylene-responsive transcription factor [0.307] | Integrase-type DNA-binding superfamily protein [0.194] | Ethylene-responsive transcription factor, putative [0.154] | Ethylene responsive factor [0.025] | Ethylene-responsive element binding-factor [0.021] | Ethylene-responsive transcription factor 5 [0.016] | Ethylene-responsive transcription factor ERF003 [0.015] | Ethylene-responsive transcrip…	Integrase-type DNA-binding superfamily protein | ethylene-responsive element binding factor 13 | related to AP2 10 | ethylene-responsive element binding factor 15 | AP2 domain-containing transcription factor family protein | erf domain protein 9 | related to AP2 11 | cytokinin response factor 1 | redox responsive transcription factor 1 | DREB and EAR motif protein 3 | DREB and EAR motif protein 2…	AP2 domain (PF00847) [0.969] | Major intrinsic protein (PF00230) [0.002] | Tubulin C-terminal domain (PF03953) [0.001] | RNA recognition motif. (a.k.a. RRM, RBD, or RNP domain) (PF00076) [0.001]	AP2/ERF domain (IPR001471) [0.969] | Major intrinsic protein (IPR000425) [0.002] | Tubulin/FtsZ, 2-layer sandwich domain (IPR018316) [0.001] | RNA recognition motif domain (IPR000504) [0.001]	transcription factor activity, sequence-specific DNA binding (GO:0003700) [0.969] | transporter activity (GO:0005215) [0.002] | nucleic acid binding (GO:0003676) [0.001] | GTPase activity (GO:0003924) [0.001]	regulation of transcription, DNA-templated (GO:0006355) [0.969] | transport (GO:0006810) [0.002] | proteolysis (GO:0006508) [0.001]	membrane (GO:0016020) [0.003]
MD10G1290400	7	115	72	95	124	145	181	97	149	166	69	135	107	107	101	63	100	74	111	124	200	82	59	59	210	39	77	1	26	22	31	47	67	63	59	58	55	Ethylene-responsive transcription factor [0.307] | Integrase-type DNA-binding superfamily protein [0.194] | Ethylene-responsive transcription factor, putative [0.154] | Ethylene responsive factor [0.025] | Ethylene-responsive element binding-factor [0.021] | Ethylene-responsive transcription factor 5 [0.016] | Ethylene-responsive transcription factor ERF003 [0.015] | Ethylene-responsive transcrip…	Integrase-type DNA-binding superfamily protein | ethylene-responsive element binding factor 13 | related to AP2 10 | ethylene-responsive element binding factor 15 | AP2 domain-containing transcription factor family protein | erf domain protein 9 | related to AP2 11 | cytokinin response factor 1 | redox responsive transcription factor 1 | DREB and EAR motif protein 3 | DREB and EAR motif protein 2…	AP2 domain (PF00847) [0.969] | Major intrinsic protein (PF00230) [0.002] | Tubulin C-terminal domain (PF03953) [0.001] | RNA recognition motif. (a.k.a. RRM, RBD, or RNP domain) (PF00076) [0.001]	AP2/ERF domain (IPR001471) [0.969] | Major intrinsic protein (IPR000425) [0.002] | Tubulin/FtsZ, 2-layer sandwich domain (IPR018316) [0.001] | RNA recognition motif domain (IPR000504) [0.001]	transcription factor activity, sequence-specific DNA binding (GO:0003700) [0.969] | transporter activity (GO:0005215) [0.002] | nucleic acid binding (GO:0003676) [0.001] | GTPase activity (GO:0003924) [0.001]	regulation of transcription, DNA-templated (GO:0006355) [0.969] | transport (GO:0006810) [0.002] | proteolysis (GO:0006508) [0.001]	membrane (GO:0016020) [0.003]
MD10G1290600	7	115	72	95	124	145	181	97	149	166	69	135	107	107	101	63	100	74	111	124	200	82	59	59	210	39	77	1	26	22	31	47	67	63	59	58	55	Ethylene-responsive transcription factor [0.307] | Integrase-type DNA-binding superfamily protein [0.194] | Ethylene-responsive transcription factor, putative [0.154] | Ethylene responsive factor [0.025] | Ethylene-responsive element binding-factor [0.021] | Ethylene-responsive transcription factor 5 [0.016] | Ethylene-responsive transcription factor ERF003 [0.015] | Ethylene-responsive transcrip…	Integrase-type DNA-binding superfamily protein | ethylene-responsive element binding factor 13 | related to AP2 10 | ethylene-responsive element binding factor 15 | AP2 domain-containing transcription factor family protein | erf domain protein 9 | related to AP2 11 | cytokinin response factor 1 | redox responsive transcription factor 1 | DREB and EAR motif protein 3 | DREB and EAR motif protein 2…	AP2 domain (PF00847) [0.969] | Major intrinsic protein (PF00230) [0.002] | Tubulin C-terminal domain (PF03953) [0.001] | RNA recognition motif. (a.k.a. RRM, RBD, or RNP domain) (PF00076) [0.001]	AP2/ERF domain (IPR001471) [0.969] | Major intrinsic protein (IPR000425) [0.002] | Tubulin/FtsZ, 2-layer sandwich domain (IPR018316) [0.001] | RNA recognition motif domain (IPR000504) [0.001]	transcription factor activity, sequence-specific DNA binding (GO:0003700) [0.969] | transporter activity (GO:0005215) [0.002] | nucleic acid binding (GO:0003676) [0.001] | GTPase activity (GO:0003924) [0.001]	regulation of transcription, DNA-templated (GO:0006355) [0.969] | transport (GO:0006810) [0.002] | proteolysis (GO:0006508) [0.001]	membrane (GO:0016020) [0.003]
MD10G1290900	7	115	72	95	124	145	181	97	149	166	69	135	107	107	101	63	100	74	111	124	200	82	59	59	210	39	77	1	26	22	31	47	67	63	59	58	55	Ethylene-responsive transcription factor [0.307] | Integrase-type DNA-binding superfamily protein [0.194] | Ethylene-responsive transcription factor, putative [0.154] | Ethylene responsive factor [0.025] | Ethylene-responsive element binding-factor [0.021] | Ethylene-responsive transcription factor 5 [0.016] | Ethylene-responsive transcription factor ERF003 [0.015] | Ethylene-responsive transcrip…	Integrase-type DNA-binding superfamily protein | ethylene-responsive element binding factor 13 | related to AP2 10 | ethylene-responsive element binding factor 15 | AP2 domain-containing transcription factor family protein | erf domain protein 9 | related to AP2 11 | cytokinin response factor 1 | redox responsive transcription factor 1 | DREB and EAR motif protein 3 | DREB and EAR motif protein 2…	AP2 domain (PF00847) [0.969] | Major intrinsic protein (PF00230) [0.002] | Tubulin C-terminal domain (PF03953) [0.001] | RNA recognition motif. (a.k.a. RRM, RBD, or RNP domain) (PF00076) [0.001]	AP2/ERF domain (IPR001471) [0.969] | Major intrinsic protein (IPR000425) [0.002] | Tubulin/FtsZ, 2-layer sandwich domain (IPR018316) [0.001] | RNA recognition motif domain (IPR000504) [0.001]	transcription factor activity, sequence-specific DNA binding (GO:0003700) [0.969] | transporter activity (GO:0005215) [0.002] | nucleic acid binding (GO:0003676) [0.001] | GTPase activity (GO:0003924) [0.001]	regulation of transcription, DNA-templated (GO:0006355) [0.969] | transport (GO:0006810) [0.002] | proteolysis (GO:0006508) [0.001]	membrane (GO:0016020) [0.003]
MD11G1005200	7	115	72	95	124	145	181	97	149	166	69	135	107	107	101	63	100	74	111	124	200	82	59	59	210	39	77	1	26	22	31	47	67	63	59	58	55	Ethylene-responsive transcription factor [0.307] | Integrase-type DNA-binding superfamily protein [0.194] | Ethylene-responsive transcription factor, putative [0.154] | Ethylene responsive factor [0.025] | Ethylene-responsive element binding-factor [0.021] | Ethylene-responsive transcription factor 5 [0.016] | Ethylene-responsive transcription factor ERF003 [0.015] | Ethylene-responsive transcrip…	Integrase-type DNA-binding superfamily protein | ethylene-responsive element binding factor 13 | related to AP2 10 | ethylene-responsive element binding factor 15 | AP2 domain-containing transcription factor family protein | erf domain protein 9 | related to AP2 11 | cytokinin response factor 1 | redox responsive transcription factor 1 | DREB and EAR motif protein 3 | DREB and EAR motif protein 2…	AP2 domain (PF00847) [0.969] | Major intrinsic protein (PF00230) [0.002] | Tubulin C-terminal domain (PF03953) [0.001] | RNA recognition motif. (a.k.a. RRM, RBD, or RNP domain) (PF00076) [0.001]	AP2/ERF domain (IPR001471) [0.969] | Major intrinsic protein (IPR000425) [0.002] | Tubulin/FtsZ, 2-layer sandwich domain (IPR018316) [0.001] | RNA recognition motif domain (IPR000504) [0.001]	transcription factor activity, sequence-specific DNA binding (GO:0003700) [0.969] | transporter activity (GO:0005215) [0.002] | nucleic acid binding (GO:0003676) [0.001] | GTPase activity (GO:0003924) [0.001]	regulation of transcription, DNA-templated (GO:0006355) [0.969] | transport (GO:0006810) [0.002] | proteolysis (GO:0006508) [0.001]	membrane (GO:0016020) [0.003]
MD11G1052100	7	115	72	95	124	145	181	97	149	166	69	135	107	107	101	63	100	74	111	124	200	82	59	59	210	39	77	1	26	22	31	47	67	63	59	58	55	Ethylene-responsive transcription factor [0.307] | Integrase-type DNA-binding superfamily protein [0.194] | Ethylene-responsive transcription factor, putative [0.154] | Ethylene responsive factor [0.025] | Ethylene-responsive element binding-factor [0.021] | Ethylene-responsive transcription factor 5 [0.016] | Ethylene-responsive transcription factor ERF003 [0.015] | Ethylene-responsive transcrip…	Integrase-type DNA-binding superfamily protein | ethylene-responsive element binding factor 13 | related to AP2 10 | ethylene-responsive element binding factor 15 | AP2 domain-containing transcription factor family protein | erf domain protein 9 | related to AP2 11 | cytokinin response factor 1 | redox responsive transcription factor 1 | DREB and EAR motif protein 3 | DREB and EAR motif protein 2…	AP2 domain (PF00847) [0.969] | Major intrinsic protein (PF00230) [0.002] | Tubulin C-terminal domain (PF03953) [0.001] | RNA recognition motif. (a.k.a. RRM, RBD, or RNP domain) (PF00076) [0.001]	AP2/ERF domain (IPR001471) [0.969] | Major intrinsic protein (IPR000425) [0.002] | Tubulin/FtsZ, 2-layer sandwich domain (IPR018316) [0.001] | RNA recognition motif domain (IPR000504) [0.001]	transcription factor activity, sequence-specific DNA binding (GO:0003700) [0.969] | transporter activity (GO:0005215) [0.002] | nucleic acid binding (GO:0003676) [0.001] | GTPase activity (GO:0003924) [0.001]	regulation of transcription, DNA-templated (GO:0006355) [0.969] | transport (GO:0006810) [0.002] | proteolysis (GO:0006508) [0.001]	membrane (GO:0016020) [0.003]
MD11G1210700	7	115	72	95	124	145	181	97	149	166	69	135	107	107	101	63	100	74	111	124	200	82	59	59	210	39	77	1	26	22	31	47	67	63	59	58	55	Ethylene-responsive transcription factor [0.307] | Integrase-type DNA-binding superfamily protein [0.194] | Ethylene-responsive transcription factor, putative [0.154] | Ethylene responsive factor [0.025] | Ethylene-responsive element binding-factor [0.021] | Ethylene-responsive transcription factor 5 [0.016] | Ethylene-responsive transcription factor ERF003 [0.015] | Ethylene-responsive transcrip…	Integrase-type DNA-binding superfamily protein | ethylene-responsive element binding factor 13 | related to AP2 10 | ethylene-responsive element binding factor 15 | AP2 domain-containing transcription factor family protein | erf domain protein 9 | related to AP2 11 | cytokinin response factor 1 | redox responsive transcription factor 1 | DREB and EAR motif protein 3 | DREB and EAR motif protein 2…	AP2 domain (PF00847) [0.969] | Major intrinsic protein (PF00230) [0.002] | Tubulin C-terminal domain (PF03953) [0.001] | RNA recognition motif. (a.k.a. RRM, RBD, or RNP domain) (PF00076) [0.001]	AP2/ERF domain (IPR001471) [0.969] | Major intrinsic protein (IPR000425) [0.002] | Tubulin/FtsZ, 2-layer sandwich domain (IPR018316) [0.001] | RNA recognition motif domain (IPR000504) [0.001]	transcription factor activity, sequence-specific DNA binding (GO:0003700) [0.969] | transporter activity (GO:0005215) [0.002] | nucleic acid binding (GO:0003676) [0.001] | GTPase activity (GO:0003924) [0.001]	regulation of transcription, DNA-templated (GO:0006355) [0.969] | transport (GO:0006810) [0.002] | proteolysis (GO:0006508) [0.001]	membrane (GO:0016020) [0.003]
MD11G1252800	7	115	72	95	124	145	181	97	149	166	69	135	107	107	101	63	100	74	111	124	200	82	59	59	210	39	77	1	26	22	31	47	67	63	59	58	55	Ethylene-responsive transcription factor [0.307] | Integrase-type DNA-binding superfamily protein [0.194] | Ethylene-responsive transcription factor, putative [0.154] | Ethylene responsive factor [0.025] | Ethylene-responsive element binding-factor [0.021] | Ethylene-responsive transcription factor 5 [0.016] | Ethylene-responsive transcription factor ERF003 [0.015] | Ethylene-responsive transcrip…	Integrase-type DNA-binding superfamily protein | ethylene-responsive element binding factor 13 | related to AP2 10 | ethylene-responsive element binding factor 15 | AP2 domain-containing transcription factor family protein | erf domain protein 9 | related to AP2 11 | cytokinin response factor 1 | redox responsive transcription factor 1 | DREB and EAR motif protein 3 | DREB and EAR motif protein 2…	AP2 domain (PF00847) [0.969] | Major intrinsic protein (PF00230) [0.002] | Tubulin C-terminal domain (PF03953) [0.001] | RNA recognition motif. (a.k.a. RRM, RBD, or RNP domain) (PF00076) [0.001]	AP2/ERF domain (IPR001471) [0.969] | Major intrinsic protein (IPR000425) [0.002] | Tubulin/FtsZ, 2-layer sandwich domain (IPR018316) [0.001] | RNA recognition motif domain (IPR000504) [0.001]	transcription factor activity, sequence-specific DNA binding (GO:0003700) [0.969] | transporter activity (GO:0005215) [0.002] | nucleic acid binding (GO:0003676) [0.001] | GTPase activity (GO:0003924) [0.001]	regulation of transcription, DNA-templated (GO:0006355) [0.969] | transport (GO:0006810) [0.002] | proteolysis (GO:0006508) [0.001]	membrane (GO:0016020) [0.003]
MD11G1306500	7	115	72	95	124	145	181	97	149	166	69	135	107	107	101	63	100	74	111	124	200	82	59	59	210	39	77	1	26	22	31	47	67	63	59	58	55	Ethylene-responsive transcription factor [0.307] | Integrase-type DNA-binding superfamily protein [0.194] | Ethylene-responsive transcription factor, putative [0.154] | Ethylene responsive factor [0.025] | Ethylene-responsive element binding-factor [0.021] | Ethylene-responsive transcription factor 5 [0.016] | Ethylene-responsive transcription factor ERF003 [0.015] | Ethylene-responsive transcrip…	Integrase-type DNA-binding superfamily protein | ethylene-responsive element binding factor 13 | related to AP2 10 | ethylene-responsive element binding factor 15 | AP2 domain-containing transcription factor family protein | erf domain protein 9 | related to AP2 11 | cytokinin response factor 1 | redox responsive transcription factor 1 | DREB and EAR motif protein 3 | DREB and EAR motif protein 2…	AP2 domain (PF00847) [0.969] | Major intrinsic protein (PF00230) [0.002] | Tubulin C-terminal domain (PF03953) [0.001] | RNA recognition motif. (a.k.a. RRM, RBD, or RNP domain) (PF00076) [0.001]	AP2/ERF domain (IPR001471) [0.969] | Major intrinsic protein (IPR000425) [0.002] | Tubulin/FtsZ, 2-layer sandwich domain (IPR018316) [0.001] | RNA recognition motif domain (IPR000504) [0.001]	transcription factor activity, sequence-specific DNA binding (GO:0003700) [0.969] | transporter activity (GO:0005215) [0.002] | nucleic acid binding (GO:0003676) [0.001] | GTPase activity (GO:0003924) [0.001]	regulation of transcription, DNA-templated (GO:0006355) [0.969] | transport (GO:0006810) [0.002] | proteolysis (GO:0006508) [0.001]	membrane (GO:0016020) [0.003]
MD12G1004600	7	115	72	95	124	145	181	97	149	166	69	135	107	107	101	63	100	74	111	124	200	82	59	59	210	39	77	1	26	22	31	47	67	63	59	58	55	Ethylene-responsive transcription factor [0.307] | Integrase-type DNA-binding superfamily protein [0.194] | Ethylene-responsive transcription factor, putative [0.154] | Ethylene responsive factor [0.025] | Ethylene-responsive element binding-factor [0.021] | Ethylene-responsive transcription factor 5 [0.016] | Ethylene-responsive transcription factor ERF003 [0.015] | Ethylene-responsive transcrip…	Integrase-type DNA-binding superfamily protein | ethylene-responsive element binding factor 13 | related to AP2 10 | ethylene-responsive element binding factor 15 | AP2 domain-containing transcription factor family protein | erf domain protein 9 | related to AP2 11 | cytokinin response factor 1 | redox responsive transcription factor 1 | DREB and EAR motif protein 3 | DREB and EAR motif protein 2…	AP2 domain (PF00847) [0.969] | Major intrinsic protein (PF00230) [0.002] | Tubulin C-terminal domain (PF03953) [0.001] | RNA recognition motif. (a.k.a. RRM, RBD, or RNP domain) (PF00076) [0.001]	AP2/ERF domain (IPR001471) [0.969] | Major intrinsic protein (IPR000425) [0.002] | Tubulin/FtsZ, 2-layer sandwich domain (IPR018316) [0.001] | RNA recognition motif domain (IPR000504) [0.001]	transcription factor activity, sequence-specific DNA binding (GO:0003700) [0.969] | transporter activity (GO:0005215) [0.002] | nucleic acid binding (GO:0003676) [0.001] | GTPase activity (GO:0003924) [0.001]	regulation of transcription, DNA-templated (GO:0006355) [0.969] | transport (GO:0006810) [0.002] | proteolysis (GO:0006508) [0.001]	membrane (GO:0016020) [0.003]
MD12G1019000	7	115	72	95	124	145	181	97	149	166	69	135	107	107	101	63	100	74	111	124	200	82	59	59	210	39	77	1	26	22	31	47	67	63	59	58	55	Ethylene-responsive transcription factor [0.307] | Integrase-type DNA-binding superfamily protein [0.194] | Ethylene-responsive transcription factor, putative [0.154] | Ethylene responsive factor [0.025] | Ethylene-responsive element binding-factor [0.021] | Ethylene-responsive transcription factor 5 [0.016] | Ethylene-responsive transcription factor ERF003 [0.015] | Ethylene-responsive transcrip…	Integrase-type DNA-binding superfamily protein | ethylene-responsive element binding factor 13 | related to AP2 10 | ethylene-responsive element binding factor 15 | AP2 domain-containing transcription factor family protein | erf domain protein 9 | related to AP2 11 | cytokinin response factor 1 | redox responsive transcription factor 1 | DREB and EAR motif protein 3 | DREB and EAR motif protein 2…	AP2 domain (PF00847) [0.969] | Major intrinsic protein (PF00230) [0.002] | Tubulin C-terminal domain (PF03953) [0.001] | RNA recognition motif. (a.k.a. RRM, RBD, or RNP domain) (PF00076) [0.001]	AP2/ERF domain (IPR001471) [0.969] | Major intrinsic protein (IPR000425) [0.002] | Tubulin/FtsZ, 2-layer sandwich domain (IPR018316) [0.001] | RNA recognition motif domain (IPR000504) [0.001]	transcription factor activity, sequence-specific DNA binding (GO:0003700) [0.969] | transporter activity (GO:0005215) [0.002] | nucleic acid binding (GO:0003676) [0.001] | GTPase activity (GO:0003924) [0.001]	regulation of transcription, DNA-templated (GO:0006355) [0.969] | transport (GO:0006810) [0.002] | proteolysis (GO:0006508) [0.001]	membrane (GO:0016020) [0.003]
MD12G1067600	7	115	72	95	124	145	181	97	149	166	69	135	107	107	101	63	100	74	111	124	200	82	59	59	210	39	77	1	26	22	31	47	67	63	59	58	55	Ethylene-responsive transcription factor [0.307] | Integrase-type DNA-binding superfamily protein [0.194] | Ethylene-responsive transcription factor, putative [0.154] | Ethylene responsive factor [0.025] | Ethylene-responsive element binding-factor [0.021] | Ethylene-responsive transcription factor 5 [0.016] | Ethylene-responsive transcription factor ERF003 [0.015] | Ethylene-responsive transcrip…	Integrase-type DNA-binding superfamily protein | ethylene-responsive element binding factor 13 | related to AP2 10 | ethylene-responsive element binding factor 15 | AP2 domain-containing transcription factor family protein | erf domain protein 9 | related to AP2 11 | cytokinin response factor 1 | redox responsive transcription factor 1 | DREB and EAR motif protein 3 | DREB and EAR motif protein 2…	AP2 domain (PF00847) [0.969] | Major intrinsic protein (PF00230) [0.002] | Tubulin C-terminal domain (PF03953) [0.001] | RNA recognition motif. (a.k.a. RRM, RBD, or RNP domain) (PF00076) [0.001]	AP2/ERF domain (IPR001471) [0.969] | Major intrinsic protein (IPR000425) [0.002] | Tubulin/FtsZ, 2-layer sandwich domain (IPR018316) [0.001] | RNA recognition motif domain (IPR000504) [0.001]	transcription factor activity, sequence-specific DNA binding (GO:0003700) [0.969] | transporter activity (GO:0005215) [0.002] | nucleic acid binding (GO:0003676) [0.001] | GTPase activity (GO:0003924) [0.001]	regulation of transcription, DNA-templated (GO:0006355) [0.969] | transport (GO:0006810) [0.002] | proteolysis (GO:0006508) [0.001]	membrane (GO:0016020) [0.003]
MD12G1246000	7	115	72	95	124	145	181	97	149	166	69	135	107	107	101	63	100	74	111	124	200	82	59	59	210	39	77	1	26	22	31	47	67	63	59	58	55	Ethylene-responsive transcription factor [0.307] | Integrase-type DNA-binding superfamily protein [0.194] | Ethylene-responsive transcription factor, putative [0.154] | Ethylene responsive factor [0.025] | Ethylene-responsive element binding-factor [0.021] | Ethylene-responsive transcription factor 5 [0.016] | Ethylene-responsive transcription factor ERF003 [0.015] | Ethylene-responsive transcrip…	Integrase-type DNA-binding superfamily protein | ethylene-responsive element binding factor 13 | related to AP2 10 | ethylene-responsive element binding factor 15 | AP2 domain-containing transcription factor family protein | erf domain protein 9 | related to AP2 11 | cytokinin response factor 1 | redox responsive transcription factor 1 | DREB and EAR motif protein 3 | DREB and EAR motif protein 2…	AP2 domain (PF00847) [0.969] | Major intrinsic protein (PF00230) [0.002] | Tubulin C-terminal domain (PF03953) [0.001] | RNA recognition motif. (a.k.a. RRM, RBD, or RNP domain) (PF00076) [0.001]	AP2/ERF domain (IPR001471) [0.969] | Major intrinsic protein (IPR000425) [0.002] | Tubulin/FtsZ, 2-layer sandwich domain (IPR018316) [0.001] | RNA recognition motif domain (IPR000504) [0.001]	transcription factor activity, sequence-specific DNA binding (GO:0003700) [0.969] | transporter activity (GO:0005215) [0.002] | nucleic acid binding (GO:0003676) [0.001] | GTPase activity (GO:0003924) [0.001]	regulation of transcription, DNA-templated (GO:0006355) [0.969] | transport (GO:0006810) [0.002] | proteolysis (GO:0006508) [0.001]	membrane (GO:0016020) [0.003]
MD13G1042600	7	115	72	95	124	145	181	97	149	166	69	135	107	107	101	63	100	74	111	124	200	82	59	59	210	39	77	1	26	22	31	47	67	63	59	58	55	Ethylene-responsive transcription factor [0.307] | Integrase-type DNA-binding superfamily protein [0.194] | Ethylene-responsive transcription factor, putative [0.154] | Ethylene responsive factor [0.025] | Ethylene-responsive element binding-factor [0.021] | Ethylene-responsive transcription factor 5 [0.016] | Ethylene-responsive transcription factor ERF003 [0.015] | Ethylene-responsive transcrip…	Integrase-type DNA-binding superfamily protein | ethylene-responsive element binding factor 13 | related to AP2 10 | ethylene-responsive element binding factor 15 | AP2 domain-containing transcription factor family protein | erf domain protein 9 | related to AP2 11 | cytokinin response factor 1 | redox responsive transcription factor 1 | DREB and EAR motif protein 3 | DREB and EAR motif protein 2…	AP2 domain (PF00847) [0.969] | Major intrinsic protein (PF00230) [0.002] | Tubulin C-terminal domain (PF03953) [0.001] | RNA recognition motif. (a.k.a. RRM, RBD, or RNP domain) (PF00076) [0.001]	AP2/ERF domain (IPR001471) [0.969] | Major intrinsic protein (IPR000425) [0.002] | Tubulin/FtsZ, 2-layer sandwich domain (IPR018316) [0.001] | RNA recognition motif domain (IPR000504) [0.001]	transcription factor activity, sequence-specific DNA binding (GO:0003700) [0.969] | transporter activity (GO:0005215) [0.002] | nucleic acid binding (GO:0003676) [0.001] | GTPase activity (GO:0003924) [0.001]	regulation of transcription, DNA-templated (GO:0006355) [0.969] | transport (GO:0006810) [0.002] | proteolysis (GO:0006508) [0.001]	membrane (GO:0016020) [0.003]
MD13G1101100	7	115	72	95	124	145	181	97	149	166	69	135	107	107	101	63	100	74	111	124	200	82	59	59	210	39	77	1	26	22	31	47	67	63	59	58	55	Ethylene-responsive transcription factor [0.307] | Integrase-type DNA-binding superfamily protein [0.194] | Ethylene-responsive transcription factor, putative [0.154] | Ethylene responsive factor [0.025] | Ethylene-responsive element binding-factor [0.021] | Ethylene-responsive transcription factor 5 [0.016] | Ethylene-responsive transcription factor ERF003 [0.015] | Ethylene-responsive transcrip…	Integrase-type DNA-binding superfamily protein | ethylene-responsive element binding factor 13 | related to AP2 10 | ethylene-responsive element binding factor 15 | AP2 domain-containing transcription factor family protein | erf domain protein 9 | related to AP2 11 | cytokinin response factor 1 | redox responsive transcription factor 1 | DREB and EAR motif protein 3 | DREB and EAR motif protein 2…	AP2 domain (PF00847) [0.969] | Major intrinsic protein (PF00230) [0.002] | Tubulin C-terminal domain (PF03953) [0.001] | RNA recognition motif. (a.k.a. RRM, RBD, or RNP domain) (PF00076) [0.001]	AP2/ERF domain (IPR001471) [0.969] | Major intrinsic protein (IPR000425) [0.002] | Tubulin/FtsZ, 2-layer sandwich domain (IPR018316) [0.001] | RNA recognition motif domain (IPR000504) [0.001]	transcription factor activity, sequence-specific DNA binding (GO:0003700) [0.969] | transporter activity (GO:0005215) [0.002] | nucleic acid binding (GO:0003676) [0.001] | GTPase activity (GO:0003924) [0.001]	regulation of transcription, DNA-templated (GO:0006355) [0.969] | transport (GO:0006810) [0.002] | proteolysis (GO:0006508) [0.001]	membrane (GO:0016020) [0.003]
MD13G1130700	7	115	72	95	124	145	181	97	149	166	69	135	107	107	101	63	100	74	111	124	200	82	59	59	210	39	77	1	26	22	31	47	67	63	59	58	55	Ethylene-responsive transcription factor [0.307] | Integrase-type DNA-binding superfamily protein [0.194] | Ethylene-responsive transcription factor, putative [0.154] | Ethylene responsive factor [0.025] | Ethylene-responsive element binding-factor [0.021] | Ethylene-responsive transcription factor 5 [0.016] | Ethylene-responsive transcription factor ERF003 [0.015] | Ethylene-responsive transcrip…	Integrase-type DNA-binding superfamily protein | ethylene-responsive element binding factor 13 | related to AP2 10 | ethylene-responsive element binding factor 15 | AP2 domain-containing transcription factor family protein | erf domain protein 9 | related to AP2 11 | cytokinin response factor 1 | redox responsive transcription factor 1 | DREB and EAR motif protein 3 | DREB and EAR motif protein 2…	AP2 domain (PF00847) [0.969] | Major intrinsic protein (PF00230) [0.002] | Tubulin C-terminal domain (PF03953) [0.001] | RNA recognition motif. (a.k.a. RRM, RBD, or RNP domain) (PF00076) [0.001]	AP2/ERF domain (IPR001471) [0.969] | Major intrinsic protein (IPR000425) [0.002] | Tubulin/FtsZ, 2-layer sandwich domain (IPR018316) [0.001] | RNA recognition motif domain (IPR000504) [0.001]	transcription factor activity, sequence-specific DNA binding (GO:0003700) [0.969] | transporter activity (GO:0005215) [0.002] | nucleic acid binding (GO:0003676) [0.001] | GTPase activity (GO:0003924) [0.001]	regulation of transcription, DNA-templated (GO:0006355) [0.969] | transport (GO:0006810) [0.002] | proteolysis (GO:0006508) [0.001]	membrane (GO:0016020) [0.003]
MD13G1132900	7	115	72	95	124	145	181	97	149	166	69	135	107	107	101	63	100	74	111	124	200	82	59	59	210	39	77	1	26	22	31	47	67	63	59	58	55	Ethylene-responsive transcription factor [0.307] | Integrase-type DNA-binding superfamily protein [0.194] | Ethylene-responsive transcription factor, putative [0.154] | Ethylene responsive factor [0.025] | Ethylene-responsive element binding-factor [0.021] | Ethylene-responsive transcription factor 5 [0.016] | Ethylene-responsive transcription factor ERF003 [0.015] | Ethylene-responsive transcrip…	Integrase-type DNA-binding superfamily protein | ethylene-responsive element binding factor 13 | related to AP2 10 | ethylene-responsive element binding factor 15 | AP2 domain-containing transcription factor family protein | erf domain protein 9 | related to AP2 11 | cytokinin response factor 1 | redox responsive transcription factor 1 | DREB and EAR motif protein 3 | DREB and EAR motif protein 2…	AP2 domain (PF00847) [0.969] | Major intrinsic protein (PF00230) [0.002] | Tubulin C-terminal domain (PF03953) [0.001] | RNA recognition motif. (a.k.a. RRM, RBD, or RNP domain) (PF00076) [0.001]	AP2/ERF domain (IPR001471) [0.969] | Major intrinsic protein (IPR000425) [0.002] | Tubulin/FtsZ, 2-layer sandwich domain (IPR018316) [0.001] | RNA recognition motif domain (IPR000504) [0.001]	transcription factor activity, sequence-specific DNA binding (GO:0003700) [0.969] | transporter activity (GO:0005215) [0.002] | nucleic acid binding (GO:0003676) [0.001] | GTPase activity (GO:0003924) [0.001]	regulation of transcription, DNA-templated (GO:0006355) [0.969] | transport (GO:0006810) [0.002] | proteolysis (GO:0006508) [0.001]	membrane (GO:0016020) [0.003]
MD13G1163300	7	115	72	95	124	145	181	97	149	166	69	135	107	107	101	63	100	74	111	124	200	82	59	59	210	39	77	1	26	22	31	47	67	63	59	58	55	Ethylene-responsive transcription factor [0.307] | Integrase-type DNA-binding superfamily protein [0.194] | Ethylene-responsive transcription factor, putative [0.154] | Ethylene responsive factor [0.025] | Ethylene-responsive element binding-factor [0.021] | Ethylene-responsive transcription factor 5 [0.016] | Ethylene-responsive transcription factor ERF003 [0.015] | Ethylene-responsive transcrip…	Integrase-type DNA-binding superfamily protein | ethylene-responsive element binding factor 13 | related to AP2 10 | ethylene-responsive element binding factor 15 | AP2 domain-containing transcription factor family protein | erf domain protein 9 | related to AP2 11 | cytokinin response factor 1 | redox responsive transcription factor 1 | DREB and EAR motif protein 3 | DREB and EAR motif protein 2…	AP2 domain (PF00847) [0.969] | Major intrinsic protein (PF00230) [0.002] | Tubulin C-terminal domain (PF03953) [0.001] | RNA recognition motif. (a.k.a. RRM, RBD, or RNP domain) (PF00076) [0.001]	AP2/ERF domain (IPR001471) [0.969] | Major intrinsic protein (IPR000425) [0.002] | Tubulin/FtsZ, 2-layer sandwich domain (IPR018316) [0.001] | RNA recognition motif domain (IPR000504) [0.001]	transcription factor activity, sequence-specific DNA binding (GO:0003700) [0.969] | transporter activity (GO:0005215) [0.002] | nucleic acid binding (GO:0003676) [0.001] | GTPase activity (GO:0003924) [0.001]	regulation of transcription, DNA-templated (GO:0006355) [0.969] | transport (GO:0006810) [0.002] | proteolysis (GO:0006508) [0.001]	membrane (GO:0016020) [0.003]
MD13G1171200	7	115	72	95	124	145	181	97	149	166	69	135	107	107	101	63	100	74	111	124	200	82	59	59	210	39	77	1	26	22	31	47	67	63	59	58	55	Ethylene-responsive transcription factor [0.307] | Integrase-type DNA-binding superfamily protein [0.194] | Ethylene-responsive transcription factor, putative [0.154] | Ethylene responsive factor [0.025] | Ethylene-responsive element binding-factor [0.021] | Ethylene-responsive transcription factor 5 [0.016] | Ethylene-responsive transcription factor ERF003 [0.015] | Ethylene-responsive transcrip…	Integrase-type DNA-binding superfamily protein | ethylene-responsive element binding factor 13 | related to AP2 10 | ethylene-responsive element binding factor 15 | AP2 domain-containing transcription factor family protein | erf domain protein 9 | related to AP2 11 | cytokinin response factor 1 | redox responsive transcription factor 1 | DREB and EAR motif protein 3 | DREB and EAR motif protein 2…	AP2 domain (PF00847) [0.969] | Major intrinsic protein (PF00230) [0.002] | Tubulin C-terminal domain (PF03953) [0.001] | RNA recognition motif. (a.k.a. RRM, RBD, or RNP domain) (PF00076) [0.001]	AP2/ERF domain (IPR001471) [0.969] | Major intrinsic protein (IPR000425) [0.002] | Tubulin/FtsZ, 2-layer sandwich domain (IPR018316) [0.001] | RNA recognition motif domain (IPR000504) [0.001]	transcription factor activity, sequence-specific DNA binding (GO:0003700) [0.969] | transporter activity (GO:0005215) [0.002] | nucleic acid binding (GO:0003676) [0.001] | GTPase activity (GO:0003924) [0.001]	regulation of transcription, DNA-templated (GO:0006355) [0.969] | transport (GO:0006810) [0.002] | proteolysis (GO:0006508) [0.001]	membrane (GO:0016020) [0.003]
MD13G1212700	7	115	72	95	124	145	181	97	149	166	69	135	107	107	101	63	100	74	111	124	200	82	59	59	210	39	77	1	26	22	31	47	67	63	59	58	55	Ethylene-responsive transcription factor [0.307] | Integrase-type DNA-binding superfamily protein [0.194] | Ethylene-responsive transcription factor, putative [0.154] | Ethylene responsive factor [0.025] | Ethylene-responsive element binding-factor [0.021] | Ethylene-responsive transcription factor 5 [0.016] | Ethylene-responsive transcription factor ERF003 [0.015] | Ethylene-responsive transcrip…	Integrase-type DNA-binding superfamily protein | ethylene-responsive element binding factor 13 | related to AP2 10 | ethylene-responsive element binding factor 15 | AP2 domain-containing transcription factor family protein | erf domain protein 9 | related to AP2 11 | cytokinin response factor 1 | redox responsive transcription factor 1 | DREB and EAR motif protein 3 | DREB and EAR motif protein 2…	AP2 domain (PF00847) [0.969] | Major intrinsic protein (PF00230) [0.002] | Tubulin C-terminal domain (PF03953) [0.001] | RNA recognition motif. (a.k.a. RRM, RBD, or RNP domain) (PF00076) [0.001]	AP2/ERF domain (IPR001471) [0.969] | Major intrinsic protein (IPR000425) [0.002] | Tubulin/FtsZ, 2-layer sandwich domain (IPR018316) [0.001] | RNA recognition motif domain (IPR000504) [0.001]	transcription factor activity, sequence-specific DNA binding (GO:0003700) [0.969] | transporter activity (GO:0005215) [0.002] | nucleic acid binding (GO:0003676) [0.001] | GTPase activity (GO:0003924) [0.001]	regulation of transcription, DNA-templated (GO:0006355) [0.969] | transport (GO:0006810) [0.002] | proteolysis (GO:0006508) [0.001]	membrane (GO:0016020) [0.003]
MD13G1212900	7	115	72	95	124	145	181	97	149	166	69	135	107	107	101	63	100	74	111	124	200	82	59	59	210	39	77	1	26	22	31	47	67	63	59	58	55	Ethylene-responsive transcription factor [0.307] | Integrase-type DNA-binding superfamily protein [0.194] | Ethylene-responsive transcription factor, putative [0.154] | Ethylene responsive factor [0.025] | Ethylene-responsive element binding-factor [0.021] | Ethylene-responsive transcription factor 5 [0.016] | Ethylene-responsive transcription factor ERF003 [0.015] | Ethylene-responsive transcrip…	Integrase-type DNA-binding superfamily protein | ethylene-responsive element binding factor 13 | related to AP2 10 | ethylene-responsive element binding factor 15 | AP2 domain-containing transcription factor family protein | erf domain protein 9 | related to AP2 11 | cytokinin response factor 1 | redox responsive transcription factor 1 | DREB and EAR motif protein 3 | DREB and EAR motif protein 2…	AP2 domain (PF00847) [0.969] | Major intrinsic protein (PF00230) [0.002] | Tubulin C-terminal domain (PF03953) [0.001] | RNA recognition motif. (a.k.a. RRM, RBD, or RNP domain) (PF00076) [0.001]	AP2/ERF domain (IPR001471) [0.969] | Major intrinsic protein (IPR000425) [0.002] | Tubulin/FtsZ, 2-layer sandwich domain (IPR018316) [0.001] | RNA recognition motif domain (IPR000504) [0.001]	transcription factor activity, sequence-specific DNA binding (GO:0003700) [0.969] | transporter activity (GO:0005215) [0.002] | nucleic acid binding (GO:0003676) [0.001] | GTPase activity (GO:0003924) [0.001]	regulation of transcription, DNA-templated (GO:0006355) [0.969] | transport (GO:0006810) [0.002] | proteolysis (GO:0006508) [0.001]	membrane (GO:0016020) [0.003]
MD13G1213100	7	115	72	95	124	145	181	97	149	166	69	135	107	107	101	63	100	74	111	124	200	82	59	59	210	39	77	1	26	22	31	47	67	63	59	58	55	Ethylene-responsive transcription factor [0.307] | Integrase-type DNA-binding superfamily protein [0.194] | Ethylene-responsive transcription factor, putative [0.154] | Ethylene responsive factor [0.025] | Ethylene-responsive element binding-factor [0.021] | Ethylene-responsive transcription factor 5 [0.016] | Ethylene-responsive transcription factor ERF003 [0.015] | Ethylene-responsive transcrip…	Integrase-type DNA-binding superfamily protein | ethylene-responsive element binding factor 13 | related to AP2 10 | ethylene-responsive element binding factor 15 | AP2 domain-containing transcription factor family protein | erf domain protein 9 | related to AP2 11 | cytokinin response factor 1 | redox responsive transcription factor 1 | DREB and EAR motif protein 3 | DREB and EAR motif protein 2…	AP2 domain (PF00847) [0.969] | Major intrinsic protein (PF00230) [0.002] | Tubulin C-terminal domain (PF03953) [0.001] | RNA recognition motif. (a.k.a. RRM, RBD, or RNP domain) (PF00076) [0.001]	AP2/ERF domain (IPR001471) [0.969] | Major intrinsic protein (IPR000425) [0.002] | Tubulin/FtsZ, 2-layer sandwich domain (IPR018316) [0.001] | RNA recognition motif domain (IPR000504) [0.001]	transcription factor activity, sequence-specific DNA binding (GO:0003700) [0.969] | transporter activity (GO:0005215) [0.002] | nucleic acid binding (GO:0003676) [0.001] | GTPase activity (GO:0003924) [0.001]	regulation of transcription, DNA-templated (GO:0006355) [0.969] | transport (GO:0006810) [0.002] | proteolysis (GO:0006508) [0.001]	membrane (GO:0016020) [0.003]
MD13G1252600	7	115	72	95	124	145	181	97	149	166	69	135	107	107	101	63	100	74	111	124	200	82	59	59	210	39	77	1	26	22	31	47	67	63	59	58	55	Ethylene-responsive transcription factor [0.307] | Integrase-type DNA-binding superfamily protein [0.194] | Ethylene-responsive transcription factor, putative [0.154] | Ethylene responsive factor [0.025] | Ethylene-responsive element binding-factor [0.021] | Ethylene-responsive transcription factor 5 [0.016] | Ethylene-responsive transcription factor ERF003 [0.015] | Ethylene-responsive transcrip…	Integrase-type DNA-binding superfamily protein | ethylene-responsive element binding factor 13 | related to AP2 10 | ethylene-responsive element binding factor 15 | AP2 domain-containing transcription factor family protein | erf domain protein 9 | related to AP2 11 | cytokinin response factor 1 | redox responsive transcription factor 1 | DREB and EAR motif protein 3 | DREB and EAR motif protein 2…	AP2 domain (PF00847) [0.969] | Major intrinsic protein (PF00230) [0.002] | Tubulin C-terminal domain (PF03953) [0.001] | RNA recognition motif. (a.k.a. RRM, RBD, or RNP domain) (PF00076) [0.001]	AP2/ERF domain (IPR001471) [0.969] | Major intrinsic protein (IPR000425) [0.002] | Tubulin/FtsZ, 2-layer sandwich domain (IPR018316) [0.001] | RNA recognition motif domain (IPR000504) [0.001]	transcription factor activity, sequence-specific DNA binding (GO:0003700) [0.969] | transporter activity (GO:0005215) [0.002] | nucleic acid binding (GO:0003676) [0.001] | GTPase activity (GO:0003924) [0.001]	regulation of transcription, DNA-templated (GO:0006355) [0.969] | transport (GO:0006810) [0.002] | proteolysis (GO:0006508) [0.001]	membrane (GO:0016020) [0.003]
MD14G1003100	7	115	72	95	124	145	181	97	149	166	69	135	107	107	101	63	100	74	111	124	200	82	59	59	210	39	77	1	26	22	31	47	67	63	59	58	55	Ethylene-responsive transcription factor [0.307] | Integrase-type DNA-binding superfamily protein [0.194] | Ethylene-responsive transcription factor, putative [0.154] | Ethylene responsive factor [0.025] | Ethylene-responsive element binding-factor [0.021] | Ethylene-responsive transcription factor 5 [0.016] | Ethylene-responsive transcription factor ERF003 [0.015] | Ethylene-responsive transcrip…	Integrase-type DNA-binding superfamily protein | ethylene-responsive element binding factor 13 | related to AP2 10 | ethylene-responsive element binding factor 15 | AP2 domain-containing transcription factor family protein | erf domain protein 9 | related to AP2 11 | cytokinin response factor 1 | redox responsive transcription factor 1 | DREB and EAR motif protein 3 | DREB and EAR motif protein 2…	AP2 domain (PF00847) [0.969] | Major intrinsic protein (PF00230) [0.002] | Tubulin C-terminal domain (PF03953) [0.001] | RNA recognition motif. (a.k.a. RRM, RBD, or RNP domain) (PF00076) [0.001]	AP2/ERF domain (IPR001471) [0.969] | Major intrinsic protein (IPR000425) [0.002] | Tubulin/FtsZ, 2-layer sandwich domain (IPR018316) [0.001] | RNA recognition motif domain (IPR000504) [0.001]	transcription factor activity, sequence-specific DNA binding (GO:0003700) [0.969] | transporter activity (GO:0005215) [0.002] | nucleic acid binding (GO:0003676) [0.001] | GTPase activity (GO:0003924) [0.001]	regulation of transcription, DNA-templated (GO:0006355) [0.969] | transport (GO:0006810) [0.002] | proteolysis (GO:0006508) [0.001]	membrane (GO:0016020) [0.003]
MD14G1017000	7	115	72	95	124	145	181	97	149	166	69	135	107	107	101	63	100	74	111	124	200	82	59	59	210	39	77	1	26	22	31	47	67	63	59	58	55	Ethylene-responsive transcription factor [0.307] | Integrase-type DNA-binding superfamily protein [0.194] | Ethylene-responsive transcription factor, putative [0.154] | Ethylene responsive factor [0.025] | Ethylene-responsive element binding-factor [0.021] | Ethylene-responsive transcription factor 5 [0.016] | Ethylene-responsive transcription factor ERF003 [0.015] | Ethylene-responsive transcrip…	Integrase-type DNA-binding superfamily protein | ethylene-responsive element binding factor 13 | related to AP2 10 | ethylene-responsive element binding factor 15 | AP2 domain-containing transcription factor family protein | erf domain protein 9 | related to AP2 11 | cytokinin response factor 1 | redox responsive transcription factor 1 | DREB and EAR motif protein 3 | DREB and EAR motif protein 2…	AP2 domain (PF00847) [0.969] | Major intrinsic protein (PF00230) [0.002] | Tubulin C-terminal domain (PF03953) [0.001] | RNA recognition motif. (a.k.a. RRM, RBD, or RNP domain) (PF00076) [0.001]	AP2/ERF domain (IPR001471) [0.969] | Major intrinsic protein (IPR000425) [0.002] | Tubulin/FtsZ, 2-layer sandwich domain (IPR018316) [0.001] | RNA recognition motif domain (IPR000504) [0.001]	transcription factor activity, sequence-specific DNA binding (GO:0003700) [0.969] | transporter activity (GO:0005215) [0.002] | nucleic acid binding (GO:0003676) [0.001] | GTPase activity (GO:0003924) [0.001]	regulation of transcription, DNA-templated (GO:0006355) [0.969] | transport (GO:0006810) [0.002] | proteolysis (GO:0006508) [0.001]	membrane (GO:0016020) [0.003]
MD14G1017200	7	115	72	95	124	145	181	97	149	166	69	135	107	107	101	63	100	74	111	124	200	82	59	59	210	39	77	1	26	22	31	47	67	63	59	58	55	Ethylene-responsive transcription factor [0.307] | Integrase-type DNA-binding superfamily protein [0.194] | Ethylene-responsive transcription factor, putative [0.154] | Ethylene responsive factor [0.025] | Ethylene-responsive element binding-factor [0.021] | Ethylene-responsive transcription factor 5 [0.016] | Ethylene-responsive transcription factor ERF003 [0.015] | Ethylene-responsive transcrip…	Integrase-type DNA-binding superfamily protein | ethylene-responsive element binding factor 13 | related to AP2 10 | ethylene-responsive element binding factor 15 | AP2 domain-containing transcription factor family protein | erf domain protein 9 | related to AP2 11 | cytokinin response factor 1 | redox responsive transcription factor 1 | DREB and EAR motif protein 3 | DREB and EAR motif protein 2…	AP2 domain (PF00847) [0.969] | Major intrinsic protein (PF00230) [0.002] | Tubulin C-terminal domain (PF03953) [0.001] | RNA recognition motif. (a.k.a. RRM, RBD, or RNP domain) (PF00076) [0.001]	AP2/ERF domain (IPR001471) [0.969] | Major intrinsic protein (IPR000425) [0.002] | Tubulin/FtsZ, 2-layer sandwich domain (IPR018316) [0.001] | RNA recognition motif domain (IPR000504) [0.001]	transcription factor activity, sequence-specific DNA binding (GO:0003700) [0.969] | transporter activity (GO:0005215) [0.002] | nucleic acid binding (GO:0003676) [0.001] | GTPase activity (GO:0003924) [0.001]	regulation of transcription, DNA-templated (GO:0006355) [0.969] | transport (GO:0006810) [0.002] | proteolysis (GO:0006508) [0.001]	membrane (GO:0016020) [0.003]
MD14G1120000	7	115	72	95	124	145	181	97	149	166	69	135	107	107	101	63	100	74	111	124	200	82	59	59	210	39	77	1	26	22	31	47	67	63	59	58	55	Ethylene-responsive transcription factor [0.307] | Integrase-type DNA-binding superfamily protein [0.194] | Ethylene-responsive transcription factor, putative [0.154] | Ethylene responsive factor [0.025] | Ethylene-responsive element binding-factor [0.021] | Ethylene-responsive transcription factor 5 [0.016] | Ethylene-responsive transcription factor ERF003 [0.015] | Ethylene-responsive transcrip…	Integrase-type DNA-binding superfamily protein | ethylene-responsive element binding factor 13 | related to AP2 10 | ethylene-responsive element binding factor 15 | AP2 domain-containing transcription factor family protein | erf domain protein 9 | related to AP2 11 | cytokinin response factor 1 | redox responsive transcription factor 1 | DREB and EAR motif protein 3 | DREB and EAR motif protein 2…	AP2 domain (PF00847) [0.969] | Major intrinsic protein (PF00230) [0.002] | Tubulin C-terminal domain (PF03953) [0.001] | RNA recognition motif. (a.k.a. RRM, RBD, or RNP domain) (PF00076) [0.001]	AP2/ERF domain (IPR001471) [0.969] | Major intrinsic protein (IPR000425) [0.002] | Tubulin/FtsZ, 2-layer sandwich domain (IPR018316) [0.001] | RNA recognition motif domain (IPR000504) [0.001]	transcription factor activity, sequence-specific DNA binding (GO:0003700) [0.969] | transporter activity (GO:0005215) [0.002] | nucleic acid binding (GO:0003676) [0.001] | GTPase activity (GO:0003924) [0.001]	regulation of transcription, DNA-templated (GO:0006355) [0.969] | transport (GO:0006810) [0.002] | proteolysis (GO:0006508) [0.001]	membrane (GO:0016020) [0.003]
MD14G1127700	7	115	72	95	124	145	181	97	149	166	69	135	107	107	101	63	100	74	111	124	200	82	59	59	210	39	77	1	26	22	31	47	67	63	59	58	55	Ethylene-responsive transcription factor [0.307] | Integrase-type DNA-binding superfamily protein [0.194] | Ethylene-responsive transcription factor, putative [0.154] | Ethylene responsive factor [0.025] | Ethylene-responsive element binding-factor [0.021] | Ethylene-responsive transcription factor 5 [0.016] | Ethylene-responsive transcription factor ERF003 [0.015] | Ethylene-responsive transcrip…	Integrase-type DNA-binding superfamily protein | ethylene-responsive element binding factor 13 | related to AP2 10 | ethylene-responsive element binding factor 15 | AP2 domain-containing transcription factor family protein | erf domain protein 9 | related to AP2 11 | cytokinin response factor 1 | redox responsive transcription factor 1 | DREB and EAR motif protein 3 | DREB and EAR motif protein 2…	AP2 domain (PF00847) [0.969] | Major intrinsic protein (PF00230) [0.002] | Tubulin C-terminal domain (PF03953) [0.001] | RNA recognition motif. (a.k.a. RRM, RBD, or RNP domain) (PF00076) [0.001]	AP2/ERF domain (IPR001471) [0.969] | Major intrinsic protein (IPR000425) [0.002] | Tubulin/FtsZ, 2-layer sandwich domain (IPR018316) [0.001] | RNA recognition motif domain (IPR000504) [0.001]	transcription factor activity, sequence-specific DNA binding (GO:0003700) [0.969] | transporter activity (GO:0005215) [0.002] | nucleic acid binding (GO:0003676) [0.001] | GTPase activity (GO:0003924) [0.001]	regulation of transcription, DNA-templated (GO:0006355) [0.969] | transport (GO:0006810) [0.002] | proteolysis (GO:0006508) [0.001]	membrane (GO:0016020) [0.003]
MD14G1147100	7	115	72	95	124	145	181	97	149	166	69	135	107	107	101	63	100	74	111	124	200	82	59	59	210	39	77	1	26	22	31	47	67	63	59	58	55	Ethylene-responsive transcription factor [0.307] | Integrase-type DNA-binding superfamily protein [0.194] | Ethylene-responsive transcription factor, putative [0.154] | Ethylene responsive factor [0.025] | Ethylene-responsive element binding-factor [0.021] | Ethylene-responsive transcription factor 5 [0.016] | Ethylene-responsive transcription factor ERF003 [0.015] | Ethylene-responsive transcrip…	Integrase-type DNA-binding superfamily protein | ethylene-responsive element binding factor 13 | related to AP2 10 | ethylene-responsive element binding factor 15 | AP2 domain-containing transcription factor family protein | erf domain protein 9 | related to AP2 11 | cytokinin response factor 1 | redox responsive transcription factor 1 | DREB and EAR motif protein 3 | DREB and EAR motif protein 2…	AP2 domain (PF00847) [0.969] | Major intrinsic protein (PF00230) [0.002] | Tubulin C-terminal domain (PF03953) [0.001] | RNA recognition motif. (a.k.a. RRM, RBD, or RNP domain) (PF00076) [0.001]	AP2/ERF domain (IPR001471) [0.969] | Major intrinsic protein (IPR000425) [0.002] | Tubulin/FtsZ, 2-layer sandwich domain (IPR018316) [0.001] | RNA recognition motif domain (IPR000504) [0.001]	transcription factor activity, sequence-specific DNA binding (GO:0003700) [0.969] | transporter activity (GO:0005215) [0.002] | nucleic acid binding (GO:0003676) [0.001] | GTPase activity (GO:0003924) [0.001]	regulation of transcription, DNA-templated (GO:0006355) [0.969] | transport (GO:0006810) [0.002] | proteolysis (GO:0006508) [0.001]	membrane (GO:0016020) [0.003]
MD14G1147200	7	115	72	95	124	145	181	97	149	166	69	135	107	107	101	63	100	74	111	124	200	82	59	59	210	39	77	1	26	22	31	47	67	63	59	58	55	Ethylene-responsive transcription factor [0.307] | Integrase-type DNA-binding superfamily protein [0.194] | Ethylene-responsive transcription factor, putative [0.154] | Ethylene responsive factor [0.025] | Ethylene-responsive element binding-factor [0.021] | Ethylene-responsive transcription factor 5 [0.016] | Ethylene-responsive transcription factor ERF003 [0.015] | Ethylene-responsive transcrip…	Integrase-type DNA-binding superfamily protein | ethylene-responsive element binding factor 13 | related to AP2 10 | ethylene-responsive element binding factor 15 | AP2 domain-containing transcription factor family protein | erf domain protein 9 | related to AP2 11 | cytokinin response factor 1 | redox responsive transcription factor 1 | DREB and EAR motif protein 3 | DREB and EAR motif protein 2…	AP2 domain (PF00847) [0.969] | Major intrinsic protein (PF00230) [0.002] | Tubulin C-terminal domain (PF03953) [0.001] | RNA recognition motif. (a.k.a. RRM, RBD, or RNP domain) (PF00076) [0.001]	AP2/ERF domain (IPR001471) [0.969] | Major intrinsic protein (IPR000425) [0.002] | Tubulin/FtsZ, 2-layer sandwich domain (IPR018316) [0.001] | RNA recognition motif domain (IPR000504) [0.001]	transcription factor activity, sequence-specific DNA binding (GO:0003700) [0.969] | transporter activity (GO:0005215) [0.002] | nucleic acid binding (GO:0003676) [0.001] | GTPase activity (GO:0003924) [0.001]	regulation of transcription, DNA-templated (GO:0006355) [0.969] | transport (GO:0006810) [0.002] | proteolysis (GO:0006508) [0.001]	membrane (GO:0016020) [0.003]
MD14G1219100	7	115	72	95	124	145	181	97	149	166	69	135	107	107	101	63	100	74	111	124	200	82	59	59	210	39	77	1	26	22	31	47	67	63	59	58	55	Ethylene-responsive transcription factor [0.307] | Integrase-type DNA-binding superfamily protein [0.194] | Ethylene-responsive transcription factor, putative [0.154] | Ethylene responsive factor [0.025] | Ethylene-responsive element binding-factor [0.021] | Ethylene-responsive transcription factor 5 [0.016] | Ethylene-responsive transcription factor ERF003 [0.015] | Ethylene-responsive transcrip…	Integrase-type DNA-binding superfamily protein | ethylene-responsive element binding factor 13 | related to AP2 10 | ethylene-responsive element binding factor 15 | AP2 domain-containing transcription factor family protein | erf domain protein 9 | related to AP2 11 | cytokinin response factor 1 | redox responsive transcription factor 1 | DREB and EAR motif protein 3 | DREB and EAR motif protein 2…	AP2 domain (PF00847) [0.969] | Major intrinsic protein (PF00230) [0.002] | Tubulin C-terminal domain (PF03953) [0.001] | RNA recognition motif. (a.k.a. RRM, RBD, or RNP domain) (PF00076) [0.001]	AP2/ERF domain (IPR001471) [0.969] | Major intrinsic protein (IPR000425) [0.002] | Tubulin/FtsZ, 2-layer sandwich domain (IPR018316) [0.001] | RNA recognition motif domain (IPR000504) [0.001]	transcription factor activity, sequence-specific DNA binding (GO:0003700) [0.969] | transporter activity (GO:0005215) [0.002] | nucleic acid binding (GO:0003676) [0.001] | GTPase activity (GO:0003924) [0.001]	regulation of transcription, DNA-templated (GO:0006355) [0.969] | transport (GO:0006810) [0.002] | proteolysis (GO:0006508) [0.001]	membrane (GO:0016020) [0.003]
MD14G1226300	7	115	72	95	124	145	181	97	149	166	69	135	107	107	101	63	100	74	111	124	200	82	59	59	210	39	77	1	26	22	31	47	67	63	59	58	55	Ethylene-responsive transcription factor [0.307] | Integrase-type DNA-binding superfamily protein [0.194] | Ethylene-responsive transcription factor, putative [0.154] | Ethylene responsive factor [0.025] | Ethylene-responsive element binding-factor [0.021] | Ethylene-responsive transcription factor 5 [0.016] | Ethylene-responsive transcription factor ERF003 [0.015] | Ethylene-responsive transcrip…	Integrase-type DNA-binding superfamily protein | ethylene-responsive element binding factor 13 | related to AP2 10 | ethylene-responsive element binding factor 15 | AP2 domain-containing transcription factor family protein | erf domain protein 9 | related to AP2 11 | cytokinin response factor 1 | redox responsive transcription factor 1 | DREB and EAR motif protein 3 | DREB and EAR motif protein 2…	AP2 domain (PF00847) [0.969] | Major intrinsic protein (PF00230) [0.002] | Tubulin C-terminal domain (PF03953) [0.001] | RNA recognition motif. (a.k.a. RRM, RBD, or RNP domain) (PF00076) [0.001]	AP2/ERF domain (IPR001471) [0.969] | Major intrinsic protein (IPR000425) [0.002] | Tubulin/FtsZ, 2-layer sandwich domain (IPR018316) [0.001] | RNA recognition motif domain (IPR000504) [0.001]	transcription factor activity, sequence-specific DNA binding (GO:0003700) [0.969] | transporter activity (GO:0005215) [0.002] | nucleic acid binding (GO:0003676) [0.001] | GTPase activity (GO:0003924) [0.001]	regulation of transcription, DNA-templated (GO:0006355) [0.969] | transport (GO:0006810) [0.002] | proteolysis (GO:0006508) [0.001]	membrane (GO:0016020) [0.003]
MD15G1078900	7	115	72	95	124	145	181	97	149	166	69	135	107	107	101	63	100	74	111	124	200	82	59	59	210	39	77	1	26	22	31	47	67	63	59	58	55	Ethylene-responsive transcription factor [0.307] | Integrase-type DNA-binding superfamily protein [0.194] | Ethylene-responsive transcription factor, putative [0.154] | Ethylene responsive factor [0.025] | Ethylene-responsive element binding-factor [0.021] | Ethylene-responsive transcription factor 5 [0.016] | Ethylene-responsive transcription factor ERF003 [0.015] | Ethylene-responsive transcrip…	Integrase-type DNA-binding superfamily protein | ethylene-responsive element binding factor 13 | related to AP2 10 | ethylene-responsive element binding factor 15 | AP2 domain-containing transcription factor family protein | erf domain protein 9 | related to AP2 11 | cytokinin response factor 1 | redox responsive transcription factor 1 | DREB and EAR motif protein 3 | DREB and EAR motif protein 2…	AP2 domain (PF00847) [0.969] | Major intrinsic protein (PF00230) [0.002] | Tubulin C-terminal domain (PF03953) [0.001] | RNA recognition motif. (a.k.a. RRM, RBD, or RNP domain) (PF00076) [0.001]	AP2/ERF domain (IPR001471) [0.969] | Major intrinsic protein (IPR000425) [0.002] | Tubulin/FtsZ, 2-layer sandwich domain (IPR018316) [0.001] | RNA recognition motif domain (IPR000504) [0.001]	transcription factor activity, sequence-specific DNA binding (GO:0003700) [0.969] | transporter activity (GO:0005215) [0.002] | nucleic acid binding (GO:0003676) [0.001] | GTPase activity (GO:0003924) [0.001]	regulation of transcription, DNA-templated (GO:0006355) [0.969] | transport (GO:0006810) [0.002] | proteolysis (GO:0006508) [0.001]	membrane (GO:0016020) [0.003]
MD15G1093800	7	115	72	95	124	145	181	97	149	166	69	135	107	107	101	63	100	74	111	124	200	82	59	59	210	39	77	1	26	22	31	47	67	63	59	58	55	Ethylene-responsive transcription factor [0.307] | Integrase-type DNA-binding superfamily protein [0.194] | Ethylene-responsive transcription factor, putative [0.154] | Ethylene responsive factor [0.025] | Ethylene-responsive element binding-factor [0.021] | Ethylene-responsive transcription factor 5 [0.016] | Ethylene-responsive transcription factor ERF003 [0.015] | Ethylene-responsive transcrip…	Integrase-type DNA-binding superfamily protein | ethylene-responsive element binding factor 13 | related to AP2 10 | ethylene-responsive element binding factor 15 | AP2 domain-containing transcription factor family protein | erf domain protein 9 | related to AP2 11 | cytokinin response factor 1 | redox responsive transcription factor 1 | DREB and EAR motif protein 3 | DREB and EAR motif protein 2…	AP2 domain (PF00847) [0.969] | Major intrinsic protein (PF00230) [0.002] | Tubulin C-terminal domain (PF03953) [0.001] | RNA recognition motif. (a.k.a. RRM, RBD, or RNP domain) (PF00076) [0.001]	AP2/ERF domain (IPR001471) [0.969] | Major intrinsic protein (IPR000425) [0.002] | Tubulin/FtsZ, 2-layer sandwich domain (IPR018316) [0.001] | RNA recognition motif domain (IPR000504) [0.001]	transcription factor activity, sequence-specific DNA binding (GO:0003700) [0.969] | transporter activity (GO:0005215) [0.002] | nucleic acid binding (GO:0003676) [0.001] | GTPase activity (GO:0003924) [0.001]	regulation of transcription, DNA-templated (GO:0006355) [0.969] | transport (GO:0006810) [0.002] | proteolysis (GO:0006508) [0.001]	membrane (GO:0016020) [0.003]
MD15G1193700	7	115	72	95	124	145	181	97	149	166	69	135	107	107	101	63	100	74	111	124	200	82	59	59	210	39	77	1	26	22	31	47	67	63	59	58	55	Ethylene-responsive transcription factor [0.307] | Integrase-type DNA-binding superfamily protein [0.194] | Ethylene-responsive transcription factor, putative [0.154] | Ethylene responsive factor [0.025] | Ethylene-responsive element binding-factor [0.021] | Ethylene-responsive transcription factor 5 [0.016] | Ethylene-responsive transcription factor ERF003 [0.015] | Ethylene-responsive transcrip…	Integrase-type DNA-binding superfamily protein | ethylene-responsive element binding factor 13 | related to AP2 10 | ethylene-responsive element binding factor 15 | AP2 domain-containing transcription factor family protein | erf domain protein 9 | related to AP2 11 | cytokinin response factor 1 | redox responsive transcription factor 1 | DREB and EAR motif protein 3 | DREB and EAR motif protein 2…	AP2 domain (PF00847) [0.969] | Major intrinsic protein (PF00230) [0.002] | Tubulin C-terminal domain (PF03953) [0.001] | RNA recognition motif. (a.k.a. RRM, RBD, or RNP domain) (PF00076) [0.001]	AP2/ERF domain (IPR001471) [0.969] | Major intrinsic protein (IPR000425) [0.002] | Tubulin/FtsZ, 2-layer sandwich domain (IPR018316) [0.001] | RNA recognition motif domain (IPR000504) [0.001]	transcription factor activity, sequence-specific DNA binding (GO:0003700) [0.969] | transporter activity (GO:0005215) [0.002] | nucleic acid binding (GO:0003676) [0.001] | GTPase activity (GO:0003924) [0.001]	regulation of transcription, DNA-templated (GO:0006355) [0.969] | transport (GO:0006810) [0.002] | proteolysis (GO:0006508) [0.001]	membrane (GO:0016020) [0.003]
MD15G1221100	7	115	72	95	124	145	181	97	149	166	69	135	107	107	101	63	100	74	111	124	200	82	59	59	210	39	77	1	26	22	31	47	67	63	59	58	55	Ethylene-responsive transcription factor [0.307] | Integrase-type DNA-binding superfamily protein [0.194] | Ethylene-responsive transcription factor, putative [0.154] | Ethylene responsive factor [0.025] | Ethylene-responsive element binding-factor [0.021] | Ethylene-responsive transcription factor 5 [0.016] | Ethylene-responsive transcription factor ERF003 [0.015] | Ethylene-responsive transcrip…	Integrase-type DNA-binding superfamily protein | ethylene-responsive element binding factor 13 | related to AP2 10 | ethylene-responsive element binding factor 15 | AP2 domain-containing transcription factor family protein | erf domain protein 9 | related to AP2 11 | cytokinin response factor 1 | redox responsive transcription factor 1 | DREB and EAR motif protein 3 | DREB and EAR motif protein 2…	AP2 domain (PF00847) [0.969] | Major intrinsic protein (PF00230) [0.002] | Tubulin C-terminal domain (PF03953) [0.001] | RNA recognition motif. (a.k.a. RRM, RBD, or RNP domain) (PF00076) [0.001]	AP2/ERF domain (IPR001471) [0.969] | Major intrinsic protein (IPR000425) [0.002] | Tubulin/FtsZ, 2-layer sandwich domain (IPR018316) [0.001] | RNA recognition motif domain (IPR000504) [0.001]	transcription factor activity, sequence-specific DNA binding (GO:0003700) [0.969] | transporter activity (GO:0005215) [0.002] | nucleic acid binding (GO:0003676) [0.001] | GTPase activity (GO:0003924) [0.001]	regulation of transcription, DNA-templated (GO:0006355) [0.969] | transport (GO:0006810) [0.002] | proteolysis (GO:0006508) [0.001]	membrane (GO:0016020) [0.003]
MD15G1283200	7	115	72	95	124	145	181	97	149	166	69	135	107	107	101	63	100	74	111	124	200	82	59	59	210	39	77	1	26	22	31	47	67	63	59	58	55	Ethylene-responsive transcription factor [0.307] | Integrase-type DNA-binding superfamily protein [0.194] | Ethylene-responsive transcription factor, putative [0.154] | Ethylene responsive factor [0.025] | Ethylene-responsive element binding-factor [0.021] | Ethylene-responsive transcription factor 5 [0.016] | Ethylene-responsive transcription factor ERF003 [0.015] | Ethylene-responsive transcrip…	Integrase-type DNA-binding superfamily protein | ethylene-responsive element binding factor 13 | related to AP2 10 | ethylene-responsive element binding factor 15 | AP2 domain-containing transcription factor family protein | erf domain protein 9 | related to AP2 11 | cytokinin response factor 1 | redox responsive transcription factor 1 | DREB and EAR motif protein 3 | DREB and EAR motif protein 2…	AP2 domain (PF00847) [0.969] | Major intrinsic protein (PF00230) [0.002] | Tubulin C-terminal domain (PF03953) [0.001] | RNA recognition motif. (a.k.a. RRM, RBD, or RNP domain) (PF00076) [0.001]	AP2/ERF domain (IPR001471) [0.969] | Major intrinsic protein (IPR000425) [0.002] | Tubulin/FtsZ, 2-layer sandwich domain (IPR018316) [0.001] | RNA recognition motif domain (IPR000504) [0.001]	transcription factor activity, sequence-specific DNA binding (GO:0003700) [0.969] | transporter activity (GO:0005215) [0.002] | nucleic acid binding (GO:0003676) [0.001] | GTPase activity (GO:0003924) [0.001]	regulation of transcription, DNA-templated (GO:0006355) [0.969] | transport (GO:0006810) [0.002] | proteolysis (GO:0006508) [0.001]	membrane (GO:0016020) [0.003]
MD15G1286600	7	115	72	95	124	145	181	97	149	166	69	135	107	107	101	63	100	74	111	124	200	82	59	59	210	39	77	1	26	22	31	47	67	63	59	58	55	Ethylene-responsive transcription factor [0.307] | Integrase-type DNA-binding superfamily protein [0.194] | Ethylene-responsive transcription factor, putative [0.154] | Ethylene responsive factor [0.025] | Ethylene-responsive element binding-factor [0.021] | Ethylene-responsive transcription factor 5 [0.016] | Ethylene-responsive transcription factor ERF003 [0.015] | Ethylene-responsive transcrip…	Integrase-type DNA-binding superfamily protein | ethylene-responsive element binding factor 13 | related to AP2 10 | ethylene-responsive element binding factor 15 | AP2 domain-containing transcription factor family protein | erf domain protein 9 | related to AP2 11 | cytokinin response factor 1 | redox responsive transcription factor 1 | DREB and EAR motif protein 3 | DREB and EAR motif protein 2…	AP2 domain (PF00847) [0.969] | Major intrinsic protein (PF00230) [0.002] | Tubulin C-terminal domain (PF03953) [0.001] | RNA recognition motif. (a.k.a. RRM, RBD, or RNP domain) (PF00076) [0.001]	AP2/ERF domain (IPR001471) [0.969] | Major intrinsic protein (IPR000425) [0.002] | Tubulin/FtsZ, 2-layer sandwich domain (IPR018316) [0.001] | RNA recognition motif domain (IPR000504) [0.001]	transcription factor activity, sequence-specific DNA binding (GO:0003700) [0.969] | transporter activity (GO:0005215) [0.002] | nucleic acid binding (GO:0003676) [0.001] | GTPase activity (GO:0003924) [0.001]	regulation of transcription, DNA-templated (GO:0006355) [0.969] | transport (GO:0006810) [0.002] | proteolysis (GO:0006508) [0.001]	membrane (GO:0016020) [0.003]
MD15G1326800	7	115	72	95	124	145	181	97	149	166	69	135	107	107	101	63	100	74	111	124	200	82	59	59	210	39	77	1	26	22	31	47	67	63	59	58	55	Ethylene-responsive transcription factor [0.307] | Integrase-type DNA-binding superfamily protein [0.194] | Ethylene-responsive transcription factor, putative [0.154] | Ethylene responsive factor [0.025] | Ethylene-responsive element binding-factor [0.021] | Ethylene-responsive transcription factor 5 [0.016] | Ethylene-responsive transcription factor ERF003 [0.015] | Ethylene-responsive transcrip…	Integrase-type DNA-binding superfamily protein | ethylene-responsive element binding factor 13 | related to AP2 10 | ethylene-responsive element binding factor 15 | AP2 domain-containing transcription factor family protein | erf domain protein 9 | related to AP2 11 | cytokinin response factor 1 | redox responsive transcription factor 1 | DREB and EAR motif protein 3 | DREB and EAR motif protein 2…	AP2 domain (PF00847) [0.969] | Major intrinsic protein (PF00230) [0.002] | Tubulin C-terminal domain (PF03953) [0.001] | RNA recognition motif. (a.k.a. RRM, RBD, or RNP domain) (PF00076) [0.001]	AP2/ERF domain (IPR001471) [0.969] | Major intrinsic protein (IPR000425) [0.002] | Tubulin/FtsZ, 2-layer sandwich domain (IPR018316) [0.001] | RNA recognition motif domain (IPR000504) [0.001]	transcription factor activity, sequence-specific DNA binding (GO:0003700) [0.969] | transporter activity (GO:0005215) [0.002] | nucleic acid binding (GO:0003676) [0.001] | GTPase activity (GO:0003924) [0.001]	regulation of transcription, DNA-templated (GO:0006355) [0.969] | transport (GO:0006810) [0.002] | proteolysis (GO:0006508) [0.001]	membrane (GO:0016020) [0.003]
MD15G1334900	7	115	72	95	124	145	181	97	149	166	69	135	107	107	101	63	100	74	111	124	200	82	59	59	210	39	77	1	26	22	31	47	67	63	59	58	55	Ethylene-responsive transcription factor [0.307] | Integrase-type DNA-binding superfamily protein [0.194] | Ethylene-responsive transcription factor, putative [0.154] | Ethylene responsive factor [0.025] | Ethylene-responsive element binding-factor [0.021] | Ethylene-responsive transcription factor 5 [0.016] | Ethylene-responsive transcription factor ERF003 [0.015] | Ethylene-responsive transcrip…	Integrase-type DNA-binding superfamily protein | ethylene-responsive element binding factor 13 | related to AP2 10 | ethylene-responsive element binding factor 15 | AP2 domain-containing transcription factor family protein | erf domain protein 9 | related to AP2 11 | cytokinin response factor 1 | redox responsive transcription factor 1 | DREB and EAR motif protein 3 | DREB and EAR motif protein 2…	AP2 domain (PF00847) [0.969] | Major intrinsic protein (PF00230) [0.002] | Tubulin C-terminal domain (PF03953) [0.001] | RNA recognition motif. (a.k.a. RRM, RBD, or RNP domain) (PF00076) [0.001]	AP2/ERF domain (IPR001471) [0.969] | Major intrinsic protein (IPR000425) [0.002] | Tubulin/FtsZ, 2-layer sandwich domain (IPR018316) [0.001] | RNA recognition motif domain (IPR000504) [0.001]	transcription factor activity, sequence-specific DNA binding (GO:0003700) [0.969] | transporter activity (GO:0005215) [0.002] | nucleic acid binding (GO:0003676) [0.001] | GTPase activity (GO:0003924) [0.001]	regulation of transcription, DNA-templated (GO:0006355) [0.969] | transport (GO:0006810) [0.002] | proteolysis (GO:0006508) [0.001]	membrane (GO:0016020) [0.003]
MD15G1352400	7	115	72	95	124	145	181	97	149	166	69	135	107	107	101	63	100	74	111	124	200	82	59	59	210	39	77	1	26	22	31	47	67	63	59	58	55	Ethylene-responsive transcription factor [0.307] | Integrase-type DNA-binding superfamily protein [0.194] | Ethylene-responsive transcription factor, putative [0.154] | Ethylene responsive factor [0.025] | Ethylene-responsive element binding-factor [0.021] | Ethylene-responsive transcription factor 5 [0.016] | Ethylene-responsive transcription factor ERF003 [0.015] | Ethylene-responsive transcrip…	Integrase-type DNA-binding superfamily protein | ethylene-responsive element binding factor 13 | related to AP2 10 | ethylene-responsive element binding factor 15 | AP2 domain-containing transcription factor family protein | erf domain protein 9 | related to AP2 11 | cytokinin response factor 1 | redox responsive transcription factor 1 | DREB and EAR motif protein 3 | DREB and EAR motif protein 2…	AP2 domain (PF00847) [0.969] | Major intrinsic protein (PF00230) [0.002] | Tubulin C-terminal domain (PF03953) [0.001] | RNA recognition motif. (a.k.a. RRM, RBD, or RNP domain) (PF00076) [0.001]	AP2/ERF domain (IPR001471) [0.969] | Major intrinsic protein (IPR000425) [0.002] | Tubulin/FtsZ, 2-layer sandwich domain (IPR018316) [0.001] | RNA recognition motif domain (IPR000504) [0.001]	transcription factor activity, sequence-specific DNA binding (GO:0003700) [0.969] | transporter activity (GO:0005215) [0.002] | nucleic acid binding (GO:0003676) [0.001] | GTPase activity (GO:0003924) [0.001]	regulation of transcription, DNA-templated (GO:0006355) [0.969] | transport (GO:0006810) [0.002] | proteolysis (GO:0006508) [0.001]	membrane (GO:0016020) [0.003]
MD15G1365500	7	115	72	95	124	145	181	97	149	166	69	135	107	107	101	63	100	74	111	124	200	82	59	59	210	39	77	1	26	22	31	47	67	63	59	58	55	Ethylene-responsive transcription factor [0.307] | Integrase-type DNA-binding superfamily protein [0.194] | Ethylene-responsive transcription factor, putative [0.154] | Ethylene responsive factor [0.025] | Ethylene-responsive element binding-factor [0.021] | Ethylene-responsive transcription factor 5 [0.016] | Ethylene-responsive transcription factor ERF003 [0.015] | Ethylene-responsive transcrip…	Integrase-type DNA-binding superfamily protein | ethylene-responsive element binding factor 13 | related to AP2 10 | ethylene-responsive element binding factor 15 | AP2 domain-containing transcription factor family protein | erf domain protein 9 | related to AP2 11 | cytokinin response factor 1 | redox responsive transcription factor 1 | DREB and EAR motif protein 3 | DREB and EAR motif protein 2…	AP2 domain (PF00847) [0.969] | Major intrinsic protein (PF00230) [0.002] | Tubulin C-terminal domain (PF03953) [0.001] | RNA recognition motif. (a.k.a. RRM, RBD, or RNP domain) (PF00076) [0.001]	AP2/ERF domain (IPR001471) [0.969] | Major intrinsic protein (IPR000425) [0.002] | Tubulin/FtsZ, 2-layer sandwich domain (IPR018316) [0.001] | RNA recognition motif domain (IPR000504) [0.001]	transcription factor activity, sequence-specific DNA binding (GO:0003700) [0.969] | transporter activity (GO:0005215) [0.002] | nucleic acid binding (GO:0003676) [0.001] | GTPase activity (GO:0003924) [0.001]	regulation of transcription, DNA-templated (GO:0006355) [0.969] | transport (GO:0006810) [0.002] | proteolysis (GO:0006508) [0.001]	membrane (GO:0016020) [0.003]
MD15G1396500	7	115	72	95	124	145	181	97	149	166	69	135	107	107	101	63	100	74	111	124	200	82	59	59	210	39	77	1	26	22	31	47	67	63	59	58	55	Ethylene-responsive transcription factor [0.307] | Integrase-type DNA-binding superfamily protein [0.194] | Ethylene-responsive transcription factor, putative [0.154] | Ethylene responsive factor [0.025] | Ethylene-responsive element binding-factor [0.021] | Ethylene-responsive transcription factor 5 [0.016] | Ethylene-responsive transcription factor ERF003 [0.015] | Ethylene-responsive transcrip…	Integrase-type DNA-binding superfamily protein | ethylene-responsive element binding factor 13 | related to AP2 10 | ethylene-responsive element binding factor 15 | AP2 domain-containing transcription factor family protein | erf domain protein 9 | related to AP2 11 | cytokinin response factor 1 | redox responsive transcription factor 1 | DREB and EAR motif protein 3 | DREB and EAR motif protein 2…	AP2 domain (PF00847) [0.969] | Major intrinsic protein (PF00230) [0.002] | Tubulin C-terminal domain (PF03953) [0.001] | RNA recognition motif. (a.k.a. RRM, RBD, or RNP domain) (PF00076) [0.001]	AP2/ERF domain (IPR001471) [0.969] | Major intrinsic protein (IPR000425) [0.002] | Tubulin/FtsZ, 2-layer sandwich domain (IPR018316) [0.001] | RNA recognition motif domain (IPR000504) [0.001]	transcription factor activity, sequence-specific DNA binding (GO:0003700) [0.969] | transporter activity (GO:0005215) [0.002] | nucleic acid binding (GO:0003676) [0.001] | GTPase activity (GO:0003924) [0.001]	regulation of transcription, DNA-templated (GO:0006355) [0.969] | transport (GO:0006810) [0.002] | proteolysis (GO:0006508) [0.001]	membrane (GO:0016020) [0.003]
MD15G1396900	7	115	72	95	124	145	181	97	149	166	69	135	107	107	101	63	100	74	111	124	200	82	59	59	210	39	77	1	26	22	31	47	67	63	59	58	55	Ethylene-responsive transcription factor [0.307] | Integrase-type DNA-binding superfamily protein [0.194] | Ethylene-responsive transcription factor, putative [0.154] | Ethylene responsive factor [0.025] | Ethylene-responsive element binding-factor [0.021] | Ethylene-responsive transcription factor 5 [0.016] | Ethylene-responsive transcription factor ERF003 [0.015] | Ethylene-responsive transcrip…	Integrase-type DNA-binding superfamily protein | ethylene-responsive element binding factor 13 | related to AP2 10 | ethylene-responsive element binding factor 15 | AP2 domain-containing transcription factor family protein | erf domain protein 9 | related to AP2 11 | cytokinin response factor 1 | redox responsive transcription factor 1 | DREB and EAR motif protein 3 | DREB and EAR motif protein 2…	AP2 domain (PF00847) [0.969] | Major intrinsic protein (PF00230) [0.002] | Tubulin C-terminal domain (PF03953) [0.001] | RNA recognition motif. (a.k.a. RRM, RBD, or RNP domain) (PF00076) [0.001]	AP2/ERF domain (IPR001471) [0.969] | Major intrinsic protein (IPR000425) [0.002] | Tubulin/FtsZ, 2-layer sandwich domain (IPR018316) [0.001] | RNA recognition motif domain (IPR000504) [0.001]	transcription factor activity, sequence-specific DNA binding (GO:0003700) [0.969] | transporter activity (GO:0005215) [0.002] | nucleic acid binding (GO:0003676) [0.001] | GTPase activity (GO:0003924) [0.001]	regulation of transcription, DNA-templated (GO:0006355) [0.969] | transport (GO:0006810) [0.002] | proteolysis (GO:0006508) [0.001]	membrane (GO:0016020) [0.003]
MD15G1397400	7	115	72	95	124	145	181	97	149	166	69	135	107	107	101	63	100	74	111	124	200	82	59	59	210	39	77	1	26	22	31	47	67	63	59	58	55	Ethylene-responsive transcription factor [0.307] | Integrase-type DNA-binding superfamily protein [0.194] | Ethylene-responsive transcription factor, putative [0.154] | Ethylene responsive factor [0.025] | Ethylene-responsive element binding-factor [0.021] | Ethylene-responsive transcription factor 5 [0.016] | Ethylene-responsive transcription factor ERF003 [0.015] | Ethylene-responsive transcrip…	Integrase-type DNA-binding superfamily protein | ethylene-responsive element binding factor 13 | related to AP2 10 | ethylene-responsive element binding factor 15 | AP2 domain-containing transcription factor family protein | erf domain protein 9 | related to AP2 11 | cytokinin response factor 1 | redox responsive transcription factor 1 | DREB and EAR motif protein 3 | DREB and EAR motif protein 2…	AP2 domain (PF00847) [0.969] | Major intrinsic protein (PF00230) [0.002] | Tubulin C-terminal domain (PF03953) [0.001] | RNA recognition motif. (a.k.a. RRM, RBD, or RNP domain) (PF00076) [0.001]	AP2/ERF domain (IPR001471) [0.969] | Major intrinsic protein (IPR000425) [0.002] | Tubulin/FtsZ, 2-layer sandwich domain (IPR018316) [0.001] | RNA recognition motif domain (IPR000504) [0.001]	transcription factor activity, sequence-specific DNA binding (GO:0003700) [0.969] | transporter activity (GO:0005215) [0.002] | nucleic acid binding (GO:0003676) [0.001] | GTPase activity (GO:0003924) [0.001]	regulation of transcription, DNA-templated (GO:0006355) [0.969] | transport (GO:0006810) [0.002] | proteolysis (GO:0006508) [0.001]	membrane (GO:0016020) [0.003]
MD16G1043500	7	115	72	95	124	145	181	97	149	166	69	135	107	107	101	63	100	74	111	124	200	82	59	59	210	39	77	1	26	22	31	47	67	63	59	58	55	Ethylene-responsive transcription factor [0.307] | Integrase-type DNA-binding superfamily protein [0.194] | Ethylene-responsive transcription factor, putative [0.154] | Ethylene responsive factor [0.025] | Ethylene-responsive element binding-factor [0.021] | Ethylene-responsive transcription factor 5 [0.016] | Ethylene-responsive transcription factor ERF003 [0.015] | Ethylene-responsive transcrip…	Integrase-type DNA-binding superfamily protein | ethylene-responsive element binding factor 13 | related to AP2 10 | ethylene-responsive element binding factor 15 | AP2 domain-containing transcription factor family protein | erf domain protein 9 | related to AP2 11 | cytokinin response factor 1 | redox responsive transcription factor 1 | DREB and EAR motif protein 3 | DREB and EAR motif protein 2…	AP2 domain (PF00847) [0.969] | Major intrinsic protein (PF00230) [0.002] | Tubulin C-terminal domain (PF03953) [0.001] | RNA recognition motif. (a.k.a. RRM, RBD, or RNP domain) (PF00076) [0.001]	AP2/ERF domain (IPR001471) [0.969] | Major intrinsic protein (IPR000425) [0.002] | Tubulin/FtsZ, 2-layer sandwich domain (IPR018316) [0.001] | RNA recognition motif domain (IPR000504) [0.001]	transcription factor activity, sequence-specific DNA binding (GO:0003700) [0.969] | transporter activity (GO:0005215) [0.002] | nucleic acid binding (GO:0003676) [0.001] | GTPase activity (GO:0003924) [0.001]	regulation of transcription, DNA-templated (GO:0006355) [0.969] | transport (GO:0006810) [0.002] | proteolysis (GO:0006508) [0.001]	membrane (GO:0016020) [0.003]
MD16G1101400	7	115	72	95	124	145	181	97	149	166	69	135	107	107	101	63	100	74	111	124	200	82	59	59	210	39	77	1	26	22	31	47	67	63	59	58	55	Ethylene-responsive transcription factor [0.307] | Integrase-type DNA-binding superfamily protein [0.194] | Ethylene-responsive transcription factor, putative [0.154] | Ethylene responsive factor [0.025] | Ethylene-responsive element binding-factor [0.021] | Ethylene-responsive transcription factor 5 [0.016] | Ethylene-responsive transcription factor ERF003 [0.015] | Ethylene-responsive transcrip…	Integrase-type DNA-binding superfamily protein | ethylene-responsive element binding factor 13 | related to AP2 10 | ethylene-responsive element binding factor 15 | AP2 domain-containing transcription factor family protein | erf domain protein 9 | related to AP2 11 | cytokinin response factor 1 | redox responsive transcription factor 1 | DREB and EAR motif protein 3 | DREB and EAR motif protein 2…	AP2 domain (PF00847) [0.969] | Major intrinsic protein (PF00230) [0.002] | Tubulin C-terminal domain (PF03953) [0.001] | RNA recognition motif. (a.k.a. RRM, RBD, or RNP domain) (PF00076) [0.001]	AP2/ERF domain (IPR001471) [0.969] | Major intrinsic protein (IPR000425) [0.002] | Tubulin/FtsZ, 2-layer sandwich domain (IPR018316) [0.001] | RNA recognition motif domain (IPR000504) [0.001]	transcription factor activity, sequence-specific DNA binding (GO:0003700) [0.969] | transporter activity (GO:0005215) [0.002] | nucleic acid binding (GO:0003676) [0.001] | GTPase activity (GO:0003924) [0.001]	regulation of transcription, DNA-templated (GO:0006355) [0.969] | transport (GO:0006810) [0.002] | proteolysis (GO:0006508) [0.001]	membrane (GO:0016020) [0.003]
MD16G1140800	7	115	72	95	124	145	181	97	149	166	69	135	107	107	101	63	100	74	111	124	200	82	59	59	210	39	77	1	26	22	31	47	67	63	59	58	55	Ethylene-responsive transcription factor [0.307] | Integrase-type DNA-binding superfamily protein [0.194] | Ethylene-responsive transcription factor, putative [0.154] | Ethylene responsive factor [0.025] | Ethylene-responsive element binding-factor [0.021] | Ethylene-responsive transcription factor 5 [0.016] | Ethylene-responsive transcription factor ERF003 [0.015] | Ethylene-responsive transcrip…	Integrase-type DNA-binding superfamily protein | ethylene-responsive element binding factor 13 | related to AP2 10 | ethylene-responsive element binding factor 15 | AP2 domain-containing transcription factor family protein | erf domain protein 9 | related to AP2 11 | cytokinin response factor 1 | redox responsive transcription factor 1 | DREB and EAR motif protein 3 | DREB and EAR motif protein 2…	AP2 domain (PF00847) [0.969] | Major intrinsic protein (PF00230) [0.002] | Tubulin C-terminal domain (PF03953) [0.001] | RNA recognition motif. (a.k.a. RRM, RBD, or RNP domain) (PF00076) [0.001]	AP2/ERF domain (IPR001471) [0.969] | Major intrinsic protein (IPR000425) [0.002] | Tubulin/FtsZ, 2-layer sandwich domain (IPR018316) [0.001] | RNA recognition motif domain (IPR000504) [0.001]	transcription factor activity, sequence-specific DNA binding (GO:0003700) [0.969] | transporter activity (GO:0005215) [0.002] | nucleic acid binding (GO:0003676) [0.001] | GTPase activity (GO:0003924) [0.001]	regulation of transcription, DNA-templated (GO:0006355) [0.969] | transport (GO:0006810) [0.002] | proteolysis (GO:0006508) [0.001]	membrane (GO:0016020) [0.003]
MD16G1143300	7	115	72	95	124	145	181	97	149	166	69	135	107	107	101	63	100	74	111	124	200	82	59	59	210	39	77	1	26	22	31	47	67	63	59	58	55	Ethylene-responsive transcription factor [0.307] | Integrase-type DNA-binding superfamily protein [0.194] | Ethylene-responsive transcription factor, putative [0.154] | Ethylene responsive factor [0.025] | Ethylene-responsive element binding-factor [0.021] | Ethylene-responsive transcription factor 5 [0.016] | Ethylene-responsive transcription factor ERF003 [0.015] | Ethylene-responsive transcrip…	Integrase-type DNA-binding superfamily protein | ethylene-responsive element binding factor 13 | related to AP2 10 | ethylene-responsive element binding factor 15 | AP2 domain-containing transcription factor family protein | erf domain protein 9 | related to AP2 11 | cytokinin response factor 1 | redox responsive transcription factor 1 | DREB and EAR motif protein 3 | DREB and EAR motif protein 2…	AP2 domain (PF00847) [0.969] | Major intrinsic protein (PF00230) [0.002] | Tubulin C-terminal domain (PF03953) [0.001] | RNA recognition motif. (a.k.a. RRM, RBD, or RNP domain) (PF00076) [0.001]	AP2/ERF domain (IPR001471) [0.969] | Major intrinsic protein (IPR000425) [0.002] | Tubulin/FtsZ, 2-layer sandwich domain (IPR018316) [0.001] | RNA recognition motif domain (IPR000504) [0.001]	transcription factor activity, sequence-specific DNA binding (GO:0003700) [0.969] | transporter activity (GO:0005215) [0.002] | nucleic acid binding (GO:0003676) [0.001] | GTPase activity (GO:0003924) [0.001]	regulation of transcription, DNA-templated (GO:0006355) [0.969] | transport (GO:0006810) [0.002] | proteolysis (GO:0006508) [0.001]	membrane (GO:0016020) [0.003]
MD16G1162800	7	115	72	95	124	145	181	97	149	166	69	135	107	107	101	63	100	74	111	124	200	82	59	59	210	39	77	1	26	22	31	47	67	63	59	58	55	Ethylene-responsive transcription factor [0.307] | Integrase-type DNA-binding superfamily protein [0.194] | Ethylene-responsive transcription factor, putative [0.154] | Ethylene responsive factor [0.025] | Ethylene-responsive element binding-factor [0.021] | Ethylene-responsive transcription factor 5 [0.016] | Ethylene-responsive transcription factor ERF003 [0.015] | Ethylene-responsive transcrip…	Integrase-type DNA-binding superfamily protein | ethylene-responsive element binding factor 13 | related to AP2 10 | ethylene-responsive element binding factor 15 | AP2 domain-containing transcription factor family protein | erf domain protein 9 | related to AP2 11 | cytokinin response factor 1 | redox responsive transcription factor 1 | DREB and EAR motif protein 3 | DREB and EAR motif protein 2…	AP2 domain (PF00847) [0.969] | Major intrinsic protein (PF00230) [0.002] | Tubulin C-terminal domain (PF03953) [0.001] | RNA recognition motif. (a.k.a. RRM, RBD, or RNP domain) (PF00076) [0.001]	AP2/ERF domain (IPR001471) [0.969] | Major intrinsic protein (IPR000425) [0.002] | Tubulin/FtsZ, 2-layer sandwich domain (IPR018316) [0.001] | RNA recognition motif domain (IPR000504) [0.001]	transcription factor activity, sequence-specific DNA binding (GO:0003700) [0.969] | transporter activity (GO:0005215) [0.002] | nucleic acid binding (GO:0003676) [0.001] | GTPase activity (GO:0003924) [0.001]	regulation of transcription, DNA-templated (GO:0006355) [0.969] | transport (GO:0006810) [0.002] | proteolysis (GO:0006508) [0.001]	membrane (GO:0016020) [0.003]
MD16G1162900	7	115	72	95	124	145	181	97	149	166	69	135	107	107	101	63	100	74	111	124	200	82	59	59	210	39	77	1	26	22	31	47	67	63	59	58	55	Ethylene-responsive transcription factor [0.307] | Integrase-type DNA-binding superfamily protein [0.194] | Ethylene-responsive transcription factor, putative [0.154] | Ethylene responsive factor [0.025] | Ethylene-responsive element binding-factor [0.021] | Ethylene-responsive transcription factor 5 [0.016] | Ethylene-responsive transcription factor ERF003 [0.015] | Ethylene-responsive transcrip…	Integrase-type DNA-binding superfamily protein | ethylene-responsive element binding factor 13 | related to AP2 10 | ethylene-responsive element binding factor 15 | AP2 domain-containing transcription factor family protein | erf domain protein 9 | related to AP2 11 | cytokinin response factor 1 | redox responsive transcription factor 1 | DREB and EAR motif protein 3 | DREB and EAR motif protein 2…	AP2 domain (PF00847) [0.969] | Major intrinsic protein (PF00230) [0.002] | Tubulin C-terminal domain (PF03953) [0.001] | RNA recognition motif. (a.k.a. RRM, RBD, or RNP domain) (PF00076) [0.001]	AP2/ERF domain (IPR001471) [0.969] | Major intrinsic protein (IPR000425) [0.002] | Tubulin/FtsZ, 2-layer sandwich domain (IPR018316) [0.001] | RNA recognition motif domain (IPR000504) [0.001]	transcription factor activity, sequence-specific DNA binding (GO:0003700) [0.969] | transporter activity (GO:0005215) [0.002] | nucleic acid binding (GO:0003676) [0.001] | GTPase activity (GO:0003924) [0.001]	regulation of transcription, DNA-templated (GO:0006355) [0.969] | transport (GO:0006810) [0.002] | proteolysis (GO:0006508) [0.001]	membrane (GO:0016020) [0.003]
MD16G1172800	7	115	72	95	124	145	181	97	149	166	69	135	107	107	101	63	100	74	111	124	200	82	59	59	210	39	77	1	26	22	31	47	67	63	59	58	55	Ethylene-responsive transcription factor [0.307] | Integrase-type DNA-binding superfamily protein [0.194] | Ethylene-responsive transcription factor, putative [0.154] | Ethylene responsive factor [0.025] | Ethylene-responsive element binding-factor [0.021] | Ethylene-responsive transcription factor 5 [0.016] | Ethylene-responsive transcription factor ERF003 [0.015] | Ethylene-responsive transcrip…	Integrase-type DNA-binding superfamily protein | ethylene-responsive element binding factor 13 | related to AP2 10 | ethylene-responsive element binding factor 15 | AP2 domain-containing transcription factor family protein | erf domain protein 9 | related to AP2 11 | cytokinin response factor 1 | redox responsive transcription factor 1 | DREB and EAR motif protein 3 | DREB and EAR motif protein 2…	AP2 domain (PF00847) [0.969] | Major intrinsic protein (PF00230) [0.002] | Tubulin C-terminal domain (PF03953) [0.001] | RNA recognition motif. (a.k.a. RRM, RBD, or RNP domain) (PF00076) [0.001]	AP2/ERF domain (IPR001471) [0.969] | Major intrinsic protein (IPR000425) [0.002] | Tubulin/FtsZ, 2-layer sandwich domain (IPR018316) [0.001] | RNA recognition motif domain (IPR000504) [0.001]	transcription factor activity, sequence-specific DNA binding (GO:0003700) [0.969] | transporter activity (GO:0005215) [0.002] | nucleic acid binding (GO:0003676) [0.001] | GTPase activity (GO:0003924) [0.001]	regulation of transcription, DNA-templated (GO:0006355) [0.969] | transport (GO:0006810) [0.002] | proteolysis (GO:0006508) [0.001]	membrane (GO:0016020) [0.003]
MD16G1216400	7	115	72	95	124	145	181	97	149	166	69	135	107	107	101	63	100	74	111	124	200	82	59	59	210	39	77	1	26	22	31	47	67	63	59	58	55	Ethylene-responsive transcription factor [0.307] | Integrase-type DNA-binding superfamily protein [0.194] | Ethylene-responsive transcription factor, putative [0.154] | Ethylene responsive factor [0.025] | Ethylene-responsive element binding-factor [0.021] | Ethylene-responsive transcription factor 5 [0.016] | Ethylene-responsive transcription factor ERF003 [0.015] | Ethylene-responsive transcrip…	Integrase-type DNA-binding superfamily protein | ethylene-responsive element binding factor 13 | related to AP2 10 | ethylene-responsive element binding factor 15 | AP2 domain-containing transcription factor family protein | erf domain protein 9 | related to AP2 11 | cytokinin response factor 1 | redox responsive transcription factor 1 | DREB and EAR motif protein 3 | DREB and EAR motif protein 2…	AP2 domain (PF00847) [0.969] | Major intrinsic protein (PF00230) [0.002] | Tubulin C-terminal domain (PF03953) [0.001] | RNA recognition motif. (a.k.a. RRM, RBD, or RNP domain) (PF00076) [0.001]	AP2/ERF domain (IPR001471) [0.969] | Major intrinsic protein (IPR000425) [0.002] | Tubulin/FtsZ, 2-layer sandwich domain (IPR018316) [0.001] | RNA recognition motif domain (IPR000504) [0.001]	transcription factor activity, sequence-specific DNA binding (GO:0003700) [0.969] | transporter activity (GO:0005215) [0.002] | nucleic acid binding (GO:0003676) [0.001] | GTPase activity (GO:0003924) [0.001]	regulation of transcription, DNA-templated (GO:0006355) [0.969] | transport (GO:0006810) [0.002] | proteolysis (GO:0006508) [0.001]	membrane (GO:0016020) [0.003]
MD16G1216500	7	115	72	95	124	145	181	97	149	166	69	135	107	107	101	63	100	74	111	124	200	82	59	59	210	39	77	1	26	22	31	47	67	63	59	58	55	Ethylene-responsive transcription factor [0.307] | Integrase-type DNA-binding superfamily protein [0.194] | Ethylene-responsive transcription factor, putative [0.154] | Ethylene responsive factor [0.025] | Ethylene-responsive element binding-factor [0.021] | Ethylene-responsive transcription factor 5 [0.016] | Ethylene-responsive transcription factor ERF003 [0.015] | Ethylene-responsive transcrip…	Integrase-type DNA-binding superfamily protein | ethylene-responsive element binding factor 13 | related to AP2 10 | ethylene-responsive element binding factor 15 | AP2 domain-containing transcription factor family protein | erf domain protein 9 | related to AP2 11 | cytokinin response factor 1 | redox responsive transcription factor 1 | DREB and EAR motif protein 3 | DREB and EAR motif protein 2…	AP2 domain (PF00847) [0.969] | Major intrinsic protein (PF00230) [0.002] | Tubulin C-terminal domain (PF03953) [0.001] | RNA recognition motif. (a.k.a. RRM, RBD, or RNP domain) (PF00076) [0.001]	AP2/ERF domain (IPR001471) [0.969] | Major intrinsic protein (IPR000425) [0.002] | Tubulin/FtsZ, 2-layer sandwich domain (IPR018316) [0.001] | RNA recognition motif domain (IPR000504) [0.001]	transcription factor activity, sequence-specific DNA binding (GO:0003700) [0.969] | transporter activity (GO:0005215) [0.002] | nucleic acid binding (GO:0003676) [0.001] | GTPase activity (GO:0003924) [0.001]	regulation of transcription, DNA-templated (GO:0006355) [0.969] | transport (GO:0006810) [0.002] | proteolysis (GO:0006508) [0.001]	membrane (GO:0016020) [0.003]
MD16G1216900	7	115	72	95	124	145	181	97	149	166	69	135	107	107	101	63	100	74	111	124	200	82	59	59	210	39	77	1	26	22	31	47	67	63	59	58	55	Ethylene-responsive transcription factor [0.307] | Integrase-type DNA-binding superfamily protein [0.194] | Ethylene-responsive transcription factor, putative [0.154] | Ethylene responsive factor [0.025] | Ethylene-responsive element binding-factor [0.021] | Ethylene-responsive transcription factor 5 [0.016] | Ethylene-responsive transcription factor ERF003 [0.015] | Ethylene-responsive transcrip…	Integrase-type DNA-binding superfamily protein | ethylene-responsive element binding factor 13 | related to AP2 10 | ethylene-responsive element binding factor 15 | AP2 domain-containing transcription factor family protein | erf domain protein 9 | related to AP2 11 | cytokinin response factor 1 | redox responsive transcription factor 1 | DREB and EAR motif protein 3 | DREB and EAR motif protein 2…	AP2 domain (PF00847) [0.969] | Major intrinsic protein (PF00230) [0.002] | Tubulin C-terminal domain (PF03953) [0.001] | RNA recognition motif. (a.k.a. RRM, RBD, or RNP domain) (PF00076) [0.001]	AP2/ERF domain (IPR001471) [0.969] | Major intrinsic protein (IPR000425) [0.002] | Tubulin/FtsZ, 2-layer sandwich domain (IPR018316) [0.001] | RNA recognition motif domain (IPR000504) [0.001]	transcription factor activity, sequence-specific DNA binding (GO:0003700) [0.969] | transporter activity (GO:0005215) [0.002] | nucleic acid binding (GO:0003676) [0.001] | GTPase activity (GO:0003924) [0.001]	regulation of transcription, DNA-templated (GO:0006355) [0.969] | transport (GO:0006810) [0.002] | proteolysis (GO:0006508) [0.001]	membrane (GO:0016020) [0.003]
MD16G1256800	7	115	72	95	124	145	181	97	149	166	69	135	107	107	101	63	100	74	111	124	200	82	59	59	210	39	77	1	26	22	31	47	67	63	59	58	55	Ethylene-responsive transcription factor [0.307] | Integrase-type DNA-binding superfamily protein [0.194] | Ethylene-responsive transcription factor, putative [0.154] | Ethylene responsive factor [0.025] | Ethylene-responsive element binding-factor [0.021] | Ethylene-responsive transcription factor 5 [0.016] | Ethylene-responsive transcription factor ERF003 [0.015] | Ethylene-responsive transcrip…	Integrase-type DNA-binding superfamily protein | ethylene-responsive element binding factor 13 | related to AP2 10 | ethylene-responsive element binding factor 15 | AP2 domain-containing transcription factor family protein | erf domain protein 9 | related to AP2 11 | cytokinin response factor 1 | redox responsive transcription factor 1 | DREB and EAR motif protein 3 | DREB and EAR motif protein 2…	AP2 domain (PF00847) [0.969] | Major intrinsic protein (PF00230) [0.002] | Tubulin C-terminal domain (PF03953) [0.001] | RNA recognition motif. (a.k.a. RRM, RBD, or RNP domain) (PF00076) [0.001]	AP2/ERF domain (IPR001471) [0.969] | Major intrinsic protein (IPR000425) [0.002] | Tubulin/FtsZ, 2-layer sandwich domain (IPR018316) [0.001] | RNA recognition motif domain (IPR000504) [0.001]	transcription factor activity, sequence-specific DNA binding (GO:0003700) [0.969] | transporter activity (GO:0005215) [0.002] | nucleic acid binding (GO:0003676) [0.001] | GTPase activity (GO:0003924) [0.001]	regulation of transcription, DNA-templated (GO:0006355) [0.969] | transport (GO:0006810) [0.002] | proteolysis (GO:0006508) [0.001]	membrane (GO:0016020) [0.003]
MD17G1107200	7	115	72	95	124	145	181	97	149	166	69	135	107	107	101	63	100	74	111	124	200	82	59	59	210	39	77	1	26	22	31	47	67	63	59	58	55	Ethylene-responsive transcription factor [0.307] | Integrase-type DNA-binding superfamily protein [0.194] | Ethylene-responsive transcription factor, putative [0.154] | Ethylene responsive factor [0.025] | Ethylene-responsive element binding-factor [0.021] | Ethylene-responsive transcription factor 5 [0.016] | Ethylene-responsive transcription factor ERF003 [0.015] | Ethylene-responsive transcrip…	Integrase-type DNA-binding superfamily protein | ethylene-responsive element binding factor 13 | related to AP2 10 | ethylene-responsive element binding factor 15 | AP2 domain-containing transcription factor family protein | erf domain protein 9 | related to AP2 11 | cytokinin response factor 1 | redox responsive transcription factor 1 | DREB and EAR motif protein 3 | DREB and EAR motif protein 2…	AP2 domain (PF00847) [0.969] | Major intrinsic protein (PF00230) [0.002] | Tubulin C-terminal domain (PF03953) [0.001] | RNA recognition motif. (a.k.a. RRM, RBD, or RNP domain) (PF00076) [0.001]	AP2/ERF domain (IPR001471) [0.969] | Major intrinsic protein (IPR000425) [0.002] | Tubulin/FtsZ, 2-layer sandwich domain (IPR018316) [0.001] | RNA recognition motif domain (IPR000504) [0.001]	transcription factor activity, sequence-specific DNA binding (GO:0003700) [0.969] | transporter activity (GO:0005215) [0.002] | nucleic acid binding (GO:0003676) [0.001] | GTPase activity (GO:0003924) [0.001]	regulation of transcription, DNA-templated (GO:0006355) [0.969] | transport (GO:0006810) [0.002] | proteolysis (GO:0006508) [0.001]	membrane (GO:0016020) [0.003]
MD17G1146800	7	115	72	95	124	145	181	97	149	166	69	135	107	107	101	63	100	74	111	124	200	82	59	59	210	39	77	1	26	22	31	47	67	63	59	58	55	Ethylene-responsive transcription factor [0.307] | Integrase-type DNA-binding superfamily protein [0.194] | Ethylene-responsive transcription factor, putative [0.154] | Ethylene responsive factor [0.025] | Ethylene-responsive element binding-factor [0.021] | Ethylene-responsive transcription factor 5 [0.016] | Ethylene-responsive transcription factor ERF003 [0.015] | Ethylene-responsive transcrip…	Integrase-type DNA-binding superfamily protein | ethylene-responsive element binding factor 13 | related to AP2 10 | ethylene-responsive element binding factor 15 | AP2 domain-containing transcription factor family protein | erf domain protein 9 | related to AP2 11 | cytokinin response factor 1 | redox responsive transcription factor 1 | DREB and EAR motif protein 3 | DREB and EAR motif protein 2…	AP2 domain (PF00847) [0.969] | Major intrinsic protein (PF00230) [0.002] | Tubulin C-terminal domain (PF03953) [0.001] | RNA recognition motif. (a.k.a. RRM, RBD, or RNP domain) (PF00076) [0.001]	AP2/ERF domain (IPR001471) [0.969] | Major intrinsic protein (IPR000425) [0.002] | Tubulin/FtsZ, 2-layer sandwich domain (IPR018316) [0.001] | RNA recognition motif domain (IPR000504) [0.001]	transcription factor activity, sequence-specific DNA binding (GO:0003700) [0.969] | transporter activity (GO:0005215) [0.002] | nucleic acid binding (GO:0003676) [0.001] | GTPase activity (GO:0003924) [0.001]	regulation of transcription, DNA-templated (GO:0006355) [0.969] | transport (GO:0006810) [0.002] | proteolysis (GO:0006508) [0.001]	membrane (GO:0016020) [0.003]
MD17G1187300	7	115	72	95	124	145	181	97	149	166	69	135	107	107	101	63	100	74	111	124	200	82	59	59	210	39	77	1	26	22	31	47	67	63	59	58	55	Ethylene-responsive transcription factor [0.307] | Integrase-type DNA-binding superfamily protein [0.194] | Ethylene-responsive transcription factor, putative [0.154] | Ethylene responsive factor [0.025] | Ethylene-responsive element binding-factor [0.021] | Ethylene-responsive transcription factor 5 [0.016] | Ethylene-responsive transcription factor ERF003 [0.015] | Ethylene-responsive transcrip…	Integrase-type DNA-binding superfamily protein | ethylene-responsive element binding factor 13 | related to AP2 10 | ethylene-responsive element binding factor 15 | AP2 domain-containing transcription factor family protein | erf domain protein 9 | related to AP2 11 | cytokinin response factor 1 | redox responsive transcription factor 1 | DREB and EAR motif protein 3 | DREB and EAR motif protein 2…	AP2 domain (PF00847) [0.969] | Major intrinsic protein (PF00230) [0.002] | Tubulin C-terminal domain (PF03953) [0.001] | RNA recognition motif. (a.k.a. RRM, RBD, or RNP domain) (PF00076) [0.001]	AP2/ERF domain (IPR001471) [0.969] | Major intrinsic protein (IPR000425) [0.002] | Tubulin/FtsZ, 2-layer sandwich domain (IPR018316) [0.001] | RNA recognition motif domain (IPR000504) [0.001]	transcription factor activity, sequence-specific DNA binding (GO:0003700) [0.969] | transporter activity (GO:0005215) [0.002] | nucleic acid binding (GO:0003676) [0.001] | GTPase activity (GO:0003924) [0.001]	regulation of transcription, DNA-templated (GO:0006355) [0.969] | transport (GO:0006810) [0.002] | proteolysis (GO:0006508) [0.001]	membrane (GO:0016020) [0.003]
MD17G1219300	7	115	72	95	124	145	181	97	149	166	69	135	107	107	101	63	100	74	111	124	200	82	59	59	210	39	77	1	26	22	31	47	67	63	59	58	55	Ethylene-responsive transcription factor [0.307] | Integrase-type DNA-binding superfamily protein [0.194] | Ethylene-responsive transcription factor, putative [0.154] | Ethylene responsive factor [0.025] | Ethylene-responsive element binding-factor [0.021] | Ethylene-responsive transcription factor 5 [0.016] | Ethylene-responsive transcription factor ERF003 [0.015] | Ethylene-responsive transcrip…	Integrase-type DNA-binding superfamily protein | ethylene-responsive element binding factor 13 | related to AP2 10 | ethylene-responsive element binding factor 15 | AP2 domain-containing transcription factor family protein | erf domain protein 9 | related to AP2 11 | cytokinin response factor 1 | redox responsive transcription factor 1 | DREB and EAR motif protein 3 | DREB and EAR motif protein 2…	AP2 domain (PF00847) [0.969] | Major intrinsic protein (PF00230) [0.002] | Tubulin C-terminal domain (PF03953) [0.001] | RNA recognition motif. (a.k.a. RRM, RBD, or RNP domain) (PF00076) [0.001]	AP2/ERF domain (IPR001471) [0.969] | Major intrinsic protein (IPR000425) [0.002] | Tubulin/FtsZ, 2-layer sandwich domain (IPR018316) [0.001] | RNA recognition motif domain (IPR000504) [0.001]	transcription factor activity, sequence-specific DNA binding (GO:0003700) [0.969] | transporter activity (GO:0005215) [0.002] | nucleic acid binding (GO:0003676) [0.001] | GTPase activity (GO:0003924) [0.001]	regulation of transcription, DNA-templated (GO:0006355) [0.969] | transport (GO:0006810) [0.002] | proteolysis (GO:0006508) [0.001]	membrane (GO:0016020) [0.003]
MD17G1244300	7	115	72	95	124	145	181	97	149	166	69	135	107	107	101	63	100	74	111	124	200	82	59	59	210	39	77	1	26	22	31	47	67	63	59	58	55	Ethylene-responsive transcription factor [0.307] | Integrase-type DNA-binding superfamily protein [0.194] | Ethylene-responsive transcription factor, putative [0.154] | Ethylene responsive factor [0.025] | Ethylene-responsive element binding-factor [0.021] | Ethylene-responsive transcription factor 5 [0.016] | Ethylene-responsive transcription factor ERF003 [0.015] | Ethylene-responsive transcrip…	Integrase-type DNA-binding superfamily protein | ethylene-responsive element binding factor 13 | related to AP2 10 | ethylene-responsive element binding factor 15 | AP2 domain-containing transcription factor family protein | erf domain protein 9 | related to AP2 11 | cytokinin response factor 1 | redox responsive transcription factor 1 | DREB and EAR motif protein 3 | DREB and EAR motif protein 2…	AP2 domain (PF00847) [0.969] | Major intrinsic protein (PF00230) [0.002] | Tubulin C-terminal domain (PF03953) [0.001] | RNA recognition motif. (a.k.a. RRM, RBD, or RNP domain) (PF00076) [0.001]	AP2/ERF domain (IPR001471) [0.969] | Major intrinsic protein (IPR000425) [0.002] | Tubulin/FtsZ, 2-layer sandwich domain (IPR018316) [0.001] | RNA recognition motif domain (IPR000504) [0.001]	transcription factor activity, sequence-specific DNA binding (GO:0003700) [0.969] | transporter activity (GO:0005215) [0.002] | nucleic acid binding (GO:0003676) [0.001] | GTPase activity (GO:0003924) [0.001]	regulation of transcription, DNA-templated (GO:0006355) [0.969] | transport (GO:0006810) [0.002] | proteolysis (GO:0006508) [0.001]	membrane (GO:0016020) [0.003]
MD02G1030900	2171	3	2	3	2	5	5	3	6	5	3	2	3	1	3	3	2	1	2	2	3	1	1	1	1	1	0	22	26	22	31	47	67	63	59	58	55	Ethylene-responsive transcription factor WIN1 [0.875] | Ethylene-responsive transcription factor SHINE [0.078] | Integrase-type DNA-binding superfamily protein [0.031] | Ethylene-responsive transcription factor SHINE 2 [0.016]	Integrase-type DNA-binding superfamily protein	AP2 domain (PF00847) [1.000]	AP2/ERF domain (IPR001471) [1.000]	transcription factor activity, sequence-specific DNA binding (GO:0003700) [1.000]	regulation of transcription, DNA-templated (GO:0006355) [1.000]	NULL / Representative annotation below 0.1%
MD08G1060000	2171	3	2	3	2	5	5	3	6	5	3	2	3	1	3	3	2	1	2	2	3	1	1	1	1	1	0	22	26	22	31	47	67	63	59	58	55	Ethylene-responsive transcription factor WIN1 [0.875] | Ethylene-responsive transcription factor SHINE [0.078] | Integrase-type DNA-binding superfamily protein [0.031] | Ethylene-responsive transcription factor SHINE 2 [0.016]	Integrase-type DNA-binding superfamily protein	AP2 domain (PF00847) [1.000]	AP2/ERF domain (IPR001471) [1.000]	transcription factor activity, sequence-specific DNA binding (GO:0003700) [1.000]	regulation of transcription, DNA-templated (GO:0006355) [1.000]	NULL / Representative annotation below 0.1%
MD08G1149200	2171	3	2	3	2	5	5	3	6	5	3	2	3	1	3	3	2	1	2	2	3	1	1	1	1	1	0	22	26	22	31	47	67	63	59	58	55	Ethylene-responsive transcription factor WIN1 [0.875] | Ethylene-responsive transcription factor SHINE [0.078] | Integrase-type DNA-binding superfamily protein [0.031] | Ethylene-responsive transcription factor SHINE 2 [0.016]	Integrase-type DNA-binding superfamily protein	AP2 domain (PF00847) [1.000]	AP2/ERF domain (IPR001471) [1.000]	transcription factor activity, sequence-specific DNA binding (GO:0003700) [1.000]	regulation of transcription, DNA-templated (GO:0006355) [1.000]	NULL / Representative annotation below 0.1%
MD15G1036500	2171	3	2	3	2	5	5	3	6	5	3	2	3	1	3	3	2	1	2	2	3	1	1	1	1	1	0	22	26	22	31	47	67	63	59	58	55	Ethylene-responsive transcription factor WIN1 [0.875] | Ethylene-responsive transcription factor SHINE [0.078] | Integrase-type DNA-binding superfamily protein [0.031] | Ethylene-responsive transcription factor SHINE 2 [0.016]	Integrase-type DNA-binding superfamily protein	AP2 domain (PF00847) [1.000]	AP2/ERF domain (IPR001471) [1.000]	transcription factor activity, sequence-specific DNA binding (GO:0003700) [1.000]	regulation of transcription, DNA-templated (GO:0006355) [1.000]	NULL / Representative annotation below 0.1%
MD15G1124900	2171	3	2	3	2	5	5	3	6	5	3	2	3	1	3	3	2	1	2	2	3	1	1	1	1	1	0	22	26	22	31	47	67	63	59	58	55	Ethylene-responsive transcription factor WIN1 [0.875] | Ethylene-responsive transcription factor SHINE [0.078] | Integrase-type DNA-binding superfamily protein [0.031] | Ethylene-responsive transcription factor SHINE 2 [0.016]	Integrase-type DNA-binding superfamily protein	AP2 domain (PF00847) [1.000]	AP2/ERF domain (IPR001471) [1.000]	transcription factor activity, sequence-specific DNA binding (GO:0003700) [1.000]	regulation of transcription, DNA-templated (GO:0006355) [1.000]	NULL / Representative annotation below 0.1%
MD15G1172600	2171	3	2	3	2	5	5	3	6	5	3	2	3	1	3	3	2	1	2	2	3	1	1	1	1	1	0	22	26	22	31	47	67	63	59	58	55	Ethylene-responsive transcription factor WIN1 [0.875] | Ethylene-responsive transcription factor SHINE [0.078] | Integrase-type DNA-binding superfamily protein [0.031] | Ethylene-responsive transcription factor SHINE 2 [0.016]	Integrase-type DNA-binding superfamily protein	AP2 domain (PF00847) [1.000]	AP2/ERF domain (IPR001471) [1.000]	transcription factor activity, sequence-specific DNA binding (GO:0003700) [1.000]	regulation of transcription, DNA-templated (GO:0006355) [1.000]	NULL / Representative annotation below 0.1%
MD17G1209000	2171	3	2	3	2	5	5	3	6	5	3	2	3	1	3	3	2	1	2	2	3	1	1	1	1	1	0	22	26	22	31	47	67	63	59	58	55	Ethylene-responsive transcription factor WIN1 [0.875] | Ethylene-responsive transcription factor SHINE [0.078] | Integrase-type DNA-binding superfamily protein [0.031] | Ethylene-responsive transcription factor SHINE 2 [0.016]	Integrase-type DNA-binding superfamily protein	AP2 domain (PF00847) [1.000]	AP2/ERF domain (IPR001471) [1.000]	transcription factor activity, sequence-specific DNA binding (GO:0003700) [1.000]	regulation of transcription, DNA-templated (GO:0006355) [1.000]	NULL / Representative annotation below 0.1%
MD17G1220600	2171	3	2	3	2	5	5	3	6	5	3	2	3	1	3	3	2	1	2	2	3	1	1	1	1	1	0	22	26	22	31	47	67	63	59	58	55	Ethylene-responsive transcription factor WIN1 [0.875] | Ethylene-responsive transcription factor SHINE [0.078] | Integrase-type DNA-binding superfamily protein [0.031] | Ethylene-responsive transcription factor SHINE 2 [0.016]	Integrase-type DNA-binding superfamily protein	AP2 domain (PF00847) [1.000]	AP2/ERF domain (IPR001471) [1.000]	transcription factor activity, sequence-specific DNA binding (GO:0003700) [1.000]	regulation of transcription, DNA-templated (GO:0006355) [1.000]	NULL / Representative annotation below 0.1%
MD03G1079900	7665	0	3	1	1	1	1	2	2	2	1	1	0	1	1	1	2	1	1	1	2	1	0	1	1	0	0	118	26	22	31	47	67	63	59	58	55	ABI3-interacting protein 3 [0.286] | transducin family protein / WD-40 repeat family protein [0.179] | Liver stage-specific antigen-1 [0.107] | nuclear assembly factor 1 [0.036] | DNA-directed RNA polymerase subunit beta'' [0.036] | Ethylene responsive factor [0.036] | zinc finger (C2H2 type) family protein [0.036] | RING/U-box superfamily protein [0.036]	Unkown protein(s) / No TAIR description(s)	AP2 domain (PF00847) [0.036]	AP2/ERF domain (IPR001471) [0.036]	transcription factor activity, sequence-specific DNA binding (GO:0003700) [0.036]	regulation of transcription, DNA-templated (GO:0006355) [0.036]	NULL / Representative annotation below 0.1%
MD11G1084500	7665	0	3	1	1	1	1	2	2	2	1	1	0	1	1	1	2	1	1	1	2	1	0	1	1	0	0	118	26	22	31	47	67	63	59	58	55	ABI3-interacting protein 3 [0.286] | transducin family protein / WD-40 repeat family protein [0.179] | Liver stage-specific antigen-1 [0.107] | nuclear assembly factor 1 [0.036] | DNA-directed RNA polymerase subunit beta'' [0.036] | Ethylene responsive factor [0.036] | zinc finger (C2H2 type) family protein [0.036] | RING/U-box superfamily protein [0.036]	Unkown protein(s) / No TAIR description(s)	AP2 domain (PF00847) [0.036]	AP2/ERF domain (IPR001471) [0.036]	transcription factor activity, sequence-specific DNA binding (GO:0003700) [0.036]	regulation of transcription, DNA-templated (GO:0006355) [0.036]	NULL / Representative annotation below 0.1%
MD01G1158600	14248	0	0	0	0	0	0	0	1	2	0	0	0	0	0	0	0	0	0	0	0	0	0	0	0	0	0	22	26	22	31	47	67	63	59	58	55	Dehydration responsive element binding protein [1.000]	Unkown protein(s) / No TAIR description(s)	AP2 domain (PF00847) [1.000]	AP2/ERF domain (IPR001471) [1.000]	transcription factor activity, sequence-specific DNA binding (GO:0003700) [1.000]	regulation of transcription, DNA-templated (GO:0006355) [1.000]	NULL / Representative annotation below 0.1%
MD04G1165400	14248	0	0	0	0	0	0	0	1	2	0	0	0	0	0	0	0	0	0	0	0	0	0	0	0	0	0	22	26	22	31	47	67	63	59	58	55	Dehydration responsive element binding protein [1.000]	Unkown protein(s) / No TAIR description(s)	AP2 domain (PF00847) [1.000]	AP2/ERF domain (IPR001471) [1.000]	transcription factor activity, sequence-specific DNA binding (GO:0003700) [1.000]	regulation of transcription, DNA-templated (GO:0006355) [1.000]	NULL / Representative annotation below 0.1%
MD07G1058600	14248	0	0	0	0	0	0	0	1	2	0	0	0	0	0	0	0	0	0	0	0	0	0	0	0	0	0	22	26	22	31	47	67	63	59	58	55	Dehydration responsive element binding protein [1.000]	Unkown protein(s) / No TAIR description(s)	AP2 domain (PF00847) [1.000]	AP2/ERF domain (IPR001471) [1.000]	transcription factor activity, sequence-specific DNA binding (GO:0003700) [1.000]	regulation of transcription, DNA-templated (GO:0006355) [1.000]	NULL / Representative annotation below 0.1%
MD08G1022600	14248	0	0	0	0	0	0	0	1	2	0	0	0	0	0	0	0	0	0	0	0	0	0	0	0	0	0	22	26	22	31	47	67	63	59	58	55	Dehydration responsive element binding protein [1.000]	Unkown protein(s) / No TAIR description(s)	AP2 domain (PF00847) [1.000]	AP2/ERF domain (IPR001471) [1.000]	transcription factor activity, sequence-specific DNA binding (GO:0003700) [1.000]	regulation of transcription, DNA-templated (GO:0006355) [1.000]	NULL / Representative annotation below 0.1%
MD12G1179500	14248	0	0	0	0	0	0	0	1	2	0	0	0	0	0	0	0	0	0	0	0	0	0	0	0	0	0	22	26	22	31	47	67	63	59	58	55	Dehydration responsive element binding protein [1.000]	Unkown protein(s) / No TAIR description(s)	AP2 domain (PF00847) [1.000]	AP2/ERF domain (IPR001471) [1.000]	transcription factor activity, sequence-specific DNA binding (GO:0003700) [1.000]	regulation of transcription, DNA-templated (GO:0006355) [1.000]	NULL / Representative annotation below 0.1%
MD12G1252100	14248	0	0	0	0	0	0	0	1	2	0	0	0	0	0	0	0	0	0	0	0	0	0	0	0	0	0	22	26	22	31	47	67	63	59	58	55	Dehydration responsive element binding protein [1.000]	Unkown protein(s) / No TAIR description(s)	AP2 domain (PF00847) [1.000]	AP2/ERF domain (IPR001471) [1.000]	transcription factor activity, sequence-specific DNA binding (GO:0003700) [1.000]	regulation of transcription, DNA-templated (GO:0006355) [1.000]	NULL / Representative annotation below 0.1%
MD15G1020100	14248	0	0	0	0	0	0	0	1	2	0	0	0	0	0	0	0	0	0	0	0	0	0	0	0	0	0	22	26	22	31	47	67	63	59	58	55	Dehydration responsive element binding protein [1.000]	Unkown protein(s) / No TAIR description(s)	AP2 domain (PF00847) [1.000]	AP2/ERF domain (IPR001471) [1.000]	transcription factor activity, sequence-specific DNA binding (GO:0003700) [1.000]	regulation of transcription, DNA-templated (GO:0006355) [1.000]	NULL / Representative annotation below 0.1%
MD15G1020300	14248	0	0	0	0	0	0	0	1	2	0	0	0	0	0	0	0	0	0	0	0	0	0	0	0	0	0	22	26	22	31	47	67	63	59	58	55	Dehydration responsive element binding protein [1.000]	Unkown protein(s) / No TAIR description(s)	AP2 domain (PF00847) [1.000]	AP2/ERF domain (IPR001471) [1.000]	transcription factor activity, sequence-specific DNA binding (GO:0003700) [1.000]	regulation of transcription, DNA-templated (GO:0006355) [1.000]	NULL / Representative annotation below 0.1%
MD15G1020500	14248	0	0	0	0	0	0	0	1	2	0	0	0	0	0	0	0	0	0	0	0	0	0	0	0	0	0	22	26	22	31	47	67	63	59	58	55	Dehydration responsive element binding protein [1.000]	Unkown protein(s) / No TAIR description(s)	AP2 domain (PF00847) [1.000]	AP2/ERF domain (IPR001471) [1.000]	transcription factor activity, sequence-specific DNA binding (GO:0003700) [1.000]	regulation of transcription, DNA-templated (GO:0006355) [1.000]	NULL / Representative annotation below 0.1%
MD17G1089700	14248	0	0	0	0	0	0	0	1	2	0	0	0	0	0	0	0	0	0	0	0	0	0	0	0	0	0	22	26	22	31	47	67	63	59	58	55	Dehydration responsive element binding protein [1.000]	Unkown protein(s) / No TAIR description(s)	AP2 domain (PF00847) [1.000]	AP2/ERF domain (IPR001471) [1.000]	transcription factor activity, sequence-specific DNA binding (GO:0003700) [1.000]	regulation of transcription, DNA-templated (GO:0006355) [1.000]	NULL / Representative annotation below 0.1%
MD09G1174400	16955	0	0	0	0	0	0	0	0	0	0	0	0	0	0	0	0	0	1	1	0	0	0	0	0	0	0	22	26	22	31	47	67	63	59	58	55	Ethylene-responsive transcription factor, putative [0.500] | Ethylene-responsive transcription factor [0.500]	Unkown protein(s) / No TAIR description(s)	AP2 domain (PF00847) [1.000]	AP2/ERF domain (IPR001471) [1.000]	transcription factor activity, sequence-specific DNA binding (GO:0003700) [1.000]	regulation of transcription, DNA-templated (GO:0006355) [1.000]	NULL / Representative annotation below 0.1%
MD17G1152400	16955	0	0	0	0	0	0	0	0	0	0	0	0	0	0	0	0	0	1	1	0	0	0	0	0	0	0	22	26	22	31	47	67	63	59	58	55	Ethylene-responsive transcription factor, putative [0.500] | Ethylene-responsive transcription factor [0.500]	Unkown protein(s) / No TAIR description(s)	AP2 domain (PF00847) [1.000]	AP2/ERF domain (IPR001471) [1.000]	transcription factor activity, sequence-specific DNA binding (GO:0003700) [1.000]	regulation of transcription, DNA-templated (GO:0006355) [1.000]	NULL / Representative annotation below 0.1%
MD09G1056000	17668	0	0	0	0	0	0	0	0	0	0	0	0	0	0	0	0	0	0	0	0	0	0	0	0	0	2	22	26	22	31	47	67	63	59	58	55	Ethylene-responsive transcription factor [1.000]	Unkown protein(s) / No TAIR description(s)	AP2 domain (PF00847) [1.000]	AP2/ERF domain (IPR001471) [1.000]	transcription factor activity, sequence-specific DNA binding (GO:0003700) [1.000]	regulation of transcription, DNA-templated (GO:0006355) [1.000]	NULL / Representative annotation below 0.1%
MD17G1053600	17668	0	0	0	0	0	0	0	0	0	0	0	0	0	0	0	0	0	0	0	0	0	0	0	0	0	2	22	26	22	31	47	67	63	59	58	55	Ethylene-responsive transcription factor [1.000]	Unkown protein(s) / No TAIR description(s)	AP2 domain (PF00847) [1.000]	AP2/ERF domain (IPR001471) [1.000]	transcription factor activity, sequence-specific DNA binding (GO:0003700) [1.000]	regulation of transcription, DNA-templated (GO:0006355) [1.000]	NULL / Representative annotation below 0.1%
