# Supplementary material for: Transcriptomics of long‐term, low oxygen storage coupled with ethylene signaling interference suggests neofunctionalization of hypoxia response pathways in apple ( Malus domestica )
Source: Plant Direct. 2024 Dec 20;8(12):e70025. doi: 10.1002/pld3.70025 (PMC11660084; doi:10.1002/pld3.70025)
Supplement: Supplementary file 29 — Table S13: Full Apple transcription factor regulatory network. [file PLD3-8-e70025-s025.xlsx]

## Sheet: README
Table S13	Tab descriptions
	Tab Title	Table Caption	Column Header Descriptions
			transcription_factor	target	imp
	Table_S13_regulatory_net_full	A GENIE3 (Huynh-Thu et al., 2010) style network was constructed using the sklearn python implementation (Pedregosa et al., 2011). Pre-processing was performed to remove genes that did not have at least 10 samples with at least an expression value of 3 (Deseq2 normalized expression), resulting in a matrix with 143 samples and 23,813 genes. Removal of low expression value genes was performed to red…	GDDH13 Gene ID of one of 1,553 unique transcription factors with detectable levels of gene expression in our dataset.	the GDDH13 Gene ID of the gene predicted to be regulated by the corresponding transcription factor. Targets were thresholded to include only the top 5 most important TFs based on the TF x Target interaction feature importance score, thus no target has more than 5 corresponding TFs.	The feature importance of this interaction as predicted by random forest
	Unique_TFs	A list of the 1,553 unique TFs with detectable levels of gene expression in the dataset.	GDDH13 Gene ID

## Sheet: Table_S13_regulatory_net_full
transcription_factor	target	imp
MD16G1067900	MD00G1000200	0.00512761
MD00G1043300	MD00G1000200	0.00513081
MD06G1026100	MD00G1000200	0.00534025
MD11G1133000	MD00G1000200	0.0057437
MD17G1015100	MD00G1000200	0.00724071
MD15G1334900	MD00G1000500	0.0140851
MD04G1023500	MD00G1000500	0.0149693
MD06G1012600	MD00G1000500	0.0157204
MD10G1068100	MD00G1000500	0.0157794
MD01G1090900	MD00G1000500	0.0168429
MD08G1162000	MD00G1000700	0.00786691
MD12G1192400	MD00G1000700	0.00872577
MD04G1221900	MD00G1000700	0.00911066
MD16G1108400	MD00G1000700	0.0108869
MD09G1099500	MD00G1000700	0.0119714
MD17G1001300	MD00G1000800	0.0137247
MD02G1003500	MD00G1000800	0.0142451
MD17G1129000	MD00G1000800	0.0143291
MD09G1002600	MD00G1000800	0.0156248
MD09G1009100	MD00G1000800	0.0207023
MD06G1002900	MD00G1000900	0.0077621
MD08G1066800	MD00G1000900	0.00825572
MD04G1104700	MD00G1000900	0.00829753
MD17G1089700	MD00G1000900	0.00932531
MD06G1114000	MD00G1000900	0.0103822
MD09G1183800	MD00G1001000	0.0108214
MD03G1246200	MD00G1001000	0.0122843
MD06G1014700	MD00G1001000	0.0126387
MD13G1059200	MD00G1001000	0.0141029
MD01G1208900	MD00G1001000	0.0183214
MD01G1013400	MD00G1001200	0.0076494
MD00G1097500	MD00G1001200	0.00804593
MD12G1124800	MD00G1001200	0.00888859
MD02G1110700	MD00G1001200	0.00900303
MD09G1079200	MD00G1001200	0.0107597
MD13G1122100	MD00G1001400	0.0103528
MD16G1076000	MD00G1001400	0.0115957
MD15G1384500	MD00G1001400	0.0128316
MD04G1225000	MD00G1001400	0.0142269
MD12G1121800	MD00G1001400	0.0212552
MD11G1155100	MD00G1001500	0.0123516
MD11G1028100	MD00G1001500	0.0145421
MD13G1130700	MD00G1001500	0.0150162
MD07G1152100	MD00G1001500	0.0161645
MD06G1208700	MD00G1001500	0.0193121
MD16G1097200	MD00G1001800	0.0126211
MD06G1002900	MD00G1001800	0.0133238
MD06G1038400	MD00G1001800	0.0156152
MD10G1089200	MD00G1001800	0.0162881
MD09G1216100	MD00G1001800	0.0164182
MD00G1104700	MD00G1001900	0.0121246
MD16G1206700	MD00G1001900	0.0124071
MD02G1096700	MD00G1001900	0.0127142
MD17G1001300	MD00G1001900	0.0142328
MD15G1225800	MD00G1001900	0.0214022
MD14G1165600	MD00G1002000	0.00370089
MD05G1041300	MD00G1002000	0.00415847
MD07G1046200	MD00G1002000	0.00425328
MD06G1115400	MD00G1002000	0.00472478
MD03G1179000	MD00G1002000	0.00635423
MD03G1294100	MD00G1002100	0.0150264
MD15G1032200	MD00G1002100	0.015659
MD17G1001300	MD00G1002100	0.0159878
MD03G1243700	MD00G1002100	0.0178298
MD15G1225800	MD00G1002100	0.0210518
MD11G1286900	MD00G1003800	0.0158937
MD07G1297100	MD00G1003800	0.0171661
MD07G1061400	MD00G1003800	0.0172709
MD09G1115400	MD00G1003800	0.017945
MD02G1096700	MD00G1003800	0.0201047
MD03G1111600	MD00G1004100	0.0104494
MD15G1015400	MD00G1004100	0.011277
MD01G1036200	MD00G1004100	0.0118391
MD06G1196100	MD00G1004100	0.012862
MD12G1259900	MD00G1004100	0.0137251
MD14G1130300	MD00G1004200	0.00560397
MD12G1209300	MD00G1004200	0.00565107
MD10G1124100	MD00G1004200	0.00573849
MD05G1219300	MD00G1004200	0.00660751
MD03G1119800	MD00G1004200	0.00739484
MD14G1063300	MD00G1004900	0.0112068
MD15G1384500	MD00G1004900	0.0112899
MD07G1279300	MD00G1004900	0.0126889
MD01G1088900	MD00G1004900	0.0145043
MD01G1208900	MD00G1004900	0.0165033
MD17G1191000	MD00G1005100	0.0143509
MD09G1145000	MD00G1005100	0.014691
MD16G1137700	MD00G1005100	0.0155539
MD01G1036200	MD00G1005100	0.016725
MD10G1025100	MD00G1005100	0.0241393
MD16G1216900	MD00G1005300	0.013625
MD06G1001300	MD00G1005300	0.014645
MD15G1326800	MD00G1005300	0.0146507
MD06G1211100	MD00G1005300	0.0152266
MD16G1244300	MD00G1005300	0.021631
MD07G1297100	MD00G1005700	0.0122384
MD17G1065400	MD00G1005700	0.0130085
MD07G1212800	MD00G1005700	0.0139194
MD12G1205700	MD00G1005700	0.0139532
MD01G1177100	MD00G1005700	0.0144907
MD17G1029300	MD00G1005800	0.004334
MD01G1031100	MD00G1005800	0.00470958
MD01G1041900	MD00G1005800	0.00474129
MD07G1127600	MD00G1005800	0.00708214
MD07G1151000	MD00G1005800	0.00724148
MD01G1177100	MD00G1006200	0.00791463
MD15G1283700	MD00G1006200	0.00907435
MD17G1078600	MD00G1006200	0.00927804
MD12G1205700	MD00G1006200	0.00934264
MD13G1185200	MD00G1006200	0.0142531
MD16G1047300	MD00G1006400	0.0108074
MD04G1052000	MD00G1006400	0.0110049
MD07G1248600	MD00G1006400	0.0123564
MD15G1334900	MD00G1006400	0.0126821
MD07G1299100	MD00G1006400	0.0142004
MD12G1241500	MD00G1006700	0.0167822
MD16G1047700	MD00G1006700	0.0186303
MD08G1049600	MD00G1006700	0.0216699
MD09G1009100	MD00G1006700	0.0246226
MD12G1055800	MD00G1006700	0.0251892
MD14G1201600	MD00G1006900	0.0093294
MD06G1211700	MD00G1006900	0.0100883
MD17G1015100	MD00G1006900	0.010352
MD04G1225000	MD00G1006900	0.0117301
MD16G1076000	MD00G1006900	0.016543
MD11G1059400	MD00G1007000	0.0164925
MD03G1166900	MD00G1007000	0.0171483
MD15G1411200	MD00G1007000	0.0188855
MD06G1211100	MD00G1007000	0.0191733
MD17G1223100	MD00G1007000	0.0235729
MD03G1222600	MD00G1007100	0.00628855
MD13G1188000	MD00G1007100	0.00710608
MD07G1277400	MD00G1007100	0.00771404
MD09G1115400	MD00G1007100	0.0089418
MD11G1314100	MD00G1007100	0.015342
MD16G1130200	MD00G1007600	0.0124833
MD09G1174400	MD00G1007600	0.0132722
MD03G1222700	MD00G1007600	0.0147079
MD17G1035400	MD00G1007600	0.0149835
MD03G1111600	MD00G1007600	0.017518
MD14G1190300	MD00G1007700	0.0150206
MD05G1011200	MD00G1007700	0.0153945
MD04G1184900	MD00G1007700	0.0178711
MD03G1128800	MD00G1007700	0.0191547
MD06G1187600	MD00G1007700	0.0204895
MD03G1089700	MD00G1007800	0.00946616
MD15G1068200	MD00G1007800	0.00947609
MD17G1189100	MD00G1007800	0.0101401
MD03G1212600	MD00G1007800	0.0101574
MD17G1128300	MD00G1007800	0.0123059
MD00G1097500	MD00G1008100	0.0169151
MD13G1064600	MD00G1008100	0.0169825
MD03G1212600	MD00G1008100	0.0182936
MD13G1046100	MD00G1008100	0.0189884
MD14G1094300	MD00G1008100	0.0221798
MD13G1046100	MD00G1008200	0.00842927
MD06G1039500	MD00G1008200	0.00872707
MD15G1146800	MD00G1008200	0.00989028
MD14G1089200	MD00G1008200	0.0106733
MD14G1109800	MD00G1008200	0.0110949
MD17G1015100	MD00G1008400	0.00544093
MD08G1016000	MD00G1008400	0.00579839
MD16G1063200	MD00G1008400	0.00586232
MD16G1079400	MD00G1008400	0.0064274
MD15G1136600	MD00G1008400	0.00715517
MD10G1041500	MD00G1008700	0.0169695
MD09G1099500	MD00G1008700	0.0175928
MD06G1133200	MD00G1008700	0.0185906
MD13G1046100	MD00G1008700	0.0229782
MD01G1013400	MD00G1008700	0.0261016
MD07G1205600	MD00G1009000	0.0156273
MD15G1267600	MD00G1009000	0.0162464
MD09G1002600	MD00G1009000	0.0174589
MD12G1055800	MD00G1009000	0.0200762
MD15G1032200	MD00G1009000	0.0254835
MD14G1131900	MD00G1009200	0.00911317
MD15G1283700	MD00G1009200	0.0091336
MD14G1058900	MD00G1009200	0.00915809
MD13G1213100	MD00G1009200	0.0116733
MD08G1173300	MD00G1009200	0.0129058
MD17G1195600	MD00G1009300	0.0103221
MD14G1219800	MD00G1009300	0.0111479
MD04G1058200	MD00G1009300	0.0111563
MD14G1091900	MD00G1009300	0.0112016
MD11G1072800	MD00G1009300	0.0124698
MD15G1133400	MD00G1009500	0.0126448
MD03G1222700	MD00G1009500	0.012646
MD09G1115400	MD00G1009500	0.0130649
MD17G1065400	MD00G1009500	0.0137112
MD13G1054700	MD00G1009500	0.0143989
MD11G1095900	MD00G1009700	0.0153755
MD10G1176400	MD00G1009700	0.0159014
MD15G1078900	MD00G1009700	0.0176633
MD15G1068200	MD00G1009700	0.0179956
MD10G1208800	MD00G1009700	0.0209588
MD13G1069200	MD00G1009800	0.0136246
MD10G1243000	MD00G1009800	0.0147013
MD05G1120600	MD00G1009800	0.0156345
MD10G1124100	MD00G1009800	0.0159913
MD05G1074600	MD00G1009800	0.0248536
MD00G1149200	MD00G1009900	0.0116479
MD10G1011000	MD00G1009900	0.0118164
MD16G1137700	MD00G1009900	0.0120127
MD02G1096700	MD00G1009900	0.0124536
MD10G1264300	MD00G1009900	0.0130559
MD06G1087600	MD00G1010000	0.0106244
MD03G1017000	MD00G1010000	0.0106333
MD03G1068400	MD00G1010000	0.0114561
MD04G1147800	MD00G1010000	0.0117063
MD14G1068200	MD00G1010000	0.0122298
MD15G1267600	MD00G1011600	0.00448521
MD07G1297100	MD00G1011600	0.0049851
MD01G1045800	MD00G1011600	0.00504089
MD05G1024400	MD00G1011600	0.00521081
MD07G1220600	MD00G1011600	0.00543445
MD01G1108000	MD00G1011700	0.00658723
MD06G1194500	MD00G1011700	0.00685461
MD12G1095300	MD00G1011700	0.00717946
MD11G1133100	MD00G1011700	0.00738951
MD16G1043000	MD00G1011700	0.0097158
MD04G1167700	MD00G1011900	0.00611225
MD03G1143600	MD00G1011900	0.00690356
MD10G1288300	MD00G1011900	0.00714507
MD10G1281100	MD00G1011900	0.00716661
MD07G1098400	MD00G1011900	0.00811286
MD02G1050200	MD00G1012200	0.0121031
MD10G1192900	MD00G1012200	0.0140489
MD01G1158600	MD00G1012200	0.0142228
MD17G1243400	MD00G1012200	0.0147047
MD06G1026200	MD00G1012200	0.0172015
MD13G1059200	MD00G1012300	0.0146612
MD09G1088700	MD00G1012300	0.0159787
MD17G1152400	MD00G1012300	0.0180805
MD13G1046100	MD00G1012300	0.0203319
MD01G1036200	MD00G1012300	0.0211284
MD09G1183800	MD00G1012600	0.0128886
MD03G1294100	MD00G1012600	0.0131268
MD14G1094300	MD00G1012600	0.0132539
MD11G1306500	MD00G1012600	0.0138596
MD16G1162900	MD00G1012600	0.0150818
MD15G1411200	MD00G1013000	0.0201775
MD05G1197600	MD00G1013000	0.0207638
MD03G1166900	MD00G1013000	0.0239023
MD16G1216900	MD00G1013000	0.0244838
MD06G1211100	MD00G1013000	0.0260704
MD02G1057200	MD00G1013500	0.0148445
MD16G1216900	MD00G1013500	0.0151238
MD05G1198700	MD00G1013500	0.0161128
MD08G1173300	MD00G1013500	0.0169826
MD08G1077000	MD00G1013500	0.0206117
MD12G1096400	MD00G1013700	0.00985069
MD15G1037700	MD00G1013700	0.010123
MD05G1206400	MD00G1013700	0.0105314
MD01G1088900	MD00G1013700	0.0111733
MD01G1237100	MD00G1013700	0.0116577
MD11G1283200	MD00G1014000	0.00529796
MD17G1161200	MD00G1014000	0.00540286
MD01G1092900	MD00G1014000	0.00618084
MD11G1264100	MD00G1014000	0.00701678
MD01G1116500	MD00G1014000	0.00819888
MD15G1231500	MD00G1014100	0.00554043
MD15G1136600	MD00G1014100	0.00575307
MD13G1192700	MD00G1014100	0.00590738
MD13G1174700	MD00G1014100	0.00723326
MD01G1070000	MD00G1014100	0.00826885
MD03G1258300	MD00G1015600	0.00864728
MD05G1165800	MD00G1015600	0.00920944
MD12G1037100	MD00G1015600	0.00980348
MD00G1116400	MD00G1015600	0.0105851
MD00G1015800	MD00G1015600	0.0121241
MD15G1267600	MD00G1015800	0.0186906
MD10G1243000	MD00G1015800	0.018768
MD10G1124100	MD00G1015800	0.0196917
MD10G1191400	MD00G1015800	0.0201078
MD10G1089300	MD00G1015800	0.0207279
MD15G1081100	MD00G1016400	0.00574979
MD15G1441000	MD00G1016400	0.00700819
MD10G1100500	MD00G1016400	0.00759582
MD04G1229500	MD00G1016400	0.00814484
MD10G1238700	MD00G1016400	0.0106903
MD09G1137800	MD00G1016700	0.0116929
MD05G1144500	MD00G1016700	0.0128799
MD00G1059100	MD00G1016700	0.0150841
MD10G1143800	MD00G1016700	0.0152967
MD10G1068000	MD00G1016700	0.0159896
MD13G1171100	MD00G1016800	0.00977731
MD16G1270500	MD00G1016800	0.0111651
MD17G1065400	MD00G1016800	0.0113336
MD04G1104700	MD00G1016800	0.0118594
MD15G1102300	MD00G1016800	0.0143277
MD16G1097200	MD00G1017000	0.0131226
MD04G1225100	MD00G1017000	0.0140682
MD12G1075200	MD00G1017000	0.0149281
MD06G1038400	MD00G1017000	0.0149584
MD08G1035400	MD00G1017000	0.0156113
MD04G1113200	MD00G1017100	0.00972102
MD07G1061400	MD00G1017100	0.0102435
MD17G1001300	MD00G1017100	0.0120614
MD02G1096700	MD00G1017100	0.0132344
MD07G1309700	MD00G1017100	0.021315
MD03G1111600	MD00G1017300	0.0085019
MD16G1140800	MD00G1017300	0.00944537
MD05G1233300	MD00G1017300	0.0126438
MD03G1222700	MD00G1017300	0.0154302
MD14G1056200	MD00G1017300	0.0156939
MD02G1259300	MD00G1017400	0.0124174
MD17G1112700	MD00G1017400	0.0144963
MD01G1158600	MD00G1017400	0.0163724
MD15G1344900	MD00G1017400	0.0165352
MD07G1248700	MD00G1017400	0.0200132
MD17G1131500	MD00G1017700	0.00953102
MD04G1147800	MD00G1017700	0.0100891
MD17G1278100	MD00G1017700	0.0115989
MD17G1001400	MD00G1017700	0.0139561
MD02G1083400	MD00G1017700	0.0142318
MD16G1071400	MD00G1018100	0.00698459
MD12G1181000	MD00G1018100	0.0072835
MD04G1225000	MD00G1018100	0.0077578
MD04G1058200	MD00G1018100	0.00942763
MD01G1228200	MD00G1018100	0.0097083
MD04G1221900	MD00G1018600	0.0109709
MD16G1076000	MD00G1018600	0.0112096
MD04G1225000	MD00G1018600	0.0121993
MD16G1012800	MD00G1018600	0.0139469
MD04G1167700	MD00G1018600	0.0175165
MD09G1088700	MD00G1018700	0.0187628
MD11G1306500	MD00G1018700	0.0189495
MD09G1183800	MD00G1018700	0.0192817
MD08G1207700	MD00G1018700	0.0215295
MD13G1046100	MD00G1018700	0.034005
MD01G1065800	MD00G1018900	0.0100267
MD16G1265000	MD00G1018900	0.0120582
MD11G1156500	MD00G1018900	0.012168
MD00G1169600	MD00G1018900	0.0136709
MD15G1415700	MD00G1018900	0.0153343
MD15G1384500	MD00G1019100	0.0120954
MD08G1207300	MD00G1019100	0.0130392
MD01G1093500	MD00G1019100	0.013557
MD02G1057200	MD00G1019100	0.0147366
MD04G1225100	MD00G1019100	0.0149897
MD08G1025800	MD00G1019200	0.00568065
MD16G1270500	MD00G1019200	0.0057156
MD07G1166800	MD00G1019200	0.00576595
MD03G1212600	MD00G1019200	0.00628403
MD10G1024800	MD00G1019200	0.00816311
MD10G1067700	MD00G1019700	0.0123814
MD08G1173300	MD00G1019700	0.014013
MD15G1015400	MD00G1019700	0.014116
MD17G1265800	MD00G1019700	0.0144516
MD03G1121600	MD00G1019700	0.0187511
MD06G1127800	MD00G1020200	0.00547124
MD03G1169900	MD00G1020200	0.00591833
MD13G1192700	MD00G1020200	0.00625459
MD12G1167600	MD00G1020200	0.0065389
MD10G1292100	MD00G1020200	0.00770599
MD11G1186100	MD00G1020300	0.00825048
MD15G1374500	MD00G1020300	0.00889274
MD15G1225800	MD00G1020300	0.0089414
MD03G1128800	MD00G1020300	0.00942126
MD15G1221400	MD00G1020300	0.0103096
MD13G1079500	MD00G1020400	0.00567453
MD11G1007500	MD00G1020400	0.00648622
MD03G1183400	MD00G1020400	0.00743807
MD10G1011000	MD00G1020400	0.00755529
MD02G1156700	MD00G1020400	0.00858272
MD06G1194500	MD00G1020600	0.00596385
MD03G1190700	MD00G1020600	0.0059956
MD16G1130200	MD00G1020600	0.00649033
MD15G1140400	MD00G1020600	0.00683147
MD16G1126400	MD00G1020600	0.00987413
MD11G1000100	MD00G1020700	0.00760858
MD08G1058800	MD00G1020700	0.010322
MD10G1025100	MD00G1020700	0.0107572
MD08G1059000	MD00G1020700	0.0128623
MD03G1294100	MD00G1020700	0.014329
MD08G1162000	MD00G1021800	0.0104254
MD15G1279200	MD00G1021800	0.0105117
MD15G1045000	MD00G1021800	0.0106705
MD13G1079500	MD00G1021800	0.0111539
MD17G1278100	MD00G1021800	0.0128103
MD09G1002600	MD00G1022900	0.0102043
MD07G1166800	MD00G1022900	0.0102491
MD01G1088900	MD00G1022900	0.0114107
MD05G1189400	MD00G1022900	0.0123704
MD07G1279300	MD00G1022900	0.0211673
MD06G1111100	MD00G1023000	0.0132689
MD16G1162900	MD00G1023000	0.014564
MD03G1143600	MD00G1023000	0.0152423
MD04G1008300	MD00G1023000	0.0154032
MD10G1041100	MD00G1023000	0.0169695
MD15G1359400	MD00G1023500	0.00402169
MD14G1068200	MD00G1023500	0.00436577
MD08G1200800	MD00G1023500	0.00439377
MD07G1073200	MD00G1023500	0.00512244
MD06G1054100	MD00G1023500	0.00548467
MD15G1442200	MD00G1024000	0.00769033
MD00G1149200	MD00G1024000	0.00786775
MD17G1091000	MD00G1024000	0.00867569
MD17G1156400	MD00G1024000	0.0088684
MD03G1169900	MD00G1024000	0.00932314
MD16G1121200	MD00G1024500	0.0042104
MD04G1154200	MD00G1024500	0.00441249
MD02G1016900	MD00G1024500	0.0050014
MD01G1197600	MD00G1024500	0.00566566
MD03G1295200	MD00G1024500	0.00677998
MD13G1030700	MD00G1024600	0.00550355
MD16G1079400	MD00G1024600	0.00589938
MD08G1092000	MD00G1024600	0.00614067
MD15G1225800	MD00G1024600	0.00616883
MD16G1137700	MD00G1024600	0.0064921
MD12G1111500	MD00G1024700	0.00527196
MD14G1001200	MD00G1024700	0.0054791
MD16G1134000	MD00G1024700	0.00641675
MD00G1031600	MD00G1024700	0.00662498
MD15G1282300	MD00G1024700	0.00819042
MD17G1042600	MD00G1025200	0.00530856
MD13G1172500	MD00G1025200	0.00593986
MD10G1062100	MD00G1025200	0.00654553
MD03G1136600	MD00G1025200	0.00728045
MD07G1279300	MD00G1025200	0.00794901
MD15G1298000	MD00G1025500	0.0101234
MD04G1033000	MD00G1025500	0.011098
MD16G1047700	MD00G1025500	0.0115028
MD01G1088900	MD00G1025500	0.0133127
MD01G1206800	MD00G1025500	0.0150038
MD01G1114400	MD00G1025600	0.0188374
MD05G1206400	MD00G1025600	0.0188991
MD02G1265300	MD00G1025600	0.0216853
MD08G1025800	MD00G1025600	0.0220634
MD01G1045800	MD00G1025600	0.0240449
MD07G1152100	MD00G1025700	0.00738842
MD09G1088700	MD00G1025700	0.00758388
MD09G1079200	MD00G1025700	0.00824722
MD03G1057400	MD00G1025700	0.00977964
MD16G1071400	MD00G1025700	0.0108103
MD01G1105800	MD00G1025800	0.0200291
MD15G1344900	MD00G1025800	0.0204147
MD15G1209400	MD00G1025800	0.0205775
MD15G1071400	MD00G1025800	0.0216303
MD11G1072800	MD00G1025800	0.0264325
MD15G1138200	MD00G1026000	0.00439268
MD08G1159600	MD00G1026000	0.00465106
MD16G1176400	MD00G1026000	0.00530935
MD08G1017300	MD00G1026000	0.00611664
MD01G1169300	MD00G1026000	0.00660486
MD05G1249300	MD00G1027000	0.0048804
MD14G1130300	MD00G1027000	0.0049964
MD01G1218500	MD00G1027000	0.00566913
MD12G1096800	MD00G1027000	0.00598297
MD14G1094300	MD00G1027000	0.00651041
MD14G1010400	MD00G1027900	0.0046426
MD09G1278400	MD00G1027900	0.00473564
MD02G1266200	MD00G1027900	0.00531613
MD11G1204700	MD00G1027900	0.00536546
MD08G1058800	MD00G1027900	0.00827295
MD03G1222700	MD00G1028400	0.0100168
MD05G1233300	MD00G1028400	0.0103288
MD14G1219800	MD00G1028400	0.0107292
MD15G1078900	MD00G1028400	0.0115669
MD16G1066500	MD00G1028400	0.0124015
MD16G1137700	MD00G1028700	0.00757726
MD16G1004000	MD00G1028700	0.00916232
MD08G1058800	MD00G1028700	0.00940146
MD01G1218500	MD00G1028700	0.0105897
MD10G1025100	MD00G1028700	0.0115685
MD06G1127800	MD00G1028800	0.0155676
MD07G1205600	MD00G1028800	0.0155807
MD09G1009100	MD00G1028800	0.0159037
MD15G1411200	MD00G1028800	0.0168302
MD12G1241500	MD00G1028800	0.0177046
MD10G1281100	MD00G1028900	0.00686515
MD12G1181000	MD00G1028900	0.00710191
MD13G1122100	MD00G1028900	0.00717705
MD06G1187600	MD00G1028900	0.00813533
MD05G1156300	MD00G1028900	0.0114597
MD05G1037100	MD00G1029100	0.0183431
MD16G1137700	MD00G1029100	0.0189206
MD16G1206700	MD00G1029100	0.0197627
MD17G1001400	MD00G1029100	0.0197681
MD10G1011000	MD00G1029100	0.0224489
MD10G1193400	MD00G1029400	0.0126932
MD05G1205800	MD00G1029400	0.0131614
MD17G1265900	MD00G1029400	0.0144298
MD07G1205600	MD00G1029400	0.0152723
MD06G1204300	MD00G1029400	0.0167517
MD17G1152400	MD00G1030000	0.00558042
MD09G1174400	MD00G1030000	0.00596322
MD16G1130200	MD00G1030000	0.00641085
MD00G1189200	MD00G1030000	0.00674818
MD06G1039500	MD00G1030000	0.00708029
MD12G1236500	MD00G1030400	0.00459119
MD15G1365500	MD00G1030400	0.0045942
MD06G1072300	MD00G1030400	0.00625212
MD02G1281800	MD00G1030400	0.00648429
MD16G1066500	MD00G1030400	0.00651804
MD09G1145000	MD00G1030500	0.0103844
MD13G1125000	MD00G1030500	0.0105836
MD17G1001400	MD00G1030500	0.0111851
MD17G1001300	MD00G1030500	0.0123821
MD09G1183800	MD00G1030500	0.0160827
MD15G1415700	MD00G1030600	0.0110418
MD04G1102100	MD00G1030600	0.0119587
MD15G1185400	MD00G1030600	0.0126698
MD13G1163300	MD00G1030600	0.0168731
MD03G1111600	MD00G1030600	0.0175538
MD12G1096400	MD00G1031100	0.0104282
MD15G1037700	MD00G1031100	0.0114165
MD13G1121200	MD00G1031100	0.0116118
MD17G1042600	MD00G1031100	0.014097
MD07G1279300	MD00G1031100	0.0172467
MD16G1270500	MD00G1031200	0.00901825
MD07G1212800	MD00G1031200	0.00919517
MD06G1178400	MD00G1031200	0.00948657
MD16G1009400	MD00G1031200	0.00981213
MD04G1185100	MD00G1031200	0.0119542
MD06G1111100	MD00G1031300	0.0169633
MD17G1226700	MD00G1031300	0.0187172
MD15G1319800	MD00G1031300	0.0214421
MD13G1141400	MD00G1031300	0.0221542
MD16G1212600	MD00G1031300	0.0261908
MD10G1325700	MD00G1031600	0.014531
MD10G1289100	MD00G1031600	0.0158087
MD11G1194800	MD00G1031600	0.0172296
MD01G1110800	MD00G1031600	0.0199991
MD12G1111500	MD00G1031600	0.0220928
MD11G1279700	MD00G1031700	0.0100365
MD05G1144500	MD00G1031700	0.0105753
MD17G1042600	MD00G1031700	0.0115134
MD15G1022500	MD00G1031700	0.011611
MD01G1110800	MD00G1031700	0.0129448
MD01G1045800	MD00G1031900	0.0200258
MD15G1267600	MD00G1031900	0.020472
MD16G1097200	MD00G1031900	0.0209896
MD12G1075200	MD00G1031900	0.021089
MD06G1204300	MD00G1031900	0.0215426
MD07G1212800	MD00G1032200	0.0176498
MD17G1119500	MD00G1032200	0.0193114
MD05G1205800	MD00G1032200	0.0197971
MD04G1225100	MD00G1032200	0.0200714
MD13G1059300	MD00G1032200	0.0241388
MD12G1055800	MD00G1032300	0.0136424
MD15G1334900	MD00G1032300	0.0143739
MD06G1127800	MD00G1032300	0.0160165
MD02G1003500	MD00G1032300	0.0174173
MD10G1068100	MD00G1032300	0.0182204
MD08G1081300	MD00G1032500	0.0116688
MD11G1054000	MD00G1032500	0.0118279
MD01G1226600	MD00G1032500	0.0132976
MD04G1104700	MD00G1032500	0.0156833
MD16G1270500	MD00G1032500	0.0157753
MD05G1256300	MD00G1032600	0.00502975
MD06G1191600	MD00G1032600	0.00520862
MD10G1089300	MD00G1032600	0.00546137
MD03G1190700	MD00G1032600	0.00636259
MD15G1051000	MD00G1032600	0.0064115
MD01G1095100	MD00G1032700	0.0119396
MD14G1091900	MD00G1032700	0.0120427
MD13G1185200	MD00G1032700	0.0134374
MD11G1155100	MD00G1032700	0.0137295
MD17G1265900	MD00G1032700	0.0214504
MD04G1221900	MD00G1033400	0.0122283
MD11G1140600	MD00G1033400	0.0122749
MD16G1108400	MD00G1033400	0.0123675
MD01G1036200	MD00G1033400	0.0131291
MD12G1259900	MD00G1033400	0.0131427
MD00G1039600	MD00G1033500	0.00501838
MD05G1155500	MD00G1033500	0.00546308
MD17G1129100	MD00G1033500	0.00578677
MD14G1148500	MD00G1033500	0.00717908
MD17G1156400	MD00G1033500	0.0126913
MD16G1109700	MD00G1033600	0.0110147
MD11G1306500	MD00G1033600	0.011542
MD08G1058800	MD00G1033600	0.0131932
MD09G1088700	MD00G1033600	0.0168032
MD16G1047700	MD00G1033600	0.0190385
MD04G1100300	MD00G1034500	0.0129022
MD00G1097500	MD00G1034500	0.0137079
MD14G1094300	MD00G1034500	0.0146128
MD06G1039500	MD00G1034500	0.0146597
MD10G1032000	MD00G1034500	0.0190179
MD11G1000100	MD00G1034800	0.00632082
MD10G1025100	MD00G1034800	0.00703588
MD05G1309700	MD00G1034800	0.00710606
MD13G1072300	MD00G1034800	0.00775985
MD10G1051700	MD00G1034800	0.00851919
MD10G1032000	MD00G1035000	0.0110755
MD16G1125800	MD00G1035000	0.0112763
MD07G1152100	MD00G1035000	0.0138151
MD14G1143600	MD00G1035000	0.0167075
MD09G1079200	MD00G1035000	0.016815
MD11G1164600	MD00G1035400	0.00558358
MD05G1256300	MD00G1035400	0.00622927
MD15G1015400	MD00G1035400	0.00637254
MD06G1208700	MD00G1035400	0.00676583
MD04G1113100	MD00G1035400	0.00844558
MD03G1166900	MD00G1035800	0.020177
MD16G1162900	MD00G1035800	0.0206683
MD12G1181000	MD00G1035800	0.0213447
MD17G1099000	MD00G1035800	0.0221612
MD03G1107900	MD00G1035800	0.0234871
MD05G1144500	MD00G1035900	0.0158328
MD12G1075200	MD00G1035900	0.0158644
MD10G1089200	MD00G1035900	0.0182274
MD06G1132100	MD00G1035900	0.0183878
MD07G1279300	MD00G1035900	0.018763
MD03G1231800	MD00G1036000	0.0144024
MD15G1185400	MD00G1036000	0.0176166
MD17G1205900	MD00G1036000	0.0184293
MD04G1221900	MD00G1036000	0.0190476
MD13G1163300	MD00G1036000	0.0229769
MD06G1127800	MD00G1036100	0.01833
MD07G1048900	MD00G1036100	0.0186761
MD15G1384500	MD00G1036100	0.0190726
MD15G1081100	MD00G1036100	0.0201848
MD02G1171800	MD00G1036100	0.0229534
MD01G1237100	MD00G1036300	0.0157147
MD06G1132100	MD00G1036300	0.0162576
MD12G1241800	MD00G1036300	0.0169998
MD02G1192800	MD00G1036300	0.0214905
MD02G1057200	MD00G1036300	0.0234787
MD05G1239200	MD00G1036800	0.0160038
MD14G1001000	MD00G1036800	0.0162084
MD14G1058900	MD00G1036800	0.0163224
MD04G1163300	MD00G1036800	0.0183849
MD06G1001300	MD00G1036800	0.0184813
MD16G1239300	MD00G1037000	0.00700376
MD15G1334900	MD00G1037000	0.00736389
MD07G1132500	MD00G1037000	0.00740183
MD15G1411200	MD00G1037000	0.00796641
MD09G1137800	MD00G1037000	0.00977404
MD15G1358600	MD00G1037100	0.0113157
MD02G1139600	MD00G1037100	0.0116432
MD01G1112400	MD00G1037100	0.0123061
MD06G1211100	MD00G1037100	0.0128543
MD06G1001300	MD00G1037100	0.0199654
MD15G1045000	MD00G1037200	0.0084595
MD01G1228200	MD00G1037200	0.00856587
MD13G1002700	MD00G1037200	0.00893287
MD03G1258200	MD00G1037200	0.00916424
MD15G1286400	MD00G1037200	0.0100172
MD09G1278400	MD00G1037300	0.00989908
MD02G1116600	MD00G1037300	0.0101089
MD15G1141800	MD00G1037300	0.0115889
MD14G1109800	MD00G1037300	0.0127367
MD04G1058200	MD00G1037300	0.0143016
MD03G1143600	MD00G1038300	0.00722538
MD10G1011000	MD00G1038300	0.00828559
MD05G1156300	MD00G1038300	0.0083631
MD12G1000800	MD00G1038300	0.00858809
MD15G1323400	MD00G1038300	0.0122895
MD08G1086500	MD00G1038400	0.0113476
MD03G1089700	MD00G1038400	0.011805
MD04G1008300	MD00G1038400	0.012074
MD11G1063100	MD00G1038400	0.0123372
MD09G1006400	MD00G1038400	0.0188375
MD11G1072800	MD00G1038500	0.00857747
MD01G1114400	MD00G1038500	0.00884203
MD05G1040600	MD00G1038500	0.00945644
MD06G1187600	MD00G1038500	0.0101305
MD04G1113200	MD00G1038500	0.0128832
MD01G1158600	MD00G1038800	0.0130586
MD14G1091900	MD00G1038800	0.0130926
MD13G1185200	MD00G1038800	0.0133199
MD14G1243400	MD00G1038800	0.0133332
MD17G1195600	MD00G1038800	0.014679
MD12G1113900	MD00G1038900	0.00481884
MD12G1202300	MD00G1038900	0.00568685
MD16G1273400	MD00G1038900	0.00635768
MD01G1226600	MD00G1038900	0.00642187
MD11G1227800	MD00G1038900	0.00907834
MD03G1258300	MD00G1039000	0.0125158
MD10G1302500	MD00G1039000	0.0134263
MD17G1017400	MD00G1039000	0.0144211
MD04G1008300	MD00G1039000	0.0175535
MD02G1083400	MD00G1039000	0.0182985
MD04G1113200	MD00G1039200	0.00979009
MD17G1042600	MD00G1039200	0.0114443
MD01G1088900	MD00G1039200	0.0128751
MD15G1037700	MD00G1039200	0.0128909
MD16G1047700	MD00G1039200	0.0132742
MD17G1112700	MD00G1039300	0.00506679
MD02G1171800	MD00G1039300	0.00507336
MD01G1082500	MD00G1039300	0.00515269
MD14G1227500	MD00G1039300	0.00693487
MD17G1265800	MD00G1039300	0.00718989
MD17G1271400	MD00G1039500	0.0109062
MD16G1108400	MD00G1039500	0.0114294
MD08G1162000	MD00G1039500	0.0114584
MD15G1286400	MD00G1039500	0.0139457
MD13G1209700	MD00G1039500	0.0147635
MD05G1188800	MD00G1039600	0.00656728
MD09G1146600	MD00G1039600	0.00816453
MD06G1194500	MD00G1039600	0.00846911
MD15G1016200	MD00G1039600	0.0103949
MD06G1032500	MD00G1039600	0.012487
MD01G1177000	MD00G1039900	0.0104737
MD02G1283400	MD00G1039900	0.0107393
MD06G1001500	MD00G1039900	0.0123164
MD15G1267600	MD00G1039900	0.0148918
MD05G1074600	MD00G1039900	0.0160382
MD00G1097500	MD00G1040000	0.0143558
MD10G1041500	MD00G1040000	0.0144059
MD09G1183800	MD00G1040000	0.0159217
MD13G1125000	MD00G1040000	0.0160331
MD10G1041100	MD00G1040000	0.0214864
MD06G1183300	MD00G1040100	0.00551907
MD06G1010400	MD00G1040100	0.00592003
MD13G1192700	MD00G1040100	0.00654234
MD16G1193400	MD00G1040100	0.00674066
MD16G1120300	MD00G1040100	0.00846983
MD08G1058800	MD00G1040200	0.014931
MD17G1050900	MD00G1040200	0.0158471
MD16G1047300	MD00G1040200	0.0160404
MD01G1114400	MD00G1040200	0.0168128
MD16G1206700	MD00G1040200	0.0239865
MD15G1133400	MD00G1040500	0.00995823
MD17G1091000	MD00G1040500	0.0101294
MD15G1037700	MD00G1040500	0.0104508
MD11G1194800	MD00G1040500	0.013447
MD03G1169900	MD00G1040500	0.0147592
MD05G1074600	MD00G1040600	0.00516105
MD10G1299900	MD00G1040600	0.00527152
MD10G1243000	MD00G1040600	0.00589289
MD15G1062900	MD00G1040600	0.00715075
MD01G1177100	MD00G1040600	0.00866976
MD01G1146800	MD00G1040900	0.0129763
MD01G1105800	MD00G1040900	0.0137757
MD15G1267600	MD00G1040900	0.0139805
MD05G1205800	MD00G1040900	0.0141512
MD03G1068400	MD00G1040900	0.0169109
MD00G1140800	MD00G1041100	0.00766208
MD17G1243400	MD00G1041100	0.00860668
MD06G1087600	MD00G1041100	0.0088748
MD15G1117700	MD00G1041100	0.00908154
MD14G1219800	MD00G1041100	0.00923777
MD16G1206700	MD00G1041200	0.00786257
MD01G1155000	MD00G1041200	0.00994545
MD12G1124800	MD00G1041200	0.0102715
MD13G1263800	MD00G1041200	0.0105488
MD07G1297100	MD00G1041200	0.0112069
MD12G1055800	MD00G1041400	0.0117772
MD16G1125800	MD00G1041400	0.0119458
MD13G1046100	MD00G1041400	0.0125032
MD06G1127800	MD00G1041400	0.0125506
MD02G1003500	MD00G1041400	0.0136901
MD04G1102100	MD00G1041900	0.00661675
MD06G1127800	MD00G1041900	0.00673817
MD14G1165300	MD00G1041900	0.0079668
MD03G1111600	MD00G1041900	0.00801792
MD07G1235000	MD00G1041900	0.00824212
MD17G1152400	MD00G1043300	0.0102593
MD02G1050200	MD00G1043300	0.0105387
MD09G1261200	MD00G1043300	0.0110931
MD09G1068200	MD00G1043300	0.0114763
MD06G1039500	MD00G1043300	0.011572
MD05G1040600	MD00G1043700	0.0129671
MD07G1279300	MD00G1043700	0.0148096
MD01G1088900	MD00G1043700	0.0148202
MD15G1384500	MD00G1043700	0.0148742
MD00G1036300	MD00G1043700	0.0190673
MD13G1185200	MD00G1044500	0.0155409
MD15G1319800	MD00G1044500	0.0165908
MD13G1209700	MD00G1044500	0.0176954
MD15G1283700	MD00G1044500	0.0194398
MD07G1006400	MD00G1044500	0.0202093
MD09G1009100	MD00G1045200	0.00993778
MD15G1037700	MD00G1045200	0.0105704
MD01G1088900	MD00G1045200	0.010701
MD17G1035400	MD00G1045200	0.0107364
MD17G1129000	MD00G1045200	0.0113266
MD03G1212600	MD00G1045300	0.0125346
MD10G1067700	MD00G1045300	0.0130807
MD06G1105500	MD00G1045300	0.0133923
MD03G1194300	MD00G1045300	0.0143993
MD17G1065400	MD00G1045300	0.0161487
MD11G1139900	MD00G1046300	0.00518187
MD11G1200400	MD00G1046300	0.00546668
MD13G1213100	MD00G1046300	0.00613751
MD05G1188800	MD00G1046300	0.00618115
MD17G1112600	MD00G1046300	0.00634525
MD12G1094000	MD00G1046600	0.00502849
MD03G1167600	MD00G1046600	0.00509004
MD00G1031600	MD00G1046600	0.00679831
MD13G1186900	MD00G1046600	0.00702698
MD14G1014900	MD00G1046600	0.00835837
MD01G1162900	MD00G1046700	0.00589079
MD15G1417900	MD00G1046700	0.00594647
MD05G1349800	MD00G1046700	0.00628703
MD05G1360300	MD00G1046700	0.00778148
MD17G1171200	MD00G1046700	0.00877262
MD15G1062900	MD00G1046800	0.0107022
MD17G1078600	MD00G1046800	0.011959
MD04G1058000	MD00G1046800	0.0121277
MD06G1105500	MD00G1046800	0.0126716
MD01G1177100	MD00G1046800	0.0194388
MD15G1118400	MD00G1046900	0.00632964
MD16G1004000	MD00G1046900	0.00743769
MD17G1091000	MD00G1046900	0.00803853
MD07G1205600	MD00G1046900	0.0100189
MD03G1294100	MD00G1046900	0.0123072
MD10G1295400	MD00G1047400	0.00780296
MD00G1097500	MD00G1047400	0.00832139
MD13G1059300	MD00G1047400	0.00881751
MD09G1075900	MD00G1047400	0.00952025
MD17G1078600	MD00G1047400	0.010683
MD17G1214600	MD00G1047900	0.00531825
MD04G1229800	MD00G1047900	0.00534921
MD10G1121500	MD00G1047900	0.00548495
MD02G1279400	MD00G1047900	0.00946261
MD06G1178400	MD00G1047900	0.0102641
MD04G1067800	MD00G1048400	0.00676505
MD13G1171100	MD00G1048400	0.00684975
MD03G1231800	MD00G1048400	0.00700565
MD10G1226200	MD00G1048400	0.00737717
MD04G1058000	MD00G1048400	0.00935607
MD05G1335900	MD00G1048500	0.00544578
MD09G1282200	MD00G1048500	0.00550016
MD10G1332000	MD00G1048500	0.00601373
MD09G1278400	MD00G1048500	0.00639781
MD10G1278800	MD00G1048500	0.00996694
MD15G1267600	MD00G1048900	0.00701345
MD13G1059200	MD00G1048900	0.00840832
MD14G1165500	MD00G1048900	0.00883475
MD09G1088700	MD00G1048900	0.0111903
MD00G1096600	MD00G1048900	0.0135701
MD15G1022500	MD00G1049000	0.0124762
MD01G1208900	MD00G1049000	0.0127009
MD07G1008500	MD00G1049000	0.0139921
MD09G1051100	MD00G1049000	0.0169134
MD01G1237100	MD00G1049000	0.017012
MD05G1144500	MD00G1050100	0.00770146
MD15G1330400	MD00G1050100	0.00886146
MD01G1114400	MD00G1050100	0.0091636
MD14G1165400	MD00G1050100	0.0105325
MD02G1283400	MD00G1050100	0.0114741
MD05G1263500	MD00G1050500	0.00351047
MD11G1172700	MD00G1050500	0.00357128
MD05G1310200	MD00G1050500	0.00395062
MD07G1038300	MD00G1050500	0.00484894
MD15G1282300	MD00G1050500	0.00605796
MD09G1137800	MD00G1050600	0.00547557
MD05G1018200	MD00G1050600	0.00548521
MD15G1387800	MD00G1050600	0.00622442
MD09G1051100	MD00G1050600	0.00638432
MD14G1180900	MD00G1050600	0.007849
MD10G1229800	MD00G1050700	0.00697029
MD06G1115400	MD00G1050700	0.00713108
MD06G1124800	MD00G1050700	0.00779597
MD03G1168800	MD00G1050700	0.0113025
MD12G1096400	MD00G1050700	0.0123355
MD15G1130800	MD00G1051100	0.0109905
MD07G1180200	MD00G1051100	0.0110372
MD13G1002000	MD00G1051100	0.0117048
MD05G1256300	MD00G1051100	0.0127902
MD10G1150700	MD00G1051100	0.0132004
MD12G1075200	MD00G1051200	0.00616369
MD13G1002700	MD00G1051200	0.00645222
MD06G1159200	MD00G1051200	0.00854996
MD11G1314100	MD00G1051200	0.00963769
MD10G1062100	MD00G1051200	0.0103024
MD05G1309400	MD00G1051300	0.0129566
MD16G1069500	MD00G1051300	0.0133497
MD16G1265000	MD00G1051300	0.0180166
MD05G1040600	MD00G1051300	0.0192692
MD11G1139900	MD00G1051300	0.0221605
MD12G1096400	MD00G1051400	0.00807102
MD17G1035500	MD00G1051400	0.00838688
MD01G1237100	MD00G1051400	0.0085023
MD15G1037700	MD00G1051400	0.00950007
MD06G1202400	MD00G1051400	0.0112048
MD03G1258200	MD00G1051500	0.0162331
MD13G1070600	MD00G1051500	0.0172107
MD16G1066500	MD00G1051500	0.0180541
MD16G1058500	MD00G1051500	0.0197519
MD01G1090900	MD00G1051500	0.0212814
MD09G1099500	MD00G1051800	0.0160852
MD09G1278400	MD00G1051800	0.0162275
MD15G1071400	MD00G1051800	0.0168407
MD08G1162000	MD00G1051800	0.0174346
MD08G1049600	MD00G1051800	0.0192971
MD02G1116600	MD00G1052000	0.0163333
MD08G1077000	MD00G1052000	0.0166967
MD05G1037100	MD00G1052000	0.0182275
MD01G1088900	MD00G1052000	0.0186064
MD05G1040600	MD00G1052000	0.0263596
MD10G1051700	MD00G1052100	0.0100129
MD09G1183800	MD00G1052100	0.0102027
MD11G1279700	MD00G1052100	0.0120775
MD05G1144500	MD00G1052100	0.0148003
MD08G1058800	MD00G1052100	0.0162148
MD06G1204300	MD00G1052200	0.00709842
MD03G1258200	MD00G1052200	0.0073119
MD07G1279300	MD00G1052200	0.00814069
MD13G1056100	MD00G1052200	0.00840798
MD06G1002100	MD00G1052200	0.0101226
MD16G1265000	MD00G1052700	0.00990723
MD04G1174500	MD00G1052700	0.0100585
MD06G1204300	MD00G1052700	0.0101516
MD04G1058200	MD00G1052700	0.0109922
MD09G1146600	MD00G1052700	0.0110431
MD07G1309700	MD00G1053300	0.00877435
MD02G1171800	MD00G1053300	0.0092657
MD00G1104700	MD00G1053300	0.00934852
MD04G1058000	MD00G1053300	0.010442
MD10G1241200	MD00G1053300	0.0171604
MD08G1245800	MD00G1053700	0.00989649
MD07G1061400	MD00G1053700	0.0110667
MD13G1059200	MD00G1053700	0.0118851
MD09G1088700	MD00G1053700	0.0127292
MD02G1266200	MD00G1053700	0.0202496
MD05G1082000	MD00G1053900	0.0053406
MD15G1319800	MD00G1053900	0.00542891
MD07G1156200	MD00G1053900	0.00767435
MD13G1141400	MD00G1053900	0.00789246
MD17G1226700	MD00G1053900	0.00824936
MD03G1111600	MD00G1054100	0.00483777
MD11G1059400	MD00G1054100	0.00496192
MD02G1186900	MD00G1054100	0.00513142
MD02G1003500	MD00G1054100	0.00520066
MD06G1210700	MD00G1054100	0.00630887
MD12G1040700	MD00G1054200	0.00470384
MD03G1231800	MD00G1054200	0.00519399
MD16G1058600	MD00G1054200	0.00547424
MD07G1068800	MD00G1054200	0.00585078
MD17G1234400	MD00G1054200	0.00754702
MD09G1169000	MD00G1054300	0.0035867
MD16G1012800	MD00G1054300	0.00362626
MD07G1163200	MD00G1054300	0.00377689
MD14G1158900	MD00G1054300	0.00415069
MD09G1047500	MD00G1054300	0.00920985
MD17G1129000	MD00G1054500	0.0139465
MD16G1239300	MD00G1054500	0.0144781
MD01G1114400	MD00G1054500	0.0145307
MD04G1113100	MD00G1054500	0.0181609
MD15G1411200	MD00G1054500	0.0213425
MD08G1013800	MD00G1055200	0.0118641
MD16G1157900	MD00G1055200	0.0119047
MD01G1024900	MD00G1055200	0.0135041
MD10G1067700	MD00G1055200	0.013941
MD07G1277400	MD00G1055200	0.0199977
MD16G1125800	MD00G1055300	0.0179691
MD17G1129000	MD00G1055300	0.0202178
MD12G1055800	MD00G1055300	0.0210403
MD09G1009100	MD00G1055300	0.0231526
MD12G1241500	MD00G1055300	0.0257094
MD13G1212400	MD00G1055400	0.0104905
MD01G1090900	MD00G1055400	0.0105259
MD07G1289700	MD00G1055400	0.0130439
MD07G1156200	MD00G1055400	0.0150605
MD13G1141400	MD00G1055400	0.0152035
MD06G1026200	MD00G1055500	0.00945414
MD10G1069900	MD00G1055500	0.00980223
MD04G1196300	MD00G1055500	0.0102387
MD03G1212600	MD00G1055500	0.0112868
MD15G1344900	MD00G1055500	0.0116013
MD10G1100500	MD00G1055800	0.00508369
MD15G1318400	MD00G1055800	0.00510984
MD17G1157200	MD00G1055800	0.00531726
MD16G1120300	MD00G1055800	0.0076795
MD12G1058400	MD00G1055800	0.00811036
MD11G1158800	MD00G1056100	0.00522946
MD08G1058800	MD00G1056100	0.00525915
MD16G1172600	MD00G1056100	0.00530163
MD09G1170000	MD00G1056100	0.00861963
MD15G1037700	MD00G1056100	0.00916771
MD15G1243500	MD00G1056400	0.00647023
MD07G1277400	MD00G1056400	0.00686912
MD04G1005600	MD00G1056400	0.00745583
MD07G1152100	MD00G1056400	0.00868374
MD14G1156400	MD00G1056400	0.0112416
MD16G1058500	MD00G1056500	0.006281
MD10G1089200	MD00G1056500	0.00639895
MD01G1220300	MD00G1056500	0.00673899
MD07G1152100	MD00G1056500	0.00699833
MD09G1186200	MD00G1056500	0.0110833
MD16G1234800	MD00G1057300	0.00743471
MD15G1081100	MD00G1057300	0.00777321
MD05G1309700	MD00G1057300	0.00786464
MD16G1072800	MD00G1057300	0.00866023
MD16G1066500	MD00G1057300	0.00936651
MD09G1115400	MD00G1057400	0.00451595
MD10G1149600	MD00G1057400	0.00598316
MD15G1221400	MD00G1057400	0.00661061
MD07G1205600	MD00G1057400	0.00673861
MD11G1140600	MD00G1057400	0.00841586
MD04G1126500	MD00G1057500	0.00483281
MD16G1148300	MD00G1057500	0.00549882
MD06G1052100	MD00G1057500	0.00563909
MD11G1172700	MD00G1057500	0.00591319
MD07G1289800	MD00G1057500	0.0062353
MD04G1042700	MD00G1057700	0.0133049
MD14G1063300	MD00G1057700	0.0144491
MD16G1125800	MD00G1057700	0.0146274
MD17G1243400	MD00G1057700	0.0153603
MD02G1110700	MD00G1057700	0.0186364
MD11G1284200	MD00G1057800	0.00443379
MD10G1124100	MD00G1057800	0.00506441
MD03G1190700	MD00G1057800	0.00626926
MD02G1310400	MD00G1057800	0.00711954
MD09G1170000	MD00G1057800	0.00970532
MD02G1265300	MD00G1057900	0.00734912
MD10G1302500	MD00G1057900	0.0074022
MD12G1259900	MD00G1057900	0.00744281
MD14G1109800	MD00G1057900	0.00822104
MD05G1281100	MD00G1057900	0.00839732
MD08G1049600	MD00G1058500	0.0110839
MD01G1088900	MD00G1058500	0.0113004
MD07G1166800	MD00G1058500	0.0115878
MD09G1009100	MD00G1058500	0.0120798
MD12G1055800	MD00G1058500	0.0150271
MD16G1265000	MD00G1058600	0.0144295
MD06G1012600	MD00G1058600	0.0150386
MD04G1058200	MD00G1058600	0.0157091
MD01G1228200	MD00G1058600	0.0177235
MD15G1298000	MD00G1058600	0.0189152
MD05G1205800	MD00G1058700	0.00514185
MD17G1038800	MD00G1058700	0.00564551
MD02G1285600	MD00G1058700	0.00564594
MD15G1442200	MD00G1058700	0.00718136
MD17G1112600	MD00G1058700	0.0136215
MD04G1102100	MD00G1058900	0.00775569
MD15G1037700	MD00G1058900	0.00813887
MD13G1172500	MD00G1058900	0.0086702
MD17G1054100	MD00G1058900	0.00904673
MD04G1154200	MD00G1058900	0.00909251
MD15G1032200	MD00G1059000	0.00989456
MD05G1037700	MD00G1059000	0.00995673
MD12G1198600	MD00G1059000	0.0103857
MD01G1074700	MD00G1059000	0.0104937
MD07G1143800	MD00G1059000	0.0144939
MD09G1137800	MD00G1059100	0.0093362
MD15G1384500	MD00G1059100	0.0108938
MD04G1231600	MD00G1059100	0.012314
MD01G1082300	MD00G1059100	0.0123289
MD07G1132500	MD00G1059100	0.0150483
MD13G1059200	MD00G1059200	0.0104872
MD08G1078800	MD00G1059200	0.0111978
MD17G1191000	MD00G1059200	0.0132371
MD10G1025100	MD00G1059200	0.0155445
MD07G1297100	MD00G1059200	0.0167281
MD01G1237100	MD00G1060100	0.0120737
MD17G1001300	MD00G1060100	0.0122798
MD10G1025100	MD00G1060100	0.0125952
MD14G1089200	MD00G1060100	0.0130558
MD15G1117100	MD00G1060100	0.0184452
MD14G1089200	MD00G1060300	0.00646068
MD17G1065400	MD00G1060300	0.00732324
MD03G1295200	MD00G1060300	0.0081561
MD00G1096600	MD00G1060300	0.00883828
MD15G1022500	MD00G1060300	0.00986345
MD04G1147800	MD00G1060400	0.0122052
MD15G1286400	MD00G1060400	0.0133121
MD05G1165800	MD00G1060400	0.0139075
MD09G1285400	MD00G1060400	0.0151738
MD09G1146000	MD00G1060400	0.0166326
MD01G1208900	MD00G1060700	0.00725773
MD10G1089200	MD00G1060700	0.00754987
MD06G1002900	MD00G1060700	0.007865
MD12G1075200	MD00G1060700	0.00827902
MD05G1040600	MD00G1060700	0.0129777
MD17G1065400	MD00G1060900	0.00858797
MD12G1236500	MD00G1060900	0.00865877
MD10G1100500	MD00G1060900	0.00922752
MD15G1078900	MD00G1060900	0.00968697
MD07G1309700	MD00G1060900	0.00986375
MD05G1302400	MD00G1061600	0.00828802
MD07G1011300	MD00G1061600	0.00871842
MD05G1205800	MD00G1061600	0.00913069
MD10G1191400	MD00G1061600	0.00953523
MD15G1267600	MD00G1061600	0.0107555
MD17G1078600	MD00G1061700	0.00712144
MD01G1045800	MD00G1061700	0.00829114
MD01G1177100	MD00G1061700	0.0106663
MD13G1069200	MD00G1061700	0.0108973
MD01G1177000	MD00G1061700	0.0115798
MD14G1216800	MD00G1061800	0.0108007
MD07G1212800	MD00G1061800	0.0110645
MD15G1102300	MD00G1061800	0.0114557
MD04G1104700	MD00G1061800	0.0118056
MD10G1176400	MD00G1061800	0.0129573
MD02G1145300	MD00G1061900	0.0127669
MD02G1298400	MD00G1061900	0.013471
MD14G1130300	MD00G1061900	0.0137733
MD16G1109700	MD00G1061900	0.0153561
MD17G1054100	MD00G1061900	0.0169513
MD12G1018100	MD00G1062100	0.00783806
MD15G1078900	MD00G1062100	0.00798769
MD14G1243400	MD00G1062100	0.00828187
MD03G1222700	MD00G1062100	0.0104569
MD01G1024900	MD00G1062100	0.0117839
MD06G1132100	MD00G1062200	0.0128686
MD02G1057200	MD00G1062200	0.0131661
MD01G1112400	MD00G1062200	0.0138339
MD08G1173300	MD00G1062200	0.0160386
MD02G1283400	MD00G1062200	0.0184071
MD01G1112400	MD00G1062300	0.0103239
MD04G1058000	MD00G1062300	0.011294
MD10G1146100	MD00G1062300	0.0117455
MD17G1078600	MD00G1062300	0.0120993
MD15G1015400	MD00G1062300	0.0135937
MD04G1069700	MD00G1062700	0.00447923
MD09G1270100	MD00G1062700	0.00455009
MD16G1067900	MD00G1062700	0.00567185
MD05G1311400	MD00G1062700	0.00673462
MD02G1279400	MD00G1062700	0.00704565
MD10G1299900	MD00G1062900	0.0107305
MD09G1137800	MD00G1062900	0.0116854
MD15G1022500	MD00G1062900	0.0119824
MD06G1132100	MD00G1062900	0.0123281
MD01G1132900	MD00G1062900	0.0144508
MD02G1014300	MD00G1063300	0.0116412
MD14G1180900	MD00G1063300	0.0117537
MD13G1130700	MD00G1063300	0.0120984
MD13G1141300	MD00G1063300	0.014312
MD03G1277600	MD00G1063300	0.0150693
MD14G1091900	MD00G1063400	0.0129244
MD16G1265000	MD00G1063400	0.0139606
MD06G1026200	MD00G1063400	0.0144447
MD04G1229800	MD00G1063400	0.017846
MD09G1037500	MD00G1063400	0.0188556
MD03G1107900	MD00G1063500	0.00754388
MD05G1281100	MD00G1063500	0.00825187
MD10G1184800	MD00G1063500	0.00860785
MD06G1105500	MD00G1063500	0.00975589
MD00G1103900	MD00G1063500	0.0115017
MD02G1265300	MD00G1063900	0.0125852
MD08G1025800	MD00G1063900	0.0132342
MD10G1206600	MD00G1063900	0.0132343
MD10G1089200	MD00G1063900	0.0142278
MD06G1038400	MD00G1063900	0.0171843
MD07G1163400	MD00G1064000	0.00408833
MD12G1000800	MD00G1064000	0.00431904
MD15G1022500	MD00G1064000	0.00437597
MD11G1279700	MD00G1064000	0.00463974
MD01G1155000	MD00G1064000	0.00604044
MD15G1344900	MD00G1064100	0.0139634
MD15G1417900	MD00G1064100	0.0144718
MD17G1112700	MD00G1064100	0.0153249
MD07G1248700	MD00G1064100	0.0164065
MD02G1259300	MD00G1064100	0.0194322
MD04G1102100	MD00G1064400	0.0152316
MD01G1132900	MD00G1064400	0.0155563
MD02G1057200	MD00G1064400	0.0181877
MD08G1207300	MD00G1064400	0.0207161
MD06G1038400	MD00G1064400	0.0220184
MD06G1054100	MD00G1064700	0.00884416
MD14G1221400	MD00G1064700	0.0091218
MD15G1022500	MD00G1064700	0.00981935
MD15G1267600	MD00G1064700	0.0106259
MD10G1299900	MD00G1064700	0.0125883
MD15G1267600	MD00G1064800	0.0145582
MD02G1057200	MD00G1064800	0.0149313
MD08G1069100	MD00G1064800	0.0150733
MD02G1283400	MD00G1064800	0.0192197
MD06G1038400	MD00G1064800	0.0229488
MD14G1109800	MD00G1065000	0.0107134
MD15G1116100	MD00G1065000	0.0110734
MD10G1150700	MD00G1065000	0.0110946
MD15G1334900	MD00G1065000	0.0128334
MD13G1002000	MD00G1065000	0.0139873
MD14G1048100	MD00G1065200	0.00400134
MD15G1267800	MD00G1065200	0.00425028
MD17G1183500	MD00G1065200	0.00435365
MD12G1112200	MD00G1065200	0.00475743
MD03G1277100	MD00G1065200	0.00675748
MD15G1417700	MD00G1065300	0.0184473
MD03G1068400	MD00G1065300	0.0187173
MD15G1068200	MD00G1065300	0.0198792
MD13G1059300	MD00G1065300	0.0200331
MD10G1192900	MD00G1065300	0.0207472
MD03G1111600	MD00G1066600	0.0147324
MD08G1173300	MD00G1066600	0.0154455
MD01G1112400	MD00G1066600	0.0163782
MD13G1213100	MD00G1066600	0.0164685
MD06G1132100	MD00G1066600	0.0164769
MD12G1262700	MD00G1066700	0.00704427
MD15G1133400	MD00G1066700	0.00877109
MD13G1174700	MD00G1066700	0.00900751
MD03G1168800	MD00G1066700	0.0100392
MD04G1154200	MD00G1066700	0.0165125
MD02G1265300	MD00G1066800	0.0152691
MD04G1113200	MD00G1066800	0.0167761
MD01G1114400	MD00G1066800	0.0177739
MD17G1129000	MD00G1066800	0.0187913
MD08G1025800	MD00G1066800	0.0195179
MD10G1299900	MD00G1067200	0.0160258
MD01G1237100	MD00G1067200	0.0160934
MD09G1137800	MD00G1067200	0.0161108
MD09G1051100	MD00G1067200	0.0203403
MD15G1022500	MD00G1067200	0.0251133
MD09G1053700	MD00G1067300	0.00759631
MD13G1030700	MD00G1067300	0.0080037
MD11G1059400	MD00G1067300	0.00896406
MD17G1078600	MD00G1067300	0.0104492
MD00G1036300	MD00G1067300	0.0108613
MD03G1168800	MD00G1067500	0.00638565
MD17G1214600	MD00G1067500	0.00656455
MD08G1173300	MD00G1067500	0.00759067
MD06G1040400	MD00G1067500	0.00896219
MD17G1171200	MD00G1067500	0.00903309
MD08G1049600	MD00G1067900	0.0151197
MD08G1162000	MD00G1067900	0.0154904
MD06G1032500	MD00G1067900	0.0165725
MD17G1001400	MD00G1067900	0.0174623
MD00G1116400	MD00G1067900	0.0176274
MD03G1188900	MD00G1068000	0.00620186
MD05G1360300	MD00G1068000	0.00689194
MD12G1167600	MD00G1068000	0.00696228
MD01G1112400	MD00G1068000	0.00698644
MD05G1155500	MD00G1068000	0.00821336
MD16G1097200	MD00G1068300	0.0103395
MD12G1075200	MD00G1068300	0.0109328
MD10G1089200	MD00G1068300	0.0115101
MD06G1038400	MD00G1068300	0.0132093
MD13G1020900	MD00G1068300	0.0163184
MD05G1082000	MD00G1068500	0.014395
MD15G1417900	MD00G1068500	0.0157344
MD08G1147100	MD00G1068500	0.0162171
MD02G1110700	MD00G1068500	0.0181554
MD04G1042700	MD00G1068500	0.018761
MD12G1075200	MD00G1068600	0.0215731
MD06G1038400	MD00G1068600	0.0219123
MD15G1267600	MD00G1068600	0.0224612
MD01G1045800	MD00G1068600	0.0240305
MD16G1097200	MD00G1068600	0.024774
MD05G1205800	MD00G1068700	0.0133088
MD15G1267600	MD00G1068700	0.0143117
MD08G1077000	MD00G1068700	0.0144039
MD01G1045800	MD00G1068700	0.0144212
MD08G1173300	MD00G1068700	0.0154248
MD17G1152400	MD00G1069800	0.0100184
MD01G1208900	MD00G1069800	0.0115042
MD11G1140600	MD00G1069800	0.0116822
MD09G1088700	MD00G1069800	0.0138356
MD04G1113200	MD00G1069800	0.0142548
MD03G1246200	MD00G1069900	0.0147103
MD13G1263800	MD00G1069900	0.0180542
MD13G1141400	MD00G1069900	0.0184203
MD16G1212600	MD00G1069900	0.0200859
MD13G1209700	MD00G1069900	0.0217031
MD11G1306500	MD00G1070000	0.0171586
MD03G1212600	MD00G1070000	0.0171963
MD13G1046100	MD00G1070000	0.0179623
MD17G1152400	MD00G1070000	0.0203444
MD16G1047700	MD00G1070000	0.0235077
MD09G1079200	MD00G1070100	0.0125138
MD07G1156200	MD00G1070100	0.0125465
MD16G1047300	MD00G1070100	0.0127262
MD15G1141800	MD00G1070100	0.0134595
MD02G1145300	MD00G1070100	0.018441
MD09G1088700	MD00G1070400	0.0103879
MD02G1266200	MD00G1070400	0.0117705
MD01G1013400	MD00G1070400	0.0117894
MD10G1264300	MD00G1070400	0.0124895
MD10G1304800	MD00G1070400	0.0205902
MD02G1266200	MD00G1070600	0.00438411
MD01G1169300	MD00G1070600	0.00562951
MD13G1054700	MD00G1070600	0.00607268
MD14G1036200	MD00G1070600	0.00659128
MD10G1064300	MD00G1070600	0.00807676
MD17G1161200	MD00G1070700	0.00479114
MD16G1083700	MD00G1070700	0.00502938
MD11G1022400	MD00G1070700	0.00551408
MD06G1196100	MD00G1070700	0.00613836
MD00G1007800	MD00G1070700	0.00923296
MD17G1195600	MD00G1071000	0.00888743
MD14G1243400	MD00G1071000	0.00966024
MD15G1417700	MD00G1071000	0.00999412
MD16G1239300	MD00G1071000	0.0122317
MD06G1208700	MD00G1071000	0.0133367
MD03G1143300	MD00G1071100	0.0057253
MD15G1022500	MD00G1071100	0.0059993
MD03G1243700	MD00G1071100	0.00601702
MD06G1127800	MD00G1071100	0.00650314
MD15G1326800	MD00G1071100	0.00658107
MD16G1234800	MD00G1071200	0.0129898
MD05G1273300	MD00G1071200	0.0134541
MD12G1018100	MD00G1071200	0.0134915
MD17G1065400	MD00G1071200	0.0152777
MD03G1222700	MD00G1071200	0.020468
MD02G1265300	MD00G1071300	0.0138858
MD17G1129000	MD00G1071300	0.0142243
MD08G1025800	MD00G1071300	0.0144239
MD10G1193400	MD00G1071300	0.0151416
MD15G1411200	MD00G1071300	0.0188018
MD15G1015400	MD00G1071900	0.00979868
MD16G1175400	MD00G1071900	0.0107037
MD15G1391700	MD00G1071900	0.012041
MD15G1138200	MD00G1071900	0.015017
MD03G1111600	MD00G1071900	0.0165272
MD15G1193700	MD00G1072200	0.00678259
MD06G1038400	MD00G1072200	0.00782019
MD12G1075200	MD00G1072200	0.00819711
MD16G1206500	MD00G1072200	0.00927761
MD02G1057200	MD00G1072200	0.00977178
MD15G1267600	MD00G1072300	0.0121029
MD15G1225800	MD00G1072300	0.0131934
MD10G1124100	MD00G1072300	0.0141297
MD00G1096600	MD00G1072300	0.0142015
MD05G1205800	MD00G1072300	0.015105
MD13G1185200	MD00G1072500	0.0199719
MD13G1209700	MD00G1072500	0.0203913
MD17G1271400	MD00G1072500	0.0206644
MD16G1212600	MD00G1072500	0.0212798
MD11G1239900	MD00G1072500	0.0227165
MD03G1258200	MD00G1072600	0.0136639
MD03G1277600	MD00G1072600	0.0161367
MD13G1046100	MD00G1072600	0.0165684
MD10G1264300	MD00G1072600	0.0166027
MD04G1023500	MD00G1072600	0.017953
MD17G1047600	MD00G1073300	0.00418448
MD14G1165100	MD00G1073300	0.00463019
MD07G1134600	MD00G1073300	0.00474481
MD02G1035700	MD00G1073300	0.00539938
MD07G1153200	MD00G1073300	0.00549698
MD04G1113200	MD00G1073400	0.0180588
MD08G1025800	MD00G1073400	0.0216456
MD07G1279300	MD00G1073400	0.0231368
MD02G1265300	MD00G1073400	0.0240259
MD01G1114400	MD00G1073400	0.024919
MD15G1334900	MD00G1074000	0.0195723
MD05G1037100	MD00G1074000	0.0208066
MD12G1075200	MD00G1074000	0.0209894
MD09G1002600	MD00G1074000	0.0211412
MD10G1193400	MD00G1074000	0.0216569
MD07G1205600	MD00G1074100	0.0134181
MD06G1012600	MD00G1074100	0.0146606
MD01G1090900	MD00G1074100	0.0174789
MD06G1127800	MD00G1074100	0.0186212
MD11G1155100	MD00G1074100	0.0196509
MD01G1226600	MD00G1075100	0.00434502
MD16G1017900	MD00G1075100	0.00496009
MD03G1222600	MD00G1075100	0.00660664
MD11G1267200	MD00G1075100	0.00749751
MD15G1266500	MD00G1075100	0.0100857
MD14G1180900	MD00G1075300	0.0151204
MD02G1184400	MD00G1075300	0.016768
MD06G1133200	MD00G1075300	0.0167923
MD15G1141800	MD00G1075300	0.0177956
MD03G1212600	MD00G1075300	0.0194763
MD06G1001300	MD00G1075400	0.0147098
MD06G1132100	MD00G1075400	0.0149534
MD10G1025100	MD00G1075400	0.014991
MD05G1239200	MD00G1075400	0.0187906
MD00G1059100	MD00G1075400	0.0209388
MD01G1090900	MD00G1075500	0.0187913
MD01G1158600	MD00G1075500	0.019622
MD14G1091900	MD00G1075500	0.0206496
MD09G1174400	MD00G1075500	0.0216636
MD07G1174400	MD00G1075500	0.0256867
MD15G1116100	MD00G1075700	0.0157354
MD13G1141400	MD00G1075700	0.0185591
MD17G1243400	MD00G1075700	0.0200822
MD15G1068200	MD00G1075700	0.0208567
MD07G1248700	MD00G1075700	0.0243005
MD04G1185100	MD00G1075800	0.014196
MD10G1192900	MD00G1075800	0.0147251
MD03G1068400	MD00G1075800	0.0153767
MD17G1243400	MD00G1075800	0.0174767
MD15G1068200	MD00G1075800	0.0184056
MD08G1173300	MD00G1076300	0.0178112
MD06G1039500	MD00G1076300	0.0180222
MD01G1112400	MD00G1076300	0.0194138
MD15G1286400	MD00G1076300	0.0242019
MD03G1111600	MD00G1076300	0.026779
MD02G1050200	MD00G1076400	0.0103127
MD17G1157200	MD00G1076400	0.0117954
MD06G1039500	MD00G1076400	0.0154668
MD03G1057400	MD00G1076400	0.0171352
MD16G1173900	MD00G1076400	0.0185272
MD13G1171100	MD00G1076700	0.0129465
MD17G1243400	MD00G1076700	0.0148496
MD15G1417700	MD00G1076700	0.0156195
MD15G1136600	MD00G1076700	0.0185022
MD03G1068400	MD00G1076700	0.0189706
MD15G1298000	MD00G1076800	0.00910778
MD03G1294100	MD00G1076800	0.00923091
MD12G1055800	MD00G1076800	0.0109125
MD10G1324500	MD00G1076800	0.0115038
MD09G1278400	MD00G1076800	0.0123591
MD05G1360300	MD00G1076900	0.00710903
MD07G1180200	MD00G1076900	0.00754018
MD01G1045800	MD00G1076900	0.00762484
MD07G1205600	MD00G1076900	0.00845043
MD03G1294100	MD00G1076900	0.0164614
MD15G1221400	MD00G1077000	0.0141509
MD04G1147800	MD00G1077000	0.0145139
MD09G1285400	MD00G1077000	0.0161366
MD17G1001300	MD00G1077000	0.0200803
MD00G1149200	MD00G1077000	0.021001
MD12G1143500	MD00G1077200	0.00756429
MD07G1061400	MD00G1077200	0.00766964
MD07G1098400	MD00G1077200	0.00909533
MD15G1286400	MD00G1077200	0.00942543
MD14G1180900	MD00G1077200	0.00998723
MD03G1135000	MD00G1077900	0.00463538
MD00G1031600	MD00G1077900	0.00480313
MD16G1083700	MD00G1077900	0.00509203
MD14G1221400	MD00G1077900	0.00544377
MD09G1056600	MD00G1077900	0.00559989
MD13G1121500	MD00G1078100	0.0152699
MD16G1043000	MD00G1078100	0.0158588
MD11G1133100	MD00G1078100	0.0165676
MD13G1212400	MD00G1078100	0.0223203
MD17G1271400	MD00G1078100	0.0246729
MD00G1169600	MD00G1078300	0.00612731
MD07G1301800	MD00G1078300	0.00623347
MD05G1205800	MD00G1078300	0.00831234
MD10G1306300	MD00G1078300	0.00890407
MD04G1043700	MD00G1078300	0.00906396
MD01G1208900	MD00G1078400	0.00830338
MD01G1093500	MD00G1078400	0.00876759
MD09G1002600	MD00G1078400	0.00917299
MD17G1133300	MD00G1078400	0.00929099
MD01G1114400	MD00G1078400	0.0162673
MD05G1037100	MD00G1078600	0.0114263
MD01G1013400	MD00G1078600	0.0114438
MD10G1025100	MD00G1078600	0.0127596
MD09G1009100	MD00G1078600	0.0137182
MD08G1049600	MD00G1078600	0.0141551
MD10G1025100	MD00G1078900	0.00807662
MD13G1121200	MD00G1078900	0.00876236
MD05G1037100	MD00G1078900	0.0088592
MD16G1047300	MD00G1078900	0.00981715
MD10G1143800	MD00G1078900	0.0110861
MD13G1095800	MD00G1079100	0.00411739
MD11G1227800	MD00G1079100	0.00438126
MD08G1015500	MD00G1079100	0.00477477
MD15G1078200	MD00G1079100	0.00539759
MD11G1186100	MD00G1079100	0.00574178
MD01G1045800	MD00G1079200	0.0101282
MD08G1173300	MD00G1079200	0.0104382
MD02G1283400	MD00G1079200	0.0110553
MD06G1204300	MD00G1079200	0.012136
MD01G1153500	MD00G1079200	0.0147747
MD07G1279300	MD00G1079800	0.00755464
MD04G1033000	MD00G1079800	0.009616
MD15G1285900	MD00G1079800	0.0107906
MD08G1096000	MD00G1079800	0.0115356
MD13G1015100	MD00G1079800	0.0120581
MD11G1306500	MD00G1080300	0.00891836
MD16G1047700	MD00G1080300	0.0102385
MD03G1212600	MD00G1080300	0.0115808
MD10G1032000	MD00G1080300	0.0139799
MD16G1069500	MD00G1080300	0.0192936
MD02G1266200	MD00G1080400	0.0133997
MD00G1031600	MD00G1080400	0.0136241
MD08G1058800	MD00G1080400	0.0147118
MD12G1111500	MD00G1080400	0.0179639
MD01G1082300	MD00G1080400	0.0180247
MD15G1283700	MD00G1080700	0.0111619
MD17G1271400	MD00G1080700	0.0116497
MD03G1128800	MD00G1080700	0.0121219
MD13G1141400	MD00G1080700	0.0121396
MD16G1212600	MD00G1080700	0.0141917
MD10G1184800	MD00G1080800	0.018465
MD13G1209700	MD00G1080800	0.0197722
MD01G1074700	MD00G1080800	0.0205675
MD16G1162900	MD00G1080800	0.0216822
MD15G1032200	MD00G1080800	0.024318
MD16G1157900	MD00G1080900	0.0129778
MD12G1236500	MD00G1080900	0.0130502
MD14G1219800	MD00G1080900	0.0133965
MD11G1204900	MD00G1080900	0.0139017
MD15G1417700	MD00G1080900	0.0182204
MD05G1066000	MD00G1081600	0.00700842
MD12G1241700	MD00G1081600	0.00723951
MD10G1299900	MD00G1081600	0.00847376
MD07G1051900	MD00G1081600	0.00855029
MD13G1015100	MD00G1081600	0.00895837
MD02G1096700	MD00G1082000	0.0203207
MD10G1191400	MD00G1082000	0.0204118
MD10G1089300	MD00G1082000	0.0218478
MD10G1124100	MD00G1082000	0.0226686
MD00G1015800	MD00G1082000	0.02921
MD05G1295700	MD00G1082100	0.0128178
MD12G1138700	MD00G1082100	0.0135025
MD10G1236700	MD00G1082100	0.0149425
MD04G1154600	MD00G1082100	0.0165842
MD14G1167000	MD00G1082100	0.0177599
MD15G1045000	MD00G1083100	0.0142754
MD06G1111100	MD00G1083100	0.0151529
MD17G1152400	MD00G1083100	0.0159796
MD01G1145700	MD00G1083100	0.0165451
MD15G1286400	MD00G1083100	0.0212093
MD07G1166800	MD00G1083200	0.0112368
MD09G1216100	MD00G1083200	0.0113111
MD10G1089200	MD00G1083200	0.011324
MD12G1075200	MD00G1083200	0.0117908
MD10G1208800	MD00G1083200	0.0162536
MD15G1146800	MD00G1083500	0.0102014
MD13G1209700	MD00G1083500	0.0112293
MD13G1141400	MD00G1083500	0.0116022
MD13G1120900	MD00G1083500	0.0121541
MD09G1099500	MD00G1083500	0.0122471
MD01G1112400	MD00G1083700	0.0111518
MD08G1173300	MD00G1083700	0.0118327
MD06G1132100	MD00G1083700	0.0138254
MD07G1205600	MD00G1083700	0.0144945
MD04G1033000	MD00G1083700	0.0145219
MD03G1294100	MD00G1083800	0.00731238
MD04G1008300	MD00G1083800	0.00747576
MD09G1285400	MD00G1083800	0.00833837
MD08G1015500	MD00G1083800	0.00836008
MD10G1041500	MD00G1083800	0.00878408
MD05G1295700	MD00G1083900	0.00990482
MD03G1089700	MD00G1083900	0.0104454
MD06G1133200	MD00G1083900	0.0110096
MD07G1222900	MD00G1083900	0.01195
MD11G1133100	MD00G1083900	0.0135209
MD04G1104700	MD00G1084000	0.00945722
MD05G1364200	MD00G1084000	0.0100611
MD11G1227800	MD00G1084000	0.010265
MD01G1093500	MD00G1084000	0.010786
MD04G1102100	MD00G1084000	0.0151102
MD07G1042300	MD00G1084200	0.00479333
MD15G1326800	MD00G1084200	0.00556399
MD11G1054000	MD00G1084200	0.00579612
MD12G1094000	MD00G1084200	0.00926213
MD14G1059700	MD00G1084200	0.0232616
MD04G1224400	MD00G1084300	0.00616469
MD08G1058800	MD00G1084300	0.00634901
MD10G1025100	MD00G1084300	0.00657763
MD15G1060100	MD00G1084300	0.00715242
MD11G1286900	MD00G1084300	0.00822488
MD09G1233700	MD00G1084400	0.00933569
MD08G1016000	MD00G1084400	0.0100113
MD03G1222700	MD00G1084400	0.0100947
MD03G1017000	MD00G1084400	0.0133646
MD10G1067700	MD00G1084400	0.0143623
MD14G1068200	MD00G1084600	0.00990333
MD13G1059300	MD00G1084600	0.00999717
MD15G1068200	MD00G1084600	0.0107712
MD16G1270500	MD00G1084600	0.0124892
MD07G1212800	MD00G1084600	0.0162709
MD10G1017800	MD00G1085100	0.0155079
MD06G1001300	MD00G1085100	0.0158818
MD17G1112700	MD00G1085100	0.0174193
MD15G1319800	MD00G1085100	0.0179379
MD12G1238000	MD00G1085100	0.0209304
MD06G1132100	MD00G1085200	0.00786202
MD14G1058900	MD00G1085200	0.00852429
MD10G1017800	MD00G1085200	0.00867675
MD09G1261200	MD00G1085200	0.00868635
MD00G1059100	MD00G1085200	0.00990066
MD16G1162800	MD00G1085500	0.0131283
MD06G1035500	MD00G1085500	0.0132176
MD06G1054100	MD00G1085500	0.0174358
MD13G1003400	MD00G1085500	0.0175153
MD01G1206800	MD00G1085500	0.0213192
MD03G1068400	MD00G1085900	0.0140319
MD16G1137700	MD00G1085900	0.0140748
MD10G1192900	MD00G1085900	0.0141753
MD15G1078900	MD00G1085900	0.0147938
MD13G1059300	MD00G1085900	0.0155396
MD17G1017400	MD00G1086100	0.00745785
MD10G1041500	MD00G1086100	0.00757458
MD09G1146000	MD00G1086100	0.00803282
MD08G1086500	MD00G1086100	0.00930753
MD11G1286900	MD00G1086100	0.0106385
MD02G1265300	MD00G1086200	0.0160416
MD10G1089200	MD00G1086200	0.0160816
MD12G1124800	MD00G1086200	0.0169876
MD15G1037700	MD00G1086200	0.0188036
MD01G1088900	MD00G1086200	0.0218264
MD13G1171100	MD00G1086500	0.0203851
MD08G1081300	MD00G1086500	0.0208765
MD15G1068200	MD00G1086500	0.0210184
MD07G1220600	MD00G1086500	0.0214829
MD05G1205800	MD00G1086500	0.0246172
MD07G1309700	MD00G1087000	0.013471
MD00G1104700	MD00G1087000	0.0152677
MD07G1061400	MD00G1087000	0.01527
MD07G1297100	MD00G1087000	0.0198001
MD13G1069200	MD00G1087000	0.0203324
MD04G1042100	MD00G1087100	0.00614976
MD03G1294100	MD00G1087100	0.00630834
MD03G1118500	MD00G1087100	0.00712091
MD11G1301200	MD00G1087100	0.00771259
MD16G1228800	MD00G1087100	0.00810005
MD09G1009100	MD00G1087300	0.0174543
MD09G1285400	MD00G1087300	0.0176708
MD17G1001400	MD00G1087300	0.017674
MD05G1165800	MD00G1087300	0.0200672
MD10G1011000	MD00G1087300	0.024811
MD01G1114400	MD00G1087400	0.00941663
MD15G1015400	MD00G1087400	0.0115576
MD11G1155100	MD00G1087400	0.0117041
MD00G1140800	MD00G1087400	0.0138518
MD03G1222700	MD00G1087400	0.0140561
MD17G1065400	MD00G1087500	0.00513825
MD10G1121500	MD00G1087500	0.00551652
MD15G1415700	MD00G1087500	0.00604795
MD04G1229500	MD00G1087500	0.00629442
MD07G1277400	MD00G1087500	0.0065437
MD13G1079500	MD00G1087600	0.0106619
MD16G1047300	MD00G1087600	0.0108103
MD10G1193400	MD00G1087600	0.0110766
MD09G1009100	MD00G1087600	0.0115362
MD05G1037100	MD00G1087600	0.0119058
MD16G1108400	MD00G1087700	0.0151997
MD13G1150700	MD00G1087700	0.0154043
MD16G1043000	MD00G1087700	0.0158759
MD01G1036200	MD00G1087700	0.0185003
MD09G1099500	MD00G1087700	0.0189018
MD10G1302500	MD00G1088100	0.00702177
MD11G1200400	MD00G1088100	0.00718542
MD08G1159600	MD00G1088100	0.00817845
MD07G1222500	MD00G1088100	0.00999249
MD06G1054100	MD00G1088100	0.0110471
MD10G1143800	MD00G1088600	0.012513
MD09G1002600	MD00G1088600	0.0126713
MD09G1088700	MD00G1088600	0.0128712
MD04G1069700	MD00G1088600	0.014225
MD09G1079200	MD00G1088600	0.023063
MD14G1156400	MD00G1089200	0.012422
MD02G1003500	MD00G1089200	0.0124671
MD15G1411200	MD00G1089200	0.0132834
MD06G1208700	MD00G1089200	0.0133787
MD04G1113100	MD00G1089200	0.0140068
MD03G1086800	MD00G1089400	0.01619
MD10G1192900	MD00G1089400	0.0163284
MD11G1095900	MD00G1089400	0.0201087
MD07G1212800	MD00G1089400	0.0229633
MD17G1189100	MD00G1089400	0.0270829
MD02G1035700	MD00G1089500	0.00565844
MD14G1130300	MD00G1089500	0.00568897
MD05G1182700	MD00G1089500	0.00676902
MD06G1026900	MD00G1089500	0.00773815
MD16G1137700	MD00G1089500	0.0077729
MD02G1057200	MD00G1089700	0.0190392
MD01G1132900	MD00G1089700	0.019734
MD05G1205800	MD00G1089700	0.0207324
MD08G1207300	MD00G1089700	0.0231216
MD04G1225100	MD00G1089700	0.024213
MD10G1011000	MD00G1090900	0.0171843
MD02G1116500	MD00G1090900	0.0186638
MD05G1037100	MD00G1090900	0.0194485
MD13G1059200	MD00G1090900	0.020989
MD04G1113200	MD00G1090900	0.0209998
MD12G1241500	MD00G1091100	0.00871245
MD10G1064300	MD00G1091100	0.0088751
MD06G1001300	MD00G1091100	0.00896736
MD06G1183300	MD00G1091100	0.00920668
MD15G1015400	MD00G1091100	0.0118272
MD07G1205600	MD00G1091200	0.00935985
MD08G1174200	MD00G1091200	0.00939838
MD00G1015800	MD00G1091200	0.0101008
MD04G1147800	MD00G1091200	0.0120119
MD10G1124100	MD00G1091200	0.0137082
MD02G1116600	MD00G1091400	0.0135602
MD08G1077000	MD00G1091400	0.0152303
MD05G1040600	MD00G1091400	0.0157847
MD01G1088900	MD00G1091400	0.016191
MD15G1384500	MD00G1091400	0.0177648
MD00G1020600	MD00G1091500	0.0048553
MD03G1258200	MD00G1091500	0.00563744
MD04G1224400	MD00G1091500	0.00607315
MD01G1145700	MD00G1091500	0.00650821
MD10G1011000	MD00G1091500	0.00810783
MD05G1309400	MD00G1091600	0.00529882
MD15G1152100	MD00G1091600	0.0053738
MD01G1145700	MD00G1091600	0.00597077
MD08G1245800	MD00G1091600	0.00723368
MD16G1175400	MD00G1091600	0.00864097
MD10G1278800	MD00G1091800	0.00566455
MD12G1128600	MD00G1091800	0.00570044
MD14G1048100	MD00G1091800	0.00628782
MD17G1243400	MD00G1091800	0.00665698
MD14G1088800	MD00G1091800	0.00718952
MD16G1130200	MD00G1092000	0.00347666
MD04G1055300	MD00G1092000	0.00359284
MD10G1241200	MD00G1092000	0.00365686
MD17G1156400	MD00G1092000	0.0042088
MD07G1031000	MD00G1092000	0.00683668
MD05G1024300	MD00G1092100	0.00577664
MD12G1059600	MD00G1092100	0.00586098
MD14G1148500	MD00G1092100	0.00632219
MD08G1240000	MD00G1092100	0.00695767
MD06G1111100	MD00G1092100	0.00731195
MD15G1138200	MD00G1092200	0.00904211
MD10G1064300	MD00G1092200	0.0109592
MD00G1140800	MD00G1092200	0.0128659
MD03G1111600	MD00G1092200	0.0129829
MD16G1157900	MD00G1092200	0.015066
MD09G1075900	MD00G1092500	0.0184678
MD02G1145300	MD00G1092500	0.0194495
MD16G1265000	MD00G1092500	0.0229096
MD16G1047300	MD00G1092500	0.0238969
MD16G1109700	MD00G1092500	0.0322722
MD03G1241200	MD00G1092600	0.00898055
MD06G1051800	MD00G1092600	0.00966739
MD17G1113000	MD00G1092600	0.00978358
MD04G1225000	MD00G1092600	0.0118346
MD11G1098100	MD00G1092600	0.0118994
MD07G1297100	MD00G1093200	0.0176127
MD16G1212600	MD00G1093200	0.0184444
MD13G1141400	MD00G1093200	0.0188415
MD13G1209700	MD00G1093200	0.0203346
MD10G1023800	MD00G1093200	0.0212379
MD15G1267600	MD00G1093300	0.0109926
MD01G1132900	MD00G1093300	0.0140322
MD06G1001500	MD00G1093300	0.0146318
MD13G1141400	MD00G1093300	0.0147165
MD13G1209700	MD00G1093300	0.0163027
MD07G1205600	MD00G1093400	0.00798566
MD15G1288600	MD00G1093400	0.00819648
MD11G1172700	MD00G1093400	0.00836753
MD03G1277100	MD00G1093400	0.0088469
MD15G1283700	MD00G1093400	0.00948525
MD01G1082300	MD00G1094100	0.0118222
MD15G1068200	MD00G1094100	0.0123782
MD05G1205800	MD00G1094100	0.0133112
MD15G1136600	MD00G1094100	0.0171918
MD07G1297100	MD00G1094100	0.0246969
MD05G1233400	MD00G1094500	0.00622918
MD16G1193400	MD00G1094500	0.00685476
MD02G1189300	MD00G1094500	0.00729257
MD10G1026300	MD00G1094500	0.00849967
MD15G1106600	MD00G1094500	0.00866899
MD04G1008300	MD00G1094600	0.00847162
MD01G1218500	MD00G1094600	0.00942348
MD15G1016200	MD00G1094600	0.0104265
MD10G1025100	MD00G1094600	0.0139974
MD01G1036200	MD00G1094600	0.0205075
MD10G1192900	MD00G1094900	0.00533723
MD05G1082000	MD00G1094900	0.00554125
MD13G1042600	MD00G1094900	0.00586628
MD03G1089100	MD00G1094900	0.00594561
MD01G1108000	MD00G1094900	0.00931758
MD04G1184900	MD00G1095100	0.0151177
MD04G1224400	MD00G1095100	0.0167535
MD06G1111100	MD00G1095100	0.0177421
MD10G1041500	MD00G1095100	0.0182365
MD09G1009100	MD00G1095100	0.0185023
MD03G1111600	MD00G1095300	0.0142137
MD15G1193700	MD00G1095300	0.0145155
MD14G1039700	MD00G1095300	0.0153348
MD15G1441000	MD00G1095300	0.0158349
MD07G1289800	MD00G1095300	0.0161969
MD10G1025100	MD00G1095400	0.0126193
MD06G1001300	MD00G1095400	0.0127179
MD16G1216900	MD00G1095400	0.0130644
MD15G1283700	MD00G1095400	0.013292
MD00G1059100	MD00G1095400	0.0139663
MD15G1193700	MD00G1095600	0.0150453
MD15G1283700	MD00G1095600	0.0151931
MD01G1112400	MD00G1095600	0.0159577
MD13G1141400	MD00G1095600	0.0182617
MD16G1212600	MD00G1095600	0.020392
MD10G1041500	MD00G1095700	0.00971848
MD02G1300400	MD00G1095700	0.0101314
MD08G1015500	MD00G1095700	0.0102553
MD17G1171200	MD00G1095700	0.0105751
MD06G1159100	MD00G1095700	0.0140763
MD04G1033000	MD00G1095800	0.00416934
MD09G1170800	MD00G1095800	0.00417987
MD14G1131900	MD00G1095800	0.00458989
MD10G1176400	MD00G1095800	0.0054182
MD08G1077000	MD00G1095800	0.00915127
MD13G1056100	MD00G1095900	0.0132058
MD13G1054700	MD00G1095900	0.0132584
MD13G1241800	MD00G1095900	0.0142729
MD13G1185200	MD00G1095900	0.016993
MD01G1095100	MD00G1095900	0.0204733
MD14G1189300	MD00G1096000	0.0153214
MD02G1171800	MD00G1096000	0.0154323
MD07G1152100	MD00G1096000	0.0162522
MD13G1234500	MD00G1096000	0.0171081
MD10G1068000	MD00G1096000	0.0229723
MD05G1018200	MD00G1096200	0.00434925
MD14G1148500	MD00G1096200	0.00439951
MD06G1211100	MD00G1096200	0.00453299
MD08G1096000	MD00G1096200	0.00621544
MD13G1186900	MD00G1096200	0.0071777
MD00G1149200	MD00G1096600	0.0136081
MD17G1001300	MD00G1096600	0.0139012
MD07G1099500	MD00G1096600	0.0152599
MD05G1165800	MD00G1096600	0.0159021
MD10G1011000	MD00G1096600	0.0213458
MD06G1012600	MD00G1096700	0.0137059
MD03G1277600	MD00G1096700	0.0148241
MD15G1116100	MD00G1096700	0.0190392
MD14G1180900	MD00G1096700	0.0200944
MD17G1271400	MD00G1096700	0.0212164
MD01G1103000	MD00G1096800	0.00437474
MD03G1220300	MD00G1096800	0.00445952
MD03G1020800	MD00G1096800	0.00468285
MD09G1202300	MD00G1096800	0.00482459
MD00G1149200	MD00G1096800	0.00530977
MD08G1162000	MD00G1097000	0.0062028
MD01G1235700	MD00G1097000	0.00715274
MD13G1059200	MD00G1097000	0.00722993
MD09G1099500	MD00G1097000	0.00811768
MD11G1072800	MD00G1097000	0.0083315
MD01G1082700	MD00G1097100	0.00438473
MD11G1314100	MD00G1097100	0.00443375
MD10G1121500	MD00G1097100	0.00557861
MD04G1232200	MD00G1097100	0.0064606
MD03G1222700	MD00G1097100	0.00692519
MD04G1113200	MD00G1097300	0.0150077
MD15G1231500	MD00G1097300	0.0155595
MD10G1011000	MD00G1097300	0.0158375
MD02G1116500	MD00G1097300	0.0168494
MD02G1096700	MD00G1097300	0.0169467
MD14G1094300	MD00G1097500	0.017136
MD14G1109800	MD00G1097500	0.0179747
MD09G1088700	MD00G1097500	0.020533
MD09G1079200	MD00G1097500	0.0223365
MD09G1075900	MD00G1097500	0.0227172
MD15G1359400	MD00G1098200	0.00535464
MD16G1043000	MD00G1098200	0.00536684
MD02G1166900	MD00G1098200	0.00735581
MD17G1234400	MD00G1098200	0.0090163
MD06G1014700	MD00G1098200	0.00990159
MD06G1038400	MD00G1098300	0.00950002
MD04G1221900	MD00G1098300	0.0112229
MD03G1196300	MD00G1098300	0.011605
MD11G1200400	MD00G1098300	0.0131416
MD04G1225100	MD00G1098300	0.0182571
MD12G1241500	MD00G1098400	0.0181911
MD09G1278400	MD00G1098400	0.0187843
MD09G1009100	MD00G1098400	0.0215712
MD15G1334900	MD00G1098400	0.0247818
MD02G1003500	MD00G1098400	0.0261533
MD15G1037700	MD00G1098500	0.0122415
MD02G1265300	MD00G1098500	0.0135132
MD05G1048600	MD00G1098500	0.013795
MD05G1037100	MD00G1098500	0.0158153
MD17G1129000	MD00G1098500	0.0198838
MD15G1015100	MD00G1099100	0.00549399
MD00G1060900	MD00G1099100	0.00566745
MD06G1105500	MD00G1099100	0.0057353
MD12G1068100	MD00G1099100	0.00656166
MD11G1314100	MD00G1099100	0.00722215
MD16G1234800	MD00G1099600	0.0114941
MD12G1241800	MD00G1099600	0.0128119
MD05G1024400	MD00G1099600	0.0143962
MD12G1018100	MD00G1099600	0.0145538
MD09G1174400	MD00G1099600	0.0152247
MD01G1093500	MD00G1099800	0.0114807
MD00G1169600	MD00G1099800	0.0118547
MD06G1127800	MD00G1099800	0.0120465
MD04G1102100	MD00G1099800	0.0154983
MD15G1415700	MD00G1099800	0.019204
MD14G1094300	MD00G1100000	0.00468814
MD15G1015100	MD00G1100000	0.00493838
MD05G1158000	MD00G1100000	0.00637169
MD16G1043500	MD00G1100000	0.00706492
MD01G1177200	MD00G1100000	0.00754152
MD15G1344900	MD00G1100400	0.00960647
MD17G1112700	MD00G1100400	0.00986346
MD08G1147100	MD00G1100400	0.00987379
MD06G1209300	MD00G1100400	0.0114143
MD02G1003500	MD00G1100400	0.0116443
MD02G1259300	MD00G1100500	0.00489689
MD14G1088800	MD00G1100500	0.0049778
MD11G1239900	MD00G1100500	0.0050208
MD08G1147100	MD00G1100500	0.0053774
MD05G1066000	MD00G1100500	0.0105194
MD03G1194300	MD00G1100600	0.00557099
MD11G1072800	MD00G1100600	0.00583912
MD05G1204400	MD00G1100600	0.00664375
MD04G1196300	MD00G1100600	0.00666287
MD17G1129000	MD00G1100600	0.00813313
MD02G1197600	MD00G1101100	0.00540816
MD07G1152100	MD00G1101100	0.00546547
MD08G1176000	MD00G1101100	0.00564166
MD02G1156900	MD00G1101100	0.00649512
MD03G1246200	MD00G1101100	0.00661012
MD04G1224400	MD00G1101700	0.0186666
MD04G1008300	MD00G1101700	0.019554
MD06G1111100	MD00G1101700	0.020129
MD15G1039500	MD00G1101700	0.0202819
MD04G1167700	MD00G1101700	0.0300641
MD07G1235000	MD00G1102700	0.0133229
MD14G1091900	MD00G1102700	0.0144375
MD01G1090900	MD00G1102700	0.0169723
MD09G1037500	MD00G1102700	0.0191881
MD16G1121200	MD00G1102700	0.0217012
MD01G1158600	MD00G1102900	0.00984302
MD08G1081300	MD00G1102900	0.00992684
MD15G1068200	MD00G1102900	0.0104472
MD07G1299100	MD00G1102900	0.0105122
MD13G1171100	MD00G1102900	0.0130301
MD08G1025800	MD00G1103100	0.0103445
MD02G1283400	MD00G1103100	0.0107212
MD10G1193400	MD00G1103100	0.0111812
MD02G1265300	MD00G1103100	0.0113987
MD10G1208800	MD00G1103100	0.0144264
MD15G1384500	MD00G1103300	0.0180518
MD01G1088900	MD00G1103300	0.0180539
MD09G1216100	MD00G1103300	0.0183464
MD06G1038400	MD00G1103300	0.0216986
MD07G1279300	MD00G1103300	0.0222826
MD16G1058500	MD00G1103800	0.0168556
MD03G1064100	MD00G1103800	0.018222
MD06G1046900	MD00G1103800	0.0186518
MD01G1158600	MD00G1103800	0.0197498
MD14G1091900	MD00G1103800	0.0207364
MD13G1064600	MD00G1103900	0.013683
MD01G1074700	MD00G1103900	0.0143779
MD03G1057400	MD00G1103900	0.016047
MD04G1104700	MD00G1103900	0.0188413
MD01G1226600	MD00G1103900	0.0223408
MD07G1205600	MD00G1104000	0.0179307
MD02G1265300	MD00G1104000	0.0181785
MD12G1075200	MD00G1104000	0.0183784
MD09G1002600	MD00G1104000	0.0219296
MD01G1114400	MD00G1104000	0.0267982
MD01G1114400	MD00G1104100	0.0154445
MD02G1283400	MD00G1104100	0.0161321
MD16G1137700	MD00G1104100	0.0169717
MD16G1206700	MD00G1104100	0.0171637
MD06G1002100	MD00G1104100	0.0182732
MD11G1072800	MD00G1104200	0.0118141
MD15G1015400	MD00G1104200	0.0119773
MD09G1174400	MD00G1104200	0.0120643
MD14G1091900	MD00G1104200	0.0126012
MD13G1054700	MD00G1104200	0.0149639
MD09G1051000	MD00G1104300	0.00507306
MD10G1124100	MD00G1104300	0.00557548
MD15G1138200	MD00G1104300	0.00654483
MD17G1107000	MD00G1104300	0.00671088
MD15G1387800	MD00G1104300	0.00887923
MD05G1121500	MD00G1104600	0.00585069
MD01G1094000	MD00G1104600	0.00596076
MD17G1068700	MD00G1104600	0.00603526
MD17G1012300	MD00G1104600	0.00639654
MD03G1220300	MD00G1104600	0.00668203
MD17G1191000	MD00G1104700	0.0150621
MD04G1058000	MD00G1104700	0.017958
MD07G1061400	MD00G1104700	0.0187866
MD07G1309700	MD00G1104700	0.0223943
MD10G1241200	MD00G1104700	0.0232941
MD08G1069100	MD00G1104800	0.00502373
MD13G1025200	MD00G1104800	0.00589469
MD11G1095900	MD00G1104800	0.00645972
MD03G1086800	MD00G1104800	0.00660036
MD01G1158600	MD00G1104800	0.00844706
MD07G1222900	MD00G1105000	0.00907933
MD04G1069700	MD00G1105000	0.00922429
MD15G1286400	MD00G1105000	0.00962566
MD16G1206700	MD00G1105000	0.0115097
MD15G1106600	MD00G1105000	0.0118483
MD01G1036200	MD00G1105600	0.0143132
MD04G1221900	MD00G1105600	0.0147312
MD14G1201600	MD00G1105600	0.0153633
MD11G1133100	MD00G1105600	0.0155046
MD16G1043000	MD00G1105600	0.0167348
MD17G1234400	MD00G1106000	0.00453667
MD11G1239900	MD00G1106000	0.00525192
MD10G1121500	MD00G1106000	0.0053688
MD08G1161200	MD00G1106000	0.00541817
MD13G1159000	MD00G1106000	0.00719303
MD04G1113200	MD00G1106100	0.0186925
MD13G1059200	MD00G1106100	0.0196516
MD09G1009100	MD00G1106100	0.0201455
MD16G1137700	MD00G1106100	0.020393
MD10G1011000	MD00G1106100	0.0226696
MD05G1024400	MD00G1106400	0.00695157
MD14G1056200	MD00G1106400	0.00721064
MD11G1269800	MD00G1106400	0.00867035
MD13G1054700	MD00G1106400	0.0106285
MD09G1041300	MD00G1106400	0.0137104
MD09G1002600	MD00G1106500	0.0178709
MD02G1184400	MD00G1106500	0.018644
MD10G1193400	MD00G1106500	0.0203504
MD01G1114400	MD00G1106500	0.0212535
MD09G1009100	MD00G1106500	0.0222266
MD06G1194100	MD00G1106600	0.0144626
MD09G1075900	MD00G1106600	0.0154101
MD16G1047300	MD00G1106600	0.0159815
MD10G1143800	MD00G1106600	0.0173617
MD16G1109700	MD00G1106600	0.0180459
MD12G1055800	MD00G1106800	0.00930914
MD16G1137700	MD00G1106800	0.00957706
MD05G1089600	MD00G1106800	0.00970585
MD15G1323400	MD00G1106800	0.0101098
MD04G1224400	MD00G1106800	0.0101575
MD02G1050200	MD00G1107100	0.00511523
MD04G1000600	MD00G1107100	0.005244
MD01G1155800	MD00G1107100	0.00577051
MD17G1051600	MD00G1107100	0.00629807
MD11G1269800	MD00G1107100	0.00664096
MD06G1215500	MD00G1107200	0.00337037
MD08G1071000	MD00G1107200	0.00391678
MD10G1342100	MD00G1107200	0.00393394
MD07G1085000	MD00G1107200	0.00431709
MD07G1047300	MD00G1107200	0.00817442
MD07G1099500	MD00G1107300	0.0129957
MD10G1011000	MD00G1107300	0.0136955
MD09G1285400	MD00G1107300	0.0139016
MD17G1001300	MD00G1107300	0.0151802
MD00G1149200	MD00G1107300	0.0242814
MD06G1039500	MD00G1107500	0.0051217
MD06G1209300	MD00G1107500	0.00558244
MD06G1208700	MD00G1107500	0.00768236
MD16G1125800	MD00G1107500	0.00818757
[truncated: 117,066 more rows]

## Sheet: Unique_TFs
transcription_factor
MD00G1000500
MD00G1001000
MD00G1004900
MD00G1007700
MD00G1007800
MD00G1015800
MD00G1020600
MD00G1030500
MD00G1031600
MD00G1032600
MD00G1036300
MD00G1039600
MD00G1039900
MD00G1041100
MD00G1043300
MD00G1055800
MD00G1059100
MD00G1060700
MD00G1060900
MD00G1068300
MD00G1084200
MD00G1095900
MD00G1096600
MD00G1097500
MD00G1103900
MD00G1104700
MD00G1107100
MD00G1114300
MD00G1115200
MD00G1116400
MD00G1118600
MD00G1125100
MD00G1126800
MD00G1127300
MD00G1140800
MD00G1149200
MD00G1159900
MD00G1165700
MD00G1169600
MD00G1179500
MD00G1189200
MD00G1203500
MD00G1207300
MD01G1006400
MD01G1013400
MD01G1021600
MD01G1024900
MD01G1031100
MD01G1036200
MD01G1041900
MD01G1045500
MD01G1045800
MD01G1059300
MD01G1065800
MD01G1070000
MD01G1074700
MD01G1078000
MD01G1079100
MD01G1080200
MD01G1082300
MD01G1082500
MD01G1082700
MD01G1088900
MD01G1090900
MD01G1092300
MD01G1092900
MD01G1093000
MD01G1093200
MD01G1093500
MD01G1093700
MD01G1094000
MD01G1094400
MD01G1094700
MD01G1095100
MD01G1103000
MD01G1105800
MD01G1106000
MD01G1108000
MD01G1108100
MD01G1108300
MD01G1110800
MD01G1112400
MD01G1114400
MD01G1116500
MD01G1132900
MD01G1141300
MD01G1145700
MD01G1146800
MD01G1153500
MD01G1155000
MD01G1155800
MD01G1158600
MD01G1162900
MD01G1167000
MD01G1169100
MD01G1169300
MD01G1174300
MD01G1177000
MD01G1177100
MD01G1177200
MD01G1194100
MD01G1195600
MD01G1197600
MD01G1198700
MD01G1206800
MD01G1208900
MD01G1218500
MD01G1220300
MD01G1220400
MD01G1224500
MD01G1226600
MD01G1228200
MD01G1229900
MD01G1235700
MD01G1237100
MD01G1237500
MD02G1003500
MD02G1007900
MD02G1009200
MD02G1012900
MD02G1014300
MD02G1016900
MD02G1035700
MD02G1039600
MD02G1039800
MD02G1040200
MD02G1043000
MD02G1046900
MD02G1050200
MD02G1057200
MD02G1080200
MD02G1083400
MD02G1096700
MD02G1105900
MD02G1107900
MD02G1110700
MD02G1114900
MD02G1116500
MD02G1116600
MD02G1127600
MD02G1128300
MD02G1130700
MD02G1132000
MD02G1135700
MD02G1139600
MD02G1140600
MD02G1145300
MD02G1146800
MD02G1148800
MD02G1156700
MD02G1156900
MD02G1157000
MD02G1161700
MD02G1166900
MD02G1170800
MD02G1171800
MD02G1174900
MD02G1176000
MD02G1177500
MD02G1179000
MD02G1184400
MD02G1186900
MD02G1189300
MD02G1192800
MD02G1197600
MD02G1201000
MD02G1217800
MD02G1219900
MD02G1231800
MD02G1233300
MD02G1243800
MD02G1243900
MD02G1244500
MD02G1259300
MD02G1265300
MD02G1266200
MD02G1266800
MD02G1267300
MD02G1269700
MD02G1273400
MD02G1278100
MD02G1278400
MD02G1279400
MD02G1279500
MD02G1279900
MD02G1280200
MD02G1280700
MD02G1280800
MD02G1281700
MD02G1281800
MD02G1283400
MD02G1285600
MD02G1285700
MD02G1288500
MD02G1298400
MD02G1300400
MD02G1300500
MD02G1309800
MD02G1310400
MD02G1313900
MD02G1315600
MD02G1315700
MD02G1318400
MD02G1318700
MD03G1000900
MD03G1016300
MD03G1017000
MD03G1020800
MD03G1023200
MD03G1034300
MD03G1039200
MD03G1042900
MD03G1043000
MD03G1044400
MD03G1051600
MD03G1051900
MD03G1052200
MD03G1057400
MD03G1059900
MD03G1064100
MD03G1068400
MD03G1076200
MD03G1086800
MD03G1089100
MD03G1089200
MD03G1089300
MD03G1089700
MD03G1089800
MD03G1096400
MD03G1107900
MD03G1111600
MD03G1114400
MD03G1114800
MD03G1116000
MD03G1116700
MD03G1118500
MD03G1119800
MD03G1121600
MD03G1127900
MD03G1128800
MD03G1132800
MD03G1135000
MD03G1136600
MD03G1143300
MD03G1143600
MD03G1150800
MD03G1152700
MD03G1159800
MD03G1166900
MD03G1167600
MD03G1168800
MD03G1169400
MD03G1169900
MD03G1174600
MD03G1179000
MD03G1183400
MD03G1188700
MD03G1188800
MD03G1188900
MD03G1190700
MD03G1193900
MD03G1194300
MD03G1196300
MD03G1212600
MD03G1214700
MD03G1220300
MD03G1222600
MD03G1222700
MD03G1231800
MD03G1239100
MD03G1241200
MD03G1243700
MD03G1246200
MD03G1247700
MD03G1258200
MD03G1258300
MD03G1263400
MD03G1266300
MD03G1271600
MD03G1277100
MD03G1277600
MD03G1279700
MD03G1280300
MD03G1294100
MD03G1295200
MD04G1000600
MD04G1005500
MD04G1005600
MD04G1008300
MD04G1010500
MD04G1017400
MD04G1023500
MD04G1033000
MD04G1038200
MD04G1041900
MD04G1042000
MD04G1042100
MD04G1042200
MD04G1042700
MD04G1043600
MD04G1043700
MD04G1052000
MD04G1052400
MD04G1055300
MD04G1058000
MD04G1058200
MD04G1061200
MD04G1064700
MD04G1067800
MD04G1069300
MD04G1069700
MD04G1083800
MD04G1088100
MD04G1092400
MD04G1096900
MD04G1100300
MD04G1102100
MD04G1104700
MD04G1113100
MD04G1113200
MD04G1116200
MD04G1122100
MD04G1124900
MD04G1126500
MD04G1129200
MD04G1142200
MD04G1147800
MD04G1154200
MD04G1154600
MD04G1163300
MD04G1167700
MD04G1169800
MD04G1174500
MD04G1184900
MD04G1185100
MD04G1192900
MD04G1194300
MD04G1196300
MD04G1207500
MD04G1221900
MD04G1224400
MD04G1224700
MD04G1225000
MD04G1225100
MD04G1226400
MD04G1229500
MD04G1229800
MD04G1231600
MD04G1232200
MD04G1244100
MD04G1247800
MD05G1001000
MD05G1005800
MD05G1011200
MD05G1018200
MD05G1018500
MD05G1022300
MD05G1023400
MD05G1024300
MD05G1024400
MD05G1024500
MD05G1025500
MD05G1027000
MD05G1027900
MD05G1029800
MD05G1030800
MD05G1031300
MD05G1031400
MD05G1034900
MD05G1037100
MD05G1037200
MD05G1037700
MD05G1040600
MD05G1041300
MD05G1044600
MD05G1048600
MD05G1054600
MD05G1055800
MD05G1059600
MD05G1059900
MD05G1066000
MD05G1072500
MD05G1074600
MD05G1082000
MD05G1089600
MD05G1092200
MD05G1098200
MD05G1115800
MD05G1120600
MD05G1121500
MD05G1137700
MD05G1144500
MD05G1144600
MD05G1155300
MD05G1155500
MD05G1156200
MD05G1156300
MD05G1158000
MD05G1162100
MD05G1165800
MD05G1171400
MD05G1174500
MD05G1182300
MD05G1182700
MD05G1188800
MD05G1189400
MD05G1194600
MD05G1195300
MD05G1197600
MD05G1198700
MD05G1202900
MD05G1204300
MD05G1204400
MD05G1205800
MD05G1205900
MD05G1206200
MD05G1206400
MD05G1213800
MD05G1219300
MD05G1229600
MD05G1233100
MD05G1233300
MD05G1233400
MD05G1238400
MD05G1239200
MD05G1249100
MD05G1249300
MD05G1256300
MD05G1259100
MD05G1263500
MD05G1273300
MD05G1279200
MD05G1281100
MD05G1286800
MD05G1295700
MD05G1300700
MD05G1301100
MD05G1302400
MD05G1309400
MD05G1309700
MD05G1310200
MD05G1311400
MD05G1311700
MD05G1312300
MD05G1312400
MD05G1313700
MD05G1318600
MD05G1321800
MD05G1322200
MD05G1324700
MD05G1335900
MD05G1349800
MD05G1351300
MD05G1352300
MD05G1358100
MD05G1360300
MD05G1361500
MD05G1364200
MD05G1364400
MD06G1001300
MD06G1001500
MD06G1002100
MD06G1002400
MD06G1002900
MD06G1010400
MD06G1012500
MD06G1012600
MD06G1014700
MD06G1021000
MD06G1026100
MD06G1026200
MD06G1026900
MD06G1031700
MD06G1032500
MD06G1035500
MD06G1036400
MD06G1037900
MD06G1038400
MD06G1039500
MD06G1040400
MD06G1043400
MD06G1046900
MD06G1048100
MD06G1051800
MD06G1051900
MD06G1052100
MD06G1054100
MD06G1054800
MD06G1071100
MD06G1072300
MD06G1081900
MD06G1087600
MD06G1088700
MD06G1099900
MD06G1104100
MD06G1105500
MD06G1109300
MD06G1110000
MD06G1111100
MD06G1111900
MD06G1114000
MD06G1114200
MD06G1115400
MD06G1116100
MD06G1124800
MD06G1127800
MD06G1129100
MD06G1130400
MD06G1132100
MD06G1133200
MD06G1135700
MD06G1141200
MD06G1143000
MD06G1143600
MD06G1157600
MD06G1158900
MD06G1159100
MD06G1159200
MD06G1159300
MD06G1161300
MD06G1163200
MD06G1171700
MD06G1178400
MD06G1178800
MD06G1183300
MD06G1184400
MD06G1185100
MD06G1187600
MD06G1191600
MD06G1194100
MD06G1194500
MD06G1194900
MD06G1196100
MD06G1197300
MD06G1202400
MD06G1204000
MD06G1204100
MD06G1204300
MD06G1204400
MD06G1206200
MD06G1206300
MD06G1208700
MD06G1209300
MD06G1210700
MD06G1211100
MD06G1211700
MD06G1215500
MD06G1217200
MD06G1228900
MD06G1234100
MD06G1234500
MD06G1236400
MD06G1236500
MD07G1002500
MD07G1002900
MD07G1006400
MD07G1008500
MD07G1011300
MD07G1018800
MD07G1022900
MD07G1023300
MD07G1025300
MD07G1031000
MD07G1032900
MD07G1033000
MD07G1038300
MD07G1042300
MD07G1045800
MD07G1046200
MD07G1047300
MD07G1047400
MD07G1047500
MD07G1047700
MD07G1048000
MD07G1048900
MD07G1051900
MD07G1052500
MD07G1053500
MD07G1053800
MD07G1054000
MD07G1058100
MD07G1061400
MD07G1068800
MD07G1073100
MD07G1073200
MD07G1081700
MD07G1085000
MD07G1097300
MD07G1098400
MD07G1099500
MD07G1111500
MD07G1115800
MD07G1117200
MD07G1127600
MD07G1132500
MD07G1134600
MD07G1134800
MD07G1138200
MD07G1143800
MD07G1151000
MD07G1152100
MD07G1153200
MD07G1156200
MD07G1162700
MD07G1163100
MD07G1163200
MD07G1163400
MD07G1163700
MD07G1166800
MD07G1172400
MD07G1173900
MD07G1174400
MD07G1180200
MD07G1182300
MD07G1205600
MD07G1211300
MD07G1212800
MD07G1213500
MD07G1220600
MD07G1222500
MD07G1222900
MD07G1224200
MD07G1224600
MD07G1226600
MD07G1231000
MD07G1233200
MD07G1235000
MD07G1241000
MD07G1248600
MD07G1248700
MD07G1262400
MD07G1265700
MD07G1266500
MD07G1277400
MD07G1279300
MD07G1289700
MD07G1289800
MD07G1297100
MD07G1299100
MD07G1301800
MD07G1308600
MD07G1309700
MD08G1004400
MD08G1013800
MD08G1015500
MD08G1016000
MD08G1016400
MD08G1017300
MD08G1021000
MD08G1024200
MD08G1025800
MD08G1030400
MD08G1033900
MD08G1035400
MD08G1037200
MD08G1039600
MD08G1049600
MD08G1058800
MD08G1059000
MD08G1063600
MD08G1066800
MD08G1069100
MD08G1071000
MD08G1075400
MD08G1077000
MD08G1078800
MD08G1081300
MD08G1084100
MD08G1086500
MD08G1092000
MD08G1096000
MD08G1096700
MD08G1098800
MD08G1099600
MD08G1112900
MD08G1116500
MD08G1117600
MD08G1117700
MD08G1123300
MD08G1127200
MD08G1131000
MD08G1137500
MD08G1139100
MD08G1140800
MD08G1142000
MD08G1147000
MD08G1147100
MD08G1151300
MD08G1153600
MD08G1159600
MD08G1160700
MD08G1161200
MD08G1162000
MD08G1173300
MD08G1174200
MD08G1176000
MD08G1180700
MD08G1198900
MD08G1200100
MD08G1200800
MD08G1200900
MD08G1206100
MD08G1207300
MD08G1207700
MD08G1224600
MD08G1224700
MD08G1240000
MD08G1245800
MD08G1247700
MD08G1249900
MD09G1002300
MD09G1002600
MD09G1003800
MD09G1006400
MD09G1008300
MD09G1008800
MD09G1009100
MD09G1011600
MD09G1019800
MD09G1035100
MD09G1035200
MD09G1037500
MD09G1041300
MD09G1047500
MD09G1051000
MD09G1051100
MD09G1051200
MD09G1053700
MD09G1056600
MD09G1068200
MD09G1073900
MD09G1075900
MD09G1078300
MD09G1079200
MD09G1082800
MD09G1088700
MD09G1099500
MD09G1103200
MD09G1103400
MD09G1105100
MD09G1112400
MD09G1112500
MD09G1115400
MD09G1121600
MD09G1121700
MD09G1121900
MD09G1123400
MD09G1126200
MD09G1126900
MD09G1131800
MD09G1134000
MD09G1137800
MD09G1139500
MD09G1139600
MD09G1145000
MD09G1146000
MD09G1146600
MD09G1150700
MD09G1161000
MD09G1167200
MD09G1169000
MD09G1170000
MD09G1170800
MD09G1173700
MD09G1174400
MD09G1176900
MD09G1178600
MD09G1183000
MD09G1183800
MD09G1184800
MD09G1186200
MD09G1186300
MD09G1188600
MD09G1202300
MD09G1203200
MD09G1205400
MD09G1206700
MD09G1208000
MD09G1209300
MD09G1212700
MD09G1216100
MD09G1224500
MD09G1233000
MD09G1233700
MD09G1235100
MD09G1244200
MD09G1249800
MD09G1260400
MD09G1261200
MD09G1264200
MD09G1270100
MD09G1271400
MD09G1277500
MD09G1278400
MD09G1279300
MD09G1282200
MD09G1283700
MD09G1283800
MD09G1285400
MD10G1011000
MD10G1017800
MD10G1023800
MD10G1024800
MD10G1025100
MD10G1025600
MD10G1026300
MD10G1030400
MD10G1032000
MD10G1032900
MD10G1041100
MD10G1041500
MD10G1046700
MD10G1051700
MD10G1055000
MD10G1056200
MD10G1062100
MD10G1063500
MD10G1064300
MD10G1067700
MD10G1068000
MD10G1068100
MD10G1069900
MD10G1074000
MD10G1086900
MD10G1089200
MD10G1089300
MD10G1100500
MD10G1103900
MD10G1107300
MD10G1121500
MD10G1124100
MD10G1143800
MD10G1144800
MD10G1146100
MD10G1149600
MD10G1149900
MD10G1150000
MD10G1150700
MD10G1159600
MD10G1163600
MD10G1176400
MD10G1182700
MD10G1184800
MD10G1188100
MD10G1190000
MD10G1191400
MD10G1192900
MD10G1193200
MD10G1193400
MD10G1197700
MD10G1198400
MD10G1206600
MD10G1208400
MD10G1208800
MD10G1216700
MD10G1219700
MD10G1226200
MD10G1229800
MD10G1236700
MD10G1236800
MD10G1238700
MD10G1241100
MD10G1241200
MD10G1243000
MD10G1253300
MD10G1257900
MD10G1258500
MD10G1259500
MD10G1264300
MD10G1271000
MD10G1274200
MD10G1274400
MD10G1274500
MD10G1275800
MD10G1278800
MD10G1281100
MD10G1286300
MD10G1287900
MD10G1288300
MD10G1289100
MD10G1290400
MD10G1291300
MD10G1291800
MD10G1292100
MD10G1295400
MD10G1299900
MD10G1300200
MD10G1302500
MD10G1304800
MD10G1306300
MD10G1320100
MD10G1324500
MD10G1325700
MD10G1326300
MD10G1332000
MD10G1336100
MD10G1337200
MD10G1342000
MD10G1342100
MD11G1000100
MD11G1006500
MD11G1007500
MD11G1017100
MD11G1022400
MD11G1028100
MD11G1039500
MD11G1045900
MD11G1053500
MD11G1054000
MD11G1054300
MD11G1059400
MD11G1063100
MD11G1066100
MD11G1072800
MD11G1074200
MD11G1075600
MD11G1080800
MD11G1095900
MD11G1097900
MD11G1098000
MD11G1098100
MD11G1099000
MD11G1099100
MD11G1111100
MD11G1114100
MD11G1132400
MD11G1133000
MD11G1133100
MD11G1136800
MD11G1137400
MD11G1139900
MD11G1140600
MD11G1149500
MD11G1155100
MD11G1156500
MD11G1158800
MD11G1164600
MD11G1170300
MD11G1172700
MD11G1186100
MD11G1186500
MD11G1187100
MD11G1192400
MD11G1194800
MD11G1196300
MD11G1200400
MD11G1204700
MD11G1204900
MD11G1205000
MD11G1207400
MD11G1210700
MD11G1212600
MD11G1227800
MD11G1229600
MD11G1239900
MD11G1251100
MD11G1257200
MD11G1258900
MD11G1260600
MD11G1264100
MD11G1267200
MD11G1269800
MD11G1278900
MD11G1279700
MD11G1283200
MD11G1284200
MD11G1284800
MD11G1286900
MD11G1298700
MD11G1301200
MD11G1301600
MD11G1306500
MD11G1314100
MD12G1000800
MD12G1001200
MD12G1009500
MD12G1016900
MD12G1017900
MD12G1018100
MD12G1018900
MD12G1037100
MD12G1040700
MD12G1042100
MD12G1052100
MD12G1055800
MD12G1058200
MD12G1058400
MD12G1059100
MD12G1059600
MD12G1060200
MD12G1061900
MD12G1068100
MD12G1075200
MD12G1077300
MD12G1078400
MD12G1092500
MD12G1094000
MD12G1095300
MD12G1096400
MD12G1096800
MD12G1103000
MD12G1104000
MD12G1108400
MD12G1111000
MD12G1111500
MD12G1112200
MD12G1113900
MD12G1115600
MD12G1118100
MD12G1120300
MD12G1121800
MD12G1124800
MD12G1125900
MD12G1126100
MD12G1128600
MD12G1128800
MD12G1131800
MD12G1138700
MD12G1141900
MD12G1143500
MD12G1153600
MD12G1156800
MD12G1161100
MD12G1167600
MD12G1168300
MD12G1181000
MD12G1188100
MD12G1192400
MD12G1198600
MD12G1198900
MD12G1202300
MD12G1205700
MD12G1209300
MD12G1216600
MD12G1221800
MD12G1236500
MD12G1238000
MD12G1241500
MD12G1241700
MD12G1241800
MD12G1245100
MD12G1246900
MD12G1249600
MD12G1259900
MD12G1262700
MD13G1001900
MD13G1002000
MD13G1002700
MD13G1003400
MD13G1013000
MD13G1013100
MD13G1015100
MD13G1019800
MD13G1020900
MD13G1022100
MD13G1025200
MD13G1026400
MD13G1029800
MD13G1030000
MD13G1030700
MD13G1039900
MD13G1042600
MD13G1045700
MD13G1046100
MD13G1046600
MD13G1047100
MD13G1054700
MD13G1056100
MD13G1059200
MD13G1059300
MD13G1063900
MD13G1064600
MD13G1064700
MD13G1067600
MD13G1069200
MD13G1070600
MD13G1072300
MD13G1073500
MD13G1078000
MD13G1079500
MD13G1084100
MD13G1084700
MD13G1085200
MD13G1088000
MD13G1095800
MD13G1109800
MD13G1116600
MD13G1120300
MD13G1120900
MD13G1121200
MD13G1121500
MD13G1122100
MD13G1122900
MD13G1125000
MD13G1125800
MD13G1130000
MD13G1130700
MD13G1134900
MD13G1137000
MD13G1141300
MD13G1141400
MD13G1144300
MD13G1148200
MD13G1150700
MD13G1158700
MD13G1159000
MD13G1159700
MD13G1163300
MD13G1167900
MD13G1171100
MD13G1172500
MD13G1174100
MD13G1174700
MD13G1175800
MD13G1179800
MD13G1185200
MD13G1186900
MD13G1188000
MD13G1192700
MD13G1199500
MD13G1204700
MD13G1205000
MD13G1209700
MD13G1212400
MD13G1213100
MD13G1234500
MD13G1238400
MD13G1239100
MD13G1239300
MD13G1239700
MD13G1241700
MD13G1241800
MD13G1263800
MD13G1271600
MD13G1272500
MD14G1001000
MD14G1001200
MD14G1001600
MD14G1010400
MD14G1014900
MD14G1015900
MD14G1016900
MD14G1019200
MD14G1023000
MD14G1036100
MD14G1036200
MD14G1039700
MD14G1048100
MD14G1056200
MD14G1056300
MD14G1058500
MD14G1058900
MD14G1059700
MD14G1060200
MD14G1063300
MD14G1068200
MD14G1070700
MD14G1079700
MD14G1083700
MD14G1088300
MD14G1088800
MD14G1088900
MD14G1089200
MD14G1091900
MD14G1094100
MD14G1094300
MD14G1101300
MD14G1103700
MD14G1105500
MD14G1108400
MD14G1109800
MD14G1119500
MD14G1126900
MD14G1130300
MD14G1131000
MD14G1131900
MD14G1135300
MD14G1135500
MD14G1143600
MD14G1148500
MD14G1154500
MD14G1156400
MD14G1158200
MD14G1158900
MD14G1165100
MD14G1165300
MD14G1165400
MD14G1165500
MD14G1165600
MD14G1167000
MD14G1180900
MD14G1184800
MD14G1185200
MD14G1189300
MD14G1190300
MD14G1201600
MD14G1203000
MD14G1204700
MD14G1208200
MD14G1209000
MD14G1209100
MD14G1211500
MD14G1215300
MD14G1215600
MD14G1215700
MD14G1216800
MD14G1217100
MD14G1219800
MD14G1221400
MD14G1226300
MD14G1227500
MD14G1233900
MD14G1238100
MD14G1238900
MD14G1240800
MD14G1243400
MD15G1003800
MD15G1014400
MD15G1015000
MD15G1015100
MD15G1015400
MD15G1016200
MD15G1018300
MD15G1019200
MD15G1021800
MD15G1022500
MD15G1025600
MD15G1031900
MD15G1032200
MD15G1034200
MD15G1034500
MD15G1036500
MD15G1037400
MD15G1037700
MD15G1039500
MD15G1045000
MD15G1046500
MD15G1050300
MD15G1050800
MD15G1051000
MD15G1051400
MD15G1052900
MD15G1057700
MD15G1058000
MD15G1060100
MD15G1062400
MD15G1062500
MD15G1062900
MD15G1064500
MD15G1065800
MD15G1068200
MD15G1071400
MD15G1076600
MD15G1078200
MD15G1078900
MD15G1079400
MD15G1081100
MD15G1081800
MD15G1084400
MD15G1090600
MD15G1092500
MD15G1096100
MD15G1097000
MD15G1102300
MD15G1106600
MD15G1116100
MD15G1117100
MD15G1117700
MD15G1118400
MD15G1121200
MD15G1130800
MD15G1130900
MD15G1132400
MD15G1132500
MD15G1133400
MD15G1133700
MD15G1135200
MD15G1135700
MD15G1136600
MD15G1138200
MD15G1139300
MD15G1140400
MD15G1141000
MD15G1141800
MD15G1145100
MD15G1146800
MD15G1152100
MD15G1159800
MD15G1161400
MD15G1175900
MD15G1180700
MD15G1181800
MD15G1185400
MD15G1188000
MD15G1191800
MD15G1193700
MD15G1200200
MD15G1201300
MD15G1206700
MD15G1209300
MD15G1209400
MD15G1211100
MD15G1217100
MD15G1221400
MD15G1225800
MD15G1227300
MD15G1227400
MD15G1230800
MD15G1231500
MD15G1243500
MD15G1244400
MD15G1248300
MD15G1250700
MD15G1252700
MD15G1259500
MD15G1260600
MD15G1264100
MD15G1266500
MD15G1266700
MD15G1267600
MD15G1267800
MD15G1271000
MD15G1271200
MD15G1271400
MD15G1271600
MD15G1274400
MD15G1275900
MD15G1279200
MD15G1282300
MD15G1283700
MD15G1285900
MD15G1286400
MD15G1286600
MD15G1288600
MD15G1294700
MD15G1298000
MD15G1302000
MD15G1302900
MD15G1318400
MD15G1319400
MD15G1319800
MD15G1323400
MD15G1326800
MD15G1330400
MD15G1334900
MD15G1344900
MD15G1346400
MD15G1356600
MD15G1358600
MD15G1359400
MD15G1360600
MD15G1365500
MD15G1366400
MD15G1374500
MD15G1384500
MD15G1384600
MD15G1386000
MD15G1387700
MD15G1387800
MD15G1391700
MD15G1395800
MD15G1396300
MD15G1411200
MD15G1415700
MD15G1417700
MD15G1417900
MD15G1440700
MD15G1441000
MD15G1441400
MD15G1442200
MD15G1444600
MD16G1004000
MD16G1008200
MD16G1009400
MD16G1009600
MD16G1010100
MD16G1012800
MD16G1016700
MD16G1017900
MD16G1019300
MD16G1020600
MD16G1020800
MD16G1023300
MD16G1029400
MD16G1040800
MD16G1043000
MD16G1043500
MD16G1047300
MD16G1047700
MD16G1048300
MD16G1053600
MD16G1055100
MD16G1058500
MD16G1058600
MD16G1058800
MD16G1063100
MD16G1063200
MD16G1066500
MD16G1067900
MD16G1069500
MD16G1070700
MD16G1071200
MD16G1071400
MD16G1071600
MD16G1072800
MD16G1076000
MD16G1077800
MD16G1079400
MD16G1083300
MD16G1083700
MD16G1097200
MD16G1108400
MD16G1109700
MD16G1120300
MD16G1120900
MD16G1121200
MD16G1125800
MD16G1126400
MD16G1130200
MD16G1130300
MD16G1132200
MD16G1134000
MD16G1137600
MD16G1137700
MD16G1140800
MD16G1148300
MD16G1151000
MD16G1157900
MD16G1159200
MD16G1159400
MD16G1162800
MD16G1162900
MD16G1172600
MD16G1172700
MD16G1173900
MD16G1175400
MD16G1176400
MD16G1177600
MD16G1181100
MD16G1185900
MD16G1187800
MD16G1188600
MD16G1193400
MD16G1199200
MD16G1206500
MD16G1206700
MD16G1212600
MD16G1216000
MD16G1216900
MD16G1218000
MD16G1228600
MD16G1228800
MD16G1234800
MD16G1239300
MD16G1244300
MD16G1248400
MD16G1248700
MD16G1258900
MD16G1262600
MD16G1265000
MD16G1267400
MD16G1270500
MD16G1271200
MD16G1273400
MD16G1279200
MD16G1280000
MD16G1283900
MD16G1285500
MD17G1001300
MD17G1001400
MD17G1002500
MD17G1006800
MD17G1012300
MD17G1015100
MD17G1017400
MD17G1018000
MD17G1020400
MD17G1029300
MD17G1035400
MD17G1035500
MD17G1038800
MD17G1042600
MD17G1047600
MD17G1050900
MD17G1051300
MD17G1051600
MD17G1054100
MD17G1061100
MD17G1065400
MD17G1066600
MD17G1068700
MD17G1069600
MD17G1073700
MD17G1078600
MD17G1089700
MD17G1091000
MD17G1098500
MD17G1099000
MD17G1102500
MD17G1107000
MD17G1107200
MD17G1109800
MD17G1112600
MD17G1112700
MD17G1113000
MD17G1117200
MD17G1118300
MD17G1119500
MD17G1128300
MD17G1129000
MD17G1129100
MD17G1131500
MD17G1133300
MD17G1138100
MD17G1149900
MD17G1152400
MD17G1153300
MD17G1156400
MD17G1157200
MD17G1157800
MD17G1161200
MD17G1168700
MD17G1171200
MD17G1176100
MD17G1183500
MD17G1184100
MD17G1185400
MD17G1186900
MD17G1189100
MD17G1191000
MD17G1195600
MD17G1198300
MD17G1205400
MD17G1205900
MD17G1214400
MD17G1214500
MD17G1214600
MD17G1223100
MD17G1226700
MD17G1227000
MD17G1230100
MD17G1233500
MD17G1234400
MD17G1236900
MD17G1243400
MD17G1260700
MD17G1261500
MD17G1265800
MD17G1265900
MD17G1271400
MD17G1272200
MD17G1278100
MD17G1287300
