# Supplementary material for: Transcriptomics of long‐term, low oxygen storage coupled with ethylene signaling interference suggests neofunctionalization of hypoxia response pathways in apple ( Malus domestica )
Source: Plant Direct. 2024 Dec 20;8(12):e70025. doi: 10.1002/pld3.70025 (PMC11660084; doi:10.1002/pld3.70025)
Supplement: Supplementary file 30 — Table S14: Support metrics for each gene in the hypoxia transcription factor regulatory network. [file PLD3-8-e70025-s017.xlsx]

## Sheet: README
Table S14
	Tab Title	Table Caption	Column Header Descriptions
			target	r2
	Table_S14_metrics_genes_network	A GENIE3 (Huynh-Thu et al., 2010) style network was constructed using the sklearn python implementation (Pedregosa et al., 2011). Pre-processing was performed to remove genes that did not have at least 10 samples with at least an expression value of 3 (Deseq2 normalized expression), resulting in a matrix with 143 samples and 23,813 genes. Removal of low expression value genes was performed to red…	GDDH13 Gene ID of each of the 28,813 Transcription Factor Targets in our sample set.	detail needed.

## Sheet: Table_S14_metrics_genes_network
target	r2
MD11G1000100	0.926585
MD11G1000200	0.881966
MD11G1000500	0.923556
MD11G1000600	0.969602
MD11G1001000	0.964996
MD11G1001100	0.922311
MD11G1001200	0.965001
MD11G1001300	0.95111
MD11G1001400	0.906791
MD11G1001600	0.921104
MD11G1001700	0.958411
MD11G1001800	0.900107
MD11G1002100	0.856419
MD11G1002200	0.938665
MD11G1002300	0.9785
MD11G1002400	0.960506
MD11G1002600	0.93464
MD11G1002700	0.959226
MD11G1002800	0.94636
MD11G1003000	0.936594
MD11G1003100	0.937536
MD11G1003200	0.96193
MD11G1003400	0.983786
MD11G1003500	0.905304
MD11G1003600	0.96999
MD11G1003700	0.964803
MD11G1003800	0.947526
MD11G1004100	0.929561
MD11G1004300	0.875213
MD11G1004500	0.939338
MD11G1004800	0.878065
MD11G1004900	0.982305
MD11G1005100	0.983979
MD11G1005300	0.974875
MD11G1005800	0.94595
MD11G1005900	0.909485
MD11G1006000	0.920699
MD11G1006300	0.854207
MD11G1006500	0.936864
MD11G1006700	0.885803
MD11G1006800	0.894779
MD11G1006900	0.890451
MD11G1007500	0.916558
MD11G1007700	0.871608
MD11G1007800	0.956447
MD11G1007900	0.967529
MD11G1008000	0.977476
MD11G1008100	0.956952
MD11G1008200	0.908076
MD11G1008600	0.930761
MD11G1008800	0.941983
MD11G1008900	0.901544
MD11G1009500	0.970797
MD11G1009900	0.922284
MD11G1010600	0.955705
MD11G1010700	0.949269
MD11G1010800	0.942326
MD11G1010900	0.918506
MD11G1011000	0.949381
MD11G1011100	0.980732
MD11G1011600	0.896591
MD11G1011700	0.900755
MD11G1012100	0.939929
MD11G1012200	0.93393
MD11G1012500	0.95591
MD11G1012600	0.866785
MD11G1013500	0.903811
MD11G1014000	0.899833
MD11G1014100	0.908186
MD11G1014200	0.92176
MD11G1014500	0.973056
MD11G1014800	0.892772
MD11G1014900	0.90426
MD11G1015100	0.960159
MD11G1016000	0.95629
MD11G1016100	0.928316
MD11G1016200	0.939374
MD11G1016300	0.976933
MD11G1016600	0.871394
MD11G1016700	0.900739
MD11G1016800	0.933732
MD11G1017100	0.872982
MD11G1017400	0.935541
MD11G1017500	0.957851
MD11G1018100	0.945248
MD11G1018200	0.86946
MD11G1018500	0.89203
MD11G1019100	0.871513
MD11G1019200	0.926338
MD11G1019400	0.868835
MD11G1019500	0.930259
MD11G1019600	0.923376
MD11G1019800	0.899209
MD11G1020100	0.843005
MD11G1020300	0.946873
MD11G1020500	0.909896
MD11G1020600	0.901989
MD11G1020700	0.900258
MD11G1020900	0.882093
MD11G1021300	0.92179
MD11G1021400	0.920747
MD11G1021800	0.941826
MD11G1022000	0.896165
MD11G1022400	0.931002
MD11G1022800	0.947082
MD11G1024200	0.979691
MD11G1024300	0.899926
MD11G1027400	0.975075
MD11G1027500	0.977459
MD11G1027600	0.969555
MD11G1027900	0.890195
MD11G1028100	0.950561
MD11G1028500	0.963526
MD11G1028600	0.950667
MD11G1028900	0.948971
MD11G1029000	0.907639
MD11G1029100	0.91067
MD11G1029300	0.937608
MD11G1029400	0.967061
MD11G1029600	0.861934
MD11G1029700	0.913863
MD11G1029800	0.915623
MD11G1029900	0.903325
MD11G1030200	0.950142
MD11G1030300	0.930403
MD11G1030400	0.940534
MD11G1030500	0.93149
MD11G1030800	0.930514
MD11G1030900	0.920821
MD11G1031000	0.955221
MD11G1031300	0.900987
MD11G1031400	0.862749
MD11G1032000	0.958289
MD11G1032200	0.964227
MD11G1032400	0.955126
MD11G1032600	0.923244
MD11G1032700	0.942532
MD11G1032900	0.97
MD11G1033100	0.886119
MD11G1033200	0.913232
MD11G1033400	0.870502
MD11G1033500	0.885752
MD11G1033600	0.985077
MD11G1033900	0.94579
MD11G1034000	0.941344
MD11G1034200	0.881011
MD11G1034400	0.982478
MD11G1034700	0.912686
MD11G1034800	0.857651
MD11G1034900	0.890242
MD11G1035200	0.865353
MD11G1035300	0.950367
MD11G1035400	0.932976
MD11G1035500	0.881532
MD11G1035700	0.906036
MD11G1036000	0.880449
MD11G1036100	0.908666
MD11G1036300	0.935929
MD11G1036400	0.932222
MD11G1036500	0.879475
MD11G1036600	0.950573
MD11G1036700	0.960892
MD11G1036800	0.959966
MD11G1037000	0.931393
MD11G1037100	0.934171
MD11G1037300	0.95645
MD11G1037400	0.969214
MD11G1037700	0.882007
MD11G1038000	0.937497
MD11G1038800	0.982491
MD11G1038900	0.94815
MD11G1039000	0.945037
MD11G1039500	0.935126
MD11G1039900	0.948949
MD11G1040100	0.905157
MD11G1040400	0.887467
MD11G1040600	0.940401
MD11G1041100	0.912265
MD11G1041300	0.9633
MD11G1041400	0.925255
MD11G1041500	0.98614
MD11G1041700	0.955677
MD11G1042000	0.961474
MD11G1042100	0.901611
MD11G1042200	0.863283
MD11G1042300	0.977382
MD11G1042400	0.920144
MD11G1042500	0.975813
MD11G1042600	0.959081
MD11G1042800	0.96838
MD11G1042900	0.92301
MD11G1043500	0.929712
MD11G1043800	0.968701
MD11G1044000	0.858056
MD11G1044400	0.843092
MD11G1045000	0.866448
MD11G1045100	0.855337
MD11G1045700	0.878355
MD11G1045800	0.877334
MD11G1045900	0.865688
MD11G1046100	0.936083
MD11G1046400	0.864688
MD11G1046500	0.971236
MD11G1046600	0.944357
MD11G1046800	0.926957
MD11G1047000	0.932763
MD11G1047100	0.924861
MD11G1047300	0.914286
MD11G1047400	0.89832
MD11G1047500	0.931102
MD11G1047600	0.869205
MD11G1047700	0.973402
MD11G1047800	0.950276
MD11G1048100	0.896234
MD11G1048200	0.990313
MD11G1048300	0.967349
MD11G1048400	0.917749
MD11G1049000	0.865718
MD11G1049300	0.879101
MD11G1049800	0.94301
MD11G1050100	0.961534
MD11G1050200	0.967629
MD11G1050300	0.856083
MD11G1050400	0.892497
MD11G1050800	0.949385
MD11G1050900	0.917943
MD11G1051100	0.875644
MD11G1051200	0.968661
MD11G1051300	0.946428
MD11G1051400	0.965366
MD11G1051500	0.960263
MD11G1051600	0.962738
MD11G1051700	0.901714
MD11G1052000	0.924929
MD11G1052200	0.968111
MD11G1052600	0.973161
MD11G1052800	0.983837
MD11G1052900	0.98303
MD11G1053500	0.928255
MD11G1054000	0.955733
MD11G1054100	0.969677
MD11G1054300	0.917739
MD11G1054400	0.970691
MD11G1054500	0.955818
MD11G1054600	0.951128
MD11G1054700	0.898203
MD11G1054800	0.958395
MD11G1054900	0.950412
MD11G1055100	0.984681
MD11G1056000	0.942177
MD11G1056100	0.911872
MD11G1056300	0.95785
MD11G1056400	0.908228
MD11G1056500	0.897115
MD11G1056800	0.99389
MD11G1056900	0.899553
MD11G1057500	0.917045
MD11G1058100	0.944831
MD11G1058300	0.903051
MD11G1058400	0.89827
MD11G1058600	0.974969
MD11G1058700	0.909343
MD11G1059400	0.971667
MD11G1059600	0.933094
MD11G1060000	0.904766
MD11G1060100	0.885272
MD11G1060400	0.889783
MD11G1060300	0.894103
MD11G1060500	0.929601
MD11G1060600	0.971464
MD11G1060800	0.880265
MD11G1060900	0.924402
MD11G1061300	0.937886
MD11G1061700	0.966208
MD11G1061800	0.941975
MD11G1062000	0.961719
MD11G1062200	0.950055
MD11G1062300	0.917156
MD11G1062700	0.931603
MD11G1062800	0.956354
MD11G1063100	0.901816
MD11G1063400	0.936479
MD11G1063600	0.97917
MD11G1063700	0.885397
MD11G1063800	0.900695
MD11G1064600	0.983232
MD11G1064700	0.938888
MD11G1064800	0.921851
MD11G1065100	0.983508
MD11G1065200	0.937285
MD11G1065300	0.976814
MD11G1065500	0.911289
MD11G1065600	0.912324
MD11G1065700	0.960576
MD11G1065800	0.883953
MD11G1065900	0.867731
MD11G1066100	0.920197
MD11G1066200	0.90429
MD11G1066300	0.913247
MD11G1066600	0.950871
MD11G1067100	0.871686
MD11G1067600	0.897109
MD11G1068400	0.975843
MD11G1068500	0.961323
MD11G1068700	0.955291
MD11G1068800	0.892017
MD11G1068900	0.95676
MD11G1069500	0.93627
MD11G1069600	0.849591
MD11G1069800	0.868
MD11G1069900	0.971959
MD11G1070100	0.927128
MD11G1070200	0.971233
MD11G1070400	0.885724
MD11G1070500	0.945311
MD11G1070700	0.926903
MD11G1070800	0.9662
MD11G1071000	0.867778
MD11G1071100	0.921708
MD11G1071700	0.91517
MD11G1071900	0.947847
MD11G1072500	0.981481
MD11G1072800	0.986005
MD11G1072900	0.97798
MD11G1073200	0.891775
MD11G1073600	0.943332
MD11G1073700	0.891547
MD11G1073800	0.98175
MD11G1073900	0.982168
MD11G1074000	0.945001
MD11G1074300	0.958521
MD11G1074400	0.893542
MD11G1074600	0.942343
MD11G1074700	0.943168
MD11G1074800	0.866508
MD11G1075200	0.911409
MD11G1075300	0.966395
MD11G1075400	0.857009
MD11G1075900	0.956008
MD11G1076000	0.881891
MD11G1076200	0.913587
MD11G1076600	0.880711
MD11G1076800	0.878678
MD11G1076900	0.932892
MD11G1077100	0.893021
MD11G1077200	0.900761
MD11G1077700	0.895006
MD11G1077800	0.860034
MD11G1078100	0.87898
MD11G1078300	0.858134
MD11G1078500	0.871652
MD11G1079200	0.948035
MD11G1079500	0.978674
MD11G1079800	0.846927
MD11G1079900	0.952285
MD11G1080000	0.952748
MD11G1080100	0.916225
MD11G1080300	0.917215
MD11G1080400	0.969847
MD11G1080700	0.960207
MD11G1080800	0.887834
MD11G1081200	0.881504
MD11G1081300	0.962569
MD11G1081500	0.930624
MD11G1081900	0.89434
MD11G1082000	0.964035
MD11G1082100	0.916087
MD11G1082200	0.97485
MD11G1082300	0.936104
MD11G1082500	0.940172
MD11G1082600	0.962157
MD11G1082900	0.925094
MD11G1083400	0.892764
MD11G1083700	0.940189
MD11G1083900	0.966214
MD11G1084500	0.936353
MD11G1084600	0.983136
MD11G1084700	0.957876
MD11G1084800	0.886225
MD11G1084900	0.925736
MD11G1085200	0.909948
MD11G1085800	0.878739
MD11G1089000	0.888107
MD11G1089600	0.904007
MD11G1090100	0.943234
MD11G1090400	0.897225
MD11G1090600	0.95297
MD11G1090800	0.972027
MD11G1091200	0.975103
MD11G1091300	0.883107
MD11G1091400	0.911974
MD11G1091500	0.890555
MD11G1091700	0.880751
MD11G1092100	0.897033
MD11G1092300	0.963818
MD11G1092400	0.897454
MD11G1092600	0.927785
MD11G1092800	0.904964
MD11G1092900	0.870444
MD11G1093000	0.947071
MD11G1093100	0.976599
MD11G1093500	0.976425
MD11G1093700	0.961057
MD11G1094300	0.982039
MD11G1094700	0.977609
MD11G1094800	0.982399
MD11G1095000	0.95524
MD11G1095100	0.851103
MD11G1095200	0.99005
MD11G1095300	0.976043
MD11G1095500	0.86916
MD11G1095600	0.939438
MD11G1095700	0.927017
MD11G1095900	0.960725
MD11G1096000	0.857195
MD11G1096100	0.934935
MD11G1096200	0.975183
MD11G1096300	0.860042
MD11G1097400	0.974906
MD11G1097600	0.908825
MD11G1097700	0.878944
MD11G1097800	0.872626
MD11G1097900	0.919695
MD11G1098000	0.919075
MD11G1098100	0.963864
MD11G1098200	0.911942
MD11G1099000	0.913039
MD11G1099100	0.88409
MD11G1099200	0.966138
MD11G1099300	0.932271
MD11G1099700	0.89782
MD11G1099800	0.890524
MD11G1100300	0.909438
MD11G1101700	0.883588
MD11G1102300	0.869207
MD11G1102500	0.855253
MD11G1103000	0.880256
MD11G1103600	0.902097
MD11G1103700	0.959178
MD11G1105400	0.873198
MD11G1105500	0.877828
MD11G1105800	0.88043
MD11G1105900	0.868401
MD11G1106400	0.881753
MD11G1106800	0.863509
MD11G1106900	0.863601
MD11G1107100	0.892858
MD11G1107500	0.898284
MD11G1107600	0.940844
MD11G1107700	0.940781
MD11G1107800	0.867001
MD11G1108100	0.941497
MD11G1108200	0.908199
MD11G1108300	0.972987
MD11G1108500	0.984169
MD11G1108700	0.985909
MD11G1108900	0.884937
MD11G1109000	0.917872
MD11G1109200	0.976786
MD11G1109300	0.967525
MD11G1109400	0.910354
MD11G1109500	0.874011
MD11G1109700	0.972945
MD11G1109900	0.902293
MD11G1110000	0.960759
MD11G1110200	0.92403
MD11G1110300	0.915024
MD11G1110600	0.974357
MD11G1111000	0.904385
MD11G1111100	0.894123
MD11G1111500	0.894442
MD11G1111600	0.912486
MD11G1111800	0.965024
MD11G1112800	0.913173
MD11G1112900	0.964674
MD11G1113000	0.971868
MD11G1113100	0.916712
MD11G1113800	0.925842
MD11G1113900	0.957414
MD11G1114100	0.866259
MD11G1114200	0.898099
MD11G1114300	0.918435
MD11G1114400	0.976483
MD11G1114500	0.904608
MD11G1114700	0.936382
MD11G1114800	0.851733
MD11G1115000	0.976737
MD11G1115100	0.864774
MD11G1115600	0.883048
MD11G1116100	0.97982
MD11G1116300	0.940836
MD11G1116600	0.924228
MD11G1116700	0.949332
MD11G1116800	0.934548
MD11G1117100	0.871132
MD11G1117300	0.960322
MD11G1117700	0.925332
MD11G1117900	0.883609
MD11G1118200	0.958335
MD11G1118300	0.938247
MD11G1119300	0.897201
MD11G1119600	0.930053
MD11G1119700	0.975113
MD11G1120000	0.869713
MD11G1120100	0.876079
MD11G1120700	0.970931
MD11G1120900	0.870104
MD11G1121300	0.946275
MD11G1121400	0.983548
MD11G1121500	0.978788
MD11G1122100	0.871473
MD11G1122200	0.926866
MD11G1122700	0.856303
MD11G1122800	0.937798
MD11G1123000	0.903425
MD11G1123100	0.897524
MD11G1123500	0.950328
MD11G1123600	0.97688
MD11G1123700	0.894509
MD11G1123900	0.977426
MD11G1124300	0.876287
MD11G1124400	0.983424
MD11G1124700	0.938511
MD11G1124900	0.964809
MD11G1125100	0.919367
MD11G1125600	0.938846
MD11G1125700	0.896848
MD11G1126100	0.940239
MD11G1126200	0.881547
MD11G1129900	0.856057
MD11G1129800	0.959867
MD11G1130500	0.930154
MD11G1130600	0.993487
MD11G1131000	0.883545
MD11G1131100	0.857932
MD11G1131300	0.923063
MD11G1131400	0.967706
MD11G1131600	0.968849
MD11G1131700	0.962522
MD11G1131800	0.86215
MD11G1132000	0.864225
MD11G1132100	0.861437
MD11G1132300	0.874529
MD11G1132400	0.964818
MD11G1132500	0.894787
MD11G1132700	0.926993
MD11G1132800	0.950178
MD11G1132900	0.928382
MD11G1133000	0.907358
MD11G1133100	0.978183
MD11G1133300	0.939076
MD11G1133400	0.913722
MD11G1133700	0.978826
MD11G1133800	0.888875
MD11G1134400	0.949893
MD11G1134500	0.970897
MD11G1134600	0.985616
MD11G1134700	0.919419
MD11G1134800	0.97391
MD11G1134900	0.897942
MD11G1135000	0.95674
MD11G1135800	0.965609
MD11G1136000	0.862834
MD11G1136200	0.90614
MD11G1136300	0.925155
MD11G1136400	0.877419
MD11G1136500	0.912783
MD11G1136600	0.922127
MD11G1136700	0.939388
MD11G1136800	0.933352
MD11G1136900	0.968486
MD11G1137000	0.948493
MD11G1137100	0.956453
MD11G1137200	0.921569
MD11G1137400	0.891997
MD11G1137500	0.94319
MD11G1137600	0.945668
MD11G1138900	0.905188
MD11G1139100	0.951929
MD11G1139300	0.907024
MD11G1139600	0.886602
MD11G1139800	0.974105
MD11G1139900	0.942422
MD11G1140000	0.960971
MD11G1140200	0.896062
MD11G1140600	0.97037
MD11G1140900	0.963128
MD11G1141000	0.968017
MD11G1141200	0.857553
MD11G1141500	0.864563
MD11G1142100	0.876369
MD11G1142500	0.969145
MD11G1142800	0.953458
MD11G1143300	0.962694
MD11G1143400	0.96901
MD11G1143500	0.953673
MD11G1143600	0.95456
MD11G1143700	0.939117
MD11G1143800	0.951537
MD11G1144100	0.960509
MD11G1144200	0.876252
MD11G1144300	0.941671
MD11G1144400	0.947158
MD11G1144500	0.876701
MD11G1144600	0.986623
MD11G1144700	0.864891
MD11G1144800	0.943928
MD11G1145200	0.929907
MD11G1145400	0.936641
MD11G1145700	0.958847
MD11G1145900	0.974013
MD11G1146100	0.98418
MD11G1146300	0.900675
MD11G1146500	0.976111
MD11G1146600	0.948276
MD11G1146800	0.968814
MD11G1146900	0.958477
MD11G1147300	0.948763
MD11G1147400	0.875274
MD11G1147500	0.963885
MD11G1147600	0.920128
MD11G1147800	0.930407
MD11G1148000	0.884487
MD11G1148200	0.983467
MD11G1148500	0.956142
MD11G1148800	0.868777
MD11G1149100	0.942234
MD11G1149200	0.965418
MD11G1149400	0.948777
MD11G1149500	0.921939
MD11G1149900	0.96408
MD11G1150600	0.863102
MD11G1150800	0.932251
MD11G1150900	0.977773
MD11G1151200	0.907481
MD11G1151400	0.905384
MD11G1151500	0.91102
MD11G1151700	0.98106
MD11G1151800	0.901443
MD11G1152100	0.879191
MD11G1152200	0.969072
MD11G1152500	0.85302
MD11G1153400	0.917755
MD11G1153500	0.968812
MD11G1153600	0.925767
MD11G1154500	0.96549
MD11G1154700	0.893436
MD11G1154900	0.911851
MD11G1155000	0.951438
MD11G1155100	0.975161
MD11G1156100	0.914703
MD11G1156300	0.955114
MD11G1156400	0.972335
MD11G1156500	0.958109
MD11G1156700	0.929359
MD11G1156800	0.982887
MD11G1157400	0.911909
MD11G1157600	0.876367
MD11G1157800	0.942736
MD11G1157900	0.955486
MD11G1158100	0.914726
MD11G1158200	0.914101
MD11G1158400	0.864524
MD11G1158500	0.87899
MD11G1158800	0.961347
MD11G1159100	0.865818
MD11G1159200	0.984214
MD11G1159300	0.962905
MD11G1159400	0.916266
MD11G1159600	0.972367
MD11G1159700	0.918204
MD11G1159800	0.880827
MD11G1160100	0.938515
MD11G1160300	0.969307
MD11G1160600	0.990128
MD11G1160700	0.893836
MD11G1160800	0.94702
MD11G1161000	0.930518
MD11G1161100	0.886723
MD11G1161300	0.920717
MD11G1161900	0.879678
MD11G1162100	0.929369
MD11G1162200	0.911935
MD11G1162400	0.866136
MD11G1162700	0.870459
MD11G1162800	0.962324
MD11G1163800	0.948914
MD11G1163900	0.885191
MD11G1164000	0.895905
MD11G1164200	0.910659
MD11G1164600	0.932875
MD11G1164700	0.931589
MD11G1164800	0.886619
MD11G1166000	0.935735
MD11G1166100	0.962747
MD11G1166200	0.931445
MD11G1166500	0.927186
MD11G1166600	0.902539
MD11G1168100	0.889676
MD11G1168400	0.98119
MD11G1168500	0.971021
MD11G1168600	0.91517
MD11G1168700	0.871087
MD11G1168800	0.885292
MD11G1169000	0.873791
MD11G1169500	0.854529
MD11G1169900	0.982705
MD11G1170300	0.942608
MD11G1170400	0.897109
MD11G1170700	0.937162
MD11G1170800	0.941863
MD11G1171300	0.914486
MD11G1171500	0.867903
MD11G1171700	0.887207
MD11G1171800	0.919026
MD11G1172600	0.970105
MD11G1172700	0.907281
MD11G1172800	0.888085
MD11G1173000	0.910677
MD11G1173100	0.878948
MD11G1174000	0.960156
MD11G1174100	0.943566
MD11G1174200	0.925387
MD11G1174300	0.981731
MD11G1174500	0.954715
MD11G1174600	0.95986
MD11G1174700	0.964807
MD11G1174800	0.945052
MD11G1174900	0.872126
MD11G1175100	0.989251
MD11G1176300	0.934639
MD11G1176400	0.960433
MD11G1176500	0.884474
MD11G1176900	0.8877
MD11G1177000	0.871307
MD11G1177200	0.855665
MD11G1177100	0.961545
MD11G1177500	0.942125
MD11G1177700	0.92937
MD11G1178400	0.875074
MD11G1178600	0.902527
MD11G1178900	0.881678
MD11G1179000	0.870556
MD11G1179300	0.888202
MD11G1180000	0.919155
MD11G1180600	0.912459
MD11G1180700	0.897084
MD11G1180800	0.953058
MD11G1180900	0.890563
MD11G1181200	0.951711
MD11G1181300	0.920925
MD11G1181900	0.954976
MD11G1182100	0.981495
MD11G1182200	0.973513
MD11G1182700	0.958881
MD11G1182800	0.901189
MD11G1183000	0.874144
MD11G1183200	0.951913
MD11G1183500	0.96105
MD11G1183600	0.931729
MD11G1183800	0.968199
MD11G1183900	0.956798
MD11G1184200	0.921139
MD11G1184300	0.893221
MD11G1184500	0.900921
MD11G1184600	0.922868
MD11G1184700	0.9616
MD11G1184900	0.977707
MD11G1185500	0.904612
MD11G1185700	0.971041
MD11G1186100	0.951964
MD11G1186200	0.885675
MD11G1186500	0.909069
MD11G1186800	0.920035
MD11G1186900	0.8714
MD11G1187100	0.949398
MD11G1187600	0.857022
MD11G1187700	0.886448
MD11G1187800	0.935165
MD11G1188100	0.962127
MD11G1188500	0.92376
MD11G1188900	0.923821
MD11G1189000	0.939115
MD11G1189200	0.930335
MD11G1189700	0.921622
MD11G1189800	0.877811
MD11G1190300	0.916751
MD11G1190600	0.90171
MD11G1190800	0.979479
MD11G1191200	0.912637
MD11G1191800	0.966484
MD11G1191900	0.972201
MD11G1192000	0.962026
MD11G1192100	0.945791
MD11G1192300	0.945832
MD11G1192400	0.893858
MD11G1192900	0.950686
MD11G1193000	0.96204
MD11G1193100	0.982062
MD11G1193200	0.916264
MD11G1193400	0.968145
MD11G1193500	0.877223
MD11G1194400	0.953092
MD11G1194500	0.970944
MD11G1194600	0.869875
MD11G1194700	0.891153
MD11G1194800	0.968173
MD11G1195900	0.892215
MD11G1196200	0.901365
MD11G1196300	0.894341
MD11G1196700	0.894345
MD11G1197100	0.960716
MD11G1197600	0.881814
MD11G1197900	0.948476
MD11G1198000	0.88644
MD11G1198200	0.929277
MD11G1199100	0.894355
MD11G1199600	0.925533
MD11G1199700	0.881722
MD11G1200200	0.8976
MD11G1200300	0.909409
MD11G1200400	0.949102
MD11G1200500	0.914696
MD11G1200600	0.947549
MD11G1200700	0.885329
MD11G1200800	0.957261
MD11G1200900	0.906137
MD11G1201100	0.896409
MD11G1201200	0.860385
MD11G1201300	0.898831
MD11G1201600	0.929149
MD11G1201700	0.902709
MD11G1201800	0.925287
MD11G1202000	0.902599
MD11G1202100	0.946939
MD11G1202800	0.923117
MD11G1203000	0.895241
MD11G1203300	0.933264
MD11G1203400	0.855136
MD11G1203500	0.867153
MD11G1203600	0.886078
MD11G1204000	0.95207
MD11G1204200	0.909361
MD11G1204700	0.900218
MD11G1204900	0.953202
MD11G1205000	0.912066
MD11G1205100	0.924489
MD11G1205200	0.977412
MD11G1205500	0.985318
MD11G1205900	0.982284
MD11G1206200	0.938037
MD11G1206400	0.875826
MD11G1206500	0.959741
MD11G1206600	0.967349
MD11G1206900	0.989703
MD11G1207100	0.974071
MD11G1207400	0.947258
MD11G1207500	0.973713
MD11G1208000	0.901854
MD11G1208100	0.920059
MD11G1208300	0.983286
MD11G1208400	0.9162
MD11G1208900	0.986937
MD11G1209000	0.955656
MD11G1209100	0.949798
MD11G1209200	0.884277
MD11G1209400	0.982103
MD11G1209500	0.965717
MD11G1209600	0.953642
MD11G1209700	0.90876
MD11G1209800	0.937144
MD11G1210000	0.896905
MD11G1210300	0.91855
MD11G1210600	0.920463
MD11G1210700	0.963828
MD11G1210800	0.939438
MD11G1211000	0.990315
MD11G1211400	0.954165
MD11G1211500	0.921657
MD11G1211600	0.866922
MD11G1211800	0.986726
MD11G1211900	0.892802
MD11G1212000	0.969413
MD11G1212400	0.919428
MD11G1212500	0.885801
MD11G1212600	0.918769
MD11G1212700	0.921765
MD11G1213200	0.920505
MD11G1213600	0.991498
MD11G1214000	0.867025
MD11G1214400	0.960477
MD11G1214500	0.867971
MD11G1214700	0.952149
MD11G1214800	0.951388
MD11G1215500	0.953392
MD11G1216100	0.974684
MD11G1216400	0.912076
MD11G1216500	0.967972
MD11G1216600	0.948519
MD11G1216700	0.919272
MD11G1217000	0.904564
MD11G1217200	0.890549
MD11G1217300	0.935922
MD11G1217400	0.963891
MD11G1217800	0.948729
MD11G1218500	0.889388
MD11G1218600	0.991029
MD11G1218700	0.893273
MD11G1218800	0.976954
MD11G1218900	0.917145
MD11G1219200	0.925099
MD11G1219500	0.973282
MD11G1220000	0.9324
MD11G1220100	0.884886
MD11G1220400	0.874508
MD11G1220600	0.978603
MD11G1220800	0.979394
MD11G1221000	0.932326
MD11G1221100	0.960512
MD11G1221300	0.894811
MD11G1221500	0.913615
MD11G1221600	0.946177
MD11G1221900	0.954809
MD11G1222000	0.896663
MD11G1222100	0.965333
MD11G1222200	0.91134
MD11G1222300	0.946492
MD11G1222400	0.910631
MD11G1222500	0.982255
MD11G1223400	0.881501
MD11G1223500	0.944576
MD11G1223700	0.903839
MD11G1224300	0.903507
MD11G1224500	0.915982
MD11G1224700	0.949673
MD11G1224800	0.882669
MD11G1224900	0.965354
MD11G1225200	0.972988
MD11G1225700	0.952947
MD11G1225800	0.945901
MD11G1226200	0.911882
MD11G1226300	0.946611
MD11G1227100	0.950164
MD11G1227200	0.927657
MD11G1227300	0.966821
MD11G1227700	0.924788
MD11G1227800	0.952714
MD11G1228000	0.910137
MD11G1228200	0.848236
MD11G1228300	0.952081
MD11G1228500	0.851227
MD11G1228700	0.855762
MD11G1228800	0.952049
MD11G1229100	0.951068
MD11G1229200	0.88366
MD11G1229300	0.985173
MD11G1229400	0.972797
MD11G1229600	0.911104
MD11G1229700	0.973161
MD11G1229900	0.937535
MD11G1230000	0.919937
MD11G1230100	0.971578
MD11G1230200	0.989864
MD11G1230300	0.945735
MD11G1230800	0.951144
MD11G1230900	0.878901
MD11G1231400	0.931567
MD11G1231700	0.919283
MD11G1231800	0.889796
MD11G1231900	0.89894
MD11G1232400	0.906743
MD11G1232500	0.977663
MD11G1233100	0.946476
MD11G1234300	0.956161
MD11G1234900	0.911644
MD11G1235000	0.92141
MD11G1235100	0.889577
MD11G1235200	0.976963
MD11G1235300	0.95856
MD11G1235500	0.899789
MD11G1235400	0.96108
MD11G1235600	0.921893
MD11G1235900	0.866837
MD11G1236100	0.908042
MD11G1236900	0.974426
MD11G1237000	0.884396
MD11G1237100	0.937748
MD11G1237300	0.955954
MD11G1237500	0.928586
MD11G1238000	0.859984
MD11G1238100	0.994837
MD11G1238700	0.902198
MD11G1239000	0.933059
MD11G1239400	0.924578
MD11G1239500	0.88578
MD11G1239600	0.933907
MD11G1239700	0.877953
MD11G1239900	0.985713
MD11G1240900	0.957722
MD11G1241100	0.88443
MD11G1241400	0.981831
MD11G1241500	0.986539
MD11G1241600	0.930292
MD11G1241700	0.947084
MD11G1241800	0.916259
MD11G1241900	0.986095
MD11G1242200	0.93976
MD11G1242300	0.939024
MD11G1242600	0.876498
MD11G1243000	0.943465
MD11G1243100	0.866102
MD11G1243300	0.882692
MD11G1243400	0.895346
MD11G1243600	0.956653
MD11G1243700	0.964272
MD11G1243800	0.912184
MD11G1243900	0.966211
MD11G1244000	0.917932
MD11G1244700	0.965047
MD11G1244800	0.935303
MD11G1244900	0.975534
MD11G1245000	0.984451
MD11G1245200	0.878838
MD11G1245300	0.933821
MD11G1245600	0.936807
MD11G1245800	0.9022
MD11G1246700	0.973443
MD11G1246800	0.949744
MD11G1246900	0.900587
MD11G1247100	0.917912
MD11G1247300	0.938704
MD11G1247500	0.955476
MD11G1247600	0.934452
MD11G1247800	0.989471
MD11G1248900	0.964602
MD11G1249500	0.867385
MD11G1249800	0.974327
MD11G1249900	0.909767
MD11G1250000	0.892819
MD11G1250100	0.957538
MD11G1250200	0.915665
MD11G1250300	0.941384
MD11G1250400	0.879158
MD11G1251000	0.90415
MD11G1251100	0.944583
MD11G1251600	0.972977
MD11G1251700	0.964894
MD11G1251900	0.973911
MD11G1252200	0.951065
MD11G1252300	0.880412
MD11G1252400	0.873628
MD11G1252500	0.944818
MD11G1252600	0.958039
MD11G1253000	0.861791
MD11G1253300	0.944288
MD11G1253400	0.932426
MD11G1255200	0.861957
MD11G1255300	0.972689
MD11G1255500	0.947735
MD11G1255600	0.912568
MD11G1255800	0.891693
MD11G1255900	0.891416
MD11G1256000	0.917485
MD11G1256200	0.871933
MD11G1256800	0.895796
MD11G1256900	0.891469
MD11G1257100	0.903025
MD11G1257200	0.880691
MD11G1257300	0.948462
MD11G1257500	0.977309
MD11G1257600	0.973355
MD11G1257700	0.986845
MD11G1257800	0.971138
MD11G1258000	0.847321
MD11G1258100	0.886168
MD11G1258400	0.944799
MD11G1258900	0.923261
MD11G1259100	0.981308
MD11G1259300	0.895353
MD11G1259400	0.974727
MD11G1259500	0.884852
MD11G1259700	0.959208
MD11G1259800	0.888689
MD11G1259900	0.974919
MD11G1260100	0.960123
MD11G1260300	0.938925
MD11G1260400	0.990576
MD11G1260500	0.957723
MD11G1260600	0.895334
MD11G1260700	0.916652
MD11G1260800	0.963208
MD11G1260900	0.969627
MD11G1261500	0.90289
MD11G1261600	0.851452
MD11G1261800	0.91768
MD11G1261900	0.981261
MD11G1262000	0.924265
MD11G1263200	0.972975
MD11G1263300	0.916781
MD11G1263900	0.988723
MD11G1264000	0.97072
MD11G1264200	0.873131
MD11G1264100	0.894628
MD11G1264400	0.934612
MD11G1264500	0.929745
MD11G1264600	0.893773
MD11G1264700	0.983679
MD11G1265400	0.974962
MD11G1265500	0.958462
MD11G1265700	0.951442
MD11G1265800	0.890627
MD11G1265900	0.875061
MD11G1266000	0.867877
MD11G1266100	0.87193
MD11G1266200	0.935469
MD11G1266600	0.880232
MD11G1266800	0.884473
MD11G1267200	0.892679
MD11G1267300	0.924726
MD11G1267900	0.893272
MD11G1268600	0.965718
MD11G1269400	0.981069
MD11G1269500	0.948816
MD11G1269700	0.979805
MD11G1269800	0.948316
MD11G1270000	0.867378
MD11G1270100	0.911404
MD11G1270200	0.955668
MD11G1270400	0.950654
MD11G1270500	0.981035
MD11G1270600	0.876614
MD11G1270800	0.915904
MD11G1271000	0.95292
MD11G1271100	0.896169
MD11G1271200	0.917705
MD11G1271600	0.893095
MD11G1271900	0.938017
MD11G1272000	0.920608
MD11G1272500	0.940992
MD11G1272700	0.89297
MD11G1273000	0.924251
MD11G1273100	0.89599
MD11G1273300	0.913497
MD11G1273400	0.892658
MD11G1273800	0.957276
MD11G1273900	0.922243
MD11G1274100	0.914003
MD11G1274700	0.913642
MD11G1275400	0.961674
MD11G1275600	0.897642
MD11G1275700	0.982728
MD11G1275800	0.98715
MD11G1276000	0.978056
MD11G1276500	0.941554
MD11G1276600	0.931517
MD11G1276900	0.976141
MD11G1277500	0.973863
MD11G1277600	0.953373
MD11G1277900	0.929659
MD11G1278000	0.915596
MD11G1278500	0.941149
MD11G1278700	0.893615
MD11G1279200	0.923641
MD11G1279700	0.968631
MD11G1279800	0.954936
MD11G1280200	0.928882
MD11G1280300	0.922694
MD11G1280400	0.943606
MD11G1280500	0.937176
MD11G1280600	0.962464
MD11G1280700	0.883071
MD11G1280800	0.920139
MD11G1280900	0.92559
MD11G1281000	0.893619
MD11G1281200	0.945803
MD11G1281300	0.951621
MD11G1281500	0.900476
MD11G1281700	0.929992
MD11G1282500	0.948091
MD11G1282600	0.975802
MD11G1282700	0.957507
MD11G1282800	0.932245
MD11G1283000	0.962397
MD11G1283300	0.926114
MD11G1283400	0.899987
MD11G1283500	0.95929
MD11G1283600	0.942759
MD11G1283900	0.946521
MD11G1284000	0.952569
MD11G1284100	0.879095
MD11G1284200	0.936228
MD11G1284600	0.892626
MD11G1284800	0.888058
MD11G1284900	0.873873
MD11G1285000	0.969827
MD11G1285100	0.973952
MD11G1285200	0.912585
MD11G1285500	0.965987
MD11G1285900	0.936368
MD11G1286100	0.904518
MD11G1286300	0.957366
MD11G1286500	0.935541
MD11G1286600	0.863355
MD11G1286800	0.88211
MD11G1286900	0.967918
MD11G1287300	0.951291
MD11G1287600	0.87302
MD11G1287700	0.958271
MD11G1287800	0.891488
MD11G1287900	0.892206
MD11G1288000	0.874971
MD11G1288200	0.873357
MD11G1288300	0.878681
MD11G1288400	0.948975
MD11G1288500	0.855858
MD11G1288600	0.957315
MD11G1289000	0.936126
MD11G1289100	0.973827
MD11G1289200	0.945097
MD11G1289300	0.971949
MD11G1289400	0.962284
MD11G1289600	0.926622
MD11G1289700	0.891121
MD11G1289800	0.935521
MD11G1290400	0.972078
MD11G1290500	0.96422
MD11G1290600	0.849089
MD11G1290800	0.93
MD11G1290900	0.949531
MD11G1291100	0.971676
MD11G1291200	0.959795
MD11G1291300	0.928383
MD11G1291500	0.902315
MD11G1291700	0.959545
MD11G1291800	0.943052
MD11G1292000	0.91127
MD11G1292300	0.857993
MD11G1292400	0.907484
MD11G1292500	0.950951
MD11G1292600	0.937626
MD11G1293100	0.874171
MD11G1293000	0.912059
MD11G1293200	0.909993
MD11G1293300	0.983952
MD11G1293400	0.954099
MD11G1293500	0.961977
MD11G1293600	0.958247
MD11G1293800	0.96565
MD11G1293900	0.97883
MD11G1294100	0.91677
MD11G1294300	0.920424
MD11G1294400	0.893439
MD11G1294500	0.960017
MD11G1294900	0.928817
MD11G1295000	0.949471
MD11G1295100	0.956637
MD11G1295200	0.939796
MD11G1295300	0.863743
MD11G1295500	0.966616
MD11G1295700	0.940919
MD11G1296000	0.958478
MD11G1296100	0.930896
MD11G1296200	0.865864
MD11G1296300	0.888154
MD11G1296400	0.949408
MD11G1296600	0.867248
MD11G1296700	0.958382
MD11G1296800	0.907489
MD11G1297000	0.903282
MD11G1297100	0.848393
MD11G1297300	0.881839
MD11G1297400	0.880959
MD11G1297500	0.901036
MD11G1297800	0.957545
MD11G1298100	0.880355
MD11G1298400	0.984534
MD11G1298700	0.936031
MD11G1298800	0.963022
MD11G1298900	0.984657
MD11G1299000	0.987748
MD11G1299100	0.947137
MD11G1299700	0.981448
MD11G1300000	0.969076
MD11G1300200	0.983195
MD11G1301000	0.985165
MD11G1301200	0.912945
MD11G1301500	0.875807
MD11G1301600	0.954415
MD11G1301700	0.90435
MD11G1301800	0.947908
MD11G1301900	0.922919
MD11G1302000	0.867556
MD11G1303400	0.981725
MD11G1303500	0.920102
MD11G1303900	0.892653
MD11G1304000	0.950575
MD11G1304100	0.957221
MD11G1304300	0.933681
MD11G1304400	0.895661
MD11G1304600	0.898607
MD11G1304700	0.961176
MD11G1304800	0.959665
MD11G1304900	0.862907
MD11G1305000	0.983738
MD11G1305100	0.944276
MD11G1305200	0.942855
MD11G1305400	0.985053
MD11G1305700	0.959901
MD11G1305800	0.861849
MD11G1305900	0.954761
MD11G1306000	0.898961
MD11G1306100	0.957612
MD11G1306200	0.977159
MD11G1306300	0.937143
MD11G1306500	0.984419
MD11G1306700	0.97272
MD11G1307000	0.989114
MD11G1307100	0.94744
MD11G1307200	0.932994
MD11G1307300	0.887206
MD11G1307800	0.983485
MD11G1307900	0.974387
MD11G1308000	0.935093
MD11G1308100	0.951815
MD11G1308300	0.942949
MD11G1308400	0.968703
MD11G1308600	0.859948
MD11G1308500	0.94179
MD11G1308800	0.953602
MD11G1308900	0.971268
MD11G1309100	0.88244
MD11G1309400	0.959406
MD11G1309600	0.960196
MD11G1309700	0.860473
MD11G1309900	0.978647
MD11G1310300	0.936192
MD11G1310400	0.923821
MD11G1310500	0.918137
MD11G1310700	0.962512
MD11G1310900	0.962413
MD11G1310800	0.946691
MD11G1311100	0.965838
MD11G1311200	0.971941
MD11G1311900	0.952354
MD11G1312100	0.91442
MD11G1312300	0.89382
MD11G1312500	0.956102
MD11G1313200	0.895505
MD11G1313400	0.959773
MD11G1313600	0.97062
MD11G1313700	0.94752
MD11G1313800	0.958558
MD11G1314000	0.953379
MD11G1314100	0.928168
MD11G1314400	0.889413
MD11G1314700	0.880622
MD11G1314800	0.90479
MD11G1314900	0.900413
MD11G1315100	0.868091
MD11G1315500	0.979754
MD11G1315600	0.970513
MD11G1315700	0.971811
MD11G1316100	0.980519
MD11G1316200	0.961413
MD11G1316400	0.990625
MD11G1316500	0.907896
MD11G1316600	0.927089
MD11G1316900	0.926608
MD11G1317000	0.86634
MD11G1317100	0.888053
MD11G1317900	0.958281
MD11G1318000	0.915935
MD11G1318200	0.964633
MD10G1000300	0.867299
MD10G1000400	0.911897
MD10G1001000	0.917695
MD10G1001500	0.903834
MD10G1001800	0.939154
MD10G1002100	0.918461
MD10G1002300	0.964636
MD10G1002500	0.923262
MD10G1002600	0.920668
MD10G1002700	0.926077
MD10G1002800	0.926458
MD10G1003000	0.972288
MD10G1003100	0.909855
MD10G1003200	0.952511
MD10G1003300	0.864914
MD10G1003500	0.941423
MD10G1003900	0.866993
MD10G1004000	0.951521
MD10G1004100	0.952045
MD10G1004200	0.914693
MD10G1004400	0.976313
MD10G1004500	0.904592
MD10G1004600	0.907777
MD10G1004700	0.955303
MD10G1004900	0.956806
MD10G1005000	0.976376
MD10G1005100	0.960171
MD10G1005400	0.863648
MD10G1005700	0.886179
MD10G1006000	0.906282
MD10G1006100	0.983905
MD10G1006400	0.903595
MD10G1006800	0.903268
MD10G1006900	0.902555
MD10G1007100	0.865348
MD10G1007300	0.883885
MD10G1007500	0.883989
MD10G1007600	0.897243
MD10G1007700	0.942729
MD10G1007800	0.946457
MD10G1007900	0.97364
MD10G1008700	0.864294
MD10G1008800	0.945975
MD10G1008900	0.875854
MD10G1009000	0.963077
MD10G1009100	0.945642
MD10G1009400	0.960124
MD10G1009500	0.97786
MD10G1009700	0.946933
MD10G1009800	0.898513
MD10G1009900	0.877286
MD10G1010500	0.946821
MD10G1011000	0.989508
MD10G1011100	0.970126
MD10G1011200	0.920121
MD10G1011500	0.879268
MD10G1011600	0.93151
MD10G1011800	0.90228
MD10G1011900	0.978389
MD10G1012000	0.958612
MD10G1012100	0.94774
MD10G1012400	0.946977
MD10G1012500	0.974361
MD10G1012900	0.865212
MD10G1013000	0.883329
MD10G1013100	0.896692
MD10G1013600	0.974944
MD10G1013700	0.945874
MD10G1013800	0.985255
MD10G1013900	0.955061
MD10G1014000	0.894061
MD10G1014200	0.974759
MD10G1014300	0.867323
MD10G1014500	0.990299
MD10G1014800	0.962556
MD10G1015300	0.938232
MD10G1015900	0.92076
MD10G1016100	0.886494
MD10G1016400	0.950131
MD10G1016500	0.882317
MD10G1016600	0.964376
MD10G1017300	0.972072
MD10G1017400	0.98095
MD10G1017500	0.909732
MD10G1017600	0.97602
MD10G1017700	0.937239
MD10G1018500	0.884391
MD10G1018900	0.974124
MD10G1019300	0.876156
MD10G1019600	0.854812
MD10G1020700	0.958081
MD10G1021000	0.892346
MD10G1021300	0.930864
MD10G1021400	0.941072
MD10G1021500	0.85513
MD10G1021800	0.947151
MD10G1021900	0.955501
MD10G1022100	0.904948
MD10G1022800	0.955184
MD10G1022900	0.92626
MD10G1023600	0.960933
MD10G1023800	0.965141
MD10G1023900	0.935578
MD10G1024100	0.952114
MD10G1024200	0.938986
MD10G1024300	0.909528
MD10G1024400	0.945104
MD10G1024500	0.943657
MD10G1024800	0.959608
MD10G1025100	0.984536
MD10G1025500	0.9586
MD10G1025600	0.888599
MD10G1025800	0.931747
MD10G1025900	0.935888
MD10G1026300	0.941738
MD10G1026500	0.956708
MD10G1027400	0.981723
MD10G1028400	0.989663
MD10G1028500	0.962947
MD10G1028600	0.930504
MD10G1028700	0.87094
MD10G1029000	0.974635
MD10G1029100	0.890205
MD10G1029200	0.930973
MD10G1029800	0.89032
MD10G1030300	0.908047
MD10G1030400	0.90007
MD10G1030600	0.957784
MD10G1030700	0.950104
MD10G1031700	0.917445
MD10G1031800	0.90229
MD10G1031900	0.892076
MD10G1032000	0.975858
MD10G1032800	0.927699
MD10G1032900	0.8716
MD10G1033000	0.863896
MD10G1033100	0.887992
MD10G1033200	0.887614
MD10G1033300	0.958528
MD10G1033400	0.96326
MD10G1033600	0.870999
MD10G1033700	0.962446
MD10G1033800	0.976846
MD10G1033900	0.933523
MD10G1034000	0.976625
MD10G1034100	0.950144
MD10G1034200	0.970694
MD10G1034300	0.885709
MD10G1034600	0.867255
MD10G1035600	0.862749
MD10G1035800	0.935376
MD10G1036100	0.927824
MD10G1036200	0.941864
MD10G1036300	0.943596
MD10G1036500	0.962502
MD10G1037000	0.932517
MD10G1037200	0.983071
MD10G1037400	0.906595
MD10G1037500	0.942181
MD10G1037700	0.885867
MD10G1037800	0.930086
MD10G1037900	0.963348
MD10G1038100	0.975978
MD10G1038200	0.973228
MD10G1038300	0.932412
MD10G1038700	0.904158
MD10G1039000	0.92438
MD10G1039200	0.9552
MD10G1039500	0.871318
MD10G1039600	0.923354
MD10G1039700	0.898866
MD10G1039800	0.94281
MD10G1040000	0.894284
MD10G1039900	0.914933
MD10G1040100	0.888755
MD10G1040800	0.882986
MD10G1041200	0.983734
MD10G1041300	0.881642
MD10G1041400	0.887837
MD10G1041500	0.987443
MD10G1041600	0.957856
MD10G1041800	0.907801
MD10G1042000	0.961166
MD10G1042100	0.900227
MD10G1042200	0.974429
MD10G1043100	0.954053
MD10G1043200	0.936506
MD10G1043300	0.981042
MD10G1043400	0.896648
MD10G1043600	0.944755
MD10G1043700	0.934519
MD10G1043900	0.926005
MD10G1044100	0.952859
MD10G1044300	0.888838
MD10G1044400	0.968409
MD10G1044500	0.981676
MD10G1044900	0.965936
MD10G1045200	0.956778
MD10G1045300	0.901783
MD10G1045400	0.983271
MD10G1045800	0.879761
MD10G1045900	0.894755
MD10G1046000	0.956755
MD10G1046100	0.880094
MD10G1046200	0.945465
MD10G1046500	0.902062
MD10G1046700	0.956377
MD10G1046800	0.87059
MD10G1046900	0.994249
MD10G1047300	0.895074
MD10G1047400	0.89331
MD10G1047500	0.908089
MD10G1047600	0.881313
MD10G1047800	0.89548
MD10G1047900	0.957007
MD10G1048000	0.983613
MD10G1048200	0.982692
MD10G1048300	0.968097
MD10G1048400	0.949266
MD10G1049000	0.897415
MD10G1049100	0.886359
MD10G1050000	0.908725
MD10G1050100	0.982714
MD10G1050700	0.867106
MD10G1050800	0.931259
MD10G1051100	0.894485
MD10G1051300	0.948786
MD10G1051400	0.898921
MD10G1051500	0.94904
MD10G1051700	0.972404
MD10G1051800	0.960616
MD10G1051900	0.894646
MD10G1052100	0.885639
MD10G1052200	0.974175
MD10G1052300	0.957593
MD10G1052400	0.865256
MD10G1052500	0.955175
MD10G1052600	0.978516
MD10G1052700	0.874081
MD10G1052800	0.907597
MD10G1052900	0.850914
MD10G1053000	0.906836
MD10G1053100	0.902897
MD10G1053200	0.86588
MD10G1053300	0.877263
MD10G1053500	0.964749
MD10G1053600	0.912945
MD10G1053700	0.875508
MD10G1053800	0.978555
MD10G1053900	0.951961
MD10G1054100	0.982135
MD10G1054200	0.913158
MD10G1054500	0.988524
MD10G1054600	0.97042
MD10G1054700	0.946942
MD10G1054800	0.901843
MD10G1054900	0.955093
MD10G1055000	0.915305
MD10G1055500	0.934262
MD10G1055700	0.963082
MD10G1055800	0.936891
MD10G1056200	0.880029
MD10G1056300	0.909642
MD10G1056400	0.862294
MD10G1056800	0.966195
MD10G1056900	0.913936
MD10G1057000	0.963299
MD10G1057100	0.881572
MD10G1057300	0.966719
MD10G1057400	0.93821
MD10G1057600	0.962708
MD10G1057700	0.902774
MD10G1057800	0.889004
MD10G1057900	0.966435
MD10G1058000	0.876925
MD10G1058100	0.924571
MD10G1058200	0.92066
MD10G1058300	0.959725
MD10G1058400	0.966493
MD10G1058500	0.891268
MD10G1058600	0.915933
MD10G1059200	0.973265
MD10G1059700	0.950073
MD10G1059800	0.963777
MD10G1060100	0.910005
MD10G1060300	0.934306
MD10G1060600	0.955966
MD10G1061200	0.856231
MD10G1061400	0.943963
MD10G1061600	0.869555
MD10G1061700	0.957755
MD10G1061800	0.919688
MD10G1061900	0.926951
MD10G1062000	0.932444
MD10G1062100	0.933391
MD10G1062200	0.981015
MD10G1062300	0.982752
MD10G1062400	0.946793
MD10G1062500	0.928588
MD10G1062700	0.959672
MD10G1062800	0.921336
MD10G1062900	0.925542
MD10G1063100	0.989976
MD10G1063300	0.939085
MD10G1063500	0.9256
MD10G1063600	0.92922
MD10G1063700	0.895798
MD10G1063900	0.967895
MD10G1064000	0.940115
MD10G1064100	0.91969
MD10G1064300	0.980488
MD10G1064500	0.895395
MD10G1064600	0.926714
MD10G1064700	0.875052
MD10G1064900	0.987878
MD10G1065000	0.884812
MD10G1065100	0.89648
MD10G1065400	0.935863
MD10G1065900	0.966696
MD10G1066200	0.953679
MD10G1066500	0.893391
MD10G1066800	0.970115
MD10G1066900	0.978541
MD10G1067500	0.954417
MD10G1067700	0.960929
MD10G1067900	0.960585
MD10G1068000	0.980503
MD10G1068100	0.967586
MD10G1068200	0.928163
MD10G1068700	0.950391
MD10G1068800	0.913632
MD10G1068900	0.886801
MD10G1069000	0.966272
MD10G1069100	0.976629
MD10G1069700	0.925473
MD10G1069900	0.962192
MD10G1070100	0.922818
MD10G1070200	0.876623
MD10G1070300	0.973909
MD10G1070500	0.961113
MD10G1070600	0.921553
MD10G1070700	0.919957
MD10G1071200	0.904105
MD10G1072000	0.96388
MD10G1072700	0.912928
MD10G1072800	0.969134
MD10G1073000	0.970954
MD10G1073400	0.879888
MD10G1073500	0.930415
MD10G1073600	0.8893
MD10G1073900	0.952133
MD10G1074000	0.949007
MD10G1075100	0.979275
MD10G1075500	0.931436
MD10G1075800	0.911718
MD10G1076100	0.930236
MD10G1076200	0.953129
MD10G1076300	0.915938
MD10G1076400	0.939617
MD10G1076500	0.91147
MD10G1076600	0.956702
MD10G1076700	0.961346
MD10G1076800	0.917503
MD10G1076900	0.979649
MD10G1077100	0.97331
MD10G1077300	0.983683
MD10G1077500	0.957026
MD10G1077700	0.971157
MD10G1077800	0.953333
MD10G1078200	0.895138
MD10G1078400	0.975297
MD10G1078500	0.918375
MD10G1078600	0.89015
MD10G1078700	0.863487
MD10G1078800	0.889748
MD10G1079700	0.959167
MD10G1079900	0.94313
MD10G1080000	0.956863
MD10G1080100	0.959381
MD10G1080400	0.920624
MD10G1080600	0.962208
MD10G1080700	0.973978
MD10G1081000	0.978212
MD10G1081100	0.942026
MD10G1081300	0.960565
MD10G1081600	0.960045
MD10G1081700	0.944567
MD10G1081900	0.912399
MD10G1082200	0.904523
MD10G1082600	0.869344
MD10G1082800	0.948417
MD10G1083200	0.867824
MD10G1083300	0.885882
MD10G1083500	0.935724
MD10G1083600	0.924747
MD10G1083800	0.971938
MD10G1084500	0.973206
MD10G1084800	0.895579
MD10G1084900	0.857896
MD10G1085000	0.955657
MD10G1085400	0.9103
MD10G1085500	0.919225
MD10G1085600	0.978307
MD10G1085900	0.902889
MD10G1086100	0.891376
MD10G1086300	0.925876
MD10G1086500	0.891755
MD10G1086600	0.874865
MD10G1086700	0.978037
MD10G1086900	0.965565
MD10G1087600	0.926358
MD10G1087700	0.986044
MD10G1088000	0.955263
MD10G1088100	0.985001
MD10G1088300	0.898239
MD10G1088500	0.880712
MD10G1088700	0.907889
MD10G1088600	0.941938
MD10G1089000	0.891633
MD10G1089100	0.969352
MD10G1089200	0.970591
MD10G1089300	0.95807
MD10G1089600	0.929428
MD10G1089700	0.917336
MD10G1089900	0.903882
MD10G1090000	0.93043
MD10G1090200	0.867572
MD10G1090400	0.898563
MD10G1090500	0.888539
MD10G1090600	0.963092
MD10G1090700	0.986704
MD10G1090900	0.956983
MD10G1091000	0.965951
MD10G1091100	0.982449
MD10G1091200	0.98183
MD10G1092200	0.908727
MD10G1092600	0.92599
MD10G1093800	0.947002
MD10G1093900	0.965805
MD10G1094100	0.889737
MD10G1094200	0.941543
MD10G1094500	0.865867
MD10G1094900	0.92802
MD10G1095000	0.941272
MD10G1095300	0.916288
MD10G1096200	0.935327
MD10G1096700	0.9553
MD10G1096800	0.971668
MD10G1096900	0.902533
MD10G1097400	0.887653
MD10G1098200	0.853444
MD10G1098400	0.864668
MD10G1098500	0.890057
MD10G1098600	0.925657
MD10G1098700	0.949316
MD10G1099200	0.949125
MD10G1099300	0.8929
MD10G1099400	0.867525
MD10G1099700	0.856861
MD10G1100100	0.921821
MD10G1100400	0.925248
MD10G1100500	0.95626
MD10G1100800	0.879696
MD10G1101200	0.981598
MD10G1101500	0.927189
MD10G1101700	0.912757
MD10G1102000	0.91508
MD10G1102100	0.922703
MD10G1102300	0.900642
MD10G1102700	0.976228
MD10G1102900	0.895743
MD10G1103100	0.858299
MD10G1103200	0.968419
MD10G1103800	0.967564
MD10G1103900	0.944419
MD10G1104200	0.978545
MD10G1104300	0.917392
MD10G1105000	0.929677
MD10G1105100	0.934515
MD10G1105200	0.855912
MD10G1105300	0.891215
MD10G1105500	0.932505
MD10G1105600	0.86728
MD10G1105800	0.919415
MD10G1106700	0.905899
MD10G1106800	0.892114
MD10G1107300	0.923734
MD10G1107500	0.948041
MD10G1108400	0.952625
MD10G1109800	0.955203
MD10G1109900	0.898978
MD10G1110000	0.972373
MD10G1110200	0.954295
MD10G1111500	0.899788
MD10G1111600	0.939992
MD10G1111800	0.975182
MD10G1111900	0.95056
MD10G1112000	0.878885
MD10G1112100	0.878729
MD10G1112200	0.908316
MD10G1112600	0.957358
MD10G1112800	0.922785
MD10G1114100	0.879285
MD10G1114200	0.978258
MD10G1114300	0.919001
MD10G1114400	0.96984
MD10G1114500	0.911872
MD10G1115000	0.97127
MD10G1115100	0.977475
MD10G1115400	0.975454
MD10G1115600	0.957489
MD10G1116400	0.916029
MD10G1116600	0.985253
MD10G1116900	0.950127
MD10G1117000	0.882785
MD10G1117200	0.862504
MD10G1117300	0.872556
MD10G1117700	0.858803
MD10G1117900	0.945712
MD10G1118200	0.972432
MD10G1118300	0.91025
MD10G1118400	0.95215
MD10G1119300	0.913207
MD10G1119700	0.978678
MD10G1119800	0.936539
MD10G1119900	0.97638
MD10G1120300	0.941591
MD10G1120400	0.948046
MD10G1120500	0.87854
MD10G1120800	0.952549
MD10G1120900	0.86741
MD10G1121500	0.890997
MD10G1121800	0.959509
MD10G1122400	0.936573
MD10G1123000	0.902408
MD10G1123200	0.902672
MD10G1123300	0.877466
MD10G1123400	0.941972
MD10G1123500	0.937083
MD10G1123700	0.978109
MD10G1124100	0.981922
MD10G1124200	0.959086
MD10G1124300	0.872981
MD10G1124400	0.964243
MD10G1124500	0.891102
MD10G1124700	0.950704
MD10G1124800	0.922167
MD10G1124900	0.938783
MD10G1125000	0.929345
MD10G1125200	0.867069
MD10G1125400	0.961234
MD10G1125900	0.897858
MD10G1126200	0.928039
MD10G1126300	0.892079
MD10G1126400	0.950414
MD10G1126500	0.947374
MD10G1126600	0.944655
MD10G1126800	0.88966
MD10G1127000	0.912564
MD10G1127300	0.895593
MD10G1127400	0.947232
MD10G1127500	0.910341
MD10G1127600	0.861328
MD10G1127700	0.894289
MD10G1127800	0.933234
MD10G1127900	0.923904
MD10G1128300	0.924647
MD10G1128600	0.913511
MD10G1129100	0.877713
MD10G1129200	0.924971
MD10G1129400	0.858748
MD10G1129900	0.910234
MD10G1131500	0.930301
MD10G1131700	0.886376
MD10G1131800	0.947103
MD10G1132000	0.898538
MD10G1132800	0.917984
MD10G1133000	0.878382
MD10G1133500	0.889699
MD10G1133700	0.842965
MD10G1134600	0.927241
MD10G1134700	0.939959
MD10G1135300	0.970524
MD10G1135400	0.860653
MD10G1135500	0.862082
MD10G1135600	0.898066
MD10G1135700	0.862525
MD10G1135900	0.89505
MD10G1136400	0.877935
MD10G1136600	0.894747
MD10G1137400	0.867449
MD10G1137600	0.852745
MD10G1137700	0.919858
MD10G1138000	0.94848
MD10G1138100	0.944013
MD10G1138200	0.903395
MD10G1138300	0.977081
MD10G1138400	0.917265
MD10G1138600	0.976222
MD10G1138700	0.878956
MD10G1138800	0.901437
MD10G1138900	0.919832
MD10G1139000	0.937691
MD10G1139400	0.963258
MD10G1139500	0.967348
MD10G1139700	0.862099
MD10G1139800	0.973782
MD10G1140500	0.944421
MD10G1140600	0.895777
MD10G1140700	0.986628
MD10G1140800	0.931778
MD10G1140900	0.943486
MD10G1141300	0.916208
MD10G1141500	0.931931
MD10G1141600	0.889552
MD10G1141700	0.921745
MD10G1141800	0.945454
MD10G1142000	0.865626
MD10G1142100	0.984137
MD10G1142200	0.940372
MD10G1142300	0.973178
MD10G1142600	0.973007
MD10G1142700	0.941385
MD10G1142800	0.964985
MD10G1142900	0.891465
MD10G1143100	0.957832
[truncated: 21,814 more rows]
